# Supplementary material for: SPECTRUM – A MATLAB Toolbox for Proteoform Identification from Top-Down Proteomics Data
Source: Sci Rep. 2019 Aug 2;9:11267. doi: 10.1038/s41598-019-47724-1 (PMC6677810; doi:10.1038/s41598-019-47724-1)
Supplement: Supplementary file 2 — Supplementary Data S1 [file 41598_2019_47724_MOESM2_ESM.zip]

Archive with 12 entries (10 files):
- Supplementary Data S1 - Case Study 1 - Data Files/
- Supplementary Data S1 - Case Study 1 - Data Files/Supplementary Data S1 - Case Study 1 - Unzipped/
- Supplementary Data S1 - Case Study 1 - Data Files/Supplementary Data S1 - Case Study 1 - Unzipped/File 1 - HELA_pk13_sw1_66sc_mono.txt
- Supplementary Data S1 - Case Study 1 - Data Files/Supplementary Data S1 - Case Study 1 - Unzipped/File 10 - HELA_pk20_sw3_215sc_mono.txt
- Supplementary Data S1 - Case Study 1 - Data Files/Supplementary Data S1 - Case Study 1 - Unzipped/File 2 - HELA_pk17_sw1_140sc_mono.txt
- Supplementary Data S1 - Case Study 1 - Data Files/Supplementary Data S1 - Case Study 1 - Unzipped/File 3 - HELA_pk18_sw1_160sc_mono.txt
- Supplementary Data S1 - Case Study 1 - Data Files/Supplementary Data S1 - Case Study 1 - Unzipped/File 4 - HELA_pk18_sw2_160sc_mono.txt
- Supplementary Data S1 - Case Study 1 - Data Files/Supplementary Data S1 - Case Study 1 - Unzipped/File 5 - HELA_pk19_sw1_210sc_mono.txt
- Supplementary Data S1 - Case Study 1 - Data Files/Supplementary Data S1 - Case Study 1 - Unzipped/File 6 - HELA_pk19_sw2_255sc_mono.txt
- Supplementary Data S1 - Case Study 1 - Data Files/Supplementary Data S1 - Case Study 1 - Unzipped/File 7 - HELA_pk19_sw3.1_147sc_mono.txt
- Supplementary Data S1 - Case Study 1 - Data Files/Supplementary Data S1 - Case Study 1 - Unzipped/File 8 - HELA_pk20_sw1_205sc_mono.txt
- Supplementary Data S1 - Case Study 1 - Data Files/Supplementary Data S1 - Case Study 1 - Unzipped/File 9 - HELA_pk20_sw2_202sc_mono.txt
