# Supplementary material for: SPECTRUM – A MATLAB Toolbox for Proteoform Identification from Top-Down Proteomics Data
Source: Sci Rep. 2019 Aug 2;9:11267. doi: 10.1038/s41598-019-47724-1 (PMC6677810; doi:10.1038/s41598-019-47724-1)
Supplement: Supplementary file 3 — Supplementary Data S2 [file 41598_2019_47724_MOESM3_ESM.zip]

Archive with 37 entries (33 files):
- Supplementary Data S2 - Case Study 1 - Complete Results/
- Supplementary Data S2 - Case Study 1 - Complete Results/Complete Results - SPECTRUM vs ProSightPC - Complete - FLAT TEXT FORMAT/
- Supplementary Data S2 - Case Study 1 - Complete Results/Complete Results - SPECTRUM vs ProSightPC - Complete - FLAT TEXT FORMAT/ProSightPC_HELA_pk13_sw1_66sc_mono.results
- Supplementary Data S2 - Case Study 1 - Complete Results/Complete Results - SPECTRUM vs ProSightPC - Complete - FLAT TEXT FORMAT/ProSightPC_HELA_pk17_sw1_140sc_mono.results
- Supplementary Data S2 - Case Study 1 - Complete Results/Complete Results - SPECTRUM vs ProSightPC - Complete - FLAT TEXT FORMAT/ProSightPC_HELA_pk18_sw1_160sc_mono.results
- Supplementary Data S2 - Case Study 1 - Complete Results/Complete Results - SPECTRUM vs ProSightPC - Complete - FLAT TEXT FORMAT/ProSightPC_HELA_pk18_sw2_160sc_mono.results
- Supplementary Data S2 - Case Study 1 - Complete Results/Complete Results - SPECTRUM vs ProSightPC - Complete - FLAT TEXT FORMAT/ProSightPC_HELA_pk19_sw1_210sc_mono.results
- Supplementary Data S2 - Case Study 1 - Complete Results/Complete Results - SPECTRUM vs ProSightPC - Complete - FLAT TEXT FORMAT/ProSightPC_HELA_pk19_sw2_255sc_mono.results
- Supplementary Data S2 - Case Study 1 - Complete Results/Complete Results - SPECTRUM vs ProSightPC - Complete - FLAT TEXT FORMAT/ProSightPC_HELA_pk19_sw3.1_147sc_mono.results
- Supplementary Data S2 - Case Study 1 - Complete Results/Complete Results - SPECTRUM vs ProSightPC - Complete - FLAT TEXT FORMAT/ProSightPC_HELA_pk20_sw1_205sc_mono.results
- Supplementary Data S2 - Case Study 1 - Complete Results/Complete Results - SPECTRUM vs ProSightPC - Complete - FLAT TEXT FORMAT/ProSightPC_HELA_pk20_sw2_202sc_mono.results
- Supplementary Data S2 - Case Study 1 - Complete Results/Complete Results - SPECTRUM vs ProSightPC - Complete - FLAT TEXT FORMAT/ProSightPC_HELA_pk20_sw3_215sc_mono.results
- Supplementary Data S2 - Case Study 1 - Complete Results/Complete Results - SPECTRUM vs ProSightPC - Complete - FLAT TEXT FORMAT/SPECTRUMvsProSightPC.parameters
- Supplementary Data S2 - Case Study 1 - Complete Results/Complete Results - SPECTRUM vs pTop - Complete/
- Supplementary Data S2 - Case Study 1 - Complete Results/Complete Results - SPECTRUM vs pTop - Complete/pTop_HELA_pk13_sw1_66sc_mono.results
- Supplementary Data S2 - Case Study 1 - Complete Results/Complete Results - SPECTRUM vs pTop - Complete/pTop_HELA_pk17_sw1_140sc_mono.results
- Supplementary Data S2 - Case Study 1 - Complete Results/Complete Results - SPECTRUM vs pTop - Complete/pTop_HELA_pk18_sw1_160sc_mono.results
- Supplementary Data S2 - Case Study 1 - Complete Results/Complete Results - SPECTRUM vs pTop - Complete/pTop_HELA_pk18_sw2_160sc_mono.results
- Supplementary Data S2 - Case Study 1 - Complete Results/Complete Results - SPECTRUM vs pTop - Complete/pTop_HELA_pk19_sw1_210sc_mono.results
- Supplementary Data S2 - Case Study 1 - Complete Results/Complete Results - SPECTRUM vs pTop - Complete/pTop_HELA_pk19_sw2_255sc_mono.results
- Supplementary Data S2 - Case Study 1 - Complete Results/Complete Results - SPECTRUM vs pTop - Complete/pTop_HELA_pk19_sw3.1_147sc_mono.results
- Supplementary Data S2 - Case Study 1 - Complete Results/Complete Results - SPECTRUM vs pTop - Complete/pTop_HELA_pk20_sw1_205sc_mono.results
- Supplementary Data S2 - Case Study 1 - Complete Results/Complete Results - SPECTRUM vs pTop - Complete/pTop_HELA_pk20_sw2_202sc_mono.results
- Supplementary Data S2 - Case Study 1 - Complete Results/Complete Results - SPECTRUM vs pTop - Complete/pTop_HELA_pk20_sw3_215sc_mono.results
- Supplementary Data S2 - Case Study 1 - Complete Results/Complete Results - SPECTRUM vs pTop - Complete/SPECTRUMvspTop.parameters
- Supplementary Data S2 - Case Study 1 - Complete Results/Complete Results - SPECTRUM vs TopPIC - Complete/
- Supplementary Data S2 - Case Study 1 - Complete Results/Complete Results - SPECTRUM vs TopPIC - Complete/SPECTRUMvsTopPIC.parameters
- Supplementary Data S2 - Case Study 1 - Complete Results/Complete Results - SPECTRUM vs TopPIC - Complete/TopPIC_HELA_pk13_sw1_66sc_mono.results
- Supplementary Data S2 - Case Study 1 - Complete Results/Complete Results - SPECTRUM vs TopPIC - Complete/TopPIC_HELA_pk17_sw1_140sc_mono.results
- Supplementary Data S2 - Case Study 1 - Complete Results/Complete Results - SPECTRUM vs TopPIC - Complete/TopPIC_HELA_pk18_sw1_160sc_mono.results
- Supplementary Data S2 - Case Study 1 - Complete Results/Complete Results - SPECTRUM vs TopPIC - Complete/TopPIC_HELA_pk18_sw2_160sc_mono.results
- Supplementary Data S2 - Case Study 1 - Complete Results/Complete Results - SPECTRUM vs TopPIC - Complete/TopPIC_HELA_pk19_sw1_210sc_mono.results
- Supplementary Data S2 - Case Study 1 - Complete Results/Complete Results - SPECTRUM vs TopPIC - Complete/TopPIC_HELA_pk19_sw2_255sc_mono.results
- Supplementary Data S2 - Case Study 1 - Complete Results/Complete Results - SPECTRUM vs TopPIC - Complete/TopPIC_HELA_pk19_sw3.1_147sc_mono.results
- Supplementary Data S2 - Case Study 1 - Complete Results/Complete Results - SPECTRUM vs TopPIC - Complete/TopPIC_HELA_pk20_sw1_205sc_mono.results
- Supplementary Data S2 - Case Study 1 - Complete Results/Complete Results - SPECTRUM vs TopPIC - Complete/TopPIC_HELA_pk20_sw2_202sc_mono.results
- Supplementary Data S2 - Case Study 1 - Complete Results/Complete Results - SPECTRUM vs TopPIC - Complete/TopPIC_HELA_pk20_sw3_215sc_mono.results
