# Supplementary material for: SPECTRUM – A MATLAB Toolbox for Proteoform Identification from Top-Down Proteomics Data
Source: Sci Rep. 2019 Aug 2;9:11267. doi: 10.1038/s41598-019-47724-1 (PMC6677810; doi:10.1038/s41598-019-47724-1)
Supplement: Supplementary file 3 — Supplementary Data S2 [file 41598_2019_47724_MOESM3_ESM.zip › Supplementary Data S2 - Case Study 1 - Complete Results/Complete Results - SPECTRUM vs pTop - Complete/pTop_HELA_pk20_sw1_205sc_mono.results]

No Result Found Please search with another set of parameters
