# Supplementary material for: SPECTRUM – A MATLAB Toolbox for Proteoform Identification from Top-Down Proteomics Data
Source: Sci Rep. 2019 Aug 2;9:11267. doi: 10.1038/s41598-019-47724-1 (PMC6677810; doi:10.1038/s41598-019-47724-1)
Supplement: Supplementary file 3 — Supplementary Data S2 [file 41598_2019_47724_MOESM3_ESM.zip › Supplementary Data S2 - Case Study 1 - Complete Results/Complete Results - SPECTRUM vs TopPIC - Complete/SPECTRUMvsTopPIC.parameters]

Experiment:Batch
Database Selected: uniprot_human.fasta
Protein Mass (Da): 0.0
Filter DB for intact Protein Mass: Yes
Tune Whole Protein Molecular Weight: No
Fragmentation Type Selected: ECD
Molecular Weight Tolerance: 500
Peptide Tolerance: 15
PTM Tolerance: 0.5 
Molecular Weight Tolerance Unit: Da
Peptide Tolerance Unit: ppm
Blind PTM Search: Yes
Truncated Protein: No
Filter PSTs: No
Intact Mass Scoring Weight: 0
PST Scoring Weight: 0
In silico Scoring Weight: 1
