# Supplementary material for: SPECTRUM – A MATLAB Toolbox for Proteoform Identification from Top-Down Proteomics Data
Source: Sci Rep. 2019 Aug 2;9:11267. doi: 10.1038/s41598-019-47724-1 (PMC6677810; doi:10.1038/s41598-019-47724-1)
Supplement: Supplementary file 4 — Supplementary Data S3 [file 41598_2019_47724_MOESM4_ESM.zip › Supplementary Data S3 - Case Study 2 - Data Files/Supplementary Data S3/CID/BW_20_1_111106004325_cidetd_msdeconv0.txt]

537.88	1
236.604979	53.217526
250.033371	64.049549
288.909790	313.752519
304.904571	2725.854350
322.915161	361.401187
358.844481	450.593338
376.822997	163.271020
401.865936	159.506561
416.858825	32375.387503
433.852172	35577.912046
476.870605	473945.172517
493.881958	5809.376301
