# Supplementary material for: SPECTRUM – A MATLAB Toolbox for Proteoform Identification from Top-Down Proteomics Data
Source: Sci Rep. 2019 Aug 2;9:11267. doi: 10.1038/s41598-019-47724-1 (PMC6677810; doi:10.1038/s41598-019-47724-1)
Supplement: Supplementary file 4 — Supplementary Data S3 [file 41598_2019_47724_MOESM4_ESM.zip › Supplementary Data S3 - Case Study 2 - Data Files/Supplementary Data S3/CID/BW_20_1_111106004325_cidetd_msdeconv100.txt]

503.11	1
233.982253	27.948586
299.908172	60.752048
327.893890	378.600092
343.934173	12.876584
366.079009	65.858048
388.930083	2429.329753
419.852142	1268.086585
442.885375	1549.052701
457.938080	60.940600
484.703521	907.240607
502.714049	498.330665
