# Supplementary material for: SPECTRUM – A MATLAB Toolbox for Proteoform Identification from Top-Down Proteomics Data
Source: Sci Rep. 2019 Aug 2;9:11267. doi: 10.1038/s41598-019-47724-1 (PMC6677810; doi:10.1038/s41598-019-47724-1)
Supplement: Supplementary file 4 — Supplementary Data S3 [file 41598_2019_47724_MOESM4_ESM.zip › Supplementary Data S3 - Case Study 2 - Data Files/Supplementary Data S3/CID/BW_20_1_111106004325_cidetd_msdeconv104.txt]

672.88	1
191.551848	6.854574
216.504989	7.752853
315.811187	6.919254
358.833220	22.445821
386.906798	1563.242724
417.850067	38.982266
440.878417	129.353651
475.858612	15.636256
536.909423	9962.604455
562.021727	184.050941
614.658691	153.898240
646.132811	78.173184
663.344176	24.783985
