# Supplementary material for: SPECTRUM – A MATLAB Toolbox for Proteoform Identification from Top-Down Proteomics Data
Source: Sci Rep. 2019 Aug 2;9:11267. doi: 10.1038/s41598-019-47724-1 (PMC6677810; doi:10.1038/s41598-019-47724-1)
Supplement: Supplementary file 4 — Supplementary Data S3 [file 41598_2019_47724_MOESM4_ESM.zip › Supplementary Data S3 - Case Study 2 - Data Files/Supplementary Data S3/CID/BW_20_1_111106004325_cidetd_msdeconv108.txt]

1070.8	1
241.894561	12.446770
261.920807	14.045348
288.915191	42.731150
317.912506	50.948133
356.848876	45.054805
372.833434	24.898396
396.983307	59.887759
415.860962	32890.129139
431.855864	4435.301225
460.855713	17.386316
474.873779	92220.830312
491.873809	570.435468
511.404112	16.387309
555.889281	32.046748
597.297729	17.602514
619.358398	30.604452
636.840440	20.368211
694.837510	206.039461
830.632372	82.601202
897.847411	12.302132
998.135545	13.991238
1047.001940	20.076032
