# Supplementary material for: SPECTRUM – A MATLAB Toolbox for Proteoform Identification from Top-Down Proteomics Data
Source: Sci Rep. 2019 Aug 2;9:11267. doi: 10.1038/s41598-019-47724-1 (PMC6677810; doi:10.1038/s41598-019-47724-1)
Supplement: Supplementary file 4 — Supplementary Data S3 [file 41598_2019_47724_MOESM4_ESM.zip › Supplementary Data S3 - Case Study 2 - Data Files/Supplementary Data S3/CID/BW_20_1_111106004325_cidetd_msdeconv110.txt]

743.8	1
360.825865	126.058932
376.820769	45.010159
402.881012	37510.274744
419.839203	207.491474
435.842070	70.205047
456.852600	78535.837994
478.859985	308.443782
537.875060	253.047691
569.784728	151.692135
591.850219	6152.937885
628.974426	136.507667
645.822203	120.728015
683.789123	797.702992
