# Supplementary material for: SPECTRUM – A MATLAB Toolbox for Proteoform Identification from Top-Down Proteomics Data
Source: Sci Rep. 2019 Aug 2;9:11267. doi: 10.1038/s41598-019-47724-1 (PMC6677810; doi:10.1038/s41598-019-47724-1)
Supplement: Supplementary file 4 — Supplementary Data S3 [file 41598_2019_47724_MOESM4_ESM.zip › Supplementary Data S3 - Case Study 2 - Data Files/Supplementary Data S3/CID/BW_20_1_111106004325_cidetd_msdeconv112.txt]

662.85	1
376.816588	28.941658
419.852112	309.836437
434.049132	154.564759
473.823578	231.532934
537.874816	105.778106
567.795592	71.790410
589.843596	74.297642
601.882019	82.183459
631.881713	56.755526
645.821776	137880.050880
663.842681	234.601480
