# Supplementary material for: SPECTRUM – A MATLAB Toolbox for Proteoform Identification from Top-Down Proteomics Data
Source: Sci Rep. 2019 Aug 2;9:11267. doi: 10.1038/s41598-019-47724-1 (PMC6677810; doi:10.1038/s41598-019-47724-1)
Supplement: Supplementary file 4 — Supplementary Data S3 [file 41598_2019_47724_MOESM4_ESM.zip › Supplementary Data S3 - Case Study 2 - Data Files/Supplementary Data S3/CID/BW_20_1_111106004325_cidetd_msdeconv114.txt]

795.78	1
390.577971	8.619301
419.839660	35.580515
454.856842	480.014088
477.853058	15.721610
508.819854	46.635899
680.840576	12.682103
695.737822	212.392745
753.764708	612.151706
771.775329	167.964245
