# Supplementary material for: SPECTRUM – A MATLAB Toolbox for Proteoform Identification from Top-Down Proteomics Data
Source: Sci Rep. 2019 Aug 2;9:11267. doi: 10.1038/s41598-019-47724-1 (PMC6677810; doi:10.1038/s41598-019-47724-1)
Supplement: Supplementary file 4 — Supplementary Data S3 [file 41598_2019_47724_MOESM4_ESM.zip › Supplementary Data S3 - Case Study 2 - Data Files/Supplementary Data S3/CID/BW_20_1_111106004325_cidetd_msdeconv116.txt]

645.82	1
302.908661	54.447338
419.851837	38.321974
455.853393	216.241333
471.828277	200.929730
489.818451	95.935688
509.824919	166.681499
530.841246	2226.353970
549.839598	16660.977099
567.850340	291.503938
584.812926	3814.212637
601.834625	667.096218
634.279479	21.643852
