# Supplementary material for: SPECTRUM – A MATLAB Toolbox for Proteoform Identification from Top-Down Proteomics Data
Source: Sci Rep. 2019 Aug 2;9:11267. doi: 10.1038/s41598-019-47724-1 (PMC6677810; doi:10.1038/s41598-019-47724-1)
Supplement: Supplementary file 4 — Supplementary Data S3 [file 41598_2019_47724_MOESM4_ESM.zip › Supplementary Data S3 - Case Study 2 - Data Files/Supplementary Data S3/CID/BW_20_1_111106004325_cidetd_msdeconv1176.txt]

537.88	1
281.051239	57.505076
347.705475	797.936908
360.839476	29.052982
376.831786	17.969917
419.852295	19941.217162
435.847167	3836.374372
450.289519	14.603254
478.865478	57451.464398
495.868103	484.988951
526.880187	79.899277
