# Supplementary material for: SPECTRUM – A MATLAB Toolbox for Proteoform Identification from Top-Down Proteomics Data
Source: Sci Rep. 2019 Aug 2;9:11267. doi: 10.1038/s41598-019-47724-1 (PMC6677810; doi:10.1038/s41598-019-47724-1)
Supplement: Supplementary file 4 — Supplementary Data S3 [file 41598_2019_47724_MOESM4_ESM.zip › Supplementary Data S3 - Case Study 2 - Data Files/Supplementary Data S3/CID/BW_20_1_111106004325_cidetd_msdeconv118.txt]

591.85	1
360.828063	23.591208
377.827758	10.976103
417.856994	776.160537
433.851897	374.316680
455.853759	83.668347
476.870117	1407.956987
495.868469	16538.857271
530.841673	7008.138686
548.852233	139.531328
563.894652	37.204012
579.298645	20.727315
591.846801	14.193733
