# Supplementary material for: SPECTRUM – A MATLAB Toolbox for Proteoform Identification from Top-Down Proteomics Data
Source: Sci Rep. 2019 Aug 2;9:11267. doi: 10.1038/s41598-019-47724-1 (PMC6677810; doi:10.1038/s41598-019-47724-1)
Supplement: Supplementary file 4 — Supplementary Data S3 [file 41598_2019_47724_MOESM4_ESM.zip › Supplementary Data S3 - Case Study 2 - Data Files/Supplementary Data S3/CID/BW_20_1_111106004325_cidetd_msdeconv120.txt]

650.89	1
360.827269	12.777651
419.851898	54.621456
447.839141	48.239012
479.868622	76.324374
500.045868	62.194475
537.889464	8279.000745
556.768370	27.993087
591.850280	16798.878806
609.860351	929.840185
635.094542	24.637149
