# Supplementary material for: SPECTRUM – A MATLAB Toolbox for Proteoform Identification from Top-Down Proteomics Data
Source: Sci Rep. 2019 Aug 2;9:11267. doi: 10.1038/s41598-019-47724-1 (PMC6677810; doi:10.1038/s41598-019-47724-1)
Supplement: Supplementary file 4 — Supplementary Data S3 [file 41598_2019_47724_MOESM4_ESM.zip › Supplementary Data S3 - Case Study 2 - Data Files/Supplementary Data S3/CID/BW_20_1_111106004325_cidetd_msdeconv122.txt]

608.88	1
188.038497	7.400633
242.158005	6.633460
419.851867	107.904779
438.835539	10.980535
464.774871	18.341391
493.747650	102.760781
514.843505	171.871875
547.898619	16.991751
565.708129	263.016472
591.357605	1235.125045
