# Supplementary material for: SPECTRUM – A MATLAB Toolbox for Proteoform Identification from Top-Down Proteomics Data
Source: Sci Rep. 2019 Aug 2;9:11267. doi: 10.1038/s41598-019-47724-1 (PMC6677810; doi:10.1038/s41598-019-47724-1)
Supplement: Supplementary file 4 — Supplementary Data S3 [file 41598_2019_47724_MOESM4_ESM.zip › Supplementary Data S3 - Case Study 2 - Data Files/Supplementary Data S3/CID/BW_20_1_111106004325_cidetd_msdeconv126.txt]

595.78	1
210.721572	7.979862
288.909362	70.931362
360.829192	19.514617
376.817839	10.847992
419.852234	169.974226
434.849547	16.730831
478.865387	243.791953
493.747986	559.804937
511.758544	216.856667
537.878539	2951.102890
553.768920	9333.757467
578.750244	113.819738
595.738952	277.839421
