# Supplementary material for: SPECTRUM – A MATLAB Toolbox for Proteoform Identification from Top-Down Proteomics Data
Source: Sci Rep. 2019 Aug 2;9:11267. doi: 10.1038/s41598-019-47724-1 (PMC6677810; doi:10.1038/s41598-019-47724-1)
Supplement: Supplementary file 4 — Supplementary Data S3 [file 41598_2019_47724_MOESM4_ESM.zip › Supplementary Data S3 - Case Study 2 - Data Files/Supplementary Data S3/CID/BW_20_1_111106004325_cidetd_msdeconv128.txt]

619.97	1
224.838286	6.328322
329.898651	121.118187
345.899383	107.970497
359.914855	34.609278
376.911833	47.645474
393.914520	386.985193
434.721739	10.967788
457.920501	177.847672
489.935302	1044.226544
507.945799	786.020524
525.795348	93.675963
541.850524	20.821724
586.798216	25.873891
602.793335	1153.213842
618.684326	32.330364
