# Supplementary material for: SPECTRUM – A MATLAB Toolbox for Proteoform Identification from Top-Down Proteomics Data
Source: Sci Rep. 2019 Aug 2;9:11267. doi: 10.1038/s41598-019-47724-1 (PMC6677810; doi:10.1038/s41598-019-47724-1)
Supplement: Supplementary file 4 — Supplementary Data S3 [file 41598_2019_47724_MOESM4_ESM.zip › Supplementary Data S3 - Case Study 2 - Data Files/Supplementary Data S3/CID/BW_20_1_111106004325_cidetd_msdeconv130.txt]

589.86	1
171.318633	6.748375
193.830626	7.138840
398.834228	16.035632
415.857635	142.625628
431.852446	120.161623
453.854217	304.567140
474.870819	104.459351
493.869049	8354.818491
510.789061	10.654926
528.842223	1683.887097
544.860961	234.647219
569.868834	28.269981
