# Supplementary material for: SPECTRUM – A MATLAB Toolbox for Proteoform Identification from Top-Down Proteomics Data
Source: Sci Rep. 2019 Aug 2;9:11267. doi: 10.1038/s41598-019-47724-1 (PMC6677810; doi:10.1038/s41598-019-47724-1)
Supplement: Supplementary file 4 — Supplementary Data S3 [file 41598_2019_47724_MOESM4_ESM.zip › Supplementary Data S3 - Case Study 2 - Data Files/Supplementary Data S3/CID/BW_20_1_111106004325_cidetd_msdeconv132.txt]

1480.6	1
254.894989	6.945414
471.830016	7.248934
523.112474	8.169637
594.254303	42.058656
611.262878	218.768604
611.851794	18.956127
680.856903	181.525968
723.436034	103.216134
1443.581773	116.180978
