# Supplementary material for: SPECTRUM – A MATLAB Toolbox for Proteoform Identification from Top-Down Proteomics Data
Source: Sci Rep. 2019 Aug 2;9:11267. doi: 10.1038/s41598-019-47724-1 (PMC6677810; doi:10.1038/s41598-019-47724-1)
Supplement: Supplementary file 4 — Supplementary Data S3 [file 41598_2019_47724_MOESM4_ESM.zip › Supplementary Data S3 - Case Study 2 - Data Files/Supplementary Data S3/CID/BW_20_1_111106004325_cidetd_msdeconv134.txt]

699.8	1
221.084395	56.361934
281.051147	11.994811
295.103119	44.133031
369.121886	49.044524
417.846161	20.453393
435.837462	18.891646
478.860595	46.067761
551.651763	8.273713
565.791930	48.569934
586.808409	869.819015
605.806762	4546.123377
623.817505	241.011263
640.780150	627.490319
681.636657	13.684464
698.658995	152.236659
