# Supplementary material for: SPECTRUM – A MATLAB Toolbox for Proteoform Identification from Top-Down Proteomics Data
Source: Sci Rep. 2019 Aug 2;9:11267. doi: 10.1038/s41598-019-47724-1 (PMC6677810; doi:10.1038/s41598-019-47724-1)
Supplement: Supplementary file 5 — Supplementary Data S4 [file 41598_2019_47724_MOESM5_ESM.zip]

Archive with 9 entries (8 files):
- Supplementary Data S4 - Case Study 2 - Complete Results/
- Supplementary Data S4 - Case Study 2 - Complete Results/Complete Result Files - SPECTRUM with PSTs - CID - Decoy Search.rar
- Supplementary Data S4 - Case Study 2 - Complete Results/Complete Result Files - SPECTRUM with PSTs - CID - Target Search.rar
- Supplementary Data S4 - Case Study 2 - Complete Results/Complete Result Files - SPECTRUM with PSTs - ETD - Decoy Search.rar
- Supplementary Data S4 - Case Study 2 - Complete Results/Complete Result Files - SPECTRUM with PSTs - ETD - Target Search.rar
- Supplementary Data S4 - Case Study 2 - Complete Results/Complete Result Files - SPECTRUM without PSTs - CID - Decoy Search.rar
- Supplementary Data S4 - Case Study 2 - Complete Results/Complete Result Files - SPECTRUM without PSTs - CID - Target Search.rar
- Supplementary Data S4 - Case Study 2 - Complete Results/Complete Result Files - SPECTRUM without PSTs - ETD - Decoy Search.rar
- Supplementary Data S4 - Case Study 2 - Complete Results/Complete Result Files - SPECTRUM without PSTs - ETD - Target Search.rar
