# Supplementary material for: SPECTRUM – A MATLAB Toolbox for Proteoform Identification from Top-Down Proteomics Data
Source: Sci Rep. 2019 Aug 2;9:11267. doi: 10.1038/s41598-019-47724-1 (PMC6677810; doi:10.1038/s41598-019-47724-1)
Supplement: Supplementary file 6 — Supplementary Data S5 [file 41598_2019_47724_MOESM6_ESM.zip]

Archive with 11 entries (7 files):
- Supplementary Data S5 - Case Study 2 - Results Validation/
- Supplementary Data S5 - Case Study 2 - Results Validation/Supplementary Data S5 - Results Validation/
- Supplementary Data S5 - Case Study 2 - Results Validation/Supplementary Data S5 - Results Validation/Comparison of Proteins with and without PSTs.xlsx
- Supplementary Data S5 - Case Study 2 - Results Validation/Supplementary Data S5 - Results Validation/with PST Search/
- Supplementary Data S5 - Case Study 2 - Results Validation/Supplementary Data S5 - Results Validation/with PST Search/Decoy Search with PSTs.csv
- Supplementary Data S5 - Case Study 2 - Results Validation/Supplementary Data S5 - Results Validation/with PST Search/Search with PSTs_FDR.csv
- Supplementary Data S5 - Case Study 2 - Results Validation/Supplementary Data S5 - Results Validation/with PST Search/Target Search with PSTs.csv
- Supplementary Data S5 - Case Study 2 - Results Validation/Supplementary Data S5 - Results Validation/without PST Search/
- Supplementary Data S5 - Case Study 2 - Results Validation/Supplementary Data S5 - Results Validation/without PST Search/Decoy Search without PSTs.csv
- Supplementary Data S5 - Case Study 2 - Results Validation/Supplementary Data S5 - Results Validation/without PST Search/Search without PSTs_FDR.csv
- Supplementary Data S5 - Case Study 2 - Results Validation/Supplementary Data S5 - Results Validation/without PST Search/Target Search without PSTs.csv
