# Supplementary material for: SPECTRUM – A MATLAB Toolbox for Proteoform Identification from Top-Down Proteomics Data
Source: Sci Rep. 2019 Aug 2;9:11267. doi: 10.1038/s41598-019-47724-1 (PMC6677810; doi:10.1038/s41598-019-47724-1)
Supplement: Supplementary file 6 — Supplementary Data S5 [file 41598_2019_47724_MOESM6_ESM.zip › Supplementary Data S5 - Case Study 2 - Results Validation/Supplementary Data S5 - Results Validation/Comparison of Proteins with and without PSTs.xlsx]

## Sheet: with PST
New Search Proteins = 245 PrSMs = 1739	Old Search Proteins = 177 PrSMs = 1588
A5A630	P02358
P00968	P02359
P02358	P02413
P02359	P06721
P02413	P06974
P04805	P09373
P06626	P0A6A3
P06721	P0A6A8
P06974	P0A6F5
P08331	P0A6F9
P09372	P0A6J8
P09373	P0A6L9
P0A6A3	P0A6M8
P0A6A8	P0A6P9
P0A6F5	P0A6R3
P0A6F9	P0A6X3
P0A6H1	P0A6X7
P0A6J8	P0A6Y1
P0A6L9	P0A705
P0A6M8	P0A763
P0A6P9	P0A769
P0A6R3	P0A790
P0A6X3	P0A7A9
P0A6X7	P0A7J3
P0A6Y1	P0A7J7
P0A705	P0A7K2
P0A763	P0A7K6
P0A769	P0A7L0
P0A790	P0A7L3
P0A799	P0A7L8
P0A7A9	P0A7M2
P0A7B1	P0A7M6
P0A7J3	P0A7M9
P0A7J7	P0A7N4
P0A7K2	P0A7N9
P0A7K6	P0A7Q6
P0A7L0	P0A7R1
P0A7L3	P0A7R5
P0A7L8	P0A7S9
P0A7M2	P0A7T3
P0A7M6	P0A7T7
P0A7M9	P0A7U3
P0A7N4	P0A7V8
P0A7N9	P0A7W1
P0A7Q6	P0A7W7
P0A7R1	P0A7X3
P0A7R5	P0A800
P0A7S9	P0A805
P0A7T3	P0A850
P0A7T7	P0A8G9
P0A7U3	P0A8H8
P0A7V8	P0A8J4
P0A7W1	P0A8P3
P0A7W7	P0A8R4
P0A7X3	P0A8Y3
P0A800	P0A968
P0A805	P0A972
P0A850	P0A978
P0A858	P0A998
P0A8G9	P0A9A9
P0A8H8	P0A9B2
P0A8J4	P0A9M2
P0A8P3	P0A9W6
P0A8R4	P0A9X9
P0A8Y3	P0A9Y6
P0A968	P0AA04
P0A972	P0AA10
P0A978	P0AA25
P0A998	P0AA31
P0A9A9	P0AA57
P0A9B2	P0AAN5
P0A9F1	P0AAZ7
P0A9F3	P0AB14
P0A9M2	P0AB40
P0A9W6	P0AB46
P0A9X9	P0AB55
P0A9Y6	P0AB61
P0AA04	P0ABC7
P0AA10	P0ABD8
P0AA25	P0ABP8
P0AA31	P0ABR1
P0AA57	P0ABW9
P0AA97	P0AC81
P0AAE5	P0AC92
P0AAN5	P0ACE7
P0AAZ7	P0ACF0
P0AB14	P0ACF4
P0AB40	P0ACF8
P0AB46	P0ACJ0
P0AB52	P0ACU0
P0AB55	P0ACV8
P0AB61	P0ACX3
P0ABC7	P0ACY9
P0ABD8	P0AD24
P0ABG1	P0AD49
P0ABK9	P0ADN2
P0ABN1	P0ADP9
P0ABP8	P0ADY3
P0ABR1	P0ADZ0
P0ABT8	P0ADZ4
P0ABW9	P0AE45
P0AC62	P0AES9
P0AC81	P0AEU7
P0AC92	P0AF36
P0ACA7	P0AF50
P0ACC7	P0AF67
P0ACE7	P0AF93
P0ACF0	P0AF96
P0ACF4	P0AFJ1
P0ACF8	P0AFX0
P0ACJ0	P0AG44
P0ACU0	P0AG48
P0ACV8	P0AG51
P0ACW6	P0AG55
P0ACX3	P0AG63
P0ACY9	P0AG67
P0AD24	P0AGB0
P0AD49	P0AGD3
P0ADM4	P0AGK4
P0ADN2	P0C018
P0ADP9	P0C0L9
P0ADY3	P0CE47
P0ADZ0	P0CE48
P0ADZ4	P11289
P0AE45	P12758
P0AEB2	P21693
P0AEJ2	P22106
P0AEQ6	P23325
P0AES9	P23843
P0AEU7	P27828
P0AF36	P28248
P0AF50	P28638
P0AF67	P32151
P0AF93	P33348
P0AF96	P36995
P0AFJ1	P37646
P0AFW2	P37689
P0AFX0	P39220
P0AG44	P45748
P0AG48	P52095
P0AG51	P52643
P0AG55	P60438
P0AG63	P60624
P0AG67	P60723
P0AGA6	P62399
P0AGB0	P63201
P0AGD3	P63264
P0AGG8	P64455
P0AGK4	P64467
P0C018	P64506
P0C0L2	P64534
P0C0L9	P64559
P0CE47	P64614
P0CE48	P67338
P10423	P68066
P11289	P68191
P12758	P68206
P17888	P68688
P18355	P68919
P21645	P69222
P21693	P69428
P22106	P69441
P23325	P69783
P23843	P69828
P23930	P69913
P25772	P75694
P27828	P76172
P28248	P76341
P28638	P77087
P28905	P77091
P28916	P77695
P31119	P77721
P32057	Q46802
P32151	Q46868
P33024	Q46919
P33348	Q47539
P36995	Q47690
P37646
P37665
P37689
P37760
P38104
P39199
P39220
P39337
P40711
P45748
P45807
P52095
P52643
P60438
P60624
P60723
P62399
P63201
P63264
P64455
P64463
P64467
P64506
P64534
P64559
P64567
P64572
P64581
P64614
P67338
P68066
P68191
P68206
P68688
P68919
P69222
P69428
P69441
P69783
P69828
P69913
P75694
P75799
P75858
P76011
P76078
P76159
P76164
P76170
P76172
P76245
P76251
P76341
P77087
P77091
P77374
P77695
P77721
P77756
Q46802
Q46819
Q46835
Q46845
Q46868
Q46919
Q47151
Q47539
Q47690

## Sheet: without PST
New Search Proteins = 305 PrSMs = 1911	Old Search Proteins = 200 PrSMs = 1703
C1P612	C1P612
C1P620	C1P620
P00490	P02358
P00547	P02359
P00888	P02413
P02358	P04949
P02359	P04983
P02413	P06616
P02919	P06965
P04805	P06974
P04949	P09372
P04983	P09373
P05827	P0A6A3
P06616	P0A6A8
P06965	P0A6F5
P06974	P0A6F9
P08204	P0A6L9
P08506	P0A6M8
P08550	P0A6P9
P08555	P0A6R3
P09372	P0A6U3
P09373	P0A6X3
P09831	P0A6X7
P0A6A3	P0A6Y1
P0A6A8	P0A705
P0A6F5	P0A763
P0A6F9	P0A769
P0A6H1	P0A790
P0A6J8	P0A7A9
P0A6L9	P0A7J3
P0A6M8	P0A7J7
P0A6P9	P0A7K2
P0A6R3	P0A7K6
P0A6U3	P0A7L0
P0A6X3	P0A7L3
P0A6X7	P0A7L8
P0A6Y1	P0A7M2
P0A705	P0A7M6
P0A754	P0A7M9
P0A763	P0A7N4
P0A769	P0A7N9
P0A790	P0A7Q6
P0A7A9	P0A7R1
P0A7J3	P0A7R5
P0A7J7	P0A7S9
P0A7K2	P0A7T3
P0A7K6	P0A7T7
P0A7L0	P0A7U3
P0A7L3	P0A7V8
P0A7L8	P0A7W1
P0A7M2	P0A7W7
P0A7M6	P0A7X3
P0A7M9	P0A800
P0A7N4	P0A805
P0A7N9	P0A850
P0A7Q6	P0A8G9
P0A7R1	P0A8H8
P0A7R5	P0A8J4
P0A7S9	P0A8P3
P0A7T3	P0A8R4
P0A7T7	P0A8T5
P0A7U3	P0A972
P0A7V8	P0A978
P0A7W1	P0A998
P0A7W7	P0A9A9
P0A7X3	P0A9B2
P0A800	P0A9M2
P0A805	P0A9W6
P0A850	P0A9X9
P0A8G9	P0A9Y6
P0A8H8	P0AA04
P0A8J4	P0AA10
P0A8P3	P0AA25
P0A8R4	P0AA31
P0A8T5	P0AA57
P0A8Y3	P0AAG3
P0A968	P0AAN5
P0A972	P0AAZ7
P0A978	P0AB14
P0A998	P0AB40
P0A9A9	P0AB46
P0A9B2	P0AB55
P0A9D4	P0AB58
P0A9F1	P0AB61
P0A9F3	P0ABC7
P0A9M2	P0ABD8
P0A9W6	P0ABP8
P0A9X9	P0ABR1
P0A9Y6	P0ABV2
P0AA04	P0ABW9
P0AA10	P0AC81
P0AA25	P0AC84
P0AA31	P0AC92
P0AA57	P0ACE7
P0AAG3	P0ACF0
P0AAL6	P0ACF4
P0AAN5	P0ACF8
P0AAP1	P0ACU0
P0AAX3	P0ACV8
P0AAZ7	P0ACX3
P0AB14	P0ACY9
P0AB40	P0AD24
P0AB46	P0AD49
P0AB52	P0ADN2
P0AB55	P0ADP9
P0AB58	P0ADY3
P0AB61	P0ADZ0
P0ABC7	P0ADZ4
P0ABC9	P0AED5
P0ABD1	P0AES9
P0ABD8	P0AEU7
P0ABG1	P0AF26
P0ABJ6	P0AF36
P0ABK9	P0AF50
P0ABL3	P0AF67
P0ABN1	P0AF93
P0ABP8	P0AF96
P0ABR1	P0AFA7
P0ABV2	P0AFJ1
P0ABW9	P0AFX0
P0AC02	P0AG44
P0AC81	P0AG48
P0AC84	P0AG51
P0AC92	P0AG55
P0ACE7	P0AG63
P0ACF0	P0AG67
P0ACF4	P0AGD3
P0ACF8	P0AGK4
P0ACU0	P0C018
P0ACV8	P0C0L9
P0ACX3	P0CE47
P0ACY9	P0CE48
P0AD24	P0DPC5
P0AD49	P11289
P0ADN2	P12758
P0ADP9	P16456
P0ADY3	P17952
P0ADZ0	P19934
P0ADZ4	P21693
P0AE34	P22106
P0AE45	P23325
P0AE63	P23895
P0AED5	P27828
P0AES9	P28638
P0AEU7	P28904
P0AEW1	P31060
P0AF26	P32151
P0AF36	P33022
P0AF50	P33348
P0AF67	P36995
P0AF93	P37646
P0AF96	P37689
P0AFA7	P39220
P0AFJ1	P45759
P0AFS1	P52095
P0AFX0	P52643
P0AG44	P60438
P0AG48	P60624
P0AG51	P60723
P0AG55	P62399
P0AG63	P64455
P0AG67	P64463
P0AG76	P64467
P0AGB0	P64506
P0AGD3	P64534
P0AGK4	P64559
P0AGM7	P64614
P0C018	P67338
P0C0L2	P68066
P0C0L9	P68191
P0CE47	P68206
P0CE48	P68688
P0CG19	P68919
P0DMC5	P69222
P0DMC9	P69428
P0DPC5	P69441
P11289	P69783
P12758	P69828
P14900	P69913
P16429	P75694
P16456	P75942
P17952	P76172
P18355	P76341
P19934	P76482
P21693	P76616
P22106	P77044
P23173	P77087
P23325	P77091
P23843	P77425
P23862	P77658
P23895	P77695
P24228	P77721
P27278	Q2EEU2
P27828	Q46868
P28369	Q46906
P28638	Q46919
P28904	Q47539
P28905	Q6BF17
P31060	Q9S4X4
P31119	V9HVX0
P31806
P32151
P32166
P33022
P33024
P33348
P33369
P36547
P36995
P37646
P37689
P37748
P37760
P38104
P39199
P39220
P39838
P40711
P42909
P45759
P52095
P52643
P56976
P60438
P60472
P60624
P60723
P62399
P63201
P63264
P64455
P64463
P64467
P64506
P64530
P64534
P64559
P64574
P64614
P67087
P67338
P68066
P68191
P68206
P68688
P68919
P69222
P69330
P69380
P69428
P69441
P69783
P69828
P69910
P69913
P75694
P75718
P75733
P75780
P75799
P75806
P75824
P75849
P75882
P75892
P75942
P76011
P76078
P76083
P76159
P76170
P76172
P76204
P76216
P76251
P76341
P76482
P76508
P76613
P76616
P76656
P76658
P77044
P77087
P77091
P77258
P77402
P77425
P77481
P77519
P77658
P77695
P77700
P77721
Q2EEU2
Q46802
Q46817
Q46868
Q46877
Q46906
Q46919
Q47539
Q6BF17
Q9S4X4
V9HVX0
