# Supplementary material for: SPECTRUM – A MATLAB Toolbox for Proteoform Identification from Top-Down Proteomics Data
Source: Sci Rep. 2019 Aug 2;9:11267. doi: 10.1038/s41598-019-47724-1 (PMC6677810; doi:10.1038/s41598-019-47724-1)
Supplement: Supplementary file 6 — Supplementary Data S5 [file 41598_2019_47724_MOESM6_ESM.zip › Supplementary Data S5 - Case Study 2 - Results Validation/Supplementary Data S5 - Results Validation/with PST Search/Decoy Search with PSTs.csv]

File Name	Protein Header	Terminal Modification	Protein Sequence	Protein Tuncation	Truncation Position	Score	Molecular Weight	No of Modifications	No of Fragments Matched	Run Time	E-Value
BW_20_1_111106004325_cidetd_msdeconv1235.txt	ZZZ_sp|P0AB18|TUSE_ECOLI Sulfurtransferase TusE OS=Escherichia coli (strain K12) GN=tusE PE=1 SV=1	NME	CDGFVKEVTUPKUHNNREGRQQPGOAEZTVDEKQSLKAIKWTFSMOKDM	Truncation at C-Terminal Side	49	0.123762	6039.280701	0	12	1.1119	9.63E-66
BW_20_1_111106004325_cidetd_msdeconv791.txt	XXX_sp|P75874|YCCU_ECOLI Uncharacterized protein YccU OS=Escherichia coli (strain K12) GN=yccU PE=1 SV=2	NME	RQVOIULBKKHRZELOS	Truncation at C-Terminal Side	17	0.121951	2428.281698	0	5	1.7909	1.26E-20
BW_20_1_111106004325_cidetd_msdeconv828.txt	ZZZ_sp|P77219|YAHC_ECOLI Uncharacterized protein YahC OS=Escherichia coli (strain K12) GN=yahC PE=4 SV=1	NME_Acetylation	FIDPVRACUWZFKNHUCVWI	Truncation at C-Terminal Side	20	0.111111	2599.523051	0	4	1.6448	1.35E-24
BW_20_1_111106004325_cidetd_msdeconv2951.txt	ZZZ_sp|P0A9S3|GATD_ECOLI Galactitol 1-phosphate 5-dehydrogenase OS=Escherichia coli (strain K12) GN=gatD PE=1 SV=1	None	ANSPDYTLKLONUSCKVDFLHSLNNBGTGUABWWULBZISVZMNIFKYBTDUMLSKQUQEBWCYHQCROOZVKFUGEYTCZATUIYZDCUOSCYGNITDLLFPAMTMLZKOGILFNWOKLEYBHAORUGFHUCAEARHEFSLGNAOUYQQYSZKLYGDDPBNCZHZHMHTVKONIWWHMTIYGVLWOATSMDPPLHPVAPRDKCRKWSIRDMVDVQOCOZERMMZQCRVOQNKAMAHWHRSRIRTKCKSKBCIQVDQFPQFKOVPBWZUBWMTZCBPMN	Truncation at C-Terminal Side	279	0.105769	35711.73203	0	5	0.85436	4.94066e-324
BW_20_1_111106004325_cidetd_msdeconv878.txt	YYY_sp|P76100|YDCK_ECOLI Uncharacterized acetyltransferase YdcK OS=Escherichia coli (strain K12) GN=ydcK PE=3 SV=1	None	GGGFOUPBHNOHPWHAGPYBZDNTFDUELIAC	Truncation at C-Terminal Side	32	0.101852	3957.057811	0	5	1.8382	4.53E-41
BW_20_1_111106004325_cidetd_msdeconv726.txt	XXX_sp|P32162|YIIS_ECOLI UPF0381 protein YiiS OS=Escherichia coli (strain K12) GN=yiiS PE=1 SV=1	None	MDWOAKVOPUQAAKFPYVKAVMICISDUTIFSE	Truncation at N-Terminal Side	66	0.101449	4135.888231	0	6	1.7762	1.34E-41
BW_20_1_111106004325_cidetd_msdeconv686.txt	YYY_sp|P0AE01|TRMJ_ECOLI tRNA (cytidine/uridine-2'-O-)-methyltransferase TrmJ OS=Escherichia coli (strain K12) GN=trmJ PE=1 SV=1	None	URVYWTVVHOADCVYLKDGUPNHIZVVIQPYRQNRZVKIIZQ	Truncation at C-Terminal Side	42	0.101124	5298.065046	0	8	1.7739	5.04E-53
BW_20_1_111106004325_cidetd_msdeconv1689.txt	ZZZ_sp|P41443|GSPH_ECOLI Putative type II secretion system protein H OS=Escherichia coli (strain K12) GN=gspH PE=1 SV=1	None	KNQZHKBLUWHCTVEYFFMVBSITUCBDQHNPBLRIPVMTPKOADIEDMWZDLMETPONDDTYYFILCTEPDPNVWTOEMZBOQLUBQOBYBRQDSZOASDGZHI	Truncation at C-Terminal Side	105	0.096774	13529.41074	0	3	0.71821	1.14E-143
BW_20_1_111106004325_cidetd_msdeconv2343.txt	XXX_sp|P39334|BDCR_ECOLI HTH-type transcriptional repressor BdcR OS=Escherichia coli (strain K12) GN=bdcR PE=1 SV=2	NME	FPQRIQPACVDCNKRSZKNRWZLIEKSPHRGBFPGIMHIKZPLGTKIKOSZSZDF	Truncation at C-Terminal Side	55	0.095455	6572.3896	0	10	1.0855	6.69E-72
BW_20_1_111106004325_cidetd_msdeconv2155.txt	XXX_sp|Q9XB42|YKFH_ECOLI Uncharacterized protein YkfH OS=Escherichia coli (strain K12) GN=ykfH PE=3 SV=1	None	CHSKHCGCWQRUFKYBSVLYZBTHCGUSFDKLVWLEHEOWWZBUKOLLCBVCRMQLBTMSFMCRNTUEEHQMA	No Truncation	-1	0.095238	9398.289557	0	2	1.0859	3.01E-96
BW_20_1_111106004325_cidetd_msdeconv244.txt	ZZZ_sp|P75793|PFLF_ECOLI Putative formate acetyltransferase 3 OS=Escherichia coli (strain K12) GN=ybiW PE=3 SV=1	None	AMCQFNVDGUBEGRTFKWGYKVNGMUYSP	Truncation at N-Terminal Side	781	0.094828	3436.804071	0	5	1.1736	3.90E-38
BW_20_1_111106004325_cidetd_msdeconv2893.txt	ZZZ_sp|P08179|PUR3_ECOLI Phosphoribosylglycinamide formyltransferase OS=Escherichia coli (strain K12) GN=purN PE=1 SV=1	None	EAAFYRRTMWPGTDMLVLICGUIDWQUCWOKABQWLPOQIOGZLUOCBQSHIUCSHETHQFRQCCELNFRBTZFPEREUUOSYKIQBALMBCUTZQKLFAVFNPQPQCOSEKVGWFBCEDTUGNRHUFPBBAVNFYUMPGDQQPDKAIKZLBLCUGPVLVPOHZBRLYNIZKKTYTPSBPBLHEEYZLUICHFTKNWFIYOKDRMKRCLMPT	No Truncation	-1	0.094595	26904.09433	0	3	0.66618	1.37E-291
BW_20_1_111106004325_cidetd_msdeconv694.txt	XXX_sp|P0A9A9|FUR_ECOLI Ferric uptake regulation protein OS=Escherichia coli (strain K12) GN=fur PE=1 SV=1	None	OIGQTFAVFYPAAHTEWLGCVL	Truncation at N-Terminal Side	126	0.093023	2577.30896	0	4	1.5712	2.55E-27
BW_20_1_111106004325_cidetd_msdeconv1937.txt	ZZZ_sp|P45756|GSPA_ECOLI Putative general secretion pathway protein A OS=Escherichia coli (strain K12) GN=gspA PE=2 SV=1	None	FKFLQHHQOIYNNDAZCNIKZFNAATUCYAKUZDRDKFFTTMNARLANNSKTROMBUBGTEGOROBDLLZTMWPFCLBPRBTVUOPSOEWTZGPDTPSMHWQZERVLMTWVNQBE	Truncation at N-Terminal Side	374	0.091549	14660.55698	0	5	1.0901	4.79E-158
BW_20_1_111106004325_cidetd_msdeconv1342.txt	ZZZ_sp|P77219|YAHC_ECOLI Uncharacterized protein YahC OS=Escherichia coli (strain K12) GN=yahC PE=4 SV=1	NME_Acetylation	FIDPVRACUWZFKNHUCVWI	Truncation at C-Terminal Side	20	0.090909	2599.523051	0	4	1.1535	1.35E-24
BW_20_1_111106004325_cidetd_msdeconv736.txt	XXX_sp|C1P613|YQEL_ECOLI Uncharacterized protein YqeL OS=Escherichia coli (strain K12) GN=yqeL PE=1 SV=1	None	HNQSFQANYRWKRAESCWVYAOALQK	No Truncation	-1	0.090909	3338.65195	0	5	1.6868	1.77E-31
BW_20_1_111106004325_cidetd_msdeconv1599.txt	XXX_sp|P08179|PUR3_ECOLI Phosphoribosylglycinamide formyltransferase OS=Escherichia coli (strain K12) GN=purN PE=1 SV=1	None	SYZDCETANWGVTWTZFBYRCYQKCYASZULUYQUURCZQTIVOBGYNGDAYYVQWDBEMVQIOAVILSEVWIVSWQ	Truncation at N-Terminal Side	135	0.090909	9735.497917	0	2	0.87642	9.77E-102
BW_20_1_111106004325_cidetd_msdeconv611.txt	ZZZ_sp|P36881|YADI_ECOLI Putative phosphotransferase enzyme IIA component YadI OS=Escherichia coli (strain K12) GN=yadI PE=3 SV=2	None	SYEHEANLFLKARQRKUZFQVYZNCVHUYZMVKHWBSHLLBBCFICYKHPYLKAR	Truncation at C-Terminal Side	55	0.090909	6964.163341	0	4	1.3785	2.45E-71
BW_20_1_111106004325_cidetd_msdeconv865.txt	ZZZ_sp|P27862|YIGZ_ECOLI IMPACT family member YigZ OS=Escherichia coli (strain K12) GN=yigZ PE=1 SV=2	None	NHNQNYVFIIPABFPAIBYIPR	Truncation at C-Terminal Side	22	0.090909	2615.328385	0	4	1.641	4.41E-24
BW_20_1_111106004325_cidetd_msdeconv1021.txt	ZZZ_sp|Q46806|PHYDA_ECOLI D-phenylhydantoinase OS=Escherichia coli (strain K12) GN=hyuA PE=1 SV=2	None	NSVHTGWMEALIKSMUIERMBNEBHACWLZNURE	Truncation at N-Terminal Side	427	0.08871	4180.174871	0	5	1.1214	2.09E-36
BW_20_1_111106004325_cidetd_msdeconv654.txt	XXX_sp|P0CB62|YMIA_ECOLI Uncharacterized protein YmiA OS=Escherichia coli (strain K12) GN=ymiA PE=1 SV=2	None	ZOAYSHYFTUQQBZIANSBRKLSZBMCYCPSMMTCZUKTQIGISB	Truncation at N-Terminal Side	9	0.087912	5456.203186	0	7	2.3587	3.15E-58
BW_20_1_111106004325_cidetd_msdeconv598.txt	YYY_sp|P76323|INTG_ECOLI Putative protein IntG OS=Escherichia coli (strain K12) GN=intG PE=5 SV=1	None	NPRNALQISTRIDLDRVUVIOD	Truncation at N-Terminal Side	70	0.086957	2731.388353	0	4	1.5967	1.16E-25
BW_20_1_111106004325_cidetd_msdeconv1831.txt	XXX_sp|P0A6M8|EFG_ECOLI Elongation factor G OS=Escherichia coli (strain K12) GN=fusA PE=1 SV=2	None	DSEYAVOTBRGWSMTWBZKLLHUGRYIKOSNTLZVMKOUCGTWIVRVHGBR	Truncation at N-Terminal Side	653	0.085106	6538.597816	0	4	0.91565	7.60E-68
BW_20_1_111106004325_cidetd_msdeconv959.txt	XXX_sp|P32693|YJBL_ECOLI Uncharacterized protein YjbL OS=Escherichia coli (strain K12) GN=yjbL PE=4 SV=1	None	TOFMOZCKBVNIHRLRLCMSG	Truncation at C-Terminal Side	21	0.085106	2761.401205	0	4	1.5164	5.78E-27
BW_20_1_111106004325_cidetd_msdeconv1233.txt	ZZZ_sp|P0AB18|TUSE_ECOLI Sulfurtransferase TusE OS=Escherichia coli (strain K12) GN=tusE PE=1 SV=1	NME	CDGFVKEVTUPKUHNNREGRQQPGOAEZTVDEKQSLKAIKWTFSMOKDM	Truncation at C-Terminal Side	49	0.084158	6039.280701	0	8	1.0022	9.63E-66
BW_20_1_111106004325_cidetd_msdeconv1816.txt	XXX_sp|P52697|6PGL_ECOLI 6-phosphogluconolactonase OS=Escherichia coli (strain K12) GN=pgl PE=1 SV=2	None	WCCYVKEQKVBOWKDRKAPOWUQCPLBLRYLDDRBRROGTAEDQMKCK	Truncation at C-Terminal Side	48	0.084112	6406.578063	0	8	2.4776	4.05E-60
BW_20_1_111106004325_cidetd_msdeconv782.txt	ZZZ_sp|P76406|YEGR_ECOLI Uncharacterized protein YegR OS=Escherichia coli (strain K12) GN=yegR PE=4 SV=2	None	TYTMZPMSFIODADYSVZZHKW	Truncation at N-Terminal Side	83	0.083333	2831.78553	0	4	1.8026	5.23E-27
BW_20_1_111106004325_cidetd_msdeconv3145.txt	ZZZ_sp|P77733|FOCB_ECOLI Probable formate transporter 2 OS=Escherichia coli (strain K12) GN=focB PE=1 SV=1	None	OFCGLQVCLYSOPNZSBQCKMROVTCBPASWCUIDPFODBUGQRBAPTGRSLAGAKTHCMNFWLBEUCZZGFLMW	Truncation at N-Terminal Side	207	0.083333	9245.912704	0	4	1.0433	1.60E-102
BW_20_1_111106004325_cidetd_msdeconv511.txt	YYY_sp|P71298|INTF_ECOLI Prophage integrase IntF OS=Escherichia coli (strain K12) GN=intF PE=3 SV=1	None	GNZTUQSVSMUDEEFLDLHSQ	Truncation at N-Terminal Side	445	0.083333	2502.358291	0	3	1.7205	1.56E-25
BW_20_1_111106004325_cidetd_msdeconv807.txt	XXX_sp|P64540|YFCL_ECOLI Uncharacterized protein YfcL OS=Escherichia coli (strain K12) GN=yfcL PE=4 SV=1	None	IKPWOVSUBSUWPCRHPUFCH	Truncation at N-Terminal Side	71	0.083333	2855.530479	0	4	1.6872	1.05E-24
BW_20_1_111106004325_cidetd_msdeconv328.txt	YYY_sp|P75793|PFLF_ECOLI Putative formate acetyltransferase 3 OS=Escherichia coli (strain K12) GN=ybiW PE=3 SV=1	None	BIQBUFOORTDSFDMYOEMVQPTCMYSWZCNVEDSGAQC	Truncation at N-Terminal Side	771	0.082353	5075.571323	0	6	1.8948	2.50E-52
BW_20_1_111106004325_cidetd_msdeconv1516.txt	YYY_sp|P75936|FLGD_ECOLI Basal-body rod modification protein FlgD OS=Escherichia coli (strain K12) GN=flgD PE=3 SV=1	None	BLMNRYQWSPMWITWYBRMGNQBWBMPSQUMKQQTKUPZRPOAVQGNCRVFQDPUAUBQB	Truncation at C-Terminal Side	60	0.081967	7644.573652	0	8	2.3662	1.34E-77
BW_20_1_111106004325_cidetd_msdeconv832.txt	XXX_sp|P0A7R5|RS10_ECOLI 30S ribosomal protein S10 OS=Escherichia coli (strain K12) GN=rpsJ PE=1 SV=1	None	ZGRKFOTKORSHMZEHIFMO	Truncation at C-Terminal Side	20	0.081633	2926.54223	0	4	1.7335	3.65E-23
BW_20_1_111106004325_cidetd_msdeconv1847.txt	ZZZ_sp|P0ADE2|YTFK_ECOLI Uncharacterized protein YtfK OS=Escherichia coli (strain K12) GN=ytfK PE=4 SV=1	NME	ZABHDNMUYARTNGNYEESMSSSPDQFVVLSZPSZZHFNYGPCLWVSLULHQAZN	Truncation at C-Terminal Side	55	0.081395	6407.597761	0	3	0.69121	1.16E-71
BW_20_1_111106004325_cidetd_msdeconv874.txt	XXX_sp|P03012|TNR1_ECOLI Transposon gamma-delta resolvase OS=Escherichia coli (strain K12) GN=tnpR PE=1 SV=1	None	HSYTSCOSHCMEZRUMMMPOTFDRAWEOCQ	Truncation at N-Terminal Side	153	0.07971	4129.172893	0	5	2.199	2.90E-37
BW_20_1_111106004325_cidetd_msdeconv713.txt	XXX_sp|P75718|REND_ECOLI Putative protein RenD OS=Escherichia coli (strain K12) GN=renD PE=5 SV=4	None	IDAKBNLNPZTTMDNIDYEVFSLVOLZMGNBZGTWYPOFKEAWTVIGTAAWQVHITQFUNU	No Truncation	-1	0.07971	7421.873111	0	5	1.4546	5.07E-82
BW_20_1_111106004325_cidetd_msdeconv627.txt	XXX_sp|P07464|THGA_ECOLI Galactoside O-acetyltransferase OS=Escherichia coli (strain K12) GN=lacA PE=1 SV=1	NME	BFQKQWZQGUABWHDMUGIVC	Truncation at C-Terminal Side	21	0.079545	2628.425131	0	3	1.3811	3.90E-26
BW_20_1_111106004325_cidetd_msdeconv768.txt	ZZZ_sp|P0A6V8|GLK_ECOLI Glucokinase OS=Escherichia coli (strain K12) GN=glk PE=1 SV=1	None	YFBFQCEKPNWSRYKPH	Truncation at N-Terminal Side	304	0.078947	2243.529035	0	3	2.1068	1.26E-20
BW_20_1_111106004325_cidetd_msdeconv942.txt	YYY_sp|P76270|MSRC_ECOLI Free methionine-R-sulfoxide reductase OS=Escherichia coli (strain K12) GN=msrC PE=1 SV=2	None	HQDPPHAAISHKSASMDWIB	Truncation at C-Terminal Side	20	0.078947	2241.530475	0	3	1.8803	4.16E-22
BW_20_1_111106004325_cidetd_msdeconv1038.txt	XXX_sp|P69874|POTA_ECOLI Spermidine/putrescine import ATP-binding protein PotA OS=Escherichia coli (strain K12) GN=potA PE=1 SV=1	None	ZDCVMIQFGAAWYGNCQEUWTYNETZQUEZQ	Truncation at N-Terminal Side	347	0.078125	3836.843191	0	4	1.1199	3.54E-38
BW_20_1_111106004325_cidetd_msdeconv1010.txt	XXX_sp|P0DPC5|YTID_ECOLI Protein YtiD OS=Escherichia coli (strain K12) GN=ytiD PE=1 SV=1	None	BAHEUNABGYHETEQEBDGLQLSYTOSGSFMIGTGHKUKEIOYTYYQ	No Truncation	-1	0.076923	5773.915591	0	6	1.913	9.33E-59
BW_20_1_111106004325_cidetd_msdeconv318.txt	ZZZ_sp|P75777|YBHG_ECOLI UPF0194 membrane protein YbhG OS=Escherichia coli (strain K12) GN=ybhG PE=3 SV=1	None	ZOIOEKYAEDCUUIKDHLOMVUAYVQAIKFCFASZ	Truncation at N-Terminal Side	297	0.076923	4663.996569	0	6	1.4349	4.00E-44
BW_20_1_111106004325_cidetd_msdeconv530.txt	YYY_sp|P33230|RCBA_ECOLI Double-strand break reduction protein OS=Escherichia coli (strain K12) GN=rcbA PE=1 SV=2	None	GRITHIDVIGYK	Truncation at N-Terminal Side	57	0.076923	1370.767005	0	2	1.3738	7.00E-13
BW_20_1_111106004325_cidetd_msdeconv646.txt	XXX_sp|P77783|YNFF_ECOLI Probable dimethyl sulfoxide reductase chain YnfF OS=Escherichia coli (strain K12) GN=ynfF PE=1 SV=4	None	NBIQZICRWFMHKLKVKWGFQQRS	Truncation at C-Terminal Side	24	0.076923	3075.579945	0	4	1.6396	4.04E-30
BW_20_1_111106004325_cidetd_msdeconv872.txt	YYY_sp|P0AER8|GLTS_ECOLI Sodium/glutamate symporter OS=Escherichia coli (strain K12) GN=gltS PE=1 SV=1	None	HZDWGHTIOZVOPWSWLDSNNTM	Truncation at N-Terminal Side	378	0.076923	3062.434505	0	4	1.6128	6.38E-28
BW_20_1_111106004325_cidetd_msdeconv918.txt	ZZZ_sp|P16687|PHNI_ECOLI Alpha-D-ribose 1-methylphosphonate 5-triphosphate synthase subunit PhnI OS=Escherichia coli (strain K12) GN=phnI PE=1 SV=2	None	VOSCKSERWOIROPAL	Truncation at N-Terminal Side	338	0.076923	2309.30418	0	3	1.51	1.01E-18
BW_20_1_111106004325_cidetd_msdeconv593.txt	YYY_sp|P0ADN2|YIFE_ECOLI UPF0438 protein YifE OS=Escherichia coli (strain K12) GN=yifE PE=1 SV=2	None	IVTGOAAYCUVFACZMRWV	Truncation at N-Terminal Side	93	0.076923	2341.524453	0	3	1.508	5.38E-23
BW_20_1_111106004325_cidetd_msdeconv775.txt	YYY_sp|P00363|FRDA_ECOLI Fumarate reductase flavoprotein subunit OS=Escherichia coli (strain K12) GN=frdA PE=1 SV=3	None	YFKFHOWDEYDOKIK	Truncation at N-Terminal Side	587	0.076923	2328.194265	0	3	1.5091	1.46E-15
BW_20_1_111106004325_cidetd_msdeconv783.txt	ZZZ_sp|P31992|PPTA_ECOLI Tautomerase PptA OS=Escherichia coli (strain K12) GN=pptA PE=1 SV=3	None	YPGONQPIDTEYDOYGLYGLGSV	Truncation at C-Terminal Side	23	0.076923	2830.370115	0	3	1.4532	2.42E-26
BW_20_1_111106004325_cidetd_msdeconv1642.txt	YYY_sp|P0AAZ7|YCAR_ECOLI UPF0434 protein YcaR OS=Escherichia coli (strain K12) GN=ycaR PE=1 SV=1	None	HQCBOQVKESGBKPQYCBZDONSCOIKLKSGLVDDZAVMSTAZRVLIVKVREDLOWTVZG	No Truncation	-1	0.076613	7324.207155	0	8	2.2217	5.25E-79
BW_20_1_111106004325_cidetd_msdeconv1624.txt	XXX_sp|P33020|YEII_ECOLI Uncharacterized sugar kinase YeiI OS=Escherichia coli (strain K12) GN=yeiI PE=3 SV=2	None	LPRRANHCLMVVSCOIGGWUPZAHYPDUHDSLRRRDQPBRIZSFADZBSPNODLTFPUIAM	Truncation at N-Terminal Side	301	0.076577	7459.791674	0	8	11.2666	5.62E-81
BW_20_1_111106004325_cidetd_msdeconv1549.txt	XXX_sp|P0AEQ3|GLNH_ECOLI Glutamine-binding periplasmic protein OS=Escherichia coli (strain K12) GN=glnH PE=1 SV=1	None	DGQZCAEBIWIGOPHECRPMZZIWRQVMUEGQVQBYGOHM	Truncation at N-Terminal Side	208	0.076471	5077.701298	0	6	1.7222	3.27E-51
BW_20_1_111106004325_cidetd_msdeconv1000.txt	ZZZ_sp|P09549|DEDD_ECOLI Cell division protein DedD OS=Escherichia coli (strain K12) GN=dedD PE=3 SV=2	None	NDICQLMGQUTYYTPQCDSWNSQKYCQRMUZTTZUICKIUQTTKHDFBCYEMSVKWPDFUSYCSZUBQQZWQ	Truncation at N-Terminal Side	148	0.076389	9073.217143	0	5	1.0719	1.96E-85
BW_20_1_111106004325_cidetd_msdeconv1055.txt	ZZZ_sp|Q46888|LTND_ECOLI L-threonate dehydrogenase OS=Escherichia coli (strain K12) GN=ltnD PE=3 SV=1	NME	QDVKGQOQZKSVDIWGIPLAKPGYIWPTBMQIN	Truncation at C-Terminal Side	33	0.075758	3908.02941	0	5	1.073	1.34E-41
BW_20_1_111106004325_cidetd_msdeconv1610.txt	XXX_sp|P0AFI5|PBP7_ECOLI D-alanyl-D-alanine endopeptidase OS=Escherichia coli (strain K12) GN=pbpG PE=1 SV=2	None	OYHAMASYTRGIOWGRBZGNZZQSIGMMVSZLMOMIZNUAMIUVSYNBMWFHEQGSYH	Truncation at N-Terminal Side	252	0.075221	7330.651506	0	8	1.4611	2.25E-74
BW_20_1_111106004325_cidetd_msdeconv536.txt	XXX_sp|P40711|ARFB_ECOLI Peptidyl-tRNA hydrolase ArfB OS=Escherichia coli (strain K12) GN=arfB PE=1 SV=2	None	KITMRQVBFPVPPDMWPCCB	Truncation at C-Terminal Side	20	0.075	2376.088635	0	3	1.5197	2.17E-23
BW_20_1_111106004325_cidetd_msdeconv706.txt	YYY_sp|P25906|PDXI_ECOLI Pyridoxine 4-dehydrogenase OS=Escherichia coli (strain K12) GN=pdxI PE=1 SV=1	None	YIQVTYQVNNNSQPFDHQORASAIVTERKSPSW	Truncation at C-Terminal Side	33	0.074627	4018.00854	0	5	1.6755	3.18E-41
BW_20_1_111106004325_cidetd_msdeconv156.txt	ZZZ_sp|P21189|DPO2_ECOLI DNA polymerase II OS=Escherichia coli (strain K12) GN=polB PE=1 SV=2	None	VDWTMCMTQYIGAYKZUHKDMNRDEC	Truncation at N-Terminal Side	757	0.074074	3234.752448	0	4	0.98611	8.08E-34
BW_20_1_111106004325_cidetd_msdeconv192.txt	ZZZ_sp|P21189|DPO2_ECOLI DNA polymerase II OS=Escherichia coli (strain K12) GN=polB PE=1 SV=2	None	VDWTMCMTQYIGAYKZUHKDMNRDEC	Truncation at N-Terminal Side	757	0.074074	3234.752448	0	4	0.99919	8.08E-34
BW_20_1_111106004325_cidetd_msdeconv294.txt	ZZZ_sp|P21189|DPO2_ECOLI DNA polymerase II OS=Escherichia coli (strain K12) GN=polB PE=1 SV=2	None	VDWTMCMTQYIGAYKZUHKDMNRDEC	Truncation at N-Terminal Side	757	0.074074	3234.752448	0	4	1.3556	8.08E-34
BW_20_1_111106004325_cidetd_msdeconv585.txt	YYY_sp|P0DP70|PHNE2_ECOLI Putative cryptic phosphonate transport system permease protein PhnE2 OS=Escherichia coli (strain K12) GN=phnE PE=5 SV=1	None	KYNBQIHOPKCLKZSMMYLIVOO	Truncation at C-Terminal Side	23	0.074074	3216.72252	0	4	1.5217	2.69E-28
BW_20_1_111106004325_cidetd_msdeconv463.txt	YYY_sp|P30011|NADC_ECOLI Nicotinate-nucleotide pyrophosphorylase [carboxylating] OS=Escherichia coli (strain K12) GN=nadC PE=3 SV=7	None	KVNNSCAPEHUNEPPMDZUNADMFWCQOGVIAEGLQSLYIDEBWRYESGIEVBOCLR	Truncation at N-Terminal Side	240	0.07377	6961.459201	0	4	1.4551	5.97E-78
BW_20_1_111106004325_cidetd_msdeconv1080.txt	YYY_sp|P0ADW3|YHCB_ECOLI Inner membrane protein YhcB OS=Escherichia coli (strain K12) GN=yhcB PE=1 SV=2	None	NCKFDGRCIEUTUKGVHVLYINVTICUWBMMPF	Truncation at N-Terminal Side	99	0.073529	4038.063924	0	5	1.0884	3.54E-43
BW_20_1_111106004325_cidetd_msdeconv2336.txt	XXX_sp|P03960|KDPB_ECOLI Potassium-transporting ATPase ATP-binding subunit OS=Escherichia coli (strain K12) GN=kdpB PE=1 SV=3	None	AYRPYWZCHBTWUUIHVYAOPLRKRDQRRTUTKZGAVRWHMGLAQNMVGDVD	Truncation at C-Terminal Side	52	0.073394	6571.417079	0	7	1.1504	1.02E-68
BW_20_1_111106004325_cidetd_msdeconv944.txt	YYY_sp|P30011|NADC_ECOLI Nicotinate-nucleotide pyrophosphorylase [carboxylating] OS=Escherichia coli (strain K12) GN=nadC PE=3 SV=7	None	BTEQDCLORZTIODBLIK	Truncation at C-Terminal Side	18	0.073171	2414.739465	0	3	1.7277	8.02E-21
BW_20_1_111106004325_cidetd_msdeconv365.txt	ZZZ_sp|P31069|KCH_ECOLI Voltage-gated potassium channel Kch OS=Escherichia coli (strain K12) GN=kch PE=1 SV=1	NME	OVGYVLPVOPHQAITSLFCMWY	Truncation at C-Terminal Side	22	0.072917	2833.469915	0	3	1.2163	6.38E-28
BW_20_1_111106004325_cidetd_msdeconv359.txt	XXX_sp|P0ABW3|YFAE_ECOLI Uncharacterized ferredoxin-like protein YfaE OS=Escherichia coli (strain K12) GN=yfaE PE=4 SV=1	NME_Acetylation	ALVPPHCHGUMMRBYWGNSYLPQHOPSOCNUYHODOEKBHUMCPWM	Truncation at C-Terminal Side	46	0.072816	6208.493304	0	7	1.3216	2.53E-59
BW_20_1_111106004325_cidetd_msdeconv744.txt	XXX_sp|C1P613|YQEL_ECOLI Uncharacterized protein YqeL OS=Escherichia coli (strain K12) GN=yqeL PE=1 SV=1	None	HNQSFQANYRWKRAESCWVYAOALQK	No Truncation	-1	0.072727	3338.65195	0	4	1.4688	1.77E-31
BW_20_1_111106004325_cidetd_msdeconv784.txt	YYY_sp|P0AG55|RL6_ECOLI 50S ribosomal protein L6 OS=Escherichia coli (strain K12) GN=rplF PE=1 SV=2	None	IAHYILVVRVCEPEYFDQSDDROQKA	Truncation at N-Terminal Side	151	0.072727	3248.62879	0	4	1.6623	2.69E-27
BW_20_1_111106004325_cidetd_msdeconv870.txt	YYY_sp|P0A7N9|RL33_ECOLI 50S ribosomal protein L33 OS=Escherichia coli (strain K12) GN=rpmG PE=1 SV=2	None	ORYULBHGPHUWUWLEFPDSLQTOKPAPYCG	Truncation at C-Terminal Side	31	0.072464	4129.182504	0	5	1.7131	2.50E-40
BW_20_1_111106004325_cidetd_msdeconv1648.txt	YYY_sp|P0AAZ7|YCAR_ECOLI UPF0434 protein YcaR OS=Escherichia coli (strain K12) GN=ycaR PE=1 SV=1	None	HQCBOQVKESGBKPQYCBZDONSCOIKLKSGLVDDZAVMSTAZRVLIVKVREDLOWTVZG	No Truncation	-1	0.072034	7324.207155	0	7	2.4737	5.25E-79
BW_20_1_111106004325_cidetd_msdeconv1804.txt	XXX_sp|P52697|6PGL_ECOLI 6-phosphogluconolactonase OS=Escherichia coli (strain K12) GN=pgl PE=1 SV=2	None	WCCYVKEQKVBOWKDRKAPOWUQCPLBLRYLDDRBRROGTAEDQMKCK	Truncation at C-Terminal Side	48	0.071429	6406.578063	0	7	1.8497	4.05E-60
BW_20_1_111106004325_cidetd_msdeconv334.txt	XXX_sp|Q2EER5|YMJC_ECOLI Putative uncharacterized protein YmjC OS=Escherichia coli (strain K12) GN=ymjC PE=5 SV=1	None	ZZLHVVLEMSSITWRTRQYKVWRLTOKPTMESCBLR	Truncation at C-Terminal Side	36	0.071429	4573.87921	0	5	1.817	2.27E-45
BW_20_1_111106004325_cidetd_msdeconv510.txt	YYY_sp|P71298|INTF_ECOLI Prophage integrase IntF OS=Escherichia coli (strain K12) GN=intF PE=3 SV=1	None	GNZTUQSVSMUDEEFLDLHSQ	Truncation at N-Terminal Side	445	0.071429	2502.358291	0	3	1.5421	1.56E-25
BW_20_1_111106004325_cidetd_msdeconv672.txt	YYY_sp|P0A6Q6|FABZ_ECOLI 3-hydroxyacyl-[acyl-carrier-protein] dehydratase FabZ OS=Escherichia coli (strain K12) GN=fabZ PE=1 SV=1	None	KLLVNKPQBQLMONDKIOLVVEHTUATHIUGZHODRPYBEKQ	Truncation at C-Terminal Side	42	0.071429	5453.165456	0	6	1.6795	2.51E-55
BW_20_1_111106004325_cidetd_msdeconv720.txt	ZZZ_sp|P60595|HIS5_ECOLI Imidazole glycerol phosphate synthase subunit HisH OS=Escherichia coli (strain K12) GN=hisH PE=1 SV=1	None	PMGCERFLOLEPIFISSGHWVKRFTFHUYPFYDQLQY	Truncation at C-Terminal Side	37	0.071429	4775.240023	0	5	1.798	1.79E-48
BW_20_1_111106004325_cidetd_msdeconv575.txt	XXX_sp|P0ACK8|FUCR_ECOLI L-fucose operon activator OS=Escherichia coli (strain K12) GN=fucR PE=4 SV=1	None	HZDLAAFGWKGCAZRRDMZKK	Truncation at C-Terminal Side	21	0.071429	2474.697965	0	3	1.4247	7.12E-24
BW_20_1_111106004325_cidetd_msdeconv847.txt	XXX_sp|P0AD59|IVY_ECOLI Inhibitor of vertebrate lysozyme OS=Escherichia coli (strain K12) GN=ivy PE=1 SV=1	None	NVLCOWMFQRLGKITHTRE	Truncation at N-Terminal Side	138	0.071429	2486.30386	0	3	1.7128	1.18E-24
BW_20_1_111106004325_cidetd_msdeconv2708.txt	YYY_sp|P0A7T7|RS18_ECOLI 30S ribosomal protein S18 OS=Escherichia coli (strain K12) GN=rpsR PE=1 SV=2	None	THCLKKGQUVKCNYFUELMPTVGYTDHQILTZSMIUODKYETQYPDFHNWNLFVOIMEQYGPYGTIIRVRIFGIR	No Truncation	-1	0.070968	9403.856734	0	10	11.4275	8.71E-100
BW_20_1_111106004325_cidetd_msdeconv614.txt	ZZZ_sp|P77515|STFQ_ECOLI Prophage side tail fiber protein homolog StfQ OS=Escherichia coli (strain K12) GN=stfQ PE=3 SV=1	None	KEUPCHQWWFNVMHALVFENHYBSBBKYQTZZNLVTGNUNIGSKQ	Truncation at N-Terminal Side	275	0.070652	5485.803451	0	5	1.8132	1.43E-57
BW_20_1_111106004325_cidetd_msdeconv880.txt	YYY_sp|P76100|YDCK_ECOLI Uncharacterized acetyltransferase YdcK OS=Escherichia coli (strain K12) GN=ydcK PE=3 SV=1	None	GGGFOUPBHNOHPWHAGPYBZDNTFDUELIAC	Truncation at C-Terminal Side	32	0.070175	3957.057811	0	4	1.6751	4.53E-41
BW_20_1_111106004325_cidetd_msdeconv1827.txt	XXX_sp|P0AB46|YMGD_ECOLI Uncharacterized protein YmgD OS=Escherichia coli (strain K12) GN=ymgD PE=1 SV=2	None	OWRBYKMGYMIMAPMMMWNUKQVDUFLQUZWSIFEUCGAUFRVEEDTVSPBVEKEKHCWSBMHRBUWFDFQVCAVLRNEQS	Truncation at C-Terminal Side	81	0.07	10379.56145	0	3	0.74936	6.41E-110
BW_20_1_111106004325_cidetd_msdeconv563.txt	ZZZ_sp|P64624|YHEO_ECOLI Uncharacterized protein YheO OS=Escherichia coli (strain K12) GN=yheO PE=4 SV=1	None	DYYYSNEDUGNBYHFOCHBBNMWYDKTSEIKLY	Truncation at C-Terminal Side	33	0.069767	4365.218993	0	3	1.2655	3.82E-41
BW_20_1_111106004325_cidetd_msdeconv667.txt	YYY_sp|P76129|DOSP_ECOLI Oxygen sensor protein DosP OS=Escherichia coli (strain K12) GN=dosP PE=1 SV=4	None	IVCDRFMKQCLNHHVGOLWI	Truncation at C-Terminal Side	20	0.069767	2566.31231	0	3	1.4996	3.38E-25
BW_20_1_111106004325_cidetd_msdeconv881.txt	ZZZ_sp|P0ACA3|SSPA_ECOLI Stringent starvation protein A OS=Escherichia coli (strain K12) GN=sspA PE=1 SV=2	NME	TMKQKZPHNEQPNIBZQUYDAIRCASTUSWAMV	Truncation at C-Terminal Side	33	0.069767	3956.101751	0	3	1.23	3.11E-44
BW_20_1_111106004325_cidetd_msdeconv1480.txt	ZZZ_sp|P36561|COBS_ECOLI Adenosylcobinamide-GDP ribazoletransferase OS=Escherichia coli (strain K12) GN=cobS PE=2 SV=3	None	WMVWYHZBGQRMMVUIDIISANITBLTUMLODSBSEYHTDWWKBWKIYZCZWCSOI	Truncation at N-Terminal Side	191	0.069565	7330.665951	0	7	2.8261	4.97E-74
BW_20_1_111106004325_cidetd_msdeconv1076.txt	YYY_sp|P77234|YBEQ_ECOLI Sel1-repeat-containing protein YbeQ OS=Escherichia coli (strain K12) GN=ybeQ PE=4 SV=2	None	LAENTBOLIPTBABODLCKLIOIBWTAMOEKVZ	Truncation at C-Terminal Side	33	0.069444	4292.771865	0	4	1.2148	8.59E-40
BW_20_1_111106004325_cidetd_msdeconv1614.txt	YYY_sp|P77206|YAFZ_ECOLI UPF0380 protein YafZ OS=Escherichia coli (strain K12) GN=yafZ PE=3 SV=2	None	ZTEDKYHNSYASMTVUSSRBQUBGDOSRIYMZZZVIDAPYBWOLFRAPCPFFNWAAFAB	Truncation at C-Terminal Side	59	0.069106	7329.145271	0	8	1.9777	3.14E-80
BW_20_1_111106004325_cidetd_msdeconv1139.txt	ZZZ_sp|P76137|YDET_ECOLI Putative uncharacterized protein ydet OS=Escherichia coli (strain K12) GN=ydeT PE=5 SV=1	None	EBIEFVLCEINLLKCCYLZKEUVSERRFTYNQOVNYMWEM	Truncation at N-Terminal Side	342	0.068966	5202.357583	0	6	1.132	9.31E-51
BW_20_1_111106004325_cidetd_msdeconv1877.txt	YYY_sp|P21169|DCOR_ECOLI Constitutive ornithine decarboxylase OS=Escherichia coli (strain K12) GN=speC PE=1 SV=2	None	ZRKVQSGLEFFKIKCFFLUBESMIDFVQQCWYAPGAZMRDEFNSCCHDAEZWZFUHGECSBLSDKWAOCIVEOOCLFPKHCARVPYICPGDYHVYYMMHRAUDAWVGDTQENTDBOVIPSLRPEGWUGYK	Truncation at C-Terminal Side	130	0.068966	16063.45598	0	2	0.81172	5.62E-179
BW_20_1_111106004325_cidetd_msdeconv2855.txt	YYY_sp|P39337|YJGM_ECOLI Uncharacterized N-acetyltransferase YjgM OS=Escherichia coli (strain K12) GN=yjgM PE=3 SV=2	None	NYSCOQYMCTZCFENESOWHWEFIKLOZFCKSFIQFLCYDHPFHHYTDSOGNVWKGFBBEAGCZGKAYKZI	Truncation at N-Terminal Side	96	0.068966	9149.150665	0	2	0.83531	3.02E-94
BW_20_1_111106004325_cidetd_msdeconv703.txt	XXX_sp|P39334|BDCR_ECOLI HTH-type transcriptional repressor BdcR OS=Escherichia coli (strain K12) GN=bdcR PE=1 SV=2	NME	FPQRIQPACVDCNKRSZKNRWZLIEKSPHRG	Truncation at C-Terminal Side	31	0.068966	3719.900145	0	4	1.4485	1.00E-39
BW_20_1_111106004325_cidetd_msdeconv745.txt	YYY_sp|P75711|YBBV_ECOLI Uncharacterized protein YbbV OS=Escherichia coli (strain K12) GN=ybbV PE=4 SV=1	None	NANBBRVMNHUBTCOEUWERDMYR	Truncation at N-Terminal Side	68	0.068627	3260.691126	0	3	1.4959	5.78E-29
BW_20_1_111106004325_cidetd_msdeconv1612.txt	ZZZ_sp|P0AC28|5FCL_ECOLI 5-formyltetrahydrofolate cyclo-ligase OS=Escherichia coli (strain K12) GN=ygfA PE=1 SV=1	None	MYSIZFVBDTHZFQOHSDMMAMEQRBPGWUMUONFZLEYHLDYISIFNTAQPIPCRR	Truncation at N-Terminal Side	125	0.068182	7328.657581	0	7	1.4968	3.79E-78
BW_20_1_111106004325_cidetd_msdeconv626.txt	XXX_sp|P0AB20|HSPQ_ECOLI Heat shock protein HspQ OS=Escherichia coli (strain K12) GN=hspQ PE=1 SV=2	None	YBAWTEMGUFUYFYEOSLI	Truncation at N-Terminal Side	86	0.068182	2626.470356	0	3	1.9652	3.19E-23
BW_20_1_111106004325_cidetd_msdeconv1941.txt	ZZZ_sp|P76004|YCGM_ECOLI Uncharacterized protein YcgM OS=Escherichia coli (strain K12) GN=ycgM PE=1 SV=1	None	NRKKCIGRNGDOHODSELNMTKLEOFMEKUBCWEYSCZEYDFTBRHOOELPBPKAHDMKWPSLZDBAQVBDBEGKOZKYKHHAAQCPEGSZWZLDCLZTQBAZUWWQRAGNTODA	Truncation at C-Terminal Side	115	0.067797	14662.60601	0	4	0.95494	4.62E-156
BW_20_1_111106004325_cidetd_msdeconv1514.txt	ZZZ_sp|Q46916|GUDP_ECOLI Probable glucarate transporter OS=Escherichia coli (strain K12) GN=gudP PE=1 SV=1	None	GRQDVMQAYINHZRINHLYUTGRDLRWEDURBVMRMIIBCOCUFSOEMEFODSOYY	Truncation at C-Terminal Side	56	0.067568	7644.802524	0	6	4.6181	1.84E-74
BW_20_1_111106004325_cidetd_msdeconv1600.txt	YYY_sp|P76505|YFDF_ECOLI Uncharacterized protein YfdF OS=Escherichia coli (strain K12) GN=yfdF PE=4 SV=1	None	ZVSGDESYZUMIMISDUYPRWRZAZNSCHVZEDOKVDWEKASWFRBFVSHQMBTCNMSPONIHLGUQUAFDKHWDZE	Truncation at C-Terminal Side	77	0.067485	9731.930177	0	8	2.1092	1.58E-105
BW_20_1_111106004325_cidetd_msdeconv692.txt	ZZZ_sp|P04128|FIMA1_ECOLI Type-1 fimbrial protein A chain OS=Escherichia coli (strain K12) GN=fimA PE=1 SV=2	None	ESMOSFBNNVFLKMTZCYZHCOYSWUIPWEEEBSWBCIKK	Truncation at N-Terminal Side	142	0.067416	5297.756378	0	6	2.025	8.18E-52
BW_20_1_111106004325_cidetd_msdeconv1032.txt	YYY_sp|P0AAL0|NAPF_ECOLI Ferredoxin-type protein NapF OS=Escherichia coli (strain K12) GN=napF PE=1 SV=1	None	TZIKGLQDCLAOLAALTIZQDAIVZCHHLHGT	Truncation at C-Terminal Side	32	0.066667	3595.35706	0	4	1.0862	1.61E-36
BW_20_1_111106004325_cidetd_msdeconv1174.txt	ZZZ_sp|P33997|ALPA_ECOLI DNA-binding transcriptional activator AlpA OS=Escherichia coli (strain K12) GN=alpA PE=4 SV=1	None	DFGKTHOWSSGSKNROTZPKB	Truncation at C-Terminal Side	21	0.066667	2685.362275	0	3	1.289	5.69E-25
BW_20_1_111106004325_cidetd_msdeconv320.txt	XXX_sp|P17117|NFSA_ECOLI Oxygen-insensitive NADPH nitroreductase OS=Escherichia coli (strain K12) GN=nfsA PE=1 SV=2	None	YOAQPWMQKZBTYHYWFEMWRDEPHPUTHHIZWA	Truncation at C-Terminal Side	34	0.066667	4666.498693	0	5	1.3102	3.39E-43
BW_20_1_111106004325_cidetd_msdeconv742.txt	YYY_sp|P76575|YFGJ_ECOLI Uncharacterized protein YfgJ OS=Escherichia coli (strain K12) GN=yfgJ PE=1 SV=2	None	URFMWEHUWSADLDMDEQUOYBLHOEDETLKE	Truncation at N-Terminal Side	39	0.066667	4484.188184	0	5	1.7031	2.21E-39
BW_20_1_111106004325_cidetd_msdeconv2617.txt	XXX_sp|P0AG78|SUBI_ECOLI Sulfate-binding protein OS=Escherichia coli (strain K12) GN=sbp PE=1 SV=1	None	ETHMPUSUYHPYDHMLZTIUSTKAHMFSQRWVNRAOLEGQEIBQKOMDDQTMUUIFOSHYIWZSFOCOQZFDQZYIECC	Truncation at N-Terminal Side	250	0.066667	10579.84408	0	2	0.86143	1.45E-107
BW_20_1_111106004325_cidetd_msdeconv3167.txt	YYY_sp|P0ACK8|FUCR_ECOLI L-fucose operon activator OS=Escherichia coli (strain K12) GN=fucR PE=4 SV=1	None	OWMYQBNWTYVGNZIYTZWSLRSIAKDORSAQQATYRWFGAGUDRHNEIYCQGIVTIHNHSVLHNEQIMTMPNKWTFQMGLZNIPIELMFOMWNDLKVCOHBZMUAOKAMWSUSCAQTINKOUNRFUZQFV	Truncation at N-Terminal Side	112	0.066667	16764.06836	0	5	1.1125	1.70E-179
BW_20_1_111106004325_cidetd_msdeconv913.txt	ZZZ_sp|Q46877|NORV_ECOLI Anaerobic nitric oxide reductase flavorubredoxin OS=Escherichia coli (strain K12) GN=norV PE=1 SV=1	None	VGPSYOSAVGTOEKBZPHVNLR	Truncation at N-Terminal Side	457	0.066667	2663.403065	0	3	1.5205	6.38E-28
BW_20_1_111106004325_cidetd_msdeconv889.txt	ZZZ_sp|P0A7C2|LEXA_ECOLI LexA repressor OS=Escherichia coli (strain K12) GN=lexA PE=1 SV=1	None	VWPFAZKNGMRSEMHNUGSORDQYWOLCPKN	Truncation at C-Terminal Side	31	0.066176	4058.332518	0	4	1.5719	2.32E-42
BW_20_1_111106004325_cidetd_msdeconv1244.txt	YYY_sp|P0A6W0|GLSA2_ECOLI Glutaminase 2 OS=Escherichia coli (strain K12) GN=glsA2 PE=1 SV=1	None	KLBODQGWQDWDSQVYTKTNWPYNZWOMKUFGGRRHSFCDHOYHNKURYSWPAT	Truncation at C-Terminal Side	54	0.065574	7266.206526	0	7	3.649	3.43E-72
BW_20_1_111106004325_cidetd_msdeconv2961.txt	YYY_sp|P36837|DTPB_ECOLI Dipeptide and tripeptide permease B OS=Escherichia coli (strain K12) GN=dtpB PE=1 SV=2	None	UEFEOQAEWCOFQOVCYEOGGWQCFTQAWOOTRDKLPTGELOIOGVOMCPEQONPVGLOBELQQILHBPKBEACHIDHYEKDUHOUKPPSASVLCCTESUCLKIQBHFVLCGMBBOGZBWASARERUVYPCZHODLFYETTAHZVNSWUASIOBUOABIDZOCFYZEMLFYNOTDERRZADZKSTRIHRVGIUSLFAKKVBMTBQHKLQFSCVTGGVKLRMDDTBSGUBUODQREWZBZPQERLMNURRNZRSNEAUYHVBEBQUDBDBRRDOFOQOOWEGUURAKBDVAHZUHIUAGLNRTHQTFEEHKABABWFLRAPHAREDTOVCWCVURIVOMNBBZWAGNAGTZCMHAYHTKMQPRLNFNUQ	Truncation at C-Terminal Side	368	0.065476	47584.75337	0	5	0.60952	4.94066e-324
BW_20_1_111106004325_cidetd_msdeconv1097.txt	ZZZ_sp|P32718|ALSK_ECOLI D-allose kinase OS=Escherichia coli (strain K12) GN=alsK PE=1 SV=1	NME_Acetylation	VTLYAAMQMAEEPLFGICPKDTTLYDPCTDTBFGCUKDEWIG	Truncation at C-Terminal Side	42	0.065217	4755.506138	0	4	0.99331	3.49E-53
BW_20_1_111106004325_cidetd_msdeconv1423.txt	YYY_sp|P06710|DPO3X_ECOLI DNA polymerase III subunit tau OS=Escherichia coli (strain K12) GN=dnaX PE=1 SV=1	None	NFKWRQSMONVPEZZYAPGWGDIUQQAVYWILWCTYREYZKPVCKRIEWIGYIEOZADCSWPWAOSHBARR	Truncation at N-Terminal Side	572	0.065217	9198.844753	0	3	0.9507	1.57E-95
BW_20_1_111106004325_cidetd_msdeconv519.txt	YYY_sp|P08200|IDH_ECOLI Isocitrate dehydrogenase [NADP] OS=Escherichia coli (strain K12) GN=icd PE=1 SV=1	M_Acetylation	MLEEKBVAUZBFSGECQTVZSWB	Truncation at C-Terminal Side	23	0.065217	2712.550568	0	3	1.6009	6.73E-29
BW_20_1_111106004325_cidetd_msdeconv599.txt	XXX_sp|P67701|HIGA_ECOLI Antitoxin HigA OS=Escherichia coli (strain K12) GN=higA PE=1 SV=1	None	LFNVBVRHRAOBDLMFKKCVSS	Truncation at N-Terminal Side	116	0.065217	2733.4206	0	3	1.5087	1.02E-26
BW_20_1_111106004325_cidetd_msdeconv751.txt	ZZZ_sp|P09348|MOTA_ECOLI Motility protein A OS=Escherichia coli (strain K12) GN=motA PE=1 SV=1	None	QGOMKHEEACDRFVQRAKBVSR	Truncation at N-Terminal Side	273	0.065217	2743.86782	0	3	1.5161	2.55E-27
BW_20_1_111106004325_cidetd_msdeconv1778.txt	ZZZ_sp|P36561|COBS_ECOLI Adenosylcobinamide-GDP ribazoletransferase OS=Escherichia coli (strain K12) GN=cobS PE=2 SV=3	None	WMVWYHZBGQRMMVUIDIISANITBLTUMLODSBSEYHTDWWKBWKIYZCZWCSOI	Truncation at N-Terminal Side	191	0.065041	7330.665951	0	7	2.3032	9.94E-74
BW_20_1_111106004325_cidetd_msdeconv1072.txt	ZZZ_sp|P37349|DHAM_ECOLI Protein-lysine deacetylase OS=Escherichia coli (strain K12) GN=dhaM PE=1 SV=3	None	HPVCZVDLZTNFTLSERDGSMLMIDSCEBTDUQIQDVVYEKDFEHGEABIHBIMQELCQNIHPYAEFUEKNBZEBPBOCIGIGYRUQISAVAWF	Truncation at C-Terminal Side	94	0.064171	11179.23275	0	11	12.082	4.12E-128
BW_20_1_111106004325_cidetd_msdeconv1116.txt	ZZZ_sp|P37349|DHAM_ECOLI Protein-lysine deacetylase OS=Escherichia coli (strain K12) GN=dhaM PE=1 SV=3	None	HPVCZVDLZTNFTLSERDGSMLMIDSCEBTDUQIQDVVYEKDFEHGEABIHBIMQELCQNIHPYAEFUEKNBZEBPBOCIGIGYRUQISAVAWF	Truncation at C-Terminal Side	94	0.064171	11179.23275	0	11	2.304	4.12E-128
BW_20_1_111106004325_cidetd_msdeconv861.txt	XXX_sp|P0AFG0|NUSG_ECOLI Transcription termination/antitermination protein NusG OS=Escherichia coli (strain K12) GN=nusG PE=1 SV=2	None	PHDFRYIIKVSTSGNIVWAAYYFIZLENTTGPZRVLOIS	Truncation at C-Terminal Side	39	0.064103	4652.4431	0	5	1.6305	1.72E-50
BW_20_1_111106004325_cidetd_msdeconv1127.txt	XXX_sp|P77180|YKGH_ECOLI Uncharacterized protein YkgH OS=Escherichia coli (strain K12) GN=ykgH PE=4 SV=1	None	TPRMWAVTOIGVBDVNKAQSTRGZEBHQSVWSUUMUZGKYSMIDZZSOPNLKIKVBAWPSSPIZHORFGNLVC	Truncation at N-Terminal Side	149	0.06383	8868.069779	0	3	0.8946	9.07E-100
BW_20_1_111106004325_cidetd_msdeconv2965.txt	ZZZ_sp|P27248|GCST_ECOLI Aminomethyltransferase OS=Escherichia coli (strain K12) GN=gcvT PE=1 SV=3	None	IKSZFAQUVESPBTMSAANPNWNLLPFAVSARZEUTNRFDUWPGOQSPSEOAKRSHWAWGGEGZKZAWLDEEPKGMMZEDVAMGOQCUTPQRRUZLKBMAZSOMMBZOKFKNONLRRGRRSBMZPUWBSCWCZWEEAEVUFWUFFYTKYRYDEWEPQATEEOGBHENZWGQFTWFAFVKRNYYOLKNQOTDDASTKHRVARVNFSTMNYNFKNSHMNPNELUALIRFSIDERNQAGERSAAQOTMTBTMBLKYCEKYGNWVYWRSPBIHYHPPTYPFSQNEDGKGRLUORNFUFDFSAUFWGFLQNOKAHFBBRTDREFUICFWZHVQLEVABYSQQVDWKQZTRSWFMTDZURYITWZ	Truncation at C-Terminal Side	359	0.06383	45593.54362	0	3	0.65009	4.94066e-324
BW_20_1_111106004325_cidetd_msdeconv698.txt	ZZZ_sp|P45578|LUXS_ECOLI S-ribosylhomocysteine lyase OS=Escherichia coli (strain K12) GN=luxS PE=1 SV=3	None	IIBLHNCTVMMITGRDWBHOVWSWLVNIQK	Truncation at C-Terminal Side	30	0.063492	3776.91047	0	4	1.6782	8.58E-38
BW_20_1_111106004325_cidetd_msdeconv443.txt	ZZZ_sp|P0C0L9|ISCX_ECOLI Protein IscX OS=Escherichia coli (strain K12) GN=iscX PE=1 SV=1	None	TVEGLANVTVMNAOOGFNCRICNZKQPEBKBMPGGQQLLFHDZNZEZBOGITIDVRKVZNFBFERK	No Truncation	-1	0.063492	7971.42718	0	4	1.4777	2.99E-86
BW_20_1_111106004325_cidetd_msdeconv1457.txt	XXX_sp|P0A9K1|PHOH_ECOLI Protein PhoH OS=Escherichia coli (strain K12) GN=phoH PE=1 SV=1	None	QWKTNOZUSEYRAVHIYCTNZTRMRSKDLHKUWQLOTUUGQDZNUINAVFSLIYGNGODZBTFYQTGGWMUBPAOSIDK	Truncation at C-Terminal Side	79	0.06338	10131.23054	0	4	1.0326	2.29E-108
BW_20_1_111106004325_cidetd_msdeconv2413.txt	YYY_sp|P76347|YEEJ_ECOLI Uncharacterized protein YeeJ OS=Escherichia coli (strain K12) GN=yeeJ PE=3 SV=3	None	PYHFLCWAAELTWQHIDOGOVDGFPELGHENLINVIKNADSEEDMHDOTOTUFPTMPFZLMYNICUSOBZYGOFOFVTWSBNRBKOHBBZCCNSKBIZFIVYAKVEOLNZYKQZTWPWFODCWAHRUBAICUTVHHTTRNZBRLBTFACLY	Truncation at C-Terminal Side	151	0.06338	19562.88995	0	4	0.8685	1.41E-207
BW_20_1_111106004325_cidetd_msdeconv1512.txt	ZZZ_sp|Q46916|GUDP_ECOLI Probable glucarate transporter OS=Escherichia coli (strain K12) GN=gudP PE=1 SV=1	None	GRQDVMQAYINHZRINHLYUTGRDLRWEDURBVMRMIIBCOCUFSOEMEFODSOYY	Truncation at C-Terminal Side	56	0.063025	7644.802524	0	6	2.0323	1.23E-74
BW_20_1_111106004325_cidetd_msdeconv1776.txt	YYY_sp|P39367|YJHP_ECOLI Uncharacterized protein YjhP OS=Escherichia coli (strain K12) GN=yjhP PE=1 SV=1	None	TICVOWUCISUMGUZQVHRMLMKCPTDZIWKTWGDZVQSRLIZNTZTKPAHNEDQLSPRC	Truncation at C-Terminal Side	60	0.0625	7330.668119	0	7	2.6224	5.38E-80
BW_20_1_111106004325_cidetd_msdeconv690.txt	XXX_sp|P32675|PFLC_ECOLI Pyruvate formate-lyase 2-activating enzyme OS=Escherichia coli (strain K12) GN=pflC PE=3 SV=2	None	QYICCDNOCLVACAFTMGEBVVCZAPVAADDUWYEPRBFDPWDE	Truncation at N-Terminal Side	248	0.0625	5225.581823	0	5	1.846	1.12E-56
BW_20_1_111106004325_cidetd_msdeconv898.txt	YYY_sp|P67701|HIGA_ECOLI Antitoxin HigA OS=Escherichia coli (strain K12) GN=higA PE=1 SV=1	None	RPUSQHLAIASOOBPNGTKMSBDQWMIKNNSELUKLGAMR	Truncation at C-Terminal Side	40	0.0625	4886.243501	0	5	1.8798	3.45E-52
BW_20_1_111106004325_cidetd_msdeconv1369.txt	ZZZ_sp|P0A790|PAND_ECOLI Aspartate 1-decarboxylase OS=Escherichia coli (strain K12) GN=panD PE=1 SV=1	None	TVOKGMNOPSGMGPSZFMGLRVWZHUTAIAAKMIHKHZYRDCNPQHGBFMSAIVFYTIILE	Truncation at N-Terminal Side	65	0.0625	7267.484408	0	4	1.0009	3.03E-83
BW_20_1_111106004325_cidetd_msdeconv2223.txt	ZZZ_sp|P08868|YUAZ_ECOLI Uncharacterized protein YuaZ OS=Escherichia coli (strain K12) GN=yuaZ PE=4 SV=2	None	GHBBYARULUOZPESDPYPGVUZPMNLGCPFVFVYCQSAQCSONPPTKKVRHKIZGWNTIHIONGFGMKLDCRZAHLRPEWAWALVQWNU	No Truncation	-1	0.0625	11015.9364	0	2	0.75006	3.11E-124
BW_20_1_111106004325_cidetd_msdeconv3499.txt	XXX_sp|P76440|PRET_ECOLI NAD-dependent dihydropyrimidine dehydrogenase subunit PreT OS=Escherichia coli (strain K12) GN=preT PE=1 SV=1	None	DTVTODWGHWMPTTPOBTWRCKOWKSHOGIFRMCSMBGQPKFDRTVDDVVCMMGSDDCMPIIAZWGDSRWKZOYTFUYLOETVFQALQMYAHTOKRKLLRGCYGLLRCDNWFWGHACUQPFCCBNLBVEFNQUSICOZKTTBKUHWYVLZZFBUKUWKYAYQWFCQINCERVYRTZMCQVFRZCGYTANZNBRFPDBDSQEZZMDTPPPDTLSOQPYBLYHTTCQLIKEEFPNAVLBMQQZWPRFVWSDLCDSVLMUHWZASALKAOQZMKSFQHWQPPFSBHQOSCTLTWLYHOUFFQHQYBCIFVCVNUNUEWLPHQNSIDTCOOWWPKBGFEASFIBKWMGANOPA	Truncation at N-Terminal Side	63	0.0625	44451.19833	0	2	0.57132	1.4822e-323
BW_20_1_111106004325_cidetd_msdeconv1644.txt	YYY_sp|P0AAZ7|YCAR_ECOLI UPF0434 protein YcaR OS=Escherichia coli (strain K12) GN=ycaR PE=1 SV=1	None	HQCBOQVKESGBKPQYCBZDONSCOIKLKSGLVDDZAVMSTAZRVLIVKVREDLOWTVZG	No Truncation	-1	0.061947	7324.207155	0	6	2.313	5.25E-79
BW_20_1_111106004325_cidetd_msdeconv3672.txt	ZZZ_sp|P0A786|PYRB_ECOLI Aspartate carbamoyltransferase catalytic subunit OS=Escherichia coli (strain K12) GN=pyrB PE=1 SV=2	None	FCESPSQWASBETYLQVEQYEDDOYDEWCNLDKGGEKTR	Truncation at N-Terminal Side	272	0.061728	4817.57293	0	5	1.4979	1.52E-49
BW_20_1_111106004325_cidetd_msdeconv1335.txt	YYY_sp|P0AAX6|MCBA_ECOLI Uncharacterized protein McbA OS=Escherichia coli (strain K12) GN=mcbA PE=2 SV=2	None	SCAPOULDSLKOTQIKPNWONPDSCPAFRMVASMMTRLEDLSOBHRLYLCCDOQGQSPIZKYHFPSVPEWELRPZFQRGOBRZSAQ	No Truncation	-1	0.061453	10876.77693	0	10	1.0671	4.97E-116
BW_20_1_111106004325_cidetd_msdeconv630.txt	XXX_sp|C1P613|YQEL_ECOLI Uncharacterized protein YqeL OS=Escherichia coli (strain K12) GN=yqeL PE=1 SV=1	None	HNQSFQANYRWKRAESCWVYAOALQK	No Truncation	-1	0.061224	3338.65195	0	3	1.7138	1.77E-31
BW_20_1_111106004325_cidetd_msdeconv551.txt	YYY_sp|P0ACJ0|LRP_ECOLI Leucine-responsive regulatory protein OS=Escherichia coli (strain K12) GN=lrp PE=1 SV=2	None	RELQMPAOVCQZINKRHPVSBWQ	Truncation at N-Terminal Side	141	0.061224	2917.4803	0	3	1.4376	2.49E-30
BW_20_1_111106004325_cidetd_msdeconv635.txt	ZZZ_sp|P0AAT2|YBDF_ECOLI Uncharacterized protein YbdF OS=Escherichia coli (strain K12) GN=ybdF PE=4 SV=1	None	EIVQTUNUCEYIBYDQTTKSDADM	Truncation at N-Terminal Side	98	0.061224	2918.519971	0	3	1.5425	1.62E-29
BW_20_1_111106004325_cidetd_msdeconv833.txt	XXX_sp|P0A7R5|RS10_ECOLI 30S ribosomal protein S10 OS=Escherichia coli (strain K12) GN=rpsJ PE=1 SV=1	None	ZGRKFOTKORSHMZEHIFMO	Truncation at C-Terminal Side	20	0.061224	2926.54223	0	3	1.6375	3.65E-23
BW_20_1_111106004325_cidetd_msdeconv1662.txt	YYY_sp|P77206|YAFZ_ECOLI UPF0380 protein YafZ OS=Escherichia coli (strain K12) GN=yafZ PE=3 SV=2	None	ZTEDKYHNSYASMTVUSSRBQUBGDOSRIYMZZZVIDAPYBWOLFRAPCPFFNWAAFAB	Truncation at C-Terminal Side	59	0.060976	7329.145271	0	7	1.9171	3.14E-80
BW_20_1_111106004325_cidetd_msdeconv3085.txt	ZZZ_sp|P77463|DDPC_ECOLI Probable DD-dipeptide transport system permease protein DdpC OS=Escherichia coli (strain K12) GN=ddpC PE=1 SV=1	None	PFNBLRTUQYATLANTFBUWFCRACHZFQEQKWVDZNERCCCRHCUHAVBKHBTGHTBPDLMDMWHETEUHTNIAALOSWIFWAUTDBIDIHWOUWFFNWSQLIPLLHINYWDPIEAWOHROAAVWWBMUDZUAGZQUIHQTWYIUYDYTWFYQEUKBCHMDNVTRKRWHUYBMAZAKZVWSAFKTRUNATGGWWAAANRDUTITVANTAQWRAQRLLIDLLAWABLQQNUFPKPFLYBNHSNSRLADVLSUFDTKBLEENYNYICKPDSROWLKNAGGKWSQHUTTEKQMSDMDFPF	No Truncation	-1	0.06087	37520.79846	0	6	0.7579	4.94066e-324
BW_20_1_111106004325_cidetd_msdeconv734.txt	XXX_sp|P0AF50|YJBR_ECOLI Uncharacterized protein YjbR OS=Escherichia coli (strain K12) GN=yjbR PE=1 SV=1	None	UMPPFNBFKLPCDMGUBBZNWWDWEATEZIQQVYN	Truncation at N-Terminal Side	83	0.060811	4397.154151	0	4	1.7639	4.83E-43
BW_20_1_111106004325_cidetd_msdeconv1808.txt	XXX_sp|P52697|6PGL_ECOLI 6-phosphogluconolactonase OS=Escherichia coli (strain K12) GN=pgl PE=1 SV=2	None	WCCYVKEQKVBOWKDRKAPOWUQCPLBLRYLDDRBRROGTAEDQMKCK	Truncation at C-Terminal Side	48	0.060748	6406.578063	0	6	2.2816	4.05E-60
BW_20_1_111106004325_cidetd_msdeconv1943.txt	ZZZ_sp|P06974|FLIM_ECOLI Flagellar motor switch protein FliM OS=Escherichia coli (strain K12) GN=fliM PE=1 SV=1	None	LETOYEOABRWSRHRRCCHAHAPIRNBBEGYMAYIWPBVBVOHPQRPTWHAOVUNPCSOKWZOUQGWTBKZKHMUDDFWUEDYQVMOOMSEIIKYAW	Truncation at N-Terminal Side	237	0.060606	13202.93188	0	2	0.93315	2.77E-132
BW_20_1_111106004325_cidetd_msdeconv2873.txt	ZZZ_sp|P07021|YFIB_ECOLI Putative lipoprotein YfiB OS=Escherichia coli (strain K12) GN=yfiB PE=3 SV=2	None	BRDOHUWGAWRGKTWODMATTVOSNPHLNKFSUSDUBWKHYHMSVPCTVPTLSHNZSZPOBDPHPPAARSLCUWRGWKUKVTIKBSFARPTODPVIAKRQTMOUTCYKPRVZSONWNTBOVBSQPEDHLGOBIIVWDNNGCMCUNMNTACAHBPWOKTIC	No Truncation	-1	0.060606	20195.51996	0	4	0.96716	6.23E-215
BW_20_1_111106004325_cidetd_msdeconv664.txt	XXX_sp|P0CB62|YMIA_ECOLI Uncharacterized protein YmiA OS=Escherichia coli (strain K12) GN=ymiA PE=1 SV=2	None	ZOAYSHYFTUQQBZIANSBRKLSZBMCYCPSMMTCZUKTQIGISB	Truncation at N-Terminal Side	9	0.06044	5456.203186	0	5	1.763	3.15E-58
BW_20_1_111106004325_cidetd_msdeconv1858.txt	YYY_sp|P77206|YAFZ_ECOLI UPF0380 protein YafZ OS=Escherichia coli (strain K12) GN=yafZ PE=3 SV=2	None	ZTEDKYHNSYASMTVUSSRBQUBGDOSRIYMZZZVIDAPYBWOLFRAPCPFFNWAAFAB	Truncation at C-Terminal Side	59	0.060345	7329.145271	0	7	1.5817	3.14E-80
BW_20_1_111106004325_cidetd_msdeconv270.txt	ZZZ_sp|P19926|AGP_ECOLI Glucose-1-phosphatase OS=Escherichia coli (strain K12) GN=agp PE=1 SV=1	None	SWULSYQLIUYQCOCDIUKGTKBUKD	Truncation at C-Terminal Side	26	0.060345	3436.710282	0	3	1.1799	4.90E-31
BW_20_1_111106004325_cidetd_msdeconv1049.txt	ZZZ_sp|P56257|YKGL_ECOLI Uncharacterized protein YkgL OS=Escherichia coli (strain K12) GN=ykgL PE=4 SV=1	None	SCOGVWRHRDQWBYSYWCWSDFOWMNDIRGHIAOVLWWMQCREIKFVEKFUFAZVFMYMHCDDDFGVOAFQMNNZ	No Truncation	-1	0.060345	10026.97982	0	3	0.59476	5.86E-99
BW_20_1_111106004325_cidetd_msdeconv723.txt	ZZZ_sp|P45395|KDSD_ECOLI Arabinose 5-phosphate isomerase KdsD OS=Escherichia coli (strain K12) GN=kdsD PE=1 SV=1	None	VKBDOVNZBAIHULLUHMBAVRZBZVHDTETBDUMRKGCH	Truncation at C-Terminal Side	40	0.060241	4944.988919	0	5	1.4816	2.37E-50
BW_20_1_111106004325_cidetd_msdeconv1090.txt	YYY_sp|P0AE91|CREA_ECOLI Protein CreA OS=Escherichia coli (strain K12) GN=creA PE=3 SV=1	None	UQYROCQGTFPPGYGIGCCRKOW	Truncation at C-Terminal Side	23	0.06	2998.330748	0	3	0.963	1.02E-26
BW_20_1_111106004325_cidetd_msdeconv1622.txt	YYY_sp|P0ABR7|CNTA_ECOLI Carnitine monooxygenase oxygenase subunit OS=Escherichia coli (strain K12) GN=yeaW PE=1 SV=1	None	EWNAHZVKRVTGZUENHLVWVUZEUZSVCZBPYYWFWHAGYLISORODOVEBRSKU	Truncation at N-Terminal Side	318	0.06	7458.679342	0	6	4.853	6.74E-74
BW_20_1_111106004325_cidetd_msdeconv1630.txt	YYY_sp|P0ABR7|CNTA_ECOLI Carnitine monooxygenase oxygenase subunit OS=Escherichia coli (strain K12) GN=yeaW PE=1 SV=1	None	EWNAHZVKRVTGZUENHLVWVUZEUZSVCZBPYYWFWHAGYLISORODOVEBRSKU	Truncation at N-Terminal Side	318	0.06	7458.679342	0	6	2.0029	2.47E-72
BW_20_1_111106004325_cidetd_msdeconv638.txt	XXX_sp|C1P613|YQEL_ECOLI Uncharacterized protein YqeL OS=Escherichia coli (strain K12) GN=yqeL PE=1 SV=1	None	HNQSFQANYRWKRAESCWVYAOALQK	No Truncation	-1	0.06	3338.65195	0	3	1.873	4.53E-31
BW_20_1_111106004325_cidetd_msdeconv842.txt	YYY_sp|P0ADD9|YJJY_ECOLI Uncharacterized protein YjjY OS=Escherichia coli (strain K12) GN=yjjY PE=4 SV=1	None	HLYFVAAEAMCGWMHIRGRYAOYT	Truncation at N-Terminal Side	22	0.06	3000.43494	0	3	1.5768	3.83E-29
BW_20_1_111106004325_cidetd_msdeconv639.txt	XXX_sp|P11072|LIT_ECOLI Cell death peptidase OS=Escherichia coli (strain K12) GN=lit PE=3 SV=2	None	ISLPPKDMSBAVZHDPYIPIOKIQD	Truncation at N-Terminal Side	272	0.06	2974.54733	0	3	1.5738	8.84E-30
BW_20_1_111106004325_cidetd_msdeconv641.txt	XXX_sp|C1P613|YQEL_ECOLI Uncharacterized protein YqeL OS=Escherichia coli (strain K12) GN=yqeL PE=1 SV=1	None	HNQSFQANYRWKRAESCWVYAOALQK	No Truncation	-1	0.06	3338.65195	0	3	1.5994	1.77E-31
BW_20_1_111106004325_cidetd_msdeconv469.txt	XXX_sp|P31060|MODF_ECOLI Putative molybdenum transport ATP-binding protein ModF OS=Escherichia coli (strain K12) GN=modF PE=3 SV=2	None	REZZDYYKLGYDGQNHLOKAFHTGPFYFCSBGAKMBHQIMSWZAZBEGDUKPBBWNM	Truncation at N-Terminal Side	433	0.059829	6964.472563	0	6	1.5181	3.85E-77
BW_20_1_111106004325_cidetd_msdeconv2159.txt	XXX_sp|Q9XB42|YKFH_ECOLI Uncharacterized protein YkfH OS=Escherichia coli (strain K12) GN=ykfH PE=3 SV=1	None	CHSKHCGCWQRUFKYBSVLYZBTHCGUSFDKLVWLEHEOWWZBUKOLLCBVCRMQLBTMSFMCRNTUEEHQMA	No Truncation	-1	0.059748	9398.289557	0	9	3.6939	5.05E-97
BW_20_1_111106004325_cidetd_msdeconv882.txt	YYY_sp|P0A7N9|RL33_ECOLI 50S ribosomal protein L33 OS=Escherichia coli (strain K12) GN=rpmG PE=1 SV=2	None	ORYULBHGPHUWUWLEFPDSLQTOKPAPYCG	Truncation at C-Terminal Side	31	0.059701	4129.182504	0	4	1.718	2.50E-40
BW_20_1_111106004325_cidetd_msdeconv707.txt	ZZZ_sp|P0ACQ0|RBSR_ECOLI Ribose operon repressor OS=Escherichia coli (strain K12) GN=rbsR PE=1 SV=2	NME	NMMOSTNKACBTHOEFPCYZPHQFQZMUUR	Truncation at C-Terminal Side	30	0.059701	4020.061181	0	4	1.5626	1.09E-38
BW_20_1_111106004325_cidetd_msdeconv1022.txt	ZZZ_sp|P37349|DHAM_ECOLI Protein-lysine deacetylase OS=Escherichia coli (strain K12) GN=dhaM PE=1 SV=3	None	HPVCZVDLZTNFTLSERDGSMLMIDSCEBTDUQIQDVVYEKDFEHGEABIHBIMQELCQNIHPYAEFUEKNBZEBPBOCIGIGYRUQISAVAWF	Truncation at C-Terminal Side	94	0.059459	11179.23275	0	10	4.9043	4.12E-128
BW_20_1_111106004325_cidetd_msdeconv283.txt	XXX_sp|P00914|PHR_ECOLI Deoxyribodipyrimidine photo-lyase OS=Escherichia coli (strain K12) GN=phrB PE=1 SV=1	None	OEPZWOZZSMBVLDHQRYRVEBGLCULNCTSAAP	Truncation at C-Terminal Side	34	0.059322	4268.391168	0	3	1.0638	3.31E-46
BW_20_1_111106004325_cidetd_msdeconv2334.txt	XXX_sp|P03960|KDPB_ECOLI Potassium-transporting ATPase ATP-binding subunit OS=Escherichia coli (strain K12) GN=kdpB PE=1 SV=3	None	AYRPYWZCHBTWUUIHVYAOPLRKRDQRRTUTKZGAVRWHMGLAQNMVGDVD	Truncation at C-Terminal Side	52	0.059091	6571.417079	0	6	1.2677	1.02E-68
BW_20_1_111106004325_cidetd_msdeconv1250.txt	YYY_sp|P0A6W0|GLSA2_ECOLI Glutaminase 2 OS=Escherichia coli (strain K12) GN=glsA2 PE=1 SV=1	None	KLBODQGWQDWDSQVYTKTNWPYNZWOMKUFGGRRHSFCDHOYHNKURYSWPAT	Truncation at C-Terminal Side	54	0.058824	7266.206526	0	6	1.5993	3.43E-72
BW_20_1_111106004325_cidetd_msdeconv992.txt	ZZZ_sp|P37349|DHAM_ECOLI Protein-lysine deacetylase OS=Escherichia coli (strain K12) GN=dhaM PE=1 SV=3	None	HPVCZVDLZTNFTLSERDGSMLMIDSCEBTDUQIQDVVYEKDFEHGEABIHBIMQELCQNIHPYAEFUEKNBZEBPBOCIGIGYRUQISAVAWF	Truncation at C-Terminal Side	94	0.058824	11179.23275	0	10	1.9742	4.12E-128
BW_20_1_111106004325_cidetd_msdeconv1171.txt	XXX_sp|P0A903|BAMC_ECOLI Outer membrane protein assembly factor BamC OS=Escherichia coli (strain K12) GN=bamC PE=1 SV=1	None	DADIDWZEBZEIPODQCQMKNHDQAPDZCVQDVSHCHKETDYPWBBIKQPPIOMVHOYYQBDZIKRMN	Truncation at C-Terminal Side	68	0.058824	8632.89252	0	2	0.93436	9.39E-87
BW_20_1_111106004325_cidetd_msdeconv1347.txt	YYY_sp|P18775|DMSA_ECOLI Dimethyl sulfoxide reductase DmsA OS=Escherichia coli (strain K12) GN=dmsA PE=1 SV=2	None	PRFHTALCLSPRBIAKQEVGEOFPYCARWCSFZSIQIIWVVKSINWKVCQGMYLYCWVDKHLUNIGBEZLCFKYNGMPUIVYZWCFR	Truncation at C-Terminal Side	87	0.058824	10687.47892	0	3	1.0259	2.17E-118
BW_20_1_111106004325_cidetd_msdeconv1553.txt	YYY_sp|P0AGF4|XYLE_ECOLI D-xylose-proton symporter OS=Escherichia coli (strain K12) GN=xylE PE=1 SV=1	None	PDDNGPZRCCZITGGUBZCKBPNPSGKFYNKDEVCQTWYQYLPV	Truncation at C-Terminal Side	44	0.058824	5075.608158	0	5	1.1249	5.78E-57
BW_20_1_111106004325_cidetd_msdeconv1557.txt	ZZZ_sp|P0AFA2|NARX_ECOLI Nitrate/nitrite sensor protein NarX OS=Escherichia coli (strain K12) GN=narX PE=1 SV=1	None	SSEEUCUBCOBKYOAFMNWDAQMFKAKKAMVQIFHOINOYFLFTBTCWDGDTHHF	Truncation at C-Terminal Side	55	0.058824	7270.644811	0	2	0.55049	4.77E-73
BW_20_1_111106004325_cidetd_msdeconv1693.txt	YYY_sp|P76402|YEGP_ECOLI UPF0339 protein YegP OS=Escherichia coli (strain K12) GN=yegP PE=1 SV=2	NME_Acetylation	HBDHTUCTKEDYVDVSHNPYCOEISIVAVPQZHIMBQADWCGQSMZVTVGILLNUGDGZFQZEYTRKGCDHUZBCOCNVVFVEUEOAKMRHTRLYMWUZWYHQEEKCMD	No Truncation	-1	0.058824	13602.05024	0	4	0.91197	1.75E-149
BW_20_1_111106004325_cidetd_msdeconv2581.txt	XXX_sp|P0AAJ8|HYBA_ECOLI Hydrogenase-2 operon protein HybA OS=Escherichia coli (strain K12) GN=hybA PE=3 SV=1	None	GHVGWTROYWCNRFFUHROMKVACMONZBSIWAUGVZSZHGGSMFMDUPPCHTTLFWURNUILKRCEEUWDWLYVCZARWBYGNKSZVMWKVAMQFADZCFDDOYRPMZSQFEB	Truncation at N-Terminal Side	214	0.058824	14716.07424	0	4	0.97311	5.58E-157
BW_20_1_111106004325_cidetd_msdeconv2875.txt	ZZZ_sp|P77212|RCLA_ECOLI Probable pyridine nucleotide-disulfide oxidoreductase RclA OS=Escherichia coli (strain K12) GN=rclA PE=2 SV=2	None	AKQGUGVDYAKVDWBKGRDMVRLKUDUTTEMFNMGCFOOPODUTLMSCVCDTWCEWVVKGPQSETTMTHGPDQWYLBPLKVZLPZBDRARQREFOAUCIQSFDZCFKVPEIIZYDDWAGLBUVGTTFACQNGVPNSUQHNEZPLVHTPYQLYFWSCINSAMIYLIVBLODNRTKENAOZZIZVUSKQEKLWSHYHPOKSRCGMLAHTNBKIORHSTVCBZGITESCIBHCLQVVUONGRKFNVOGUSVIUYYZAANEUGLYIEFPFZQBOALDHLRVFOKODLV	Truncation at C-Terminal Side	284	0.058824	35230.86116	0	2	0.60661	4.94066e-324
BW_20_1_111106004325_cidetd_msdeconv2913.txt	YYY_sp|P33369|MDTQ_ECOLI Putative multidrug resistance outer membrane protein MdtQ OS=Escherichia coli (strain K12) GN=mdtQ PE=5 SV=2	None	FDGEEKBIVUMCIMFNSLMFYQHCKALWLTRRPGTLTOEWNLBDCCZZMAQESHBVDNIAVQVLWUTKUBFYZCWNMCIVZWLEEHURMRGLOLYYDFEYSEGRDDSYTOFCFCSCZFMPSEQMNNZKEARDNNFPHWYACEAEQHGOHCNSCLLUZCCKZOEIBRQPFCALHOQCCQLRVIKFONBYZPNCRQVETAKOQKURQYLGEFRNYEMCBWEIKPFWIZHIALTPVQUPOLEGLISNOVEPLMPDTZFPKCBMKLBPKUKGU	Truncation at C-Terminal Side	269	0.058824	34020.9304	0	4	0.85816	4.94066e-324
BW_20_1_111106004325_cidetd_msdeconv871.txt	ZZZ_sp|P39173|YEAD_ECOLI Putative glucose-6-phosphate 1-epimerase OS=Escherichia coli (strain K12) GN=yeaD PE=1 SV=2	None	AGKNWNOFEGANAUQFIRBAESAZRYRSRFMBU	Truncation at C-Terminal Side	33	0.058824	4127.254566	0	4	1.5059	9.71E-41
BW_20_1_111106004325_cidetd_msdeconv3044.txt	XXX_sp|P05825|FEPA_ECOLI Ferrienterobactin receptor OS=Escherichia coli (strain K12) GN=fepA PE=1 SV=2	None	RCUSHIIPANLNLNTPLDQYGHSUPGEOTIRKHCAZDRAVVAQTQLHKZMDCZOPHFITMDNEUPQOULINLHNK	Truncation at N-Terminal Side	671	0.058442	9219.632282	0	8	1.6737	3.47E-100
BW_20_1_111106004325_cidetd_msdeconv335.txt	YYY_sp|P23840|DIND_ECOLI DNA damage-inducible protein D OS=Escherichia coli (strain K12) GN=dinD PE=4 SV=1	NME	IHZAGORWZPQPHBWVUWCCKQEVWMEDWOFTU	Truncation at C-Terminal Side	33	0.058442	4574.391311	0	4	1.2903	1.33E-43
BW_20_1_111106004325_cidetd_msdeconv1222.txt	XXX_sp|P0AFC0|NUDB_ECOLI Dihydroneopterin triphosphate diphosphatase OS=Escherichia coli (strain K12) GN=nudB PE=1 SV=1	None	FQDONFNOPSLKIBNDBCWLBFOQZCHDSHIRRTBPWNHAQLNNEPQIBVNQCWAQ	Truncation at C-Terminal Side	56	0.058333	7171.3476	0	7	1.1432	9.16E-72
BW_20_1_111106004325_cidetd_msdeconv1058.txt	ZZZ_sp|P37349|DHAM_ECOLI Protein-lysine deacetylase OS=Escherichia coli (strain K12) GN=dhaM PE=1 SV=3	None	HPVCZVDLZTNFTLSERDGSMLMIDSCEBTDUQIQDVVYEKDFEHGEABIHBIMQELCQNIHPYAEFUEKNBZEBPBOCIGIGYRUQISAVAWF	Truncation at C-Terminal Side	94	0.05814	11179.23275	0	10	1.9178	4.12E-128
BW_20_1_111106004325_cidetd_msdeconv1152.txt	YYY_sp|P0AC13|DHPS_ECOLI Dihydropteroate synthase OS=Escherichia coli (strain K12) GN=folP PE=1 SV=1	None	QWAVLGSRGMKNPPESGIFKQYNLEPOTOACGWRCOASIOK	Truncation at C-Terminal Side	41	0.05814	5142.672145	0	4	1.246	2.90E-53
BW_20_1_111106004325_cidetd_msdeconv862.txt	YYY_sp|P0A8V6|FADR_ECOLI Fatty acid metabolism regulator protein OS=Escherichia coli (strain K12) GN=fadR PE=1 SV=2	None	KBMKQZFKQQNWVPKPNEVLHCZQI	Truncation at N-Terminal Side	214	0.057692	3094.056045	0	3	1.7709	5.24E-30
BW_20_1_111106004325_cidetd_msdeconv876.txt	YYY_sp|P0AAM1|CYBH_ECOLI Probable Ni/Fe-hydrogenase 1 B-type cytochrome subunit OS=Escherichia coli (strain K12) GN=hyaC PE=1 SV=1	None	BAQKTPBMKVZUDMUZMMHYEMDAD	Truncation at N-Terminal Side	210	0.057692	3095.049641	0	3	1.6531	5.39E-29
BW_20_1_111106004325_cidetd_msdeconv863.txt	ZZZ_sp|C1P5Z9|YMIB_ECOLI Putative protein YmiB OS=Escherichia coli (strain K12) GN=ymiB PE=4 SV=1	None	PIMKHKVPVLNDRHNRTYWCPVKQH	Truncation at N-Terminal Side	9	0.057692	3095.617405	0	3	1.8358	8.26E-30
BW_20_1_111106004325_cidetd_msdeconv1528.txt	ZZZ_sp|P0A729|YCEF_ECOLI Maf-like protein YceF OS=Escherichia coli (strain K12) GN=yceF PE=1 SV=1	None	HTISOYOGRFIIKQMVISZADQGPPQUHQWINUBBGAIZGDARFOFPPOUTSYP	Truncation at N-Terminal Side	140	0.057522	6854.130364	0	6	2.4531	7.72E-71
BW_20_1_111106004325_cidetd_msdeconv1822.txt	ZZZ_sp|P0AF82|YJFN_ECOLI Uncharacterized protein YjfN OS=Escherichia coli (strain K12) GN=yjfN PE=3 SV=1	None	BUYUITPGNOEMFLRUIYRHEEAYHEIIGRHLEAKEAUNNVFPQSGALVYWBGRROUHMAGSCRTUKIDOAPEVNAPNSGBYTE	Truncation at N-Terminal Side	7	0.057471	10381.88784	0	9	3.2136	3.52E-106
BW_20_1_111106004325_cidetd_msdeconv940.txt	YYY_sp|P76010|YCGR_ECOLI Flagellar brake protein YcgR OS=Escherichia coli (strain K12) GN=ycgR PE=1 SV=1	None	WBALYNSOZEFLZLQPKNPVZGVAHTBFRMAEUKLCAUKSSAUSRSETISYPTDLYGFZWILLVWMBRKAIQHBVBOGAQIZGVYRGPB	Truncation at N-Terminal Side	155	0.057471	10642.46726	0	5	1.5293	1.22E-121
BW_20_1_111106004325_cidetd_msdeconv1208.txt	ZZZ_sp|P0ADC6|LPTG_ECOLI Lipopolysaccharide export system permease protein LptG OS=Escherichia coli (strain K12) GN=lptG PE=1 SV=1	None	SMVMLVFACCPGQECQQIAYOCWCIVDYIQYCBACQWTLOYMUMGWFWPUYFLDKFP	Truncation at C-Terminal Side	57	0.057377	7283.510441	0	7	1.9309	4.96E-73
BW_20_1_111106004325_cidetd_msdeconv385.txt	YYY_sp|A5A618|YNHF_ECOLI Uncharacterized protein YnhF OS=Escherichia coli (strain K12) GN=ynhF PE=1 SV=1	None	NUQUAWYOCULDSRHGABOEWOARTKMWQ	No Truncation	-1	0.057377	4123.146169	0	3	1.4302	1.14E-37
BW_20_1_111106004325_cidetd_msdeconv820.txt	YYY_sp|P03825|GSPB_ECOLI Putative general secretion pathway protein B OS=Escherichia coli (strain K12) GN=gspB PE=2 SV=2	NME	ILFTIKLRTWPZUZSU	Truncation at C-Terminal Side	16	0.057143	2068.900351	0	2	1.6877	2.40E-18
BW_20_1_111106004325_cidetd_msdeconv2729.txt	XXX_sp|P0A9T0|SERA_ECOLI D-3-phosphoglycerate dehydrogenase OS=Escherichia coli (strain K12) GN=serA PE=1 SV=2	None	EESNVWYHRSOZOWMGSACZFOAQSFLOMBNBDZAQSYHAMDILAKUIFMOCWDKIPGGHDHAFEWIQYCWFAZHCIAMZFBVKUQYRLRQSCCRIWUNSCICKHVKDCWYSKQDRGAVZSCYYDSTSIKKQKOYMFTNYBTPONGLVZHLLYWVOBHFVUZTGQFGRGPZGAIATNZPUCEGFHQPTRABAOSZVG	Truncation at C-Terminal Side	197	0.057143	24582.5154	0	2	0.82752	1.99E-271
BW_20_1_111106004325_cidetd_msdeconv345.txt	XXX_sp|P0AAJ1|YNFG_ECOLI Probable anaerobic dimethyl sulfoxide reductase chain YnfG OS=Escherichia coli (strain K12) GN=ynfG PE=3 SV=2	None	KESTPRZVUCZFCPLZKYTKUCUHNPPAVSSHOI	Truncation at N-Terminal Side	171	0.057143	4189.206449	0	4	1.3845	1.28E-40
BW_20_1_111106004325_cidetd_msdeconv579.txt	ZZZ_sp|P64585|YQJE_ECOLI Inner membrane protein YqjE OS=Escherichia coli (strain K12) GN=yqjE PE=1 SV=1	None	LWSVAAQCRAWRKNWDIV	Truncation at C-Terminal Side	18	0.057143	2201.131615	0	2	1.5346	1.14E-20
BW_20_1_111106004325_cidetd_msdeconv765.txt	XXX_sp|P37028|BTUF_ECOLI Vitamin B12-binding protein OS=Escherichia coli (strain K12) GN=btuF PE=1 SV=2	NME_Acetylation	QVLOPTHAOQZEHLCNKIFLMAYYIZZVSHGALBWZAKABUC	Truncation at C-Terminal Side	42	0.056962	5177.446798	0	4	1.505	3.98E-56
BW_20_1_111106004325_cidetd_msdeconv810.txt	ZZZ_sp|P62707|GPMA_ECOLI 23-bisphosphoglycerate-dependent phosphoglycerate mutase OS=Escherichia coli (strain K12) GN=gpmA PE=1 SV=2	None	ZZFWELOUVDOSLKFGDKRYAQIUZRACGMVWKSOBOE	Truncation at N-Terminal Side	212	0.056818	5220.422241	0	5	1.5639	1.33E-50
BW_20_1_111106004325_cidetd_msdeconv2359.txt	YYY_sp|P0A6Y8|DNAK_ECOLI Chaperone protein DnaK OS=Escherichia coli (strain K12) GN=dnaK PE=1 SV=2	None	UNRZWLWOHMWACUMAEQHFQZOSLCYLKBPKYTQRYMGVVMNDDQYVOAFLBZEFFMERBWNGEHZZBGLOOFAIEGBRPPWHNWFQ	Truncation at C-Terminal Side	88	0.056604	11727.26173	0	3	0.99886	4.03E-120
BW_20_1_111106004325_cidetd_msdeconv2633.txt	YYY_sp|P23830|PSS_ECOLI CDP-diacylglycerol--serine O-phosphatidyltransferase OS=Escherichia coli (strain K12) GN=pssA PE=1 SV=2	None	PCTORMMRZRQDMAHCQZBPIIVVDKLNWLNVYZOYFKLTORGGIQFSDDHHZIGEBLIWKDPAZLTNUEPTWIZLDEMLELMOCKUNVYLANFIEYVRNWSLPSDMYPBFSAABSOYUUI	Truncation at N-Terminal Side	330	0.056604	15307.01288	0	3	1.0017	7.33E-161
BW_20_1_111106004325_cidetd_msdeconv1216.txt	XXX_sp|P69441|KAD_ECOLI Adenylate kinase OS=Escherichia coli (strain K12) GN=adk PE=1 SV=1	None	DUHPPNECKTYIMMUQBIEYHITEWUZHPDCCYLUEHBBHPMRUOZEAMVABMUACP	Truncation at C-Terminal Side	57	0.056522	7283.437488	0	6	1.4051	1.73E-72
BW_20_1_111106004325_cidetd_msdeconv1386.txt	XXX_sp|P33644|POLOX_ECOLI Polyphenol oxidase OS=Escherichia coli (strain K12) GN=yfiH PE=1 SV=1	None	QMSPCCRPOKVBQZYOKTZEOIEHSUPPOGFZDASAOPEKDMKHVSVSSSOTFDYQK	Truncation at N-Terminal Side	186	0.056452	7399.520478	0	6	2.3608	1.88E-73
BW_20_1_111106004325_cidetd_msdeconv740.txt	XXX_sp|P45550|YHFX_ECOLI Uncharacterized protein YhfX OS=Escherichia coli (strain K12) GN=yhfX PE=1 SV=1	None	TZKVRQRKGNQUPATUVEMTDZIRSZEUUQYMIO	Truncation at C-Terminal Side	34	0.056338	4395.237162	0	4	1.6454	2.42E-43
BW_20_1_111106004325_cidetd_msdeconv1193.txt	XXX_sp|P0AFA2|NARX_ECOLI Nitrate/nitrite sensor protein NarX OS=Escherichia coli (strain K12) GN=narX PE=1 SV=1	None	LGVLHIRNUMORPCKAKIKTNGWANKVKWPTNPVD	Truncation at N-Terminal Side	563	0.056338	4208.188203	0	4	1.0338	4.58E-38
BW_20_1_111106004325_cidetd_msdeconv1951.txt	XXX_sp|P15286|FLK_ECOLI Flagellar regulator flk OS=Escherichia coli (strain K12) GN=flk PE=3 SV=2	None	UYRCAYYQIFTVPHOBEINMAODWCRGMTVILMVVUHETDPQZMKCCUZSRMPZHSECCNSSRIBHOCTNRMTMEVNWFLOYBVKHTPGBQVBNRPGLCBMH	Truncation at N-Terminal Side	229	0.056338	12762.99231	0	11	1.1007	1.56E-139
BW_20_1_111106004325_cidetd_msdeconv976.txt	ZZZ_sp|P0ABF6|CDD_ECOLI Cytidine deaminase OS=Escherichia coli (strain K12) GN=cdd PE=1 SV=1	None	FTWQUYGCRSSEYRNUDYBAGLVBLSNGHZPLVPQRAFSEOMWGLATVVZCIGZMRNCPUOKZIGSMHACFQAUFLEFGVHMHLYBPDZHZMA	Truncation at C-Terminal Side	93	0.05615	11178.21956	0	10	6.6643	9.48E-128
BW_20_1_111106004325_cidetd_msdeconv994.txt	ZZZ_sp|P0ABF6|CDD_ECOLI Cytidine deaminase OS=Escherichia coli (strain K12) GN=cdd PE=1 SV=1	None	FTWQUYGCRSSEYRNUDYBAGLVBLSNGHZPLVPQRAFSEOMWGLATVVZCIGZMRNCPUOKZIGSMHACFQAUFLEFGVHMHLYBPDZHZMA	Truncation at C-Terminal Side	93	0.05615	11178.21956	0	10	4.7109	9.48E-128
BW_20_1_111106004325_cidetd_msdeconv1608.txt	ZZZ_sp|P0AC28|5FCL_ECOLI 5-formyltetrahydrofolate cyclo-ligase OS=Escherichia coli (strain K12) GN=ygfA PE=1 SV=1	None	MYSIZFVBDTHZFQOHSDMMAMEQRBPGWUMUONFZLEYHLDYISIFNTAQPIPCRR	Truncation at N-Terminal Side	125	0.056034	7328.657581	0	6	1.3778	1.21E-77
BW_20_1_111106004325_cidetd_msdeconv1756.txt	XXX_sp|P0AFI5|PBP7_ECOLI D-alanyl-D-alanine endopeptidase OS=Escherichia coli (strain K12) GN=pbpG PE=1 SV=2	None	OYHAMASYTRGIOWGRBZGNZZQSIGMMVSZLMOMIZNUAMIUVSYNBMWFHEQGSYH	Truncation at N-Terminal Side	252	0.056034	7330.651506	0	6	2.2386	2.25E-74
BW_20_1_111106004325_cidetd_msdeconv1501.txt	XXX_sp|P0AFD6|NUOI_ECOLI NADH-quinone oxidoreductase subunit I OS=Escherichia coli (strain K12) GN=nuoI PE=1 SV=1	None	TILVCISFIWYQAFSNPHKHGFWYRVLUYZKLYUZEHNRUULFRPKNLYPTKGBAOFN	Truncation at C-Terminal Side	58	0.056	7477.865212	0	7	1.3119	2.80E-77
BW_20_1_111106004325_cidetd_msdeconv1112.txt	YYY_sp|P68206|YJBJ_ECOLI UPF0337 protein YjbJ OS=Escherichia coli (strain K12) GN=yjbJ PE=1 SV=1	None	MAHMLQSOHHDTRDLCCLBLAHQTBCKQIMYPKDNOLHERRFNBFWCWLVQKNHSHOZWKFNCKKFDWR	No Truncation	-1	0.055556	9075.34857	0	7	2.2494	3.79E-90
BW_20_1_111106004325_cidetd_msdeconv458.txt	ZZZ_sp|P25742|RFAQ_ECOLI Lipopolysaccharide core heptosyltransferase RfaQ OS=Escherichia coli (strain K12) GN=rfaQ PE=3 SV=2	None	RWKFEKNGRRBVTZUTBSLNEYRVFHAFMGEBBFNKWEBDYLMUZLWWSUUAKAM	Truncation at N-Terminal Side	289	0.055556	7063.354037	0	2	1.4341	1.38E-70
BW_20_1_111106004325_cidetd_msdeconv584.txt	XXX_sp|P28722|YHCA_ECOLI Uncharacterized fimbrial chaperone YhcA OS=Escherichia coli (strain K12) GN=yhcA PE=3 SV=2	None	KCKRMLPBOBOLVVCFCTNAINWLK	Truncation at C-Terminal Side	25	0.055556	3218.695195	0	3	1.6821	1.57E-30
BW_20_1_111106004325_cidetd_msdeconv586.txt	XXX_sp|P22259|PCKA_ECOLI Phosphoenolpyruvate carboxykinase (ATP) OS=Escherichia coli (strain K12) GN=pckA PE=1 SV=2	None	LLBUPQVARWNBDUMMEHHZATLCEE	Truncation at N-Terminal Side	514	0.055556	3217.699251	0	3	1.6797	3.23E-33
BW_20_1_111106004325_cidetd_msdeconv604.txt	YYY_sp|P0ADD7|YJJQ_ECOLI Putative transcription factor YjjQ OS=Escherichia coli (strain K12) GN=yjjQ PE=1 SV=1	None	ZCZLVEPNMOVSQAYKSEULPGOZSEAPLQNUQKKKQKQQOSSFAKLMONGBGVVGK	Truncation at C-Terminal Side	57	0.055556	6962.379001	0	6	1.9868	1.18E-70
BW_20_1_111106004325_cidetd_msdeconv606.txt	YYY_sp|P0ADD7|YJJQ_ECOLI Putative transcription factor YjjQ OS=Escherichia coli (strain K12) GN=yjjQ PE=1 SV=1	None	ZCZLVEPNMOVSQAYKSEULPGOZSEAPLQNUQKKKQKQQOSSFAKLMONGBGVVGK	Truncation at C-Terminal Side	57	0.055556	6962.379001	0	6	1.7128	1.18E-70
BW_20_1_111106004325_cidetd_msdeconv714.txt	XXX_sp|P63386|MLAF_ECOLI Probable phospholipid import ATP-binding protein MlaF OS=Escherichia coli (strain K12) GN=mlaF PE=1 SV=1	M_Acetylation	MRGBKBRLWQROBMKGPESGRRFMRHPHFQIZDGIEKD	Truncation at C-Terminal Side	38	0.055556	4806.40291	0	4	1.8181	6.67E-43
BW_20_1_111106004325_cidetd_msdeconv886.txt	ZZZ_sp|P37648|YHJJ_ECOLI Protein YhjJ OS=Escherichia coli (strain K12) GN=yhjJ PE=1 SV=1	NME_Acetylation	YVMILNOLGEOOUT	Truncation at C-Terminal Side	14	0.055556	2086.028723	0	2	1.7245	4.81E-16
BW_20_1_111106004325_cidetd_msdeconv1071.txt	YYY_sp|P77234|YBEQ_ECOLI Sel1-repeat-containing protein YbeQ OS=Escherichia coli (strain K12) GN=ybeQ PE=4 SV=2	None	LAENTBOLIPTBABODLCKLIOIBWTAMOEKVZ	Truncation at C-Terminal Side	33	0.055556	4292.771865	0	4	1.0255	8.59E-40
BW_20_1_111106004325_cidetd_msdeconv1685.txt	XXX_sp|P33342|YEHC_ECOLI Probable fimbrial chaperone YehC OS=Escherichia coli (strain K12) GN=yehC PE=2 SV=1	None	EPYWPNLINKWUDQCVIYGQLEEFYMAWGURFRLRAALTKCLHPHQGZPBSSNFWNANVECHHVERVGEPAQBTGLEGFKGDYRLISIHMH	Truncation at N-Terminal Side	148	0.055556	10815.44631	0	2	0.40412	5.73E-123
BW_20_1_111106004325_cidetd_msdeconv2093.txt	YYY_sp|P06965|DICC_ECOLI Repressor protein of division inhibition gene dicB OS=Escherichia coli (strain K12) GN=dicC PE=4 SV=1	None	QMKZBAUDKYDNCFQEBARUYVPYAFGBBOEZUTLWKYKTFKQOZHBBVNALSFQBACDWBNTLIEYLQYVEOVPA	No Truncation	-1	0.055556	9674.706509	0	2	0.85758	1.49E-98
BW_20_1_111106004325_cidetd_msdeconv2189.txt	XXX_sp|P76350|SHIA_ECOLI Shikimate transporter OS=Escherichia coli (strain K12) GN=shiA PE=3 SV=1	None	SREFHLVGACUEKEVPQFKHFTQZTWPSMMAZBBVGLEKLQEOMTNCNAWCQZBERFRMSVBIFLPWCUGUSYBZFH	Truncation at N-Terminal Side	361	0.055556	9473.488559	0	2	0.45769	3.22E-99
BW_20_1_111106004325_cidetd_msdeconv2443.txt	ZZZ_sp|P0AGB0|SERB_ECOLI Phosphoserine phosphatase OS=Escherichia coli (strain K12) GN=serB PE=1 SV=1	None	HDZUUROQONHKHHGQEWZVUBFGEIHAMBEILZMZOIHQVHWYSDBYPLENDRISYZSDAKWHWDNIRMZAOQLPFHSRLRNUUIZPPBINKRSERWMAERKWPUUSBOWADMFZTMZVOHYKDFTTIPSNLHANQEQBDGPMODPQWQCFDGKRTHRMMLEYKSQNMWOAVOFIYCTBVKUMCQGWFLPOMDIGQNPNGZIEMVGYLVYSRPRKKYOFOVMSQTDOYZQNCUPYRWCPIIDLSBTGHMMVMGCAOZZAGBQMMMSPRQQYMKPUTTPUTYFLKERPALNPFRDZFSONOODRBKQZQZIEYLNFFTEHVI	No Truncation	-1	0.055556	41812.82036	0	3	0.46698	1.97626e-323
BW_20_1_111106004325_cidetd_msdeconv2507.txt	ZZZ_sp|P0AF10|MTLR_ECOLI Mannitol operon repressor OS=Escherichia coli (strain K12) GN=mtlR PE=1 SV=1	None	ZVNBALSEMPOFNQNITNVCOQSPTUWEZTIWGPQEUBNEQANRLATSMHTIUOAOSVPHIVMVZNIRRGMHHHVQQTFQDZIPTLSQONRRYGTYDLZKGZOLPELGRALBWHWGFCWWDISBSGL	Truncation at N-Terminal Side	68	0.055556	15758.3745	0	2	0.96341	1.54E-173
BW_20_1_111106004325_cidetd_msdeconv2597.txt	YYY_sp|P0AAR3|YBAK_ECOLI Cys-tRNA(Pro)/Cys-tRNA(Cys) deacylase YbaK OS=Escherichia coli (strain K12) GN=ybaK PE=1 SV=1	None	ECIWKEEGGGYOMETVONUDKGHIWUYSZWSZWRNOWQHQHPSKQGMCMROWIKFQBLCDIUUGNYYGYTFGQYZDVVITMMAWVCSBVIMUQNSMWQSRWURIWCTVILAWFW	Truncation at C-Terminal Side	114	0.055556	14860.74346	0	2	0.99456	4.78E-154
BW_20_1_111106004325_cidetd_msdeconv491.txt	ZZZ_sp|P77437|HYFF_ECOLI Hydrogenase-4 component F OS=Escherichia coli (strain K12) GN=hyfF PE=3 SV=1	None	UMZMPSHIUQSMFMGSGZDRENHBPECCHRFYDCDVSPEFAATFBAGCFQIVFNVRBCCBQMEEBRA	Truncation at N-Terminal Side	459	0.055556	7861.502841	0	3	1.5088	5.14E-87
BW_20_1_111106004325_cidetd_msdeconv587.txt	YYY_sp|P0DP70|PHNE2_ECOLI Putative cryptic phosphonate transport system permease protein PhnE2 OS=Escherichia coli (strain K12) GN=phnE PE=5 SV=1	None	KYNBQIHOPKCLKZSMMYLIVOO	Truncation at C-Terminal Side	23	0.055556	3216.72252	0	3	1.4947	2.69E-28
BW_20_1_111106004325_cidetd_msdeconv715.txt	YYY_sp|P64550|ALAE_ECOLI L-alanine exporter AlaE OS=Escherichia coli (strain K12) GN=alaE PE=1 SV=1	NME	PRFNYMBLIRCYMECTNRIRHHHIKYOBTQIOTDO	Truncation at C-Terminal Side	35	0.055556	4846.41921	0	4	1.4751	1.60E-43
BW_20_1_111106004325_cidetd_msdeconv1262.txt	ZZZ_sp|P0A8A8|RIMP_ECOLI Ribosome maturation factor RimP OS=Escherichia coli (strain K12) GN=rimP PE=1 SV=2	None	PBGFHFSFQRFALFNUIKAKZGCTZIFTZEURLFLQLTESNGPTKMEMFRGLCTATNBRSCSDZKNGKZEVOSSYCRKOLBZKSCK	Truncation at N-Terminal Side	64	0.055233	10295.28705	0	9	1.077	4.87E-113
BW_20_1_111106004325_cidetd_msdeconv1586.txt	XXX_sp|P0ACN4|ALLR_ECOLI HTH-type transcriptional repressor AllR OS=Escherichia coli (strain K12) GN=allR PE=1 SV=1	NME	SZIVNZRAWEMYPGWGPHOOSMOZCGZFWSOTSNNONFZTGGPKFQPGFSQCGBEEKYVBUQRV	Truncation at C-Terminal Side	64	0.055147	8114.196083	0	7	1.3857	1.01E-84
BW_20_1_111106004325_cidetd_msdeconv1520.txt	ZZZ_sp|P75905|PGAC_ECOLI Poly-beta-16-N-acetyl-D-glucosamine synthase OS=Escherichia coli (strain K12) GN=pgaC PE=1 SV=1	None	QPSCGSYIRTEMVGMOVITVYDVQYSBAKEHNWUKVUMGWRDFEILSLWSUGWNUGFRITNN	Truncation at N-Terminal Side	379	0.055118	7643.704742	0	7	1.2178	1.60E-83
BW_20_1_111106004325_cidetd_msdeconv1834.txt	ZZZ_sp|P0DPC7|RSED_ECOLI rpoE leader peptide OS=Escherichia coli (strain K12) GN=rseD PE=4 SV=1	None	CDKHNIEILYNGYUPFPPUSYPHYQHCTQVFYLZUZWFONUWDHOCDQERK	No Truncation	-1	0.055046	6873.707297	0	6	1.4104	1.98E-67
BW_20_1_111106004325_cidetd_msdeconv658.txt	XXX_sp|P0CB62|YMIA_ECOLI Uncharacterized protein YmiA OS=Escherichia coli (strain K12) GN=ymiA PE=1 SV=2	None	ZOAYSHYFTUQQBZIANSBRKLSZBMCYCPSMMTCZUKTQIGISB	Truncation at N-Terminal Side	9	0.054945	5456.203186	0	5	2.3437	3.15E-58
BW_20_1_111106004325_cidetd_msdeconv1172.txt	YYY_sp|P77216|YBDN_ECOLI Uncharacterized protein YbdN OS=Escherichia coli (strain K12) GN=ybdN PE=4 SV=1	M_Acetylation	MZSUNHKFLTIQBLSTOBFQLGVRDSVOEYKYYWHUGQCMLCKSUVGSAKSYRACZTPTGYVOVHNIBKPVYGHY	Truncation at C-Terminal Side	75	0.054839	9261.680499	0	8	1.0874	5.99E-102
BW_20_1_111106004325_cidetd_msdeconv1370.txt	XXX_sp|P76536|YFEX_ECOLI Probable deferrochelatase/peroxidase YfeX OS=Escherichia coli (strain K12) GN=yfeX PE=1 SV=2	None	TCCZRRCRWVVVLBKDNBHQUBSBBQQQHWZCUEDTWERAAWGDCFLRHCLSHAAVFNGB	Truncation at N-Terminal Side	239	0.054622	7266.957701	0	6	2.0382	8.44E-77
BW_20_1_111106004325_cidetd_msdeconv1044.txt	ZZZ_sp|P0ABF6|CDD_ECOLI Cytidine deaminase OS=Escherichia coli (strain K12) GN=cdd PE=1 SV=1	None	FTWQUYGCRSSEYRNUDYBAGLVBLSNGHZPLVPQRAFSEOMWGLATVVZCIGZMRNCPUOKZIGSMHACFQAUFLEFGVHMHLYBPDZHZMA	Truncation at C-Terminal Side	93	0.054598	11178.21956	0	9	1.3062	9.48E-128
BW_20_1_111106004325_cidetd_msdeconv1337.txt	YYY_sp|P0AAX6|MCBA_ECOLI Uncharacterized protein McbA OS=Escherichia coli (strain K12) GN=mcbA PE=2 SV=2	None	SCAPOULDSLKOTQIKPNWONPDSCPAFRMVASMMTRLEDLSOBHRLYLCCDOQGQSPIZKYHFPSVPEWELRPZFQRGOBRZSAQ	No Truncation	-1	0.054598	10876.77693	0	9	1.0291	4.97E-116
BW_20_1_111106004325_cidetd_msdeconv1812.txt	YYY_sp|P77206|YAFZ_ECOLI UPF0380 protein YafZ OS=Escherichia coli (strain K12) GN=yafZ PE=3 SV=2	None	ZTEDKYHNSYASMTVUSSRBQUBGDOSRIYMZZZVIDAPYBWOLFRAPCPFFNWAAFAB	Truncation at C-Terminal Side	59	0.054545	7329.145271	0	6	1.275	3.14E-80
BW_20_1_111106004325_cidetd_msdeconv256.txt	YYY_sp|P06961|CCA_ECOLI Multifunctional CCA protein OS=Escherichia coli (strain K12) GN=cca PE=1 SV=1	None	TACKSCKAKKYHPWFALQYQADMZVNAMWQISSDNKGQBIICYORL	Truncation at N-Terminal Side	366	0.054545	5535.68106	0	3	1.0644	6.68E-61
BW_20_1_111106004325_cidetd_msdeconv708.txt	ZZZ_sp|P39835|GNTT_ECOLI High-affinity gluconate transporter OS=Escherichia coli (strain K12) GN=gntT PE=1 SV=3	None	FWTHMSZYSMMVRSCTNUCMBYTHSAVBFVM	Truncation at N-Terminal Side	407	0.054545	3775.934148	0	3	1.5988	7.82E-37
BW_20_1_111106004325_cidetd_msdeconv915.txt	XXX_sp|P37769|KDUD_ECOLI 2-dehydro-3-deoxy-D-gluconate 5-dehydrogenase OS=Escherichia coli (strain K12) GN=kduD PE=1 SV=2	None	SLUBSAAAZWWUGRFELBMRUAYFLD	Truncation at C-Terminal Side	26	0.054545	3253.680724	0	3	1.6752	8.27E-31
BW_20_1_111106004325_cidetd_msdeconv2000.txt	YYY_sp|P39165|YCHO_ECOLI Uncharacterized protein YchO OS=Escherichia coli (strain K12) GN=ychO PE=3 SV=3	None	HWRCAVAOWCFBQVQKLTKYQBKDRNMHGPKPERCZZTFLVLNPVQICBAPBKCNFSBGNPRGVMYFIOWTKYUHOKVKGOSHYOQWSCGR	Truncation at C-Terminal Side	91	0.054404	11559.1096	0	9	6.2955	5.17E-124
BW_20_1_111106004325_cidetd_msdeconv642.txt	YYY_sp|P77499|SUFC_ECOLI Probable ATP-dependent transporter SufC OS=Escherichia coli (strain K12) GN=sufC PE=1 SV=1	None	RTFDQLDQHHLICRMEKZLGOZIOYBPBQPWPRFIVNRCNCF	Truncation at C-Terminal Side	42	0.054348	5469.689565	0	5	1.7082	4.46E-56
BW_20_1_111106004325_cidetd_msdeconv578.txt	ZZZ_sp|P76611|PINH_ECOLI Putative protein PinH OS=Escherichia coli (strain K12) GN=pinH PE=5 SV=3	None	WGHNQZFAVKSZDBNFDY	Truncation at N-Terminal Side	29	0.054054	2198.437325	0	2	1.5613	2.50E-22
BW_20_1_111106004325_cidetd_msdeconv900.txt	XXX_sp|P45422|YHCF_ECOLI Uncharacterized protein YhcF OS=Escherichia coli (strain K12) GN=yhcF PE=3 SV=1	None	QKEKGVPEMFAYIQWFBV	Truncation at N-Terminal Side	220	0.054054	2213.589885	0	2	1.6506	1.00E-21
BW_20_1_111106004325_cidetd_msdeconv357.txt	XXX_sp|P0A964|CHEW_ECOLI Chemotaxis protein CheW OS=Escherichia coli (strain K12) GN=cheW PE=1 SV=1	None	TIRFYPKFEFLKZPYHPOPWQMVIGDKTYGCHTBWHHUKPBUZHFGDZC	Truncation at N-Terminal Side	118	0.054054	6251.222346	0	2	1.2832	2.24E-57
BW_20_1_111106004325_cidetd_msdeconv901.txt	XXX_sp|P52627|FLIZ_ECOLI Regulator of sigma S factor FliZ OS=Escherichia coli (strain K12) GN=fliZ PE=2 SV=1	None	LROLWCKATEPAMAIVTR	Truncation at N-Terminal Side	165	0.054054	2213.21766	0	2	1.3852	1.69E-21
BW_20_1_111106004325_cidetd_msdeconv1368.txt	YYY_sp|P31474|HSRA_ECOLI Probable transport protein HsrA OS=Escherichia coli (strain K12) GN=hsrA PE=1 SV=1	None	WAQDHDHIEYALIFYFIADQYUGWHALKWTVMBSHMMKLOQKFVVLLLVBINFCEFBB	Truncation at C-Terminal Side	58	0.053571	7269.442333	0	6	2.2109	1.56E-75
BW_20_1_111106004325_cidetd_msdeconv1668.txt	YYY_sp|P42905|PTPC2_ECOLI Putative N-acetylgalactosamine permease IIC component 2 OS=Escherichia coli (strain K12) GN=agaW PE=5 SV=1	None	AGZTGRWRHOUHIKGQBIRDABATETREECWRELYKUEMYZESIZVRFVUBWFALAEI	Truncation at N-Terminal Side	75	0.053571	7328.233289	0	5	1.4362	2.72E-71
BW_20_1_111106004325_cidetd_msdeconv1752.txt	ZZZ_sp|P0AC28|5FCL_ECOLI 5-formyltetrahydrofolate cyclo-ligase OS=Escherichia coli (strain K12) GN=ygfA PE=1 SV=1	None	MYSIZFVBDTHZFQOHSDMMAMEQRBPGWUMUONFZLEYHLDYISIFNTAQPIPCRR	Truncation at N-Terminal Side	125	0.053571	7328.657581	0	6	1.674	3.79E-78
BW_20_1_111106004325_cidetd_msdeconv760.txt	YYY_sp|P76319|YEDL_ECOLI Uncharacterized N-acetyltransferase YedL OS=Escherichia coli (strain K12) GN=yedL PE=3 SV=1	None	GQVRGEFWTNOYWSOHLSOLFOD	Truncation at N-Terminal Side	136	0.053571	3361.724765	0	3	1.8172	8.33E-28
BW_20_1_111106004325_cidetd_msdeconv2273.txt	XXX_sp|P0AG90|SECD_ECOLI Protein translocase subunit SecD OS=Escherichia coli (strain K12) GN=secD PE=1 SV=1	NME	VTIECOPFOATVQZSAOOOKTBNGUDHQLFMIEAYWTBIHRNIFRTWTVKQWWD	Truncation at C-Terminal Side	54	0.053571	7269.061933	0	4	1.0638	3.01E-73
BW_20_1_111106004325_cidetd_msdeconv2941.txt	ZZZ_sp|P0AGD7|SRP54_ECOLI Signal recognition particle protein OS=Escherichia coli (strain K12) GN=ffh PE=1 SV=1	None	FCMDMGBOZOVWGDGQDVFFOUIWPHEOHTOKEURHHENUADMOBBCNOBCLRBCZQQTZNFZDRHZTLWKDMKPQTRPNSHOCRAHVDDVDKTHKVCDOVPARRSPFZETMTRNEKLSCHSKKAGNRSDGPTBQMHDGTIRSDRBKSEYSLFIAPOSYONMYUWOPFTWFUHPNYOTHCQMEDGLMSSIOCIWUWSNBKRNPWFUBAQCINAGCMQFNIFWQWPHKLANUYSUFCGVLGNMEZEZYUAVODRYPILEZNNBBMRVOEHKTPIHTOEGLNAAMSCEPCSZSWIGTODHGOGSGROVQDINMVUAUBTRYVLKIRZNGCQBUIQGCWCSEWKSNTYGLTPGFNU	Truncation at N-Terminal Side	100	0.053571	44773.45058	0	3	0.60464	4.94066e-324
BW_20_1_111106004325_cidetd_msdeconv353.txt	XXX_sp|P0DPC5|YTID_ECOLI Protein YtiD OS=Escherichia coli (strain K12) GN=ytiD PE=1 SV=1	None	BAHEUNABGYHETEQEBDGLQLSYTOSGSFMIGTGHKUKEIOYTYYQ	No Truncation	-1	0.053571	5773.915591	0	3	1.3313	9.33E-59
BW_20_1_111106004325_cidetd_msdeconv949.txt	XXX_sp|P0AEF8|DPPB_ECOLI Dipeptide transport system permease protein DppB OS=Escherichia coli (strain K12) GN=dppB PE=1 SV=1	None	EKGPEQIUAODLCSPFKZUMGVRTIQNLHPTDDDKKZBGA	Truncation at C-Terminal Side	40	0.053571	4702.573266	0	3	1.4341	4.49E-54
BW_20_1_111106004325_cidetd_msdeconv1200.txt	ZZZ_sp|P37349|DHAM_ECOLI Protein-lysine deacetylase OS=Escherichia coli (strain K12) GN=dhaM PE=1 SV=3	None	HPVCZVDLZTNFTLSERDGSMLMIDSCEBTDUQIQDVVYEKDFEHGEABIHBIMQELCQNIHPYAEFUEKNBZEBPBOCIGIGYRUQISAVAWF	Truncation at C-Terminal Side	94	0.053476	11179.23275	0	9	3.06	4.12E-128
BW_20_1_111106004325_cidetd_msdeconv996.txt	XXX_sp|P27434|RODZ_ECOLI Cytoskeleton protein RodZ OS=Escherichia coli (strain K12) GN=rodZ PE=1 SV=2	None	ZYBAPKTDAQRADCIEBHCMVVKIUFEUPCISAAVSEWZYSHQTEYIQSLUSBMQBMABHNWHRAMIAULMWWTLWHOQKRIMACHSKFLP	Truncation at N-Terminal Side	246	0.053476	11178.27445	0	8	3.3802	4.60E-122
BW_20_1_111106004325_cidetd_msdeconv2214.txt	ZZZ_sp|P37672|DLGD_ECOLI 23-diketo-L-gulonate reductase OS=Escherichia coli (strain K12) GN=dlgD PE=1 SV=2	None	UQUYACQNTBVHOERHOTTAZWDVGIMBLNAGEBLS	Truncation at C-Terminal Side	36	0.053333	4463.855571	0	4	1.2449	9.34E-49
BW_20_1_111106004325_cidetd_msdeconv2216.txt	ZZZ_sp|P37672|DLGD_ECOLI 23-diketo-L-gulonate reductase OS=Escherichia coli (strain K12) GN=dlgD PE=1 SV=2	None	UQUYACQNTBVHOERHOTTAZWDVGIMBLNAGEBLS	Truncation at C-Terminal Side	36	0.053333	4463.855571	0	4	1.1991	9.34E-49
BW_20_1_111106004325_cidetd_msdeconv748.txt	ZZZ_sp|P0AE14|AMPE_ECOLI Protein AmpE OS=Escherichia coli (strain K12) GN=ampE PE=1 SV=1	None	FGZAWEWRRLYWWOZQSQTTLCGFYZMCCUDQLP	Truncation at C-Terminal Side	34	0.053333	4483.393493	0	4	1.6008	2.42E-43
BW_20_1_111106004325_cidetd_msdeconv754.txt	XXX_sp|P0AF54|YJCH_ECOLI Inner membrane protein YjcH OS=Escherichia coli (strain K12) GN=yjcH PE=1 SV=1	None	GUDAGCBWSFCUWMOUISITQSNLITHEOGQLYHR	Truncation at C-Terminal Side	35	0.053333	4484.265684	0	4	1.5986	1.56E-46
BW_20_1_111106004325_cidetd_msdeconv1246.txt	ZZZ_sp|P08868|YUAZ_ECOLI Uncharacterized protein YuaZ OS=Escherichia coli (strain K12) GN=yuaZ PE=4 SV=2	None	VFVYCQSAQCSONPPTKKVRHKIZGWNTIHIONGFGMKLDCRZAHLRPEWAWALVQWNU	Truncation at N-Terminal Side	31	0.053279	7269.563418	0	6	1.4893	1.24E-80
BW_20_1_111106004325_cidetd_msdeconv1354.txt	YYY_sp|P0AFY2|SANA_ECOLI Protein SanA OS=Escherichia coli (strain K12) GN=sanA PE=4 SV=1	None	CFRCTCRMKCFAKDYIVWGMSDZVYMGRAHNUEWNAIWZQUBUWPPPUOHLHITGTGR	Truncation at C-Terminal Side	58	0.053279	7270.416302	0	6	16.4628	3.12E-75
BW_20_1_111106004325_cidetd_msdeconv696.txt	ZZZ_sp|P0AAE5|ARCD_ECOLI Putative arginine/ornithine antiporter OS=Escherichia coli (strain K12) GN=ydgI PE=1 SV=1	None	PNKKGLNBRISCLTCGZUIZSLQDMYDUFUCPQLZOQRIWV	Truncation at C-Terminal Side	41	0.052941	5101.151909	0	4	1.6648	1.23E-53
BW_20_1_111106004325_cidetd_msdeconv700.txt	YYY_sp|P24216|FLID_ECOLI Flagellar hook-associated protein 2 OS=Escherichia coli (strain K12) GN=fliD PE=1 SV=5	M_Acetylation	MHKETKAWOINIIZWHFRQNQACGGPBOAONENMOLEZ	Truncation at C-Terminal Side	38	0.052632	5058.013475	0	4	1.6109	3.58E-49
BW_20_1_111106004325_cidetd_msdeconv1467.txt	XXX_sp|P62395|SECM_ECOLI Secretion monitor OS=Escherichia coli (strain K12) GN=secM PE=1 SV=1	None	KTEQOPNMPDBQKSNVUQPWDPYCEHOVQPLDPDKUVEYCHGPLGLZDQWWHKPDNUPYPNWALYONBNMZTEEOYLEFHNBMNSZUBRHBAWSQWSKZFI	Truncation at N-Terminal Side	69	0.052632	13006.00701	0	5	0.93906	1.91E-136
BW_20_1_111106004325_cidetd_msdeconv1497.txt	YYY_sp|P39901|YBFI_ECOLI Putative uncharacterized protein YbfI OS=Escherichia coli (strain K12) GN=ybfI PE=5 SV=1	None	QSPBSEYUUMCVCAKYUQUARCDDRBZCGDLAULAPYZMFQQIGRIBKNGSMBVYEVAEIHMRQQ	No Truncation	-1	0.052632	7789.92617	0	2	0.39757	1.11E-85
BW_20_1_111106004325_cidetd_msdeconv2593.txt	YYY_sp|P0AE76|COBU_ECOLI Bifunctional adenosylcobalamin biosynthesis protein CobU OS=Escherichia coli (strain K12) GN=cobU PE=2 SV=1	None	TTPRNEHIYVYEFUQUGRTPBKFEIZPBOUFSZSCHPOULPHGDMTNBUUTFNNLTQVHIZNNIWHRUPZQFEIZPELCETDYNZQNLZFASWMSLCYHGYQPPZEUSTQQFWLLCMK	Truncation at N-Terminal Side	63	0.052632	14863.45764	0	2	1.0161	3.66E-159
BW_20_1_111106004325_cidetd_msdeconv2975.txt	XXX_sp|P46118|HEXR_ECOLI HTH-type transcriptional regulator HexR OS=Escherichia coli (strain K12) GN=hexR PE=3 SV=2	None	IGFQAERWWIVHNMEWMSDVRPGGLZLAMSAFVAEDVDWDWVEHDQPQGOAKNBTDCIWBQUSABTULBHGNYDIWBMIZNTQYAGCCCREUQQGAVLIZBCUCWVTKEAMLAP	Truncation at C-Terminal Side	114	0.052632	13475.10824	0	2	0.57411	1.09E-154
BW_20_1_111106004325_cidetd_msdeconv769.txt	YYY_sp|P36767|RDGC_ECOLI Recombination-associated protein RdgC OS=Escherichia coli (strain K12) GN=rdgC PE=1 SV=1	None	FALVOFZQFHDVUIEVK	Truncation at N-Terminal Side	286	0.052632	2243.581333	0	2	1.587	9.47E-20
BW_20_1_111106004325_cidetd_msdeconv943.txt	YYY_sp|P0A9J0|RNG_ECOLI Ribonuclease G OS=Escherichia coli (strain K12) GN=rng PE=1 SV=2	None	LTKZQLCYAYIZNVWLKK	Truncation at N-Terminal Side	471	0.052632	2240.202755	0	2	1.4439	1.14E-20
BW_20_1_111106004325_cidetd_msdeconv957.txt	YYY_sp|P77739|YNIA_ECOLI Putative kinase YniA OS=Escherichia coli (strain K12) GN=yniA PE=3 SV=1	None	PPFKCGKZNHMARBDFPHGLKTRZDSSKR	Truncation at C-Terminal Side	29	0.052632	3381.165075	0	3	1.5282	7.11E-36
BW_20_1_111106004325_cidetd_msdeconv1392.txt	YYY_sp|P75798|GSIC_ECOLI Glutathione transport system permease protein GsiC OS=Escherichia coli (strain K12) GN=gsiC PE=1 SV=1	None	HVMCZNILVMMCVSEEYVTVSIWOKNUWWVKGHKCDLMNNPEQYQECANYDGIACUDHGML	Truncation at C-Terminal Side	61	0.052419	7398.586706	0	6	1.6432	3.73E-80
BW_20_1_111106004325_cidetd_msdeconv362.txt	ZZZ_sp|P75957|LOLD_ECOLI Lipoprotein-releasing system ATP-binding protein LolD OS=Escherichia coli (strain K12) GN=lolD PE=1 SV=2	None	SGFNMCBLLYIVKTEPWZUKYVDHYIVTRQBOAUFARGVEMUPIIMLFO	Truncation at C-Terminal Side	49	0.052381	6253.322144	0	5	1.4823	5.28E-68
BW_20_1_111106004325_cidetd_msdeconv401.txt	XXX_sp|Q6BF17|DGOD_ECOLI D-galactonate dehydratase OS=Escherichia coli (strain K12) GN=dgoD PE=1 SV=1	None	QHFGPUGRTECPRTLPEFOPINURZNESOIAPLPZNGQNZBWFPGFVAWPZ	Truncation at C-Terminal Side	51	0.052381	6250.327381	0	5	1.5268	3.84E-65
BW_20_1_111106004325_cidetd_msdeconv405.txt	XXX_sp|Q6BF17|DGOD_ECOLI D-galactonate dehydratase OS=Escherichia coli (strain K12) GN=dgoD PE=1 SV=1	None	QHFGPUGRTECPRTLPEFOPINURZNESOIAPLPZNGQNZBWFPGFVAWPZ	Truncation at C-Terminal Side	51	0.052381	6250.327381	0	5	1.6493	3.84E-65
BW_20_1_111106004325_cidetd_msdeconv581.txt	XXX_sp|Q6BF17|DGOD_ECOLI D-galactonate dehydratase OS=Escherichia coli (strain K12) GN=dgoD PE=1 SV=1	None	QHFGPUGRTECPRTLPEFOPINURZNESOIAPLPZNGQNZBWFPGFVAWPZ	Truncation at C-Terminal Side	51	0.052381	6250.327381	0	5	1.5136	3.84E-65
BW_20_1_111106004325_cidetd_msdeconv827.txt	XXX_sp|Q6BF17|DGOD_ECOLI D-galactonate dehydratase OS=Escherichia coli (strain K12) GN=dgoD PE=1 SV=1	None	QHFGPUGRTECPRTLPEFOPINURZNESOIAPLPZNGQNZBWFPGFVAWPZ	Truncation at C-Terminal Side	51	0.052381	6250.327381	0	5	1.5783	3.84E-65
BW_20_1_111106004325_cidetd_msdeconv2328.txt	XXX_sp|P10384|FADL_ECOLI Long-chain fatty acid transport protein OS=Escherichia coli (strain K12) GN=fadL PE=1 SV=5	None	DCLGUBARVTVEDKUHEPCQRWMWQFEOMMLZZNLZNECKLQVKBCGCFRBAOCHDZRDZAECOGGFSOKVPIRIHWRYWKRNGRQRCGYPI	Truncation at C-Terminal Side	92	0.052356	11730.35945	0	10	9.5151	1.90E-125
BW_20_1_111106004325_cidetd_msdeconv2308.txt	ZZZ_sp|P52138|YFJW_ECOLI Uncharacterized protein YfjW OS=Escherichia coli (strain K12) GN=yfjW PE=4 SV=2	None	PRBAYFZKSSMMTOFHFPKTPWOMDUWPEHBIYOKZDUKYEKIYYQLTHIPVBBFLKZZATYPIHBWKKIB	Truncation at N-Terminal Side	496	0.052288	9379.435136	0	7	13.612	6.54E-92
BW_20_1_111106004325_cidetd_msdeconv2476.txt	YYY_sp|Q46789|YGEI_ECOLI Uncharacterized protein YgeI OS=Escherichia coli (strain K12) GN=ygeI PE=4 SV=1	None	EQBYRABIHIARMOTGFVVFBFUSZTKZCFMZPYKBVLDPFHKOMZSLAIARSASWMPFCRMLBNIMTDHIZ	No Truncation	-1	0.052288	8877.174798	0	8	1.5394	3.51E-97
BW_20_1_111106004325_cidetd_msdeconv1706.txt	YYY_sp|P0AE30|ARTM_ECOLI Arginine ABC transporter permease protein ArtM OS=Escherichia coli (strain K12) GN=artM PE=1 SV=1	None	FFGTHPECHFWYAPBLNVQGWTOWIIPCKEUSRWUOACNYVYZIHTFZYIIRSUPC	Truncation at N-Terminal Side	166	0.052174	7267.616814	0	6	1.2553	2.77E-75
BW_20_1_111106004325_cidetd_msdeconv752.txt	XXX_sp|P76052|ABGB_ECOLI p-aminobenzoyl-glutamate hydrolase subunit B OS=Escherichia coli (strain K12) GN=abgB PE=1 SV=1	None	WPKDELCQOZQUOSYNFHIIFETMUDLMZUFOMAFCSSUMLBDCMOIVFMR	Truncation at C-Terminal Side	51	0.052174	6968.279337	0	6	1.6099	9.78E-68
BW_20_1_111106004325_cidetd_msdeconv336.txt	YYY_sp|P76038|PUUD_ECOLI Gamma-glutamyl-gamma-aminobutyrate hydrolase PuuD OS=Escherichia coli (strain K12) GN=puuD PE=1 SV=2	None	KHWDMRMNNKPWHLTTWKLAOZLOOHBPPKGDMP	Truncation at C-Terminal Side	34	0.051948	4573.34492	0	4	1.5048	1.04E-40
BW_20_1_111106004325_cidetd_msdeconv337.txt	XXX_sp|P0AEY8|MDFA_ECOLI Multidrug transporter MdfA OS=Escherichia coli (strain K12) GN=mdfA PE=1 SV=1	None	VPGEDQNVNBOMTCDQBWYCGBHTOYIKFGTRCDLDD	Truncation at N-Terminal Side	373	0.051948	4576.474705	0	4	1.3008	3.02E-48
BW_20_1_111106004325_cidetd_msdeconv1412.txt	XXX_sp|P76536|YFEX_ECOLI Probable deferrochelatase/peroxidase YfeX OS=Escherichia coli (strain K12) GN=yfeX PE=1 SV=2	None	TCCZRRCRWVVVLBKDNBHQUBSBBQQQHWZCUEDTWERAAWGDCFLRHCLSHAAVFNGB	Truncation at N-Terminal Side	239	0.051724	7266.957701	0	6	1.5219	8.44E-77
BW_20_1_111106004325_cidetd_msdeconv2138.txt	ZZZ_sp|P0AED5|UVRY_ECOLI Response regulator UvrY OS=Escherichia coli (strain K12) GN=uvrY PE=1 SV=1	None	VKPILEYITGRGKMCKNADZGESQHTOGKHKIMWOUSDIMUEFBZHPSLGWLVEMHUWEGOELOYUZUUZUCUVTVCVOELGIAMRTUIYEABBMAHKM	Truncation at C-Terminal Side	99	0.051724	12645.61464	0	10	9.4315	2.67E-133
BW_20_1_111106004325_cidetd_msdeconv764.txt	YYY_sp|P0AAC6|YCCA_ECOLI Modulator of FtsH protease YccA OS=Escherichia coli (strain K12) GN=yccA PE=1 SV=1	None	FGGYCWUYQVUONLQETLMEZUWTWHWANUYQAOCAGFC	Truncation at N-Terminal Side	180	0.051724	5219.359967	0	4	1.7606	2.44E-48
BW_20_1_111106004325_cidetd_msdeconv1137.txt	XXX_sp|P75942|FLGJ_ECOLI Peptidoglycan hydrolase FlgJ OS=Escherichia coli (strain K12) GN=flgJ PE=3 SV=1	None	UDCQAOWCHOETLLBRCMOQQDBSRDAGVZGFQLMVDUQR	Truncation at N-Terminal Side	273	0.051724	5199.681866	0	4	1.0482	2.50E-51
BW_20_1_111106004325_cidetd_msdeconv231.txt	ZZZ_sp|P64432|YPJD_ECOLI Inner membrane protein YpjD OS=Escherichia coli (strain K12) GN=ypjD PE=1 SV=1	None	DPSOGYZPILUWCLMREEUMTPEDYGN	Truncation at N-Terminal Side	236	0.051724	3436.802786	0	3	1.0722	1.73E-34
BW_20_1_111106004325_cidetd_msdeconv271.txt	ZZZ_sp|P64432|YPJD_ECOLI Inner membrane protein YpjD OS=Escherichia coli (strain K12) GN=ypjD PE=1 SV=1	None	DPSOGYZPILUWCLMREEUMTPEDYGN	Truncation at N-Terminal Side	236	0.051724	3436.802786	0	3	1.1977	1.73E-34
BW_20_1_111106004325_cidetd_msdeconv1975.txt	XXX_sp|P15286|FLK_ECOLI Flagellar regulator flk OS=Escherichia coli (strain K12) GN=flk PE=3 SV=2	None	UYRCAYYQIFTVPHOBEINMAODWCRGMTVILMVVUHETDPQZMKCCUZSRMPZHSECCNSSRIBHOCTNRMTMEVNWFLOYBVKHTPGBQVBNRPGLCBMH	Truncation at N-Terminal Side	229	0.051643	12762.99231	0	11	1.1638	1.56E-139
BW_20_1_111106004325_cidetd_msdeconv1084.txt	XXX_sp|P27434|RODZ_ECOLI Cytoskeleton protein RodZ OS=Escherichia coli (strain K12) GN=rodZ PE=1 SV=2	None	ZYBAPKTDAQRADCIEBHCMVVKIUFEUPCISAAVSEWZYSHQTEYIQSLUSBMQBMABHNWHRAMIAULMWWTLWHOQKRIMACHSKFLP	Truncation at N-Terminal Side	246	0.05163	11178.27445	0	8	1.0968	2.30E-122
BW_20_1_111106004325_cidetd_msdeconv2698.txt	ZZZ_sp|P27238|YFED_ECOLI Uncharacterized protein YfeD OS=Escherichia coli (strain K12) GN=yfeD PE=4 SV=3	None	RYQOHHOMICZOBRDQMIKHEIBSMWTOBBLNWOTLOFWKCFLBEFVTVRFYTPFLLVCIRGIFWRL	Truncation at N-Terminal Side	63	0.051613	9282.760105	0	8	2.4233	1.29E-87
BW_20_1_111106004325_cidetd_msdeconv2576.txt	ZZZ_sp|P16691|PHNO_ECOLI Aminoalkylphosphonate N-acetyltransferase OS=Escherichia coli (strain K12) GN=phnO PE=1 SV=1	None	BPCSAIFZFTSFALAKFILYTNQWTVWGZATNCMBPUTUKOYYZOWMYULEFOZCLRZNAHQRLC	Truncation at C-Terminal Side	65	0.051471	8391.163309	0	7	1.5231	1.05E-87
BW_20_1_111106004325_cidetd_msdeconv1037.txt	YYY_sp|P0A707|IF3_ECOLI Translation initiation factor IF-3 OS=Escherichia coli (strain K12) GN=infC PE=1 SV=1	None	KZRRZDKQQFYALFEFUWRSQIMRYUGNCSMRPDDGAMEGLWPOPPBIPGEIIHNNBBICHRFGKWLRQHDVTMPISBWZBRYACEGUHR	Truncation at C-Terminal Side	90	0.051471	11177.95528	0	3	1.0569	4.42E-111
BW_20_1_111106004325_cidetd_msdeconv1135.txt	XXX_sp|P27862|YIGZ_ECOLI IMPACT family member YigZ OS=Escherichia coli (strain K12) GN=yigZ PE=1 SV=2	None	ASFTSDCKYKCSTGLBHTTDWYLMSFTUAOKTVLFMPMFGMPFA	Truncation at N-Terminal Side	160	0.051471	5199.788553	0	3	0.94942	2.08E-47
BW_20_1_111106004325_cidetd_msdeconv1294.txt	ZZZ_sp|P08868|YUAZ_ECOLI Uncharacterized protein YuaZ OS=Escherichia coli (strain K12) GN=yuaZ PE=4 SV=2	None	VFVYCQSAQCSONPPTKKVRHKIZGWNTIHIONGFGMKLDCRZAHLRPEWAWALVQWNU	Truncation at N-Terminal Side	31	0.051402	7269.563418	0	5	1.2958	1.24E-80
BW_20_1_111106004325_cidetd_msdeconv1805.txt	ZZZ_sp|P0AE37|ASTA_ECOLI Arginine N-succinyltransferase OS=Escherichia coli (strain K12) GN=astA PE=2 SV=1	None	DFRLRWCQDQRZSPCWWSRLLGWGASLTKBEMGERDYCPQBOOAAWIAIO	Truncation at N-Terminal Side	294	0.051402	6407.61092	0	5	1.0536	4.17E-64
BW_20_1_111106004325_cidetd_msdeconv1809.txt	YYY_sp|P0ACW0|YDAF_ECOLI Uncharacterized protein YdaF OS=Escherichia coli (strain K12) GN=ydaF PE=4 SV=1	None	QHVYVFUDLVNFSNQPQADYUMUUSSRIIFANFRKSLPWSMPEYFQIUTEB	No Truncation	-1	0.051402	6401.98293	0	5	1.1495	1.48E-65
BW_20_1_111106004325_cidetd_msdeconv1436.txt	YYY_sp|P75798|GSIC_ECOLI Glutathione transport system permease protein GsiC OS=Escherichia coli (strain K12) GN=gsiC PE=1 SV=1	None	HVMCZNILVMMCVSEEYVTVSIWOKNUWWVKGHKCDLMNNPEQYQECANYDGIACUDHGML	Truncation at C-Terminal Side	61	0.051282	7398.586706	0	6	1.2873	3.73E-80
BW_20_1_111106004325_cidetd_msdeconv3666.txt	ZZZ_sp|P46122|YAJI_ECOLI Uncharacterized lipoprotein YajI OS=Escherichia coli (strain K12) GN=yajI PE=1 SV=3	None	RAMSOELPWGQUYVCCYMHKLKBNOUOEWSPVCNII	Truncation at C-Terminal Side	36	0.051282	4815.623356	0	4	1.5417	2.21E-48
BW_20_1_111106004325_cidetd_msdeconv448.txt	XXX_sp|P0A7Y0|RNC_ECOLI Ribonuclease 3 OS=Escherichia coli (strain K12) GN=rnc PE=1 SV=1	None	KVGYEEDKRRHAENQADDHRPYIBISBIBHQSTIUHISUEDUBSBEEUIFHRPSFDS	Truncation at N-Terminal Side	169	0.051282	6966.258427	0	6	2.252	8.32E-70
BW_20_1_111106004325_cidetd_msdeconv496.txt	ZZZ_sp|P0AF12|MTNN_ECOLI 5'-methylthioadenosine/S-adenosylhomocysteine nucleosidase OS=Escherichia coli (strain K12) GN=mtnN PE=1 SV=1	None	EANTYSKGAYTEZDPVROF	Truncation at N-Terminal Side	213	0.051282	2330.60989	0	2	1.8177	8.08E-19
BW_20_1_111106004325_cidetd_msdeconv774.txt	YYY_sp|P31825|TRMN6_ECOLI tRNA1(Val) (adenine(37)-N6)-methyltransferase OS=Escherichia coli (strain K12) GN=yfiC PE=1 SV=2	None	VFROWECKRWNYDFLN	Truncation at N-Terminal Side	229	0.051282	2330.14186	0	2	1.5639	3.02E-18
BW_20_1_111106004325_cidetd_msdeconv3357.txt	YYY_sp|P28861|FENR_ECOLI Flavodoxin/ferredoxin--NADP reductase OS=Escherichia coli (strain K12) GN=fpr PE=1 SV=4	None	TSRCMDYTQWDEGSBZULNGVTLCGSGBHQGTUDWYZFNUWUYDMEAHQTYORBBFKFTDEHMHMDZHFHZGDQKKLBQAESEWAYFVCDFOT	Truncation at N-Terminal Side	155	0.051282	11667.03351	0	10	1.4483	1.27E-124
BW_20_1_111106004325_cidetd_msdeconv3591.txt	XXX_sp|P77315|YPHD_ECOLI Probable ABC transporter permease protein YphD OS=Escherichia coli (strain K12) GN=yphD PE=3 SV=1	None	RWOFNFEBFIQIILCBIATYNZPYTZCFDKAQLEMVBDIGCLGKSFRRBWAQULRTDPGZPIESNNFWELFMSEOOVIKYKMFQLRWHLFRFQTACOPWIDYHWLIWPPNWBLFLFFFGFKSSGDCWWLGSDGUZBQBTULIHOSLNTFSKSMQPLFZTWBVWMLMZSEKFTNBMWTTGRPWMDOCAAWIATCBPLFQQIPOZKNAFHHFQBWMHPOCIKVBVKAFWRWLLNDLGBNNQKTRIZFWOLGLVYGEYTROHSQBYSUKVSRZQQQLRHKKIGFVCBFIINSSHPQLBDVFMFVWSEPUIYCAHTGSAVKPARRUPRZCUKBVOA	No Truncation	-1	0.051282	41767.23938	0	2	0.7522	1.97626e-323
BW_20_1_111106004325_cidetd_msdeconv415.txt	XXX_sp|P62554|CCDB_ECOLI Toxin CcdB OS=Escherichia coli (strain K12) GN=ccdB PE=1 SV=1	None	SWONLVQTRCMKAIIRZANULVVTWDKDWYAZGCKOHPEQRWSWVGKWRANTSDH	Truncation at N-Terminal Side	46	0.051282	6962.355208	0	6	1.6829	1.68E-73
BW_20_1_111106004325_cidetd_msdeconv489.txt	YYY_sp|P08194|GLPT_ECOLI Glycerol-3-phosphate transporter OS=Escherichia coli (strain K12) GN=glpT PE=1 SV=1	None	MFGDHCCUMCKMFFCVMAYVNEPMBPICAGAWVVBSWZIHOHLNALQFDLEKBLWKGZTVMSVVCVA	Truncation at N-Terminal Side	385	0.051282	7862.975883	0	2	1.5478	6.09E-80
BW_20_1_111106004325_cidetd_msdeconv497.txt	XXX_sp|P23910|ARAJ_ECOLI Putative transporter AraJ OS=Escherichia coli (strain K12) GN=araJ PE=1 SV=1	None	RPHRPFGWDTAILOTASSY	Truncation at N-Terminal Side	375	0.051282	2329.19672	0	2	1.3996	1.54E-22
BW_20_1_111106004325_cidetd_msdeconv919.txt	XXX_sp|P36943|EAEH_ECOLI Putative attaching and effacing protein homolog OS=Escherichia coli (strain K12) GN=eaeH PE=5 SV=2	None	GTMRLHDEIWIKMIZEQGQ	Truncation at N-Terminal Side	276	0.051282	2312.632555	0	2	1.539	8.60E-22
BW_20_1_111106004325_cidetd_msdeconv467.txt	XXX_sp|P76573|YFGI_ECOLI Uncharacterized protein YfgI OS=Escherichia coli (strain K12) GN=yfgI PE=4 SV=1	NME	QHTRNNINCILSSQIOLOSCIAIZISAEYKAFNOMDFUVVBRYTITDWNIEFMVY	Truncation at C-Terminal Side	55	0.051136	6964.364323	0	4	1.4668	2.05E-72
BW_20_1_111106004325_cidetd_msdeconv3334.txt	XXX_sp|P0AEV9|HYCI_ECOLI Hydrogenase 3 maturation protease OS=Escherichia coli (strain K12) GN=hycI PE=1 SV=2	None	LHVKIMDCUFGMYHFDORLSQOLQVDEFULFDFRYGSWOUPUVTBCBECGBERGZCDASGYLTLWUVHN	Truncation at N-Terminal Side	87	0.05102	8815.518425	0	7	1.3947	1.03E-93
BW_20_1_111106004325_cidetd_msdeconv3336.txt	XXX_sp|P0AEV9|HYCI_ECOLI Hydrogenase 3 maturation protease OS=Escherichia coli (strain K12) GN=hycI PE=1 SV=2	None	LHVKIMDCUFGMYHFDORLSQOLQVDEFULFDFRYGSWOUPUVTBCBECGBERGZCDASGYLTLWUVHN	Truncation at N-Terminal Side	87	0.05102	8815.518425	0	7	2.0915	1.03E-93
BW_20_1_111106004325_cidetd_msdeconv554.txt	YYY_sp|P0A9H5|BTUR_ECOLI Cob(I)yrinic acid ac-diamide adenosyltransferase OS=Escherichia coli (strain K12) GN=btuR PE=3 SV=1	None	WUFUIZEFSSPZAPIDMAPWURVAZUAE	Truncation at N-Terminal Side	168	0.050847	3480.675647	0	3	1.5252	3.65E-32
BW_20_1_111106004325_cidetd_msdeconv678.txt	XXX_sp|C1P613|YQEL_ECOLI Uncharacterized protein YqeL OS=Escherichia coli (strain K12) GN=yqeL PE=1 SV=1	None	HNQSFQANYRWKRAESCWVYAOALQK	No Truncation	-1	0.050847	3338.65195	0	3	1.6072	1.77E-31
BW_20_1_111106004325_cidetd_msdeconv1417.txt	XXX_sp|P33022|RIHB_ECOLI Pyrimidine-specific ribonucleoside hydrolase RihB OS=Escherichia coli (strain K12) GN=rihB PE=1 SV=1	NME	RIUVKNFMVCNPGNOQHEIQFGFRPAWVDBYIPGTVUVKFANDGOSPCKOPVTLAYGBO	Truncation at C-Terminal Side	59	0.050847	7267.468311	0	3	0.40842	3.83E-79
BW_20_1_111106004325_cidetd_msdeconv1074.txt	ZZZ_sp|P37349|DHAM_ECOLI Protein-lysine deacetylase OS=Escherichia coli (strain K12) GN=dhaM PE=1 SV=3	None	HPVCZVDLZTNFTLSERDGSMLMIDSCEBTDUQIQDVVYEKDFEHGEABIHBIMQELCQNIHPYAEFUEKNBZEBPBOCIGIGYRUQISAVAWF	Truncation at C-Terminal Side	94	0.050802	11179.23275	0	9	2.2261	4.12E-128
BW_20_1_111106004325_cidetd_msdeconv1094.txt	XXX_sp|P27434|RODZ_ECOLI Cytoskeleton protein RodZ OS=Escherichia coli (strain K12) GN=rodZ PE=1 SV=2	None	ZYBAPKTDAQRADCIEBHCMVVKIUFEUPCISAAVSEWZYSHQTEYIQSLUSBMQBMABHNWHRAMIAULMWWTLWHOQKRIMACHSKFLP	Truncation at N-Terminal Side	246	0.050802	11178.27445	0	8	2.7727	4.60E-122
BW_20_1_111106004325_cidetd_msdeconv1184.txt	ZZZ_sp|P37349|DHAM_ECOLI Protein-lysine deacetylase OS=Escherichia coli (strain K12) GN=dhaM PE=1 SV=3	None	HPVCZVDLZTNFTLSERDGSMLMIDSCEBTDUQIQDVVYEKDFEHGEABIHBIMQELCQNIHPYAEFUEKNBZEBPBOCIGIGYRUQISAVAWF	Truncation at C-Terminal Side	94	0.050802	11179.23275	0	9	1.599	4.12E-128
BW_20_1_111106004325_cidetd_msdeconv1517.txt	XXX_sp|P32695|DUSA_ECOLI tRNA-dihydrouridine(20/20a) synthase OS=Escherichia coli (strain K12) GN=dusA PE=1 SV=4	NME	URSNRUKMYPENMDQGKYOKWZGEADVLGMKSMDMCUITLLOLIMZMIBKLHSEQFMBTSB	Truncation at C-Terminal Side	61	0.050781	7645.799314	0	6	1.372	3.76E-82
BW_20_1_111106004325_cidetd_msdeconv1143.txt	YYY_sp|P67080|PLPHP_ECOLI Pyridoxal phosphate homeostasis protein OS=Escherichia coli (strain K12) GN=yggS PE=1 SV=1	None	YARKVYNMMPZNWABZAUWPVZPBITHYMFNNLAIDFGGRIUHSHLRVKEFRIUQWCWCWDDZHQYNDSKWSOKILDOYUEUYIWHSKLOZNEPZEVPOHWWY	Truncation at N-Terminal Side	131	0.050725	13718.99804	0	3	1.266	4.52E-139
BW_20_1_111106004325_cidetd_msdeconv729.txt	XXX_sp|P0AC19|FOLX_ECOLI Dihydroneopterin triphosphate 2'-epimerase OS=Escherichia coli (strain K12) GN=folX PE=1 SV=2	None	CZBCTIFUMTGKQSVVTGESKIEWLYUVBGHOMUCGUHVSQ	Truncation at N-Terminal Side	79	0.050633	4946.326542	0	4	1.3786	6.87E-53
BW_20_1_111106004325_cidetd_msdeconv1996.txt	YYY_sp|P39165|YCHO_ECOLI Uncharacterized protein YchO OS=Escherichia coli (strain K12) GN=ychO PE=3 SV=3	None	HWRCAVAOWCFBQVQKLTKYQBKDRNMHGPKPERCZZTFLVLNPVQICBAPBKCNFSBGNPRGVMYFIOWTKYUHOKVKGOSHYOQWSCGR	Truncation at C-Terminal Side	91	0.050532	11559.1096	0	8	37.36	5.17E-124
BW_20_1_111106004325_cidetd_msdeconv1640.txt	YYY_sp|P0AAZ7|YCAR_ECOLI UPF0434 protein YcaR OS=Escherichia coli (strain K12) GN=ycaR PE=1 SV=1	None	HQCBOQVKESGBKPQYCBZDONSCOIKLKSGLVDDZAVMSTAZRVLIVKVREDLOWTVZG	No Truncation	-1	0.05042	7324.207155	0	6	1.1164	5.25E-79
BW_20_1_111106004325_cidetd_msdeconv1682.txt	YYY_sp|Q46812|SSNA_ECOLI Putative aminohydrolase SsnA OS=Escherichia coli (strain K12) GN=ssnA PE=1 SV=2	None	HHQGFNEQNZRTLYHRZRIMMRPWDDOPUMCESRLSYLVCKUQBGCMPDINYEMDIYVKSI	Truncation at C-Terminal Side	61	0.05042	7710.846896	0	6	1.355	2.78E-82
BW_20_1_111106004325_cidetd_msdeconv2275.txt	YYY_sp|P39453|TORS_ECOLI Sensor protein TorS OS=Escherichia coli (strain K12) GN=torS PE=1 SV=4	None	LVVGRDCDSWFTNPSYCOPIEGALAVTFFKVVWZBPRWFRZNQQLTOTLSSUIYTYAWS	Truncation at C-Terminal Side	59	0.05042	7268.981978	0	6	1.1229	6.93E-79
BW_20_1_111106004325_cidetd_msdeconv1240.txt	ZZZ_sp|P0ADC6|LPTG_ECOLI Lipopolysaccharide export system permease protein LptG OS=Escherichia coli (strain K12) GN=lptG PE=1 SV=1	None	SMVMLVFACCPGQECQQIAYOCWCIVDYIQYCBACQWTLOYMUMGWFWPUYFLDKFP	Truncation at C-Terminal Side	57	0.05	7283.510441	0	6	1.1072	4.96E-73
BW_20_1_111106004325_cidetd_msdeconv1602.txt	YYY_sp|P33014|YEED_ECOLI Putative sulfur carrier protein YeeD OS=Escherichia coli (strain K12) GN=yeeD PE=1 SV=1	None	CTQSUYRPYTNHGQZTCGEZULILAKILNGOUPCQGABTFHSMPOACVRKNLURLKLNNNN	Truncation at N-Terminal Side	14	0.05	7344.668377	0	6	1.6427	5.39E-80
BW_20_1_111106004325_cidetd_msdeconv1664.txt	YYY_sp|P0ABR5|HCAE_ECOLI 3-phenylpropionate/cinnamic acid dioxygenase subunit alpha OS=Escherichia coli (strain K12) GN=hcaE PE=1 SV=1	NME_Acetylation	APBHCLUMTRIQSWKMHEKAWTFHLZBBGZHKOYGYYRPUCPSQRRPGRDQCHWVQW	Truncation at C-Terminal Side	57	0.05	7285.705836	0	6	2.9453	7.71E-77
BW_20_1_111106004325_cidetd_msdeconv3674.txt	YYY_sp|P0AE30|ARTM_ECOLI Arginine ABC transporter permease protein ArtM OS=Escherichia coli (strain K12) GN=artM PE=1 SV=1	None	FFGTHPECHFWYAPBLNVQGWTOWIIPCKEUSRWUOACNYVYZIHTFZYIIRSUPC	Truncation at N-Terminal Side	166	0.05	7267.616814	0	4	1.3939	2.77E-75
BW_20_1_111106004325_cidetd_msdeconv3788.txt	ZZZ_sp|P18776|DMSB_ECOLI Anaerobic dimethyl sulfoxide reductase chain B OS=Escherichia coli (strain K12) GN=dmsB PE=1 SV=4	None	KPDGETQGBI	Truncation at N-Terminal Side	195	0.05	1057.995955	0	1	0.96719	2.77E-11
BW_20_1_111106004325_cidetd_msdeconv512.txt	YYY_sp|P13960|REA1_ECOLI Putative defective replication initiation protein (Fragment) OS=Escherichia coli (strain K12) GN=repA1 PE=5 SV=1	None	MWCURKZUBNENNMLDHZ	Truncation at C-Terminal Side	18	0.05	2399.281911	0	2	1.5827	5.10E-21
BW_20_1_111106004325_cidetd_msdeconv688.txt	XXX_sp|C1P613|YQEL_ECOLI Uncharacterized protein YqeL OS=Escherichia coli (strain K12) GN=yqeL PE=1 SV=1	None	HNQSFQANYRWKRAESCWVYAOALQK	No Truncation	-1	0.05	3338.65195	0	3	1.656	1.77E-31
BW_20_1_111106004325_cidetd_msdeconv798.txt	YYY_sp|P0AFS5|TQSA_ECOLI AI-2 transport protein TqsA OS=Escherichia coli (strain K12) GN=tqsA PE=1 SV=1	None	GZPGBAVBHWMUGBENERUE	Truncation at N-Terminal Side	324	0.05	2377.767451	0	2	1.0874	2.60E-23
BW_20_1_111106004325_cidetd_msdeconv1027.txt	XXX_sp|P27434|RODZ_ECOLI Cytoskeleton protein RodZ OS=Escherichia coli (strain K12) GN=rodZ PE=1 SV=2	None	ZYBAPKTDAQRADCIEBHCMVVKIUFEUPCISAAVSEWZYSHQTEYIQSLUSBMQBMABHNWHRAMIAULMWWTLWHOQKRIMACHSKFLP	Truncation at N-Terminal Side	246	0.05	11178.27445	0	5	1.0379	2.30E-122
BW_20_1_111106004325_cidetd_msdeconv1275.txt	XXX_sp|P75717|EXOD_ECOLI Putative uncharacterized protein ExoD OS=Escherichia coli (strain K12) GN=exoD PE=5 SV=1	None	AVUEOMVKLYQUYBZTCZLAVDPRPGFMEAMUNAQGHDGQBCYAKOISSOEHGVSLCYPZAAPGNMMPSNABYRRLZDQGTSUYIGZ	No Truncation	-1	0.05	10285.30555	0	3	0.74713	1.49E-117
BW_20_1_111106004325_cidetd_msdeconv1643.txt	XXX_sp|P45420|YHCD_ECOLI Uncharacterized outer membrane usher protein YhcD OS=Escherichia coli (strain K12) GN=yhcD PE=3 SV=1	None	KALTOEKEQPZMOPMYBIPTPTGFHGWTPUWZANRBGDDGHZZIKIFHBDUKOBKMETGVB	Truncation at C-Terminal Side	61	0.05	7581.922106	0	2	0.79091	6.48E-80
BW_20_1_111106004325_cidetd_msdeconv2025.txt	YYY_sp|P0A6W9|GSH1_ECOLI Glutamate--cysteine ligase OS=Escherichia coli (strain K12) GN=gshA PE=1 SV=1	NME	TVUYLMQDLUTTLFNLTPZGFQPDVYZESOVKVYFSGUPHCISBWLYQEBRQHETIRDSDRGTTQQAPDHITUGMKTNUHPOIBUHIYHKAE	Truncation at C-Terminal Side	92	0.05	11353.28904	0	9	1.0332	4.43E-125
BW_20_1_111106004325_cidetd_msdeconv2457.txt	ZZZ_sp|P76505|YFDF_ECOLI Uncharacterized protein YfdF OS=Escherichia coli (strain K12) GN=yfdF PE=4 SV=1	None	NVFKONTVTMGGDVEDUFQLOKEEQZUEPUNPCSLVZAFIHKLDVPPGGBTOVKNVTTVTBWMUFUCWSMRQKSG	Truncation at N-Terminal Side	277	0.05	9165.904175	0	3	1.0907	2.21E-100
BW_20_1_111106004325_cidetd_msdeconv2611.txt	XXX_sp|P0ACE3|HHA_ECOLI Hemolysin expression-modulating protein Hha OS=Escherichia coli (strain K12) GN=hha PE=1 SV=1	None	SEVFTRTONFGEIQELMDWBDZHRHBAPVNWFHBEPEMBWVPMQOCLNRWIWQACANBYUPABFMLDFHNVF	No Truncation	-1	0.05	9160.527438	0	2	0.92902	5.22E-96
BW_20_1_111106004325_cidetd_msdeconv623.txt	ZZZ_sp|P0A7C8|PSIE_ECOLI Protein PsiE OS=Escherichia coli (strain K12) GN=psiE PE=1 SV=1	None	ARNBGACMUZNKWQPSKBEL	Truncation at C-Terminal Side	20	0.05	2358.466748	0	2	1.5869	1.15E-19
BW_20_1_111106004325_cidetd_msdeconv689.txt	YYY_sp|P0CF91|INSL1_ECOLI Putative transposase InsL for insertion sequence element IS186A OS=Escherichia coli (strain K12) GN=insL1 PE=3 SV=1	None	DNEKMYZZULPGICUKBHBBSATBWCLBVD	Truncation at C-Terminal Side	30	0.05	3589.816041	0	3	1.4826	1.44E-39
BW_20_1_111106004325_cidetd_msdeconv1616.txt	YYY_sp|P0ABR5|HCAE_ECOLI 3-phenylpropionate/cinnamic acid dioxygenase subunit alpha OS=Escherichia coli (strain K12) GN=hcaE PE=1 SV=1	M_Acetylation	MAPBHCLUMTRIQSWKMHEKAWTFHLZBBGZHKOYGYYRPUCPSQRRPGRDQCHWVQW	Truncation at C-Terminal Side	58	0.049587	7416.746326	0	6	1.8202	1.63E-78
BW_20_1_111106004325_cidetd_msdeconv987.txt	YYY_sp|P68646|FIXX_ECOLI Ferredoxin-like protein FixX OS=Escherichia coli (strain K12) GN=fixX PE=1 SV=1	None	ZWLTYBCSFCFWSUBHHSDCMCCUHDSVBNZLBARRREQPDBNLKCBZGLPOVOTVTVSPYVRGUZSSHMTQVLHFWLASRQIGSNCRVGSFRVF	No Truncation	-1	0.049451	11465.97379	0	4	1.1457	5.67E-121
BW_20_1_111106004325_cidetd_msdeconv1298.txt	ZZZ_sp|P0A8Y1|YJJG_ECOLI Pyrimidine 5'-nucleotidase YjjG OS=Escherichia coli (strain K12) GN=yjjG PE=1 SV=1	None	MLZFTLLCYGQSSYASVGFTWBDKMLZVZDOUIKWGTPVKGGYHNMGYQQOUMUECGIEA	Truncation at C-Terminal Side	60	0.049383	7270.063004	0	4	1.0686	2.24E-81
BW_20_1_111106004325_cidetd_msdeconv2691.txt	ZZZ_sp|P33235|FLGK_ECOLI Flagellar hook-associated protein 1 OS=Escherichia coli (strain K12) GN=flgK PE=1 SV=3	None	PCSBYMRAZOWDMRNQMRFURDAKEDQGSKFRNWMCIUDWEHOZIHEIDGNIEQDARYZMHMSNSZZLMQCVDDAZBKECPKVNQUTSPUKFEANDTCHZLNFLZUIWPIFQUREFDYTIBTLGARBZPUBTWRZUUGGUFMNCHKUFWSNVZYMLIMYUWEVIMBWSYHLFEPKCFQGGFSDRTYINZDZOBVYCUUTERCTDIILSCCPKZQEUGHVMZDEWPWKPZLQHUMMBLIZARBIWPRHDDPKCEIBTGBZZGSQDKBOAIYVFPRHNZZUA	Truncation at N-Terminal Side	267	0.049383	35142.58742	0	4	0.69093	4.94066e-324
BW_20_1_111106004325_cidetd_msdeconv2123.txt	XXX_sp|P37640|YHJB_ECOLI Putative HTH-type transcriptional regulator YhjB OS=Escherichia coli (strain K12) GN=yhjB PE=1 SV=1	None	AVQYNQFDFMVSUPKOCMKZVAAIKZFPGILTFFDNAUBYEIBPPNFOGWMPPDNQQBNIGNDZEBYWVEZNUOGSBDZRAYSMIVICAHNPKPISIVPGIHDWZ	Truncation at N-Terminal Side	95	0.049296	12661.13581	0	3	0.98397	2.00E-141
BW_20_1_111106004325_cidetd_msdeconv1228.txt	YYY_sp|P25550|ASLB_ECOLI Anaerobic sulfatase-maturating enzyme homolog AslB OS=Escherichia coli (strain K12) GN=aslB PE=3 SV=4	None	OATYRVTLWGWBAQWMMLZYEWOOB	Truncation at C-Terminal Side	25	0.04918	3613.26058	0	3	1.0498	8.84E-30
BW_20_1_111106004325_cidetd_msdeconv1248.txt	YYY_sp|P30845|EPTA_ECOLI Phosphoethanolamine transferase EptA OS=Escherichia coli (strain K12) GN=eptA PE=1 SV=2	None	GBURBWDNTVVGEDSFAAKARTYIGBFDOYPZVULDRHKDTZVMFFEFAMDMEKUGCRW	Truncation at N-Terminal Side	488	0.04918	7269.509799	0	6	2.4634	6.04E-79
BW_20_1_111106004325_cidetd_msdeconv1254.txt	ZZZ_sp|P0AB83|END3_ECOLI Endonuclease III OS=Escherichia coli (strain K12) GN=nth PE=1 SV=1	None	DSHLDVPWOAGVTIOLSPURIRSMVMNQEFASYPWEGTZGDOTPELNKVHZIKIKEVRF	Truncation at N-Terminal Side	152	0.04918	7284.643523	0	6	1.1381	2.76E-71
BW_20_1_111106004325_cidetd_msdeconv1654.txt	YYY_sp|P77206|YAFZ_ECOLI UPF0380 protein YafZ OS=Escherichia coli (strain K12) GN=yafZ PE=3 SV=2	None	ZTEDKYHNSYASMTVUSSRBQUBGDOSRIYMZZZVIDAPYBWOLFRAPCPFFNWAAFAB	Truncation at C-Terminal Side	59	0.04918	7329.145271	0	6	3.0762	3.14E-80
BW_20_1_111106004325_cidetd_msdeconv388.txt	ZZZ_sp|P0AG90|SECD_ECOLI Protein translocase subunit SecD OS=Escherichia coli (strain K12) GN=secD PE=1 SV=1	None	YGRIMGKYPBUAAVZFQTYUSRQEBNYGVB	Truncation at C-Terminal Side	30	0.04918	3607.448301	0	3	1.4373	4.28E-37
BW_20_1_111106004325_cidetd_msdeconv954.txt	ZZZ_sp|P33345|MOLR_ECOLI Putative molybdate metabolism regulator OS=Escherichia coli (strain K12) GN=yehH PE=5 SV=2	None	RDNSQHISUADZYGIWTEKABUDSOWWYHFLWIWQIYYVUYQPECYDYC	Truncation at C-Terminal Side	49	0.04918	6545.580039	0	3	1.5716	3.64E-64
BW_20_1_111106004325_cidetd_msdeconv2279.txt	ZZZ_sp|P0A8A8|RIMP_ECOLI Ribosome maturation factor RimP OS=Escherichia coli (strain K12) GN=rimP PE=1 SV=2	None	UHMDRYDKIGVNHLKZNMSWWKVUBUAUFCTWTERWWUDEPMKOEBZTIHTMYW	Truncation at C-Terminal Side	54	0.04918	7270.779275	0	6	1.1655	2.86E-72
BW_20_1_111106004325_cidetd_msdeconv1312.txt	ZZZ_sp|P36999|RLMA_ECOLI 23S rRNA (guanine(745)-N(1))-methyltransferase OS=Escherichia coli (strain K12) GN=rlmA PE=1 SV=1	None	BSHAVZBUTHIGOVPEEBCNDVZQYZNBPLYWNLZOZGIDIURMNSLIWNTAUYCTWL	Truncation at C-Terminal Side	58	0.049107	7266.537844	0	5	1.9219	3.87E-78
BW_20_1_111106004325_cidetd_msdeconv2136.txt	ZZZ_sp|P0AED5|UVRY_ECOLI Response regulator UvrY OS=Escherichia coli (strain K12) GN=uvrY PE=1 SV=1	None	VKPILEYITGRGKMCKNADZGESQHTOGKHKIMWOUSDIMUEFBZHPSLGWLVEMHUWEGOELOYUZUUZUCUVTVCVOELGIAMRTUIYEABBMAHKM	Truncation at C-Terminal Side	99	0.04902	12645.61464	0	10	2.3902	2.67E-133
BW_20_1_111106004325_cidetd_msdeconv3542.txt	YYY_sp|P0DP89|ILVGP_ECOLI Putative acetolactate synthase isozyme 2 large subunit OS=Escherichia coli (strain K12) GN=ilvG PE=5 SV=1	None	OFRKMVSTFSVUAIEBOLAWMHLGBNIVYVDKSOPMEQLLWTPVNZHVGHWWIIIWTQUISFQAYPVQLRRRKZBFNYUUGLQNNYBZZKSOVUT	Truncation at N-Terminal Side	232	0.04902	12215.67328	0	9	16.9921	1.10E-129
BW_20_1_111106004325_cidetd_msdeconv2777.txt	YYY_sp|P77301|YBAP_ECOLI Uncharacterized protein YbaP OS=Escherichia coli (strain K12) GN=ybaP PE=4 SV=1	None	ILHKUNHCDCLWEHGBUYKYUREDAPKVOMHBEZHFLSMFLRWERRKAVPOARYWZIRFNOMGRRDHSKMQMKKLNEUAPTPFYPAONZZHZDDFKDZZFWVUUVOGUNMOZACSBCIZVQLUUHLZHZVNOFSGVTULCUSZIZOSKHBZATNPNLYWOKDLUDGIWLPGFVCUZMOVYWCDRAYVZKEKGRITMNOGQIANKFFVEMYRSFCZQYOQYQEKCAIMCTYHERHRQSRTNFGTMBTTYKEUGNZSDDVZSLBNA	No Truncation	-1	0.048913	34018.23401	0	4	0.66816	1.97626e-323
BW_20_1_111106004325_cidetd_msdeconv2628.txt	XXX_sp|Q46791|YGEK_ECOLI Putative uncharacterized response regulatory protein YgeK OS=Escherichia coli (strain K12) GN=ygeK PE=5 SV=2	None	YGBUNFIEHHKBCQKYUDFAOQWZUPRHVVRACBCMBSDEABSEWWBRALSSBQZWOWAHKLAKIUAUOKUERHLKBYEFVAWLBLHYCESVOEPQONDLWZTDMUHIRDERCSCMH	Truncation at C-Terminal Side	117	0.048828	15306.34489	0	12	3.4902	2.38E-158
BW_20_1_111106004325_cidetd_msdeconv2625.txt	XXX_sp|P0AB96|ARSC_ECOLI Arsenate reductase OS=Escherichia coli (strain K12) GN=arsC PE=3 SV=1	NME	ZEYKLIDUEUKLNLAQGPIOTOHMYWWZTAZLNCTSOSRPBKKRKOPLVOUHVFCCDUZETACEYOAWYMLPFRZDQQQZKGLCITHSQVNKPPNSKCIUWIAAVYTZMOQZWAOSDB	Truncation at C-Terminal Side	118	0.048828	15305.98807	0	12	1.1214	4.74E-162
BW_20_1_111106004325_cidetd_msdeconv1008.txt	YYY_sp|P33234|ADIY_ECOLI HTH-type transcriptional regulator AdiY OS=Escherichia coli (strain K12) GN=adiY PE=4 SV=1	None	ORTCPPMPLFDDBUABGNLQ	Truncation at N-Terminal Side	233	0.04878	2427.010103	0	2	1.1287	2.91E-21
BW_20_1_111106004325_cidetd_msdeconv162.txt	YYY_sp|P15254|PUR4_ECOLI Phosphoribosylformylglycinamidine synthase OS=Escherichia coli (strain K12) GN=purL PE=1 SV=3	None	BOMCHTIBYFGCUTMBKZMVKUWHEYMDNNCMS	Truncation at C-Terminal Side	33	0.04878	4267.521416	0	2	0.97622	1.52E-42
BW_20_1_111106004325_cidetd_msdeconv1702.txt	YYY_sp|P77206|YAFZ_ECOLI UPF0380 protein YafZ OS=Escherichia coli (strain K12) GN=yafZ PE=3 SV=2	None	ZTEDKYHNSYASMTVUSSRBQUBGDOSRIYMZZZVIDAPYBWOLFRAPCPFFNWAAFAB	Truncation at C-Terminal Side	59	0.04878	7329.145271	0	6	1.3584	3.14E-80
BW_20_1_111106004325_cidetd_msdeconv2196.txt	YYY_sp|P77206|YAFZ_ECOLI UPF0380 protein YafZ OS=Escherichia coli (strain K12) GN=yafZ PE=3 SV=2	None	ZTEDKYHNSYASMTVUSSRBQUBGDOSRIYMZZZVIDAPYBWOLFRAPCPFFNWAAFAB	Truncation at C-Terminal Side	59	0.04878	7329.145271	0	6	1.8488	3.14E-80
BW_20_1_111106004325_cidetd_msdeconv526.txt	XXX_sp|E2JKY7|LPMG_ECOLI mgtA leader peptide OS=Escherichia coli (strain K12) GN=mgtL PE=3 SV=1	None	MKIVNDSIOFEHUVBZU	No Truncation	-1	0.04878	2266.894966	0	2	1.5918	1.90E-20
BW_20_1_111106004325_cidetd_msdeconv790.txt	ZZZ_sp|P52086|COBC_ECOLI Adenosylcobalamin/alpha-ribazole phosphatase OS=Escherichia coli (strain K12) GN=cobC PE=3 SV=1	None	TFBRBRANRHIGTFIQSOAA	Truncation at N-Terminal Side	183	0.04878	2429.26753	0	2	1.6597	5.08E-20
BW_20_1_111106004325_cidetd_msdeconv1009.txt	XXX_sp|A5A619|YOJO_ECOLI Uncharacterized protein YojO OS=Escherichia coli (strain K12) GN=yojO PE=3 SV=1	None	RPHKHIQSSAVLTZCRTTHIL	Truncation at C-Terminal Side	21	0.04878	2425.804465	0	2	1.0635	1.05E-24
BW_20_1_111106004325_cidetd_msdeconv1615.txt	ZZZ_sp|P37624|RBBA_ECOLI Ribosome-associated ATPase OS=Escherichia coli (strain K12) GN=rbbA PE=1 SV=3	None	GSZZVSLCYRUBBQGYWTFSPEEPOPHHPORPSOMSQVKOEVOUQUYUYBTMNY	Truncation at N-Terminal Side	857	0.04878	7330.532252	0	6	1.2512	1.93E-70
BW_20_1_111106004325_cidetd_msdeconv2771.txt	XXX_sp|P06129|BTUB_ECOLI Vitamin B12 transporter BtuB OS=Escherichia coli (strain K12) GN=btuB PE=1 SV=2	None	NQVWMBUWQWVWGIZTUFTSZWWUWPDNPFINWQECVMDMYSDAINWLTYNQHFOGMMENUTIYNDLETQTZYVGIUQQCZGBYTNQVNLZPTAATPPOZAWFTDLRQBKSBKFVTGUDRULQBTWGLWBUDMWNSINRMAPDSGQHYECAUMNAULETVETBWFCFWHANWKVNONYSKCLTUEAUZQVOPKTGQEQSDZSVMGKDBCUWUNMOZMPFAGUSMDMBMHBKVPCQADOEPIOMLQKODDGDZPNLPSOSHFFTPPBWPVWTEMWRFHPTZQWOQOFHSLOASQYPTDFLFVPIBWQSFARIQIIULLVOAAQHSUIGYSSPBGBAEFTLDWRZQGQTS	Truncation at N-Terminal Side	266	0.04878	43725.4058	0	2	0.49234	4.94066e-324
BW_20_1_111106004325_cidetd_msdeconv527.txt	XXX_sp|P11447|ARLY_ECOLI Argininosuccinate lyase OS=Escherichia coli (strain K12) GN=argH PE=1 SV=3	None	VKSGKGOKDDRGVERFQIMR	Truncation at C-Terminal Side	20	0.04878	2460.33831	0	2	1.5575	4.56E-20
BW_20_1_111106004325_cidetd_msdeconv945.txt	ZZZ_sp|P04425|GSHB_ECOLI Glutathione synthetase OS=Escherichia coli (strain K12) GN=gshB PE=1 SV=1	None	UCGKSMAWOFRRUHVEKS	Truncation at C-Terminal Side	18	0.04878	2413.979346	0	2	1.4101	5.01E-22
BW_20_1_111106004325_cidetd_msdeconv981.txt	YYY_sp|P0A8T1|PRMA_ECOLI Ribosomal protein L11 methyltransferase OS=Escherichia coli (strain K12) GN=prmA PE=1 SV=1	NME	NFAPNVLCHNVFQRGRPFANSUYTGMLYTAFQNBKCRAQCAIHSAICUUZDHIZUSZPRWSZUVUGGWETUBPEVELWQIDECGHAVDYSMAYF	Truncation at C-Terminal Side	94	0.04878	11178.27649	0	4	1.3334	3.93E-121
BW_20_1_111106004325_cidetd_msdeconv1560.txt	XXX_sp|P64496|YOAG_ECOLI Protein YoaG OS=Escherichia coli (strain K12) GN=yoaG PE=1 SV=1	None	CWYSCAQDHTWACWBEPFQTEBSKYRLIWWNOMMKHGVGANQHCWWBBMBGCHUHERPHG	No Truncation	-1	0.048673	7540.585773	0	5	1.6441	9.31E-79
BW_20_1_111106004325_cidetd_msdeconv282.txt	YYY_sp|P0AET8|HDHA_ECOLI 7-alpha-hydroxysteroid dehydrogenase OS=Escherichia coli (strain K12) GN=hdhA PE=1 SV=1	None	FQZFHOVOZRFLSRTEQLEGPHVENNVCPLFO	Truncation at N-Terminal Side	223	0.048611	4265.18441	0	3	1.2516	8.26E-39
BW_20_1_111106004325_cidetd_msdeconv1196.txt	YYY_sp|P45550|YHFX_ECOLI Uncharacterized protein YhfX OS=Escherichia coli (strain K12) GN=yhfX PE=1 SV=1	None	KOGNUMDIZCYMOLFOAQIELDTLLUUVSKWHYURBIDPOLBWFPCBATH	Truncation at N-Terminal Side	337	0.048387	6735.880567	0	3	0.60446	6.60E-69
BW_20_1_111106004325_cidetd_msdeconv1382.txt	ZZZ_sp|P62558|SOPB_ECOLI Protein SopB OS=Escherichia coli (strain K12) GN=sopB PE=1 SV=1	None	BHHEDTKNFWYTFYHURFSTZQIWLPTHQNUIFGFGZZQSKAUCZUBLAHBRYBAOTI	Truncation at N-Terminal Side	265	0.048387	7400.015112	0	6	1.4444	5.61E-77
BW_20_1_111106004325_cidetd_msdeconv2388.txt	XXX_sp|P75977|YMFM_ECOLI Uncharacterized protein YmfM OS=Escherichia coli (strain K12) GN=ymfM PE=4 SV=1	None	PRDRSCPEWOBIYQCIUBIIEEQBTLUYFSAZOORKNOKRTKQTKVSUTGFHNOHDOAHUAKAIYFNQM	Truncation at C-Terminal Side	69	0.048387	9276.241577	0	7	1.3545	4.43E-94
BW_20_1_111106004325_cidetd_msdeconv2702.txt	YYY_sp|P27431|ROXA_ECOLI 50S ribosomal protein L16 3-hydroxylase OS=Escherichia coli (strain K12) GN=roxA PE=1 SV=2	None	IHMVUQCARVUMHGMKISKLQBKPSQIGTYTPMESEFTNQFYFAYLBCFWVESUYLZKNPVSIPSZOVLOKOQH	Truncation at N-Terminal Side	299	0.048387	9266.272769	0	7	5.948	1.05E-100
BW_20_1_111106004325_cidetd_msdeconv306.txt	ZZZ_sp|P39390|YJIS_ECOLI Uncharacterized protein YjiS OS=Escherichia coli (strain K12) GN=yjiS PE=4 SV=1	None	SYKKIILFTCOOUKLIHADLLAMLQLWIAEPWRCANKZO	Truncation at N-Terminal Side	15	0.048387	5092.181893	0	3	1.2456	5.34E-50
BW_20_1_111106004325_cidetd_msdeconv702.txt	ZZZ_sp|P37019|CLCA_ECOLI H(+)/Cl(-) exchange transporter ClcA OS=Escherichia coli (strain K12) GN=clcA PE=1 SV=2	None	SKIIMOMHHFZPNVOLAESAARWAMZRO	Truncation at N-Terminal Side	445	0.048387	3717.94221	0	3	1.7237	2.85E-34
BW_20_1_111106004325_cidetd_msdeconv704.txt	XXX_sp|P0A9U6|PUUR_ECOLI HTH-type transcriptional regulator PuuR OS=Escherichia coli (strain K12) GN=puuR PE=1 SV=1	None	QOUHNIBKQCDADFNKHQKQMDORKWAG	Truncation at N-Terminal Side	157	0.048387	3719.203168	0	3	1.7291	3.38E-34
BW_20_1_111106004325_cidetd_msdeconv1165.txt	ZZZ_sp|P0ABG4|FTSW_ECOLI Probable peptidoglycan glycosyltransferase FtsW OS=Escherichia coli (strain K12) GN=ftsW PE=1 SV=1	None	BGVVAZHYAACEYQCLUHFQDQMOIMVUFA	Truncation at C-Terminal Side	30	0.048387	3709.451946	0	3	1.0458	8.58E-38
BW_20_1_111106004325_cidetd_msdeconv1595.txt	ZZZ_sp|P0DMC7|RCSB_ECOLI Transcriptional regulatory protein RcsB OS=Escherichia coli (strain K12) GN=rcsB PE=1 SV=1	None	FEOVLKOVWOWCRONRGHCEZLRBEQZMRRYLAMSGTBADFPINIWFSMKLTHLWNTONLG	Truncation at N-Terminal Side	155	0.048387	8115.10475	0	3	0.89383	1.59E-82
BW_20_1_111106004325_cidetd_msdeconv2115.txt	ZZZ_sp|P76509|YFDM_ECOLI Putative uncharacterized protein YfdM OS=Escherichia coli (strain K12) GN=yfdM PE=5 SV=2	None	FQZDKSECGAVFFAUUQMBDYFDIWNBUSDNATRGWNVBTWOQPQLUYYEZPERHWQERDUFQWD	Truncation at N-Terminal Side	26	0.048387	8479.667645	0	3	0.91528	3.09E-87
BW_20_1_111106004325_cidetd_msdeconv891.txt	ZZZ_sp|P75788|YBIR_ECOLI Inner membrane protein YbiR OS=Escherichia coli (strain K12) GN=ybiR PE=1 SV=1	None	TTYUGSRECYBVSVHWCAKSTMKQLVAQYHI	Truncation at N-Terminal Side	341	0.048387	3672.114598	0	3	1.612	4.07E-36
BW_20_1_111106004325_cidetd_msdeconv718.txt	ZZZ_sp|P76407|YEGS_ECOLI Lipid kinase YegS OS=Escherichia coli (strain K12) GN=yegS PE=1 SV=1	None	OZQABKZDYIELFYKLUBKIWDKNPRKFOYAFAAIWD	Truncation at C-Terminal Side	37	0.048193	4945.438528	0	4	1.7803	7.73E-46
BW_20_1_111106004325_cidetd_msdeconv776.txt	YYY_sp|P0CF63|IND11_ECOLI Transposase InsD for insertion element IS2-11 OS=Escherichia coli (strain K12) GN=JW5918 PE=4 SV=1	None	AIWYLDGTRBGAEAEPFSQPKYQROHDYMRSZIILBQSKVC	Truncation at N-Terminal Side	266	0.048193	4968.93586	0	4	1.6893	1.83E-48
BW_20_1_111106004325_cidetd_msdeconv885.txt	ZZZ_sp|P52697|6PGL_ECOLI 6-phosphogluconolactonase OS=Escherichia coli (strain K12) GN=pgl PE=1 SV=2	NME	NTLEBUPSYIMEOGQGFKGAVKDWQRKPULONDZVKBUV	Truncation at C-Terminal Side	39	0.048193	4921.658864	0	4	1.4697	5.21E-53
BW_20_1_111106004325_cidetd_msdeconv1832.txt	ZZZ_sp|P0DPC7|RSED_ECOLI rpoE leader peptide OS=Escherichia coli (strain K12) GN=rseD PE=4 SV=1	None	CDKHNIEILYNGYUPFPPUSYPHYQHCTQVFYLZUZWFONUWDHOCDQERK	No Truncation	-1	0.048077	6873.707297	0	5	1.4247	1.52E-65
BW_20_1_111106004325_cidetd_msdeconv1625.txt	ZZZ_sp|P18390|YJJA_ECOLI Uncharacterized protein YjjA OS=Escherichia coli (strain K12) GN=yjjA PE=3 SV=3	None	CDKICNMOAPTIUNHMKMAZEMSHCREZRDCHWGFAGKFFYFTHDOEITSTHVDEYNGBR	Truncation at N-Terminal Side	104	0.048	7459.699298	0	5	1.2724	4.63E-79
BW_20_1_111106004325_cidetd_msdeconv1121.txt	YYY_sp|P0A972|CSPE_ECOLI Cold shock-like protein CspE OS=Escherichia coli (strain K12) GN=cspE PE=1 SV=2	None	SDTIAGFCUSLHLQEWKDZWOPVNHMBZVUFLLBVDEMBROURTVGADZEHDYBCSZRACYMAMGLQUY	No Truncation	-1	0.047872	8595.433537	0	4	1.0077	5.62E-95
BW_20_1_111106004325_cidetd_msdeconv1788.txt	ZZZ_sp|A5A613|YCIY_ECOLI Uncharacterized protein YciY OS=Escherichia coli (strain K12) GN=yciY PE=3 SV=1	None	QNIUDWNHFAMTZKCNWRPRIKRPTONQYTTIMWQMPQBROUFPETAREHPUVMZAR	No Truncation	-1	0.047826	7499.831774	0	5	1.2109	2.40E-74
BW_20_1_111106004325_cidetd_msdeconv1558.txt	XXX_sp|P77551|RZPR_ECOLI Putative endopeptidase RzpR OS=Escherichia coli (strain K12) GN=rzpR PE=5 SV=3	None	AQCUNVRRIVVNOMAHDUUNMIQYOMLIBUKNPPTFAYQTWKQTDCTMOWCYWIHQQGF	Truncation at C-Terminal Side	59	0.047619	7776.773032	0	6	2.0988	3.16E-78
BW_20_1_111106004325_cidetd_msdeconv186.txt	XXX_sp|P68739|NFI_ECOLI Endonuclease V OS=Escherichia coli (strain K12) GN=nfi PE=1 SV=1	None	PZKDMTZPZEMMTMUBT	Truncation at N-Terminal Side	206	0.047619	2080.736478	0	1	0.67949	3.68E-17
BW_20_1_111106004325_cidetd_msdeconv1884.txt	YYY_sp|P69831|PTKC_ECOLI PTS system galactitol-specific EIIC component OS=Escherichia coli (strain K12) GN=gatC PE=1 SV=1	None	POWYUVBOITSCVUNPRLWPMCTEHZPPSQZASSVANKNUDTFWRLKDVENF	Truncation at N-Terminal Side	399	0.047619	6551.308224	0	5	1.1613	8.45E-71
BW_20_1_111106004325_cidetd_msdeconv384.txt	ZZZ_sp|Q47005|NAC_ECOLI Nitrogen assimilation regulatory protein nac OS=Escherichia coli (strain K12) GN=nac PE=3 SV=1	None	RQLZZUIHEHNYKQZCCFPBIWYAMABPQP	Truncation at C-Terminal Side	30	0.047619	3756.089448	0	3	1.604	9.05E-39
BW_20_1_111106004325_cidetd_msdeconv502.txt	YYY_sp|P27431|ROXA_ECOLI 50S ribosomal protein L16 3-hydroxylase OS=Escherichia coli (strain K12) GN=roxA PE=1 SV=2	None	ZKNPVSIPSZOVLOKOQH	Truncation at N-Terminal Side	355	0.047619	2468.41151	0	2	1.751	2.71E-20
BW_20_1_111106004325_cidetd_msdeconv560.txt	XXX_sp|P06968|DUT_ECOLI Deoxyuridine 5'-triphosphate nucleotidohydrolase OS=Escherichia coli (strain K12) GN=dut PE=1 SV=1	None	UFFDQPVFDOWUSYUPZRIKLWWMPOULCFYVIVIUUANTNLUEZN	Truncation at N-Terminal Side	105	0.047619	6314.330286	0	5	1.5348	1.03E-59
BW_20_1_111106004325_cidetd_msdeconv574.txt	ZZZ_sp|P62552|CCDA_ECOLI Antitoxin CcdA OS=Escherichia coli (strain K12) GN=ccdA PE=1 SV=1	None	DZZEZVGBOSQKSNZAIPFAZ	Truncation at N-Terminal Side	51	0.047619	2474.15614	0	2	1.4952	2.82E-25
BW_20_1_111106004325_cidetd_msdeconv826.txt	YYY_sp|Q47684|YAFW_ECOLI Antitoxin YafW OS=Escherichia coli (strain K12) GN=yafW PE=1 SV=1	None	ZTFKLPPBDBRLKBLDCPZBYTKQYYWPBLQOLSDRNFNNAFMKDQTIMZ	Truncation at C-Terminal Side	50	0.047619	6251.98179	0	5	1.46	1.58E-63
BW_20_1_111106004325_cidetd_msdeconv846.txt	XXX_sp|P37443|YCAI_ECOLI Uncharacterized protein YcaI OS=Escherichia coli (strain K12) GN=ycaI PE=4 SV=3	None	GSNLGSLQQMWAVZPLHFMDNI	Truncation at N-Terminal Side	732	0.047619	2485.680235	0	2	1.8266	2.55E-27
BW_20_1_111106004325_cidetd_msdeconv1459.txt	YYY_sp|P75960|NPD_ECOLI NAD-dependent protein deacylase OS=Escherichia coli (strain K12) GN=cobB PE=1 SV=3	None	BTLETLEMLIAFHFLYFWOFCQQNGATMTWIAPGRDZQBMBTYTANSLICHGYHBLCNWOQUPELCAKEVYWPKOSWIIO	Truncation at N-Terminal Side	199	0.047619	10133.24354	0	3	0.97785	2.50E-105
BW_20_1_111106004325_cidetd_msdeconv1771.txt	XXX_sp|P09053|AVTA_ECOLI Valine--pyruvate aminotransferase OS=Escherichia coli (strain K12) GN=avtA PE=1 SV=3	None	FLUPEUZDVFLHLHCRBEMGLPBWVCEAPRTFZMBEIWBIQUBTBHGWPNSCWNADGARAMMGPGYAOIIAROTTFEIS	Truncation at N-Terminal Side	338	0.047619	9566.108444	0	3	1.0519	7.59E-105
BW_20_1_111106004325_cidetd_msdeconv2117.txt	ZZZ_sp|P76509|YFDM_ECOLI Putative uncharacterized protein YfdM OS=Escherichia coli (strain K12) GN=yfdM PE=5 SV=2	None	FQZDKSECGAVFFAUUQMBDYFDIWNBUSDNATRGWNVBTWOQPQLUYYEZPERHWQERDUFQWD	Truncation at N-Terminal Side	26	0.047619	8479.667645	0	2	1.0657	3.09E-87
BW_20_1_111106004325_cidetd_msdeconv2153.txt	XXX_sp|Q9XB42|YKFH_ECOLI Uncharacterized protein YkfH OS=Escherichia coli (strain K12) GN=ykfH PE=3 SV=1	None	CHSKHCGCWQRUFKYBSVLYZBTHCGUSFDKLVWLEHEOWWZBUKOLLCBVCRMQLBTMSFMCRNTUEEHQMA	No Truncation	-1	0.047619	9398.289557	0	5	1.114	5.05E-97
BW_20_1_111106004325_cidetd_msdeconv3341.txt	YYY_sp|P0AG76|SBCD_ECOLI Nuclease SbcCD subunit D OS=Escherichia coli (strain K12) GN=sbcD PE=1 SV=1	None	ZNWSGHTYHPWBQAAMNBODCKZKNDHWTOUZASSFFFOSOCEZSGMHPLBGGNOUZLAEYCCTEUZEULLGOPTQPPGQHFAMDZMGPHPTECVUWZQNNWVMAYLRGMQEVFILTMBLBAKKTUCFRKZVRNQIQMGSMLHIVGPKLZMIVOCVDQVIZVLRZCSOUVCCAHBDDQWEWGMRRZLWECMSQVUIAZDRVRMKACEAQHESKDHVUENHPGZFTRVYEZHOASFKCGGCLRZRPMHPRRHVTQQSEZTRAIVCQQLSWVSUUGHMZRYKMVGRBKNVUHBLLYGWDOGLRTRTAQEGRBGDAATVLSSMUUTSROYNCCMKODPMNTFGFNQMPGKYCOINSHATUHGKCMGFVZKUEAFDFZMPCDAVWIPQIKPALIZVOGLISVAQ	No Truncation	-1	0.047619	48880.93341	0	3	0.62457	4.44659e-323
BW_20_1_111106004325_cidetd_msdeconv363.txt	ZZZ_sp|P32669|FSAB_ECOLI Fructose-6-phosphate aldolase 2 OS=Escherichia coli (strain K12) GN=fsaB PE=1 SV=1	None	LALKRAAMPTKBSFTYHRQPGUNARYGRSIVRZLWZZLGNPRIMRMUTUBES	Truncation at C-Terminal Side	52	0.047619	6251.347254	0	4	1.6166	4.09E-64
BW_20_1_111106004325_cidetd_msdeconv399.txt	XXX_sp|Q6BF17|DGOD_ECOLI D-galactonate dehydratase OS=Escherichia coli (strain K12) GN=dgoD PE=1 SV=1	None	QHFGPUGRTECPRTLPEFOPINURZNESOIAPLPZNGQNZBWFPGFVAWPZ	Truncation at C-Terminal Side	51	0.047619	6250.327381	0	5	1.6138	3.84E-65
BW_20_1_111106004325_cidetd_msdeconv435.txt	ZZZ_sp|P0A7M6|RL29_ECOLI 50S ribosomal protein L29 OS=Escherichia coli (strain K12) GN=rpmC PE=1 SV=1	None	CIUDPFHZDAPRBHPULDHKIVOCROSGLYASUBFOBZIHLDLQOECAUTFZBZHUHNISIBI	No Truncation	-1	0.047619	8130.88414	0	1	1.0374	3.31E-81
BW_20_1_111106004325_cidetd_msdeconv503.txt	XXX_sp|P37610|TAUD_ECOLI Alpha-ketoglutarate-dependent taurine dioxygenase OS=Escherichia coli (strain K12) GN=tauD PE=1 SV=3	None	LKPKNLOWVBHYIAAYQSU	Truncation at N-Terminal Side	264	0.047619	2468.703873	0	2	1.6514	4.72E-24
BW_20_1_111106004325_cidetd_msdeconv699.txt	ZZZ_sp|P06965|DICC_ECOLI Repressor protein of division inhibition gene dicB OS=Escherichia coli (strain K12) GN=dicC PE=4 SV=1	None	QIZQFNWIGZGBCFQTUQESETUNCRQPKPQ	Truncation at C-Terminal Side	31	0.047619	3775.972121	0	3	1.4548	1.24E-36
BW_20_1_111106004325_cidetd_msdeconv2421.txt	XXX_sp|P37630|YHIM_ECOLI Inner membrane protein YhiM OS=Escherichia coli (strain K12) GN=yhiM PE=1 SV=2	NME	LBUBWAGPYLIEGUQMADURZDDCNDIAODTPAOHDFQCAZZTSMKIWIAFQFMRTUQGDMEQQVYBNWVWLM	Truncation at C-Terminal Side	73	0.047445	9114.670487	0	6	1.1058	5.56E-98
BW_20_1_111106004325_cidetd_msdeconv2126.txt	ZZZ_sp|P0AED5|UVRY_ECOLI Response regulator UvrY OS=Escherichia coli (strain K12) GN=uvrY PE=1 SV=1	None	VKPILEYITGRGKMCKNADZGESQHTOGKHKIMWOUSDIMUEFBZHPSLGWLVEMHUWEGOELOYUZUUZUCUVTVCVOELGIAMRTUIYEABBMAHKM	Truncation at C-Terminal Side	99	0.047393	12645.61464	0	10	5.7957	2.67E-133
BW_20_1_111106004325_cidetd_msdeconv1793.txt	YYY_sp|P05055|PNP_ECOLI Polyribonucleotide nucleotidyltransferase OS=Escherichia coli (strain K12) GN=pnp PE=1 SV=3	None	PLWPEPBRQEFZEVLLPQKVWLNRLDOBMSYTQZLHPBLLRUSPNEIRFRLQNRBRYCKMQPCGQGKPDLEMUIKKZICZY	Truncation at C-Terminal Side	81	0.047297	10130.86866	0	3	1.0468	4.09E-102
BW_20_1_111106004325_cidetd_msdeconv612.txt	YYY_sp|P0A7J7|RL11_ECOLI 50S ribosomal protein L11 OS=Escherichia coli (strain K12) GN=rplK PE=1 SV=2	None	WLKODVNRIFPTNDESOFRDPCBRUGREOWLZUDWSLVQIZEHEHIT	Truncation at N-Terminal Side	95	0.04717	6311.401256	0	5	1.7211	8.89E-63
BW_20_1_111106004325_cidetd_msdeconv682.txt	YYY_sp|P0A7J7|RL11_ECOLI 50S ribosomal protein L11 OS=Escherichia coli (strain K12) GN=rplK PE=1 SV=2	None	WLKODVNRIFPTNDESOFRDPCBRUGREOWLZUDWSLVQIZEHEHIT	Truncation at N-Terminal Side	95	0.04717	6311.401256	0	5	1.724	8.89E-63
BW_20_1_111106004325_cidetd_msdeconv311.txt	YYY_sp|P0CF66|INSE1_ECOLI Transposase InsE for insertion sequence IS3A OS=Escherichia coli (strain K12) GN=insE1 PE=3 SV=1	None	UEEZKYAHPZYLEVRFWSSFTBEMAEPTZVOTPQGACFZYGHOHZMZVGDT	Truncation at C-Terminal Side	51	0.04717	6312.243888	0	5	1.447	2.78E-67
BW_20_1_111106004325_cidetd_msdeconv313.txt	XXX_sp|P0ADU2|YGIN_ECOLI Probable quinol monooxygenase YgiN OS=Escherichia coli (strain K12) GN=ygiN PE=1 SV=1	None	ISFYMVQRZUTBQQGKMPKNNNLLFPCVHKBPCUSVHCEYSOIYKMKRFIG	Truncation at N-Terminal Side	53	0.04717	6313.374386	0	5	1.3017	2.94E-68
BW_20_1_111106004325_cidetd_msdeconv317.txt	XXX_sp|P0ADU2|YGIN_ECOLI Probable quinol monooxygenase YgiN OS=Escherichia coli (strain K12) GN=ygiN PE=1 SV=1	None	ISFYMVQRZUTBQQGKMPKNNNLLFPCVHKBPCUSVHCEYSOIYKMKRFIG	Truncation at N-Terminal Side	53	0.04717	6313.374386	0	5	1.2273	2.94E-68
BW_20_1_111106004325_cidetd_msdeconv327.txt	ZZZ_sp|P77337|YDIS_ECOLI Probable electron transfer flavoprotein-quinone oxidoreductase YdiS OS=Escherichia coli (strain K12) GN=ydiS PE=3 SV=1	None	ELILLTGEEVSFELNWBYCIUZVLMTPSMZVOTVMEYVTTCDVQNDNKYCIVA	Truncation at C-Terminal Side	53	0.04717	6314.370213	0	4	1.2504	8.76E-67
BW_20_1_111106004325_cidetd_msdeconv375.txt	ZZZ_sp|P77337|YDIS_ECOLI Probable electron transfer flavoprotein-quinone oxidoreductase YdiS OS=Escherichia coli (strain K12) GN=ydiS PE=3 SV=1	None	ELILLTGEEVSFELNWBYCIUZVLMTPSMZVOTVMEYVTTCDVQNDNKYCIVA	Truncation at C-Terminal Side	53	0.04717	6314.370213	0	4	1.411	1.24E-68
BW_20_1_111106004325_cidetd_msdeconv613.txt	XXX_sp|P43340|YCAK_ECOLI Uncharacterized NAD(P)H oxidoreductase YcaK OS=Escherichia coli (strain K12) GN=ycaK PE=3 SV=2	None	PHNYNORHSZBZCQPRUZTEDYYDGTSROTMRCBTHTOSAPLLHTSEBW	Truncation at N-Terminal Side	147	0.04717	6310.757073	0	5	1.5048	2.46E-63
BW_20_1_111106004325_cidetd_msdeconv711.txt	ZZZ_sp|P05704|MCP3_ECOLI Methyl-accepting chemotaxis protein III OS=Escherichia coli (strain K12) GN=trg PE=1 SV=3	None	CIISBGVYSAUSMUEZVPVHYPAKDTCDDFURMWQQAFZVQCZZUKIOOM	Truncation at C-Terminal Side	50	0.04717	6310.970087	0	4	1.4842	6.50E-64
BW_20_1_111106004325_cidetd_msdeconv1544.txt	XXX_sp|P76639|YGEH_ECOLI Uncharacterized protein YgeH OS=Escherichia coli (strain K12) GN=ygeH PE=4 SV=1	None	MRKGDQEUTEWEDRTHQYLIELSIMMFRCVGBIQHQEQTBB	Truncation at N-Terminal Side	417	0.047059	5077.703718	0	4	1.1915	9.12E-52
BW_20_1_111106004325_cidetd_msdeconv302.txt	ZZZ_sp|P39390|YJIS_ECOLI Uncharacterized protein YjiS OS=Escherichia coli (strain K12) GN=yjiS PE=4 SV=1	None	SYKKIILFTCOOUKLIHADLLAMLQLWIAEPWRCANKZO	Truncation at N-Terminal Side	15	0.047059	5092.181893	0	4	1.3466	8.65E-46
BW_20_1_111106004325_cidetd_msdeconv922.txt	XXX_sp|Q46790|PBL_ECOLI Putative peptidoglycan-binding-like protein OS=Escherichia coli (strain K12) GN=pbl PE=5 SV=2	None	BEHHYNBVMNBUAMDNPSYNPSBVDHWSPNSCZRHSHHLIMGPM	Truncation at N-Terminal Side	114	0.047059	5196.542478	0	4	1.7553	1.51E-52
BW_20_1_111106004325_cidetd_msdeconv1545.txt	YYY_sp|P0AGF4|XYLE_ECOLI D-xylose-proton symporter OS=Escherichia coli (strain K12) GN=xylE PE=1 SV=1	None	PDDNGPZRCCZITGGUBZCKBPNPSGKFYNKDEVCQTWYQYLPV	Truncation at C-Terminal Side	44	0.047059	5075.608158	0	4	1.2536	5.78E-57
BW_20_1_111106004325_cidetd_msdeconv303.txt	YYY_sp|P75809|YBJI_ECOLI 5-amino-6-(5-phospho-D-ribitylamino)uracil phosphatase YbjI OS=Escherichia coli (strain K12) GN=ybjI PE=1 SV=3	None	KCRKEWACSOQFOSUAHQUHRHQGZFSTWFSPHDIAFRC	Truncation at C-Terminal Side	39	0.047059	5094.685561	0	4	1.1701	3.60E-49
BW_20_1_111106004325_cidetd_msdeconv1540.txt	YYY_sp|P0AE30|ARTM_ECOLI Arginine ABC transporter permease protein ArtM OS=Escherichia coli (strain K12) GN=artM PE=1 SV=1	None	FFGTHPECHFWYAPBLNVQGWTOWIIPCKEUSRWUOACNYVYZIHTFZYIIRSUPC	Truncation at N-Terminal Side	166	0.047009	7267.616814	0	5	33.2887	2.77E-75
BW_20_1_111106004325_cidetd_msdeconv1269.txt	ZZZ_sp|P0A7H6|RECR_ECOLI Recombination protein RecR OS=Escherichia coli (strain K12) GN=recR PE=3 SV=1	None	PRLCVDCVWNEEPYNNNBMTRLPDRRWHRZGLRILQTEUTFCHRWQWIVWLHERVAWQFFIBKPQVHBDBVBBHBKAMLYCP	Truncation at C-Terminal Side	82	0.047009	10294.81525	0	5	0.97824	7.90E-108
BW_20_1_111106004325_cidetd_msdeconv2709.txt	YYY_sp|P0AFI9|PERM_ECOLI Putative permease PerM OS=Escherichia coli (strain K12) GN=perM PE=3 SV=1	None	AGKCLCHHPVCHRAVPHTVLBPKCTKWZEQIHQBWOSVBLCCNPBVQWGFCSUNKMLINQGQTHRWZHMFRFZFME	Truncation at C-Terminal Side	76	0.04698	9265.706703	0	6	1.2689	5.01E-94
BW_20_1_111106004325_cidetd_msdeconv2106.txt	ZZZ_sp|P0AAS7|YBCJ_ECOLI Uncharacterized protein YbcJ OS=Escherichia coli (strain K12) GN=ybcJ PE=1 SV=1	None	WRYKHAUMGSFLUIGTMZASMRUUBHMSHBHZNOLMZOQAHYGNALGOAYCWKYCKUTHLCQZCKKSQCT	No Truncation	-1	0.046875	8900.562345	0	6	1.3711	7.67E-91
BW_20_1_111106004325_cidetd_msdeconv2642.txt	XXX_sp|Q46791|YGEK_ECOLI Putative uncharacterized response regulatory protein YgeK OS=Escherichia coli (strain K12) GN=ygeK PE=5 SV=2	None	YGBUNFIEHHKBCQKYUDFAOQWZUPRHVVRACBCMBSDEABSEWWBRALSSBQZWOWAHKLAKIUAUOKUERHLKBYEFVAWLBLHYCESVOEPQONDLWZTDMUHIRDERCSCMH	Truncation at C-Terminal Side	117	0.046875	15306.34489	0	11	5.9105	2.38E-158
BW_20_1_111106004325_cidetd_msdeconv1039.txt	YYY_sp|P76329|MPGP_ECOLI Mannosyl-3-phosphoglycerate phosphatase OS=Escherichia coli (strain K12) GN=yedP PE=1 SV=1	None	AHMMNNZQZQRLHKNBAPMCHGDQPWUEUNAA	Truncation at N-Terminal Side	239	0.046875	3837.934311	0	3	1.1645	9.58E-29
BW_20_1_111106004325_cidetd_msdeconv2969.txt	YYY_sp|P62399|RL5_ECOLI 50S ribosomal protein L5 OS=Escherichia coli (strain K12) GN=rplE PE=1 SV=2	None	SRESURHVNNIBIDGRZGBEFPRBOEAGCYISQDSTVAMQEMDBEYWKHGCDMKNWNIZMRFPGMWGCBELFZUNBPOLBFAIMMECPYWTNNQPKZOTTEOFMIVQI	Truncation at C-Terminal Side	108	0.046875	13471.40487	0	3	1.0304	2.21E-148
BW_20_1_111106004325_cidetd_msdeconv1865.txt	ZZZ_sp|P76520|YFDX_ECOLI Protein YfdX OS=Escherichia coli (strain K12) GN=yfdX PE=1 SV=1	None	DVATBRKUFYAMACCNHBEZKITKBVUUZPVWVYDYDDFKBKNVWSUOOTDVATSDSRNMGYTTGZGDAVZFVCFGNHRYMKIDOHBLELLZTALQMOEBYTLPREVRHHBZGLUPLEIHALDIIAIUKGT	Truncation at N-Terminal Side	80	0.046816	16008.58973	0	12	1.2857	8.68E-179
BW_20_1_111106004325_cidetd_msdeconv1524.txt	YYY_sp|P0ADJ3|YHJR_ECOLI Protein YhjR OS=Escherichia coli (strain K12) GN=yhjR PE=2 SV=1	None	KUEAMHZSIUKFLLBDEZIIGQHETYKTUNAOUPDWRTZPMLVSTTGNYFGVTYSHFMKMDB	No Truncation	-1	0.046729	7623.661942	0	5	1.2202	1.98E-84
BW_20_1_111106004325_cidetd_msdeconv1798.txt	XXX_sp|P0AEX5|KPPR_ECOLI Probable phosphoribulokinase OS=Escherichia coli (strain K12) GN=prkB PE=3 SV=1	None	HIUAZLMDZCFDGKEKNZLVNRSLVRVICTKTRSAHTEKUVWMIRVWZETPEN	Truncation at N-Terminal Side	236	0.046729	6404.972521	0	5	1.5451	2.38E-69
BW_20_1_111106004325_cidetd_msdeconv1850.txt	XXX_sp|P76112|MNAT_ECOLI L-amino acid N-acyltransferase MnaT OS=Escherichia coli (strain K12) GN=mnaT PE=1 SV=1	None	ATKEKMQGWLCURAKRGDSVGIUTPNREFVPQUYPFFEMWCAEUQKRQDIMK	Truncation at C-Terminal Side	52	0.046729	6408.665517	0	5	1.1845	6.16E-68
BW_20_1_111106004325_cidetd_msdeconv456.txt	ZZZ_sp|P0A9W6|IBAG_ECOLI Acid stress protein IbaG OS=Escherichia coli (strain K12) GN=ibaG PE=1 SV=1	None	TRFQKHLFMPKBSTYGQYHSWBPRZNSKMPKYAQUTRUBQYGYHQAPPOAOODL	Truncation at C-Terminal Side	54	0.046729	7015.230886	0	5	1.5912	3.03E-70
BW_20_1_111106004325_cidetd_msdeconv1817.txt	ZZZ_sp|P52073|GLCE_ECOLI Glycolate oxidase subunit GlcE OS=Escherichia coli (strain K12) GN=glcE PE=4 SV=1	None	HFAFIWAAFWBPIUSIRFEWAWWAWCVOIGGWPIZSGZPCDTLRHEITRKLG	Truncation at C-Terminal Side	52	0.046729	6408.574563	0	5	1.4506	7.34E-66
BW_20_1_111106004325_cidetd_msdeconv1026.txt	XXX_sp|P27434|RODZ_ECOLI Cytoskeleton protein RodZ OS=Escherichia coli (strain K12) GN=rodZ PE=1 SV=2	None	ZYBAPKTDAQRADCIEBHCMVVKIUFEUPCISAAVSEWZYSHQTEYIQSLUSBMQBMABHNWHRAMIAULMWWTLWHOQKRIMACHSKFLP	Truncation at N-Terminal Side	246	0.046703	11178.27445	0	7	2.2604	4.60E-122
BW_20_1_111106004325_cidetd_msdeconv1052.txt	XXX_sp|P27434|RODZ_ECOLI Cytoskeleton protein RodZ OS=Escherichia coli (strain K12) GN=rodZ PE=1 SV=2	None	ZYBAPKTDAQRADCIEBHCMVVKIUFEUPCISAAVSEWZYSHQTEYIQSLUSBMQBMABHNWHRAMIAULMWWTLWHOQKRIMACHSKFLP	Truncation at N-Terminal Side	246	0.046703	11178.27445	0	7	4.468	6.90E-122
BW_20_1_111106004325_cidetd_msdeconv1389.txt	ZZZ_sp|P0AF16|MURJ_ECOLI Lipid II flippase MurJ OS=Escherichia coli (strain K12) GN=murJ PE=1 SV=1	None	MQMICLPPALKGPONPUZVWLKFPIMZMAACYOSMUSEPSSCYBTDELHPUBZYZBTRMF	Truncation at N-Terminal Side	451	0.04661	7399.565424	0	5	1.0754	9.27E-72
BW_20_1_111106004325_cidetd_msdeconv1826.txt	YYY_sp|P37680|SGBE_ECOLI L-ribulose-5-phosphate 4-epimerase SgbE OS=Escherichia coli (strain K12) GN=sgbE PE=1 SV=1	None	FBAMPPGOYZTKEMDUTHFIDRAZIEHGVDDGSAZDKTUUYTIAMWMLKROQCKCZIDBNWVFNGITNWOINVBSRYVGHQCDL	Truncation at N-Terminal Side	147	0.046512	10381.04022	0	7	22.0591	2.63E-111
BW_20_1_111106004325_cidetd_msdeconv2114.txt	YYY_sp|P09153|TFAE_ECOLI Prophage tail fiber assembly protein homolog TfaE OS=Escherichia coli (strain K12) GN=tfaE PE=1 SV=2	None	QQWNUTAMQQIORCFKICQYCQSQPLVDTQUZTKLNIMEEZKHGOSKCPDWQUEKSBNSFKPQGMTQB	Truncation at C-Terminal Side	68	0.046512	8478.638224	0	6	2.9032	1.42E-90
BW_20_1_111106004325_cidetd_msdeconv620.txt	ZZZ_sp|P77515|STFQ_ECOLI Prophage side tail fiber protein homolog StfQ OS=Escherichia coli (strain K12) GN=stfQ PE=3 SV=1	None	KEUPCHQWWFNVMHALVFENHYBSBBKYQTZZNLVTGNUNIGSKQ	Truncation at N-Terminal Side	275	0.046512	5485.803451	0	4	1.5593	1.72E-55
BW_20_1_111106004325_cidetd_msdeconv666.txt	XXX_sp|P75747|ABRB_ECOLI Putative regulator AbrB OS=Escherichia coli (strain K12) GN=abrB PE=3 SV=2	None	HRVESERDQRFQIYGNSECLT	Truncation at N-Terminal Side	327	0.046512	2566.198265	0	2	1.6212	1.65E-20
BW_20_1_111106004325_cidetd_msdeconv1035.txt	ZZZ_sp|C1P610|YPDK_ECOLI Uncharacterized membrane protein YpdK OS=Escherichia coli (strain K12) GN=ypdK PE=1 SV=1	None	VUPMKVQKFOWRRWVOQOORAYL	No Truncation	-1	0.046512	3579.928368	0	2	0.96868	7.46E-26
BW_20_1_111106004325_cidetd_msdeconv1543.txt	ZZZ_sp|P52048|YGGP_ECOLI Uncharacterized protein YggP OS=Escherichia coli (strain K12) GN=yggP PE=4 SV=1	NME	NYNGCITDQZKQQWLISAGVWWYRCPBSSSELSNOVWZWZZUUCKVIDLDDRIPRGSGSM	Truncation at C-Terminal Side	60	0.046512	7268.667976	0	2	0.47347	2.59E-79
BW_20_1_111106004325_cidetd_msdeconv1687.txt	ZZZ_sp|P08372|PPDC_ECOLI Prepilin peptidase-dependent protein C OS=Escherichia coli (strain K12) GN=ppdC PE=3 SV=1	None	VHDQSHIBRCARRNUTPBLVCRKNHIRKMLCNCOMBBGOMFCGWYHMKTKWYRZGATLPWMRTMQQGHQIRAOETSRYDKNLAIWDONUWFQETRAPUSVTPUPNYW	No Truncation	-1	0.046512	13718.68533	0	2	0.91473	8.07E-134
BW_20_1_111106004325_cidetd_msdeconv2845.txt	YYY_sp|P0ABZ4|KDSC_ECOLI 3-deoxy-D-manno-octulosonate 8-phosphate phosphatase KdsC OS=Escherichia coli (strain K12) GN=kdsC PE=1 SV=1	M_Acetylation	MBLIVGLZESBKQKHSEVCKAZTWWISKSZZWQNUNPDSMBQGDCAOMRMTOVIYNKLOQIHDFBVGEMWUZDYPGQUFWYHRCDMVZVUEVSIQPPETKAHOOYANVHVONKVLBCLKWMKBCYZLHBPMCOQQRIKMLAYTTFIVBHVOARPFRWSFBPGOMFMAITIIBOIELZRUSTWDLTNNT	No Truncation	-1	0.046512	24021.18321	0	2	0.87546	3.52E-249
BW_20_1_111106004325_cidetd_msdeconv2915.txt	ZZZ_sp|P32153|FRVX_ECOLI Putative aminopeptidase FrvX OS=Escherichia coli (strain K12) GN=frvX PE=3 SV=1	None	YORPQMAQFBZDNWYOIDSBANOZPLFNVCHSYWQQVMENBIPYNFUGNMRCVKEMHBBVUUQZIHMOOEQLKWZATNSNBIIIQAVFUIDBPUQBPOIAPWQFBPEZWGHVCMQHNQKBZVFFIUVKWMLKCVLQWTUFBERMRDCLMFOEWBMPUNNDGTLFTHAKEZZAQIGZKVCBOHZEPZMWIRZBYOGRQDUKTGHVFMKFBGGHCHTKWOPKRUKSHKHRUBWESNSZPEOGOFZQYDHZYSICIEDCZLINBZMKIFIKQBOMIFVYZMWYQELSBYAVLNANMMDPHSMNFUQFPDFHLYYALWPHSWARRQYHETURSEGSCVEEYARPYNQFFQAIUIPWTNOH	No Truncation	-1	0.046512	45910.56635	0	2	0.57601	4.44659e-323
BW_20_1_111106004325_cidetd_msdeconv3273.txt	YYY_sp|P27296|DING_ECOLI Probable ATP-dependent helicase DinG OS=Escherichia coli (strain K12) GN=dinG PE=1 SV=3	None	KRWNTSYBGBILVYPQWURNGGVLPPZWGNZMTAIMAMYLBGSLENEHCEHOUYIROMOZIGQFQHHGNFGTFSWNZZLZAPBKAQGQCMACYUHIGNDEEIUFPRQFMHMZBZSENGOOIEOWKQDDTYPIVVNNNHSKVSRDTZGYBYVTQHIDCQMVEBKOSWLKHKLWRAAWQLAIHTYNEWUDFSMRHKRDTQIUHLNEUOUGIQOSMRFIIVHMPSERUFYESEYVTCAVCHIUILWDYMSAYUTDMQCPOCHQCBHMCRFCZQMGGFOWWDOWGFDGYPQAUGDLPTMPRUDVECAQDCVRIECRYQFCGWEFUMMWEYHLTTGFUMLWPYQHAAWMNGEDUHQHCFWLWZRASHTP	Truncation at C-Terminal Side	364	0.046512	46111.9003	0	2	0.5043	4.94066e-324
BW_20_1_111106004325_cidetd_msdeconv3401.txt	XXX_sp|P71237|WCAC_ECOLI Putative colanic acid biosynthesis glycosyl transferase WcaC OS=Escherichia coli (strain K12) GN=wcaC PE=4 SV=2	None	DRHOGKHMENRQAFTTUDPCCBFPYGKAMQHCFHYPPKGUYEDLZMBMZPFYSRMVFMZCAWANFKLREQBCLNCLEWZDZKRGNMHHNHBZSUKWGEORMHGDSTLAQQMIZUIOCVLMMGCPIFZYHUZYDTDOHTKVOLBIEYKLWMKZCWFBCOVTDOWARYMTNGAIIWTGZZKGKOFPDKZTYGPCHSRCWIQMKCTGPYBNBHPAHMYLALFVTCLZHNNRUAWWAIRUGZWQIRUYOYHRVSSFBHFRRISIYCNYHDKZANRUMAETZHVRFOBKNANTNMQRYCNZDLZVTGQCQWWWAUBLLGYKEYUDWKGQCHEQPACLVMQKYRKTVNUYTGCHMCPUFUTUPRLISACALFBKKFOVCWPERRLIKAVAYDSBOOI	Truncation at N-Terminal Side	14	0.046512	49584.69118	0	2	0.652	4.94066e-324
BW_20_1_111106004325_cidetd_msdeconv517.txt	ZZZ_sp|P31436|SETC_ECOLI Sugar efflux transporter C OS=Escherichia coli (strain K12) GN=setC PE=1 SV=1	None	FYGVLNICSYSNIRTLOFFL	Truncation at N-Terminal Side	374	0.046512	2524.31882	0	2	1.3059	6.17E-23
BW_20_1_111106004325_cidetd_msdeconv539.txt	XXX_sp|P0C8K0|KBAZ_ECOLI D-tagatose-16-bisphosphate aldolase subunit KbaZ OS=Escherichia coli (strain K12) GN=kbaZ PE=1 SV=1	None	KNTFVTYPRRAYMZKHWKPK	Truncation at N-Terminal Side	406	0.046512	2578.866335	0	2	1.3884	4.33E-23
BW_20_1_111106004325_cidetd_msdeconv591.txt	XXX_sp|Q46839|GLCA_ECOLI Glycolate permease GlcA OS=Escherichia coli (strain K12) GN=glcA PE=1 SV=1	None	QFDYAYPAKHRYKTBTSBVIMHSSV	Truncation at N-Terminal Side	535	0.046512	2957.412935	0	2	1.5035	9.53E-25
BW_20_1_111106004325_cidetd_msdeconv695.txt	XXX_sp|P0A7E9|PYRH_ECOLI Uridylate kinase OS=Escherichia coli (strain K12) GN=pyrH PE=1 SV=2	None	TPGZOVNWFGKOHTQQPGSVP	Truncation at N-Terminal Side	220	0.046512	2574.826305	0	2	1.5381	2.04E-21
BW_20_1_111106004325_cidetd_msdeconv717.txt	XXX_sp|P0ADU2|YGIN_ECOLI Probable quinol monooxygenase YgiN OS=Escherichia coli (strain K12) GN=ygiN PE=1 SV=1	None	ISFYMVQRZUTBQQGKMPKNNNLLFPCVHKBPCUSVHCEYSOIYKMKRFIG	Truncation at N-Terminal Side	53	0.046512	6313.374386	0	4	1.4399	2.94E-68
BW_20_1_111106004325_cidetd_msdeconv1024.txt	ZZZ_sp|P0ABF6|CDD_ECOLI Cytidine deaminase OS=Escherichia coli (strain K12) GN=cdd PE=1 SV=1	None	FTWQUYGCRSSEYRNUDYBAGLVBLSNGHZPLVPQRAFSEOMWGLATVVZCIGZMRNCPUOKZIGSMHACFQAUFLEFGVHMHLYBPDZHZMA	Truncation at C-Terminal Side	93	0.046448	11178.21956	0	8	16.1168	9.48E-128
BW_20_1_111106004325_cidetd_msdeconv1110.txt	YYY_sp|P77286|YDEU_ECOLI Uncharacterized protein YdeU OS=Escherichia coli (strain K12) GN=ydeU PE=5 SV=1	None	QHIISMQCKWQTAHFFBQBCEECYLQIVKGQRTKRKBLBEFKEHBMCWZVTHGOATIAVQQKFFOPIYEQYQ	Truncation at C-Terminal Side	72	0.046358	9059.390435	0	7	2.5981	1.08E-92
BW_20_1_111106004325_cidetd_msdeconv1206.txt	YYY_sp|Q9JMT3|INSF7_ECOLI Transposase InsF for insertion sequence IS3fB OS=Escherichia coli (strain K12) GN=insF7 PE=3 SV=1	None	FGACTRVFDRAHGZFITULSIBWKENFONIUDSWGDOFDREYKNWFRFUDEKBQW	Truncation at N-Terminal Side	233	0.046296	7251.609534	0	5	1.1507	3.21E-72
BW_20_1_111106004325_cidetd_msdeconv1820.txt	ZZZ_sp|P0AF82|YJFN_ECOLI Uncharacterized protein YjfN OS=Escherichia coli (strain K12) GN=yjfN PE=3 SV=1	None	BUYUITPGNOEMFLRUIYRHEEAYHEIIGRHLEAKEAUNNVFPQSGALVYWBGRROUHMAGSCRTUKIDOAPEVNAPNSGBYTE	Truncation at N-Terminal Side	7	0.046243	10381.88784	0	8	8.4133	1.32E-111
BW_20_1_111106004325_cidetd_msdeconv983.txt	ZZZ_sp|P32720|ALSC_ECOLI D-allose transport system permease protein AlsC OS=Escherichia coli (strain K12) GN=alsC PE=1 SV=1	None	LQFZTRMTVOGLTYTMYVVOLAQREEWKEVBQOKAFNDIRVAIKFSMYDUNSRHWLCMVTWLQVQUMGIVRWYGPOGACSIQGMUEDR	Truncation at C-Terminal Side	88	0.046196	11177.24474	0	7	1.5472	1.27E-117
BW_20_1_111106004325_cidetd_msdeconv3364.txt	YYY_sp|P46857|YRHB_ECOLI Uncharacterized protein YrhB OS=Escherichia coli (strain K12) GN=yrhB PE=4 SV=1	None	GFZSTAVTPCVENRKKNKVUDKPMSKHSYVZDAKMYEVZLLQTMTKTHLIQRMBEWLQSUSPKFWUZYIBSYBKLWNGKTRIVSPMHIBMHVAH	No Truncation	-1	0.046154	11311.27002	0	8	5.0823	3.79E-126
BW_20_1_111106004325_cidetd_msdeconv893.txt	XXX_sp|P0ABW3|YFAE_ECOLI Uncharacterized ferredoxin-like protein YfaE OS=Escherichia coli (strain K12) GN=yfaE PE=4 SV=1	NME	ALVPPHCHGUMMRBYWGNSYLPQHOPSOCNU	Truncation at C-Terminal Side	31	0.046154	3957.109731	0	3	1.6054	2.37E-39
BW_20_1_111106004325_cidetd_msdeconv1962.txt	ZZZ_sp|P52007|YECM_ECOLI Protein YecM OS=Escherichia coli (strain K12) GN=yecM PE=1 SV=3	None	MHELHQFNGLBPVTKYTWCFPZQNHMTZQSHRKHTOLQWATELQIIQRYTCVLZFDRDFEYDHVZOOZCSRKEMOHTTEFORAIQBPOARDGNPBIZY	Truncation at N-Terminal Side	90	0.046117	12762.7077	0	9	4.6043	5.19E-133
BW_20_1_111106004325_cidetd_msdeconv1231.txt	XXX_sp|P0AAG3|GLTL_ECOLI Glutamate/aspartate import ATP-binding protein GltL OS=Escherichia coli (strain K12) GN=gltL PE=3 SV=1	NME_Acetylation	TERYLMMVHNSEEIIDNLRVZHRQSIDVRUMQPKPNZLIIBPYPUVVLM	Truncation at C-Terminal Side	49	0.046053	5996.329881	0	3	0.9444	1.07E-61
BW_20_1_111106004325_cidetd_msdeconv1134.txt	YYY_sp|P25742|RFAQ_ECOLI Lipopolysaccharide core heptosyltransferase RfaQ OS=Escherichia coli (strain K12) GN=rfaQ PE=3 SV=2	None	ENFKLLIEMMKQHLBBKFNNMZQRUUTHPYCWMWNOAVAV	Truncation at N-Terminal Side	304	0.045977	5200.773176	0	4	1.7518	5.38E-53
BW_20_1_111106004325_cidetd_msdeconv1136.txt	ZZZ_sp|P39377|IADA_ECOLI Isoaspartyl dipeptidase OS=Escherichia coli (strain K12) GN=iadA PE=1 SV=1	None	GTKHABKKHWKCCUOFFTYUEHUNVGOQLUHDRVVADTDE	Truncation at N-Terminal Side	350	0.045977	5199.550277	0	4	1.3194	1.94E-51
BW_20_1_111106004325_cidetd_msdeconv1138.txt	YYY_sp|P0A761|NANE_ECOLI Putative N-acetylmannosamine-6-phosphate 2-epimerase OS=Escherichia coli (strain K12) GN=nanE PE=1 SV=1	None	WFGAPQVSFNSICEUZNUGWGQQMLNMIKKRGSOTRMPRUO	Truncation at N-Terminal Side	188	0.045977	5199.729664	0	4	2.3119	3.89E-51
BW_20_1_111106004325_cidetd_msdeconv758.txt	XXX_sp|P0A7G2|RBFA_ECOLI 30S ribosome-binding factor OS=Escherichia coli (strain K12) GN=rbfA PE=1 SV=2	None	FZGABKAHVDGMHYDQOVTQKVWRRCPYGYUKBGGNLRTADWZ	Truncation at N-Terminal Side	90	0.045977	5220.373743	0	4	1.6387	1.22E-48
BW_20_1_111106004325_cidetd_msdeconv2287.txt	YYY_sp|P00935|METB_ECOLI Cystathionine gamma-synthase OS=Escherichia coli (strain K12) GN=metB PE=1 SV=1	None	TBBZOCNUBLCZPQMHCAEIPQINEOIGEUIOQLGNPGFDMOHBKYVNICGOOHUC	Truncation at C-Terminal Side	56	0.045977	7322.112014	0	4	0.92996	1.10E-72
BW_20_1_111106004325_cidetd_msdeconv1238.txt	ZZZ_sp|P08868|YUAZ_ECOLI Uncharacterized protein YuaZ OS=Escherichia coli (strain K12) GN=yuaZ PE=4 SV=2	None	VFVYCQSAQCSONPPTKKVRHKIZGWNTIHIONGFGMKLDCRZAHLRPEWAWALVQWNU	Truncation at N-Terminal Side	31	0.045918	7269.563418	0	4	1.5729	5.06E-71
BW_20_1_111106004325_cidetd_msdeconv2001.txt	ZZZ_sp|P16684|PHNF_ECOLI Probable transcriptional regulator PhnF OS=Escherichia coli (strain K12) GN=phnF PE=1 SV=1	None	AVQAAEMZTGOVVRDBGGCHAMZZZVWIGFEODHLPEZPRBKWCQODTBNCRADKVHDVVGBPOEBQBMZVGLBLSILVBNODOAYVIHNNTZO	Truncation at C-Terminal Side	94	0.045872	11556.05707	0	4	1.0617	1.73E-122
BW_20_1_111106004325_cidetd_msdeconv2310.txt	XXX_sp|P76071|INSH5_ECOLI Transposase InsH for insertion sequence element IS5Y OS=Escherichia coli (strain K12) GN=insH5 PE=3 SV=1	None	FLUKVCPNHAUUFSLZKTCRGDBNTWQGHNHZKMEAKVLIELGUFURIIDEYTEOUMMKULDQAAVDVOBZVOQ	Truncation at C-Terminal Side	74	0.045752	9379.335771	0	6	3.318	4.95E-101
BW_20_1_111106004325_cidetd_msdeconv2470.txt	YYY_sp|Q46789|YGEI_ECOLI Uncharacterized protein YgeI OS=Escherichia coli (strain K12) GN=ygeI PE=4 SV=1	None	EQBYRABIHIARMOTGFVVFBFUSZTKZCFMZPYKBVLDPFHKOMZSLAIARSASWMPFCRMLBNIMTDHIZ	No Truncation	-1	0.045752	8877.174798	0	7	1.8059	3.51E-97
BW_20_1_111106004325_cidetd_msdeconv2231.txt	YYY_sp|P71229|HYFR_ECOLI DNA-binding transcriptional activator HyfR OS=Escherichia coli (strain K12) GN=hyfR PE=1 SV=1	NME	GWZFSAEQEOOZPNETEVTATEVMRCNWNDQVFCGMBTVAURANDYUHWUMULUIEMKVHRIAAITDEDALYORILFEYGOKEPMMAR	Truncation at C-Terminal Side	88	0.045699	11193.25625	0	8	1.1285	4.42E-119
BW_20_1_111106004325_cidetd_msdeconv2140.txt	XXX_sp|P76549|YFFR_ECOLI Uncharacterized protein YffR OS=Escherichia coli (strain K12) GN=yffR PE=3 SV=1	None	YABOBVGIFVQVZBSDKYDGQOBBUTAWPFOCKQESBDIIDNNIAUFWGOQTKOHSLRQKIYDKNARKGFIGAOATSBBMOPYCPAFRRVNGDISOSRHD	Truncation at C-Terminal Side	100	0.045673	12649.56506	0	9	2.3544	1.06E-133
BW_20_1_111106004325_cidetd_msdeconv1004.txt	XXX_sp|P27434|RODZ_ECOLI Cytoskeleton protein RodZ OS=Escherichia coli (strain K12) GN=rodZ PE=1 SV=2	None	ZYBAPKTDAQRADCIEBHCMVVKIUFEUPCISAAVSEWZYSHQTEYIQSLUSBMQBMABHNWHRAMIAULMWWTLWHOQKRIMACHSKFLP	Truncation at N-Terminal Side	246	0.045455	11178.27445	0	7	2.278	1.85E-113
BW_20_1_111106004325_cidetd_msdeconv1012.txt	ZZZ_sp|P37349|DHAM_ECOLI Protein-lysine deacetylase OS=Escherichia coli (strain K12) GN=dhaM PE=1 SV=3	None	HPVCZVDLZTNFTLSERDGSMLMIDSCEBTDUQIQDVVYEKDFEHGEABIHBIMQELCQNIHPYAEFUEKNBZEBPBOCIGIGYRUQISAVAWF	Truncation at C-Terminal Side	94	0.045455	11179.23275	0	8	1.7653	4.12E-128
BW_20_1_111106004325_cidetd_msdeconv1054.txt	ZZZ_sp|Q46888|LTND_ECOLI L-threonate dehydrogenase OS=Escherichia coli (strain K12) GN=ltnD PE=3 SV=1	NME	QDVKGQOQZKSVDIWGIPLAKPGYIWPTBMQIN	Truncation at C-Terminal Side	33	0.045455	3908.02941	0	3	1.0891	1.94E-40
BW_20_1_111106004325_cidetd_msdeconv204.txt	YYY_sp|P15254|PUR4_ECOLI Phosphoribosylformylglycinamidine synthase OS=Escherichia coli (strain K12) GN=purL PE=1 SV=3	None	BOMCHTIBYFGCUTMBKZMVKUWHEYMDNNCMS	Truncation at C-Terminal Side	33	0.045455	4267.521416	0	2	1.0391	1.43E-39
BW_20_1_111106004325_cidetd_msdeconv2342.txt	XXX_sp|Q46909|YGCS_ECOLI Inner membrane metabolite transport protein YgcS OS=Escherichia coli (strain K12) GN=ygcS PE=1 SV=2	None	FFTMVOWOGVNIROSFROQHLKWFQTKAICDLOCPNURMLIKSMNOD	Truncation at N-Terminal Side	398	0.045455	6573.355528	0	5	1.22	2.88E-61
BW_20_1_111106004325_cidetd_msdeconv430.txt	XXX_sp|P77445|EUTE_ECOLI Ethanolamine utilization protein EutE OS=Escherichia coli (strain K12) GN=eutE PE=4 SV=1	None	GMKLRRGDICKAVTKTZTGGWKFWOMHSEGWBSACIBFGTAKWBPROBVKTPBYFOGURPQQML	Truncation at C-Terminal Side	64	0.045455	7864.815553	0	6	2.2418	3.97E-85
BW_20_1_111106004325_cidetd_msdeconv438.txt	XXX_sp|P76071|INSH5_ECOLI Transposase InsH for insertion sequence element IS5Y OS=Escherichia coli (strain K12) GN=insH5 PE=3 SV=1	None	IHITWYLDHTTLOBPOEGSZRMQIAOQRSONKOTOCDZAERMZSFLUDPDKTLCTRKSAV	Truncation at N-Terminal Side	266	0.045455	7862.891158	0	6	1.6641	4.81E-81
BW_20_1_111106004325_cidetd_msdeconv520.txt	XXX_sp|P18355|YPFU_ECOLI Uncharacterized protein in traD-traI intergenic region OS=Escherichia coli (strain K12) PE=3 SV=1	None	HDGHZZYZEAETUDUGZNHEY	Truncation at C-Terminal Side	21	0.045455	2624.797051	0	2	1.5927	2.70E-22
BW_20_1_111106004325_cidetd_msdeconv528.txt	ZZZ_sp|P00561|AK1H_ECOLI Bifunctional aspartokinase/homoserine dehydrogenase 1 OS=Escherichia coli (strain K12) GN=thrA PE=1 SV=2	None	MWZZRYGUUBZVUFLBGIQF	Truncation at C-Terminal Side	20	0.045455	2637.383864	0	2	1.616	1.04E-22
BW_20_1_111106004325_cidetd_msdeconv892.txt	YYY_sp|P76100|YDCK_ECOLI Uncharacterized acetyltransferase YdcK OS=Escherichia coli (strain K12) GN=ydcK PE=3 SV=1	None	GGGFOUPBHNOHPWHAGPYBZDNTFDUELIAC	Truncation at C-Terminal Side	32	0.045455	3957.057811	0	3	1.5649	4.53E-41
BW_20_1_111106004325_cidetd_msdeconv978.txt	XXX_sp|P27434|RODZ_ECOLI Cytoskeleton protein RodZ OS=Escherichia coli (strain K12) GN=rodZ PE=1 SV=2	None	ZYBAPKTDAQRADCIEBHCMVVKIUFEUPCISAAVSEWZYSHQTEYIQSLUSBMQBMABHNWHRAMIAULMWWTLWHOQKRIMACHSKFLP	Truncation at N-Terminal Side	246	0.045455	11178.27445	0	7	10.1591	6.90E-122
BW_20_1_111106004325_cidetd_msdeconv982.txt	ZZZ_sp|P0ABF6|CDD_ECOLI Cytidine deaminase OS=Escherichia coli (strain K12) GN=cdd PE=1 SV=1	None	FTWQUYGCRSSEYRNUDYBAGLVBLSNGHZPLVPQRAFSEOMWGLATVVZCIGZMRNCPUOKZIGSMHACFQAUFLEFGVHMHLYBPDZHZMA	Truncation at C-Terminal Side	93	0.045455	11178.21956	0	8	2.0447	9.48E-128
BW_20_1_111106004325_cidetd_msdeconv1321.txt	YYY_sp|P37019|CLCA_ECOLI H(+)/Cl(-) exchange transporter ClcA OS=Escherichia coli (strain K12) GN=clcA PE=1 SV=2	None	LKEQRIVVTGRYQEWHGTQMFYIGSFFMTRHTKTFVVTIOIDTKQABUSSKERKAYPBQNTFGKPDZHCSTAGOPZECTVRLERY	Truncation at C-Terminal Side	85	0.045455	10293.02045	0	4	1.0518	2.86E-114
BW_20_1_111106004325_cidetd_msdeconv1343.txt	ZZZ_sp|P76136|SAFA_ECOLI Two-component-system connector protein SafA OS=Escherichia coli (strain K12) GN=safA PE=1 SV=1	None	KWFUMVCCMLSTSVSIWLLGRL	Truncation at N-Terminal Side	43	0.045455	2641.219578	0	2	1.0899	2.63E-22
BW_20_1_111106004325_cidetd_msdeconv1427.txt	XXX_sp|P0AGD3|SODF_ECOLI Superoxide dismutase [Fe] OS=Escherichia coli (strain K12) GN=sodB PE=1 SV=2	None	DYHNNCOYZRWULUBPLCDNGOTTOAGGENFLMZWDHUYAEOIEPNNRYBLMPZNLELVMMNKOSFCOGKSKQK	Truncation at N-Terminal Side	119	0.045455	9750.800504	0	2	1.0493	5.04E-100
BW_20_1_111106004325_cidetd_msdeconv2099.txt	XXX_sp|P45505|YFAH_ECOLI Putative uncharacterized protein YfaH OS=Escherichia coli (strain K12) GN=yfaH PE=5 SV=1	None	PKIIYHGIWMCGHOYZWKBMOKYZGYSSWTUUEGEHIWYRYCTMCUMRYKYIVWUUPOOSUBQOWQTI	No Truncation	-1	0.045455	9561.894678	0	6	1.0794	7.01E-86
BW_20_1_111106004325_cidetd_msdeconv2917.txt	XXX_sp|P77245|MURR_ECOLI HTH-type transcriptional regulator MurR OS=Escherichia coli (strain K12) GN=murR PE=1 SV=1	None	CRQZAHLBZNOOOBLTNIZUQCYLBDHABFYODQOGBNRSHLWZDKCSRIBNHMMRUNNTQENOYUMSTAPFQRGLAKZMGQANEWVIIZCYPOECMWGAQLBMAWNGOZHLBWWWYPIBSWHVVZSIGVNEBLDYNVQYYMYKQRACTONMERGSBIWRPBTRGQQLVATWBFGOAISSVSRHTHILMDRDBPEFZEHVICSAMEKTTDVNWCAZOBRHHDMUBUKRCPUHFQBCKSTNFEWCTDDOZMDUNCCFMZPUURUYLOYVPRBAHHGICIQOKKKPZ	No Truncation	-1	0.045455	36457.38431	0	2	0.74181	4.44659e-323
BW_20_1_111106004325_cidetd_msdeconv3047.txt	ZZZ_sp|Q9JMR7|YUAX_ECOLI Uncharacterized protein YuaX OS=Escherichia coli (strain K12) GN=yuaX PE=4 SV=1	None	NPKDFMBGWOVYYHCKZOEEMDSPCNCCNSSNPRNCREEGRYFYISNRDMLRDTSRIKYWTZYBFTZNNOQCGPRCZKNKVLKRLGYOOAWQLAZW	No Truncation	-1	0.045455	12393.31109	0	2	0.86572	1.87E-128
BW_20_1_111106004325_cidetd_msdeconv3121.txt	ZZZ_sp|P00936|CYAA_ECOLI Adenylate cyclase OS=Escherichia coli (strain K12) GN=cyaA PE=1 SV=5	NME	MOYEAIWPEKKKAHDBIRHQTUZTOQLLRUOLZMVASWOREILCDLSFFYPFHYWEFEMVDOOIZUKVEADGDSRGUQVQLVQWPDAFKEWQVREBSCYPOLKOZCZLNTLTZLHMFELFLNWCWCTDYCQUIQWPWKNTKOWIIHUHYQOQOMTUERCAPHMWUPGGGMLIYROAZAHUHQZHBPDGQMCHVRHLQBFKBSNPSZURZFLTFTTOMADMQZTGRVTZBPGOQIWBZMLWYRISNYDBBPRLCBPVRGRKVSNVFMUERZATRHZZWRWFFLORBSMBLHGYAKSNEACEIIPPVTQFLHTDKLKVKZYONSAWIOAHTWSEPUTZ	Truncation at C-Terminal Side	336	0.045455	43565.95566	0	2	0.6127	4.94066e-324
BW_20_1_111106004325_cidetd_msdeconv3363.txt	XXX_sp|P0AFK9|POTD_ECOLI Spermidine/putrescine-binding periplasmic protein OS=Escherichia coli (strain K12) GN=potD PE=1 SV=1	None	GULQGRPLCVTZTIALAEKAROMHDDAFRUFSRWUCRDQINRUKAWPITTVUFSAESEZNAPQKVVCPYSSAZPUQCYFYIODPDAZGOHKFLO	Truncation at C-Terminal Side	94	0.045455	11665.09816	0	3	1.035	8.09E-127
BW_20_1_111106004325_cidetd_msdeconv3501.txt	XXX_sp|P0AAA7|WZXE_ECOLI Lipid III flippase OS=Escherichia coli (strain K12) GN=wzxE PE=1 SV=1	None	BSPSZKGNQZVHQCHVYKLDQLEOHVZPFMMSASUYGKLESLEBDYZIYCCDFZAUZQVNGNFTDZOLAVTTAWIAKUHKTWVHQUQUOCCFYRWCOPCCCNOTMEQTNFEOSCPMCKIWTGQCRHADRIRFSPVRBYODSHVUHSVGEALFEWCLNGYPVBERISBVZMVCIVNIILHRKHETZAGBHBHLPOPNDOORVVRRBFQABSZGREIVEQNAOOLVECTNLREBWMUNMVNCRQMNCRVMQEFOGYCSGTAFRLFRSKPYDORDHAYOBYQZTVRUMMRNAWQEMSGIRUVLVVYVGYSTPLYHRQTYROBUMYNIVMHKEIWNIMRFEHGYMQYSTYEAABVZRLUBURCWYTPRDBEVA	Truncation at C-Terminal Side	369	0.045455	46718.37854	0	2	0.67854	4.94066e-324
BW_20_1_111106004325_cidetd_msdeconv449.txt	YYY_sp|P43341|LPXH_ECOLI UDP-23-diacylglucosamine hydrolase OS=Escherichia coli (strain K12) GN=lpxH PE=1 SV=2	None	UDZZMELRWWOMNPUHDLBREMLLQZVEAIZMYBLQTRFPIPYBYPPHVGQFO	Truncation at N-Terminal Side	187	0.045455	6965.626811	0	1	1.2393	1.38E-67
BW_20_1_111106004325_cidetd_msdeconv521.txt	YYY_sp|P0ACG6|HOKD_ECOLI Toxic protein HokD OS=Escherichia coli (strain K12) GN=hokD PE=3 SV=1	None	TTWLSVSHNAZCWPVKFNRZLL	Truncation at N-Terminal Side	29	0.045455	2628.327115	0	2	1.3262	2.73E-24
BW_20_1_111106004325_cidetd_msdeconv747.txt	YYY_sp|P45541|FRLC_ECOLI Fructoselysine 3-epimerase OS=Escherichia coli (strain K12) GN=frlC PE=1 SV=3	None	MNYODKMCKINEOPRYHIDLBBT	Truncation at C-Terminal Side	23	0.045455	3122.498675	0	2	1.226	9.46E-29
BW_20_1_111106004325_cidetd_msdeconv879.txt	XXX_sp|P08201|NIRB_ECOLI Nitrite reductase (NADH) large subunit OS=Escherichia coli (strain K12) GN=nirB PE=3 SV=4	None	NBDDZGRZQCUSEPFPFQUALMAHRYCGKHLZV	Truncation at N-Terminal Side	814	0.045455	3956.547471	0	3	1.6042	1.32E-39
BW_20_1_111106004325_cidetd_msdeconv2694.txt	ZZZ_sp|P27238|YFED_ECOLI Uncharacterized protein YfeD OS=Escherichia coli (strain K12) GN=yfeD PE=4 SV=3	None	RYQOHHOMICZOBRDQMIKHEIBSMWTOBBLNWOTLOFWKCFLBEFVTVRFYTPFLLVCIRGIFWRL	Truncation at N-Terminal Side	63	0.045161	9282.760105	0	7	2.7093	1.29E-87
BW_20_1_111106004325_cidetd_msdeconv3144.txt	ZZZ_sp|P0AEH5|ELAB_ECOLI Protein ElaB OS=Escherichia coli (strain K12) GN=elaB PE=1 SV=1	None	MTTYPKGETLUYLKRYKARSGLCWEMDPNKUOPZCITGWOCTISBTEVVGLAZQAPYQMYRILOSYILVGPVNNDZ	Truncation at N-Terminal Side	25	0.045161	9248.377806	0	7	1.3597	3.39E-102
BW_20_1_111106004325_cidetd_msdeconv2261.txt	XXX_sp|P0ABE5|C561_ECOLI Cytochrome b561 OS=Escherichia coli (strain K12) GN=cybB PE=1 SV=1	None	SLWNNERRPQGSKEIZOTOVMVPKRPDUILMRVBBGBTDVIEQIWRPTYPQNVLFLOCDSRQUNRBOTICADTYKDKDRTUNCSGWYETAVUEPHUHQOPZQLCRPQWZTGGUUTQVUZEUYNITVNMRLMRZTKEGEYNDIORPDSYZPIRSAYBOALCGVOCUWDRUDBMQQPZ	No Truncation	-1	0.045139	22445.13241	0	6	0.9248	4.05E-239
BW_20_1_111106004325_cidetd_msdeconv1212.txt	ZZZ_sp|P0ADC6|LPTG_ECOLI Lipopolysaccharide export system permease protein LptG OS=Escherichia coli (strain K12) GN=lptG PE=1 SV=1	None	SMVMLVFACCPGQECQQIAYOCWCIVDYIQYCBACQWTLOYMUMGWFWPUYFLDKFP	Truncation at C-Terminal Side	57	0.045082	7283.510441	0	5	1.74	3.23E-72
BW_20_1_111106004325_cidetd_msdeconv1256.txt	YYY_sp|P76613|YPJC_ECOLI Putative uncharacterized protein YpjC OS=Escherichia coli (strain K12) GN=ypjC PE=5 SV=1	None	OKLOOHEWAIEQUHWGFVLNKYLDANTANYARQSZOBUPTTSNQYUCYBAVUOE	Truncation at C-Terminal Side	54	0.045082	7267.619742	0	5	4.6225	2.58E-72
BW_20_1_111106004325_cidetd_msdeconv1418.txt	YYY_sp|P0AE30|ARTM_ECOLI Arginine ABC transporter permease protein ArtM OS=Escherichia coli (strain K12) GN=artM PE=1 SV=1	None	FFGTHPECHFWYAPBLNVQGWTOWIIPCKEUSRWUOACNYVYZIHTFZYIIRSUPC	Truncation at N-Terminal Side	166	0.045082	7267.616814	0	5	1.5973	2.77E-75
BW_20_1_111106004325_cidetd_msdeconv2278.txt	YYY_sp|P26266|FEPE_ECOLI Ferric enterobactin transport protein FepE OS=Escherichia coli (strain K12) GN=fepE PE=1 SV=2	None	DYFLWVAOHKKVNTLNOEQMBALDSAEHUUEWNYLYSMNPSCIPIWKOFTWLYYP	Truncation at N-Terminal Side	322	0.045082	7271.810586	0	5	1.5279	8.01E-73
BW_20_1_111106004325_cidetd_msdeconv410.txt	ZZZ_sp|P39405|FHUF_ECOLI Ferric iron reductase protein FhuF OS=Escherichia coli (strain K12) GN=fhuF PE=1 SV=1	None	KIYRYGMORIFVQHOAEFFKLTRHLLNEHVGBPEFIMDVGADGDWGLUBIRQWEH	Truncation at N-Terminal Side	207	0.045045	6962.401998	0	5	1.5691	5.41E-72
BW_20_1_111106004325_cidetd_msdeconv2254.txt	ZZZ_sp|P0A7I7|RIBA_ECOLI GTP cyclohydrolase-2 OS=Escherichia coli (strain K12) GN=ribA PE=1 SV=1	None	VBNLBBFYQSNKVADMFLDWGGVZZLRHOUYFGYBTTZPRVZMFZTCIRMQHLUSDCNZTNCZIRWDBWTOSKNDLAMYBKRKDVAWMFQ	Truncation at C-Terminal Side	90	0.044974	11295.51046	0	8	1.9524	3.25E-122
BW_20_1_111106004325_cidetd_msdeconv2253.txt	ZZZ_sp|P60624|RL24_ECOLI 50S ribosomal protein L24 OS=Escherichia coli (strain K12) GN=rplX PE=1 SV=2	None	FBCDNKUIWGKVQKLTYODRNHEGPTBKRTTCFFEYHDEEDEHMDGPUKQULCNAQMDBNYYVBNDYFMIDSCGODSOKETLZIIQQMCN	Truncation at C-Terminal Side	90	0.044974	11294.19913	0	8	1.2363	7.29E-111
BW_20_1_111106004325_cidetd_msdeconv424.txt	ZZZ_sp|P11519|FLMC1_ECOLI Protein FlmC OS=Escherichia coli (strain K12) GN=flmC PE=2 SV=1	None	UGUDRDCURYTRZPEVBBAALZOOYNQOHBFVEKRDNDABPZDVAPIEWBGVPDLUBTHQPSNPQHPRUR	No Truncation	-1	0.044944	8845.137415	0	4	1.5782	6.87E-91
BW_20_1_111106004325_cidetd_msdeconv660.txt	YYY_sp|P42911|PTPD_ECOLI N-acetylgalactosamine permease IID component OS=Escherichia coli (strain K12) GN=agaD PE=3 SV=1	None	EWWFFSKQHFSVWUHPTIEGRKWDIDDFPWPMVZMCZYCZQPU	Truncation at N-Terminal Side	220	0.044944	5581.764841	0	4	1.5133	1.45E-55
BW_20_1_111106004325_cidetd_msdeconv2589.txt	YYY_sp|P0AAR3|YBAK_ECOLI Cys-tRNA(Pro)/Cys-tRNA(Cys) deacylase YbaK OS=Escherichia coli (strain K12) GN=ybaK PE=1 SV=1	None	ECIWKEEGGGYOMETVONUDKGHIWUYSZWSZWRNOWQHQHPSKQGMCMROWIKFQBLCDIUUGNYYGYTFGQYZDVVITMMAWVCSBVIMUQNSMWQSRWURIWCTVILAWFW	Truncation at C-Terminal Side	114	0.044944	14860.74346	0	4	1.0202	4.78E-154
BW_20_1_111106004325_cidetd_msdeconv319.txt	ZZZ_sp|C1P620|YSHB_ECOLI Uncharacterized protein YshB OS=Escherichia coli (strain K12) GN=yshB PE=1 SV=1	None	QBYIANVQYBAOLCOTBVUZZTLOTUIAKGFCYMMD	No Truncation	-1	0.044872	4663.508396	0	3	1.1686	6.16E-42
BW_20_1_111106004325_cidetd_msdeconv1513.txt	YYY_sp|Q47156|YAFN_ECOLI Antitoxin YafN OS=Escherichia coli (strain K12) GN=yafN PE=1 SV=1	None	EAVIOFEISMHOOUITEFITTEWOBFFQPQNZQZIMTFHEUVSFFUTMDGSRIVMWF	Truncation at C-Terminal Side	57	0.044776	7645.873214	0	3	0.55775	1.70E-71
BW_20_1_111106004325_cidetd_msdeconv1889.txt	ZZZ_sp|P16679|PHNL_ECOLI Alpha-D-ribose 1-methylphosphonate 5-triphosphate synthase subunit PhnL OS=Escherichia coli (strain K12) GN=phnL PE=1 SV=1	None	BNSULPPBLWLQIWAMCQZBIANQDHYCUPYQODNRTIKMRHZBBYUWHYDPOSAANUCDDCUGARAWVRREAPIGUCWFRVHYLONCEKFPTFVVGBDUZFMPAIWHZEYHSOCGEMKVBQQUDKOPZOUTDVNDCWNTFYNUIFHOIUCDDOZZDGSUKKRODUQCRDRANNVOVKRQPLMBOTSZFNDAOWFLSYDIVZRZLPQUVKESUYZHYGYYQCQTIK	No Truncation	-1	0.044776	29508.71975	0	3	0.67232	8.62488e-311
BW_20_1_111106004325_cidetd_msdeconv2215.txt	YYY_sp|P0A912|PAL_ECOLI Peptidoglycan-associated lipoprotein OS=Escherichia coli (strain K12) GN=pal PE=1 SV=1	None	GIUBHULZDVYYRGTIKKDPQOGZCMIRCOEPUW	Truncation at N-Terminal Side	139	0.044776	4466.349034	0	3	1.0762	7.88E-44
BW_20_1_111106004325_cidetd_msdeconv727.txt	XXX_sp|P32162|YIIS_ECOLI UPF0381 protein YiiS OS=Escherichia coli (strain K12) GN=yiiS PE=1 SV=1	None	MDWOAKVOPUQAAKFPYVKAVMICISDUTIFSE	Truncation at N-Terminal Side	66	0.044776	4135.888231	0	3	1.4861	4.16E-41
BW_20_1_111106004325_cidetd_msdeconv1452.txt	XXX_sp|P77188|ECPB_ECOLI Probable fimbrial chaperone EcpB OS=Escherichia coli (strain K12) GN=ecpB PE=1 SV=1	None	FRBFIECDVHINRRQEKIISSYRKKQZVPRUFHOEYYAUAQPVLSIGEIORQABKFF	Truncation at N-Terminal Side	165	0.044715	7346.124111	0	5	1.2147	6.21E-74
BW_20_1_111106004325_cidetd_msdeconv1613.txt	YYY_sp|P0AEG8|DSRB_ECOLI Protein DsrB OS=Escherichia coli (strain K12) GN=dsrB PE=2 SV=1	None	WKDRDPOHGPKAARADAFRFWLNQWPCMATZLKGRZFNENOCQBCGZRWFUZYTNVNACUTN	No Truncation	-1	0.044715	7766.896701	0	5	1.0796	4.65E-80
BW_20_1_111106004325_cidetd_msdeconv378.txt	YYY_sp|P0AEW9|K1PF_ECOLI 1-phosphofructokinase OS=Escherichia coli (strain K12) GN=fruK PE=3 SV=1	None	AQNTHIDTTVUCZGLDFNIOUPWQNETQDQTCEWLTYHZONAGMLQRUBNWQEKI	Truncation at N-Terminal Side	257	0.044643	6978.401764	0	5	1.8693	2.59E-73
BW_20_1_111106004325_cidetd_msdeconv1669.txt	YYY_sp|P0AEG8|DSRB_ECOLI Protein DsrB OS=Escherichia coli (strain K12) GN=dsrB PE=2 SV=1	None	WKDRDPOHGPKAARADAFRFWLNQWPCMATZLKGRZFNENOCQBCGZRWFUZYTNVNACUTN	No Truncation	-1	0.044643	7766.896701	0	4	1.1095	1.85E-71
BW_20_1_111106004325_cidetd_msdeconv1953.txt	YYY_sp|P0AAC8|ISCA_ECOLI Iron-binding protein IscA OS=Escherichia coli (strain K12) GN=iscA PE=1 SV=1	None	ASDCUARGIVHGNDWYMSQBYMROLGQFNCFPYNLAACDMNLZACCOCFUGKZTVNHNRWATVSKTRUWICQGAIDGLMFZQLSWWDZGZZDDHKYLZBQNWVPFFE	No Truncation	-1	0.044601	13009.01717	0	8	1.1073	3.96E-135
BW_20_1_111106004325_cidetd_msdeconv1957.txt	XXX_sp|P15286|FLK_ECOLI Flagellar regulator flk OS=Escherichia coli (strain K12) GN=flk PE=3 SV=2	None	UYRCAYYQIFTVPHOBEINMAODWCRGMTVILMVVUHETDPQZMKCCUZSRMPZHSECCNSSRIBHOCTNRMTMEVNWFLOYBVKHTPGBQVBNRPGLCBMH	Truncation at N-Terminal Side	229	0.044601	12762.99231	0	9	0.99725	1.56E-139
BW_20_1_111106004325_cidetd_msdeconv2229.txt	YYY_sp|P37746|RFBX_ECOLI Putative O-antigen transporter OS=Escherichia coli (strain K12) GN=rfbX PE=1 SV=4	M_Acetylation	MCFVYQAADTKLLPEHPVAQCUFVIWOZYLRMDKNEHUMLOHZBTGYOROOFMCLMURTCIQQAWYOWYNWFOSWNZOUYPBCUGDAIFFNFRLMITOOWHTTOGKOGDPSSYFUKLKPAGTLBNMLCLWWFZBWTPMBDCZNPWGOIAMZECPBHTTHSAYIOQQOWSZAITUCBKFRWFSFZEVSSBNZYZVGDPQLQUUCCHTYZFGCWOHEMHHCSAVZCLUKLRFFGQQUPNKGMCOOIAFFRMQZLQDYGHVSPAMQNHTANVIKPWERKYRPFRCFWVVDNNDAIOLDBMOTRMGFEZI	Truncation at C-Terminal Side	306	0.044586	39999.31078	0	6	0.60929	1.4822e-323
BW_20_1_111106004325_cidetd_msdeconv558.txt	YYY_sp|P06722|MUTH_ECOLI DNA mismatch repair protein MutH OS=Escherichia coli (strain K12) GN=mutH PE=1 SV=3	None	FAPKUUVWYOVVGMIGTWSET	Truncation at C-Terminal Side	21	0.044444	2663.115136	0	2	1.5309	3.67E-23
BW_20_1_111106004325_cidetd_msdeconv780.txt	XXX_sp|P0AD86|LPT_ECOLI thr operon leader peptide OS=Escherichia coli (strain K12) GN=thrL PE=3 SV=1	None	PPKOLNUZIIDAVEFIZQLZO	No Truncation	-1	0.044444	2773.908908	0	2	1.6123	3.80E-25
BW_20_1_111106004325_cidetd_msdeconv868.txt	XXX_sp|P76147|YNEF_ECOLI Uncharacterized protein YneF OS=Escherichia coli (strain K12) GN=yneF PE=4 SV=1	None	BHVYLZEHDKLOHFLGVRLIG	Truncation at N-Terminal Side	294	0.044444	2643.42847	0	2	1.5192	6.25E-25
BW_20_1_111106004325_cidetd_msdeconv1175.txt	YYY_sp|P60720|LIPB_ECOLI Octanoyltransferase OS=Escherichia coli (strain K12) GN=lipB PE=1 SV=1	None	TCBAHRLHHHPFALINSLRHLAQ	Truncation at N-Terminal Side	190	0.044444	2685.885445	0	2	1.0469	4.19E-25
BW_20_1_111106004325_cidetd_msdeconv2837.txt	ZZZ_sp|P76161|REQ2_ECOLI Prophage antitermination protein Q homolog QuuQ OS=Escherichia coli (strain K12) GN=quuQ PE=3 SV=2	None	SYMKVSBLARMSTACBGHVCDDYSYDBPNRKLNWLHIFHLEFBPBVNUMCWQGGPPVICGEPCLUSAKOTARZORPIBKTLTLTIATKHFGHALRYGDBIZKGOAEQBLLSCYDAICCHABRGSLPLSWZULQRUSBSBNBCPDQTUFEPWZMGSDDOCYSUDHDRWRBTBHDICYHZURSNIBMARLLGMDYDPCNOIVZKMOHQLKHYTONAROQFESIETUEWZMAGNTARRKRRBGDYDVLAQZCL	No Truncation	-1	0.044444	30477.46619	0	2	0.65664	3.16202e-322
BW_20_1_111106004325_cidetd_msdeconv2883.txt	YYY_sp|P0AG40|RIBF_ECOLI Riboflavin biosynthesis protein RibF OS=Escherichia coli (strain K12) GN=ribF PE=1 SV=1	None	QPAHASRMKVANZFYRAFKKKQLHQNVETAAMOBQIQQMYFZACYMMFEOMNACDFLNBLSHVYISSNLUUFWTEVECOYEPUCQHBIQYFQPTRMBLIORDRBIUECMCSAPFEHCM	Truncation at C-Terminal Side	118	0.044444	14912.94785	0	2	0.88344	7.45E-153
BW_20_1_111106004325_cidetd_msdeconv781.txt	ZZZ_sp|P02916|MALF_ECOLI Maltose transport system permease protein MalF OS=Escherichia coli (strain K12) GN=malF PE=1 SV=1	NME	RNSEYANVFEISEHIYAAOVPL	Truncation at C-Terminal Side	22	0.044444	2676.35473	0	2	1.3328	6.89E-26
BW_20_1_111106004325_cidetd_msdeconv829.txt	XXX_sp|P0DPC4|YTIC_ECOLI Protein YtiC OS=Escherichia coli (strain K12) GN=ytiC PE=1 SV=1	None	YWPGUQTVLUZOLVAPLYDRVO	No Truncation	-1	0.044444	2965.867941	0	2	1.4952	2.48E-26
BW_20_1_111106004325_cidetd_msdeconv869.txt	YYY_sp|C1P610|YPDK_ECOLI Uncharacterized membrane protein YpdK OS=Escherichia coli (strain K12) GN=ypdK PE=1 SV=1	None	ZDWWTLIRNFZLLWODCNTYMVI	No Truncation	-1	0.044444	3113.51433	0	2	1.0419	1.55E-27
BW_20_1_111106004325_cidetd_msdeconv1388.txt	YYY_sp|P64636|YRFG_ECOLI GMP/IMP nucleotidase YrfG OS=Escherichia coli (strain K12) GN=yrfG PE=1 SV=1	None	AFCWWRDTDBEMELZMDYVFBVPRDZDRSCONWNLMKWUHCGYPPMTNVLBSQGMTQGNT	Truncation at N-Terminal Side	162	0.044355	7398.587623	0	5	2.2372	7.78E-80
BW_20_1_111106004325_cidetd_msdeconv1796.txt	YYY_sp|P75798|GSIC_ECOLI Glutathione transport system permease protein GsiC OS=Escherichia coli (strain K12) GN=gsiC PE=1 SV=1	None	HVMCZNILVMMCVSEEYVTVSIWOKNUWWVKGHKCDLMNNPEQYQECANYDGIACUDHGML	Truncation at C-Terminal Side	61	0.044248	7398.586706	0	5	1.1324	1.27E-71
BW_20_1_111106004325_cidetd_msdeconv2206.txt	YYY_sp|P69425|TATB_ECOLI Sec-independent protein translocase protein TatB OS=Escherichia coli (strain K12) GN=tatB PE=1 SV=1	None	YGRESLLAVNLLGKARYVMCLAPAVEGZHDATFPFFLLPFUTPWQEDSRGONFWLEFZOD	Truncation at N-Terminal Side	111	0.044248	7269.510358	0	5	1.3268	3.13E-78
BW_20_1_111106004325_cidetd_msdeconv3548.txt	YYY_sp|P0DP89|ILVGP_ECOLI Putative acetolactate synthase isozyme 2 large subunit OS=Escherichia coli (strain K12) GN=ilvG PE=5 SV=1	None	OFRKMVSTFSVUAIEBOLAWMHLGBNIVYVDKSOPMEQLLWTPVNZHVGHWWIIIWTQUISFQAYPVQLRRRKZBFNYUUGLQNNYBZZKSOVUT	Truncation at N-Terminal Side	232	0.044118	12215.67328	0	8	22.0178	1.10E-129
BW_20_1_111106004325_cidetd_msdeconv896.txt	ZZZ_sp|P76576|YFGM_ECOLI UPF0070 protein YfgM OS=Escherichia coli (strain K12) GN=yfgM PE=3 SV=1	None	GITICHOISKIKNUKNWSDEAZHSYCUEHTPVK	Truncation at N-Terminal Side	173	0.044118	4059.270866	0	3	1.7751	7.96E-42
BW_20_1_111106004325_cidetd_msdeconv1587.txt	XXX_sp|P0ACN4|ALLR_ECOLI HTH-type transcriptional repressor AllR OS=Escherichia coli (strain K12) GN=allR PE=1 SV=1	NME	SZIVNZRAWEMYPGWGPHOOSMOZCGZFWSOTSNNONFZTGGPKFQPGFSQCGBEEKYVBUQRV	Truncation at C-Terminal Side	64	0.044118	8114.196083	0	6	1.0451	1.01E-84
BW_20_1_111106004325_cidetd_msdeconv1713.txt	YYY_sp|P76558|MAO2_ECOLI NADP-dependent malic enzyme OS=Escherichia coli (strain K12) GN=maeB PE=1 SV=1	None	TAQYFVDBMMRAVGUMVDKMYMDWTACPRZIZVAUMFURNWAONVISGSAZLNNROQYZWVBPKKBISSDZDYEQHM	Truncation at C-Terminal Side	77	0.044118	9568.112414	0	6	1.0826	1.48E-104
BW_20_1_111106004325_cidetd_msdeconv2661.txt	ZZZ_sp|P71239|WCAE_ECOLI Putative colanic acid biosynthesis glycosyl transferase WcaE OS=Escherichia coli (strain K12) GN=wcaE PE=4 SV=2	None	NGCHZWHMTVLSIAHWFSQUYHTBSOLBWTNSEAHEHSYMIUZDSNVDPNPHBALQFFTZTEDKNVFRFDLCHGRCKRQUINZPGKTKWK	Truncation at N-Terminal Side	158	0.044118	11028.28723	0	3	0.96986	6.43E-124
BW_20_1_111106004325_cidetd_msdeconv897.txt	YYY_sp|P77506|YBDJ_ECOLI Uncharacterized protein YbdJ OS=Escherichia coli (strain K12) GN=ybdJ PE=4 SV=1	NME_Acetylation	VIELMPKHCTMUKZNFMZYELAWVMBVYLSWL	Truncation at C-Terminal Side	32	0.044118	4015.307758	0	3	1.3724	2.68E-41
BW_20_1_111106004325_cidetd_msdeconv2145.txt	XXX_sp|Q9XB42|YKFH_ECOLI Uncharacterized protein YkfH OS=Escherichia coli (strain K12) GN=ykfH PE=3 SV=1	None	CHSKHCGCWQRUFKYBSVLYZBTHCGUSFDKLVWLEHEOWWZBUKOLLCBVCRMQLBTMSFMCRNTUEEHQMA	No Truncation	-1	0.044025	9398.289557	0	7	1.6639	5.05E-97
BW_20_1_111106004325_cidetd_msdeconv2161.txt	XXX_sp|Q9XB42|YKFH_ECOLI Uncharacterized protein YkfH OS=Escherichia coli (strain K12) GN=ykfH PE=3 SV=1	None	CHSKHCGCWQRUFKYBSVLYZBTHCGUSFDKLVWLEHEOWWZBUKOLLCBVCRMQLBTMSFMCRNTUEEHQMA	No Truncation	-1	0.044025	9398.289557	0	7	2.1131	5.05E-97
BW_20_1_111106004325_cidetd_msdeconv2165.txt	XXX_sp|Q9XB42|YKFH_ECOLI Uncharacterized protein YkfH OS=Escherichia coli (strain K12) GN=ykfH PE=3 SV=1	None	CHSKHCGCWQRUFKYBSVLYZBTHCGUSFDKLVWLEHEOWWZBUKOLLCBVCRMQLBTMSFMCRNTUEEHQMA	No Truncation	-1	0.044025	9398.289557	0	7	1.1515	5.05E-97
BW_20_1_111106004325_cidetd_msdeconv2238.txt	XXX_sp|P96329|PIFA_ECOLI Phage T7 exclusion protein OS=Escherichia coli (strain K12) GN=pifA PE=4 SV=2	None	OCVINMOHVKLULISOOSQPFSTPMQSADUNGKSULMYWMIHSFBTQZMCRECIWKHZVNSMURKSNRNFFSYLPTDFZDDMBFDIKG	Truncation at N-Terminal Side	653	0.043956	11192.38283	0	7	6.6088	3.66E-115
BW_20_1_111106004325_cidetd_msdeconv656.txt	XXX_sp|P0ADJ3|YHJR_ECOLI Protein YhjR OS=Escherichia coli (strain K12) GN=yhjR PE=2 SV=1	None	NQORUBMHMKZIGRKTPPUIETDKGOZEUDMMYCVQNRVRFAGK	Truncation at N-Terminal Side	18	0.043956	5652.951334	0	4	1.6489	1.97E-58
BW_20_1_111106004325_cidetd_msdeconv662.txt	XXX_sp|P0CB62|YMIA_ECOLI Uncharacterized protein YmiA OS=Escherichia coli (strain K12) GN=ymiA PE=1 SV=2	None	ZOAYSHYFTUQQBZIANSBRKLSZBMCYCPSMMTCZUKTQIGISB	Truncation at N-Terminal Side	9	0.043956	5456.203186	0	4	2.2987	3.15E-58
BW_20_1_111106004325_cidetd_msdeconv351.txt	XXX_sp|Q6BF17|DGOD_ECOLI D-galactonate dehydratase OS=Escherichia coli (strain K12) GN=dgoD PE=1 SV=1	None	QHFGPUGRTECPRTLPEFOPINURZNESOIAPLPZNGQNZBWFPGFVAWPZ	Truncation at C-Terminal Side	51	0.043956	6250.327381	0	4	1.2931	7.71E-65
BW_20_1_111106004325_cidetd_msdeconv655.txt	YYY_sp|P24224|ACPS_ECOLI Holo-[acyl-carrier-protein] synthase OS=Escherichia coli (strain K12) GN=acpS PE=1 SV=3	None	SZBLSNEUDKGSYSLMWCWNRHQVWIENVKNHCGGCATNMNRZGWC	Truncation at N-Terminal Side	80	0.043956	5453.735168	0	4	1.4985	1.19E-51
BW_20_1_111106004325_cidetd_msdeconv663.txt	YYY_sp|O32528|YPDI_ECOLI Uncharacterized lipoprotein YpdI OS=Escherichia coli (strain K12) GN=ypdI PE=3 SV=1	NME_Acetylation	KECPKTAOHKIGGZOLWYGLSCQRUEVZVLCMLCQNDDLCUPQQ	Truncation at C-Terminal Side	44	0.043956	5411.374951	0	4	1.5651	2.29E-58
BW_20_1_111106004325_cidetd_msdeconv1740.txt	YYY_sp|P0AE30|ARTM_ECOLI Arginine ABC transporter permease protein ArtM OS=Escherichia coli (strain K12) GN=artM PE=1 SV=1	None	FFGTHPECHFWYAPBLNVQGWTOWIIPCKEUSRWUOACNYVYZIHTFZYIIRSUPC	Truncation at N-Terminal Side	166	0.04386	7267.616814	0	5	1.3449	7.33E-75
BW_20_1_111106004325_cidetd_msdeconv1786.txt	YYY_sp|P0AE30|ARTM_ECOLI Arginine ABC transporter permease protein ArtM OS=Escherichia coli (strain K12) GN=artM PE=1 SV=1	None	FFGTHPECHFWYAPBLNVQGWTOWIIPCKEUSRWUOACNYVYZIHTFZYIIRSUPC	Truncation at N-Terminal Side	166	0.04386	7267.616814	0	5	1.4178	2.77E-75
BW_20_1_111106004325_cidetd_msdeconv1852.txt	YYY_sp|P0AE30|ARTM_ECOLI Arginine ABC transporter permease protein ArtM OS=Escherichia coli (strain K12) GN=artM PE=1 SV=1	None	FFGTHPECHFWYAPBLNVQGWTOWIIPCKEUSRWUOACNYVYZIHTFZYIIRSUPC	Truncation at N-Terminal Side	166	0.04386	7267.616814	0	5	1.119	2.77E-75
BW_20_1_111106004325_cidetd_msdeconv712.txt	XXX_sp|P42905|PTPC2_ECOLI Putative N-acetylgalactosamine permease IIC component 2 OS=Escherichia coli (strain K12) GN=agaW PE=5 SV=1	None	AAAYVMPHGIFUMNZAMTNZODWGDMMGYDHSZSOZKOCOARUHRBKOARGOLE	Truncation at N-Terminal Side	79	0.04386	7122.700841	0	5	2.7649	3.26E-71
BW_20_1_111106004325_cidetd_msdeconv1692.txt	YYY_sp|P0AE48|YTFP_ECOLI Gamma-glutamylcyclotransferase family protein YtfP OS=Escherichia coli (strain K12) GN=ytfP PE=1 SV=1	None	GPGOOFEAYPSWOATNKDNHMFIHBMBZFPSRNKDFVBMEUDSHPLHGICCBAMFDCHAQTTDNHGGPMRPQYDREFBGHRZPWVQLVYYYSVRDZIDONZVCOSVSDDDNTE	No Truncation	-1	0.043779	13924.63612	0	9	3.9229	5.82E-154
BW_20_1_111106004325_cidetd_msdeconv1096.txt	YYY_sp|P0AAA7|WZXE_ECOLI Lipid III flippase OS=Escherichia coli (strain K12) GN=wzxE PE=1 SV=1	None	UQYMVGTVEPVDNPZVNEQEVEUTPZCZTTBECRTIUBUK	Truncation at C-Terminal Side	40	0.04375	4799.194407	0	3	1.1858	1.02E-43
BW_20_1_111106004325_cidetd_msdeconv1714.txt	XXX_sp|P0AEY8|MDFA_ECOLI Multidrug transporter MdfA OS=Escherichia coli (strain K12) GN=mdfA PE=1 SV=1	None	VDRNHIYPNSHSRWBDYYIUSNHEGSKCDPYEDMMPSEKLIVPGEDQNVNBOMTCDQBWYCGBHTOYIKFGTRCDLDD	Truncation at N-Terminal Side	332	0.04375	9567.074338	0	7	1.3297	1.08E-103
BW_20_1_111106004325_cidetd_msdeconv854.txt	YYY_sp|P29745|PEPT_ECOLI Peptidase T OS=Escherichia coli (strain K12) GN=pepT PE=1 SV=2	None	DWBSQDWQBZVMIQSLFKTHNLCTIILLKGYSYBPFOU	Truncation at N-Terminal Side	370	0.04375	4770.204023	0	3	1.6242	2.98E-44
BW_20_1_111106004325_cidetd_msdeconv687.txt	YYY_sp|P0A698|UVRA_ECOLI UvrABC system protein A OS=Escherichia coli (strain K12) GN=uvrA PE=1 SV=1	NME	UGRKRAMZNUEQMHAKDKZNPUCRWSAQHDZESSZWKNLZLVV	Truncation at C-Terminal Side	43	0.04375	5298.677544	0	3	1.5146	1.72E-54
BW_20_1_111106004325_cidetd_msdeconv1180.txt	ZZZ_sp|P0ABF6|CDD_ECOLI Cytidine deaminase OS=Escherichia coli (strain K12) GN=cdd PE=1 SV=1	None	FTWQUYGCRSSEYRNUDYBAGLVBLSNGHZPLVPQRAFSEOMWGLATVVZCIGZMRNCPUOKZIGSMHACFQAUFLEFGVHMHLYBPDZHZMA	Truncation at C-Terminal Side	93	0.043716	11178.21956	0	8	1.5012	9.48E-128
BW_20_1_111106004325_cidetd_msdeconv651.txt	ZZZ_sp|P0AA10|RL13_ECOLI 50S ribosomal protein L13 OS=Escherichia coli (strain K12) GN=rplM PE=1 SV=1	None	HURMYMSKYTZFMRUCAYMNMMNFQUCVSTUPOUZRTWYAYHTWR	Truncation at C-Terminal Side	45	0.043689	6148.176315	0	4	2.0128	2.43E-55
BW_20_1_111106004325_cidetd_msdeconv835.txt	ZZZ_sp|P69828|PTKA_ECOLI PTS system galactitol-specific EIIA component OS=Escherichia coli (strain K12) GN=gatA PE=1 SV=1	None	LRYFIIUPFTSNOIDLZWBMPWTEEZRUDIMOWVNEHNUMQPAPUQORQWGTVDNSVZ	Truncation at C-Terminal Side	58	0.043689	7701.272412	0	4	1.5174	3.37E-78
BW_20_1_111106004325_cidetd_msdeconv1264.txt	ZZZ_sp|P0A8A8|RIMP_ECOLI Ribosome maturation factor RimP OS=Escherichia coli (strain K12) GN=rimP PE=1 SV=2	None	PBGFHFSFQRFALFNUIKAKZGCTZIFTZEURLFLQLTESNGPTKMEMFRGLCTATNBRSCSDZKNGKZEVOSSYCRKOLBZKSCK	Truncation at N-Terminal Side	64	0.043605	10295.28705	0	7	1.2183	4.87E-113
BW_20_1_111106004325_cidetd_msdeconv2318.txt	ZZZ_sp|P41066|TRAK1_ECOLI TraK lipoprotein OS=Escherichia coli (strain K12) GN=traK PE=3 SV=1	None	OWWYSTAWFLAHNSYYRLLWGQKFEHTTUQYALMHQYSPLZFOMETIRPLQDUVYOOQNNWTCVLGTMCBHYSGGGEKYBSRZIULGDCNTI	Truncation at N-Terminal Side	150	0.04359	11730.24097	0	8	11.9739	1.04E-125
BW_20_1_111106004325_cidetd_msdeconv3362.txt	XXX_sp|P75976|YMFL_ECOLI Uncharacterized protein YmfL OS=Escherichia coli (strain K12) GN=ymfL PE=4 SV=2	None	QNWHKDSPYSPTNAREPMIVPWSWTFYTYBAGHKDRWVSMCOPHWWZBOIRVTDLHWMZMWKLOAGBDZKWEWKUMOILNMWOFLZZ	Truncation at C-Terminal Side	87	0.04359	11667.49991	0	8	6.9489	1.36E-117
BW_20_1_111106004325_cidetd_msdeconv1252.txt	ZZZ_sp|P0A8W2|SLYA_ECOLI Transcriptional regulator SlyA OS=Escherichia coli (strain K12) GN=slyA PE=3 SV=1	None	YPAGOVQYKHCGEZZUYKVNRPVICMSRBDPABUBIFYNKUOOSCETHTBTZCHGSIAM	Truncation at N-Terminal Side	85	0.043478	7320.559849	0	5	1.0652	2.51E-80
BW_20_1_111106004325_cidetd_msdeconv1416.txt	YYY_sp|P0AE30|ARTM_ECOLI Arginine ABC transporter permease protein ArtM OS=Escherichia coli (strain K12) GN=artM PE=1 SV=1	None	FFGTHPECHFWYAPBLNVQGWTOWIIPCKEUSRWUOACNYVYZIHTFZYIIRSUPC	Truncation at N-Terminal Side	166	0.043478	7267.616814	0	5	1.6462	2.77E-75
BW_20_1_111106004325_cidetd_msdeconv1426.txt	YYY_sp|Q46905|YGCO_ECOLI Ferredoxin-like protein YgcO OS=Escherichia coli (strain K12) GN=ygcO PE=3 SV=2	None	ITVMQQEVRWNLUGTIGLREWGERZVVALNVMEBYAWLGVAPEOOPCTWBCQNKWKUWLUUTLVPEIDTZADIQKBEGU	Truncation at C-Terminal Side	79	0.043478	9751.76784	0	7	1.5934	1.19E-103
BW_20_1_111106004325_cidetd_msdeconv1518.txt	YYY_sp|P77338|MSCK_ECOLI Mechanosensitive channel MscK OS=Escherichia coli (strain K12) GN=mscK PE=1 SV=1	None	BTWRAROQOEABWMDQLKQQLKMSFKVGDGTPSVFCEDUYKUZDLIZVUCDQQFQLBTCBT	Truncation at N-Terminal Side	1059	0.043478	7646.258504	0	5	1.1112	2.18E-81
BW_20_1_111106004325_cidetd_msdeconv1530.txt	ZZZ_sp|P0A729|YCEF_ECOLI Maf-like protein YceF OS=Escherichia coli (strain K12) GN=yceF PE=1 SV=1	None	HTISOYOGRFIIKQMVISZADQGPPQUHQWINUBBGAIZGDARFOFPPOUTSYP	Truncation at N-Terminal Side	140	0.043478	6854.130364	0	5	1.4318	7.72E-71
BW_20_1_111106004325_cidetd_msdeconv1564.txt	YYY_sp|Q46786|YGEF_ECOLI Putative uncharacterized protein YgeF OS=Escherichia coli (strain K12) GN=ygeF PE=5 SV=1	None	MWMLGSOHZRKIAKAQSVVRBQBYIBSMIYYPQWHEWIZPDBMMROFVGTWTMTSWNEKGY	Truncation at C-Terminal Side	61	0.043478	7778.706805	0	5	1.0536	1.40E-81
BW_20_1_111106004325_cidetd_msdeconv500.txt	ZZZ_sp|P02921|MELB_ECOLI Melibiose carrier protein OS=Escherichia coli (strain K12) GN=melB PE=1 SV=2	None	DZAIDQRGDAVDVWHZLHSZSOHSAZYOEKKGDBPWQACOKHEVVKQMHMWVCLEBRGZRKVPGOVOIYSE	Truncation at C-Terminal Side	71	0.043478	8987.9253	0	6	1.4824	1.21E-92
BW_20_1_111106004325_cidetd_msdeconv518.txt	YYY_sp|P08200|IDH_ECOLI Isocitrate dehydrogenase [NADP] OS=Escherichia coli (strain K12) GN=icd PE=1 SV=1	M_Acetylation	MLEEKBVAUZBFSGECQTVZSWB	Truncation at C-Terminal Side	23	0.043478	2712.550568	0	2	1.511	6.73E-29
BW_20_1_111106004325_cidetd_msdeconv670.txt	YYY_sp|P60240|RAPA_ECOLI RNA polymerase-associated protein RapA OS=Escherichia coli (strain K12) GN=rapA PE=1 SV=2	None	COYHBPFWVCCMCEWWMPIUENLRZLIMKEGNWUGMEYZAFK	Truncation at C-Terminal Side	42	0.043478	5507.709166	0	4	1.5888	4.95E-55
BW_20_1_111106004325_cidetd_msdeconv750.txt	YYY_sp|P15043|RECQ_ECOLI ATP-dependent DNA helicase RecQ OS=Escherichia coli (strain K12) GN=recQ PE=1 SV=5	None	AEGAVIFVPLNODBQRBFVTGTNL	Truncation at N-Terminal Side	585	0.043478	2744.41323	0	2	2.3812	4.44E-22
BW_20_1_111106004325_cidetd_msdeconv1383.txt	ZZZ_sp|P0AF16|MURJ_ECOLI Lipid II flippase MurJ OS=Escherichia coli (strain K12) GN=murJ PE=1 SV=1	None	MQMICLPPALKGPONPUZVWLKFPIMZMAACYOSMUSEPSSCYBTDELHPUBZYZBTRMF	Truncation at N-Terminal Side	451	0.043478	7399.565424	0	2	0.5496	1.04E-76
BW_20_1_111106004325_cidetd_msdeconv1485.txt	YYY_sp|P0ACQ0|RBSR_ECOLI Ribose operon repressor OS=Escherichia coli (strain K12) GN=rbsR PE=1 SV=2	None	ARHQPNKKKBZMOVDLNRADKBYEVQIMYVUONDHWPEEYNUDNFKDHYAHSYHCIHBOCCBTNKULTUYYQWKGGRBDWOIBLRZNRYIVUWDLVYY	Truncation at C-Terminal Side	98	0.043478	13005.62088	0	2	0.87437	2.99E-131
BW_20_1_111106004325_cidetd_msdeconv2049.txt	XXX_sp|P58037|YRHD_ECOLI Uncharacterized protein YrhD OS=Escherichia coli (strain K12) GN=yrhD PE=4 SV=1	None	FDKKHENOUBUMRVFRPWYAKWKISQEVMYYEKDTTGKTRGQQRVGLYDCU	No Truncation	-1	0.043478	6591.398339	0	2	0.49422	3.29E-68
BW_20_1_111106004325_cidetd_msdeconv2313.txt	YYY_sp|P0AAY1|BSSR_ECOLI Biofilm regulator BssR OS=Escherichia coli (strain K12) GN=bssR PE=4 SV=1	None	RWKCBQQZYQESGFLPGDCEHUBPALLGEIIPOBEUUBYULROLSBMVWIDLSBTVIFWPMFZLCFDGFRKQIVC	Truncation at N-Terminal Side	52	0.043478	9381.048317	0	2	0.81628	7.92E-91
BW_20_1_111106004325_cidetd_msdeconv2927.txt	ZZZ_sp|P0A6W0|GLSA2_ECOLI Glutaminase 2 OS=Escherichia coli (strain K12) GN=glsA2 PE=1 SV=1	None	YNHHKENMWRBTWQYKQBGGBDNBSRRYNVYMCQASYVVLWBOLITSWRZSGOPUQUSHMDGACHGRHDNSUEAHHEASGAPYATOZAWTZVLSMLVWKGYZTOVZZPPKVOBEIUKLMUMLCREPUMARGUQCMNDTNGZNKYFSZRHLWPWFOKBHOUPTGPBTLLRAVWSMLLQSBUVQDOHLGCIVOUWTITVKYQFVOTLZSYLFQQEIPUQMDUOCPOEPKLDSYKEYWMYMCRGQKUFCBGWFYAESTUCRUDSYRTWYQNKGIQFOHCGRZPRLEMWMZOVOFSYLOABVGTOEUEAPSI	No Truncation	-1	0.043478	39691.26025	0	2	0.668	1.97626e-323
BW_20_1_111106004325_cidetd_msdeconv3107.txt	YYY_sp|P69432|PGAD_ECOLI Biofilm PGA synthesis protein PgaD OS=Escherichia coli (strain K12) GN=pgaD PE=1 SV=1	None	VNCHTHZSKTYVRPFYCIAEKWRDAKWBVZWEZCFMOULBGSRZSPYQQMRHWCEIAOIZOUHOSLZFLPBUKHMDOHYUOHFHIUVYBPWFWIZPICLSTCGVYTFQKBLTAHNGRNHFZCDABRKFKFECCAKQW	No Truncation	-1	0.043478	17843.9364	0	1	0.75326	1.11E-187
BW_20_1_111106004325_cidetd_msdeconv735.txt	XXX_sp|P39161|UXUR_ECOLI Uxu operon transcriptional regulator OS=Escherichia coli (strain K12) GN=uxuR PE=4 SV=1	None	GGOZKOZRHLLQIFHSLAVTAAVNZCBFVNYNEEKK	Truncation at N-Terminal Side	221	0.043478	4396.274985	0	3	1.4457	7.18E-47
BW_20_1_111106004325_cidetd_msdeconv2366.txt	ZZZ_sp|P45543|FRLD_ECOLI Fructoselysine 6-kinase OS=Escherichia coli (strain K12) GN=frlD PE=1 SV=1	None	AOLNFWIAUIDHKBKOWBEAVWTEPCDNFZCUDTIEQAVNKUQHPANILGZUEIZRNDNBUCMCDLRBSRHWUTFQFFOAFAOWGIDNYFC	Truncation at C-Terminal Side	91	0.043367	11729.29538	0	8	6.6481	2.53E-123
BW_20_1_111106004325_cidetd_msdeconv2578.txt	ZZZ_sp|P0A7V0|RS2_ECOLI 30S ribosomal protein S2 OS=Escherichia coli (strain K12) GN=rpsB PE=1 SV=2	None	LGZQTOEHUECAUHEDLOMNPNVGBENRVDEOCGCMCMVZCPTQHPMYGQIPHRIFUDAALB	Truncation at N-Terminal Side	179	0.043307	7597.053969	0	5	1.2257	1.01E-82
BW_20_1_111106004325_cidetd_msdeconv1300.txt	ZZZ_sp|P29208|MENC_ECOLI o-succinylbenzoate synthase OS=Escherichia coli (strain K12) GN=menC PE=1 SV=2	None	TCHNCQUZZDKKNLALPKMEAGESMQTIGLSNUFVSYYVKIERMLLLKVZSAWZMSTOVO	Truncation at N-Terminal Side	260	0.043269	7267.404481	0	4	1.0413	4.29E-71
BW_20_1_111106004325_cidetd_msdeconv1835.txt	XXX_sp|P0AD07|YECF_ECOLI Uncharacterized protein YecF OS=Escherichia coli (strain K12) GN=yecF PE=4 SV=1	None	BISKTODCNKMAERWAIUGPDPGGOLKIDZHHVOOSSYRRDWNESHNOKC	Truncation at C-Terminal Side	50	0.043269	6538.138763	0	4	1.0318	1.84E-61
BW_20_1_111106004325_cidetd_msdeconv1288.txt	XXX_sp|P0AFZ5|SULA_ECOLI Cell division inhibitor SulA OS=Escherichia coli (strain K12) GN=sulA PE=1 SV=1	None	BBEALCHOPCVNNVONDGTHHWUDGNRSPIWWMUBYFQRAMADDBOVSBBTGBIOKNADDKQVVHPS	Truncation at N-Terminal Side	102	0.043165	8321.106081	0	6	1.2548	1.02E-89
BW_20_1_111106004325_cidetd_msdeconv1618.txt	XXX_sp|P64496|YOAG_ECOLI Protein YoaG OS=Escherichia coli (strain K12) GN=yoaG PE=1 SV=1	None	CWYSCAQDHTWACWBEPFQTEBSKYRLIWWNOMMKHGVGANQHCWWBBMBGCHUHERPHG	No Truncation	-1	0.043103	7540.585773	0	5	1.2014	2.85E-79
BW_20_1_111106004325_cidetd_msdeconv1908.txt	XXX_sp|P62554|CCDB_ECOLI Toxin CcdB OS=Escherichia coli (strain K12) GN=ccdB PE=1 SV=1	None	APCTVKVKYFRPOZZCMAMAUGOLTLELCTKHQGEVNKQZZRALTISWONLVQTRCMKAI	Truncation at C-Terminal Side	60	0.043103	7327.671633	0	5	1.2945	4.74E-79
BW_20_1_111106004325_cidetd_msdeconv570.txt	ZZZ_sp|P08395|SPPA_ECOLI Protease 4 OS=Escherichia coli (strain K12) GN=sppA PE=1 SV=2	None	TOWQDOARNVGIYZBUKDEBDALRWQOGZNTBLHNSNFWYISAEFDRTIGLCMW	Truncation at N-Terminal Side	564	0.043103	6954.680553	0	5	1.5977	7.03E-74
BW_20_1_111106004325_cidetd_msdeconv1419.txt	YYY_sp|P0AE74|CITT_ECOLI Citrate/succinate antiporter OS=Escherichia coli (strain K12) GN=citT PE=3 SV=1	None	KRTQNGVAYVCSHMPTWNUOKRSGGRZCSVLDNHDGNIYYQWTTUQSUINDSILHUCLIM	Truncation at C-Terminal Side	60	0.043103	7269.494852	0	5	1.173	1.79E-79
BW_20_1_111106004325_cidetd_msdeconv2245.txt	ZZZ_sp|P0AFL9|PQIA_ECOLI Paraquat-inducible protein A OS=Escherichia coli (strain K12) GN=pqiA PE=2 SV=1	None	ARLWATLAGTZCMTLLEVVQSYZLGQTEHZGSBMZFBVMGEITZKNMSFNRFBUVBFMNUOQBSEFATERQLTQAIZAKHSVOHEHMAQTNHPILZQEUFEPPRRVQVCABKCDYACBAAKQLNRYQKKRENOMRATBPNUPRBFCBMVPYHBVKWQNYGBCWYKRVDNNYDKNYSDVNYHBQE	Truncation at C-Terminal Side	184	0.043062	22384.01353	0	9	0.96554	1.62E-250
BW_20_1_111106004325_cidetd_msdeconv628.txt	XXX_sp|P75849|GLO22_ECOLI Hydroxyacylglutathione hydrolase GloC OS=Escherichia coli (strain K12) GN=gloC PE=1 SV=1	None	FINBGYODFRCKCTERCRSSDUIUPKNTWGLSTYWFUVWFWULGQPBSUTMCIYMLDIACNU	Truncation at N-Terminal Side	153	0.042857	7862.918388	0	4	1.5495	4.84E-80
BW_20_1_111106004325_cidetd_msdeconv788.txt	ZZZ_sp|P33342|YEHC_ECOLI Probable fimbrial chaperone YehC OS=Escherichia coli (strain K12) GN=yehC PE=2 SV=1	None	SNYPBACTDZSTKFCTBMDSSOGSQPQIWQDOSPYHIESTFRMUHTUHCZP	Truncation at C-Terminal Side	51	0.042857	6254.493121	0	4	1.6735	2.56E-67
BW_20_1_111106004325_cidetd_msdeconv796.txt	YYY_sp|P63417|YHBS_ECOLI Uncharacterized N-acetyltransferase YhbS OS=Escherichia coli (strain K12) GN=yhbS PE=3 SV=1	None	CMNQGOOSTAFBSGCLFFWAIZLLHUPLPKQPDTRIAGD	Truncation at N-Terminal Side	128	0.042857	4656.186988	0	3	1.684	3.52E-52
BW_20_1_111106004325_cidetd_msdeconv1745.txt	ZZZ_sp|P0CF30|INSB8_ECOLI Insertion element IS1 8 protein InsB OS=Escherichia coli (strain K12) GN=JW2285 PE=3 SV=1	None	IFFNVMZZOHHAPNPMBYNYONEQEQSYMREIEEFIDZYYVYKDSFPGWZHAYLNLZLHHMTAIAQTDTGCUHBTBY	Truncation at C-Terminal Side	77	0.042857	9698.243148	0	3	0.71338	4.77E-104
BW_20_1_111106004325_cidetd_msdeconv3045.txt	YYY_sp|Q47319|YFIP_ECOLI DTW domain-containing protein YfiP OS=Escherichia coli (strain K12) GN=yfiP PE=3 SV=2	None	LYELDYNANHSAOGETKLHGBWGSMOHFAUGKCMZEUSPABFICCQSVMYINGYHRTTAHYSSPGZGFUWTAHDCYGN	Truncation at C-Terminal Side	78	0.042857	9221.720734	0	3	1.1702	2.91E-105
BW_20_1_111106004325_cidetd_msdeconv403.txt	ZZZ_sp|P00936|CYAA_ECOLI Adenylate cyclase OS=Escherichia coli (strain K12) GN=cyaA PE=1 SV=5	NME	MOYEAIWPEKKKAHDBIRHQTUZTOQLLRUOLZMVASWOREILCDL	Truncation at C-Terminal Side	46	0.042857	6251.557581	0	4	1.5016	7.39E-61
BW_20_1_111106004325_cidetd_msdeconv1156.txt	ZZZ_sp|P37349|DHAM_ECOLI Protein-lysine deacetylase OS=Escherichia coli (strain K12) GN=dhaM PE=1 SV=3	None	HPVCZVDLZTNFTLSERDGSMLMIDSCEBTDUQIQDVVYEKDFEHGEABIHBIMQELCQNIHPYAEFUEKNBZEBPBOCIGIGYRUQISAVAWF	Truncation at C-Terminal Side	94	0.042781	11179.23275	0	8	1.9972	4.12E-128
BW_20_1_111106004325_cidetd_msdeconv1202.txt	ZZZ_sp|P0ABF6|CDD_ECOLI Cytidine deaminase OS=Escherichia coli (strain K12) GN=cdd PE=1 SV=1	None	FTWQUYGCRSSEYRNUDYBAGLVBLSNGHZPLVPQRAFSEOMWGLATVVZCIGZMRNCPUOKZIGSMHACFQAUFLEFGVHMHLYBPDZHZMA	Truncation at C-Terminal Side	93	0.042781	11178.21956	0	8	2.5482	9.48E-128
BW_20_1_111106004325_cidetd_msdeconv2298.txt	XXX_sp|P42915|YRAJ_ECOLI Outer membrane usher protein YraJ OS=Escherichia coli (strain K12) GN=yraJ PE=2 SV=1	None	LCTIDCRIKEBUEUQYWOIDMGVEOBPDANCNPTLEYRSVYTAGZGZEVFYOMOWATDBGFKRMFFHMYNGIVWZDMASLBAEGYVCBZP	Truncation at N-Terminal Side	748	0.042781	11190.36742	0	8	2.8444	7.91E-124
BW_20_1_111106004325_cidetd_msdeconv2306.txt	ZZZ_sp|P64474|YDHL_ECOLI Uncharacterized protein YdhL OS=Escherichia coli (strain K12) GN=ydhL PE=4 SV=2	None	FGISEYOUZMKDURYQNTKZDRHZTGUALYUFCIITPDMZDCMLCGVYTREVYNCHNWHDAUFDTPRHDPQSHDLUVBG	No Truncation	-1	0.042763	9822.216748	0	6	3.6695	1.70E-107
BW_20_1_111106004325_cidetd_msdeconv2422.txt	ZZZ_sp|P0DP63|YBEH_ECOLI Putative protein YbeH OS=Escherichia coli (strain K12) GN=ybeH PE=5 SV=1	None	UVOESTKNBBSKPGTSMVEHQEGCKYVPQAZIMAUQFFUOOKBFCFYLCVNRTLKWIHOPIAHBFEDIESTWSEI	No Truncation	-1	0.042763	9491.784614	0	6	1.2401	9.49E-103
BW_20_1_111106004325_cidetd_msdeconv1098.txt	ZZZ_sp|P0CF53|INSD1_ECOLI Transposase InsD for insertion element IS2A OS=Escherichia coli (strain K12) GN=insD1 PE=4 SV=1	None	VYAIGRFVGEUQQPBTIIGAVGZGVMPBIIQMOVHNITOKVSSNMMYLCTNHYFZYUQSE	Truncation at C-Terminal Side	60	0.042735	7168.275081	0	5	1.1408	1.39E-79
BW_20_1_111106004325_cidetd_msdeconv1672.txt	YYY_sp|P0A9U8|YDIO_ECOLI Probable acyl-CoA dehydrogenase YdiO OS=Escherichia coli (strain K12) GN=ydiO PE=3 SV=1	None	MMPDEDOIFYFUEBERTWCMGZLZMURGASDOMKIRVRGHWYDDGKIMFZSVCIAABWC	Truncation at N-Terminal Side	324	0.042735	7458.652021	0	5	2.3642	6.04E-79
BW_20_1_111106004325_cidetd_msdeconv408.txt	XXX_sp|P76630|YGAZ_ECOLI Inner membrane protein YgaZ OS=Escherichia coli (strain K12) GN=ygaZ PE=1 SV=1	None	PYEZCEWHRLDLVMRHPWHZWDMPQICRCDUDKAYBDDFKWMDGUGNKASBBQMW	Truncation at C-Terminal Side	55	0.042735	6963.252851	0	5	1.7209	4.02E-73
BW_20_1_111106004325_cidetd_msdeconv464.txt	YYY_sp|P0ACH8|MELR_ECOLI Melibiose operon regulatory protein OS=Escherichia coli (strain K12) GN=melR PE=1 SV=1	None	QDSGPZIIQWMDWTFUTMBETUDDHNCHRZRUMQGVMAVFBLBKABLBNIVLINIIUG	Truncation at N-Terminal Side	244	0.042735	6962.307747	0	5	1.7755	2.44E-77
BW_20_1_111106004325_cidetd_msdeconv466.txt	YYY_sp|P39337|YJGM_ECOLI Uncharacterized N-acetyltransferase YjgM OS=Escherichia coli (strain K12) GN=yjgM PE=3 SV=2	None	OWHWEFIKLOZFCKSFIQFLCYDHPFHHYTDSOGNVWKGFBBEAGCZGKAYKZI	Truncation at N-Terminal Side	113	0.042735	6962.83728	0	5	2.0732	5.49E-71
BW_20_1_111106004325_cidetd_msdeconv602.txt	XXX_sp|P0AAB4|UBID_ECOLI 3-octaprenyl-4-hydroxybenzoate carboxy-lyase OS=Escherichia coli (strain K12) GN=ubiD PE=1 SV=1	None	LIGTNBNEHTETERRAFGFYSQGKQGVIRZLBBMBHQZTAPCTFOHHQRUGRHQAKFC	Truncation at N-Terminal Side	439	0.042735	6962.212723	0	5	2.6727	3.67E-76
BW_20_1_111106004325_cidetd_msdeconv608.txt	YYY_sp|P0ADD7|YJJQ_ECOLI Putative transcription factor YjjQ OS=Escherichia coli (strain K12) GN=yjjQ PE=1 SV=1	None	ZCZLVEPNMOVSQAYKSEULPGOZSEAPLQNUQKKKQKQQOSSFAKLMONGBGVVGK	Truncation at C-Terminal Side	57	0.042735	6962.379001	0	5	1.695	1.18E-70
BW_20_1_111106004325_cidetd_msdeconv417.txt	ZZZ_sp|P0ACS9|ACRR_ECOLI HTH-type transcriptional regulator AcrR OS=Escherichia coli (strain K12) GN=acrR PE=1 SV=1	None	GFRATWOMPOZFVNNATFZZMUSIDITPLHNWQSOZHANDKOAIEVSWFCIHKV	Truncation at C-Terminal Side	54	0.042735	6962.346698	0	5	1.466	3.75E-72
BW_20_1_111106004325_cidetd_msdeconv605.txt	YYY_sp|P0CF42|INSC3_ECOLI Transposase InsC for insertion element IS2F OS=Escherichia coli (strain K12) GN=insC3 PE=3 SV=1	None	EAETRIZSAYZANICAWGMIDHIKYDLIOHGMCWONDSQWSBUUDUMNOVKLYQ	Truncation at C-Terminal Side	54	0.042735	6962.421629	0	5	1.4989	5.09E-73
BW_20_1_111106004325_cidetd_msdeconv607.txt	ZZZ_sp|P36881|YADI_ECOLI Putative phosphotransferase enzyme IIA component YadI OS=Escherichia coli (strain K12) GN=yadI PE=3 SV=2	None	SYEHEANLFLKARQRKUZFQVYZNCVHUYZMVKHWBSHLLBBCFICYKHPYLKAR	Truncation at C-Terminal Side	55	0.042735	6964.163341	0	5	1.4833	2.45E-71
BW_20_1_111106004325_cidetd_msdeconv772.txt	ZZZ_sp|P77181|PAAY_ECOLI Phenylacetic acid degradation protein PaaY OS=Escherichia coli (strain K12) GN=paaY PE=3 SV=1	None	ZUANEWEZYCRTVHCZZKPGGFZUDNFNGADKLFFAHYZQ	Truncation at N-Terminal Side	156	0.042683	4872.904461	0	3	1.6703	2.37E-43
BW_20_1_111106004325_cidetd_msdeconv2059.txt	XXX_sp|P18033|TRAQ_ECOLI Protein TraQ OS=Escherichia coli (strain K12) GN=traQ PE=1 SV=1	None	IZGIEZSVTDOPGALFMWMUWCQDEEYRRWFYGNSSUFAQBCVGPSDGPAGSLAFHRNDECIPRACGLYVCPCMGADYBDWBVALUAVIMAHZM	No Truncation	-1	0.042683	10873.46887	0	3	1.0699	3.43E-111
BW_20_1_111106004325_cidetd_msdeconv2130.txt	ZZZ_sp|P0AED5|UVRY_ECOLI Response regulator UvrY OS=Escherichia coli (strain K12) GN=uvrY PE=1 SV=1	None	VKPILEYITGRGKMCKNADZGESQHTOGKHKIMWOUSDIMUEFBZHPSLGWLVEMHUWEGOELOYUZUUZUCUVTVCVOELGIAMRTUIYEABBMAHKM	Truncation at C-Terminal Side	99	0.042654	12645.61464	0	9	2.0881	2.67E-133
BW_20_1_111106004325_cidetd_msdeconv2994.txt	XXX_sp|P0ABN5|DCUA_ECOLI Anaerobic C4-dicarboxylate transporter DcuA OS=Escherichia coli (strain K12) GN=dcuA PE=1 SV=1	None	VTYCHVCQRITEKYWTMNPTQIYYSBSDUAKBLHFSOZTIRGPCDAVUCRAFTNHIYRBYAHBEBFOEZZPYAZWFFCCGVQLHFRFVIOWMYFGFQHRKQVRAAS	Truncation at N-Terminal Side	327	0.042601	13359.58917	0	8	1.5472	4.50E-144
BW_20_1_111106004325_cidetd_msdeconv298.txt	XXX_sp|P17109|MEND_ECOLI 2-succinyl-5-enolpyruvyl-6-hydroxy-3-cyclohexene-1-carboxylate synthase OS=Escherichia coli (strain K12) GN=menD PE=1 SV=4	None	LMVFKFISNGFYBSOINBRKVE	Truncation at C-Terminal Side	22	0.042553	2775.44171	0	2	1.3116	1.02E-26
BW_20_1_111106004325_cidetd_msdeconv3538.txt	XXX_sp|Q2M7M3|YSAB_ECOLI Uncharacterized lipoprotein YsaB OS=Escherichia coli (strain K12) GN=ysaB PE=3 SV=1	None	NRKWPYISKHZLAKUASPCYQWASEEGHDKVZVPSMHCMBANZUFRAHLPVIALVDVCWTYMUCCLSWYNBQOPIDUPIIKUKPDZIOBRCUBPDUAUS	No Truncation	-1	0.042553	12203.89874	0	2	1.2736	1.27E-124
BW_20_1_111106004325_cidetd_msdeconv958.txt	XXX_sp|P76270|MSRC_ECOLI Free methionine-R-sulfoxide reductase OS=Escherichia coli (strain K12) GN=msrC PE=1 SV=2	None	TSQIVRAYLFNNYYVMLIWWPS	Truncation at C-Terminal Side	22	0.042553	2763.388295	0	2	1.7235	1.27E-24
BW_20_1_111106004325_cidetd_msdeconv2005.txt	ZZZ_sp|P76034|YCIT_ECOLI Uncharacterized HTH-type transcriptional regulator YciT OS=Escherichia coli (strain K12) GN=yciT PE=4 SV=1	None	EOULRHMDOCSVYIEHQASWSBTLGCZNBPMIKNCILSQFEBVKOMGSAWYTSIWRQUASDOKGBMYRFGEYUPGLSTYW	Truncation at C-Terminal Side	80	0.042553	10098.91139	0	2	0.88353	2.48E-110
BW_20_1_111106004325_cidetd_msdeconv2133.txt	XXX_sp|P75987|IRAM_ECOLI Anti-adapter protein IraM OS=Escherichia coli (strain K12) GN=iraM PE=1 SV=1	None	DEULBOHGWMHDVTBVZORPDFOMAQOBKGFUDZBPMBEEHERQEGERPUPBRFFDQCHWZVFHYQBDDMUTAIPFOONWIVWQCYABYIAUVDQZDMHOTLLNSFO	No Truncation	-1	0.042553	14344.07277	0	2	0.80294	8.95E-144
BW_20_1_111106004325_cidetd_msdeconv2521.txt	YYY_sp|P0AEX5|KPPR_ECOLI Probable phosphoribulokinase OS=Escherichia coli (strain K12) GN=prkB PE=3 SV=1	None	POYIEPFNFPZOZIGOMKTMTEWYFZHPLZEGIRGDCMHLWPQMUGHUBIPPOAHQFRFBVCQQBIYADCREPSDGYKHYFUSVFOPNZKRGIYQRKPFIWQAWGHRIBLERVCMIHWTNEUYRDNBRUZUMDSLBEPLSCBNRMLKPAOPGWEGFPQYVAMBWGIPVGYBGEBMQETQLNQUYVVRWOGZPBNVYVZQFKVNNKUGAQCBMQUUALOOPBOLUIWOLEIZYIUBFMZKDDQQMNYSBZHKSEDVSFKIPLNHLHCOGQQCIOYGTWPKWVHEUIMEDZ	No Truncation	-1	0.042553	37044.76795	0	2	0.47051	4.44659e-323
BW_20_1_111106004325_cidetd_msdeconv312.txt	ZZZ_sp|P0A8U6|METJ_ECOLI Met repressor OS=Escherichia coli (strain K12) GN=metJ PE=1 SV=2	None	GYOSBBSNTRPHYDHSYWWYULEBGODYWSKEWLIFADRRTPSGPVZZI	Truncation at N-Terminal Side	56	0.042453	6314.344528	0	4	4.3097	1.26E-64
BW_20_1_111106004325_cidetd_msdeconv342.txt	ZZZ_sp|Q46896|CAS1_ECOLI CRISPR-associated endonuclease Cas1 OS=Escherichia coli (strain K12) GN=ygbT PE=1 SV=1	None	QCKGAANEWUQRLVQGYTLREDZVYYVMDDQZIFWBBIVQLKGDGDMQBHSNP	Truncation at N-Terminal Side	252	0.042453	6313.282598	0	4	1.3578	2.48E-68
BW_20_1_111106004325_cidetd_msdeconv1601.txt	XXX_sp|P75826|LYSO_ECOLI Lysine exporter LysO OS=Escherichia coli (strain K12) GN=lysO PE=2 SV=2	None	IPGUTCSGPZNYAVHDDVRYFDMIVTWDNOSQRMRRWLNIFVVKSKLFDWIFYCLSCKCYOSIETILIICDRWRPGAAM	Truncation at C-Terminal Side	79	0.042453	9732.183578	0	4	1.1086	2.78E-101
BW_20_1_111106004325_cidetd_msdeconv331.txt	ZZZ_sp|Q9JMT4|YUAF_ECOLI Uncharacterized membrane protein YuaF OS=Escherichia coli (strain K12) GN=yuaF PE=4 SV=1	None	WIUABODIPBBTDTANGFYDAVAMDUWHNVIRERADLZYKVNQVQOKWQN	Truncation at N-Terminal Side	150	0.042453	6310.825161	0	4	1.4605	3.44E-60
BW_20_1_111106004325_cidetd_msdeconv395.txt	ZZZ_sp|P64506|YEBY_ECOLI Uncharacterized protein YebY OS=Escherichia coli (strain K12) GN=yebY PE=3 SV=1	None	WPDDUBMDQVYUSNSMVRLELKOVPPDRBSKCUSDDHOWGOYSHKHUS	Truncation at N-Terminal Side	65	0.042453	6314.502352	0	4	1.7946	1.89E-60
BW_20_1_111106004325_cidetd_msdeconv2246.txt	XXX_sp|P0AD61|KPYK1_ECOLI Pyruvate kinase I OS=Escherichia coli (strain K12) GN=pykF PE=1 SV=1	None	LKGRZKSAEASCBVIADKZOEKGDRWLDAYYUYPCVGYGMGWQBHEPVFOWMTIBVFWIEPGSRCOFPOIDGGMMFAPNVQBWHAGUHWALM	Truncation at C-Terminal Side	92	0.042328	11296.13485	0	8	3.0784	1.24E-125
BW_20_1_111106004325_cidetd_msdeconv2703.txt	YYY_sp|P64562|YQFE_ECOLI Putative uncharacterized protein YqfE OS=Escherichia coli (strain K12) GN=yqfE PE=5 SV=1	None	WEIGERVURQFQRDLIMTBHFOHVGPVVZUKGWPDLBGTLVOCYKZYYIFCYPVQDEEZTSINYGMGCCHWOEVYE	No Truncation	-1	0.042254	9649.830746	0	3	1.0237	2.55E-92
BW_20_1_111106004325_cidetd_msdeconv2937.txt	YYY_sp|Q47706|UIDC_ECOLI Membrane-associated protein UidC OS=Escherichia coli (strain K12) GN=uidC PE=1 SV=3	None	IGBCOHMBRGHBYABGITWKEVFQUBDTGGHBZCOGBLSZAHPDIUCRVKBPLKTHKKQIGUIBYOYPILTEGIVRCICCVNIHUSVKVCRAIWASCDEONGAMAPIIUZTGZLZH	Truncation at C-Terminal Side	116	0.042254	13775.13977	0	3	1.0827	1.72E-155
BW_20_1_111106004325_cidetd_msdeconv3020.txt	XXX_sp|P08868|YUAZ_ECOLI Uncharacterized protein YuaZ OS=Escherichia coli (strain K12) GN=yuaZ PE=4 SV=2	None	YTCVAVUIOQIKGTQHAZFIKGAQCMANCKPWOPEQFVQYYYLNLHCFYYPLOWGRYPRPBCAGOMTLQHICZ	Truncation at N-Terminal Side	17	0.042208	9220.887028	0	5	1.4824	2.12E-93
BW_20_1_111106004325_cidetd_msdeconv3032.txt	YYY_sp|P37614|YHHL_ECOLI Uncharacterized protein YhhL OS=Escherichia coli (strain K12) GN=yhhL PE=4 SV=1	None	RBAOBARVPDCNICGBEKBVNSPCIWGAVBUDDEENWNGTEDKEYQAICULNPCYTDQPZDNLOFNOLFNNDVKO	Truncation at C-Terminal Side	75	0.042208	9221.986711	0	6	2.6669	7.06E-96
BW_20_1_111106004325_cidetd_msdeconv3034.txt	XXX_sp|P11866|TDCR_ECOLI Threonine dehydratase operon activator protein OS=Escherichia coli (strain K12) GN=tdcR PE=4 SV=2	NME_Acetylation	STCCHLRBDBEKEVWFGATBQBZIABWLEZGCPCEIMZNTKBBTOTWUAKBLKMCGZWLOYDPNREICKQE	No Truncation	-1	0.042208	8743.825518	0	6	5.192	4.09E-94
BW_20_1_111106004325_cidetd_msdeconv2089.txt	XXX_sp|P45505|YFAH_ECOLI Putative uncharacterized protein YfaH OS=Escherichia coli (strain K12) GN=yfaH PE=5 SV=1	None	PKIIYHGIWMCGHOYZWKBMOKYZGYSSWTUUEGEHIWYRYCTMCUMRYKYIVWUUPOOSUBQOWQTI	No Truncation	-1	0.042208	9561.894678	0	6	1.3957	7.01E-86
BW_20_1_111106004325_cidetd_msdeconv2095.txt	XXX_sp|P45505|YFAH_ECOLI Putative uncharacterized protein YfaH OS=Escherichia coli (strain K12) GN=yfaH PE=5 SV=1	None	PKIIYHGIWMCGHOYZWKBMOKYZGYSSWTUUEGEHIWYRYCTMCUMRYKYIVWUUPOOSUBQOWQTI	No Truncation	-1	0.042208	9561.894678	0	6	1.1787	7.01E-86
BW_20_1_111106004325_cidetd_msdeconv3021.txt	XXX_sp|P64471|YDHI_ECOLI Uncharacterized protein YdhI OS=Escherichia coli (strain K12) GN=ydhI PE=4 SV=1	None	ATVISRSAPTCVQGSOOSDDTSIGYZBMIVNPNWWAYFQRGEAOBADPSRUYLLRQQASFTBMNMTCEUICYTLLQIY	No Truncation	-1	0.042208	9406.239796	0	6	1.2363	2.34E-104
BW_20_1_111106004325_cidetd_msdeconv722.txt	ZZZ_sp|P0AGK4|YHBY_ECOLI RNA-binding protein YhbY OS=Escherichia coli (strain K12) GN=yhbY PE=1 SV=1	None	PPYSEZKGEGKOLYAKLHQIIETAIDNELYQPMKTBKVAVDQ	Truncation at C-Terminal Side	42	0.042169	4942.54256	0	3	1.6378	2.20E-45
BW_20_1_111106004325_cidetd_msdeconv884.txt	YYY_sp|P27296|DING_ECOLI Probable ATP-dependent helicase DinG OS=Escherichia coli (strain K12) GN=dinG PE=1 SV=3	None	YFQWFHBWWGAAYALSQDBNNZURTGSIYPCBHHBGIBEVV	Truncation at N-Terminal Side	675	0.042169	4922.053398	0	3	1.9615	2.18E-46
BW_20_1_111106004325_cidetd_msdeconv1125.txt	ZZZ_sp|P33363|BGLX_ECOLI Periplasmic beta-glucosidase OS=Escherichia coli (strain K12) GN=bglX PE=3 SV=2	None	BOBFUOBTGDFFUGOAGLKFFFLASRMSEULSKVTQHLBSRSHLCDLTPUIFCDBKBCMUMIWPBTEGRTR	Truncation at N-Terminal Side	694	0.042105	8870.194725	0	4	0.95061	3.30E-92
BW_20_1_111106004325_cidetd_msdeconv1455.txt	ZZZ_sp|P67729|YFEO_ECOLI Putative ion-transport protein YfeO OS=Escherichia coli (strain K12) GN=yfeO PE=3 SV=1	None	RRNOZDHRHQGNSNHCMKYQGURFPQGISINMWTVMTFERPKIDEUFYPQGNNUHBWWMLHSECFZRSASWGUANWWHPC	Truncation at C-Terminal Side	80	0.042105	10131.6467	0	4	0.97492	3.55E-108
BW_20_1_111106004325_cidetd_msdeconv1773.txt	ZZZ_sp|P0AEF8|DPPB_ECOLI Dipeptide transport system permease protein DppB OS=Escherichia coli (strain K12) GN=dppB PE=1 SV=1	None	WCLMCWLECWDQIVTFTZFNSLBYLBVOPIDBCGVKRDMNLKTNTIPUOZIADIPWSGEWDIBBDFNDMBZWGPUCUKRCFUUMQBNIRNVWTDPRMHPAFUFBFQEFLUDKRNLMQKUWNMWQZATORLAKGDPOTAAZYCVBDIBSBCCNHLFWHYTKWGSZIFNFVGFEOFWCFGUKCPBCPCIMFIQUZMODSBKMWWBDRHOECUSFNEWHLDPHGHPZZVRDVQFTNEMAESIQMBMAIGPMIEWANTCIO	Truncation at N-Terminal Side	82	0.042105	32450.58876	0	4	0.77956	1.4822e-323
BW_20_1_111106004325_cidetd_msdeconv1851.txt	YYY_sp|P0ACW0|YDAF_ECOLI Uncharacterized protein YdaF OS=Escherichia coli (strain K12) GN=ydaF PE=4 SV=1	None	QHVYVFUDLVNFSNQPQADYUMUUSSRIIFANFRKSLPWSMPEYFQIUTEB	No Truncation	-1	0.042056	6401.98293	0	4	1.0163	2.49E-65
BW_20_1_111106004325_cidetd_msdeconv1374.txt	ZZZ_sp|P43671|PQIB_ECOLI Paraquat-inducible protein B OS=Escherichia coli (strain K12) GN=pqiB PE=1 SV=2	None	SSTIICCUOZVDNAGGVYAUKADASGUDZNTHRUYPTLOYBMRORLFBGTAOSCQUGTE	Truncation at C-Terminal Side	59	0.042017	7250.87246	0	5	1.1256	5.29E-79
BW_20_1_111106004325_cidetd_msdeconv1522.txt	XXX_sp|P0ABM9|CCMH_ECOLI Cytochrome c-type biogenesis protein CcmH OS=Escherichia coli (strain K12) GN=ccmH PE=1 SV=1	None	DBCSGTUIRNKCELFIVZHTVSUQCHOLHNMDODTWBMUMPBGEIZTCWMBMQVOVFUAW	Truncation at C-Terminal Side	60	0.042017	7699.020352	0	5	1.1114	2.73E-75
BW_20_1_111106004325_cidetd_msdeconv1556.txt	YYY_sp|P0AE30|ARTM_ECOLI Arginine ABC transporter permease protein ArtM OS=Escherichia coli (strain K12) GN=artM PE=1 SV=1	None	FFGTHPECHFWYAPBLNVQGWTOWIIPCKEUSRWUOACNYVYZIHTFZYIIRSUPC	Truncation at N-Terminal Side	166	0.042017	7267.616814	0	5	1.1922	2.77E-75
BW_20_1_111106004325_cidetd_msdeconv1311.txt	YYY_sp|P77280|YDJJ_ECOLI Uncharacterized zinc-type alcohol dehydrogenase-like protein YdjJ OS=Escherichia coli (strain K12) GN=ydjJ PE=1 SV=1	None	UDVFPCGNRLAVVTDSNUZQSOLGAUIONZQITRBETZLPSBATSLASSALBKGHTWVOMBBVROUDDZOOFNBSVKUOOVWIC	Truncation at C-Terminal Side	84	0.041899	10704.82485	0	7	1.034	1.30E-111
BW_20_1_111106004325_cidetd_msdeconv1359.txt	YYY_sp|P0ACH8|MELR_ECOLI Melibiose operon regulatory protein OS=Escherichia coli (strain K12) GN=melR PE=1 SV=1	None	LCCADAEASYLFZEFTFSMFGWUWCOGWOHNOPCOOQDKCKLKGUZIMHIFFMSNRZPGRGBKMNVTULKCZFKBKLSKUUVI	Truncation at C-Terminal Side	83	0.041899	10689.65557	0	7	1.1341	1.56E-112
BW_20_1_111106004325_cidetd_msdeconv1070.txt	ZZZ_sp|P10408|SECA_ECOLI Protein translocase subunit SecA OS=Escherichia coli (strain K12) GN=secA PE=1 SV=2	None	AIFOYUKTHAQKWZKRZWPVKHZMNOORMD	Truncation at N-Terminal Side	871	0.041667	4290.628253	0	3	1.1278	2.14E-38
BW_20_1_111106004325_cidetd_msdeconv1150.txt	ZZZ_sp|Q46901|CSE1_ECOLI CRISPR system Cascade subunit CasA OS=Escherichia coli (strain K12) GN=casA PE=1 SV=1	None	EWPWNHYYLKHELSODNOHEUQLMUNYVROUZALE	Truncation at N-Terminal Side	467	0.041667	5014.601779	0	3	1.3574	7.44E-41
BW_20_1_111106004325_cidetd_msdeconv1160.txt	ZZZ_sp|P0AFL3|PPIA_ECOLI Peptidyl-prolyl cis-trans isomerase A OS=Escherichia coli (strain K12) GN=ppiA PE=1 SV=1	None	BMKMHQSCULOYTNZQACPWCVTNTBVCIYARBBECGNGLFBAOWGFTZQNOEUOCSEKORBRONK	Truncation at C-Terminal Side	66	0.041667	8631.795091	0	6	1.0628	7.04E-89
BW_20_1_111106004325_cidetd_msdeconv280.txt	XXX_sp|P02413|RL15_ECOLI 50S ribosomal protein L15 OS=Escherichia coli (strain K12) GN=rplO PE=1 SV=1	None	GYKFTCRWMEZBWUSHQRQIPANKKCAKLVKHKR	Truncation at C-Terminal Side	34	0.041667	4269.067768	0	3	1.1606	2.24E-45
BW_20_1_111106004325_cidetd_msdeconv364.txt	XXX_sp|P30744|SDHM_ECOLI L-serine dehydratase 2 OS=Escherichia coli (strain K12) GN=sdaB PE=2 SV=2	None	HWCHPMZONSSDGUUVDAWVGES	Truncation at C-Terminal Side	23	0.041667	2834.479086	0	2	1.4646	6.38E-28
BW_20_1_111106004325_cidetd_msdeconv434.txt	XXX_sp|P77445|EUTE_ECOLI Ethanolamine utilization protein EutE OS=Escherichia coli (strain K12) GN=eutE PE=4 SV=1	None	GMKLRRGDICKAVTKTZTGGWKFWOMHSEGWBSACIBFGTAKWBPROBVKTPBYFOGURPQQML	Truncation at C-Terminal Side	64	0.041667	7864.815553	0	5	1.6053	3.97E-85
BW_20_1_111106004325_cidetd_msdeconv486.txt	XXX_sp|P75966|RLUE_ECOLI Ribosomal large subunit pseudouridine synthase E OS=Escherichia coli (strain K12) GN=rluE PE=1 SV=2	None	SAHOESWAPMALPPYPBOEOAOAWOKDLMORTBVYVGQLLNTGKVYOEDQRDHAWEDYN	Truncation at N-Terminal Side	158	0.041667	7862.92927	0	5	1.7668	2.51E-75
BW_20_1_111106004325_cidetd_msdeconv542.txt	ZZZ_sp|E2JKY7|LPMG_ECOLI mgtA leader peptide OS=Escherichia coli (strain K12) GN=mgtL PE=3 SV=1	None	ZDZNCYNBLYOGOOLKM	No Truncation	-1	0.041667	2469.69523	0	2	1.5369	4.92E-19
BW_20_1_111106004325_cidetd_msdeconv648.txt	XXX_sp|C1P607|IBSA_ECOLI Small toxic protein IbsA OS=Escherichia coli (strain K12) GN=ibsA PE=2 SV=1	None	IPYKGEEKUUTQODNIDRR	No Truncation	-1	0.041667	2554.083326	0	2	1.6761	1.60E-21
BW_20_1_111106004325_cidetd_msdeconv806.txt	XXX_sp|P0A9K1|PHOH_ECOLI Protein PhoH OS=Escherichia coli (strain K12) GN=phoH PE=1 SV=1	None	KIIMMGOEIIUOMWEMLAOB	Truncation at N-Terminal Side	334	0.041667	2856.884833	0	2	1.7639	3.28E-20
BW_20_1_111106004325_cidetd_msdeconv814.txt	ZZZ_sp|P09348|MOTA_ECOLI Motility protein A OS=Escherichia coli (strain K12) GN=motA PE=1 SV=1	None	IQGOMKHEEACDRFVQRAKBVSR	Truncation at N-Terminal Side	272	0.041667	2856.95188	0	2	1.697	1.29E-23
BW_20_1_111106004325_cidetd_msdeconv1173.txt	XXX_sp|P0ABM5|CCMD_ECOLI Heme exporter protein D OS=Escherichia coli (strain K12) GN=ccmD PE=1 SV=1	None	ESPISFDAFHKWHRAVVDWGIUNCVGTPHPVQVMOUUHFQONWLLQBTKQOWQLBSYCAUUYSRDUNZO	No Truncation	-1	0.041667	9061.228603	0	2	0.57401	3.83E-94
BW_20_1_111106004325_cidetd_msdeconv1985.txt	XXX_sp|P67603|YQFB_ECOLI UPF0267 protein YqfB OS=Escherichia coli (strain K12) GN=yqfB PE=1 SV=1	None	GNDVDNDVIZGIVTQDQZVLFWPBCOTTGLOUIGHPFTAWRVCQKELKWNYGKAIDORUVPQIFPSEBRTBTQOERGLGITRNGYGNLGMFFYHTIACTODPB	No Truncation	-1	0.041667	12512.98455	0	3	0.94347	1.78E-138
BW_20_1_111106004325_cidetd_msdeconv2003.txt	ZZZ_sp|P77503|YCJS_ECOLI Uncharacterized oxidoreductase YcjS OS=Escherichia coli (strain K12) GN=ycjS PE=3 SV=1	None	AYFWLGLQOEFVGIPSQFOOTGVPDKVDSSGTWFWBMVKZLGQAEFNSAIWGCWUQDMKKRCVMLQCKSTKOBSLONTBLBHEOZACCPREMQRRYCPRIWSFRVKBQGNKZVIVIFBDLYLLBUVAQHKQZUSGGQDTZEBIPNKZQDKSVTYFUSMPLTWIYAZNVZNBRO	Truncation at N-Terminal Side	178	0.041667	21422.58568	0	3	0.82196	2.93E-230
BW_20_1_111106004325_cidetd_msdeconv2929.txt	ZZZ_sp|Q46809|YQEC_ECOLI Uncharacterized protein YqeC OS=Escherichia coli (strain K12) GN=yqeC PE=4 SV=2	None	VBQEWIEQCZPOCTEZFWMYUHADSGCTNIQVALNLAIHQERROHORSFNBKUHDIOKGAYMGBOAHBKHKDFKKL	Truncation at C-Terminal Side	76	0.041667	9821.598496	0	2	0.91416	1.31E-104
BW_20_1_111106004325_cidetd_msdeconv305.txt	ZZZ_sp|P27296|DING_ECOLI Probable ATP-dependent helicase DinG OS=Escherichia coli (strain K12) GN=dinG PE=1 SV=3	M_Acetylation	MUVQGTPBADUCVBURBLABGIEGGTIWSSGDMUNGZZWIBEKU	Truncation at C-Terminal Side	44	0.041667	5052.18093	0	3	1.2273	6.26E-48
BW_20_1_111106004325_cidetd_msdeconv3413.txt	ZZZ_sp|P77334|GMR_ECOLI Cyclic di-GMP phosphodiesterase Gmr OS=Escherichia coli (strain K12) GN=gmr PE=1 SV=1	None	QCABBEPYGOKCSBAARPPLMIHLUQDNLDGAMPNBHRGKVADWSIOVQNLQQLAFRLLEQFKVIMFSFUHZPSZNYOIAVIFLGTNFOGGWKDKZKAPBAENRGZCKDVLHNWBPCPZEHMIPBGMNHYPMGPNKNZTEQVUMNGWPUUUZVGYLCCCRNCRKAOYZKPYWHUDTHLTWDUUYRLMDPKMAYOLLZNEHTAIFMOBRP	Truncation at N-Terminal Side	452	0.041667	25804.87712	0	2	0.64636	1.27E-277
BW_20_1_111106004325_cidetd_msdeconv541.txt	ZZZ_sp|P63183|KUP_ECOLI Low affinity potassium transport system protein kup OS=Escherichia coli (strain K12) GN=kup PE=3 SV=1	None	DLMVGSIUDPDUGBLCDQLQAGPINZ	Truncation at N-Terminal Side	596	0.041667	2851.069751	0	2	1.6444	2.06E-26
BW_20_1_111106004325_cidetd_msdeconv543.txt	YYY_sp|P32166|MENA_ECOLI 14-dihydroxy-2-naphthoate octaprenyltransferase OS=Escherichia coli (strain K12) GN=menA PE=1 SV=1	None	BPITMZAYSFEIGRKAMDURQAUS	Truncation at N-Terminal Side	284	0.041667	2852.127891	0	2	1.5442	5.05E-24
BW_20_1_111106004325_cidetd_msdeconv649.txt	ZZZ_sp|P27127|RFAB_ECOLI Lipopolysaccharide 16-galactosyltransferase OS=Escherichia coli (strain K12) GN=rfaB PE=3 SV=2	None	KPPKPOTPVEAMNWOTRAOTGV	Truncation at N-Terminal Side	337	0.041667	2844.56838	0	2	1.5954	3.45E-24
BW_20_1_111106004325_cidetd_msdeconv815.txt	ZZZ_sp|P09348|MOTA_ECOLI Motility protein A OS=Escherichia coli (strain K12) GN=motA PE=1 SV=1	None	IQGOMKHEEACDRFVQRAKBVSR	Truncation at N-Terminal Side	272	0.041667	2856.95188	0	2	1.6474	3.19E-24
BW_20_1_111106004325_cidetd_msdeconv845.txt	ZZZ_sp|P0A8S5|USPB_ECOLI Universal stress protein B OS=Escherichia coli (strain K12) GN=uspB PE=1 SV=1	None	MUGMHSFOATMUTONKGSZMGSDCWZLYFBPHOMPFITYGEYGVGLLDDU	Truncation at C-Terminal Side	50	0.041667	6249.994619	0	4	1.4922	4.11E-66
BW_20_1_111106004325_cidetd_msdeconv855.txt	YYY_sp|P0AAD2|MTR_ECOLI Tryptophan-specific transport protein OS=Escherichia coli (strain K12) GN=mtr PE=1 SV=1	None	RYBGAITTAAWCOKGDMZQOONCQIVQTNATTLSIWFGD	Truncation at C-Terminal Side	39	0.041667	4771.31963	0	2	1.069	1.72E-50
BW_20_1_111106004325_cidetd_msdeconv2645.txt	XXX_sp|P76196|YDIL_ECOLI Uncharacterized protein YdiL OS=Escherichia coli (strain K12) GN=ydiL PE=4 SV=2	None	MBLDGBMFTFKIWWGWHPHDRMHFPBNVBMAWKMPQDKYMMYOVNBBBOOKKUQEBVWHTIGFMGWOTOSGGOIZFYFABSEYYSKTMDBSHFGHVMUYIPRYDHMAMOUDDEIVQHM	No Truncation	-1	0.041502	15484.2943	0	10	1.0862	1.37E-153
BW_20_1_111106004325_cidetd_msdeconv1633.txt	ZZZ_sp|P0ADN0|VIAA_ECOLI Protein ViaA OS=Escherichia coli (strain K12) GN=viaA PE=1 SV=1	None	SWURHUKUHMDAULECQUGVVZELSOEDILILNCKMLKPPESSFVITQDCNOPWGORLGCRODHZMULBEPRYNKUBGNIWUPHSWDSBEVFOMVFKKPCD	Truncation at C-Terminal Side	101	0.041475	12995.87725	0	8	1.2213	3.94E-137
BW_20_1_111106004325_cidetd_msdeconv3360.txt	XXX_sp|P0AFK9|POTD_ECOLI Spermidine/putrescine-binding periplasmic protein OS=Escherichia coli (strain K12) GN=potD PE=1 SV=1	None	GULQGRPLCVTZTIALAEKAROMHDDAFRUFSRWUCRDQINRUKAWPITTVUFSAESEZNAPQKVVCPYSSAZPUQCYFYIODPDAZGOHKFLO	Truncation at C-Terminal Side	94	0.041451	11665.09816	0	8	1.7102	1.77E-127
BW_20_1_111106004325_cidetd_msdeconv1546.txt	YYY_sp|P00954|SYW_ECOLI Tryptophan--tRNA ligase OS=Escherichia coli (strain K12) GN=trpS PE=1 SV=3	None	SUUQLGMWFIVDTEQYFUZBKZNBMCIASTOEAESHMBIGPEHLESRQOYYZKRRVRASCBQNRYLWFQRAGGLYMLWKH	Truncation at C-Terminal Side	80	0.04142	10133.99008	0	7	2.9968	3.14E-110
BW_20_1_111106004325_cidetd_msdeconv1676.txt	YYY_sp|P0AE30|ARTM_ECOLI Arginine ABC transporter permease protein ArtM OS=Escherichia coli (strain K12) GN=artM PE=1 SV=1	None	FFGTHPECHFWYAPBLNVQGWTOWIIPCKEUSRWUOACNYVYZIHTFZYIIRSUPC	Truncation at N-Terminal Side	166	0.041322	7267.616814	0	5	3.9972	2.77E-75
BW_20_1_111106004325_cidetd_msdeconv2121.txt	ZZZ_sp|P65294|YGDR_ECOLI Uncharacterized lipoprotein YgdR OS=Escherichia coli (strain K12) GN=ygdR PE=1 SV=1	None	PMSOTMSCOFLQRLUGLOLNBRVWRTFICNDIOBRYKWATVQERQQURUPWSVSQPSKUQSLUBMRTDYTKY	No Truncation	-1	0.041322	9535.74159	0	5	1.1343	3.90E-95
BW_20_1_111106004325_cidetd_msdeconv2936.txt	XXX_sp|P76000|YCGI_ECOLI Putative uncharacterized protein YcgI OS=Escherichia coli (strain K12) GN=ycgI PE=5 SV=2	None	ARQPNGDBOQRYUSSZSNMWYWSORLSNFGTKZENNSNSALQFGAVKCFTZZFQTZGGKPBMEAFDSZPLKSPSFHKFSEGDSQTOBDDBVTQFIOHIALKDPOQMZBTTGTIGY	Truncation at C-Terminal Side	115	0.041304	13777.38152	0	9	2.3171	4.10E-154
BW_20_1_111106004325_cidetd_msdeconv2938.txt	XXX_sp|P62066|YCEQ_ECOLI Uncharacterized protein YceQ OS=Escherichia coli (strain K12) GN=yceQ PE=4 SV=2	None	KCIMCEGDDSDGWAGSTDFIAQYDOBUQYRTREIFROSDHMWFPRULGNEQSDQVVYSEMBMFNNTHLCTMKYKPTDICNWZMOTBOUTVONMSWABQSKWEEAIB	No Truncation	-1	0.041304	13429.73558	0	9	2.3855	5.37E-145
BW_20_1_111106004325_cidetd_msdeconv2946.txt	YYY_sp|P0AE30|ARTM_ECOLI Arginine ABC transporter permease protein ArtM OS=Escherichia coli (strain K12) GN=artM PE=1 SV=1	None	MNWOTQMFPEEVDQLPSHBVIQWGZVTQOKUPTZTVMVIEMAUGRURQFMYFFGTHPECHFWYAPBLNVQGWTOWIIPCKEUSRWUOACNYVYZIHTFZYIIRSUPC	Truncation at N-Terminal Side	115	0.041304	13776.92525	0	9	1.6737	1.10E-146
BW_20_1_111106004325_cidetd_msdeconv1534.txt	YYY_sp|P76161|REQ2_ECOLI Prophage antitermination protein Q homolog QuuQ OS=Escherichia coli (strain K12) GN=quuQ PE=3 SV=2	None	VWLZOHLKZIGWMSQWWGPCBEESAFMZQBIMQOUZIFYGCBVHENVNLVLTEY	Truncation at N-Terminal Side	196	0.041284	6851.591818	0	4	1.4429	4.39E-64
BW_20_1_111106004325_cidetd_msdeconv2330.txt	ZZZ_sp|P0AFS3|FOLM_ECOLI Dihydromonapterin reductase OS=Escherichia coli (strain K12) GN=folM PE=1 SV=1	NME	PCNNYHSOSSLMONQERIHRQLHHEWTGLFFQYZNOEQMURSQHHIBVVLGPWKUVLNYDIQYEMMLYRCCRRTSEVAKYTEECGHVCLUKA	Truncation at C-Terminal Side	92	0.041237	11726.27196	0	8	10.3305	2.22E-124
BW_20_1_111106004325_cidetd_msdeconv1659.txt	YYY_sp|P76256|TSAB_ECOLI tRNA threonylcarbamoyladenosine biosynthesis protein TsaB OS=Escherichia coli (strain K12) GN=tsaB PE=1 SV=1	None	STHNFPWPIMLICSDCQMCHANMNBOGVRTSFCRNKBEMHVVHQUGHHFRZWBERHNLATEFOZQCNAGUQSZHNTEHRI	Truncation at N-Terminal Side	151	0.041237	9872.240661	0	4	1.0279	1.71E-107
BW_20_1_111106004325_cidetd_msdeconv1945.txt	XXX_sp|P0AG00|WZZE_ECOLI ECA polysaccharide chain length modulation protein OS=Escherichia coli (strain K12) GN=wzzE PE=1 SV=2	None	VKVOAYRZITMHUTROFEGSDSNZNSMWIQGGRVAKLAWCTHBWAHPMTSUVGTNIPDCVTUWTRSCANYQZZGGNZRRLCAPIUVNFSPSGFFQLVQNNGBZTZEGEUBDZ	Truncation at C-Terminal Side	112	0.041237	13200.09288	0	4	1.2659	1.12E-152
BW_20_1_111106004325_cidetd_msdeconv2499.txt	YYY_sp|P76001|YCGJ_ECOLI Uncharacterized protein YcgJ OS=Escherichia coli (strain K12) GN=ycgJ PE=3 SV=1	None	NGPBABEOLBPTUBDSKUNCWRSFEKSOYSKQIRBHKNHYGGFZHZNUBIEGWNQPOPWCHYNYFGSPTMQDDLBHMKODBOGZKOPTHWVNDUGUWGZGKGVMGPLZMHBCIFEQPEIARF	No Truncation	-1	0.041237	15347.55359	0	4	0.95956	1.23E-166
BW_20_1_111106004325_cidetd_msdeconv1065.txt	YYY_sp|P37355|MENH_ECOLI 2-succinyl-6-hydroxy-24-cyclohexadiene-1-carboxylate synthase OS=Escherichia coli (strain K12) GN=menH PE=1 SV=2	None	DBBENUIVKQOENBVNPWPDPBYORDWENGLTAIUCCRCGEURSPNRCTGQE	Truncation at N-Terminal Side	200	0.041176	6466.571974	0	3	1.0673	5.28E-67
BW_20_1_111106004325_cidetd_msdeconv562.txt	YYY_sp|Q46927|TCDA_ECOLI tRNA threonylcarbamoyladenosine dehydratase OS=Escherichia coli (strain K12) GN=tcdA PE=1 SV=1	None	FRTYYCAMPOHRWOYVZNVEAHDCKOKMPPDN	Truncation at C-Terminal Side	32	0.041096	4364.58241	0	3	1.6416	7.65E-41
BW_20_1_111106004325_cidetd_msdeconv1315.txt	XXX_sp|P75746|YBGL_ECOLI UPF0271 protein YbgL OS=Escherichia coli (strain K12) GN=ybgL PE=1 SV=1	None	CYZKFIYHHMIVEOKZIWFMHTNSSTFKIPFMSVBVKFSVLEONFCDAFGYHLWNYLHHIWVSQWQYBLMWADTDWTWWCVGQUMOIQQNSLMCFVZYONZHAMKCGKYZKMBHOTERKTORQSTWAMEQCYVZUWTYLSGATCTWVAHYVTGGBEVTFLRORGCWMICAMKNWUPFSWYNTTKAZLVVAABKIRONVGESWGUVEKWLSCCGVLIFSHCVKTLKITGOSORQSHRUOKWKPHO	No Truncation	-1	0.041096	31144.64295	0	3	0.68347	7.71995e-318
BW_20_1_111106004325_cidetd_msdeconv615.txt	XXX_sp|P39173|YEAD_ECOLI Putative glucose-6-phosphate 1-epimerase OS=Escherichia coli (strain K12) GN=yeaD PE=1 SV=2	None	LQZIFCPORYOBGYYLVTOVLLFLLTRPMCGVQOTDDZBSO	Truncation at C-Terminal Side	41	0.041096	5485.84914	0	3	1.3342	9.55E-51
BW_20_1_111106004325_cidetd_msdeconv2326.txt	YYY_sp|Q46865|MQSR_ECOLI mRNA interferase toxin MqsR OS=Escherichia coli (strain K12) GN=mqsR PE=1 SV=1	None	MILQPCCSTYNLERHNTMLZAIYWBYKUPSOULLLSFKAHAPCPIQWCWWYMOHKKKNWTERSYMYDFGDKQITCFHOVYWOWBGQBTW	Truncation at N-Terminal Side	9	0.041026	11729.36899	0	8	3.2237	2.86E-121
BW_20_1_111106004325_cidetd_msdeconv2678.txt	XXX_sp|P16690|PHNN_ECOLI Ribose 15-bisphosphate phosphokinase PhnN OS=Escherichia coli (strain K12) GN=phnN PE=1 SV=1	None	WDLMRENMLQSQGZGFLVPLSCAORVNOQVUEDZMVTNBIHDWCYLOSOWEAWUDPGMQNAIWKNCPLZLPFFHKQMYYIRFAARCVBZVTITWYAUIQHIMMDWKWBTZIOGCGQFCGMZ	Truncation at N-Terminal Side	64	0.041016	15306.40166	0	9	1.5657	3.04E-167
BW_20_1_111106004325_cidetd_msdeconv1182.txt	XXX_sp|P76486|YFBP_ECOLI Uncharacterized protein YfbP OS=Escherichia coli (strain K12) GN=yfbP PE=4 SV=2	M_Acetylation	MWNOULITLPVCZMGQISQKKBWELEWOHOSRZKRQEECGRKTQBGDLKCIHAWKE	Truncation at C-Terminal Side	56	0.040984	7257.524993	0	5	1.0541	2.25E-74
BW_20_1_111106004325_cidetd_msdeconv1198.txt	ZZZ_sp|P0C0T5|MEPA_ECOLI Penicillin-insensitive murein endopeptidase OS=Escherichia coli (strain K12) GN=mepA PE=1 SV=1	None	VQGWOCGFOFISMGELYCMDCIODVENOPNFOPFBKPNUGMHEUKFDLDQCNUVCV	Truncation at N-Terminal Side	218	0.040984	7315.540929	0	5	1.1438	5.58E-72
BW_20_1_111106004325_cidetd_msdeconv1260.txt	YYY_sp|P0A7N9|RL33_ECOLI 50S ribosomal protein L33 OS=Escherichia coli (strain K12) GN=rpmG PE=1 SV=2	None	ORYULBHGPHUWUWLEFPDSLQTOKPAPYCGMBKBALYAFKOEMKOMURCUUDVR	No Truncation	-1	0.040984	7476.507223	0	4	1.3352	1.39E-70
BW_20_1_111106004325_cidetd_msdeconv1486.txt	ZZZ_sp|P21169|DCOR_ECOLI Constitutive ornithine decarboxylase OS=Escherichia coli (strain K12) GN=speC PE=1 SV=2	None	REBZWVDORHKATYYTKAYGKISPHGLRVOUWYCIZNOVPVNLFTAZLKQKLMGCEDDI	Truncation at C-Terminal Side	59	0.040984	7459.700323	0	5	1.126	2.36E-81
BW_20_1_111106004325_cidetd_msdeconv1542.txt	YYY_sp|P42632|TDCE_ECOLI PFL-like enzyme TdcE OS=Escherichia coli (strain K12) GN=tdcE PE=1 SV=2	None	VYNRCUYPKVQUONWGKCLRFDQTCFCWELORGSWVZSMDNLHAZBHVUIINDHLKG	Truncation at C-Terminal Side	57	0.040984	7267.655744	0	5	1.2813	7.36E-79
BW_20_1_111106004325_cidetd_msdeconv2272.txt	ZZZ_sp|P64471|YDHI_ECOLI Uncharacterized protein YdhI OS=Escherichia coli (strain K12) GN=ydhI PE=4 SV=1	None	MSCKWIFOOIVVAFUKIUMHMWHNSHKENFNWHFULIBQYAKGSBVSQUGNCKWMN	Truncation at C-Terminal Side	56	0.040984	7270.043947	0	5	1.5392	2.45E-71
BW_20_1_111106004325_cidetd_msdeconv2274.txt	YYY_sp|Q46835|YGHG_ECOLI Uncharacterized lipoprotein YghG OS=Escherichia coli (strain K12) GN=yghG PE=3 SV=1	None	YVKMRYMQTZLMZBAQIWLSRFVNUYRBCGVDRKHQVIPZYYEBPUGRGQYRWYOV	Truncation at N-Terminal Side	80	0.040984	7269.322046	0	5	1.6562	1.05E-74
BW_20_1_111106004325_cidetd_msdeconv2408.txt	ZZZ_sp|P0A8S5|USPB_ECOLI Universal stress protein B OS=Escherichia coli (strain K12) GN=uspB PE=1 SV=1	NME	UGMHSFOATMUTONKGSZMGSDCWZLYFBPHOMPFITYGEYGVGLLDDUVWDWSKFBS	Truncation at C-Terminal Side	58	0.040984	7268.970429	0	5	1.3825	2.44E-77
BW_20_1_111106004325_cidetd_msdeconv1209.txt	ZZZ_sp|P16684|PHNF_ECOLI Probable transcriptional regulator PhnF OS=Escherichia coli (strain K12) GN=phnF PE=1 SV=1	None	AVQAAEMZTGOVVRDBGGCHAMZZZVWIGFEODHLPEZPRBKWCQODTBNCRADKVHDVVG	Truncation at C-Terminal Side	61	0.040984	7284.41199	0	4	1.0089	3.53E-79
BW_20_1_111106004325_cidetd_msdeconv1257.txt	ZZZ_sp|P0AFA2|NARX_ECOLI Nitrate/nitrite sensor protein NarX OS=Escherichia coli (strain K12) GN=narX PE=1 SV=1	None	SSEEUCUBCOBKYOAFMNWDAQMFKAKKAMVQIFHOINOYFLFTBTCWDGDTHHF	Truncation at C-Terminal Side	55	0.040984	7270.644811	0	5	1.0234	4.77E-73
BW_20_1_111106004325_cidetd_msdeconv1327.txt	ZZZ_sp|P76159|LYSQ_ECOLI Probable prophage lysozyme OS=Escherichia coli (strain K12) GN=rrrQ PE=3 SV=1	None	MGLIAPAFFRMGIFDGBMOZKSTDENVRZLGACAKGIDKPIYWGENIQHSLZVSLBMLAMRPMA	Truncation at C-Terminal Side	64	0.040984	7267.07891	0	5	1.0208	7.30E-85
BW_20_1_111106004325_cidetd_msdeconv2158.txt	ZZZ_sp|P55138|YGCE_ECOLI Uncharacterized sugar kinase YgcE OS=Escherichia coli (strain K12) GN=ygcE PE=3 SV=2	None	WDPTNACSYPLUFSVSHCSOEYNIYKKOIVVCLWABTHQLDMQASMOIFPRRCTCFCFEUHLBVENSMROTHVASP	Truncation at N-Terminal Side	416	0.040881	9527.302181	0	6	1.345	1.43E-102
BW_20_1_111106004325_cidetd_msdeconv3338.txt	YYY_sp|P0AGB0|SERB_ECOLI Phosphoserine phosphatase OS=Escherichia coli (strain K12) GN=serB PE=1 SV=1	M_Acetylation	MAWZMBGEYOVQQQVBSYYIRRGUNZERFMKVTRMHEARLWEZBYSPVUBOIDIQRMQGKZEDIZRAF	Truncation at C-Terminal Side	68	0.040816	8774.492781	0	6	1.4167	1.01E-90
BW_20_1_111106004325_cidetd_msdeconv420.txt	XXX_sp|P18310|SSBF_ECOLI Plasmid-derived single-stranded DNA-binding protein OS=Escherichia coli (strain K12) GN=ssbF PE=3 SV=3	None	MRNPILTFIOTVGYMZUDIDMVV	Truncation at N-Terminal Side	156	0.040816	2879.845843	0	2	1.4357	2.68E-23
BW_20_1_111106004325_cidetd_msdeconv550.txt	ZZZ_sp|P0DPC4|YTIC_ECOLI Protein YtiC OS=Escherichia coli (strain K12) GN=ytiC PE=1 SV=1	None	FDSHOFWBTGYIFUQSHGUUQA	No Truncation	-1	0.040816	2903.481989	0	2	1.7499	3.29E-22
BW_20_1_111106004325_cidetd_msdeconv634.txt	YYY_sp|P56980|REPL1_ECOLI Positive regulator of RepFIC repA1 expression OS=Escherichia coli (strain K12) GN=repL PE=4 SV=1	None	ZQPWHVTDVZQMHOLARGWBTVEK	No Truncation	-1	0.040816	3044.00063	0	2	1.7086	3.07E-22
BW_20_1_111106004325_cidetd_msdeconv1069.txt	XXX_sp|P36646|HOFC_ECOLI Protein transport protein HofC homolog OS=Escherichia coli (strain K12) GN=hofC PE=3 SV=3	None	BLDEUFEIPSVGWESNNTAFMEBIHPTZEZHLDMTLWA	Truncation at N-Terminal Side	362	0.040816	4513.889708	0	2	0.70296	6.48E-49
BW_20_1_111106004325_cidetd_msdeconv1399.txt	YYY_sp|P0A828|SMG_ECOLI Protein Smg OS=Escherichia coli (strain K12) GN=smg PE=3 SV=1	None	QVGVTIZFQMEPNHLWGMRYQKCMYULOSEFSVSYPRONSBKQPDCGQUOLYOKODWFMITEEIYMGVZLUPMZSNMFDCUP	Truncation at N-Terminal Side	75	0.040816	10687.59155	0	2	0.75016	3.38E-111
BW_20_1_111106004325_cidetd_msdeconv2693.txt	XXX_sp|P37614|YHHL_ECOLI Uncharacterized protein YhhL OS=Escherichia coli (strain K12) GN=yhhL PE=4 SV=1	None	ALSMDVHQZQTQEPUAAWWCUNDKLGGWVKOMKVRCCYHYKKPKRWGUNKPFHZATHKOOLROWFUSIINOUAGIAWUDZVYGAUOAKO	No Truncation	-1	0.040816	11808.7525	0	2	0.92331	8.81E-118
BW_20_1_111106004325_cidetd_msdeconv421.txt	XXX_sp|P0A8Q3|FRDD_ECOLI Fumarate reductase subunit D OS=Escherichia coli (strain K12) GN=frdD PE=1 SV=1	None	RZVLWNEODLKIEEUDNGTDUB	Truncation at N-Terminal Side	97	0.040816	2881.142326	0	2	1.4933	6.42E-25
BW_20_1_111106004325_cidetd_msdeconv631.txt	ZZZ_sp|P69425|TATB_ECOLI Sec-independent protein translocase protein TatB OS=Escherichia coli (strain K12) GN=tatB PE=1 SV=1	None	KNLATOMFIAVEOQLHRHWWQ	Truncation at N-Terminal Side	150	0.040816	2917.553735	0	2	1.443	2.31E-26
BW_20_1_111106004325_cidetd_msdeconv1570.txt	YYY_sp|P23873|HIPB_ECOLI Antitoxin HipB OS=Escherichia coli (strain K12) GN=hipB PE=1 SV=1	None	GTVCPDFIFBEDRYKSVSMHUGBTLBERYRMSCGCUVVGBZHFQAYTZIUDBCBIZEKAWKMDSROAWVTTAPBDSETCVWRLYRWST	No Truncation	-1	0.040698	10623.47028	0	7	4.1849	1.60E-118
BW_20_1_111106004325_cidetd_msdeconv1446.txt	YYY_sp|P52007|YECM_ECOLI Protein YecM OS=Escherichia coli (strain K12) GN=yecM PE=1 SV=3	None	FDNFTDCHUTDINPGHRGLLVVVWWFHEVUWNOKMUWKIKUYZASFRHNKSTVDLTAE	Truncation at N-Terminal Side	130	0.04065	7346.649552	0	5	1.0466	4.01E-77
BW_20_1_111106004325_cidetd_msdeconv1478.txt	YYY_sp|P0ADJ3|YHJR_ECOLI Protein YhjR OS=Escherichia coli (strain K12) GN=yhjR PE=2 SV=1	None	KUEAMHZSIUKFLLBDEZIIGQHETYKTUNAOUPDWRTZPMLVSTTGNYFGVTYSHFMKMDB	No Truncation	-1	0.04065	7623.661942	0	5	1.4365	2.61E-74
BW_20_1_111106004325_cidetd_msdeconv1574.txt	YYY_sp|P77338|MSCK_ECOLI Mechanosensitive channel MscK OS=Escherichia coli (strain K12) GN=mscK PE=1 SV=1	None	BTWRAROQOEABWMDQLKQQLKMSFKVGDGTPSVFCEDUYKUZDLIZVUCDQQFQLBTCBT	Truncation at N-Terminal Side	1059	0.04065	7646.258504	0	5	1.293	2.68E-77
BW_20_1_111106004325_cidetd_msdeconv1605.txt	YYY_sp|P0ABR5|HCAE_ECOLI 3-phenylpropionate/cinnamic acid dioxygenase subunit alpha OS=Escherichia coli (strain K12) GN=hcaE PE=1 SV=1	NME_Acetylation	APBHCLUMTRIQSWKMHEKAWTFHLZBBGZHKOYGYYRPUCPSQRRPGRDQCHWVQW	Truncation at C-Terminal Side	57	0.04065	7285.705836	0	5	1.0316	3.85E-77
BW_20_1_111106004325_cidetd_msdeconv2147.txt	XXX_sp|Q9XB42|YKFH_ECOLI Uncharacterized protein YkfH OS=Escherichia coli (strain K12) GN=ykfH PE=3 SV=1	None	CHSKHCGCWQRUFKYBSVLYZBTHCGUSFDKLVWLEHEOWWZBUKOLLCBVCRMQLBTMSFMCRNTUEEHQMA	No Truncation	-1	0.04065	9398.289557	0	5	1.1167	1.51E-96
BW_20_1_111106004325_cidetd_msdeconv1046.txt	YYY_sp|P0A6K1|DAPF_ECOLI Diaminopimelate epimerase OS=Escherichia coli (strain K12) GN=dapF PE=1 SV=1	None	MUOQUVDWQUAHGMVGAMAELIMLGEBIMTBQENEQDDVGZZCWHKYELEBZKIVOFIYQHMLVBOVYOAKVHFY	Truncation at C-Terminal Side	75	0.040625	9614.754664	0	6	1.4535	1.91E-98
BW_20_1_111106004325_cidetd_msdeconv1717.txt	YYY_sp|P76558|MAO2_ECOLI NADP-dependent malic enzyme OS=Escherichia coli (strain K12) GN=maeB PE=1 SV=1	None	TAQYFVDBMMRAVGUMVDKMYMDWTACPRZIZVAUMFURNWAONVISGSAZLNNROQYZWVBPKKBISSDZDYEQHM	Truncation at C-Terminal Side	77	0.040625	9568.112414	0	6	1.171	1.48E-104
BW_20_1_111106004325_cidetd_msdeconv985.txt	YYY_sp|P0A707|IF3_ECOLI Translation initiation factor IF-3 OS=Escherichia coli (strain K12) GN=infC PE=1 SV=1	None	KZRRZDKQQFYALFEFUWRSQIMRYUGNCSMRPDDGAMEGLWPOPPBIPGEIIHNNBBICHRFGKWLRQHDVTMPISBWZBRYACEGUHR	Truncation at C-Terminal Side	90	0.040625	11177.95528	0	5	3.0137	6.83E-123
BW_20_1_111106004325_cidetd_msdeconv1146.txt	XXX_sp|P0AG00|WZZE_ECOLI ECA polysaccharide chain length modulation protein OS=Escherichia coli (strain K12) GN=wzzE PE=1 SV=2	None	ECSASWATMPUBOUNSDICTAGGSHVMLCVVRNEAYRALRHTMIGG	Truncation at N-Terminal Side	302	0.040541	5201.679756	0	3	1.088	3.29E-53
BW_20_1_111106004325_cidetd_msdeconv1237.txt	ZZZ_sp|P26649|GLGS_ECOLI Surface composition regulator OS=Escherichia coli (strain K12) GN=glgS PE=1 SV=1	None	OECWFFLRHQSFSMLOQHZWUKACFWTDGHENA	Truncation at N-Terminal Side	33	0.040541	4448.432948	0	3	1.0429	4.97E-43
BW_20_1_111106004325_cidetd_msdeconv1339.txt	ZZZ_sp|P0AC62|GLRX3_ECOLI Glutaredoxin 3 OS=Escherichia coli (strain K12) GN=grxC PE=1 SV=2	None	IAYZTORBKBDOZMDDTYZBWZCKGIWLOYOBUNCAEGEBGZNUDWCLUPUNNYVPHDDRTWSBYRKUOLYQGPPNYPCTKSY	No Truncation	-1	0.040541	10922.91607	0	3	0.94908	5.62E-110
BW_20_1_111106004325_cidetd_msdeconv2767.txt	ZZZ_sp|P0A9C9|GLPX_ECOLI Fructose-16-bisphosphatase 1 class 2 OS=Escherichia coli (strain K12) GN=glpX PE=1 SV=1	None	TIWHMYLQNNSMZSECQTYSHBHZBNYBHPESAKFKBCKVZACBMZOUSLPNRSPVNGZHZQSHOWSASLGFYRWRAYLAVBCKIFEECARBPTZWYSQUSKVEVNNHKPOWOKZKUVFUZHFTPDYLNQGBCDQFMSIBWZYGLENMBUDOUHREHKITNNTNSASBSFEVICPDWAEFYUZSWBPUKPHLFGHPAPMPLTLSABERRGEUMPQMYUBTEGPWOBNCLMDQCWFBNQBMGUPUKQSMGZNLKVTVRAZGOQWFYAHWKUAINFSRZWKEEQKARPISLWYUZZOIMRABSVBOQSIW	Truncation at C-Terminal Side	308	0.040541	38594.92625	0	3	0.64551	4.94066e-324
BW_20_1_111106004325_cidetd_msdeconv3481.txt	YYY_sp|P0ACZ8|CUSR_ECOLI Transcriptional regulatory protein CusR OS=Escherichia coli (strain K12) GN=cusR PE=1 SV=1	None	KHGELONNHAUGDULYGZBKPLPLIRNBKTGIGYVFDERODQNUQVGMWAYTCZGKMMDNIZWSHWEZALKHUVYDDDCQOOIOKCHRYPTKASRMDSRMVBTOCEUHCOPURIWOYKCNIQZTIVUTPKSRYOMOTEFEUAMZRILETOTDWDNKHLQNTKPSNBQFRZEHSCSGKDWCZSFLTZMHZAKATTMNMZQYNNNDTAAMAFCUYTAACLZGNDRFBKI	No Truncation	-1	0.040541	28698.05926	0	3	0.98415	5.5202e-312
BW_20_1_111106004325_cidetd_msdeconv1590.txt	YYY_sp|P23874|HIPA_ECOLI Serine/threonine-protein kinase toxin HipA OS=Escherichia coli (strain K12) GN=hipA PE=1 SV=2	None	DRTVQNTHGLIRKPRYIEMHAASFRZODMAPQZHBLRFEQDZIDLFPRICHZFYTWEEUTPHRVG	Truncation at C-Terminal Side	65	0.040441	8113.347493	0	5	1.2077	2.89E-87
BW_20_1_111106004325_cidetd_msdeconv1469.txt	XXX_sp|P0AE95|CSGE_ECOLI Curli production assembly/transport component CsgE OS=Escherichia coli (strain K12) GN=csgE PE=1 SV=1	None	CFMTBRFQSULTBTKGBDAHNWQTHKUAAHCESFEYEZVHSISOIQRFUUYOYYLPRPKHCISKGWISZBLMFAHFFMMD	Truncation at C-Terminal Side	80	0.040404	10134.27867	0	4	0.99439	9.53E-110
BW_20_1_111106004325_cidetd_msdeconv2895.txt	XXX_sp|P75809|YBJI_ECOLI 5-amino-6-(5-phospho-D-ribitylamino)uracil phosphatase YbjI OS=Escherichia coli (strain K12) GN=ybjI PE=1 SV=3	None	CATYAKTKUMEIWFAQYESDMINTBAEVKUCCMZSCMPHNVFRTEIBETZSIIWWLWEQWZMHKUMIGIWBWZLMSOCERHNNBOYMC	Truncation at N-Terminal Side	183	0.040404	11233.67808	0	4	1.2136	1.88E-118
BW_20_1_111106004325_cidetd_msdeconv3000.txt	ZZZ_sp|P0AC23|FOCA_ECOLI Probable formate transporter 1 OS=Escherichia coli (strain K12) GN=focA PE=1 SV=1	None	OGKMEUHYBNPCFKQOMRLDINRBSNDCHDFQSSRKSUWNCSWTWYRMNLVKUDBTOVAIZPFYIDFFFKDYZLNEHBLEGELBDLIUHSPHESWRWTFNSNVZ	Truncation at N-Terminal Side	181	0.040359	13360.76679	0	9	1.5986	5.25E-142
BW_20_1_111106004325_cidetd_msdeconv1086.txt	ZZZ_sp|P37349|DHAM_ECOLI Protein-lysine deacetylase OS=Escherichia coli (strain K12) GN=dhaM PE=1 SV=3	None	HPVCZVDLZTNFTLSERDGSMLMIDSCEBTDUQIQDVVYEKDFEHGEABIHBIMQELCQNIHPYAEFUEKNBZEBPBOCIGIGYRUQISAVAWF	Truncation at C-Terminal Side	94	0.040323	11179.23275	0	7	1.1062	4.12E-128
BW_20_1_111106004325_cidetd_msdeconv1387.txt	YYY_sp|P0AGA2|SECY_ECOLI Protein translocase subunit SecY OS=Escherichia coli (strain K12) GN=secY PE=1 SV=1	None	TPHWPVRILVQTSUVCNGNENGNAQRMHKKGBHVTYIIODKHOOYLBNUCODSLOSVS	Truncation at N-Terminal Side	385	0.040323	7401.540686	0	5	1.0096	4.62E-75
BW_20_1_111106004325_cidetd_msdeconv1340.txt	XXX_sp|P0AB46|YMGD_ECOLI Uncharacterized protein YmgD OS=Escherichia coli (strain K12) GN=ymgD PE=1 SV=2	None	OWRBYKMGYMIMAPMMMWNUKQVDUFLQUZWSIFEUCGAUFRVEEDTVSPBVEKEKHCWSBMHRBUWFDFQVCAVLRNEQSHAV	Truncation at C-Terminal Side	84	0.04023	10686.72588	0	7	1.3576	6.19E-114
BW_20_1_111106004325_cidetd_msdeconv1814.txt	ZZZ_sp|P0AB61|YCIN_ECOLI Protein YciN OS=Escherichia coli (strain K12) GN=yciN PE=1 SV=1	None	DYCTWGHVOKZDRBRCCVDIUFFRSUWNLHQPCLTMHZZMMSONNWQKVNCPICSEOVTNWQHFDOIQLRVTEIDIGKRTQBY	No Truncation	-1	0.04023	10745.37045	0	7	2.0397	4.54E-113
BW_20_1_111106004325_cidetd_msdeconv2921.txt	ZZZ_sp|P17109|MEND_ECOLI 2-succinyl-5-enolpyruvyl-6-hydroxy-3-cyclohexene-1-carboxylate synthase OS=Escherichia coli (strain K12) GN=menD PE=1 SV=4	None	IHINCQSETIPQCMFQUUDEAATHOZYWZEEQSSWHDMIGPYWMSWBDOFNECKKCGCPIGRNQIABEYQLUASROZV	Truncation at N-Terminal Side	478	0.04023	9824.580069	0	3	1.1615	5.14E-102
BW_20_1_111106004325_cidetd_msdeconv1129.txt	YYY_sp|P37655|BCSQP_ECOLI Putative cellulose biosynthesis protein BcsQ OS=Escherichia coli (strain K12) GN=bcsQ PE=5 SV=4	None	DEBWIDHUHROUVOAZTDBYVQQLEKCDQUYDGAZHGBAAYPSHFSNPHTMAIKISIHHMZIDTEMLKYDCI	Truncation at N-Terminal Side	170	0.040179	8869.732954	0	4	0.97292	4.10E-94
BW_20_1_111106004325_cidetd_msdeconv1620.txt	XXX_sp|P15038|HELD_ECOLI DNA helicase IV OS=Escherichia coli (strain K12) GN=helD PE=1 SV=2	None	KUGUOKAZGTEBOZSIKDFIVRILFRGGTPRGYYKUEYBEVUGSFQNNVKWUQVSDZSKHZRORUOTPHEAKSESC	Truncation at N-Terminal Side	608	0.040123	9678.196423	0	6	1.4006	1.24E-101
BW_20_1_111106004325_cidetd_msdeconv974.txt	ZZZ_sp|P0ABF6|CDD_ECOLI Cytidine deaminase OS=Escherichia coli (strain K12) GN=cdd PE=1 SV=1	None	FTWQUYGCRSSEYRNUDYBAGLVBLSNGHZPLVPQRAFSEOMWGLATVVZCIGZMRNCPUOKZIGSMHACFQAUFLEFGVHMHLYBPDZHZMA	Truncation at C-Terminal Side	93	0.040107	11178.21956	0	7	4.4349	2.72E-127
BW_20_1_111106004325_cidetd_msdeconv986.txt	XXX_sp|P27434|RODZ_ECOLI Cytoskeleton protein RodZ OS=Escherichia coli (strain K12) GN=rodZ PE=1 SV=2	None	ZYBAPKTDAQRADCIEBHCMVVKIUFEUPCISAAVSEWZYSHQTEYIQSLUSBMQBMABHNWHRAMIAULMWWTLWHOQKRIMACHSKFLP	Truncation at N-Terminal Side	246	0.040107	11178.27445	0	7	3.0152	2.30E-122
BW_20_1_111106004325_cidetd_msdeconv1040.txt	ZZZ_sp|P42596|RLMG_ECOLI Ribosomal RNA large subunit methyltransferase G OS=Escherichia coli (strain K12) GN=rlmG PE=1 SV=2	None	MSZKDPWDYUDKVRFCSKLGSEYDEARCKEUVMPWGILLWLEFSDBKFSSUWTZDACQDEEBVHLPBHNZHNGVSYI	Truncation at N-Terminal Side	301	0.04	9301.853824	0	6	1.3179	7.83E-104
BW_20_1_111106004325_cidetd_msdeconv1224.txt	YYY_sp|P0ACG8|HSLR_ECOLI Heat shock protein 15 OS=Escherichia coli (strain K12) GN=hslR PE=1 SV=1	None	EQWRSAKGZEQUTQYEBRCQVSDN	Truncation at N-Terminal Side	109	0.04	2953.179958	0	2	1.2562	1.03E-26
BW_20_1_111106004325_cidetd_msdeconv1236.txt	YYY_sp|A8DYQ1|YTHA_ECOLI Uncharacterized protein YthA OS=Escherichia coli (strain K12) GN=ythA PE=1 SV=1	NME_Acetylation	UVRTFFZHKGLULGTBBEOVNRFCRSNAGPAHANSNIPYV	No Truncation	-1	0.04	4764.634496	0	3	1.1084	3.35E-45
BW_20_1_111106004325_cidetd_msdeconv1500.txt	XXX_sp|P33669|YBBD_ECOLI Putative uncharacterized protein YbbD OS=Escherichia coli (strain K12) GN=ybbD PE=5 SV=2	None	LNZUAZYWROSLQGHDKOOVAYSRLDZBRDBLYZYWUUYYAUGKAAMDBLGHWIMLA	Truncation at C-Terminal Side	57	0.04	7478.676522	0	5	1.3226	6.26E-72
BW_20_1_111106004325_cidetd_msdeconv1504.txt	XXX_sp|P0AD24|YEJL_ECOLI UPF0352 protein YejL OS=Escherichia coli (strain K12) GN=yejL PE=1 SV=1	None	GVUDKSUZOIZTCLWOCBMRUSLYMGWTUEZDDQIMCKUVFURGCPGHGVZYZNZQZNV	Truncation at C-Terminal Side	59	0.04	7477.720233	0	5	2.2953	9.35E-79
BW_20_1_111106004325_cidetd_msdeconv1800.txt	ZZZ_sp|P0DPC7|RSED_ECOLI rpoE leader peptide OS=Escherichia coli (strain K12) GN=rseD PE=4 SV=1	None	CDKHNIEILYNGYUPFPPUSYPHYQHCTQVFYLZUZWFONUWDHOCDQERK	No Truncation	-1	0.04	6873.707297	0	4	1.6272	1.81E-57
BW_20_1_111106004325_cidetd_msdeconv258.txt	ZZZ_sp|P36930|GATR_ECOLI Putative galactitol utilization operon repressor OS=Escherichia coli (strain K12) GN=gatR PE=5 SV=3	None	AMHFRAGGNNSZ	Truncation at C-Terminal Side	12	0.04	1289.065115	0	1	0.77164	4.15E-13
BW_20_1_111106004325_cidetd_msdeconv422.txt	XXX_sp|P39362|SGCE_ECOLI Protein SgcE OS=Escherichia coli (strain K12) GN=sgcE PE=3 SV=1	None	FKKMEPGCADUNZWPAQGWKKHUGN	Truncation at N-Terminal Side	185	0.04	2994.663121	0	2	1.6015	2.23E-27
BW_20_1_111106004325_cidetd_msdeconv590.txt	ZZZ_sp|P36548|AMIA_ECOLI N-acetylmuramoyl-L-alanine amidase AmiA OS=Escherichia coli (strain K12) GN=amiA PE=1 SV=1	None	YTCGDYGIQMQQQUFENCCHMIFM	Truncation at C-Terminal Side	24	0.04	2958.051698	0	2	1.4153	8.37E-26
BW_20_1_111106004325_cidetd_msdeconv640.txt	ZZZ_sp|P08179|PUR3_ECOLI Phosphoribosylglycinamide formyltransferase OS=Escherichia coli (strain K12) GN=purN PE=1 SV=1	None	CHFTKNWFIYOKDRMKRCLMPT	Truncation at N-Terminal Side	190	0.04	2972.4798	0	2	1.5723	1.57E-24
BW_20_1_111106004325_cidetd_msdeconv838.txt	YYY_sp|P0A7M6|RL29_ECOLI 50S ribosomal protein L29 OS=Escherichia coli (strain K12) GN=rpmC PE=1 SV=1	None	BGSUTOHDWYEICBGQZVZHDFHEGTUWMBYFPGKCKNNNWPQVUORQSQHUFFCQVMRPDAV	No Truncation	-1	0.04	8026.650467	0	5	1.5852	1.19E-76
BW_20_1_111106004325_cidetd_msdeconv848.txt	YYY_sp|P29745|PEPT_ECOLI Peptidase T OS=Escherichia coli (strain K12) GN=pepT PE=1 SV=2	None	SLFKTHNLCTIILLKGYSYBPFOU	Truncation at N-Terminal Side	384	0.04	2995.970393	0	2	1.5708	3.08E-27
BW_20_1_111106004325_cidetd_msdeconv856.txt	YYY_sp|P12758|UDP_ECOLI Uridine phosphorylase OS=Escherichia coli (strain K12) GN=udp PE=1 SV=3	None	HKQGRRYYZEQRIUFDOLAPKFYYVYMKTBFIDLP	Truncation at C-Terminal Side	35	0.04	4652.258103	0	3	1.6401	1.13E-45
BW_20_1_111106004325_cidetd_msdeconv946.txt	ZZZ_sp|C1P609|YOHP_ECOLI Uncharacterized membrane protein YohP OS=Escherichia coli (strain K12) GN=yohP PE=1 SV=1	None	VZTOSEPIHPFMKCGYEIVISVKFANA	No Truncation	-1	0.04	3163.11658	0	2	1.5146	9.89E-29
BW_20_1_111106004325_cidetd_msdeconv1031.txt	ZZZ_sp|P75988|YCGX_ECOLI Uncharacterized protein YcgX OS=Escherichia coli (strain K12) GN=ycgX PE=4 SV=1	None	ADLESNLGOSSEOUEBCUEFFPI	Truncation at N-Terminal Side	111	0.04	2948.636301	0	2	1.0678	2.60E-22
BW_20_1_111106004325_cidetd_msdeconv1185.txt	YYY_sp|P0A707|IF3_ECOLI Translation initiation factor IF-3 OS=Escherichia coli (strain K12) GN=infC PE=1 SV=1	None	KZRRZDKQQFYALFEFUWRSQIMRYUGNCSMRPDDGAMEGLWPOPPBIPGEIIHNNBBICHRFGKWLRQHDVTMPISBWZBRYACEGUHR	Truncation at C-Terminal Side	90	0.04	11177.95528	0	4	0.95406	6.83E-123
BW_20_1_111106004325_cidetd_msdeconv1225.txt	XXX_sp|P76474|ARNF_ECOLI Probable 4-amino-4-deoxy-L-arabinose-phosphoundecaprenol flippase subunit ArnF OS=Escherichia coli (strain K12) GN=arnF PE=1 SV=2	None	WVKPZROUCRGFZEIBTFCCVDV	Truncation at C-Terminal Side	23	0.04	2952.790763	0	2	1.0321	1.48E-24
BW_20_1_111106004325_cidetd_msdeconv1631.txt	ZZZ_sp|P76053|SMRA_ECOLI Probable DNA endonuclease SmrA OS=Escherichia coli (strain K12) GN=smrA PE=1 SV=1	None	CNLUHDZUTHDLYKQBPHMPIOKYOIVVORRSKYCPBWUQUESKCZNZWFUTDWA	Truncation at N-Terminal Side	132	0.04	7460.505545	0	5	1.2038	1.42E-75
BW_20_1_111106004325_cidetd_msdeconv2379.txt	XXX_sp|P0A828|SMG_ECOLI Protein Smg OS=Escherichia coli (strain K12) GN=smg PE=3 SV=1	None	KSINKLGUKULQHEVSKNLFKPUAUCBYWGKDIUWQYFPBLEVDRDURVDEQVSCRIUMNZCKZSEFBUIPAEKMNNQZHBZDVFAQKZPCLGGPZTQNQVGWEAGEIEKRBARFTNOSKWUNKFMDICNTSDPTHEOVNETDBDKBMIQUAEVNCK	No Truncation	-1	0.04	19132.40665	0	2	0.81616	4.09E-212
BW_20_1_111106004325_cidetd_msdeconv3269.txt	ZZZ_sp|P0A9L8|P5CR_ECOLI Pyrroline-5-carboxylate reductase OS=Escherichia coli (strain K12) GN=proC PE=1 SV=1	None	KMWEMEZAVTRCTALMBKAVQABUODOBMLZICWSYGGEOVNFTANMWHSEUQEPORKITZEHTVBSHFKSUYIUYDZDRWKNBTQLGMCIPSHPVMYHLFCIFIQUZUNGWTAHNIZZAZLSFGZAPGZHWTCZZMFYHGRIDVEMRDYQGAEYCBSFSBTLTDAZMWGCMERMYGEGOWITBKSTNWALQMUDHYPMFLPIWORVORQKVIZECBVYITEWPAZPQKNVMLCEATLQTYSDZWOHUPELTDKFZLZIHIPSYNKLZQ	No Truncation	-1	0.04	33501.77295	0	2	0.83498	1.77864e-322
BW_20_1_111106004325_cidetd_msdeconv423.txt	ZZZ_sp|P27241|RFAZ_ECOLI Lipopolysaccharide core biosynthesis protein RfaZ OS=Escherichia coli (strain K12) GN=rfaZ PE=4 SV=2	None	CBMGSIEMWQYWYTUTIKZZDEGB	Truncation at N-Terminal Side	259	0.04	2995.125308	0	2	1.4881	1.21E-29
BW_20_1_111106004325_cidetd_msdeconv437.txt	XXX_sp|Q2EER5|YMJC_ECOLI Putative uncharacterized protein YmjC OS=Escherichia coli (strain K12) GN=ymjC PE=5 SV=1	None	ZZLHVVLEMSSITWRTRQYKVWRLTOKPTMESCBLRSVNGERFQGNRCIWVIWIPQQGNE	No Truncation	-1	0.04	7385.24553	0	2	1.4726	9.88E-76
BW_20_1_111106004325_cidetd_msdeconv843.txt	XXX_sp|P0A9D2|GSTA_ECOLI Glutathione S-transferase GstA OS=Escherichia coli (strain K12) GN=gstA PE=1 SV=1	None	SQUEGZUBQNPRBBGCDDTUCNZRI	Truncation at N-Terminal Side	176	0.04	2999.388614	0	2	1.756	7.35E-26
BW_20_1_111106004325_cidetd_msdeconv849.txt	ZZZ_sp|C1P606|YOEI_ECOLI Uncharacterized protein YoeI OS=Escherichia coli (strain K12) GN=yoeI PE=1 SV=1	None	SBOIIHRYEDGMIAWCAOKO	No Truncation	-1	0.04	2771.91707	0	2	1.6992	8.53E-24
BW_20_1_111106004325_cidetd_msdeconv1609.txt	YYY_sp|P0AAV6|YBGS_ECOLI Uncharacterized protein YbgS OS=Escherichia coli (strain K12) GN=ybgS PE=3 SV=1	None	MYLALODUBPLSLEQVZNNNSVNODRKYOPTNKDVYQEDCKWWUWCDCNYEBHQEA	Truncation at C-Terminal Side	56	0.039773	7327.609796	0	3	1.0329	6.07E-73
BW_20_1_111106004325_cidetd_msdeconv2188.txt	XXX_sp|P76156|YDFO_ECOLI Uncharacterized protein YdfO OS=Escherichia coli (strain K12) GN=ydfO PE=1 SV=2	None	LBLDDKSNNPWDYQNYLNYTUKPLZPZTOOACOIDVWUBRVSCMDGBYMWCPWITVRZBNGVYLMRZTRKLLVGB	Truncation at N-Terminal Side	61	0.039735	9473.836836	0	6	1.3406	5.37E-99
BW_20_1_111106004325_cidetd_msdeconv2251.txt	XXX_sp|P17411|CHBF_ECOLI 6-phospho-beta-glucosidase OS=Escherichia coli (strain K12) GN=chbF PE=1 SV=4	M_Acetylation	MOIIKONHHYDRZIZUCKCEBTSKKIGNAINKUBTWPYFGYYPYKVNYCSUGABWFNBFMPSFIRWEMTEUVAKEZEDIVBPKQWLVQK	Truncation at C-Terminal Side	89	0.039683	11253.97549	0	7	1.2037	1.33E-121
BW_20_1_111106004325_cidetd_msdeconv2928.txt	ZZZ_sp|P77692|YKFI_ECOLI Toxin YkfI OS=Escherichia coli (strain K12) GN=ykfI PE=1 SV=1	None	APRHWQPAQCUCAZSTWVRPEHSMTGARFMOTFISBCVLHCVLSFUSVUHHTKWCZNFKTDWVKGTEOOZWDOKNYL	Truncation at C-Terminal Side	77	0.039634	9821.377464	0	6	1.326	1.74E-105
BW_20_1_111106004325_cidetd_msdeconv1230.txt	YYY_sp|P52133|YFJR_ECOLI Uncharacterized HTH-type transcriptional regulator YfjR OS=Escherichia coli (strain K12) GN=yfjR PE=4 SV=1	None	ZIZWNRRRAKNVQEIQGLZZMWYNLNZDIZFUANTPDMEZODYSERM	Truncation at C-Terminal Side	47	0.039604	6040.219083	0	4	0.98263	1.36E-60
BW_20_1_111106004325_cidetd_msdeconv1906.txt	YYY_sp|P77218|EUTD_ECOLI Ethanolamine utilization protein EutD OS=Escherichia coli (strain K12) GN=eutD PE=1 SV=1	None	FPOCHGNCRSFTYPBFCQCSLPAPEYYDSLUZWUAMTRRGRUMLUQLRGSFLS	Truncation at N-Terminal Side	285	0.039604	6565.591382	0	4	1.1779	1.31E-68
BW_20_1_111106004325_cidetd_msdeconv2060.txt	XXX_sp|Q9S4W9|YUBG_ECOLI Uncharacterized protein YubG OS=Escherichia coli (strain K12) GN=yubG PE=4 SV=1	None	OERFCWNCZSUPNYEQFMSCCVHGMLGWTUNRGCPGIWECESENBYDWQVLVT	Truncation at N-Terminal Side	205	0.039604	6542.529726	0	4	1.2664	2.51E-70
BW_20_1_111106004325_cidetd_msdeconv2418.txt	YYY_sp|P28916|YBFD_ECOLI H repeat-associated putative transposase YbfD OS=Escherichia coli (strain K12) GN=ybfD PE=3 SV=1	None	HUAILLFVDNSEBKYCEYKQZBECEAKQDOITQVPRPEMYMTOWKFPNMTTNONVOBPOWVNLYBVRWS	Truncation at N-Terminal Side	184	0.039474	9113.824943	0	6	1.7971	1.21E-93
BW_20_1_111106004325_cidetd_msdeconv1475.txt	ZZZ_sp|P0A8Q3|FRDD_ECOLI Fumarate reductase subunit D OS=Escherichia coli (strain K12) GN=frdD PE=1 SV=1	NME	AQVGMDRKZATPZUUIYAAOPTFTZPIZNFRBUOEFKWDDHALMSOGTURDONULVZOCRCFHGIIUH	Truncation at C-Terminal Side	68	0.039474	8892.728818	0	3	0.6813	3.15E-92
BW_20_1_111106004325_cidetd_msdeconv1749.txt	YYY_sp|P0AAA5|YMCE_ECOLI Uncharacterized protein YmcE OS=Escherichia coli (strain K12) GN=ymcE PE=2 SV=1	None	CZPHUSSCNOAVRQCYESFFRYFNLIULEMZHSIBLSBIGWWICIOEVQZGUIDMOTVRRVPVWGIZIGMWMDCZD	No Truncation	-1	0.039474	9596.694779	0	3	1.0359	1.64E-102
BW_20_1_111106004325_cidetd_msdeconv2417.txt	YYY_sp|P0AGL2|TDCF_ECOLI Putative reactive intermediate deaminase TdcF OS=Escherichia coli (strain K12) GN=tdcF PE=1 SV=1	None	ORBITCIKLCOBLEAMONHUEPYTVAMWCSGUWUBNFIFIRSORLLMCBOGUZTUZTDHHIHCELTUSE	Truncation at N-Terminal Side	60	0.039474	9113.684738	0	3	1.0382	7.47E-92
BW_20_1_111106004325_cidetd_msdeconv2787.txt	ZZZ_sp|P39343|IDNR_ECOLI HTH-type transcriptional regulator IdnR OS=Escherichia coli (strain K12) GN=idnR PE=4 SV=1	None	CVDYYFPDLZQSPBYIHGFAUQYLSNWLCBCOGYOFKLUQBULLLRZNNVUTHGMVEGLFNUYWCOBKFAUWREKQRUQBSYPKRDYIBERZEMURSBGQYRZEKIEUDYPVWFMIEPAKONHCPPSHZQDYTNSSGIUNNVHKNLKDTLBUADKKISZSCNHRISYCHARYOBZDBYSQSFECRYFQDUNBQYDDRNTAFFIMUYTVGZAADYFRBCNPRSRNBPLYRYEVMLENQVCGYMTHQOVUVECHDFKPDHBAGGSCHIKSNPQFRAZPBNSTMSBMTPLKUWURQGIWMMNSPMDHIUEQTUCVWKL	Truncation at N-Terminal Side	17	0.039474	39427.6964	0	4	0.66388	4.94066e-324
BW_20_1_111106004325_cidetd_msdeconv595.txt	XXX_sp|P0ADU2|YGIN_ECOLI Probable quinol monooxygenase YgiN OS=Escherichia coli (strain K12) GN=ygiN PE=1 SV=1	None	ISFYMVQRZUTBQQGKMPKNNNLLFPCVHKBPCUSVHCEYSOIYKMKRFIG	Truncation at N-Terminal Side	53	0.039474	6313.374386	0	3	1.341	2.94E-68
BW_20_1_111106004325_cidetd_msdeconv1510.txt	YYY_sp|P77338|MSCK_ECOLI Mechanosensitive channel MscK OS=Escherichia coli (strain K12) GN=mscK PE=1 SV=1	None	BTWRAROQOEABWMDQLKQQLKMSFKVGDGTPSVFCEDUYKUZDLIZVUCDQQFQLBTCBT	Truncation at N-Terminal Side	1059	0.03937	7646.258504	0	5	1.4138	8.63E-78
BW_20_1_111106004325_cidetd_msdeconv1638.txt	XXX_sp|P76407|YEGS_ECOLI Lipid kinase YegS OS=Escherichia coli (strain K12) GN=yegS PE=1 SV=1	None	OPQVFOMQEFLFOMHKQAFHKBGKBRWOARZIPHPLQZRFOITFPEUFGPYSSMASC	Truncation at N-Terminal Side	242	0.03937	7583.740323	0	5	1.2932	3.27E-75
BW_20_1_111106004325_cidetd_msdeconv2182.txt	ZZZ_sp|P16687|PHNI_ECOLI Alpha-D-ribose 1-methylphosphonate 5-triphosphate synthase subunit PhnI OS=Escherichia coli (strain K12) GN=phnI PE=1 SV=2	None	IHUALMYQLZKLOWCWOALDDZTNUWSDSQSZOSQYHQAHPGIRHMTWIDTSPSTUKWFVZVFVYGTACAPTOMGWHWPWPEU	Truncation at C-Terminal Side	83	0.039326	10641.60292	0	7	3.0911	1.25E-111
BW_20_1_111106004325_cidetd_msdeconv2300.txt	XXX_sp|P18034|TRBA_ECOLI Protein TrbA OS=Escherichia coli (strain K12) GN=trbA PE=4 SV=1	None	OFMWVOFRPQNKWDTQRRQWBBGCAAGBICPOLMOZRIQNQEYDQPMMNGFQOZMBTESKZUNGACSKSOVVESFGQKODTQ	Truncation at C-Terminal Side	82	0.039326	10645.47644	0	7	1.1136	2.64E-110
BW_20_1_111106004325_cidetd_msdeconv2808.txt	ZZZ_sp|Q79CP2|YGIA_ECOLI Putative uncharacterized protein YgiA OS=Escherichia coli (strain K12) GN=ygiA PE=5 SV=1	None	TOVVSWGSYCGELHKHWRAQPMOBPHILGZMISMVLQAHRONSDGWZDKRPKOEWSSBWOUQOZEWFRUPKROYNLHGKHLSMKFR	No Truncation	-1	0.039326	11492.11036	0	7	1.3314	3.58E-116
BW_20_1_111106004325_cidetd_msdeconv154.txt	YYY_sp|P0ABW3|YFAE_ECOLI Uncharacterized ferredoxin-like protein YfaE OS=Escherichia coli (strain K12) GN=yfaE PE=4 SV=1	None	KYWTOMESWVLPONDMWZOYNCGWEWHNEUGLHFZYGORVAIRGVSWEM	Truncation at N-Terminal Side	35	0.039216	6709.060018	0	2	0.77587	9.13E-65
BW_20_1_111106004325_cidetd_msdeconv716.txt	XXX_sp|P63235|GADC_ECOLI Probable glutamate/gamma-aminobutyrate antiporter OS=Escherichia coli (strain K12) GN=gadC PE=1 SV=1	None	CZGNLWYSUGPYASVWPTICOQCLWPHVUOHANDHDORRHUUFIBYMG	Truncation at N-Terminal Side	463	0.039216	6313.510012	0	4	2.305	9.61E-65
BW_20_1_111106004325_cidetd_msdeconv3019.txt	XXX_sp|P39831|YDFG_ECOLI NADP-dependent 3-hydroxy acid dehydrogenase YdfG OS=Escherichia coli (strain K12) GN=ydfG PE=1 SV=2	None	PVHPMRSRZQFEIZHSOZYZBYOSQAVPMUCFKPGDMZTIKRWDKQKTCYPTISEBESRDDULDZDOBZVKLGAIHGHZBMPVQBIYYSNKPONQWVNTINAHBQSWEIZNKLDZKRQNCDMM	Truncation at N-Terminal Side	125	0.039216	15323.00537	0	2	1.0448	2.38E-168
BW_20_1_111106004325_cidetd_msdeconv2491.txt	XXX_sp|P63417|YHBS_ECOLI Uncharacterized N-acetyltransferase YhbS OS=Escherichia coli (strain K12) GN=yhbS PE=3 SV=1	None	TBSCSMRYRYUYMANGFSEETCLLBHIGNACDBLEAPZIZRMBGPEDNBDDBZMVTTZFHAVHSILYPQKBIILIHHMCHMMETTNPLDPCVIDNCDAZLELGOPEGGHYVZDLYISQPUGLLZLGYBBVCWMVKNHUHWNWURLYBHILQELCGRFRDKILVOLKV	No Truncation	-1	0.039157	19930.38058	0	12	1.3519	3.88E-226
BW_20_1_111106004325_cidetd_msdeconv406.txt	ZZZ_sp|P52102|YFHL_ECOLI Uncharacterized ferredoxin-like protein YfhL OS=Escherichia coli (strain K12) GN=yfhL PE=1 SV=1	M_Acetylation	MDVSSSCBZKROFNADQILNPBVPKYZIDAIBVZSGYZGGRBQDMICOKRFFPSLQED	Truncation at C-Terminal Side	58	0.03913	6920.294125	0	4	1.954	2.20E-70
BW_20_1_111106004325_cidetd_msdeconv452.txt	YYY_sp|Q46801|XDHC_ECOLI Putative xanthine dehydrogenase iron-sulfur-binding subunit XdhC OS=Escherichia coli (strain K12) GN=xdhC PE=3 SV=1	None	LOUUNTNNCLOKKQFSVIYMMDQACPHFYMHAFUVBTBVIBDCBFPSDFEDADBLI	Truncation at C-Terminal Side	56	0.03913	6963.328854	0	4	1.5456	1.86E-73
BW_20_1_111106004325_cidetd_msdeconv1529.txt	YYY_sp|P17888|PRIA_ECOLI Primosomal protein N' OS=Escherichia coli (strain K12) GN=priA PE=1 SV=2	NME	CNUPWZLGKMHEZECKVUVRERGPLZDZMZUSGHFAFOWCUSETMPZVBCDZFVH	Truncation at C-Terminal Side	55	0.03913	6852.586162	0	4	1.1347	3.90E-65
BW_20_1_111106004325_cidetd_msdeconv1531.txt	YYY_sp|P64517|YODC_ECOLI Uncharacterized protein YodC OS=Escherichia coli (strain K12) GN=yodC PE=4 SV=1	None	AMVHFQYBDSLYAVOBLSKEIQTUGWYDARTSRKQFVYHRSACILRQEDPSVKZVCPDLH	No Truncation	-1	0.03913	7265.952433	0	4	1.0767	1.12E-80
BW_20_1_111106004325_cidetd_msdeconv1338.txt	XXX_sp|P0AB46|YMGD_ECOLI Uncharacterized protein YmgD OS=Escherichia coli (strain K12) GN=ymgD PE=1 SV=2	None	OWRBYKMGYMIMAPMMMWNUKQVDUFLQUZWSIFEUCGAUFRVEEDTVSPBVEKEKHCWSBMHRBUWFDFQVCAVLRNEQSHAV	Truncation at C-Terminal Side	84	0.039106	10686.72588	0	7	1.8729	6.19E-114
BW_20_1_111106004325_cidetd_msdeconv1398.txt	XXX_sp|P0AB46|YMGD_ECOLI Uncharacterized protein YmgD OS=Escherichia coli (strain K12) GN=ymgD PE=1 SV=2	None	OWRBYKMGYMIMAPMMMWNUKQVDUFLQUZWSIFEUCGAUFRVEEDTVSPBVEKEKHCWSBMHRBUWFDFQVCAVLRNEQSHAV	Truncation at C-Terminal Side	84	0.039106	10686.72588	0	7	1.6769	6.19E-114
BW_20_1_111106004325_cidetd_msdeconv2629.txt	XXX_sp|P76196|YDIL_ECOLI Uncharacterized protein YdiL OS=Escherichia coli (strain K12) GN=ydiL PE=4 SV=2	None	MBLDGBMFTFKIWWGWHPHDRMHFPBNVBMAWKMPQDKYMMYOVNBBBOOKKUQEBVWHTIGFMGWOTOSGGOIZFYFABSEYYSKTMDBSHFGHVMUYIPRYDHMAMOUDDEIVQHM	No Truncation	-1	0.039063	15484.2943	0	9	1.0486	1.63E-155
BW_20_1_111106004325_cidetd_msdeconv2631.txt	XXX_sp|P76196|YDIL_ECOLI Uncharacterized protein YdiL OS=Escherichia coli (strain K12) GN=ydiL PE=4 SV=2	None	MBLDGBMFTFKIWWGWHPHDRMHFPBNVBMAWKMPQDKYMMYOVNBBBOOKKUQEBVWHTIGFMGWOTOSGGOIZFYFABSEYYSKTMDBSHFGHVMUYIPRYDHMAMOUDDEIVQHM	No Truncation	-1	0.039063	15484.2943	0	9	1.088	1.37E-153
BW_20_1_111106004325_cidetd_msdeconv1100.txt	ZZZ_sp|P0AEG8|DSRB_ECOLI Protein DsrB OS=Escherichia coli (strain K12) GN=dsrB PE=2 SV=1	None	HHCGKVEGARPRSCRIIOALCDAMILTVHFKFVPYDAEGPAH	Truncation at N-Terminal Side	20	0.038961	4799.41847	0	3	0.95111	3.49E-53
BW_20_1_111106004325_cidetd_msdeconv1140.txt	ZZZ_sp|P52143|YPJA_ECOLI Uncharacterized outer membrane protein YpjA OS=Escherichia coli (strain K12) GN=ypjA PE=3 SV=3	None	IIZMVHASEAEKNDKFBWWBLWBGNQBUVRUWGCIKB	Truncation at C-Terminal Side	37	0.038961	4582.923091	0	3	1.0501	4.24E-48
BW_20_1_111106004325_cidetd_msdeconv1766.txt	ZZZ_sp|P38393|KILR_ECOLI Killing protein KilR OS=Escherichia coli (strain K12) GN=kilR PE=1 SV=1	None	SNHICSDLUOWHOOSGDZNQWTRPIDGDBDOOZPARTRVYVQWUKVMKSOMFPHETSGCYGLZTAAUWTZKBC	No Truncation	-1	0.038961	9462.186724	0	6	1.2189	1.44E-100
BW_20_1_111106004325_cidetd_msdeconv2088.txt	XXX_sp|P0A881|TRPR_ECOLI Trp operon repressor OS=Escherichia coli (strain K12) GN=trpR PE=1 SV=2	None	QEFQYVIAQMCYVCBHWDDVCSWHUSUNMETARTAVEQYKUYQHDKKDOKUMOKKHMLTMBDFLGHYOQL	Truncation at C-Terminal Side	70	0.038961	9184.826242	0	6	1.0739	1.86E-92
BW_20_1_111106004325_cidetd_msdeconv2102.txt	ZZZ_sp|Q46798|YGER_ECOLI Uncharacterized lipoprotein YgeR OS=Escherichia coli (strain K12) GN=ygeR PE=3 SV=2	None	BBKTRYIEIFOOEPNPRRGMMVQTBTGZBLNKPQHWTGAZKZYCRMUHZUFZCBSZDZAQZZVFYECHNSKQF	Truncation at C-Terminal Side	73	0.038961	9185.996931	0	6	1.1736	1.39E-99
BW_20_1_111106004325_cidetd_msdeconv3632.txt	XXX_sp|P75788|YBIR_ECOLI Inner membrane protein YbiR OS=Escherichia coli (strain K12) GN=ybiR PE=1 SV=1	M_Acetylation	MKMVYBDMCKOCNGLCLTQBOFFPKOYBNBCFAHENMFMRPEAGMASVIPTRMULZYEFHDSMWZCYVMRZUKYKNLTFCAMQICNEKGHGTIHOZNGUSGTFSKKZPYINPNQLAFOBMNPZMHHQWCBBOZNBNPAWQFKFAALOCUVFHSTBPEKSDRHBKHKSNNYIZKBFENDEROTFTZUSLNFAUTSDPMLCGRIWAFNEANKNOHOWBRFUATNPZAHUMSZUHZVPIPLSKAUFTRAZFOQQQASPTGTYNSAEGRFKZUVAOLQSKTGRHGPKM	Truncation at C-Terminal Side	284	0.038961	35370.53391	0	6	1.0559	4.94066e-324
BW_20_1_111106004325_cidetd_msdeconv2103.txt	XXX_sp|P64572|YGHR_ECOLI Uncharacterized ATP-binding protein YghR OS=Escherichia coli (strain K12) GN=yghR PE=4 SV=1	None	PNUZSMAIAUOARTRHQSYMDYPLTTAEGEOCPGISTECBTSIEVMHZTETVGBBAUMVGAGDIOKMDTCFALVWEGCZ	Truncation at N-Terminal Side	173	0.038961	9183.835389	0	6	1.0811	4.30E-106
BW_20_1_111106004325_cidetd_msdeconv2749.txt	ZZZ_sp|P0AEV7|HYCH_ECOLI Formate hydrogenlyase maturation protein HycH OS=Escherichia coli (strain K12) GN=hycH PE=4 SV=1	None	HUUCRTDHHSICSEOUQWHUKEBNAAHBKMURQGMWLQQNICDICBLCGFTKROZFCYPBRPEDCRSFFPIFAMSBMDIPYQHINNMSYTGZAKGQDKUCIFNHGIQGFQQUTAETSSMVREYQZVMUHLVBVIOK	No Truncation	-1	0.038961	16829.37415	0	3	1.0514	6.55E-180
BW_20_1_111106004325_cidetd_msdeconv3489.txt	ZZZ_sp|P0A7V0|RS2_ECOLI 30S ribosomal protein S2 OS=Escherichia coli (strain K12) GN=rpsB PE=1 SV=2	None	VIZAWFFOWQIYKBBAVZDMWKHUNTNHYRAWZMQTEYGFYDEKOWGPNOBBTUTCWFQHBUQCEPRKTWKNOWLPRHQIQNHLULIEEKQFNLZSLLZOTKMIDLHAGVZMIMKBHLRNMUVPVSAONOBEPSTSWWOOPSYOFENFHFFEQURYMZKCCKFFCRFTGROBPEATQIWLGZQTOEHUECAUHEDLOMNPNVGBENRVDEOCGCMCMVZCPTQHPMYGQIPHRIFUDAALB	No Truncation	-1	0.038889	31481.49293	0	3	0.92705	8.34971e-322
BW_20_1_111106004325_cidetd_msdeconv1997.txt	YYY_sp|P22787|YIFB_ECOLI Uncharacterized protein YifB OS=Escherichia coli (strain K12) GN=yifB PE=3 SV=2	None	MWOAKOAWPRKDLIDECOHZDBFEYNWINKGQPSUTSBRFKFPSLOIQIHKSKUAUSWTPUZPMRZIKNIVBIOBWGKTCALTDFTVINM	Truncation at N-Terminal Side	416	0.03886	11557.90146	0	7	1.1405	5.20E-123
BW_20_1_111106004325_cidetd_msdeconv1848.txt	ZZZ_sp|P06609|BTUC_ECOLI Vitamin B12 import system permease protein BtuC OS=Escherichia coli (strain K12) GN=btuC PE=1 SV=3	None	MAVIEQAEDGFWMCMYBSNDRRBWZHHGPQUKFUGCGTDKOQRGYVCQYCBI	Truncation at N-Terminal Side	274	0.038835	6408.569476	0	4	1.6827	9.89E-58
BW_20_1_111106004325_cidetd_msdeconv514.txt	ZZZ_sp|P76402|YEGP_ECOLI UPF0339 protein YegP OS=Escherichia coli (strain K12) GN=yegP PE=1 SV=2	None	VWSMEBAIYTOZKOYUWGPCBUEGZMWOWREIGIYTROPPKGEUMF	Truncation at N-Terminal Side	64	0.038835	6310.705364	0	4	1.575	3.10E-59
BW_20_1_111106004325_cidetd_msdeconv1067.txt	YYY_sp|P0AD33|YFCZ_ECOLI UPF0381 protein YfcZ OS=Escherichia coli (strain K12) GN=yfcZ PE=3 SV=1	None	YYZCOPCUZYZPHWCDECOOPNQDPLOCNFLZBOHMVCBPNPSYWIQ	Truncation at C-Terminal Side	47	0.038835	6465.743843	0	4	1.0331	1.87E-58
BW_20_1_111106004325_cidetd_msdeconv2269.txt	YYY_sp|P21645|LPXD_ECOLI UDP-3-O-(3-hydroxymyristoyl)glucosamine N-acyltransferase OS=Escherichia coli (strain K12) GN=lpxD PE=1 SV=2	None	KNYAGVUFKDWFTHAYCRIFNQIAZGYKAMOQVZNZGWHKVFRLMBUSBKGMSTYLLALYIOHLRWGNRWCZMPYRDMPATMMZUWPLDLINUOVDLNLKIMBVMNWQMRGSAV	Truncation at N-Terminal Side	227	0.038793	14276.56312	0	9	1.0371	3.68E-154
BW_20_1_111106004325_cidetd_msdeconv1154.txt	XXX_sp|P0A972|CSPE_ECOLI Cold shock-like protein CspE OS=Escherichia coli (strain K12) GN=cspE PE=1 SV=2	None	DZIRGERWMMTQPQZEZFCVEPCLUOZGGDGRDBQDEHYYIWNHSRWCSIDOECNDMKTPADVTAMHDI	No Truncation	-1	0.03876	8537.109138	0	5	1.2342	1.65E-93
BW_20_1_111106004325_cidetd_msdeconv436.txt	XXX_sp|P0ADR0|YQAA_ECOLI Inner membrane protein YqaA OS=Escherichia coli (strain K12) GN=yqaA PE=1 SV=1	None	UZGSNBQATTRVASAFHQFSRTUKLUNKZTNSLAYSSHGOCZDNGKNBCWNNQIPHRYCQSTUFNQ	Truncation at C-Terminal Side	66	0.03876	7862.663042	0	5	1.5932	5.05E-86
BW_20_1_111106004325_cidetd_msdeconv556.txt	YYY_sp|P22564|RIHC_ECOLI Non-specific ribonucleoside hydrolase RihC OS=Escherichia coli (strain K12) GN=rihC PE=1 SV=1	None	UATLCLLEHBQBRWWOQCEPKORWYNTSHOEKTTWTGTAYQPKIHKVLPPDRSINRWNUK	Truncation at C-Terminal Side	60	0.03876	7862.770086	0	5	1.5618	4.25E-79
BW_20_1_111106004325_cidetd_msdeconv2384.txt	XXX_sp|P0ADT2|YGIB_ECOLI UPF0441 protein YgiB OS=Escherichia coli (strain K12) GN=ygiB PE=3 SV=2	None	NLNOGKZZDVPPSFGKKVRCNSAOUIFUHQOTIRSQRYSNFFDWZLCVZTCHOVHINCKTLTSMVMEFDAKNQT	Truncation at N-Terminal Side	149	0.03871	9276.356191	0	6	1.5141	4.12E-100
BW_20_1_111106004325_cidetd_msdeconv2706.txt	YYY_sp|P0A7T7|RS18_ECOLI 30S ribosomal protein S18 OS=Escherichia coli (strain K12) GN=rpsR PE=1 SV=2	None	THCLKKGQUVKCNYFUELMPTVGYTDHQILTZSMIUODKYETQYPDFHNWNLFVOIMEQYGPYGTIIRVRIFGIR	No Truncation	-1	0.03871	9403.856734	0	6	3.0454	8.71E-100
BW_20_1_111106004325_cidetd_msdeconv474.txt	XXX_sp|P75991|YCGZ_ECOLI Probable two-component-system connector protein YcgZ OS=Escherichia coli (strain K12) GN=ycgZ PE=2 SV=1	None	SPOFDYSQAWZLUWSGSIKMWGDATRTKYRRINHEWMBTRETILDYHBCUVRYKLGAMBALABQSKMGVIDNWTOCKO	No Truncation	-1	0.03871	9789.028806	0	6	1.5637	1.00E-94
BW_20_1_111106004325_cidetd_msdeconv1948.txt	YYY_sp|P77585|YPDE_ECOLI Aminopeptidase YpdE OS=Escherichia coli (strain K12) GN=ypdE PE=1 SV=1	None	SOWKEAEVYBDTDYBCUMTGIKYGBPWKOWKWHELGAHFKRQHAUTAKBZMGPLRMGHEWUOIMKFGUAIICZVQVUKSPVCQUCRVURDYWNGAIHTMGTPEAFL	Truncation at N-Terminal Side	239	0.038636	13202.57988	0	8	4.4003	2.84E-145
BW_20_1_111106004325_cidetd_msdeconv1296.txt	XXX_sp|P0A7J7|RL11_ECOLI 50S ribosomal protein L11 OS=Escherichia coli (strain K12) GN=rplK PE=1 SV=2	None	YHFYQBLZEYLQBLUQFHBLQSSBAEWHKSAEQMKNQAGQWHVUWZWBRRS	Truncation at C-Terminal Side	51	0.038462	6528.273311	0	4	1.1168	5.05E-63
BW_20_1_111106004325_cidetd_msdeconv2186.txt	ZZZ_sp|P77433|YKGG_ECOLI Uncharacterized protein YkgG OS=Escherichia coli (strain K12) GN=ykgG PE=3 SV=2	None	UNWFAPRNZZSDBDBZADVHLKTPFCQOOBMQANEKKLZLEHGWOTOPWIZVUQVCAINLHMQGTLKPWKLGSOTZCHBCEMPTA	Truncation at N-Terminal Side	146	0.038462	10642.90602	0	6	1.5168	2.44E-105
BW_20_1_111106004325_cidetd_msdeconv2432.txt	ZZZ_sp|P0A9E0|ARAC_ECOLI Arabinose operon regulatory protein OS=Escherichia coli (strain K12) GN=araC PE=1 SV=1	None	WFNVUFRICLLATRBDGNRFFMNFCAZWKOBVHQWRELMMHTPFZEMSKZMLMPBHZHSSF	Truncation at N-Terminal Side	231	0.038462	7771.997543	0	5	1.3819	2.03E-81
BW_20_1_111106004325_cidetd_msdeconv2712.txt	YYY_sp|P0ACA7|GSTB_ECOLI Glutathione S-transferase GstB OS=Escherichia coli (strain K12) GN=gstB PE=1 SV=1	None	PSEVDLUGYRADBCRHRONSUUURVUKSPHEQDYHCNLWSMACQGUWYWZBZNNREEFWRDGFERZVLZPUI	Truncation at C-Terminal Side	72	0.038462	9318.458111	0	6	1.2492	1.12E-96
BW_20_1_111106004325_cidetd_msdeconv3356.txt	XXX_sp|P75976|YMFL_ECOLI Uncharacterized protein YmfL OS=Escherichia coli (strain K12) GN=ymfL PE=4 SV=2	None	QNWHKDSPYSPTNAREPMIVPWSWTFYTYBAGHKDRWVSMCOPHWWZBOIRVTDLHWMZMWKLOAGBDZKWEWKUMOILNMWOFLZZ	Truncation at C-Terminal Side	87	0.038462	11667.49991	0	7	5.5776	1.36E-117
BW_20_1_111106004325_cidetd_msdeconv3526.txt	ZZZ_sp|P13669|MNGR_ECOLI Mannosyl-D-glycerate transport/metabolism system repressor MngR OS=Escherichia coli (strain K12) GN=mngR PE=1 SV=1	None	YNTOGGIY	Truncation at C-Terminal Side	8	0.038462	1041.51311	0	1	0.93816	8.26E-08
BW_20_1_111106004325_cidetd_msdeconv376.txt	XXX_sp|P63235|GADC_ECOLI Probable glutamate/gamma-aminobutyrate antiporter OS=Escherichia coli (strain K12) GN=gadC PE=1 SV=1	None	CZGNLWYSUGPYASVWPTICOQCLWPHVUOHANDHDORRHUUFIBYMG	Truncation at N-Terminal Side	463	0.038462	6313.510012	0	4	2.2052	4.80E-65
BW_20_1_111106004325_cidetd_msdeconv414.txt	YYY_sp|P0ADD7|YJJQ_ECOLI Putative transcription factor YjjQ OS=Escherichia coli (strain K12) GN=yjjQ PE=1 SV=1	None	ZCZLVEPNMOVSQAYKSEULPGOZSEAPLQNUQKKKQKQQOSSFAKLMONGBGVVGK	Truncation at C-Terminal Side	57	0.038462	6962.379001	0	4	1.6985	5.22E-68
BW_20_1_111106004325_cidetd_msdeconv632.txt	XXX_sp|P00904|TRPGD_ECOLI Bifunctional protein TrpGD OS=Escherichia coli (strain K12) GN=trpGD PE=1 SV=3	None	GQLPTDQOVEODIRTFLCUOTEHOPAIHZVZAGCISA	Truncation at N-Terminal Side	494	0.038462	4667.263048	0	3	1.6293	9.38E-48
BW_20_1_111106004325_cidetd_msdeconv762.txt	YYY_sp|P27434|RODZ_ECOLI Cytoskeleton protein RodZ OS=Escherichia coli (strain K12) GN=rodZ PE=1 SV=2	NME_Acetylation	LNLTCCNVWLQTGOYMZGSCSKGMHANVVKNBNEKLPKVE	Truncation at C-Terminal Side	40	0.038462	4606.22626	0	3	1.7031	5.79E-43
BW_20_1_111106004325_cidetd_msdeconv804.txt	YYY_sp|P76215|ASTE_ECOLI Succinylglutamate desuccinylase OS=Escherichia coli (strain K12) GN=astE PE=1 SV=1	None	IGMALSKPPZ	Truncation at N-Terminal Side	312	0.038462	1041.060855	0	1	1.6185	1.19E-05
BW_20_1_111106004325_cidetd_msdeconv860.txt	YYY_sp|Q9JMS3|YUAQ_ECOLI Uncharacterized protein YuaQ OS=Escherichia coli (strain K12) GN=yuaQ PE=4 SV=1	None	IYVWKFDIRYDRAFPCTCPZIIVUCIDEVQBUZVSQSH	Truncation at N-Terminal Side	1333	0.038462	4652.490401	0	3	1.725	6.48E-49
BW_20_1_111106004325_cidetd_msdeconv938.txt	XXX_sp|P0ADT2|YGIB_ECOLI UPF0441 protein YgiB OS=Escherichia coli (strain K12) GN=ygiB PE=3 SV=2	None	CEFZYRTRRVIKHYBMIIHVCHOZBOPMSRIZWENTSIYRLTBAAZQYDWRBCBHGTBWWZMBCEULDZPPDYHTBYCNTYTB	Truncation at C-Terminal Side	83	0.038462	10640.13166	0	3	1.6079	4.23E-110
BW_20_1_111106004325_cidetd_msdeconv1355.txt	ZZZ_sp|P0A790|PAND_ECOLI Aspartate 1-decarboxylase OS=Escherichia coli (strain K12) GN=panD PE=1 SV=1	None	TVOKGMNOPSGMGPSZFMGLRVWZHUTAIAAKMIHKHZYRDCNPQHGBFMSAIVFYTIILE	Truncation at N-Terminal Side	65	0.038462	7267.484408	0	3	1.0619	1.86E-74
BW_20_1_111106004325_cidetd_msdeconv1559.txt	YYY_sp|P07762|GLGB_ECOLI 14-alpha-glucan branching enzyme GlgB OS=Escherichia coli (strain K12) GN=glgB PE=1 SV=1	None	PZGYKBUBEIIAIDCZUNVQISVLCUGZRYEFOFYHLCLAQFRIVHHWILKNSYQVIGCGKMW	Truncation at C-Terminal Side	63	0.038462	7777.990219	0	5	1.0821	2.77E-85
BW_20_1_111106004325_cidetd_msdeconv1623.txt	ZZZ_sp|P0A953|FABB_ECOLI 3-oxoacyl-[acyl-carrier-protein] synthase 1 OS=Escherichia coli (strain K12) GN=fabB PE=1 SV=1	None	SESRHQCRGBGIUFTAQTWRFBSGOPMANGIMNOHPNMAZDSTQRBBIKKMRADFWWQGSPS	Truncation at N-Terminal Side	344	0.038462	7459.870158	0	3	0.97524	3.35E-81
BW_20_1_111106004325_cidetd_msdeconv1721.txt	YYY_sp|P33234|ADIY_ECOLI HTH-type transcriptional regulator AdiY OS=Escherichia coli (strain K12) GN=adiY PE=4 SV=1	None	EWVEPLBZIYHTGNSZMWAUAWQHWVGDBVPFGPGURWZGPSDPNMQEVFTCOTDYVMZORTCPPMPLFDDBUABGNLQ	Truncation at N-Terminal Side	174	0.038462	9567.952824	0	4	1.1287	4.72E-107
BW_20_1_111106004325_cidetd_msdeconv245.txt	ZZZ_sp|P64432|YPJD_ECOLI Inner membrane protein YpjD OS=Escherichia coli (strain K12) GN=ypjD PE=1 SV=1	None	DPSOGYZPILUWCLMREEUMTPEDYGN	Truncation at N-Terminal Side	236	0.038462	3436.802786	0	2	1.0615	2.35E-32
BW_20_1_111106004325_cidetd_msdeconv2715.txt	YYY_sp|P0AE95|CSGE_ECOLI Curli production assembly/transport component CsgE OS=Escherichia coli (strain K12) GN=csgE PE=1 SV=1	None	FTYMDWIGHQDLDEBFOZBNANKLPCOWAGKWYWZZRVKUICMACDCBBYNWSDGEGDRBVPYNVFSOMQDTGT	Truncation at C-Terminal Side	74	0.038462	9267.970653	0	5	1.1786	5.51E-101
BW_20_1_111106004325_cidetd_msdeconv297.txt	ZZZ_sp|P76558|MAO2_ECOLI NADP-dependent malic enzyme OS=Escherichia coli (strain K12) GN=maeB PE=1 SV=1	None	QMRFSRO	Truncation at N-Terminal Side	752	0.038462	1078.57059	0	1	0.89134	4.81E-07
BW_20_1_111106004325_cidetd_msdeconv3265.txt	YYY_sp|P69856|NANC_ECOLI Probable N-acetylneuraminic acid outer membrane channel protein NanC OS=Escherichia coli (strain K12) GN=nanC PE=1 SV=1	None	QZQGCLEPNPRNMQVCZQAQIRQFPVRPKKIFGETCLOLLNLZEDVPSHKNPGQFAHZSEWPRYMOWFEUTEIHOSZQESOIOYUVDSEURCVBLGBNGRADBGATHGGABVGOLQKKAUKWHDUUNWAPCYCGBLZCWBMCHELTELBSLSTOQAKC	Truncation at C-Terminal Side	158	0.038462	19410.08552	0	4	1.0803	3.17E-217
BW_20_1_111106004325_cidetd_msdeconv3337.txt	YYY_sp|P0A7M9|RL31_ECOLI 50S ribosomal protein L31 OS=Escherichia coli (strain K12) GN=rpmE PE=1 SV=1	None	YZOVDTCFFICGYNLSKZWNHVBKKNIMPVBUFYBKPFIKRLUBFMNIMZWPBIRSBRYYKVKAVCOZKI	No Truncation	-1	0.038462	8988.297421	0	2	1.1543	1.51E-87
BW_20_1_111106004325_cidetd_msdeconv3435.txt	ZZZ_sp|P0AEW4|CPDA_ECOLI 3'5'-cyclic adenosine monophosphate phosphodiesterase CpdA OS=Escherichia coli (strain K12) GN=cpdA PE=1 SV=1	None	SYURCRGTMTHAMWWBTZMEDDDITFVZGWFKCZASPLEGCNCRVVQYPAUAHOTHVACMMOMFLBTZUTYDDVGDTIQTNACUYLZCYCBBADERLGIEPQFMCFBVNIVUGQSZDADTKOHGAICPIDIZDETBOFMLZVFKTQPSNCUFUHNFBUELRURCSSGNIKGDWKMWGGPDUQEUMYFONYTKFHMMBDVHQMDEUHKLPNKWSBVCSMNPZOKRESSOPEKSZARPWRSTGWZWCMEQQAOHGRAAAMIMRUTAUQSYITLNVGW	No Truncation	-1	0.038462	33827.82495	0	1	0.60786	1.77864e-322
BW_20_1_111106004325_cidetd_msdeconv461.txt	YYY_sp|P33669|YBBD_ECOLI Putative uncharacterized protein YbbD OS=Escherichia coli (strain K12) GN=ybbD PE=5 SV=2	None	KWPOQWKIPLMWUNELSOAAKDKVATEVPIULSSYPPQQYZFVFYZDRWFAKZK	Truncation at N-Terminal Side	32	0.038462	6962.870451	0	4	1.4742	7.46E-70
BW_20_1_111106004325_cidetd_msdeconv647.txt	XXX_sp|P37329|MODA_ECOLI Molybdate-binding protein ModA OS=Escherichia coli (strain K12) GN=modA PE=1 SV=1	None	QLQPAPQKVVCGHSOBBSHQVIKHGVI	Truncation at N-Terminal Side	230	0.038462	3073.62425	0	2	1.3849	4.20E-31
BW_20_1_111106004325_cidetd_msdeconv665.txt	YYY_sp|P76273|RSMF_ECOLI Ribosomal RNA small subunit methyltransferase F OS=Escherichia coli (strain K12) GN=rsmF PE=1 SV=2	None	DLRZCGUMMENGUZOTKAGVBBIIPPDTCTPGNEWCQTAEODMZIP	Truncation at N-Terminal Side	433	0.038462	5455.721081	0	3	1.6315	2.78E-53
BW_20_1_111106004325_cidetd_msdeconv805.txt	YYY_sp|P66817|DIAA_ECOLI DnaA initiator-associating protein DiaA OS=Escherichia coli (strain K12) GN=diaA PE=1 SV=1	None	GIYLVIHBD	Truncation at N-Terminal Side	187	0.038462	1043.036695	0	1	1.5858	8.01E-05
BW_20_1_111106004325_cidetd_msdeconv877.txt	XXX_sp|P21369|PNCA_ECOLI Nicotinamidase OS=Escherichia coli (strain K12) GN=pncA PE=1 SV=1	None	YYVOFLMTLENQVQSOAIQWLNK	Truncation at C-Terminal Side	23	0.038462	3097.631055	0	2	1.4993	5.39E-28
BW_20_1_111106004325_cidetd_msdeconv963.txt	ZZZ_sp|P76264|MNTP_ECOLI Probable manganese efflux pump MntP OS=Escherichia coli (strain K12) GN=mntP PE=1 SV=2	None	NNBELDYQBHTWUWOUHHHSBSZLSYRYLTFQNAQAHGKGPEUHALKIHLCIYNCVUSFGFLMLFZCGFKNSCGPSIYLGHGEZCPFQTT	Truncation at N-Terminal Side	98	0.038462	10788.51109	0	1	0.92524	3.65E-115
BW_20_1_111106004325_cidetd_msdeconv2302.txt	YYY_sp|P31441|ADEC_ECOLI Adenine deaminase OS=Escherichia coli (strain K12) GN=ade PE=1 SV=2	None	GAUOAHQUSWREFBDYVDBCRCWFBEMAAFMCZLCHTUQNNMRMCYCKPFUCTNAWRPBIAVZNPYULOSYVPH	Truncation at N-Terminal Side	514	0.038217	9380.55621	0	6	2.0961	4.97E-101
BW_20_1_111106004325_cidetd_msdeconv2995.txt	ZZZ_sp|P0A6C5|ARGA_ECOLI Amino-acid acetyltransferase OS=Escherichia coli (strain K12) GN=argA PE=1 SV=1	NME_Acetylation	SOKBNNNNLQSQMCUKIHKNGMADCNYIYHFCPOPUAZCWFUPGQWKVWWWFACSHFCIHPACOZTIYYHGLSCTGDYUDSFCFUEWTWAFKKFWCQFCPZSCEH	Truncation at C-Terminal Side	105	0.038117	13316.27555	0	7	1.2575	1.18E-138
BW_20_1_111106004325_cidetd_msdeconv2999.txt	ZZZ_sp|P0AFA7|NHAB_ECOLI Na(+)/H(+) antiporter NhaB OS=Escherichia coli (strain K12) GN=nhaB PE=1 SV=1	None	GEECACSSPRBINHUNYVGCSFQHRZQRLMFRZGGNWGTNKVLTALTMEKWMTPGEQOCVKAVSNIDBRTBRIIOKNKACBOLKSOPWBWKZNFFEOTUSOLBEQUG	Truncation at C-Terminal Side	107	0.038117	13356.70766	0	8	1.1757	1.56E-146
BW_20_1_111106004325_cidetd_msdeconv350.txt	ZZZ_sp|P33349|YEHM_ECOLI Uncharacterized protein YehM OS=Escherichia coli (strain K12) GN=yehM PE=4 SV=2	None	SYKUTOCENNZCEETNGVSNGUBITIBRDDWGAFTICPHHYBGMLGMOQPPF	Truncation at N-Terminal Side	707	0.038095	6252.550161	0	4	1.4262	1.50E-71
BW_20_1_111106004325_cidetd_msdeconv358.txt	YYY_sp|P0CE61|INH14_ECOLI Transposase InsH for insertion sequence element IS5-14 OS=Escherichia coli (strain K12) GN=JW5914 PE=3 SV=1	None	VMFVFVLLKLOHQUVZAIVSPZFNRPBMWWKFGYTIWDOSAYAYPTYCL	Truncation at N-Terminal Side	277	0.038095	6250.557808	0	4	1.5506	3.62E-66
BW_20_1_111106004325_cidetd_msdeconv366.txt	YYY_sp|P0CE61|INH14_ECOLI Transposase InsH for insertion sequence element IS5-14 OS=Escherichia coli (strain K12) GN=JW5914 PE=3 SV=1	None	VMFVFVLLKLOHQUVZAIVSPZFNRPBMWWKFGYTIWDOSAYAYPTYCL	Truncation at N-Terminal Side	277	0.038095	6250.557808	0	4	1.4937	3.62E-66
BW_20_1_111106004325_cidetd_msdeconv404.txt	YYY_sp|Q47684|YAFW_ECOLI Antitoxin YafW OS=Escherichia coli (strain K12) GN=yafW PE=1 SV=1	None	ZTFKLPPBDBRLKBLDCPZBYTKQYYWPBLQOLSDRNFNNAFMKDQTIMZ	Truncation at C-Terminal Side	50	0.038095	6251.98179	0	4	1.4921	1.58E-63
BW_20_1_111106004325_cidetd_msdeconv508.txt	ZZZ_sp|Q46822|IDI_ECOLI Isopentenyl-diphosphate Delta-isomerase OS=Escherichia coli (strain K12) GN=idi PE=1 SV=1	None	EEESEFZPUSOQIVTUIBVQBGSGHZUYRGCVNWOQUPFZAUVKSTTVATT	Truncation at N-Terminal Side	131	0.038095	6251.92324	0	4	1.5787	1.80E-66
BW_20_1_111106004325_cidetd_msdeconv532.txt	ZZZ_sp|P18776|DMSB_ECOLI Anaerobic dimethyl sulfoxide reductase chain B OS=Escherichia coli (strain K12) GN=dmsB PE=1 SV=4	None	HPIMKQMKVHMGMSELFGAEYWBURUMUQKFIYCSULKSTMTWDYRKBM	Truncation at C-Terminal Side	49	0.038095	6251.468237	0	4	1.5091	4.32E-64
BW_20_1_111106004325_cidetd_msdeconv387.txt	ZZZ_sp|P76206|YDIY_ECOLI Uncharacterized protein YdiY OS=Escherichia coli (strain K12) GN=ydiY PE=3 SV=1	None	MWGFBCIFBNTYBRGBGVODERQLZFHCIATFRGADFKUVRMKUDAIAKFQ	Truncation at C-Terminal Side	51	0.038095	6252.274356	0	4	1.4269	1.80E-67
BW_20_1_111106004325_cidetd_msdeconv533.txt	YYY_sp|P0A8F4|URK_ECOLI Uridine kinase OS=Escherichia coli (strain K12) GN=udk PE=3 SV=1	None	DYEIALAAAIBBIWDBHGTSUYLDANCNQAHCQVNTBDYEIUFYQVRHNPRGY	Truncation at N-Terminal Side	160	0.038095	6253.567581	0	4	1.4953	1.61E-68
BW_20_1_111106004325_cidetd_msdeconv731.txt	XXX_sp|Q6BF17|DGOD_ECOLI D-galactonate dehydratase OS=Escherichia coli (strain K12) GN=dgoD PE=1 SV=1	None	QHFGPUGRTECPRTLPEFOPINURZNESOIAPLPZNGQNZBWFPGFVAWPZ	Truncation at C-Terminal Side	51	0.038095	6250.327381	0	4	1.5451	3.84E-65
BW_20_1_111106004325_cidetd_msdeconv789.txt	ZZZ_sp|P27375|HTRC_ECOLI Heat shock protein C OS=Escherichia coli (strain K12) GN=htrC PE=1 SV=1	None	FZUUDONLRMTHUOPZUNAKULDPQDGPAPIVHPSKGHBODLGGUUCNW	Truncation at N-Terminal Side	130	0.038095	6253.739481	0	4	1.7233	1.23E-63
BW_20_1_111106004325_cidetd_msdeconv907.txt	XXX_sp|Q6BF17|DGOD_ECOLI D-galactonate dehydratase OS=Escherichia coli (strain K12) GN=dgoD PE=1 SV=1	None	QHFGPUGRTECPRTLPEFOPINURZNESOIAPLPZNGQNZBWFPGFVAWPZ	Truncation at C-Terminal Side	51	0.038095	6250.327381	0	4	1.5794	3.84E-65
BW_20_1_111106004325_cidetd_msdeconv1036.txt	ZZZ_sp|P37349|DHAM_ECOLI Protein-lysine deacetylase OS=Escherichia coli (strain K12) GN=dhaM PE=1 SV=3	None	HPVCZVDLZTNFTLSERDGSMLMIDSCEBTDUQIQDVVYEKDFEHGEABIHBIMQELCQNIHPYAEFUEKNBZEBPBOCIGIGYRUQISAVAWF	Truncation at C-Terminal Side	94	0.038043	11179.23275	0	7	1.3494	4.12E-128
BW_20_1_111106004325_cidetd_msdeconv988.txt	XXX_sp|P27434|RODZ_ECOLI Cytoskeleton protein RodZ OS=Escherichia coli (strain K12) GN=rodZ PE=1 SV=2	None	ZYBAPKTDAQRADCIEBHCMVVKIUFEUPCISAAVSEWZYSHQTEYIQSLUSBMQBMABHNWHRAMIAULMWWTLWHOQKRIMACHSKFLP	Truncation at N-Terminal Side	246	0.038043	11178.27445	0	6	2.8894	2.86E-112
BW_20_1_111106004325_cidetd_msdeconv2503.txt	YYY_sp|P0A6B7|ISCS_ECOLI Cysteine desulfurase IscS OS=Escherichia coli (strain K12) GN=iscS PE=1 SV=1	None	TGHIZEQFRSRIZMTHNFTDEPNQRENGYVZYTUZSSUSELNLEAVBSSHAOHZTAROPPPDQVNANYWEIAWLGLOUNBGOQBKQYYIWGOYDROGTFSWLADZLANYPPSLBLOUEQZNUVFG	Truncation at C-Terminal Side	125	0.038023	15761.53925	0	9	1.2973	1.04E-168
BW_20_1_111106004325_cidetd_msdeconv1018.txt	YYY_sp|P0AAS5|YLBF_ECOLI Uncharacterized protein YlbF OS=Escherichia coli (strain K12) GN=ylbF PE=4 SV=1	None	ZSQZIKMSFKBWFHRRRZKVWIHYYVRWCEOTSDBYDQMMKCTCIUZNFDBZCRPAVSTQGWTQKGIGBLSWHWS	Truncation at N-Terminal Side	196	0.037975	9455.775393	0	6	1.0795	1.66E-101
BW_20_1_111106004325_cidetd_msdeconv2195.txt	XXX_sp|P0ADR0|YQAA_ECOLI Inner membrane protein YqaA OS=Escherichia coli (strain K12) GN=yqaA PE=1 SV=1	None	UZGSNBQATTRVASAFHQFSRTUKLUNKZTNSLAYSSHGOCZDNGKNBCWNNQIPHRYCQSTUFNQVIQYAZYKSVKZKQMVHOFHIEYVFQETHGVZLAMSKECNKIZHFMVESZHZWLFADZEEIIIMCMFLPMMSPWVE	No Truncation	-1	0.037975	17204.63062	0	3	0.90574	1.33E-192
BW_20_1_111106004325_cidetd_msdeconv2485.txt	XXX_sp|P0AAH4|SAPD_ECOLI Putrescine export system ATP-binding protein SapD OS=Escherichia coli (strain K12) GN=sapD PE=1 SV=1	None	UQZHVQBLVTIYRSHZCZHQQDEPYOHVHSEGOPIGOMPZCSUMYPTCEQDPSHDAYEUCSMIZFZAEBELSNZCWNLEWZWVIYRVFBFVEARCRDZNRBAKIAZVERNIITELQNKGCQGYLSWBSDBWNHKEKARZGHVOHULTGZSCCIPWGAHGGBVGLHSABQATMKKRFDKIDENEEZWKTLTUNPOQHMIIDFBFEEVFNEZDCSGQPTCQLGBNLINLEATYQRHZGUTPLZSUYGOMWZCHZZHIIRKWSBCIHVWAFQFZCPNGTMADRDINYSSFGLORQGAKGCQOGHAFWZEFQWILFVWUWABNNBDVSFYWEHN	No Truncation	-1	0.037975	40415.7555	0	3	0.61559	4.44659e-323
BW_20_1_111106004325_cidetd_msdeconv671.txt	YYY_sp|P32125|MOBB_ECOLI Molybdopterin-guanine dinucleotide biosynthesis adapter protein OS=Escherichia coli (strain K12) GN=mobB PE=1 SV=3	None	ANBWZYQOVHSYKKPKNYRVKTONECUGIRIIHOALUIYO	Truncation at N-Terminal Side	135	0.037975	5506.714581	0	3	1.471	4.69E-48
BW_20_1_111106004325_cidetd_msdeconv2129.txt	ZZZ_sp|P75915|YCDY_ECOLI Chaperone protein YcdY OS=Escherichia coli (strain K12) GN=ycdY PE=1 SV=1	None	DDAZFCZRYHSWTARVEVIQARFLMDQMYMUGVMHNVMKFETQPMNTDWEUHVVKZAGQHGECEVHFBZQPYFOFUONVLSCFPKCKOSZPSFQMQQPANW	Truncation at N-Terminal Side	83	0.037915	12647.48449	0	7	1.0462	1.34E-137
BW_20_1_111106004325_cidetd_msdeconv1584.txt	YYY_sp|P0CF28|INSB5_ECOLI Insertion element IS1 5 protein InsB OS=Escherichia coli (strain K12) GN=insB5 PE=3 SV=1	None	GLNDONCBPDHTTHKBQLICCTDCFIMOPUOSPAGKIBRNVVYARCWDITESWSKLKLCVZYHVWT	Truncation at C-Terminal Side	66	0.037879	8114.786123	0	5	1.1842	3.66E-90
BW_20_1_111106004325_cidetd_msdeconv1946.txt	XXX_sp|P45551|YHFY_ECOLI Uncharacterized protein YhfY OS=Escherichia coli (strain K12) GN=yhfY PE=4 SV=2	None	FAYNGLQPAFSUASSRZCTIGFYYOKYALSYWEYCETCQFUILQVGFUVTZZNOSBDQIOPESWF	Truncation at N-Terminal Side	55	0.037879	8210.507089	0	5	1.2548	2.01E-86
BW_20_1_111106004325_cidetd_msdeconv492.txt	YYY_sp|P0A948|RIMJ_ECOLI Ribosomal-protein-alanine acetyltransferase OS=Escherichia coli (strain K12) GN=rimJ PE=3 SV=1	None	WGYLTQWYDDZQCWVDKVKDDDPYIWSBIVGAKGBYQLUYANSKDGUZKOUBCEOLNAQOTL	Truncation at C-Terminal Side	62	0.037879	7861.881319	0	5	1.5962	1.69E-80
BW_20_1_111106004325_cidetd_msdeconv2247.txt	ZZZ_sp|P0A8P3|FETP_ECOLI Probable Fe(2+)-trafficking protein OS=Escherichia coli (strain K12) GN=yggX PE=1 SV=2	None	RLDGCFELKFOPHFEZMQUUGQYNFNUANAUZGRDOBWPUMOGFFGMHRSZYKCQPEDRWLTLSOACAPFEAIZLUFAUBMMWIYCEBKGT	No Truncation	-1	0.037838	11694.13042	0	6	1.224	1.84E-120
BW_20_1_111106004325_cidetd_msdeconv1628.txt	YYY_sp|P0ABR7|CNTA_ECOLI Carnitine monooxygenase oxygenase subunit OS=Escherichia coli (strain K12) GN=yeaW PE=1 SV=1	None	EWNAHZVKRVTGZUENHLVWVUZEUZSVCZBPYYWFWHAGYLISORODOVEBRSKU	Truncation at N-Terminal Side	318	0.037815	7458.679342	0	4	1.0916	6.74E-74
BW_20_1_111106004325_cidetd_msdeconv2263.txt	ZZZ_sp|P37195|DCTR_ECOLI HTH-type transcriptional regulator DctR OS=Escherichia coli (strain K12) GN=dctR PE=2 SV=1	NME_Acetylation	CLYPAZIYDAGBLQFUYRKAWYHCGVFNBCEOLHOHKMMFTTMBMIZLLKAUVCCKCAYPDSKVUGLIMGYCLLQDMORUUNRSDMKYWQFUICWVEIASVCBBYILDBGIDZW	Truncation at C-Terminal Side	114	0.037815	14233.46771	0	8	1.0377	4.47E-152
BW_20_1_111106004325_cidetd_msdeconv1346.txt	XXX_sp|P0AB46|YMGD_ECOLI Uncharacterized protein YmgD OS=Escherichia coli (strain K12) GN=ymgD PE=1 SV=2	None	OWRBYKMGYMIMAPMMMWNUKQVDUFLQUZWSIFEUCGAUFRVEEDTVSPBVEKEKHCWSBMHRBUWFDFQVCAVLRNEQSHAV	Truncation at C-Terminal Side	84	0.037791	10686.72588	0	6	2.1523	1.24E-113
BW_20_1_111106004325_cidetd_msdeconv1102.txt	XXX_sp|P0AE12|AMN_ECOLI AMP nucleosidase OS=Escherichia coli (strain K12) GN=amn PE=1 SV=1	None	ADRTUSPKIRWNFITHVTAKFELMVP	Truncation at N-Terminal Side	458	0.037736	3125.538708	0	2	1.121	6.75E-23
BW_20_1_111106004325_cidetd_msdeconv1282.txt	YYY_sp|P75748|YBGO_ECOLI Uncharacterized protein YbgO OS=Escherichia coli (strain K12) GN=ybgO PE=3 SV=2	None	ACPPYNPSADCQIYQNYCZBCQYCRFCNHVOQGQCPGPVQICZIDLNCBUUNUZUKKKLLFOVYOAYTUQLURYGECAWVPNLEYTZKNLIRKLYRPMOOQG	Truncation at C-Terminal Side	102	0.037736	12993.5536	0	7	2.6474	4.30E-135
BW_20_1_111106004325_cidetd_msdeconv1810.txt	ZZZ_sp|P67697|HICB_ECOLI Antitoxin HicB OS=Escherichia coli (strain K12) GN=hicB PE=1 SV=2	NME_Acetylation	ZBOWGLAWDANYDFPATELZEBGNTLWHIMNICAQYQGAZGQTUAYWNBCUGCD	Truncation at C-Terminal Side	54	0.037736	6418.515896	0	4	1.2035	6.26E-70
BW_20_1_111106004325_cidetd_msdeconv1830.txt	YYY_sp|P0ADX5|YHFG_ECOLI Uncharacterized protein YhfG OS=Escherichia coli (strain K12) GN=yhfG PE=1 SV=1	None	VIFOADEAATAGMFPAUWKOUVBLTQSUPKWHMABMGIUZBRDNSCQGSLNVPQP	No Truncation	-1	0.037736	6557.704377	0	4	1.2825	1.12E-66
BW_20_1_111106004325_cidetd_msdeconv326.txt	XXX_sp|P63235|GADC_ECOLI Probable glutamate/gamma-aminobutyrate antiporter OS=Escherichia coli (strain K12) GN=gadC PE=1 SV=1	None	CZGNLWYSUGPYASVWPTICOQCLWPHVUOHANDHDORRHUUFIBYMG	Truncation at N-Terminal Side	463	0.037736	6313.510012	0	4	3.3885	4.80E-65
BW_20_1_111106004325_cidetd_msdeconv338.txt	YYY_sp|P0A7J7|RL11_ECOLI 50S ribosomal protein L11 OS=Escherichia coli (strain K12) GN=rplK PE=1 SV=2	None	WLKODVNRIFPTNDESOFRDPCBRUGREOWLZUDWSLVQIZEHEHIT	Truncation at N-Terminal Side	95	0.037736	6311.401256	0	4	1.5052	8.89E-63
BW_20_1_111106004325_cidetd_msdeconv426.txt	XXX_sp|P33234|ADIY_ECOLI HTH-type transcriptional regulator AdiY OS=Escherichia coli (strain K12) GN=adiY PE=4 SV=1	None	NCZZUEYWQTYZAWARYBBRBCDBLMAVSQSZRIEFTAPSKYPZOKROI	Truncation at C-Terminal Side	49	0.037736	6310.355748	0	4	2.1838	2.04E-65
BW_20_1_111106004325_cidetd_msdeconv484.txt	YYY_sp|A5A607|YLCI_ECOLI Uncharacterized protein YlcI OS=Escherichia coli (strain K12) GN=ylcI PE=4 SV=1	None	BLSPGRTPNEVRZNCVDMEVWWIKFTPFTEDZQVHOAEKLYDALMRMDPEDWKWOEYARZAQYB	No Truncation	-1	0.037736	8114.330845	0	2	1.3666	1.38E-82
BW_20_1_111106004325_cidetd_msdeconv552.txt	YYY_sp|P77791|MAA_ECOLI Maltose O-acetyltransferase OS=Escherichia coli (strain K12) GN=maa PE=1 SV=3	None	CPLOMDDYGHZGWCCZGYTRRRPCK	Truncation at N-Terminal Side	158	0.037736	3128.366	0	2	1.534	4.58E-27
BW_20_1_111106004325_cidetd_msdeconv594.txt	XXX_sp|P33234|ADIY_ECOLI HTH-type transcriptional regulator AdiY OS=Escherichia coli (strain K12) GN=adiY PE=4 SV=1	None	NCZZUEYWQTYZAWARYBBRBCDBLMAVSQSZRIEFTAPSKYPZOKROI	Truncation at C-Terminal Side	49	0.037736	6310.355748	0	4	2.6119	2.04E-65
BW_20_1_111106004325_cidetd_msdeconv618.txt	XXX_sp|P33234|ADIY_ECOLI HTH-type transcriptional regulator AdiY OS=Escherichia coli (strain K12) GN=adiY PE=4 SV=1	None	NCZZUEYWQTYZAWARYBBRBCDBLMAVSQSZRIEFTAPSKYPZOKROI	Truncation at C-Terminal Side	49	0.037736	6310.355748	0	4	2.6209	2.04E-65
BW_20_1_111106004325_cidetd_msdeconv710.txt	XXX_sp|P33234|ADIY_ECOLI HTH-type transcriptional regulator AdiY OS=Escherichia coli (strain K12) GN=adiY PE=4 SV=1	None	NCZZUEYWQTYZAWARYBBRBCDBLMAVSQSZRIEFTAPSKYPZOKROI	Truncation at C-Terminal Side	49	0.037736	6310.355748	0	4	1.7509	6.28E-65
BW_20_1_111106004325_cidetd_msdeconv786.txt	XXX_sp|P32712|NRFG_ECOLI Formate-dependent nitrite reductase complex subunit NrfG OS=Escherichia coli (strain K12) GN=nrfG PE=4 SV=1	None	AOQZRMMAQISRSVZTGKIOFSEBAGMBLFIUSLAFBPRWDZENFLZIBDW	Truncation at C-Terminal Side	51	0.037736	6312.961278	0	4	1.6965	2.53E-67
BW_20_1_111106004325_cidetd_msdeconv800.txt	XXX_sp|P63235|GADC_ECOLI Probable glutamate/gamma-aminobutyrate antiporter OS=Escherichia coli (strain K12) GN=gadC PE=1 SV=1	None	CZGNLWYSUGPYASVWPTICOQCLWPHVUOHANDHDORRHUUFIBYMG	Truncation at N-Terminal Side	463	0.037736	6313.510012	0	4	1.7319	4.80E-65
BW_20_1_111106004325_cidetd_msdeconv812.txt	XXX_sp|P06968|DUT_ECOLI Deoxyuridine 5'-triphosphate nucleotidohydrolase OS=Escherichia coli (strain K12) GN=dut PE=1 SV=1	None	UFFDQPVFDOWUSYUPZRIKLWWMPOULCFYVIVIUUANTNLUEZN	Truncation at N-Terminal Side	105	0.037736	6314.330286	0	4	2.4026	1.03E-59
BW_20_1_111106004325_cidetd_msdeconv852.txt	YYY_sp|P24218|INTD_ECOLI Prophage integrase IntD OS=Escherichia coli (strain K12) GN=intD PE=3 SV=1	None	CSECMUTOVQGVIWCQYRTNYHUBMTCVPUFTPRNABBCKBHOWASRSZD	Truncation at C-Terminal Side	50	0.037736	6311.956544	0	4	3.6706	4.45E-68
BW_20_1_111106004325_cidetd_msdeconv894.txt	XXX_sp|P0AD61|KPYK1_ECOLI Pyruvate kinase I OS=Escherichia coli (strain K12) GN=pykF PE=1 SV=1	None	STLRWSEAELETZALTYUMDIEBRQD	Truncation at N-Terminal Side	444	0.037736	3168.345998	0	2	1.6292	2.10E-29
BW_20_1_111106004325_cidetd_msdeconv904.txt	XXX_sp|P15033|RACC_ECOLI Protein RacC OS=Escherichia coli (strain K12) GN=racC PE=4 SV=1	None	EMMFEHEZPZOTIZYTIEYHTIINACCMWNERPMYGDMDVETOAZGBFQQ	Truncation at N-Terminal Side	41	0.037736	6312.240805	0	4	1.7129	3.61E-62
BW_20_1_111106004325_cidetd_msdeconv1103.txt	XXX_sp|P0AE12|AMN_ECOLI AMP nucleosidase OS=Escherichia coli (strain K12) GN=amn PE=1 SV=1	None	ADRTUSPKIRWNFITHVTAKFELMVP	Truncation at N-Terminal Side	458	0.037736	3125.538708	0	2	1.0771	3.33E-28
BW_20_1_111106004325_cidetd_msdeconv1539.txt	XXX_sp|P68688|GLRX1_ECOLI Glutaredoxin 1 OS=Escherichia coli (strain K12) GN=grxA PE=1 SV=1	None	IFRVVMEBFUASTQENLGSGFLSREEVGHBGNUYQELYAMAGPGLMAPGDIQTIVYVAPREFTMQDPUDUSYVRKCAEYAITBOA	No Truncation	-1	0.037736	9808.709172	0	2	1.0692	1.39E-104
BW_20_1_111106004325_cidetd_msdeconv1811.txt	ZZZ_sp|P31462|MDTL_ECOLI Multidrug resistance protein MdtL OS=Escherichia coli (strain K12) GN=mdtL PE=1 SV=2	None	ANZHNCNGNIRYRTIBMFMLQDLOIIYZMTZWLEYDDZKSZGVUBHETWWS	Truncation at C-Terminal Side	51	0.037736	6459.338113	0	2	0.40978	3.62E-69
BW_20_1_111106004325_cidetd_msdeconv2143.txt	XXX_sp|Q9XB42|YKFH_ECOLI Uncharacterized protein YkfH OS=Escherichia coli (strain K12) GN=ykfH PE=3 SV=1	None	CHSKHCGCWQRUFKYBSVLYZBTHCGUSFDKLVWLEHEOWWZBUKOLLCBVCRMQLBTMSFMCRNTUEEHQMA	No Truncation	-1	0.037736	9398.289557	0	6	1.2015	5.05E-97
BW_20_1_111106004325_cidetd_msdeconv2307.txt	ZZZ_sp|P0A6S3|FLGI_ECOLI Flagellar P-ring protein OS=Escherichia coli (strain K12) GN=flgI PE=3 SV=1	None	UVKBRVCIGQCMOVGOFLWMUQZQOUBWARPMZKWLMMBVGZNDZPRRHEPPVPPUEGNPCBNERYRWDKQGE	Truncation at N-Terminal Side	292	0.037736	9379.009022	0	2	0.98843	9.11E-95
BW_20_1_111106004325_cidetd_msdeconv2571.txt	ZZZ_sp|P0AF18|NAGA_ECOLI N-acetylglucosamine-6-phosphate deacetylase OS=Escherichia coli (strain K12) GN=nagA PE=1 SV=1	None	IBSMCBCRRTUDITTKSAOYIQDYHFYOLPREYNGDBNBHVWSZFHUCKWVULNUYQCBWKOWQGWTEDSTOFNDNNZKRAGNNIZRVPCPZGMBUBETZNFPIEYNHVPZQHCFLUANWBDMPUMGSKRYKYTVZDCNZGKLLKGSWENGGTMNMEKEAKDVLOTGVKIBBPDRGKNHLMRLBGPEWRLWMKRZPBOQPITUHERBDMVCPDSLMGPCQKGSHLDPNAHWPVMTWTCT	Truncation at N-Terminal Side	143	0.037736	29432.78772	0	4	0.78432	4.94066e-324
BW_20_1_111106004325_cidetd_msdeconv325.txt	XXX_sp|Q47156|YAFN_ECOLI Antitoxin YafN OS=Escherichia coli (strain K12) GN=yafN PE=1 SV=1	None	ATTEZHWSUNVVHRUVRPZLUDBWNNWLPEDFVATOESRKIFWCUKETD	Truncation at C-Terminal Side	49	0.037736	6314.076402	0	4	1.513	3.04E-64
BW_20_1_111106004325_cidetd_msdeconv343.txt	XXX_sp|P43340|YCAK_ECOLI Uncharacterized NAD(P)H oxidoreductase YcaK OS=Escherichia coli (strain K12) GN=ycaK PE=3 SV=2	None	PHNYNORHSZBZCQPRUZTEDYYDGTSROTMRCBTHTOSAPLLHTSEBW	Truncation at N-Terminal Side	147	0.037736	6310.757073	0	4	1.3376	2.46E-63
BW_20_1_111106004325_cidetd_msdeconv347.txt	XXX_sp|P0AFZ3|SSPB_ECOLI Stringent starvation protein B OS=Escherichia coli (strain K12) GN=sspB PE=1 SV=1	None	RFAEVVBULQGEVWYYIQFKIBKYHVYMAHOCFTDSUNZGAPGNVWLSRBQ	Truncation at C-Terminal Side	51	0.037736	6314.821596	0	4	1.3314	1.34E-70
BW_20_1_111106004325_cidetd_msdeconv371.txt	YYY_sp|P77694|ECPD_ECOLI Fimbria adhesin EcpD OS=Escherichia coli (strain K12) GN=ecpD PE=3 SV=1	None	KQHPINARGAYGDWPEMTKFNZTBEFDENBTVRZKQSHKMGGEZDUPEDWZSH	Truncation at C-Terminal Side	53	0.037736	6311.690078	0	4	1.5087	2.51E-70
BW_20_1_111106004325_cidetd_msdeconv427.txt	YYY_sp|P39365|SGCC_ECOLI Putative permease IIC component OS=Escherichia coli (strain K12) GN=sgcC PE=3 SV=1	None	YWSGHBQMQKNFZYFUMDNSODZTLNOPALUFZZFFNFVWCDVGSSCQY	Truncation at N-Terminal Side	388	0.037736	6313.046971	0	4	1.513	4.33E-64
BW_20_1_111106004325_cidetd_msdeconv553.txt	ZZZ_sp|C1P603|YOAJ_ECOLI Uncharacterized protein YoaJ OS=Escherichia coli (strain K12) GN=yoaJ PE=1 SV=1	None	KOBFNORIOESCRNYOVGAZLHPM	No Truncation	-1	0.037736	3397.775095	0	2	1.347	1.77E-27
BW_20_1_111106004325_cidetd_msdeconv787.txt	XXX_sp|P0ADU2|YGIN_ECOLI Probable quinol monooxygenase YgiN OS=Escherichia coli (strain K12) GN=ygiN PE=1 SV=1	None	ISFYMVQRZUTBQQGKMPKNNNLLFPCVHKBPCUSVHCEYSOIYKMKRFIG	Truncation at N-Terminal Side	53	0.037736	6313.374386	0	4	1.5009	2.94E-68
BW_20_1_111106004325_cidetd_msdeconv813.txt	ZZZ_sp|P76175|CLCB_ECOLI Voltage-gated ClC-type chloride channel ClcB OS=Escherichia coli (strain K12) GN=clcB PE=1 SV=2	NME_Acetylation	LOVWDAVMKNBYPEFEHWCSURFBSNKNUHNMUVBCFIKCVMTZSDNEGE	Truncation at C-Terminal Side	50	0.037736	6271.432549	0	4	1.4469	2.14E-67
BW_20_1_111106004325_cidetd_msdeconv895.txt	XXX_sp|A8DYP9|LPFUR_ECOLI fur leader peptide OS=Escherichia coli (strain K12) GN=uof PE=1 SV=1	None	GCQTEANIMUMTSUCHRKTHNIVSOVYW	No Truncation	-1	0.037736	3501.410796	0	2	1.6785	1.39E-23
BW_20_1_111106004325_cidetd_msdeconv2240.txt	YYY_sp|P77611|RSXC_ECOLI Electron transport complex subunit RsxC OS=Escherichia coli (strain K12) GN=rsxC PE=1 SV=1	None	CBAQOYSWUUDMZQSPZGDSKFEEKODKKRZBMWCKKFHDKDKOKEYBFZBHLQDGVKQQCWIRSNGBZMNBVAFABLPAYFDIHVSNK	Truncation at C-Terminal Side	89	0.037634	11192.01168	0	7	2.696	2.48E-119
BW_20_1_111106004325_cidetd_msdeconv1710.txt	ZZZ_sp|P07010|REM_ECOLI Uncharacterized protein Rem OS=Escherichia coli (strain K12) GN=rem PE=4 SV=1	None	ZEHVLRSZVRPHGMPQUZUHNNEVKHTYIILSEKPNFFGKYOTZHMDBHNAVVVSSUZLZYZFHRNSSHRVOHFEF	Truncation at C-Terminal Side	76	0.0375	9567.336944	0	6	1.0826	1.20E-98
BW_20_1_111106004325_cidetd_msdeconv674.txt	ZZZ_sp|P42619|YQJF_ECOLI Inner membrane protein YqjF OS=Escherichia coli (strain K12) GN=yqjF PE=1 SV=2	None	FZPRPTVHFTFNYLMSWLAZIMWYVKQLSTOOFZIUEORN	Truncation at N-Terminal Side	90	0.0375	5455.191323	0	3	1.5936	1.03E-52
BW_20_1_111106004325_cidetd_msdeconv836.txt	YYY_sp|P46482|AAEA_ECOLI p-hydroxybenzoic acid efflux pump subunit AaeA OS=Escherichia coli (strain K12) GN=aaeA PE=2 SV=1	None	QTTPUIEYPOICEMNRPLBGYDBDOPTLWUUBTPLIPGUYUHUZCLFFOOHOCUYQ	Truncation at C-Terminal Side	56	0.0375	7701.900971	0	4	1.5898	1.02E-70
BW_20_1_111106004325_cidetd_msdeconv333.txt	YYY_sp|P36645|HOFB_ECOLI Protein transport protein HofB homolog OS=Escherichia coli (strain K12) GN=hofB PE=3 SV=3	None	UHKWMEYDGPSVMCTCFPFOSCGDINFIIEAIQBVEQUGVTGB	Truncation at N-Terminal Side	418	0.0375	5073.048456	0	3	1.1874	2.12E-57
BW_20_1_111106004325_cidetd_msdeconv3407.txt	ZZZ_sp|Q46897|CAS6_ECOLI CRISPR system Cascade subunit CasE OS=Escherichia coli (strain K12) GN=casE PE=1 SV=1	M_Acetylation	MIIPHGYYNBBWQOCKFOTCIAKRRAVCLGCCMUDUSYQZILMZTFWBHBPGFHRTLAAADORRYANASMZUEVMCAVRTWDGIZKADZTRQRYTTWIHOOOQWQFTOLBCYFIVVHVRGBMLSYGQGPTHHBCQKQDEIVUZAUROVHZKNLVDYAMUUFYMIOTWPDKOGIVKDBUQAUBNTSVPFFDASNEBKFOG	No Truncation	-1	0.0375	25407.77803	0	3	1.0679	4.72E-274
BW_20_1_111106004325_cidetd_msdeconv1060.txt	XXX_sp|P27434|RODZ_ECOLI Cytoskeleton protein RodZ OS=Escherichia coli (strain K12) GN=rodZ PE=1 SV=2	None	ZYBAPKTDAQRADCIEBHCMVVKIUFEUPCISAAVSEWZYSHQTEYIQSLUSBMQBMABHNWHRAMIAULMWWTLWHOQKRIMACHSKFLP	Truncation at N-Terminal Side	246	0.037433	11178.27445	0	6	1.2686	1.91E-112
BW_20_1_111106004325_cidetd_msdeconv1078.txt	ZZZ_sp|P0ABF6|CDD_ECOLI Cytidine deaminase OS=Escherichia coli (strain K12) GN=cdd PE=1 SV=1	None	FTWQUYGCRSSEYRNUDYBAGLVBLSNGHZPLVPQRAFSEOMWGLATVVZCIGZMRNCPUOKZIGSMHACFQAUFLEFGVHMHLYBPDZHZMA	Truncation at C-Terminal Side	93	0.037433	11178.21956	0	7	1.4129	9.48E-128
BW_20_1_111106004325_cidetd_msdeconv2230.txt	YYY_sp|P77611|RSXC_ECOLI Electron transport complex subunit RsxC OS=Escherichia coli (strain K12) GN=rsxC PE=1 SV=1	None	CBAQOYSWUUDMZQSPZGDSKFEEKODKKRZBMWCKKFHDKDKOKEYBFZBHLQDGVKQQCWIRSNGBZMNBVAFABLPAYFDIHVSNK	Truncation at C-Terminal Side	89	0.037433	11192.01168	0	7	5.8218	2.48E-119
BW_20_1_111106004325_cidetd_msdeconv2232.txt	ZZZ_sp|P0ADG1|ILVM_ECOLI Acetolactate synthase isozyme 2 small subunit OS=Escherichia coli (strain K12) GN=ilvM PE=1 SV=2	None	YRGZDQWKKPYOPIRVDHKRZPUMGUIZILVZMBOIVGWZWSKCTAQIKCATFYTAYLKPEINQOGKNWQEFOOUFKVIUYKLZUVL	No Truncation	-1	0.037433	11438.92615	0	7	3.9489	1.78E-117
BW_20_1_111106004325_cidetd_msdeconv2236.txt	YYY_sp|P77611|RSXC_ECOLI Electron transport complex subunit RsxC OS=Escherichia coli (strain K12) GN=rsxC PE=1 SV=1	None	CBAQOYSWUUDMZQSPZGDSKFEEKODKKRZBMWCKKFHDKDKOKEYBFZBHLQDGVKQQCWIRSNGBZMNBVAFABLPAYFDIHVSNK	Truncation at C-Terminal Side	89	0.037433	11192.01168	0	7	5.1868	2.48E-119
BW_20_1_111106004325_cidetd_msdeconv2239.txt	ZZZ_sp|P52048|YGGP_ECOLI Uncharacterized protein YggP OS=Escherichia coli (strain K12) GN=yggP PE=4 SV=1	M_Acetylation	MNYNGCITDQZKQQWLISAGVWWYRCPBSSSELSNOVWZWZZUUCKVIDLDDRIPRGSGSMAETFSPCTOHAZMZMTSLDYYHQGZYLLOP	Truncation at C-Terminal Side	91	0.037433	11152.93184	0	6	2.5394	5.96E-124
BW_20_1_111106004325_cidetd_msdeconv2403.txt	ZZZ_sp|P0C066|MLTC_ECOLI Membrane-bound lytic murein transglycosylase C OS=Escherichia coli (strain K12) GN=mltC PE=1 SV=1	None	HTVFDGFBFKIRMPYDKHMUFCRLHOYDTUYUQOUOGSCTLGUSGYUFRMKUQLEOHCHIMDHDVVHTBBMZSRBUKLDRRWNH	Truncation at C-Terminal Side	84	0.037433	11215.90937	0	7	1.2356	2.57E-111
BW_20_1_111106004325_cidetd_msdeconv977.txt	YYY_sp|P0A8T1|PRMA_ECOLI Ribosomal protein L11 methyltransferase OS=Escherichia coli (strain K12) GN=prmA PE=1 SV=1	NME	NFAPNVLCHNVFQRGRPFANSUYTGMLYTAFQNBKCRAQCAIHSAICUUZDHIZUSZPRWSZUVUGGWETUBPEVELWQIDECGHAVDYSMAYF	Truncation at C-Terminal Side	94	0.037433	11178.27649	0	6	1.8128	1.36E-107
BW_20_1_111106004325_cidetd_msdeconv3493.txt	XXX_sp|P08957|T1MK_ECOLI Type I restriction enzyme EcoKI M protein OS=Escherichia coli (strain K12) GN=hsdM PE=1 SV=1	None	BETTVDLCFVWYWPRVAAWZRTQUKDQTDCRPSDHZLIDAGYCASGWBNVWNZITPSCIHEEFVSYHKAYUYBQZKFHAZIBWMEQWQGCINVQLSTSIUNLQRYNPPPRKVQPYQBYAACNKVYKCSEDNGMMVZKZICKEOCGPHLTWPOKILILDEOBICHHHDBKBVPDPIZAZQCPFHSAAMBBFVBUACAUMDNWZEOZSDWHKMSGISESULHGULOAYOLHVDKACZMISQIEIDUWVIYMPACMFHKICQQNFGNQKAWNNUHGQQAGNIFRQSLYQOZWBOCEZVHSSVTWIOIEDOTANGARUKDKAGMHEKMQEVLMEMOFFADTTQIIOFIRUHTUAWNVZNCMPVYTFRHPETROGVAQ	Truncation at C-Terminal Side	373	0.037415	46100.97184	0	5	0.73734	4.94066e-324
BW_20_1_111106004325_cidetd_msdeconv1688.txt	ZZZ_sp|P37349|DHAM_ECOLI Protein-lysine deacetylase OS=Escherichia coli (strain K12) GN=dhaM PE=1 SV=3	None	HPVCZVDLZTNFTLSERDGSMLMIDSCEBTDUQIQDVVYEKDFEHGEABIHBIMQELCQNIHPYAEFUEKNBZEBPBOCIGIGYRUQISAVAWFPKDNRMEFLOCUGTPRWP	Truncation at C-Terminal Side	112	0.037383	13531.27377	0	8	1.1676	3.09E-154
BW_20_1_111106004325_cidetd_msdeconv1846.txt	YYY_sp|P0ADX5|YHFG_ECOLI Uncharacterized protein YhfG OS=Escherichia coli (strain K12) GN=yhfG PE=1 SV=1	None	VIFOADEAATAGMFPAUWKOUVBLTQSUPKWHMABMGIUZBRDNSCQGSLNVPQP	No Truncation	-1	0.037383	6557.704377	0	4	1.5456	7.48E-62
BW_20_1_111106004325_cidetd_msdeconv1801.txt	ZZZ_sp|P18775|DMSA_ECOLI Dimethyl sulfoxide reductase DmsA OS=Escherichia coli (strain K12) GN=dmsA PE=1 SV=2	None	NMGQVCSBPHQUEUYMHSIQASEWRKAGQFSIRKGDWEOODPTKTUVBDVKG	Truncation at C-Terminal Side	52	0.037383	6406.718224	0	4	1.0222	1.87E-70
BW_20_1_111106004325_cidetd_msdeconv2309.txt	YYY_sp|P25536|YHDE_ECOLI Maf-like protein YhdE OS=Escherichia coli (strain K12) GN=yhdE PE=1 SV=1	None	WYSUUPUWCOEZYFAIQGMHOEALAMATBFCDLOFHCLAWQCWFOGWURNAACISUCQFSRNUKBEANYRQ	Truncation at C-Terminal Side	71	0.037383	9379.104633	0	4	1.0672	3.29E-94
BW_20_1_111106004325_cidetd_msdeconv1828.txt	XXX_sp|P0C8K0|KBAZ_ECOLI D-tagatose-16-bisphosphate aldolase subunit KbaZ OS=Escherichia coli (strain K12) GN=kbaZ PE=1 SV=1	M_Acetylation	MBFVBQUTGUESOEENLLUGLHTBKDOKNWKRDWCINCPFQLRHTRKMUHRHBGATNMMIMPPCHYGLSTPTTQRAYARDKGBL	Truncation at C-Terminal Side	84	0.037356	10340.01103	0	6	1.6637	9.97E-114
BW_20_1_111106004325_cidetd_msdeconv1062.txt	YYY_sp|P37765|RLUB_ECOLI Ribosomal large subunit pseudouridine synthase B OS=Escherichia coli (strain K12) GN=rluB PE=1 SV=2	None	ZNPMKORAILQOBIOVKFWKOPLUTLREFTSNULVAILRQABIDVFZO	Truncation at N-Terminal Side	243	0.037037	6468.393246	0	4	1.2685	1.69E-62
BW_20_1_111106004325_cidetd_msdeconv1064.txt	XXX_sp|P32695|DUSA_ECOLI tRNA-dihydrouridine(20/20a) synthase OS=Escherichia coli (strain K12) GN=dusA PE=1 SV=4	NME	URSNRUKMYPENMDQGKYOKWZGEADVLGMKSMDMCUITLLOLIMZMIBKL	Truncation at C-Terminal Side	51	0.037037	6469.348794	0	4	1.1291	7.80E-67
BW_20_1_111106004325_cidetd_msdeconv1066.txt	XXX_sp|P32695|DUSA_ECOLI tRNA-dihydrouridine(20/20a) synthase OS=Escherichia coli (strain K12) GN=dusA PE=1 SV=4	NME	URSNRUKMYPENMDQGKYOKWZGEADVLGMKSMDMCUITLLOLIMZMIBKL	Truncation at C-Terminal Side	51	0.037037	6469.348794	0	4	1.0667	7.80E-67
BW_20_1_111106004325_cidetd_msdeconv1670.txt	XXX_sp|P45579|HCXA_ECOLI Hydroxycarboxylate dehydrogenase A OS=Escherichia coli (strain K12) GN=hcxA PE=1 SV=2	None	MIGMPNBYYWLPMKCUESQAEFZCUCONRUZCTKZKNURQDOYCDCMIISQRFNDVGNDESDLLYGVAOYOVLNDN	Truncation at C-Terminal Side	76	0.037037	9722.972547	0	6	1.5114	2.45E-102
BW_20_1_111106004325_cidetd_msdeconv2036.txt	YYY_sp|P0AFB1|NLPI_ECOLI Lipoprotein NlpI OS=Escherichia coli (strain K12) GN=nlpI PE=1 SV=1	None	LVWDNQWBYFWECIPGVTYGNVUQSYDTDABYRATUVFNCYCSZUIHPSMFFNNNULEFFVVIHLTGINCOTEMEQOUTEESZZDAYZCIKOZRMQMVOZLN	Truncation at N-Terminal Side	192	0.037037	12959.36134	0	8	1.7798	1.19E-139
BW_20_1_111106004325_cidetd_msdeconv566.txt	XXX_sp|P36928|YEGD_ECOLI Uncharacterized chaperone protein YegD OS=Escherichia coli (strain K12) GN=yegD PE=3 SV=2	None	IHSYVNRRKCQWCHWKSQPIMPILOIECBKSHPPSLMVMZPRUMCNQRIHSGWTFV	Truncation at N-Terminal Side	394	0.037037	6955.302843	0	4	1.7152	2.15E-68
BW_20_1_111106004325_cidetd_msdeconv576.txt	YYY_sp|P76241|NIMR_ECOLI HTH-type transcriptional regulator NimR OS=Escherichia coli (strain K12) GN=nimR PE=2 SV=1	None	EOKVTZGLHROPABUWPNKAAHYZNSSLL	Truncation at C-Terminal Side	29	0.037037	3639.278038	0	2	1.5623	2.18E-35
BW_20_1_111106004325_cidetd_msdeconv1119.txt	ZZZ_sp|Q9S4X3|YUBC_ECOLI Uncharacterized protein YubC OS=Escherichia coli (strain K12) GN=yubC PE=4 SV=1	None	ZQQZPYLSQYGWYMCYISVEKCUYRWABHMTWMUZOPYWDEEGTALGWKEAMBBUMVYEKKDDCGZNUW	Truncation at N-Terminal Side	32	0.037037	8871.885372	0	4	1.0392	3.13E-92
BW_20_1_111106004325_cidetd_msdeconv1473.txt	XXX_sp|P75734|CHIQ_ECOLI Uncharacterized lipoprotein ChiQ OS=Escherichia coli (strain K12) GN=chiQ PE=2 SV=1	None	GPOAACSVUIGQLUDPNCNPCCHBKVDHOYZGOOCAYZTOOZYGBMDGBDBWEOSSPWIIWMNZZLWY	Truncation at N-Terminal Side	40	0.037037	8890.318186	0	3	0.66251	3.76E-90
BW_20_1_111106004325_cidetd_msdeconv1905.txt	ZZZ_sp|P77245|MURR_ECOLI HTH-type transcriptional regulator MurR OS=Escherichia coli (strain K12) GN=murR PE=1 SV=1	None	LZDZRAGHYCFUMDRRPYRTHLUGQLFAWSYDNOPZKYNAWQESBDPRUBGBHUBLQEPCWHUAHFFDNEWMOGPYMCHAIUHAFSOFGRRTEMHYZOMLBHRHRIEEYBSWWQDUWGCBPY	Truncation at N-Terminal Side	163	0.037037	16008.90557	0	2	0.41018	5.75E-164
BW_20_1_111106004325_cidetd_msdeconv295.txt	ZZZ_sp|P32136|YIHO_ECOLI Putative sulfoquinovose importer OS=Escherichia coli (strain K12) GN=yihO PE=3 SV=4	None	VDBHFNEWECGEBRDBGIHWCMNCGO	Truncation at N-Terminal Side	441	0.037037	3234.77194	0	2	0.99885	5.89E-31
BW_20_1_111106004325_cidetd_msdeconv625.txt	ZZZ_sp|P39832|ZNUB_ECOLI High-affinity zinc uptake system membrane protein ZnuB OS=Escherichia coli (strain K12) GN=znuB PE=1 SV=3	None	ERUYWBWPECZIAFZMABZZKDTGBEMDRFWGDPRWDSNQTIZQSLROPFIFMMDIIONO	Truncation at C-Terminal Side	60	0.037037	7862.536803	0	2	1.4509	6.74E-80
BW_20_1_111106004325_cidetd_msdeconv757.txt	ZZZ_sp|P0CF64|IND12_ECOLI Transposase InsD for insertion element IS2-12 OS=Escherichia coli (strain K12) GN=JW5933 PE=4 SV=1	None	GNHBAUMESDDYWGKQICEANYGWLLDNEZVMFONIKDFTLYPZYVEVKIMWOHC	Truncation at N-Terminal Side	252	0.037037	6965.587158	0	4	1.4284	4.42E-75
BW_20_1_111106004325_cidetd_msdeconv1406.txt	YYY_sp|P77376|YDGJ_ECOLI Uncharacterized oxidoreductase YdgJ OS=Escherichia coli (strain K12) GN=ydgJ PE=1 SV=2	NME	VAPTDUCADKTBMPDSKKOUDZTPULNKUBGSHGKCICEDCUWMGQDDGHQMYQBAYQUIA	Truncation at C-Terminal Side	61	0.036885	7270.494868	0	4	1.2543	2.26E-74
BW_20_1_111106004325_cidetd_msdeconv1213.txt	YYY_sp|P0ADE2|YTFK_ECOLI Uncharacterized protein YtfK OS=Escherichia coli (strain K12) GN=ytfK PE=4 SV=1	None	VSTNMMEWTCFGLQLRFIWAVGRUBOAEZNPOLNNUZWZVAIASSQAHNUMRZSBVGTBD	Truncation at N-Terminal Side	8	0.036885	7282.606234	0	4	1.0234	2.03E-69
BW_20_1_111106004325_cidetd_msdeconv1317.txt	ZZZ_sp|P45577|PROQ_ECOLI RNA chaperone ProQ OS=Escherichia coli (strain K12) GN=proQ PE=1 SV=2	None	WIIDHLEBKLTNCRSFVOOFLYCVLRFBEMEIHPFTAIGQCHYDOPBAIHRHAZOCEWNSSNMKVWBDEYUQVVPYDFMBHZE	Truncation at N-Terminal Side	149	0.036885	10705.41225	0	4	1.0292	2.66E-114
BW_20_1_111106004325_cidetd_msdeconv1627.txt	YYY_sp|P76291|CMOB_ECOLI tRNA U34 carboxymethyltransferase OS=Escherichia coli (strain K12) GN=cmoB PE=1 SV=1	None	IGLIRKCEKPVPHFFNWUGLUQWVVGCGYEOPNIVIGLNONZDBAYWVHZQTBMPIFNETMFVNAIASSNGWSFTTPNRUOUPVOUMVFEMMDIZCNIHNFGVFU	Truncation at C-Terminal Side	105	0.036866	12996.1166	0	8	1.0402	1.64E-141
BW_20_1_111106004325_cidetd_msdeconv2023.txt	YYY_sp|P0A6W9|GSH1_ECOLI Glutamate--cysteine ligase OS=Escherichia coli (strain K12) GN=gshA PE=1 SV=1	NME	TVUYLMQDLUTTLFNLTPZGFQPDVYZESOVKVYFSGUPHCISBWLYQEBRQHETIRDSDRGTTQQAPDHITUGMKTNUHPOIBUHIYHKAE	Truncation at C-Terminal Side	92	0.036842	11353.28904	0	7	1.0261	4.43E-125
BW_20_1_111106004325_cidetd_msdeconv1588.txt	YYY_sp|P0CF28|INSB5_ECOLI Insertion element IS1 5 protein InsB OS=Escherichia coli (strain K12) GN=insB5 PE=3 SV=1	None	GLNDONCBPDHTTHKBQLICCTDCFIMOPUOSPAGKIBRNVVYARCWDITESWSKLKLCVZYHVWT	Truncation at C-Terminal Side	66	0.036765	8114.786123	0	5	1.6412	3.66E-90
BW_20_1_111106004325_cidetd_msdeconv1589.txt	YYY_sp|P0AE56|BFD_ECOLI Bacterioferritin-associated ferredoxin OS=Escherichia coli (strain K12) GN=bfd PE=1 SV=1	None	BLADABUHORCDVHOUVUFLIHNIANITYFULWUPNFCVNSWIVNKZGBHUEPTEFNYTFODBN	No Truncation	-1	0.036765	8299.780238	0	5	1.0962	8.92E-84
BW_20_1_111106004325_cidetd_msdeconv2911.txt	XXX_sp|P04425|GSHB_ECOLI Glutathione synthetase OS=Escherichia coli (strain K12) GN=gshB PE=1 SV=1	None	UGGOKEFGBNZRREIEVTRVHYFERZRMVEOACRKQPKFTGVKDMPBRDURTPGGAUPNBPFYPMUZQTUKYQYDEKKKMUWLNFDSMLSTVBVCOHYZZVILBVFARLOCBWAFENGRNZYTKSMFKGTZNQCLKSEGNZSCYZPZQZKINRGORRNREFBQKPCEIFWREVUPYRZGTATSMNLBYAFIMURYILDKTUKETCYSHHHYGEQWVVOCIEUSHMHSMYQUMYNSQRGZZDSBENGHGHTCZNFUZVSLVPYLMQDAVPYLZDRTVYVZFYSCURLIYIUMBTZDISWNSRUYKZMYAWREZIZTN	No Truncation	-1	0.036765	39568.00575	0	5	0.73423	4.94066e-324
BW_20_1_111106004325_cidetd_msdeconv1666.txt	YYY_sp|P0A9U8|YDIO_ECOLI Probable acyl-CoA dehydrogenase YdiO OS=Escherichia coli (strain K12) GN=ydiO PE=3 SV=1	None	MPDEDOIFYFUEBERTWCMGZLZMURGASDOMKIRVRGHWYDDGKIMFZSVCIAABWC	Truncation at N-Terminal Side	325	0.036697	7327.611531	0	4	1.0777	2.71E-77
BW_20_1_111106004325_cidetd_msdeconv524.txt	YYY_sp|P39337|YJGM_ECOLI Uncharacterized N-acetyltransferase YjgM OS=Escherichia coli (strain K12) GN=yjgM PE=3 SV=2	None	OWHWEFIKLOZFCKSFIQFLCYDHPFHHYTDSOGNVWKGFBBEAGCZGKAYKZI	Truncation at N-Terminal Side	113	0.036697	6962.83728	0	4	1.9566	2.63E-70
BW_20_1_111106004325_cidetd_msdeconv1505.txt	ZZZ_sp|P23721|SERC_ECOLI Phosphoserine aminotransferase OS=Escherichia coli (strain K12) GN=serC PE=1 SV=4	None	YICEYUPSYGCNNVGFEKSZVUVIQESYMIYHMVDTOHUQZNVWYVSMYDLZMRNKHMB	Truncation at C-Terminal Side	59	0.036697	7476.016499	0	4	1.1831	4.49E-78
BW_20_1_111106004325_cidetd_msdeconv2057.txt	ZZZ_sp|P31467|YIEH_ECOLI 6-phosphogluconate phosphatase OS=Escherichia coli (strain K12) GN=yieH PE=1 SV=1	None	VQYTKFUUNHMGVTAARPSUZCPPCLPBTNUVDVKTWAPAPMZFYEVEHEBEPVEA	Truncation at N-Terminal Side	165	0.036697	6547.567307	0	4	1.1094	1.01E-72
BW_20_1_111106004325_cidetd_msdeconv2315.txt	ZZZ_sp|P32135|YIHN_ECOLI Inner membrane protein YihN OS=Escherichia coli (strain K12) GN=yihN PE=1 SV=1	None	GLCFKQNWOEKBAVPWULCOATYSULTHTYUGHQLIKGKSWRBFBZNYOVGWWMQOQNMHYGZGERKDQCHVWQKYCQHUSSKBYEOTWBDSYNBOZKPMCLBFVYSLWENPFVTQCKGLHHNEHQRGBEWIFGPHBSOBCUEPELNVEEDGA	Truncation at C-Terminal Side	153	0.036697	19558.01474	0	4	0.97785	1.86E-208
BW_20_1_111106004325_cidetd_msdeconv1596.txt	XXX_sp|P39328|YTFT_ECOLI Inner membrane ABC transporter permease protein YtfT OS=Escherichia coli (strain K12) GN=ytfT PE=1 SV=1	None	URFVRBRLBOYFAAIPWMKGOQMSTDAGRFRTFNWOSFALSTWMMNNQBZWOAFYCCMKMEZQHQZITQGESKZGGE	Truncation at N-Terminal Side	264	0.036585	9838.025568	0	6	1.1086	1.54E-104
BW_20_1_111106004325_cidetd_msdeconv1708.txt	XXX_sp|P00579|RPOD_ECOLI RNA polymerase sigma factor RpoD OS=Escherichia coli (strain K12) GN=rpoD PE=1 SV=2	None	ZRSVNZKLBHRRSVDCZYDCFNLWNEIQEORHMKWSVEPTKABTQQPEIRGIELZZRIMINUVFEGSVVQFFLVFLPLCDEVC	Truncation at C-Terminal Side	83	0.036585	10133.36568	0	6	1.6887	1.38E-111
BW_20_1_111106004325_cidetd_msdeconv2920.txt	YYY_sp|P0AAL3|NAPG_ECOLI Ferredoxin-type protein NapG OS=Escherichia coli (strain K12) GN=napG PE=1 SV=1	None	HHGIRLSAVTQGNDSHREKGPKVUHIKDIUTLSBFQRLAFZDLPUVNQHQHEYVBUGGQSLDUUWHRBEUVOEFISEQHK	Truncation at N-Terminal Side	151	0.036585	9825.076201	0	6	2.1982	1.51E-104
BW_20_1_111106004325_cidetd_msdeconv2659.txt	XXX_sp|P0AAM7|HYBG_ECOLI Hydrogenase maturation factor HybG OS=Escherichia coli (strain K12) GN=hybG PE=1 SV=1	None	YFOMACYKUKGOBHUBQNSGCZIPQDEMDGDREEUMCDWYRBRBNCDOISHVKERUINCAADNAWKEGMFCRWTKSOBYDMC	No Truncation	-1	0.036585	10564.16049	0	3	0.70705	2.04E-109
BW_20_1_111106004325_cidetd_msdeconv2082.txt	XXX_sp|P32108|YIBI_ECOLI Uncharacterized protein YibI OS=Escherichia coli (strain K12) GN=yibI PE=4 SV=1	None	LCSBCEGKNPMBTWLLZUNEQBMCVNATSHDIMRTRMAYLKKBQEDFRTEMEGHVPMSSBATYTYCWIGZAFGCPQUDRBHYKETLFWENNPWTOEVAYOAADSDAEBZYGSABACOHKI	No Truncation	-1	0.03653	14411.70944	0	8	1.4281	2.69E-164
BW_20_1_111106004325_cidetd_msdeconv2534.txt	YYY_sp|P31679|YAAU_ECOLI Putative metabolite transport protein YaaU OS=Escherichia coli (strain K12) GN=yaaU PE=3 SV=2	None	YEPHYFZKAPBQULZEDCGMAFKKDUFCGIBCAOQIHRPRNIILQGZLAYHGLGFKUPDINWHCKTQZAWQSUEHYPHAZNEMHRPCYIWSHZFKWTCOBBIVFR	Truncation at N-Terminal Side	338	0.03653	13101.725	0	7	1.4949	8.98E-144
BW_20_1_111106004325_cidetd_msdeconv2604.txt	YYY_sp|P0AGF2|CSDE_ECOLI Sulfur acceptor protein CsdE OS=Escherichia coli (strain K12) GN=csdE PE=1 SV=1	None	QOCIFONRESIHVBDVOPWUQITDVUZLYYMDNPDNDUSVWOGPRAIAYCIRRCZRUQTVIIDBHISRENGPBIVIPOWKOL	Truncation at N-Terminal Side	65	0.036517	10743.49273	0	6	1.2783	6.08E-110
BW_20_1_111106004325_cidetd_msdeconv597.txt	ZZZ_sp|P64503|YEBV_ECOLI Uncharacterized protein YebV OS=Escherichia coli (strain K12) GN=yebV PE=1 SV=1	None	ZEYCMANIBROYNMGFASDHOHZEGIWAAMZTYLVBHTGDBAKFRLSPNWBPDCEYFFKYNVFQGGRCKUQDROQOVL	No Truncation	-1	0.036496	9856.998068	0	5	1.5626	2.74E-108
BW_20_1_111106004325_cidetd_msdeconv1045.txt	XXX_sp|P77315|YPHD_ECOLI Probable ABC transporter permease protein YphD OS=Escherichia coli (strain K12) GN=yphD PE=3 SV=1	None	IZFWOLGLVYGEYTROHSQBYSUKVSRZQQQLRHKKIGFVCBFIINSSHPQLBDVFMFVWSEPUIYCAHTGSAVKPARRUPRZCUKBVOA	Truncation at N-Terminal Side	242	0.036458	11178.72106	0	3	0.94208	7.09E-123
BW_20_1_111106004325_cidetd_msdeconv1738.txt	XXX_sp|P08245|YCIH_ECOLI Uncharacterized protein YciH OS=Escherichia coli (strain K12) GN=yciH PE=1 SV=1	None	GKYVLGFCQLYAEWKYKDZHLTBYFOLGCTPAPBKLSCMLEIKRVZLPFDGKSPARDYP	Truncation at N-Terminal Side	49	0.036364	6996.49427	0	4	1.464	9.68E-67
BW_20_1_111106004325_cidetd_msdeconv1982.txt	XXX_sp|P0AF98|LPTF_ECOLI Lipopolysaccharide export system permease protein LptF OS=Escherichia coli (strain K12) GN=lptF PE=1 SV=1	None	AVEZDSIPIFGATKQFCEDQIQUDHSMAAMZUTHQTHZYASHAVQNLDKOYLSGFDPLYTYG	Truncation at N-Terminal Side	304	0.036364	7267.631636	0	4	1.311	9.57E-82
BW_20_1_111106004325_cidetd_msdeconv2048.txt	YYY_sp|P09152|NARG_ECOLI Respiratory nitrate reductase 1 alpha chain OS=Escherichia coli (strain K12) GN=narG PE=1 SV=4	None	UDGANVWTCFSBOCMRIYHPLWEYIWNVUGBEEHQTDKLOSSEWTGALWFY	Truncation at C-Terminal Side	51	0.036364	6544.777771	0	4	1.3297	7.67E-63
BW_20_1_111106004325_cidetd_msdeconv2056.txt	YYY_sp|P77399|FADJ_ECOLI Fatty acid oxidation complex subunit alpha OS=Escherichia coli (strain K12) GN=fadJ PE=1 SV=1	None	SOSFHBOMDKTIMELMANCZWBCCHTDYLQWKKTTGOHQGOVTAHOSUCB	Truncation at N-Terminal Side	664	0.036364	6544.919433	0	4	1.1493	2.17E-66
BW_20_1_111106004325_cidetd_msdeconv910.txt	YYY_sp|P64550|ALAE_ECOLI L-alanine exporter AlaE OS=Escherichia coli (strain K12) GN=alaE PE=1 SV=1	None	TLRBFSVTFBTSIQNMKCDVVUNACKRP	Truncation at N-Terminal Side	121	0.036364	3255.474098	0	2	1.6077	6.68E-33
BW_20_1_111106004325_cidetd_msdeconv914.txt	XXX_sp|P14175|PROV_ECOLI Glycine betaine/proline betaine transport system ATP-binding protein ProV OS=Escherichia coli (strain K12) GN=proV PE=1 SV=1	None	ZWRLKOOBNASFICETKQYUDZSD	Truncation at N-Terminal Side	376	0.036364	3253.953678	0	2	1.724	1.64E-28
BW_20_1_111106004325_cidetd_msdeconv950.txt	XXX_sp|P0A7W1|RS5_ECOLI 30S ribosomal protein S5 OS=Escherichia coli (strain K12) GN=rpsE PE=1 SV=2	None	AZTHAOFWAYDOHGPBZFCNTSCLVMBHBPACPFYUOZWNTWVQRZEPQKB	Truncation at N-Terminal Side	116	0.036364	6544.851773	0	4	1.7083	4.75E-69
BW_20_1_111106004325_cidetd_msdeconv952.txt	ZZZ_sp|P33345|MOLR_ECOLI Putative molybdate metabolism regulator OS=Escherichia coli (strain K12) GN=yehH PE=5 SV=2	None	RDNSQHISUADZYGIWTEKABUDSOWWYHFLWIWQIYYVUYQPECYDYC	Truncation at C-Terminal Side	49	0.036364	6545.580039	0	4	1.6726	1.82E-64
BW_20_1_111106004325_cidetd_msdeconv1829.txt	ZZZ_sp|P0AE72|MAZE_ECOLI Antitoxin MazE OS=Escherichia coli (strain K12) GN=mazE PE=1 SV=1	None	TCEDELWGIWCWVQAVKFWSPYIECOLZCUSZUFWRSNMWUSQAOQSTKNVHSAHOWNKGODWYYDTZTNSTZHCUOCGKZF	No Truncation	-1	0.036364	10777.98346	0	2	0.96419	8.75E-107
BW_20_1_111106004325_cidetd_msdeconv2971.txt	YYY_sp|P45768|YHDY_ECOLI Inner membrane amino-acid ABC transporter permease protein YhdY OS=Escherichia coli (strain K12) GN=yhdY PE=1 SV=2	None	BLFROTFYQBIKVPDWPTIFHFQQELISVWMIOYDVZWKFYUTUKFKZOPZEVSWADVDPWNQABWHTCESKDKRKEEFKRZESBVQKLBGCGANFRIYWGAQSUONIVCTCHOQYPZQTSTDDHULSSDEPVACNLUAOPUMRNCHHYNORZTHQVSMKDGIBMMPSWGCGFSNWICGSTUMARIBLWLEQFYDFOGQOBABEODQMPEDRMSLRBADLEDZWBTCOYTGHCLVERYLIZPVNNSUITVPGQNUOYHIYHILFSTOWAFWZOFGDPTWPTSFMTIBGCVSWAMATEWOYNPDBZAOHWLZYAKZEKAOIWOTWUNDTUAELKIGHUIONNZTTRELFZAARPFVDRPQVEKNZYMY	No Truncation	-1	0.036364	46881.04439	0	2	0.57368	1.97626e-323
BW_20_1_111106004325_cidetd_msdeconv3479.txt	YYY_sp|P0ABU7|EXBB_ECOLI Biopolymer transport protein ExbB OS=Escherichia coli (strain K12) GN=exbB PE=1 SV=1	None	PRNUYVGQSYDKPVVDGYEYCLHICHWBLDMYDKSHDNYCOCUIKDOGVFUFMCPYLMAKTNYCHNBBWUWKTTFYAAULQEZSHFAFEKESSIKNEQUSMLCGLYGZIGDEVKZBBMKLLMBSYSEDEEQLSICUDQLFQTCHWRDFNPOSLCLIMDHFFCBCZVNIIYAOQSSTHIVFSFEFVFNCMUALOGTYCKBSOYMOLMTMHQIKKMNH	Truncation at N-Terminal Side	28	0.036364	27012.46049	0	2	0.96781	7.98E-283
BW_20_1_111106004325_cidetd_msdeconv737.txt	ZZZ_sp|P0ACI0|ROB_ECOLI Right origin-binding protein OS=Escherichia coli (strain K12) GN=rob PE=1 SV=1	None	WOKPYCGVIRQIRCRVPGPFDACOW	Truncation at N-Terminal Side	264	0.036364	3259.672145	0	2	1.4528	1.89E-29
BW_20_1_111106004325_cidetd_msdeconv761.txt	XXX_sp|P21645|LPXD_ECOLI UDP-3-O-(3-hydroxymyristoyl)glucosamine N-acyltransferase OS=Escherichia coli (strain K12) GN=lpxD PE=1 SV=2	None	OZNSMAVASVBZCUQKPQVZLNUGUCYS	Truncation at C-Terminal Side	28	0.036364	3360.202169	0	2	1.4835	5.49E-34
BW_20_1_111106004325_cidetd_msdeconv785.txt	YYY_sp|P0A6Y5|HSLO_ECOLI 33 kDa chaperonin OS=Escherichia coli (strain K12) GN=hslO PE=1 SV=1	None	WFOEROUPRADVAKOEAYPRNVL	Truncation at C-Terminal Side	23	0.036364	3250.651773	0	2	1.1523	1.82E-27
BW_20_1_111106004325_cidetd_msdeconv911.txt	ZZZ_sp|P0A809|RUVA_ECOLI Holliday junction ATP-dependent DNA helicase RuvA OS=Escherichia coli (strain K12) GN=ruvA PE=1 SV=1	None	SKFQPPILPITKAUVTGTYVLAOMSON	Truncation at C-Terminal Side	27	0.036364	3254.689138	0	2	1.5613	3.32E-30
BW_20_1_111106004325_cidetd_msdeconv2077.txt	YYY_sp|P30750|METN_ECOLI Methionine import ATP-binding protein MetN OS=Escherichia coli (strain K12) GN=metN PE=1 SV=4	None	OIMIIDEYRFGFQFMOMDIFZWBWEFGVAESHIOLDBLIPAMCNIWGGLMVFQUIBQIYMPOBDQONKDIHKSRSFYNLMALOOVRPFFFMSBQSWCYWNOULIH	Truncation at C-Terminal Side	105	0.036325	13987.65362	0	8	1.0389	3.65E-139
BW_20_1_111106004325_cidetd_msdeconv1334.txt	YYY_sp|P23485|FECR_ECOLI Protein FecR OS=Escherichia coli (strain K12) GN=fecR PE=2 SV=1	None	ZOWVDBMGPZAURCSHMOPPEOHDNFQCZZVGVWOENILAKCIOFWQFFHTALESQSOAYGZODYENLVCUTQYPPYVANO	Truncation at C-Terminal Side	81	0.036313	10687.87341	0	6	2.3709	9.88E-111
BW_20_1_111106004325_cidetd_msdeconv1362.txt	XXX_sp|P30140|THIH_ECOLI 2-iminoacetate synthase OS=Escherichia coli (strain K12) GN=thiH PE=1 SV=3	None	GBAWTCDNFESAQRNALKHWFFYEIQAMIUALMMBOKLLSPIKWPEVSTFEGPMQLROFLLQQWPLNKBGBKYONVGNQORFTSY	Truncation at C-Terminal Side	85	0.036313	10689.25193	0	6	2.8626	7.12E-114
BW_20_1_111106004325_cidetd_msdeconv1303.txt	XXX_sp|P76049|YCJY_ECOLI Uncharacterized protein YcjY OS=Escherichia coli (strain K12) GN=ycjY PE=1 SV=2	None	DGRROWRSARNKITRFOZVFECLDELSMHAWWNVCDASCMAUPQDMICTIBHEBPATPAKRHNLRRVQQECKDIDMCNHWTLBWEU	Truncation at N-Terminal Side	220	0.036313	10703.7797	0	6	1.2671	3.42E-113
BW_20_1_111106004325_cidetd_msdeconv1949.txt	XXX_sp|P0AB96|ARSC_ECOLI Arsenate reductase OS=Escherichia coli (strain K12) GN=arsC PE=3 SV=1	NME	ZEYKLIDUEUKLNLAQGPIOTOHMYWWZTAZLNCTSOSRPBKKRKOPLVOUHVFCCDUZETACEYOAWYMLPFRZDQQQZKGLCITHSQVNKPPNSKCIUWI	Truncation at C-Terminal Side	102	0.03629	13200.50728	0	4	1.0408	5.39E-140
BW_20_1_111106004325_cidetd_msdeconv1969.txt	XXX_sp|P76016|DHAR_ECOLI PTS-dependent dihydroxyacetone kinase operon regulatory protein OS=Escherichia coli (strain K12) GN=dhaR PE=1 SV=2	None	TRMIVSZEBFSAQSKLVTHOGPLDLYDHTMFPNHBFMSSMKTUBTRHMZKMZNUHEFEOSZEEQTPRCIEIOWKFEPUCTRTKESKNLDLDEHOBRGSFFC	Truncation at N-Terminal Side	538	0.036232	12763.67421	0	7	1.0869	1.67E-135
BW_20_1_111106004325_cidetd_msdeconv2424.txt	ZZZ_sp|P0DP63|YBEH_ECOLI Putative protein YbeH OS=Escherichia coli (strain K12) GN=ybeH PE=5 SV=1	None	UVOESTKNBBSKPGTSMVEHQEGCKYVPQAZIMAUQFFUOOKBFCFYLCVNRTLKWIHOPIAHBFEDIESTWSEI	No Truncation	-1	0.036184	9491.784614	0	5	1.2615	1.07E-88
BW_20_1_111106004325_cidetd_msdeconv728.txt	ZZZ_sp|P0AG40|RIBF_ECOLI Riboflavin biosynthesis protein RibF OS=Escherichia coli (strain K12) GN=ribF PE=1 SV=1	None	QSZAUZVMSSZOPMRDLGVLAYTLZLNALGRYLSKFIQSFCQ	Truncation at N-Terminal Side	271	0.036145	4945.371983	0	3	1.6408	1.22E-53
BW_20_1_111106004325_cidetd_msdeconv1285.txt	YYY_sp|P06129|BTUB_ECOLI Vitamin B12 transporter BtuB OS=Escherichia coli (strain K12) GN=btuB PE=1 SV=2	NME	GCGZSSMGSPHKLVFEWRRNHCONOEUMVDIWLQYGFPNAFTRAHWHLFKKNNKGYWWTEFWZKMWUKZMQYBBCGOZZBZQSTFQNBGIUDUULIGPBQKZ	Truncation at C-Terminal Side	102	0.036145	12993.51672	0	3	0.88943	4.36E-140
BW_20_1_111106004325_cidetd_msdeconv2688.txt	ZZZ_sp|P0AFA2|NARX_ECOLI Nitrate/nitrite sensor protein NarX OS=Escherichia coli (strain K12) GN=narX PE=1 SV=1	None	SSEEUCUBCOBKYOAFMNWDAQMFKAKKAMVQIFHOINOYFLFTBTCWDGDT	Truncation at C-Terminal Side	52	0.036036	6849.458581	0	4	1.1969	3.85E-69
BW_20_1_111106004325_cidetd_msdeconv418.txt	YYY_sp|P25742|RFAQ_ECOLI Lipopolysaccharide core heptosyltransferase RfaQ OS=Escherichia coli (strain K12) GN=rfaQ PE=3 SV=2	None	FTZQNLPWGQVQEWRMKDRGCPASLKIKCMZIAMDWKFMZZQKNIARVUNFARPGBBZ	Truncation at C-Terminal Side	58	0.036036	6964.767818	0	4	2.1426	5.08E-72
BW_20_1_111106004325_cidetd_msdeconv1123.txt	ZZZ_sp|P23878|FEPC_ECOLI Ferric enterobactin transport ATP-binding protein FepC OS=Escherichia coli (strain K12) GN=fepC PE=2 SV=2	None	FUMBUVIGKNGRPBPNUZHOSWYIZZRTGDKOYDDQBDVMBSTIYHTVGNUOZNMLQBKCFCPBOLOE	Truncation at N-Terminal Side	203	0.036036	8870.737522	0	4	0.96221	4.13E-92
BW_20_1_111106004325_cidetd_msdeconv1681.txt	ZZZ_sp|P0ACH1|SFSB_ECOLI Sugar fermentation stimulation protein B OS=Escherichia coli (strain K12) GN=sfsB PE=3 SV=1	None	THDAQMPCQGGDNPQVSATGZRKHNBYQSDPVQWLKBWOHINRMQKOBIESQMPWVHQREGPZYCUADVPGCTTWBYNEKYTCPVGWKBRYN	No Truncation	-1	0.036036	11168.51032	0	4	0.96078	1.09E-112
BW_20_1_111106004325_cidetd_msdeconv1794.txt	XXX_sp|P64619|YHDU_ECOLI Inner membrane protein YhdU OS=Escherichia coli (strain K12) GN=yhdU PE=4 SV=1	None	ZHTYPRLSGOVDYBAIYFBORMLWPFZKHMIKTABILPCAHDBPWGZFNUKNIFISOWV	No Truncation	-1	0.036	7557.170363	0	4	1.0844	9.48E-73
BW_20_1_111106004325_cidetd_msdeconv1286.txt	YYY_sp|Q9JMS8|YUAL_ECOLI Uncharacterized protein YuaL OS=Escherichia coli (strain K12) GN=yuaL PE=4 SV=1	None	GKBMRTSFTCTCTYGADPADTKADZACUBLGTVTFUHTPZGFAWTGNRFZCMBMUKSKDRWRVIZTZYT	No Truncation	-1	0.035971	7995.263754	0	4	1.7715	8.19E-80
BW_20_1_111106004325_cidetd_msdeconv2419.txt	YYY_sp|P76548|YFFQ_ECOLI Uncharacterized protein YffQ OS=Escherichia coli (strain K12) GN=yffQ PE=4 SV=2	None	VKEKYNHZAWPVCSSAFHALTCIFIPYPUCBBRWSKKSDTQUZAWMOGANUQBTBVADWHQRCWOTRGHMOY	Truncation at N-Terminal Side	53	0.035971	9113.936949	0	5	1.209	1.27E-99
BW_20_1_111106004325_cidetd_msdeconv1720.txt	XXX_sp|P75862|ZAPC_ECOLI Cell division protein ZapC OS=Escherichia coli (strain K12) GN=zapC PE=1 SV=2	None	OVHKTDFETZFLOWFZKYSGURCZEVLLQOFKKYLECWTKBKAAPNIOVORDWZAOBCEZONVRGMLRWT	Truncation at N-Terminal Side	110	0.035948	9566.300783	0	5	1.3376	5.44E-94
BW_20_1_111106004325_cidetd_msdeconv1201.txt	YYY_sp|P0A6L9|HSCB_ECOLI Co-chaperone protein HscB OS=Escherichia coli (strain K12) GN=hscB PE=1 SV=1	None	SZARTZQCVQIYCDBZGPQQDADHRLVEEPTYQGUBYZYORDZEPLNTCSGPALZWVIVECAETTQIPZOKLAHWHGSFMLYTRSGAUQESQBD	Truncation at C-Terminal Side	94	0.035948	11177.89944	0	5	1.3321	6.84E-127
BW_20_1_111106004325_cidetd_msdeconv1890.txt	XXX_sp|P0AD10|YECJ_ECOLI Uncharacterized protein YecJ OS=Escherichia coli (strain K12) GN=yecJ PE=4 SV=1	None	GZSLQRZHDKELZAMNIGQGHYNVITGFYRYBNPOAZFZCYVIELKWLLRRVYYPEBWCVPNWRNCCCCZLZPHKHKHYIQYB	No Truncation	-1	0.035928	10330.89487	0	6	1.4815	1.02E-98
BW_20_1_111106004325_cidetd_msdeconv1994.txt	XXX_sp|Q9JMS6|YUAN_ECOLI Uncharacterized protein YuaN OS=Escherichia coli (strain K12) GN=yuaN PE=4 SV=1	None	FIKRMYEQTNISRQFYZNHYWIUWISBGNITNSETSFGHRZMUONHQQIUGAZDOROWHCVRNUCKAENWUKBYHEB	No Truncation	-1	0.035928	10197.23776	0	6	2.6599	6.16E-103
BW_20_1_111106004325_cidetd_msdeconv1680.txt	XXX_sp|P64493|YOAF_ECOLI Uncharacterized protein YoaF OS=Escherichia coli (strain K12) GN=yoaF PE=4 SV=1	None	HEUBFSNKYQADSSCWSWCTKYIQHCKLZRCEDRSCLQUNOHVEKEOQFFIEIGYZORGTQIOEUPMVKYSVICKKRBUKOZBF	No Truncation	-1	0.035912	11088.93957	0	6	1.2095	1.47E-110
BW_20_1_111106004325_cidetd_msdeconv3351.txt	XXX_sp|Q47147|YAFJ_ECOLI Putative glutamine amidotransferase YafJ OS=Escherichia coli (strain K12) GN=yafJ PE=1 SV=1	None	QRHODBDOAHNWMTPBDASYHEFLOELVHZENGDYPLUPKCHOIDVCWNYOQDZBOVADCQBCUMUPRKQISWKTICBFQEPHAZHBGHS	Truncation at N-Terminal Side	165	0.035897	11666.50102	0	7	1.3133	2.57E-123
BW_20_1_111106004325_cidetd_msdeconv2993.txt	ZZZ_sp|P76076|YDBL_ECOLI Uncharacterized protein YdbL OS=Escherichia coli (strain K12) GN=ydbL PE=3 SV=2	None	VHDSZDGRNOMBTVURTFTDPGOAEITUAKHVIALLSFSGDHSKFVAPGTQTUMCGGOZMYBEUYCRIYITSBYDRFPYUQEGIUNADRUIZAKAONDIZRIMYHZYZ	No Truncation	-1	0.035874	13313.06466	0	7	1.1975	1.03E-141
BW_20_1_111106004325_cidetd_msdeconv2997.txt	XXX_sp|P27248|GCST_ECOLI Aminomethyltransferase OS=Escherichia coli (strain K12) GN=gcvT PE=1 SV=3	NME	GZIFKYNWKFWWIDUBVRDVYBQHLVDRMCEPRFEFCNAGVDMADYYWCGAFFWODQQHTETKCHPVQOESBGYYPRPWMPRMOHSUNKZQCADETOLKAENVQ	Truncation at C-Terminal Side	104	0.035874	13359.42456	0	7	1.1883	2.12E-141
BW_20_1_111106004325_cidetd_msdeconv1410.txt	YYY_sp|P77376|YDGJ_ECOLI Uncharacterized oxidoreductase YdgJ OS=Escherichia coli (strain K12) GN=ydgJ PE=1 SV=2	NME	VAPTDUCADKTBMPDSKKOUDZTPULNKUBGSHGKCICEDCUWMGQDDGHQMYQBAYQUIA	Truncation at C-Terminal Side	61	0.035714	7270.494868	0	4	1.0533	9.92E-80
BW_20_1_111106004325_cidetd_msdeconv1476.txt	YYY_sp|P31433|YICH_ECOLI AsmA family protein YicH OS=Escherichia coli (strain K12) GN=yicH PE=3 SV=2	None	ETPVGECECDROZVUWNUDZRLZPHLCHDUEZDBZCPFQARTVIIQHYSBGOGFKCDWTEWCTUTDFTGCSV	Truncation at C-Terminal Side	72	0.035714	8891.928537	0	5	1.1274	3.11E-96
BW_20_1_111106004325_cidetd_msdeconv3024.txt	XXX_sp|P08868|YUAZ_ECOLI Uncharacterized protein YuaZ OS=Escherichia coli (strain K12) GN=yuaZ PE=4 SV=2	None	YTCVAVUIOQIKGTQHAZFIKGAQCMANCKPWOPEQFVQYYYLNLHCFYYPLOWGRYPRPBCAGOMTLQHICZ	Truncation at N-Terminal Side	17	0.035714	9220.887028	0	5	1.5516	3.01E-96
BW_20_1_111106004325_cidetd_msdeconv450.txt	XXX_sp|P31574|FIXB_ECOLI Protein FixB OS=Escherichia coli (strain K12) GN=fixB PE=1 SV=3	None	QFUPSZIVMYCLMQUFLHUGWQMSCVMBSZBFODOEEUZAKQAAWGSLBLIPZVSB	Truncation at N-Terminal Side	257	0.035714	6965.763307	0	4	2.0148	4.43E-74
BW_20_1_111106004325_cidetd_msdeconv968.txt	XXX_sp|P0AD24|YEJL_ECOLI UPF0352 protein YejL OS=Escherichia coli (strain K12) GN=yejL PE=1 SV=1	None	GVUDKSUZOIZTCLWOCBMRUSLYMGWTUEZDDQIMCKUVFURGCPGHGVZYZNZQZNVRLOPEREPQVCIAILL	No Truncation	-1	0.035714	9463.865038	0	5	1.616	2.53E-101
BW_20_1_111106004325_cidetd_msdeconv1203.txt	XXX_sp|P45956|CAS2_ECOLI CRISPR-associated endoribonuclease Cas2 OS=Escherichia coli (strain K12) GN=ygbF PE=1 SV=2	None	AQNVYECZEKSNIZZQFBEVIVZAYOHTPDYGEAGFFNEWNLYMFKREFEYWSKLORPWQIIYTMVZWCVKVEQBACSAFIIPAGTDYIBCNQG	No Truncation	-1	0.035714	11513.38964	0	4	0.98936	6.78E-109
BW_20_1_111106004325_cidetd_msdeconv1481.txt	YYY_sp|P76106|HICA_ECOLI Probable mRNA interferase toxin HicA OS=Escherichia coli (strain K12) GN=hicA PE=1 SV=2	None	OPFRPNASZACABLUVDTBTSQVDUQUKPMAGYQMLWYTVACPWRBPRODNVYDOFFP	No Truncation	-1	0.035714	7296.126639	0	4	1.0421	7.10E-76
BW_20_1_111106004325_cidetd_msdeconv1849.txt	ZZZ_sp|P02930|TOLC_ECOLI Outer membrane protein TolC OS=Escherichia coli (strain K12) GN=tolC PE=1 SV=3	None	GWLESDPNATEEFVZVAFUTOMHEBMCZGMTKWAWHLLBMFPULDBIVBCPSK	Truncation at N-Terminal Side	440	0.035714	6404.681636	0	3	1.0975	4.52E-67
BW_20_1_111106004325_cidetd_msdeconv2267.txt	XXX_sp|P77437|HYFF_ECOLI Hydrogenase-4 component F OS=Escherichia coli (strain K12) GN=hyfF PE=3 SV=1	None	RIBBWLWHSGQHZUQAHYCIPEKRNNMZITKMKBMHEOHPDPATHIFNDWFCHMYTIEAHERMSCLMTVSQOUCYMBTNOULMVOUKYIVQZBWDRUWGCPNDFNIFUBT	Truncation at N-Terminal Side	416	0.035714	14276.40241	0	8	1.0416	5.12E-152
BW_20_1_111106004325_cidetd_msdeconv2725.txt	ZZZ_sp|P0AF10|MTLR_ECOLI Mannitol operon repressor OS=Escherichia coli (strain K12) GN=mtlR PE=1 SV=1	None	HRHGGZUUMZBNOREFDTRPCGFBBWAPPVYEYZQHRMYIYKRVMIEAUQHROTVTNMERSPDGMICNZVNBALSEMPOFNQNITNVCOQSPTUWEZTIWGPQEUBNEQANRLATSMHTIUOAOSVPHIVMVZNIRRGMHHHVQQTFQDZIPTLSQONRRYGTYDLZKGZOLPELGRALBWHWGFCWWDISBSGL	No Truncation	-1	0.035714	24397.04262	0	5	0.89833	4.52E-265
BW_20_1_111106004325_cidetd_msdeconv3553.txt	ZZZ_sp|P00490|PHSM_ECOLI Maltodextrin phosphorylase OS=Escherichia coli (strain K12) GN=malP PE=1 SV=7	None	FOHMEWLMKWYPZIVBLDGNSHPTVUTCFCHVTLGPGQCKTSMNRLSQLFGFZPOECWKNMOOWTANIUUUHLQVZFLSGRZWMQBFGQRSKCPLRS	Truncation at N-Terminal Side	700	0.035714	12211.46265	0	2	1.073	8.96E-128
BW_20_1_111106004325_cidetd_msdeconv545.txt	YYY_sp|P76157|YNFN_ECOLI Uncharacterized protein YnfN OS=Escherichia coli (strain K12) GN=ynfN PE=2 SV=2	None	TQQIMBMLFLESHATONZRDRYKPHCLFMKAMBCBNYECMFHMLMMZUPYL	No Truncation	-1	0.035714	6471.281173	0	3	1.4293	1.98E-61
BW_20_1_111106004325_cidetd_msdeconv569.txt	XXX_sp|P0DPC8|YMCF_ECOLI Protein YmcF OS=Escherichia coli (strain K12) GN=ymcF PE=1 SV=1	None	SUPZQBCCGCYPPGCCNTMERSAGCHVERUZPSFMBOAEPSPEMZQMOCVLUNKMIZQKKLV	No Truncation	-1	0.035714	7407.956824	0	2	1.3625	8.68E-72
BW_20_1_111106004325_cidetd_msdeconv633.txt	XXX_sp|P27243|RFAL_ECOLI O-antigen ligase OS=Escherichia coli (strain K12) GN=rfaL PE=1 SV=2	None	LRWWWOZHBVWBOMBMMUYFVCSUCLSGVBHDME	Truncation at C-Terminal Side	34	0.035714	4666.322411	0	2	1.1913	6.84E-42
BW_20_1_111106004325_cidetd_msdeconv763.txt	YYY_sp|P77213|GCS2_ECOLI Putative glutamate--cysteine ligase 2 OS=Escherichia coli (strain K12) GN=ybdK PE=1 SV=1	None	GFSEHLTANZGIOZDZZUILDBLDRDQPRTMBOIRKL	Truncation at N-Terminal Side	335	0.035714	4646.230118	0	2	1.486	1.00E-44
BW_20_1_111106004325_cidetd_msdeconv1862.txt	XXX_sp|P32053|INTA_ECOLI Prophage integrase IntA OS=Escherichia coli (strain K12) GN=intA PE=1 SV=2	None	WKNMLUPYPSPYGPZGVBAEGPQDWNUDDFHMIHDPKQKTDCWHOFUEENVLNBVUOHAPUIGMKYMCYQESQVSCDFLZBCSZLKEYHZETPLGHCKBZSLOIRZQGIVQOHANMHUICAIEQLKZMY	Truncation at N-Terminal Side	284	0.035581	16007.25519	0	9	1.9765	2.23E-177
BW_20_1_111106004325_cidetd_msdeconv2968.txt	YYY_sp|P0AD53|YGAC_ECOLI Uncharacterized protein YgaC OS=Escherichia coli (strain K12) GN=ygaC PE=4 SV=1	None	HOGZCSKAYPMAKNKUAKCIOSNQVQRHNUTNYKVCFLKSYGGTAFUEQRKATMYNLVAIGDGZFRGIVOMAPBUQAAUYLZASWDVIQVIOKVDLETYBRITCSHHNQCPHWK	No Truncation	-1	0.035556	13824.80246	0	7	2.4419	9.25E-156
BW_20_1_111106004325_cidetd_msdeconv3354.txt	ZZZ_sp|P75862|ZAPC_ECOLI Cell division protein ZapC OS=Escherichia coli (strain K12) GN=zapC PE=1 SV=2	None	EHTVCKGKPFLEPTFQRQGRFNEEBGVUWZNTTZWMMAQAOCKCZRGPIMFCORKNOYHHEHNRWUSAHBSTCZELHMCODLLNLUFNCEHRHROLTF	Truncation at C-Terminal Side	98	0.035545	12683.65297	0	7	1.2665	2.80E-132
BW_20_1_111106004325_cidetd_msdeconv1460.txt	XXX_sp|P0AAL6|YDHY_ECOLI Uncharacterized ferredoxin-like protein YdhY OS=Escherichia coli (strain K12) GN=ydhY PE=2 SV=1	None	ABEAYZETRQMGPEYFMVHARECYSRAPCUNRYUIVAVCFNHVAPWBKTBHYWYYVBVNDZHFUUGROQFBAHDRUUMDC	Truncation at C-Terminal Side	80	0.035503	10132.33976	0	6	1.2898	3.01E-106
BW_20_1_111106004325_cidetd_msdeconv1462.txt	ZZZ_sp|P77704|YDJI_ECOLI Uncharacterized protein YdjI OS=Escherichia coli (strain K12) GN=ydjI PE=4 SV=1	None	QOZBKVPQDIAQAMUYMEYIENYLIRSWNVWFSEPMYWABNHGEDFUTVVCEZYOPTHHUASVPFPMTGZOCVKGTCCLRZ	Truncation at N-Terminal Side	197	0.035503	10131.34321	0	6	1.2609	7.30E-113
BW_20_1_111106004325_cidetd_msdeconv2108.txt	ZZZ_sp|P76234|YEAE_ECOLI Uncharacterized protein YeaE OS=Escherichia coli (strain K12) GN=yeaE PE=4 SV=1	None	ITKZHZFEAYUSGVOWIDHZUTAVDQMMAQSHTUTLYPUYKRORGWOPKEFLFYSHVIOQIZBM	Truncation at N-Terminal Side	220	0.035461	8481.270207	0	4	2.031	2.33E-86
BW_20_1_111106004325_cidetd_msdeconv1384.txt	YYY_sp|Q46892|YGBN_ECOLI Inner membrane permease YgbN OS=Escherichia coli (strain K12) GN=ygbN PE=1 SV=1	None	WPEVCTFYQYPMGGAFQSABHBPMRCMLURWUVGQIDQVSLIRTRYBSVUUDNWGAYVEY	Truncation at N-Terminal Side	394	0.035398	7323.408177	0	4	1.1113	6.29E-80
BW_20_1_111106004325_cidetd_msdeconv2444.txt	YYY_sp|Q9JMS7|YUAM_ECOLI Uncharacterized protein YuaM OS=Escherichia coli (strain K12) GN=yuaM PE=3 SV=1	None	VARETQVKFISQNQIWQBHYHTWDYZURFKUYPMKGYOAPFCGBCWHFQLRIPQWV	Truncation at C-Terminal Side	56	0.035398	7266.793896	0	4	1.1446	1.94E-76
BW_20_1_111106004325_cidetd_msdeconv2760.txt	XXX_sp|P33602|NUOG_ECOLI NADH-quinone oxidoreductase subunit G OS=Escherichia coli (strain K12) GN=nuoG PE=1 SV=4	None	FIIWDVQKSOIOHWOLUEORVWUDPRCCOWVDKIHTWDEMACOTGYQWYVG	Truncation at N-Terminal Side	857	0.035398	7266.401911	0	4	1.2846	5.76E-66
BW_20_1_111106004325_cidetd_msdeconv568.txt	XXX_sp|P33644|POLOX_ECOLI Polyphenol oxidase OS=Escherichia coli (strain K12) GN=yfiH PE=1 SV=1	None	CCRPOKVBQZYOKTZEOIEHSUPPOGFZDASAOPEKDMKHVSVSSSOTFDYQK	Truncation at N-Terminal Side	190	0.035398	6956.336618	0	4	2.2807	7.04E-68
BW_20_1_111106004325_cidetd_msdeconv1441.txt	XXX_sp|P0A6A0|UBIB_ECOLI Probable protein kinase UbiB OS=Escherichia coli (strain K12) GN=ubiB PE=1 SV=1	None	MWCEDAFKTNEZVWAAGOQEPLCIENMSDPUQGNDROQFBUTCHNMPGBGGDSNZWRIMURWTORRNLNOHYVBKOYLVYZVV	Truncation at C-Terminal Side	83	0.035398	10687.69875	0	4	1.096	3.09E-115
BW_20_1_111106004325_cidetd_msdeconv2122.txt	XXX_sp|P0AFE8|NUOM_ECOLI NADH-quinone oxidoreductase subunit M OS=Escherichia coli (strain K12) GN=nuoM PE=1 SV=1	None	UWERKCHIYGOPYQIOHQMOLCRIWWAFKCCTKRRSMQSTANGUDKTEFDTVPQHCLPWKTCEOHQNTFACUBZDCNLRKQLWHZSRLTLYNAMGMSRN	Truncation at N-Terminal Side	410	0.035377	12662.20443	0	7	5.3918	3.46E-134
BW_20_1_111106004325_cidetd_msdeconv2340.txt	XXX_sp|P56579|PTHC_ECOLI PTS system glucitol/sorbitol-specific EIIC component OS=Escherichia coli (strain K12) GN=srlA PE=1 SV=1	None	BWDSNUIZTHTAYEZRZTRWQSRZTRMNCQIFIFAVWCYZEYUCERDHFAPNEFBTRLHBVDIIWPCTOUZEWFDRLLTKUEOCERPRISZ	Truncation at N-Terminal Side	96	0.035354	11843.08424	0	6	0.96089	5.94E-121
BW_20_1_111106004325_cidetd_msdeconv1189.txt	YYY_sp|P13029|KATG_ECOLI Catalase-peroxidase OS=Escherichia coli (strain K12) GN=katG PE=1 SV=2	None	OZUAKOMLBRPWUQCIUAGIYWKCFGWDSRONANGLQGCUMKVLCQLQLMYEQZHYQTKFOTSYQMYZMWHRFRTUIACWWWTP	Truncation at C-Terminal Side	84	0.035354	11180.77993	0	3	0.97054	1.08E-113
BW_20_1_111106004325_cidetd_msdeconv1833.txt	ZZZ_sp|Q46871|YQJH_ECOLI NADPH-dependent ferric-chelate reductase OS=Escherichia coli (strain K12) GN=yqjH PE=1 SV=1	None	QQECTGTTAVZVUGRZRVVGUSOKZWHFZAKVDEBRRHHGODRILAHMAVYVY	Truncation at C-Terminal Side	53	0.035354	6539.560591	0	3	1.0565	9.37E-62
BW_20_1_111106004325_cidetd_msdeconv2650.txt	XXX_sp|P76034|YCIT_ECOLI Uncharacterized HTH-type transcriptional regulator YciT OS=Escherichia coli (strain K12) GN=yciT PE=4 SV=1	None	UKZKIUDRFGCQTRVYRMPETRACTEMSWLKVPOPSVAEGOCRSCSBTAVGNYONIEIICFGGTSKDNPIYFSBADFCOIUSKPIWSBRCB	Truncation at N-Terminal Side	158	0.035326	11030.47442	0	6	1.2439	4.92E-122
BW_20_1_111106004325_cidetd_msdeconv2235.txt	YYY_sp|Q9JMS6|YUAN_ECOLI Uncharacterized protein YuaN OS=Escherichia coli (strain K12) GN=yuaN PE=4 SV=1	None	SHOBWUOHMOQPDUTUMTPFALFFYSNWZQNOQRREVIWCEONEHUKLPQNWHKDERMYZWDGYOWIVHQRFCOCUE	No Truncation	-1	0.035326	11015.16091	0	6	1.2394	1.03E-104
BW_20_1_111106004325_cidetd_msdeconv2651.txt	XXX_sp|P07118|SYV_ECOLI Valine--tRNA ligase OS=Escherichia coli (strain K12) GN=valS PE=1 SV=2	NME	SNQRINYKZLVOZRZMQWPFMQAYAAZCYGFUIARETLYVYMLEPONFQQKGLUQFWSZHEGRSKDNYTTWHPGVOHCUDRLLSGEI	Truncation at C-Terminal Side	87	0.035326	11030.52401	0	6	1.1187	2.35E-116
BW_20_1_111106004325_cidetd_msdeconv2653.txt	XXX_sp|P07118|SYV_ECOLI Valine--tRNA ligase OS=Escherichia coli (strain K12) GN=valS PE=1 SV=2	NME	SNQRINYKZLVOZRZMQWPFMQAYAAZCYGFUIARETLYVYMLEPONFQQKGLUQFWSZHEGRSKDNYTTWHPGVOHCUDRLLSGEI	Truncation at C-Terminal Side	87	0.035326	11030.52401	0	6	1.1979	1.59E-113
BW_20_1_111106004325_cidetd_msdeconv1548.txt	XXX_sp|P77475|YQAB_ECOLI Fructose-1-phosphate phosphatase YqaB OS=Escherichia coli (strain K12) GN=yqaB PE=1 SV=1	None	ONQOVVPRZIANOSNTFEETIZEFAPTCUILTHUNMQIW	Truncation at C-Terminal Side	39	0.035294	5076.317146	0	3	1.0902	3.16E-50
BW_20_1_111106004325_cidetd_msdeconv1552.txt	ZZZ_sp|P0A8Q3|FRDD_ECOLI Fumarate reductase subunit D OS=Escherichia coli (strain K12) GN=frdD PE=1 SV=1	M_Acetylation	MAQVGMDRKZATPZUUIYAAOPTFTZPIZNFRBUOEFKW	Truncation at C-Terminal Side	39	0.035294	5031.656844	0	3	1.0916	5.63E-51
BW_20_1_111106004325_cidetd_msdeconv332.txt	XXX_sp|P37751|WBBK_ECOLI Putative glycosyltransferase WbbK OS=Escherichia coli (strain K12) GN=wbbK PE=4 SV=1	None	SNOTFCADURZLLSHACDYTMPKYURYFIAWIIAVTEIBVZ	Truncation at N-Terminal Side	331	0.035294	5074.743326	0	3	1.3583	1.59E-55
BW_20_1_111106004325_cidetd_msdeconv493.txt	ZZZ_sp|P39832|ZNUB_ECOLI High-affinity zinc uptake system membrane protein ZnuB OS=Escherichia coli (strain K12) GN=znuB PE=1 SV=3	None	ERUYWBWPECZIAFZMABZZKDTGBEMDRFWGDPRWDSNQTIZQSLROPFIFMMDIIONO	Truncation at C-Terminal Side	60	0.035294	7862.536803	0	3	1.4149	6.74E-80
BW_20_1_111106004325_cidetd_msdeconv2265.txt	YYY_sp|P39832|ZNUB_ECOLI High-affinity zinc uptake system membrane protein ZnuB OS=Escherichia coli (strain K12) GN=znuB PE=1 SV=3	None	WUBOCUTANVHGYMFEENAWBHEKHWKZGZQTWSHDGDEYQDZERISUOKBVFTSBWMVMNBALFRGQUFMSDIPQRQPTZGZNINIMCQMSBYLQKVGFGAQENLPAEHOKHMM	Truncation at N-Terminal Side	146	0.035242	14274.54623	0	8	1.065	7.19E-159
BW_20_1_111106004325_cidetd_msdeconv1838.txt	ZZZ_sp|P0AAS7|YBCJ_ECOLI Uncharacterized protein YbcJ OS=Escherichia coli (strain K12) GN=ybcJ PE=1 SV=1	None	WRYKHAUMGSFLUIGTMZASMRUUBHMSHBHZNOLMZOQAHYGNALGOAYCWKYCKUTHLCQZCKKSQCT	No Truncation	-1	0.035211	8900.562345	0	5	5.032	7.67E-91
BW_20_1_111106004325_cidetd_msdeconv1959.txt	YYY_sp|P0AAC8|ISCA_ECOLI Iron-binding protein IscA OS=Escherichia coli (strain K12) GN=iscA PE=1 SV=1	None	ASDCUARGIVHGNDWYMSQBYMROLGQFNCFPYNLAACDMNLZACCOCFUGKZTVNHNRWATVSKTRUWICQGAIDGLMFZQLSWWDZGZZDDHKYLZBQNWVPFFE	No Truncation	-1	0.035211	13009.01717	0	7	1.1024	6.71E-146
BW_20_1_111106004325_cidetd_msdeconv2518.txt	XXX_sp|P32680|YJAG_ECOLI Uncharacterized protein YjaG OS=Escherichia coli (strain K12) GN=yjaG PE=4 SV=1	None	QBEOGEZDVYPGFDTEBCCYSEUQLALQFNFCSPFUFYWQWWFCSGSABFRKCWHCOZBVWSOPGTZWRKYPSKBLCULAHADDVCLWZLAQWPRSBBVSVGWIVREAOZQOPVDTQVCEOWRLLKBPVWVVDLRSADNCBZZIMZSMET	Truncation at C-Terminal Side	150	0.035144	18761.86085	0	10	2.0962	8.99E-203
BW_20_1_111106004325_cidetd_msdeconv1178.txt	XXX_sp|P25740|RFAG_ECOLI Lipopolysaccharide core biosynthesis protein RfaG OS=Escherichia coli (strain K12) GN=rfaG PE=1 SV=1	None	DCIBRVKGDEVIITGQTRWLAWVQWZMRM	Truncation at N-Terminal Side	345	0.035088	3532.752945	0	2	1.0399	1.57E-31
BW_20_1_111106004325_cidetd_msdeconv1450.txt	XXX_sp|P0AEC5|BARA_ECOLI Signal transduction histidine-protein kinase BarA OS=Escherichia coli (strain K12) GN=barA PE=1 SV=1	M_Acetylation	MIQWHEFZUHAFEEUQZBGDZISUUYWPDVVWOKDYRYNEKMKZFWRBZTWEWKZSIUVSLTVNDHLCQGHWQBKRIZ	Truncation at C-Terminal Side	78	0.035088	10282.24624	0	6	1.1295	7.75E-106
BW_20_1_111106004325_cidetd_msdeconv1580.txt	YYY_sp|A5A612|YMGJ_ECOLI Uncharacterized protein YmgJ OS=Escherichia coli (strain K12) GN=ymgJ PE=4 SV=1	None	MNAHEESGEIPCKAGGOLGLQIFYNSGYFBQUSBCQVVDWUTPNGRQDGZEICEIEUZPRE	No Truncation	-1	0.035088	7148.882199	0	4	1.6022	4.48E-71
BW_20_1_111106004325_cidetd_msdeconv1684.txt	YYY_sp|P77206|YAFZ_ECOLI UPF0380 protein YafZ OS=Escherichia coli (strain K12) GN=yafZ PE=3 SV=2	None	ZTEDKYHNSYASMTVUSSRBQUBGDOSRIYMZZZVIDAPYBWOLFRAPCPFFNWAAFABUEZVILPRAGREVCSDIAWPRYWEVWFQ	Truncation at C-Terminal Side	87	0.035088	10813.24619	0	6	1.3088	3.76E-118
BW_20_1_111106004325_cidetd_msdeconv1802.txt	YYY_sp|P0AE30|ARTM_ECOLI Arginine ABC transporter permease protein ArtM OS=Escherichia coli (strain K12) GN=artM PE=1 SV=1	None	FFGTHPECHFWYAPBLNVQGWTOWIIPCKEUSRWUOACNYVYZIHTFZYIIRSUPC	Truncation at N-Terminal Side	166	0.035088	7267.616814	0	4	1.195	5.54E-75
BW_20_1_111106004325_cidetd_msdeconv2100.txt	YYY_sp|P37590|PMRD_ECOLI Signal transduction protein PmrD OS=Escherichia coli (strain K12) GN=pmrD PE=1 SV=2	None	DCSNPTWDLNBQVIPWFSFTGVQGKPTFMNSIKUZQQGVTYVVLLCWUTRDKZWFIBBCGSLIQQETOKLWQKVUIEEGCUKBCBGGD	No Truncation	-1	0.035088	10487.04034	0	6	1.392	1.44E-114
BW_20_1_111106004325_cidetd_msdeconv2802.txt	ZZZ_sp|Q46858|YQHG_ECOLI Uncharacterized protein YqhG OS=Escherichia coli (strain K12) GN=yqhG PE=3 SV=3	None	YAWPTMILHIOGFHAFATFMOUDUQZLQMLHFBYZMLDBCCKMGZPZHDCZSENPZYIVPBENWYOHZQITUSZIPGONAVDZG	Truncation at N-Terminal Side	224	0.035088	10571.49757	0	6	1.21	5.00E-114
BW_20_1_111106004325_cidetd_msdeconv522.txt	YYY_sp|P0ACW4|YDCA_ECOLI Uncharacterized protein YdcA OS=Escherichia coli (strain K12) GN=ydcA PE=3 SV=1	None	PVRPIQALNRNVGMWWZPGYWOFSFUOYATMSFFNIBDVCMNKRIOCZGZKGSWBBZ	No Truncation	-1	0.035088	7264.868213	0	4	1.775	7.30E-67
BW_20_1_111106004325_cidetd_msdeconv770.txt	XXX_sp|P0AAY1|BSSR_ECOLI Biofilm regulator BssR OS=Escherichia coli (strain K12) GN=bssR PE=4 SV=1	None	IMYPBIHYYLVMHTASBYGIKHKQGEO	Truncation at N-Terminal Side	100	0.035088	3362.65793	0	2	1.5918	6.71E-30
BW_20_1_111106004325_cidetd_msdeconv956.txt	YYY_sp|A8DYP9|LPFUR_ECOLI fur leader peptide OS=Escherichia coli (strain K12) GN=uof PE=1 SV=1	None	IBLVEYNERUSYMPWNYNIAQEUEIWIO	No Truncation	-1	0.035088	3780.090716	0	2	1.833	3.23E-29
BW_20_1_111106004325_cidetd_msdeconv2967.txt	ZZZ_sp|P0AFF0|NUON_ECOLI NADH-quinone oxidoreductase subunit N OS=Escherichia coli (strain K12) GN=nuoN PE=1 SV=2	None	IRFCYBQRKNWEAKHTESOHHNDEUPBQYPIVWLSUDTPADCMBUDEQRUGFPEAIZNIARMIGEWNOKDWPLZEVOOBNSLKWUGTIZTSNUVHSIIZWUNGRZHQQUEUNEIRHASAEYBOBFBKMKMYSUPYYFAUBFNULSQWMHMEPAHIWBUGZZMGMIWSSMZWFOEMWPMUKWDEWDRNPUPTDCARLWMZOUOFKFKPMMZGPGWFAAYHFWFBZRDMHGBBOWGSHFHKGOVGWHYCTOGCZVCEQKACBUGNBAHHEUDQEBPFVFNPIVBEZHNIVGFVPYMCKOGOKSASWPK	Truncation at N-Terminal Side	179	0.035088	39376.70507	0	4	0.71169	1.4822e-323
BW_20_1_111106004325_cidetd_msdeconv3025.txt	XXX_sp|P69908|DCEA_ECOLI Glutamate decarboxylase alpha OS=Escherichia coli (strain K12) GN=gadA PE=1 SV=1	NME	IKBQUDVFZRRAOADZBCOVIRBNGSLCBEADSMPEHRRYTASZHDNSYMTGGQYZWPQCSFKLACFYUGTMQNCF	Truncation at C-Terminal Side	76	0.035088	9222.893751	0	4	1.2408	3.70E-105
BW_20_1_111106004325_cidetd_msdeconv381.txt	YYY_sp|P0A7N9|RL33_ECOLI 50S ribosomal protein L33 OS=Escherichia coli (strain K12) GN=rpmG PE=1 SV=2	None	ORYULBHGPHUWUWLEFPDSLQTOKPAPYCGMBKBALYAFKOEMKOMURCUUDVR	No Truncation	-1	0.035088	7476.507223	0	2	1.1963	9.13E-70
BW_20_1_111106004325_cidetd_msdeconv771.txt	ZZZ_sp|Q46812|SSNA_ECOLI Putative aminohydrolase SsnA OS=Escherichia coli (strain K12) GN=ssnA PE=1 SV=2	None	DBMCUEAVPAYBBCCQALHWDPKZWNBQ	Truncation at N-Terminal Side	414	0.035088	3362.734728	0	2	1.3609	7.20E-35
BW_20_1_111106004325_cidetd_msdeconv961.txt	YYY_sp|P0A9K7|PHOU_ECOLI Phosphate-specific transport system accessory protein PhoU OS=Escherichia coli (strain K12) GN=phoU PE=1 SV=1	None	RDIFWMFISTFLOHPHETHFTIKPVZ	Truncation at N-Terminal Side	215	0.035088	3382.24047	0	2	1.4809	2.68E-24
BW_20_1_111106004325_cidetd_msdeconv2744.txt	XXX_sp|P0DN74|YTIA_ECOLI Uncharacterized protein YtiA OS=Escherichia coli (strain K12) GN=ytiA PE=4 SV=1	None	FIQYQRPWNMHOGWEFEOIIZRVIFFMQLGUZLTUNPIPTKQRCLHEUWNBNFESNUHWMEOWOOHWTRFQEOZSVWDGKSMGNB	No Truncation	-1	0.034946	11643.69437	0	6	1.4364	9.04E-114
BW_20_1_111106004325_cidetd_msdeconv1214.txt	YYY_sp|P77368|YBCL_ECOLI UPF0098 protein YbcL OS=Escherichia coli (strain K12) GN=ybcL PE=1 SV=1	None	ZIOKNFYKHRRRVSUHAGCMDNPBCUPWREDQEOUPEEWYEDQNIZCVBYSGZHQBHTRCGABYIKDZUPHBEGDDGSWMBD	Truncation at N-Terminal Side	101	0.034884	10308.03213	0	6	1.0052	5.89E-111
BW_20_1_111106004325_cidetd_msdeconv1396.txt	YYY_sp|P77263|ECPE_ECOLI Probable fimbrial chaperone EcpE OS=Escherichia coli (strain K12) GN=ecpE PE=3 SV=2	None	ZCBLHIRGGUEEOGRUKHMWOSKDOKKBMVHKIODUKPIBIUWYUEVESIADWAKMLWFARFTVLRUAVUUFFKOKAITL	Truncation at C-Terminal Side	80	0.034884	10685.71917	0	5	1.6943	1.88E-104
BW_20_1_111106004325_cidetd_msdeconv831.txt	YYY_sp|P0AAL3|NAPG_ECOLI Ferredoxin-type protein NapG OS=Escherichia coli (strain K12) GN=napG PE=1 SV=1	None	GPKVUHIKDIUTLSBFQRLAFZDLPUVNQHQHEYVBUGGQSLDUUWHRBEUVOEFISEQHK	Truncation at N-Terminal Side	170	0.034884	7702.002951	0	3	1.4367	2.03E-76
BW_20_1_111106004325_cidetd_msdeconv2184.txt	YYY_sp|P33224|AIDB_ECOLI Putative acyl-CoA dehydrogenase AidB OS=Escherichia coli (strain K12) GN=aidB PE=1 SV=3	None	IMENQQIHMCSLCYOAACVBSTAWYIYUINDVLLESZSCDEFQCWFTBLNYRPGFHTKEFNRZKCKTDRYPUTVASSQ	Truncation at N-Terminal Side	463	0.03481	9474.100256	0	5	1.2874	4.77E-94
BW_20_1_111106004325_cidetd_msdeconv1328.txt	XXX_sp|P0ADQ5|YIIE_ECOLI Uncharacterized protein YiiE OS=Escherichia coli (strain K12) GN=yiiE PE=3 SV=2	None	HLDPKIBSRNIRAKMMHMVCVBCAWGTSTLSLQKVHTAHBTELPKERMEAGTYEZGTINNUAGSM	Truncation at N-Terminal Side	7	0.034783	7320.381778	0	4	1.0625	4.54E-86
BW_20_1_111106004325_cidetd_msdeconv1526.txt	XXX_sp|P0ADC8|YJIX_ECOLI Uncharacterized protein YjiX OS=Escherichia coli (strain K12) GN=yjiX PE=4 SV=1	None	GUIPSEEVCGAQABZPZVTZLQDNDADLQRVCPZTHSTNFDUZZLUTOWRTWYAQDAS	Truncation at N-Terminal Side	9	0.034783	6853.272609	0	4	1.1844	1.54E-70
BW_20_1_111106004325_cidetd_msdeconv2338.txt	XXX_sp|P0AF98|LPTF_ECOLI Lipopolysaccharide export system permease protein LptF OS=Escherichia coli (strain K12) GN=lptF PE=1 SV=1	None	AVEZDSIPIFGATKQFCEDQIQUDHSMAAMZUTHQTHZYASHAVQNLDKOYLSGFDPLYTYG	Truncation at N-Terminal Side	304	0.034783	7267.631636	0	4	1.1702	9.57E-82
BW_20_1_111106004325_cidetd_msdeconv2686.txt	XXX_sp|P0ACG6|HOKD_ECOLI Toxic protein HokD OS=Escherichia coli (strain K12) GN=hokD PE=3 SV=1	None	WHDWCDZQZFTTPHENLNUOPEWMEUBGDIBHQRKTANZOTAOOPKPDSZB	No Truncation	-1	0.034783	6747.382101	0	4	1.236	2.60E-67
BW_20_1_111106004325_cidetd_msdeconv1535.txt	YYY_sp|P0ADK8|YIBL_ECOLI Uncharacterized protein YibL OS=Escherichia coli (strain K12) GN=yibL PE=1 SV=1	None	AGMPBDFMPKFRYGNIOBBGNAQZMWFRLNPDPROPPDQMAYCRSMBWFAGAWBZS	Truncation at N-Terminal Side	64	0.034783	6850.599025	0	4	1.1596	7.53E-71
BW_20_1_111106004325_cidetd_msdeconv1188.txt	XXX_sp|P27434|RODZ_ECOLI Cytoskeleton protein RodZ OS=Escherichia coli (strain K12) GN=rodZ PE=1 SV=2	None	ZYBAPKTDAQRADCIEBHCMVVKIUFEUPCISAAVSEWZYSHQTEYIQSLUSBMQBMABHNWHRAMIAULMWWTLWHOQKRIMACHSKFLP	Truncation at N-Terminal Side	246	0.034759	11178.27445	0	6	1.08	2.30E-122
BW_20_1_111106004325_cidetd_msdeconv2402.txt	ZZZ_sp|P64616|YHCO_ECOLI Uncharacterized protein YhcO OS=Escherichia coli (strain K12) GN=yhcO PE=3 SV=1	None	ABDNZGQNDLQQMYIALMRBPYAQIKLALWASARGEFENWTELEDIBYOAEGUBQBECHFTTYCSEKDLHCUKNSQLORCQFZUPYOEZK	No Truncation	-1	0.034759	11208.84325	0	6	1.7925	1.12E-121
BW_20_1_111106004325_cidetd_msdeconv2810.txt	XXX_sp|P0ABA6|ATPG_ECOLI ATP synthase gamma chain OS=Escherichia coli (strain K12) GN=atpG PE=1 SV=1	None	OLGQDKLMGNVVADFIMFEYIQQEBFEHULTQVUUDNUYPSKZBMFZBODAUSVYUQUNIYRLLRPTHFQFDREEIHUDKHDOTIGM	Truncation at N-Terminal Side	200	0.034759	11268.00182	0	6	1.6435	2.50E-115
BW_20_1_111106004325_cidetd_msdeconv975.txt	YYY_sp|P0A8T1|PRMA_ECOLI Ribosomal protein L11 methyltransferase OS=Escherichia coli (strain K12) GN=prmA PE=1 SV=1	NME	NFAPNVLCHNVFQRGRPFANSUYTGMLYTAFQNBKCRAQCAIHSAICUUZDHIZUSZPRWSZUVUGGWETUBPEVELWQIDECGHAVDYSMAYF	Truncation at C-Terminal Side	94	0.034759	11178.27649	0	6	1.5848	2.81E-117
BW_20_1_111106004325_cidetd_msdeconv3592.txt	YYY_sp|P37691|YIBQ_ECOLI Uncharacterized protein YibQ OS=Escherichia coli (strain K12) GN=yibQ PE=3 SV=2	None	ICZIBPETKMHWDDUKYWQCQLTOHUMIWSEGTPYZQBKWTNFNHIHCIPLDPYTLQUHTUINRRKPOMMTFUCBMBPFYZQZDMWPWDMLNHGDRGPGUCDUKLZTIBMLKBGKZYYMQRTCKYFNSQHAQZVBVFCKRBVDTAMMENVUPWKDGNUFNHMYLNBNEKQMRYBGSZDMSQFHPHQGDOTRHDLAOKVSKWDKZURASYDCETAQDTOFVNQVDEMIPNVKRRGFBYYRHDBRHVAAVUNO	Truncation at C-Terminal Side	251	0.034722	31664.94282	0	5	1.0263	4.94066e-324
BW_20_1_111106004325_cidetd_msdeconv1400.txt	XXX_sp|P0AB46|YMGD_ECOLI Uncharacterized protein YmgD OS=Escherichia coli (strain K12) GN=ymgD PE=1 SV=2	None	OWRBYKMGYMIMAPMMMWNUKQVDUFLQUZWSIFEUCGAUFRVEEDTVSPBVEKEKHCWSBMHRBUWFDFQVCAVLRNEQSHAV	Truncation at C-Terminal Side	84	0.034682	10686.72588	0	6	1.3555	6.19E-114
BW_20_1_111106004325_cidetd_msdeconv1696.txt	XXX_sp|P0ACU2|RUTR_ECOLI HTH-type transcriptional regulator RutR OS=Escherichia coli (strain K12) GN=rutR PE=1 SV=1	None	PZMSWBQPNLOIUEZBQMCDSBVCWSCZPWGROSTWHNEIUAHYRPYEZBWTHDDKHKDNZZAMYATRHHMESDELLSWWC	Truncation at N-Terminal Side	131	0.034682	10337.25071	0	6	1.2157	3.08E-109
BW_20_1_111106004325_cidetd_msdeconv1700.txt	XXX_sp|P62556|SOPA_ECOLI Protein SopA OS=Escherichia coli (strain K12) GN=sopA PE=3 SV=1	None	YVHWCUPAFWLTIQIWIDOQZSQPVRWSVLSFWWLLIAUVVNTMESVLALHYFMNRHUUVTWBRRTCUYHCMCGSOPILSN	Truncation at C-Terminal Side	81	0.034682	10335.51799	0	6	1.2575	2.02E-107
BW_20_1_111106004325_cidetd_msdeconv1824.txt	ZZZ_sp|P0AB61|YCIN_ECOLI Protein YciN OS=Escherichia coli (strain K12) GN=yciN PE=1 SV=1	None	DYCTWGHVOKZDRBRCCVDIUFFRSUWNLHQPCLTMHZZMMSONNWQKVNCPICSEOVTNWQHFDOIQLRVTEIDIGKRTQBY	No Truncation	-1	0.034682	10745.37045	0	6	2.938	1.27E-105
BW_20_1_111106004325_cidetd_msdeconv2146.txt	ZZZ_sp|P39354|YJHD_ECOLI Putative uncharacterized protein YjhD OS=Escherichia coli (strain K12) GN=yjhD PE=5 SV=2	None	TDCNOVWHDYLPOIISSMVVRGKTSHOKBHGSPDHFKETODYKLBMSGMIZHKCRGNBZRSHSHHIIMGWEIOGQT	No Truncation	-1	0.034591	9501.15568	0	5	1.1893	2.04E-99
BW_20_1_111106004325_cidetd_msdeconv1464.txt	XXX_sp|P76093|YNBD_ECOLI Uncharacterized protein YnbD OS=Escherichia coli (strain K12) GN=ynbD PE=1 SV=1	None	GVVDEUFEODMWQCARWLRSBOBTYRPGVPCRBGZRMKMZCFBDRUKRMKADDCMDQMTKLOPZYUINGUTGSHPUZSANTTZNYTZLDEIOIAGTWBPWLHVB	Truncation at C-Terminal Side	104	0.034562	13005.50215	0	7	1.3327	1.93E-143
BW_20_1_111106004325_cidetd_msdeconv1632.txt	XXX_sp|P0AFF0|NUON_ECOLI NADH-quinone oxidoreductase subunit N OS=Escherichia coli (strain K12) GN=nuoN PE=1 SV=2	None	WIVPRFGUTQFTEAQEVMODRHDVEMMUVDPCKVOHQIKKFGOKMNOAGOTSNPFABKOMDZHPVNBVHZZVLQYESIASAABTQMDQEONZOVKOYTDLP	Truncation at N-Terminal Side	384	0.034562	12994.7292	0	7	1.4427	1.49E-136
BW_20_1_111106004325_cidetd_msdeconv1686.txt	YYY_sp|P75973|YMFJ_ECOLI Uncharacterized protein YmfJ OS=Escherichia coli (strain K12) GN=ymfJ PE=4 SV=2	None	FMKIEGSRKQKTBGQQYQBHYAHTILEZZUOULTHTBUKHMTWCPRANVOLFVVUNEDZTWELAWCMKBGRVWRUCACZPBBAOLNDONKMWBDKWCUTKQF	No Truncation	-1	0.034562	13149.09018	0	7	2.3114	2.71E-139
BW_20_1_111106004325_cidetd_msdeconv1028.txt	XXX_sp|P0A756|KEFG_ECOLI Glutathione-regulated potassium-efflux system ancillary protein KefG OS=Escherichia coli (strain K12) GN=kefG PE=3 SV=1	None	AKGHIOHTDNCAOAZNQLHFNSTVAIBSZYHPYMSROKCVTPFYVEDBMAFCLEEDIDNAGWYRAPZIAAVCPMBWYGLQCCDFPLRPSCZCNH	Truncation at N-Terminal Side	90	0.034483	11177.55074	0	6	1.1003	1.35E-127
BW_20_1_111106004325_cidetd_msdeconv1144.txt	ZZZ_sp|P64614|YHCN_ECOLI Uncharacterized protein YhcN OS=Escherichia coli (strain K12) GN=yhcN PE=3 SV=1	None	EQMQMZIFCYVSCELBGFTSMRMBEPRFWILTYTOTBBRPY	Truncation at N-Terminal Side	46	0.034483	5198.8486	0	3	1.0189	2.61E-51
BW_20_1_111106004325_cidetd_msdeconv1148.txt	YYY_sp|P21889|SYD_ECOLI Aspartate--tRNA ligase OS=Escherichia coli (strain K12) GN=aspS PE=1 SV=1	None	PNTMDPAFGMLWPTARGUSFIITVITRGNBSVMMEASUYNDGMSIU	Truncation at C-Terminal Side	46	0.034483	5199.578874	0	3	1.0143	8.97E-58
BW_20_1_111106004325_cidetd_msdeconv1900.txt	YYY_sp|P0ACF0|DBHA_ECOLI DNA-binding protein HU-alpha OS=Escherichia coli (strain K12) GN=hupA PE=1 SV=1	None	SAQNACDWWYWOPSAYBYVFGQPHFCCRUGKOUMBBGCBUITPMUCMNIIPEMVPYWLGERRUBZNLPTKPTSVYGMMZCUATSHQQMQT	No Truncation	-1	0.034483	11079.75934	0	6	1.826	9.37E-123
BW_20_1_111106004325_cidetd_msdeconv2052.txt	YYY_sp|P0AE30|ARTM_ECOLI Arginine ABC transporter permease protein ArtM OS=Escherichia coli (strain K12) GN=artM PE=1 SV=1	None	FFGTHPECHFWYAPBLNVQGWTOWIIPCKEUSRWUOACNYVYZIHTFZYIIRSUPC	Truncation at N-Terminal Side	166	0.034483	7267.616814	0	4	1.155	5.55E-75
BW_20_1_111106004325_cidetd_msdeconv230.txt	XXX_sp|P52076|QSEB_ECOLI Transcriptional regulatory protein QseB OS=Escherichia coli (strain K12) GN=qseB PE=2 SV=1	None	DYNTCBDZTAWRUMVIORTNVUWEBN	Truncation at N-Terminal Side	193	0.034483	3436.817806	0	2	1.1095	1.81E-28
BW_20_1_111106004325_cidetd_msdeconv1115.txt	XXX_sp|P0AB49|YCHH_ECOLI Uncharacterized protein YchH OS=Escherichia coli (strain K12) GN=ychH PE=4 SV=1	None	WPRFOILHDSRHLPOQIQORLWTNMKINWSFIRSYNGQHGABAPFSTPYQHYQDTASQQQLKNQYPUPQZRMYGOEBSCTBQPZIMBGVEVU	No Truncation	-1	0.034483	11603.43244	0	3	1.0399	8.87E-115
BW_20_1_111106004325_cidetd_msdeconv1141.txt	XXX_sp|P31455|YIDR_ECOLI Uncharacterized protein YidR OS=Escherichia coli (strain K12) GN=yidR PE=4 SV=4	None	PMQTLLSYDYBVBLBOVQTTFSAQNUUYPUPBSMIKZ	Truncation at N-Terminal Side	378	0.034483	4583.339199	0	2	0.81511	4.06E-46
BW_20_1_111106004325_cidetd_msdeconv1169.txt	ZZZ_sp|P18393|YBDZ_ECOLI Enterobactin biosynthesis protein YbdZ OS=Escherichia coli (strain K12) GN=ybdZ PE=1 SV=1	None	ZLUDMLDQUPCKHPAQFLAUNOPDLFVSRRRPEZFYYWMSQATTZZGELMPUEAGLCUVIHEKKFLTRUQLD	No Truncation	-1	0.034483	8962.694068	0	1	0.38519	6.85E-95
BW_20_1_111106004325_cidetd_msdeconv1699.txt	YYY_sp|P75783|YBIO_ECOLI Moderate conductance mechanosensitive channel YbiO OS=Escherichia coli (strain K12) GN=ybiO PE=1 SV=2	None	STMHITPEHOMCWRAGIQPZATWOMRHLZIPBCKCSPZBKVOQVUZERHCMASPIARGNYPZPPTFCVYLVCHGTHBBLGUCCAGDT	Truncation at N-Terminal Side	654	0.034483	10334.07482	0	4	0.97669	2.41E-117
BW_20_1_111106004325_cidetd_msdeconv2211.txt	YYY_sp|P0A881|TRPR_ECOLI Trp operon repressor OS=Escherichia coli (strain K12) GN=trpR PE=1 SV=2	None	FFFFHMLVGOZOHWGNKBPCAKELWEKVKEBZSOWKKWQOAWMFKBMBBCGNYYVSSCZKFSOFYGSAOSPNTUMKMNNLHCPMRHILZTPSWGRQKIPVZISBKEWK	No Truncation	-1	0.034483	13877.16631	0	2	0.74091	1.36E-141
BW_20_1_111106004325_cidetd_msdeconv2383.txt	YYY_sp|P0AE45|YTFL_ECOLI UPF0053 inner membrane protein YtfL OS=Escherichia coli (strain K12) GN=ytfL PE=1 SV=1	None	IQGBASOBSDICTGMNDFWZVKIUZGYVLORYAHUZHDHYWZHGELESZLGEZDUZHHDHGVRWWGHZLCMPCLS	Truncation at N-Terminal Side	372	0.034483	9274.841704	0	1	0.49274	3.00E-96
BW_20_1_111106004325_cidetd_msdeconv2607.txt	ZZZ_sp|P0AFV8|PSPD_ECOLI Phage shock protein D OS=Escherichia coli (strain K12) GN=pspD PE=2 SV=1	None	TQWPARPRWATZSDWFARKMFMHLIRQFEVUHPGPCLWSMBUKMVDLYAYZZFYVTRBVAIMYLCMMQBANGD	No Truncation	-1	0.034483	8956.958571	0	1	1.0604	1.13E-85
BW_20_1_111106004325_cidetd_msdeconv3207.txt	XXX_sp|P46482|AAEA_ECOLI p-hydroxybenzoic acid efflux pump subunit AaeA OS=Escherichia coli (strain K12) GN=aaeA PE=2 SV=1	None	FHTQHBEMKQELZPDERTEWHUPCHHUFDSWVIERQKHVLIDAVMFZLNSOQSEVBZVKRHWWYZYWEDWQHGWULBMUKBCHIVHLPAZOUYAWVOKLSOLTHPDGZCFBRVMHZBQAMLTZLBFPPSOVCSAOPRDZDGIDRYENIHAGHKTFTIDQDSMFKZFZDIPHRRLYMVYMSAARDUUMBODUCWYICLZDUQZUCCRBZAOBPKUOYSHLTPQQHBDFLHCZVWRVRQNOVDZLDRUTHOOYDICWSVHZIVWZZHKAZISYUZPGIPNOCLUNMKFDWVIMRNTCFMAWKDASOPINFIF	No Truncation	-1	0.034483	40214.59113	0	1	0.5319	3.16202e-322
BW_20_1_111106004325_cidetd_msdeconv3307.txt	YYY_sp|P0ABA6|ATPG_ECOLI ATP synthase gamma chain OS=Escherichia coli (strain K12) GN=atpG PE=1 SV=1	None	EKGHQDZQSIIRDSILDUKMGGBWPRSYQLKMODALTBYTFNIGWVABEMVRGOCRRDFDFYRIKSOFBVGMIHCFFSIFROKHOMKQOGCADIRKFAFEDPNODPEECNPQTWVQUGDUEEWTIDZUVETQSREAUFENPEMEKHOWYOKZKPCBTTNLHQTDRLPSYINIPWWIGZHMEEDCTPGOFHIDRFPEGBWOSUEQSVYWIZALTCNZWSAITNAMNMGPZTHHLOGAIFLANRNBRZWSLDLAWFUZGRHSPHZPKEFDHKPQKSPQZALCKFAQQDD	No Truncation	-1	0.034483	36022.46214	0	1	0.67855	4.94066e-322
BW_20_1_111106004325_cidetd_msdeconv3409.txt	ZZZ_sp|P61316|LOLA_ECOLI Outer-membrane lipoprotein carrier protein OS=Escherichia coli (strain K12) GN=lolA PE=1 SV=1	None	SFCPEHTEKRSLARLNRHCTRNDNRDBTZZZFDTGLARVRDUFLZFTODLWNKENLVLYQTGHRCQLPZIDLEEKHKCSOEOZLUBDFSWVCUUYOAGGULYWGEUEQBCUCQRSTBZPHSHEDDAKMLPWOEFLQBZSLCRFNKBCQQSADLMYFYFTPBHUKVNRWCQCMGUCHUNUYPVBCALESPGFQBFRKPLRAHDH	No Truncation	-1	0.034483	25440.05276	0	2	1.0116	3.76E-266
BW_20_1_111106004325_cidetd_msdeconv2176.txt	XXX_sp|P0ACV8|YMJA_ECOLI Uncharacterized protein YmjA OS=Escherichia coli (strain K12) GN=ymjA PE=4 SV=1	None	QFYUUZZYZSUBYPDBGRTKOMVLKRPQHEUHLHAZUDOWGBMVBPNSRYTOLNCKRYFRRYMMNRTCQOCNEWDFDICFQ	No Truncation	-1	0.034392	10909.50455	0	6	1.573	1.06E-110
BW_20_1_111106004325_cidetd_msdeconv1733.txt	ZZZ_sp|P0CF66|INSE1_ECOLI Transposase InsE for insertion sequence IS3A OS=Escherichia coli (strain K12) GN=insE1 PE=3 SV=1	None	HOPUHPDRANLAZUIGZDUDRILFLAKAWEZOAGFWHSFFEFDYOFMKEGOQNNMWFFGNOUIAZVHGMHUU	Truncation at C-Terminal Side	72	0.034375	9567.952468	0	5	2.8677	6.18E-93
BW_20_1_111106004325_cidetd_msdeconv490.txt	XXX_sp|P21361|YCIG_ECOLI Uncharacterized protein YciG OS=Escherichia coli (strain K12) GN=yciG PE=3 SV=1	None	UGMLQBGLGSWRKKVRLPKMDGVOULOHOULTMZLZNSBOGYQSVWRULZOKNDOYWVO	No Truncation	-1	0.034351	8136.347972	0	4	1.6987	8.79E-74
BW_20_1_111106004325_cidetd_msdeconv3544.txt	ZZZ_sp|P76063|YDAS_ECOLI Uncharacterized protein YdaS OS=Escherichia coli (strain K12) GN=ydaS PE=3 SV=1	None	YADZIYZSTGVRDFVOPATDGWMPABRVFELAWVSMRKWFLRAEZETBFOQVZYIPHIOBMMWYOATMPUYYYTWTKSWUPATBMPMUGPKMEMLAVE	No Truncation	-1	0.034314	12467.6114	0	6	5.3217	1.29E-121
BW_20_1_111106004325_cidetd_msdeconv3550.txt	YYY_sp|P25772|LIGB_ECOLI DNA ligase B OS=Escherichia coli (strain K12) GN=ligB PE=1 SV=2	None	OPAAHINRNVMEELNBGTPVYTWKOIDFUAWKBACWCSICAKWCNGQWQINMBBBBFHFKMCELSYLSEMDTNVESIPDFSTNOUDRFOTMEKEOAD	Truncation at C-Terminal Side	97	0.034314	12214.39897	0	6	2.4573	5.72E-119
BW_20_1_111106004325_cidetd_msdeconv3552.txt	YYY_sp|P25772|LIGB_ECOLI DNA ligase B OS=Escherichia coli (strain K12) GN=ligB PE=1 SV=2	None	OPAAHINRNVMEELNBGTPVYTWKOIDFUAWKBACWCSICAKWCNGQWQINMBBBBFHFKMCELSYLSEMDTNVESIPDFSTNOUDRFOTMEKEOAD	Truncation at C-Terminal Side	97	0.034314	12214.39897	0	6	2.0126	1.45E-131
BW_20_1_111106004325_cidetd_msdeconv1356.txt	YYY_sp|P77263|ECPE_ECOLI Probable fimbrial chaperone EcpE OS=Escherichia coli (strain K12) GN=ecpE PE=3 SV=2	None	ZCBLHIRGGUEEOGRUKHMWOSKDOKKBMVHKIODUKPIBIUWYUEVESIADWAKMLWFARFTVLRUAVUUFFKOKAITL	Truncation at C-Terminal Side	80	0.034286	10685.71917	0	6	1.2867	9.38E-105
BW_20_1_111106004325_cidetd_msdeconv637.txt	XXX_sp|P61887|RMLA2_ECOLI Glucose-1-phosphate thymidylyltransferase 2 OS=Escherichia coli (strain K12) GN=rffH PE=1 SV=1	None	SVQPZGGNSWHQTNCIWYGMFRAHGRLEMAMSDDCTRRERAHIZQMHKASMNPTWTIYAQCWUKNLKYETBGATSUSKFUOHKPTVSSBRCYFWFTNPGHHEISFFVDMDGEPUYRQHDVYHLWZLCLNQISVFIEWCKDIFQHSANHAGCTAHVSHTORDMNFSPWAZWYLSQLLSVBRIBZTTFVYZLKGOWATBTOZHNYAFTDNRWLBEUDNE	Truncation at C-Terminal Side	217	0.034286	26561.30665	0	6	1.3227	5.06E-298
BW_20_1_111106004325_cidetd_msdeconv2586.txt	XXX_sp|P0AGL5|RATA_ECOLI Ribosome association toxin RatA OS=Escherichia coli (strain K12) GN=ratA PE=1 SV=1	None	MSUPRPIQCCGZDQPPYWQTCIECPKISWRUAUZMKOIKAESORPPHPKOFEVOBDHUZLRVVRBZZSMOYMYZVTKRVGPTYHNKRKDIMQCWUPZYNAHACSQCLTEAFKSMKNE	Truncation at N-Terminal Side	41	0.034274	14862.12868	0	8	1.4912	8.82E-160
BW_20_1_111106004325_cidetd_msdeconv1472.txt	YYY_sp|P31433|YICH_ECOLI AsmA family protein YicH OS=Escherichia coli (strain K12) GN=yicH PE=3 SV=2	None	ETPVGECECDROZVUWNUDZRLZPHLCHDUEZDBZCPFQARTVIIQHYSBGOGFKCDWTEWCTUTDFTGCSV	Truncation at C-Terminal Side	72	0.034247	8891.928537	0	5	1.2727	3.11E-96
BW_20_1_111106004325_cidetd_msdeconv2495.txt	YYY_sp|P0A6B7|ISCS_ECOLI Cysteine desulfurase IscS OS=Escherichia coli (strain K12) GN=iscS PE=1 SV=1	None	TGHIZEQFRSRIZMTHNFTDEPNQRENGYVZYTUZSSUSELNLEAVBSSHAOHZTAROPPPDQVNANYWEIAWLGLOUNBGOQBKQYYIWGOYDROGTFSWLADZLANYPPSLBLOUEQZNUVFG	Truncation at C-Terminal Side	125	0.034247	15761.53925	0	5	1.0192	1.04E-168
BW_20_1_111106004325_cidetd_msdeconv1352.txt	ZZZ_sp|P43329|HRPA_ECOLI ATP-dependent RNA helicase HrpA OS=Escherichia coli (strain K12) GN=hrpA PE=3 SV=3	None	DEMNSSEDYLGWPOSKOFVLDBSRLPLKOKKDBVKFKNUWQAGUEOLSCHAIWZTR	Truncation at C-Terminal Side	56	0.034188	7267.962841	0	4	1.1119	8.92E-76
BW_20_1_111106004325_cidetd_msdeconv1488.txt	YYY_sp|P0AE30|ARTM_ECOLI Arginine ABC transporter permease protein ArtM OS=Escherichia coli (strain K12) GN=artM PE=1 SV=1	None	FFGTHPECHFWYAPBLNVQGWTOWIIPCKEUSRWUOACNYVYZIHTFZYIIRSUPC	Truncation at N-Terminal Side	166	0.034188	7267.616814	0	4	1.1119	8.32E-75
BW_20_1_111106004325_cidetd_msdeconv1606.txt	XXX_sp|P0AFI5|PBP7_ECOLI D-alanyl-D-alanine endopeptidase OS=Escherichia coli (strain K12) GN=pbpG PE=1 SV=2	None	OYHAMASYTRGIOWGRBZGNZZQSIGMMVSZLMOMIZNUAMIUVSYNBMWFHEQGSYH	Truncation at N-Terminal Side	252	0.034188	7330.651506	0	4	1.0951	4.57E-73
BW_20_1_111106004325_cidetd_msdeconv1704.txt	YYY_sp|P0AE30|ARTM_ECOLI Arginine ABC transporter permease protein ArtM OS=Escherichia coli (strain K12) GN=artM PE=1 SV=1	None	FFGTHPECHFWYAPBLNVQGWTOWIIPCKEUSRWUOACNYVYZIHTFZYIIRSUPC	Truncation at N-Terminal Side	166	0.034188	7267.616814	0	4	1.3099	7.33E-75
BW_20_1_111106004325_cidetd_msdeconv2072.txt	YYY_sp|P0ACP5|GNTR_ECOLI HTH-type transcriptional regulator GntR OS=Escherichia coli (strain K12) GN=gntR PE=1 SV=1	None	YFZMFPAHRCDZYQAMSHGQEELDUWNWSAAPBITIYQEYCQKGBGPIBTPEEGHTIAMFTOSFKQGUWBSNEEAOQDNDLPZOFYLIMVFSPHVQHWOZUSNFERZGBIWM	Truncation at C-Terminal Side	112	0.034188	13989.03794	0	8	1.2313	3.57E-154
BW_20_1_111106004325_cidetd_msdeconv2170.txt	XXX_sp|P25737|LYSP_ECOLI Lysine-specific permease OS=Escherichia coli (strain K12) GN=lysP PE=1 SV=5	None	TDHESLWQLNZRMBCVZMIWNZABMIFFWRFZBENYECWPYPODZETZVEOVCISDPCPQZNCQBYMDWEFUKFDBDCZQBLNDVOVCTVMNUOHHZKCFQFVFTENR	Truncation at C-Terminal Side	108	0.034188	13988.383	0	8	1.0566	1.73E-144
BW_20_1_111106004325_cidetd_msdeconv2276.txt	XXX_sp|P0A9R2|ESSD_ECOLI Prophage lysis protein S homolog EssD OS=Escherichia coli (strain K12) GN=essD PE=3 SV=1	None	FARDPQRQCNKAIWWCWYUCNNTLWCDKTCBIQHSLYHKRWVEGBAUCWPSKNWEANE	Truncation at N-Terminal Side	13	0.034188	7268.026671	0	4	1.1027	1.02E-75
BW_20_1_111106004325_cidetd_msdeconv462.txt	ZZZ_sp|Q2M7M3|YSAB_ECOLI Uncharacterized lipoprotein YsaB OS=Escherichia coli (strain K12) GN=ysaB PE=3 SV=1	None	LUCMTHDVKMPSZHRIOKFKECFHKAMZPERDAGSESWUSQVWSKMRGNQNSIPAVAE	Truncation at C-Terminal Side	58	0.034188	6964.103276	0	4	4.6456	8.57E-78
BW_20_1_111106004325_cidetd_msdeconv610.txt	YYY_sp|P0A9D2|GSTA_ECOLI Glutathione S-transferase GstA OS=Escherichia coli (strain K12) GN=gstA PE=1 SV=1	None	TQOECOTZOGDHAWVVDUPWAWOLLUUUYMPKWCPULBPLIVLSUGCIYKVR	Truncation at N-Terminal Side	149	0.034188	6963.849043	0	4	1.613	2.16E-68
BW_20_1_111106004325_cidetd_msdeconv616.txt	ZZZ_sp|P0A843|TATE_ECOLI Sec-independent protein translocase protein TatE OS=Escherichia coli (strain K12) GN=tatE PE=2 SV=1	None	AYZMBMFBLWTQPZCKQWKPWGGFICRLZDUVLILIVSLCOIVMRABDWQHMTOK	Truncation at N-Terminal Side	12	0.034188	6963.342228	0	4	1.8536	3.20E-74
BW_20_1_111106004325_cidetd_msdeconv1468.txt	ZZZ_sp|P75799|GSID_ECOLI Glutathione transport system permease protein GsiD OS=Escherichia coli (strain K12) GN=gsiD PE=1 SV=1	None	ERPEPLWHWITONIFIUZSDTHBEDNDQSVTTENNPGUMELCWYLBIQVVYTGSGRBWVDAVAKUBNSHGZHSSUYMUPVUMY	Truncation at N-Terminal Side	220	0.034161	10133.95041	0	5	1.4706	1.89E-107
BW_20_1_111106004325_cidetd_msdeconv1956.txt	YYY_sp|P75973|YMFJ_ECOLI Uncharacterized protein YmfJ OS=Escherichia coli (strain K12) GN=ymfJ PE=4 SV=2	None	FMKIEGSRKQKTBGQQYQBHYAHTILEZZUOULTHTBUKHMTWCPRANVOLFVVUNEDZTWELAWCMKBGRVWRUCACZPBBAOLNDONKMWBDKWCUTKQF	No Truncation	-1	0.034146	13149.09018	0	7	4.2674	7.14E-140
BW_20_1_111106004325_cidetd_msdeconv1306.txt	YYY_sp|P03841|MALM_ECOLI Maltose operon periplasmic protein OS=Escherichia coli (strain K12) GN=malM PE=3 SV=1	None	NFMODGGNUZGMITZFWMYAGGSZMWDPDFDSFDLOSLVNAIWCNDQKRSZWGILTOKFWITBKPDLKZQDVPRMFDYINSZFYLE	Truncation at N-Terminal Side	220	0.034091	10703.40599	0	6	1.3867	7.80E-114
BW_20_1_111106004325_cidetd_msdeconv1439.txt	ZZZ_sp|P0A9D2|GSTA_ECOLI Glutathione S-transferase GstA OS=Escherichia coli (strain K12) GN=gstA PE=1 SV=1	None	SQZHHBHLIQKHHCEQBOBDEZSKAINNOYHFOSQHOUTRAGIEBKKZCRDGHDSAFBPWIUIBCIZCFKSMFSHGTRAIYSFTH	Truncation at C-Terminal Side	85	0.034091	10689.81053	0	3	0.68378	5.08E-112
BW_20_1_111106004325_cidetd_msdeconv1168.txt	ZZZ_sp|P0AEF0|DNAC_ECOLI DNA replication protein DnaC OS=Escherichia coli (strain K12) GN=dnaC PE=1 SV=1	None	LSEYGYQGTRTOLUAYCMAZTRSSDHSSBFOLEZUHCWKAVFRAFDELTQMWRQQILPHHPRMPPUSCCWRWDA	Truncation at N-Terminal Side	171	0.034014	9305.501904	0	5	1.1054	1.70E-97
BW_20_1_111106004325_cidetd_msdeconv1968.txt	ZZZ_sp|P52007|YECM_ECOLI Protein YecM OS=Escherichia coli (strain K12) GN=yecM PE=1 SV=3	None	MHELHQFNGLBPVTKYTWCFPZQNHMTZQSHRKHTOLQWATELQIIQRYTCVLZFDRDFEYDHVZOOZCSRKEMOHTTEFORAIQBPOARDGNPBIZY	Truncation at N-Terminal Side	90	0.033981	12762.7077	0	7	3.1329	5.19E-133
BW_20_1_111106004325_cidetd_msdeconv2378.txt	ZZZ_sp|P75905|PGAC_ECOLI Poly-beta-16-N-acetyl-D-glucosamine synthase OS=Escherichia coli (strain K12) GN=pgaC PE=1 SV=1	None	SORBWRFLYCGLAMUQENKSGFYCOQTVTOIIZSMRZSFLLIQOAKZTYHRAHTYOPDWQTHSKHQQHBZFYFGGOZBTWIFUATFBNOMQPSCGSYIRTEMVGMOVITVYDVQYSBAKEHNWUKVUMGWRDFEILSLWSUGWNUGFRITNN	Truncation at N-Terminal Side	289	0.033951	19560.81969	0	10	1.898	6.18E-209
BW_20_1_111106004325_cidetd_msdeconv1944.txt	YYY_sp|P75954|YCFS_ECOLI Probable LD-transpeptidase YcfS OS=Escherichia coli (strain K12) GN=ycfS PE=1 SV=1	None	EMTMKLIWFCEVMBUDNHSPZASDQWGCGMKIQKYPOYOAPANBEUGCUANAMUCHYNUQBUDMYYRKPIDSRSLTMTIEFVWYTUVLOBEWBMZVFITNYOH	Truncation at C-Terminal Side	103	0.033937	13202.73883	0	7	4.3488	1.44E-142
BW_20_1_111106004325_cidetd_msdeconv1660.txt	XXX_sp|P0AF98|LPTF_ECOLI Lipopolysaccharide export system permease protein LptF OS=Escherichia coli (strain K12) GN=lptF PE=1 SV=1	None	AVEZDSIPIFGATKQFCEDQIQUDHSMAAMZUTHQTHZYASHAVQNLDKOYLSGFDPLYTYG	Truncation at N-Terminal Side	304	0.033898	7267.631636	0	4	1.0505	5.92E-76
BW_20_1_111106004325_cidetd_msdeconv1780.txt	YYY_sp|P0AE30|ARTM_ECOLI Arginine ABC transporter permease protein ArtM OS=Escherichia coli (strain K12) GN=artM PE=1 SV=1	None	FFGTHPECHFWYAPBLNVQGWTOWIIPCKEUSRWUOACNYVYZIHTFZYIIRSUPC	Truncation at N-Terminal Side	166	0.033898	7267.616814	0	4	1.5381	2.77E-75
BW_20_1_111106004325_cidetd_msdeconv1892.txt	YYY_sp|P31474|HSRA_ECOLI Probable transport protein HsrA OS=Escherichia coli (strain K12) GN=hsrA PE=1 SV=1	None	WAQDHDHIEYALIFYFIADQYUGWHALKWTVMBSHMMKLOQKFVVLLLVBINFCEFBB	Truncation at C-Terminal Side	58	0.033898	7269.442333	0	4	1.0605	1.56E-75
BW_20_1_111106004325_cidetd_msdeconv1894.txt	ZZZ_sp|P0AFA5|NFRB_ECOLI Bacteriophage adsorption protein B OS=Escherichia coli (strain K12) GN=nfrB PE=4 SV=1	None	NKNFVUQSIUOMGWHHBHUOAURQLTBYDIYUCMNRYHHOSRHMIPNGEYNGECDHNHVNSHVNYHAMIUBPYLEKYHOM	Truncation at C-Terminal Side	80	0.033898	10594.72651	0	6	1.4279	2.34E-104
BW_20_1_111106004325_cidetd_msdeconv1896.txt	YYY_sp|P77506|YBDJ_ECOLI Uncharacterized protein YbdJ OS=Escherichia coli (strain K12) GN=ybdJ PE=4 SV=1	NME	VIELMPKHCTMUKZNFMZYELAWVMBVYLSWLBHSGFZEPAVWIUKMHWSNAPYRGEFMKGWGMOAPYQKFEOTMNWCMIS	No Truncation	-1	0.033898	10185.04659	0	6	3.0501	5.66E-109
BW_20_1_111106004325_cidetd_msdeconv644.txt	ZZZ_sp|C1P5Z9|YMIB_ECOLI Putative protein YmiB OS=Escherichia coli (strain K12) GN=ymiB PE=4 SV=1	None	RGFDEGECOPIMKHKVPVLNDRHNRTYWCPVKQH	No Truncation	-1	0.033898	4244.10945	0	2	1.633	2.80E-35
BW_20_1_111106004325_cidetd_msdeconv684.txt	YYY_sp|P25741|RFAP_ECOLI Lipopolysaccharide core heptose(I) kinase RfaP OS=Escherichia coli (strain K12) GN=rfaP PE=3 SV=1	None	MWFQKNSHUFHCWWWMBCNSRFVMCD	Truncation at N-Terminal Side	239	0.033898	3491.798918	0	2	1.6707	1.16E-29
BW_20_1_111106004325_cidetd_msdeconv1499.txt	XXX_sp|P75975|CROE_ECOLI Prophage transcriptional regulatory protein OS=Escherichia coli (strain K12) GN=croE PE=4 SV=2	None	TEGTNAGMKRNUHFCSEGTQKNPZDNLKGWGDPGGBKEYGVYVVFKWEWGBWZPLZWQPAPFORFA	No Truncation	-1	0.033898	7809.066933	0	4	1.0177	1.78E-75
BW_20_1_111106004325_cidetd_msdeconv2079.txt	YYY_sp|P52107|CSGC_ECOLI Curli assembly protein CsgC OS=Escherichia coli (strain K12) GN=csgC PE=2 SV=1	None	UGGNUVQYGCEBQDYBZIOBWOHCVUYHCHLYTWNRPRSZLGWRHTGGQBVVQKDQOYSPGZTGLALGFVHUIDPYPFBWVZRSNUYELMQUASFBRRVNVYFZSPQHCS	No Truncation	-1	0.033898	13700.21278	0	2	0.64565	3.83E-148
BW_20_1_111106004325_cidetd_msdeconv679.txt	YYY_sp|P39315|QOR2_ECOLI Quinone oxidoreductase 2 OS=Escherichia coli (strain K12) GN=qorB PE=1 SV=1	None	WGNCVTVMTHGFDLWKVVOOIWHKPTK	Truncation at N-Terminal Side	259	0.033898	3491.836225	0	2	1.5011	9.30E-30
BW_20_1_111106004325_cidetd_msdeconv685.txt	XXX_sp|P77695|GNSB_ECOLI Protein GnsB OS=Escherichia coli (strain K12) GN=gnsB PE=3 SV=2	None	TOFGMIBVFEQHOZDQONRIIPNWH	Truncation at N-Terminal Side	32	0.033898	3489.76154	0	2	1.5228	2.33E-31
BW_20_1_111106004325_cidetd_msdeconv725.txt	ZZZ_sp|P0AG40|RIBF_ECOLI Riboflavin biosynthesis protein RibF OS=Escherichia coli (strain K12) GN=ribF PE=1 SV=1	None	VMSSZOPMRDLGVLAYTLZLNALGRYLSKFIQSFCQ	Truncation at N-Terminal Side	277	0.033898	4233.17886	0	2	1.4807	1.52E-37
BW_20_1_111106004325_cidetd_msdeconv779.txt	YYY_sp|P61949|FLAV_ECOLI Flavodoxin 1 OS=Escherichia coli (strain K12) GN=fldA PE=1 SV=2	None	ZDDELNPTZNUWWRAUDBCVNVKSZOVVFPDCVBUIAOAGPPSMOUQNEFLWSSZOWLZB	Truncation at C-Terminal Side	60	0.033898	7718.188417	0	2	1.3791	2.09E-79
BW_20_1_111106004325_cidetd_msdeconv2156.txt	ZZZ_sp|P0AE60|CEDA_ECOLI Cell division activator CedA OS=Escherichia coli (strain K12) GN=cedA PE=1 SV=2	None	UITSHETVKUUVEBZTBTAECIGFBSYPFKYVEIWAMBTBMYTAMLBDNWNQIQYCTBZYAFQUCZGECZCAQMCVEMAH	No Truncation	-1	0.033784	9552.072667	0	5	1.2017	5.79E-105
BW_20_1_111106004325_cidetd_msdeconv2614.txt	YYY_sp|P0AFU6|YIIF_ECOLI Uncharacterized protein YiiF OS=Escherichia coli (strain K12) GN=yiiF PE=4 SV=1	None	ABOWCCZRVFCNDOPCVFAKBALYTQSQTWHYSNNGQTUDYTQCSEKUNCLPHWBSKCSHVYVCCYIZAEOY	No Truncation	-1	0.033784	8998.217126	0	5	1.3038	1.63E-90
BW_20_1_111106004325_cidetd_msdeconv2296.txt	XXX_sp|P75788|YBIR_ECOLI Inner membrane protein YbiR OS=Escherichia coli (strain K12) GN=ybiR PE=1 SV=1	NME_Acetylation	KMVYBDMCKOCNGLCLTQBOFFPKOYBNBCFAHENMFMRPEAGMASVIPTRMULZYEFHDSMWZCYVMRZUKYKNLTFCAMQIC	Truncation at C-Terminal Side	84	0.033708	10604.07323	0	6	1.1556	2.02E-114
BW_20_1_111106004325_cidetd_msdeconv924.txt	YYY_sp|P76010|YCGR_ECOLI Flagellar brake protein YcgR OS=Escherichia coli (strain K12) GN=ycgR PE=1 SV=1	None	WBALYNSOZEFLZLQPKNPVZGVAHTBFRMAEUKLCAUKSSAUSRSETISYPTDLYGFZWILLVWMBRKAIQHBVBOGAQIZGVYRGPB	Truncation at N-Terminal Side	155	0.033708	10642.46726	0	6	5.4698	1.22E-121
BW_20_1_111106004325_cidetd_msdeconv1421.txt	XXX_sp|P10906|UGPE_ECOLI sn-glycerol-3-phosphate transport system permease protein UgpE OS=Escherichia coli (strain K12) GN=ugpE PE=3 SV=1	None	AQNWYRBSLQUVFNANLPUVVYTTLGGTAQHIMNTNQRRDZEUDKBITSINMPKPCPVVBZWSCKPQREFGKWOUCMLYVAVSGDTZQIS	Truncation at N-Terminal Side	191	0.033708	10688.70986	0	6	1.0921	9.96E-124
BW_20_1_111106004325_cidetd_msdeconv2301.txt	ZZZ_sp|P0A8S5|USPB_ECOLI Universal stress protein B OS=Escherichia coli (strain K12) GN=uspB PE=1 SV=1	NME_Acetylation	UGMHSFOATMUTONKGSZMGSDCWZLYFBPHOMPFITYGEYGVGLLDDUVWDWSKFBSCAKAHYEHOEQBPMNSDHUOOHBR	Truncation at C-Terminal Side	82	0.033708	10603.39668	0	6	1.0681	5.25E-112
BW_20_1_111106004325_cidetd_msdeconv967.txt	YYY_sp|P67624|YHEU_ECOLI UPF0270 protein YheU OS=Escherichia coli (strain K12) GN=yheU PE=3 SV=1	None	UMBPBKOCTSGNBWQYMAKOQSQTKCUNHWOUOYNSTTSLGAMUYHFUFFSORQYQLOLTZOIMWTNSSHZM	No Truncation	-1	0.033708	9831.606625	0	3	1.448	4.89E-93
BW_20_1_111106004325_cidetd_msdeconv3006.txt	XXX_sp|P64578|HIGB_ECOLI mRNA interferase toxin HigB OS=Escherichia coli (strain K12) GN=higB PE=1 SV=1	None	LNWSAMRUEBCPMYZDRRZWEFFVGFSIFQNOEGUBMBMRWSEUNTYWMWFUADNDNRYPHHHYAYPVBRLLWMGAZZHEZBPVWBKPKAGSKZQDKEOZMEPL	No Truncation	-1	0.033632	13329.10318	0	7	1.4673	2.26E-141
BW_20_1_111106004325_cidetd_msdeconv3005.txt	YYY_sp|P75987|IRAM_ECOLI Anti-adapter protein IraM OS=Escherichia coli (strain K12) GN=iraM PE=1 SV=1	None	QOIHTYMIGCAVVEAWBZCPFDRWCWCNUAHMULDFZLKNZYWCCIDPNBQYFYOLAZYIOCUZKWKEZKSNGUBVQFQNPIFUWBAWLCZIZNSZCPHBBMNUKMA	No Truncation	-1	0.033632	13698.98167	0	7	1.1685	3.29E-144
BW_20_1_111106004325_cidetd_msdeconv3007.txt	ZZZ_sp|Q46796|YGEP_ECOLI Uncharacterized protein YgeP OS=Escherichia coli (strain K12) GN=ygeP PE=4 SV=1	None	BBAOLMWOGGRWONIROSKGNWMMZQWVKFIVFCIDWSTUAFFUIZCBOUTHSBASFYWMNQVTIRVSWZTRIWKKHYSHATPPIMMLHISLOUMYQSZ	No Truncation	-1	0.033632	13050.99015	0	7	1.904	2.05E-133
BW_20_1_111106004325_cidetd_msdeconv1308.txt	YYY_sp|P0AEG8|DSRB_ECOLI Protein DsrB OS=Escherichia coli (strain K12) GN=dsrB PE=2 SV=1	None	WKDRDPOHGPKAARADAFRFWLNQWPCMATZLKGRZFNENOCQBCGZRWFUZYTNVNACUTN	No Truncation	-1	0.033613	7766.896701	0	4	1.3402	2.12E-72
BW_20_1_111106004325_cidetd_msdeconv2268.txt	ZZZ_sp|P10805|ENVY_ECOLI Porin thermoregulatory protein EnvY OS=Escherichia coli (strain K12) GN=envY PE=4 SV=2	None	ANDLDTKTLRANRZIQISVVHMYIQYPSRIHTBIMKWGWIBTPUBUZBLNIGNVBNELUAHRBTTYNHTDENKAQDPEFYQWYTRNDCQPKCAIEISNIWVOOVIESBKZYWHSGPS	Truncation at C-Terminal Side	117	0.033613	14273.55228	0	8	1.8757	5.94E-159
BW_20_1_111106004325_cidetd_msdeconv3660.txt	XXX_sp|P29745|PEPT_ECOLI Peptidase T OS=Escherichia coli (strain K12) GN=pepT PE=1 SV=2	None	MONKEEUSYCGWRVNFBEGQYCQWAHZPQCMMLUVEINPZWOZWPMHCFMGMKBHN	Truncation at C-Terminal Side	56	0.033613	7268.419901	0	4	1.5194	1.47E-74
BW_20_1_111106004325_cidetd_msdeconv1095.txt	YYY_sp|P0A707|IF3_ECOLI Translation initiation factor IF-3 OS=Escherichia coli (strain K12) GN=infC PE=1 SV=1	None	KZRRZDKQQFYALFEFUWRSQIMRYUGNCSMRPDDGAMEGLWPOPPBIPGEIIHNNBBICHRFGKWLRQHDVTMPISBWZBRYACEGUHR	Truncation at C-Terminal Side	90	0.033557	11177.95528	0	4	1.0793	6.83E-123
BW_20_1_111106004325_cidetd_msdeconv2663.txt	ZZZ_sp|P0AFC0|NUDB_ECOLI Dihydroneopterin triphosphate diphosphatase OS=Escherichia coli (strain K12) GN=nudB PE=1 SV=1	None	NZELHTSYSLAKIDFVNIQRVMGVLYEQNWGGAHKYGRRTNLLZLGFAFGVYNKHRFBSUKPBOLNTMPFANCHDRSATRKILBCDUOATLU	Truncation at N-Terminal Side	58	0.033557	11029.70629	0	5	1.1425	5.98E-125
BW_20_1_111106004325_cidetd_msdeconv1366.txt	XXX_sp|P0A6X3|HFQ_ECOLI RNA-binding protein Hfq OS=Escherichia coli (strain K12) GN=hfq PE=1 SV=2	None	HGUBGTVPCLENLDQQSLPHIDYFUMKHVLDAUNUUAYHGAQDEQLZGLNDISMUFUUWKHLAVMSWTQAOUYLCVEAQPKZBYCVLP	Truncation at C-Terminal Side	88	0.03352	10688.01536	0	5	1.7871	9.13E-110
BW_20_1_111106004325_cidetd_msdeconv2654.txt	XXX_sp|P45956|CAS2_ECOLI CRISPR-associated endoribonuclease Cas2 OS=Escherichia coli (strain K12) GN=ygbF PE=1 SV=2	None	AQNVYECZEKSNIZZQFBEVIVZAYOHTPDYGEAGFFNEWNLYMFKREFEYWSKLORPWQIIYTMVZWCVKVEQBACSAFIIPAGTDYIBCNQG	No Truncation	-1	0.03352	11513.38964	0	6	1.5125	2.94E-126
BW_20_1_111106004325_cidetd_msdeconv1357.txt	ZZZ_sp|P77509|YPHE_ECOLI Uncharacterized ABC transporter ATP-binding protein YphE OS=Escherichia coli (strain K12) GN=yphE PE=3 SV=1	None	QDIDTZELFMIPUFWQTLSYRUIDHLRKWEDHAZSLLWGDVZMPQQRZAMMCZCUPBFFHWIEIVCOOIGOWFGVSICKWOT	Truncation at C-Terminal Side	82	0.03352	10686.82094	0	5	2.6688	7.11E-111
BW_20_1_111106004325_cidetd_msdeconv1363.txt	ZZZ_sp|Q9JMT8|YUAB_ECOLI Uncharacterized HTH-type transcriptional regulator YuaB OS=Escherichia coli (strain K12) GN=yuaB PE=4 SV=1	None	YVDIDKNQZMOTRBDRGCKRBTAUWNMFGWHBCOAHNYZLSKGOETSYYPWQBHLGYTCIMIUMSAWQHUPKBMGOYLVGNPVF	Truncation at C-Terminal Side	84	0.03352	10687.16056	0	6	1.4483	1.01E-116
BW_20_1_111106004325_cidetd_msdeconv1988.txt	XXX_sp|P32156|RHAM_ECOLI L-rhamnose mutarotase OS=Escherichia coli (strain K12) GN=rhaM PE=1 SV=1	None	WIGLUDHIKHPYSNGIZIAHFKYUGVPOYUNYSUIRCBEIGTUYLPITNHSQKKTNAVHNREVSZFUZMZURYBNTTKOFFLOQEGWQMHAPDZYSZBLAMTYK	No Truncation	-1	0.033493	13127.09715	0	7	1.2894	2.87E-142
BW_20_1_111106004325_cidetd_msdeconv1092.txt	XXX_sp|P77522|SUFB_ECOLI FeS cluster assembly protein SufB OS=Escherichia coli (strain K12) GN=sufB PE=1 SV=2	None	FQYFFDUOOFYOZIONQRGLKOYBALNGFFLNZCOW	Truncation at N-Terminal Side	459	0.033333	5385.134818	0	3	1.289	9.92E-43
BW_20_1_111106004325_cidetd_msdeconv2096.txt	ZZZ_sp|P0A7E5|PYRG_ECOLI CTP synthase OS=Escherichia coli (strain K12) GN=pyrG PE=1 SV=2	None	YTWTUDUIQKRDPWSEDZYYITOMWOMMRANFPOIMGPVSCWTOOIFNUFMQSHHZNRDGMECPYAFC	Truncation at N-Terminal Side	477	0.033333	9185.885199	0	5	1.0528	1.54E-91
BW_20_1_111106004325_cidetd_msdeconv2098.txt	ZZZ_sp|P64592|YHAI_ECOLI Inner membrane protein YhaI OS=Escherichia coli (strain K12) GN=yhaI PE=1 SV=1	None	KMOFCOCLKCIIINWHRTHNLVGPSMWYFEBITIHYMDTWMYKCYYPWTUFRUIQDADDKKODOFLKGA	Truncation at N-Terminal Side	49	0.033333	9185.754101	0	5	1.1758	2.36E-92
BW_20_1_111106004325_cidetd_msdeconv2602.txt	YYY_sp|P0AGF2|CSDE_ECOLI Sulfur acceptor protein CsdE OS=Escherichia coli (strain K12) GN=csdE PE=1 SV=1	None	QOCIFONRESIHVBDVOPWUQITDVUZLYYMDNPDNDUSVWOGPRAIAYCIRRCZRUQTVIIDBHISRENGPBIVIPOWKOL	Truncation at N-Terminal Side	65	0.033333	10743.49273	0	6	1.7092	1.48E-108
BW_20_1_111106004325_cidetd_msdeconv2606.txt	XXX_sp|P0AE58|CAIF_ECOLI Transcriptional activatory protein CaiF OS=Escherichia coli (strain K12) GN=caiF PE=4 SV=1	None	UMQUGGAWOARMPODAYVMMWOHAHSAREUFBEEHANKOECRZLWZTUOGVZQFIKIHEBNKRDQPR	Truncation at N-Terminal Side	64	0.033333	8944.405452	0	5	1.3022	2.61E-91
BW_20_1_111106004325_cidetd_msdeconv2624.txt	YYY_sp|P0A6P5|DER_ECOLI GTPase Der OS=Escherichia coli (strain K12) GN=der PE=1 SV=1	None	GPWCAOTAOLIGRFWCHGOOIKABWNPROZLOIEPUSTSUAEKEGBHBCNFGPMGYAAPDGCYNNSCTLBVDLHIAVIMNORCOIAIEQQCIZQOUGCYFDQBYUUATQDNKBYZMUCLEY	Truncation at N-Terminal Side	369	0.033333	15307.03097	0	7	2.2658	3.02E-165
BW_20_1_111106004325_cidetd_msdeconv3040.txt	YYY_sp|P15993|AROP_ECOLI Aromatic amino acid transport protein AroP OS=Escherichia coli (strain K12) GN=aroP PE=1 SV=3	None	ECDVYRBSCPVVYBRSTIQAPVYLPYNKBPRAMKVTKFBLMWOQNCYRIGDMLPTQIWAN	Truncation at C-Terminal Side	60	0.033333	7268.5416	0	4	1.3612	2.31E-79
BW_20_1_111106004325_cidetd_msdeconv3540.txt	XXX_sp|P13960|REA1_ECOLI Putative defective replication initiation protein (Fragment) OS=Escherichia coli (strain K12) GN=repA1 PE=5 SV=1	None	WLCZMSRWOZNPSMIFZZHAQHSLSRBONSKNWEFGKYWHTHTSTYZKFBHFGDPGDIHSKNROCGWSNPKHSVZTAMOEONDMPEUKHKR	No Truncation	-1	0.033333	11697.43676	0	2	1.0513	3.93E-121
BW_20_1_111106004325_cidetd_msdeconv398.txt	XXX_sp|P42914|YRAI_ECOLI Probable fimbrial chaperone YraI OS=Escherichia coli (strain K12) GN=yraI PE=2 SV=1	None	LWZMROIHNQLAYMNVCLFWLFNKYMLGEZYDLUYGTEYYRRKIYO	Truncation at C-Terminal Side	46	0.033333	6252.982218	0	3	1.483	2.43E-59
BW_20_1_111106004325_cidetd_msdeconv504.txt	YYY_sp|P39838|RCSD_ECOLI Phosphotransferase RcsD OS=Escherichia coli (strain K12) GN=rcsD PE=1 SV=3	None	RUSCMVDZUCQRNMWSGHSFAEOGQNDQGFUIGQYHABLQHRUC	Truncation at N-Terminal Side	846	0.033333	5469.947152	0	3	1.5104	9.86E-53
BW_20_1_111106004325_cidetd_msdeconv906.txt	XXX_sp|P42914|YRAI_ECOLI Probable fimbrial chaperone YraI OS=Escherichia coli (strain K12) GN=yraI PE=2 SV=1	None	LWZMROIHNQLAYMNVCLFWLFNKYMLGEZYDLUYGTEYYRRKIYO	Truncation at C-Terminal Side	46	0.033333	6252.982218	0	3	1.5907	2.43E-59
BW_20_1_111106004325_cidetd_msdeconv1043.txt	ZZZ_sp|P0A7T7|RS18_ECOLI 30S ribosomal protein S18 OS=Escherichia coli (strain K12) GN=rpsR PE=1 SV=2	None	UBIDCNLDVNGQBATHHLTKHNFSNREWPGZYLNNOCCLSARKACVOEZEMMYSYGYEOQOGITYSCQWFSAHGD	No Truncation	-1	0.033333	9280.083118	0	2	0.88314	1.71E-95
BW_20_1_111106004325_cidetd_msdeconv1089.txt	XXX_sp|P52074|GLCF_ECOLI Glycolate oxidase iron-sulfur subunit OS=Escherichia coli (strain K12) GN=glcF PE=4 SV=1	None	GVVGRTVFZUYIBKOIHAALKYELGAKPDSEQCBLYMQYHUFEM	Truncation at C-Terminal Side	44	0.033333	5384.907366	0	3	0.94678	1.25E-59
BW_20_1_111106004325_cidetd_msdeconv1671.txt	XXX_sp|P0ADA7|OSMB_ECOLI Osmotically-inducible lipoprotein B OS=Escherichia coli (strain K12) GN=osmB PE=2 SV=1	None	TSBRUTKOOZMCCBYRPZQDDFMMWCVHKQHPYFOGHWVCHKECIVUOZTYGQYKYYOTYKGMDNPGWEMGU	No Truncation	-1	0.033333	9659.557659	0	1	0.39593	3.36E-95
BW_20_1_111106004325_cidetd_msdeconv1757.txt	YYY_sp|P76106|HICA_ECOLI Probable mRNA interferase toxin HicA OS=Escherichia coli (strain K12) GN=hicA PE=1 SV=2	None	OPFRPNASZACABLUVDTBTSQVDUQUKPMAGYQMLWYTVACPWRBPRODNVYDOFFP	No Truncation	-1	0.033333	7296.126639	0	3	1.0622	7.10E-76
BW_20_1_111106004325_cidetd_msdeconv2087.txt	XXX_sp|P75914|YCDX_ECOLI Probable phosphatase YcdX OS=Escherichia coli (strain K12) GN=ycdX PE=1 SV=1	NME	ZBHZTOYNEYUVNHPRQELLEGWQRPSAALSAPHANTZCGWQYPGTEKZGEPMTIQDSPYNDGOACONPBDCZHBDA	Truncation at C-Terminal Side	77	0.033333	9186.980593	0	3	0.93001	6.82E-91
BW_20_1_111106004325_cidetd_msdeconv2649.txt	ZZZ_sp|P12282|MOEB_ECOLI Molybdopterin-synthase adenylyltransferase OS=Escherichia coli (strain K12) GN=moeB PE=1 SV=1	None	BZVUFMHQORCSUNMLRHKSAIRNZWSTRHMAFCFGWQWKUCQULGGGMDERLTIQEWPOWDARLBMTDINWGGRZTIEKVHDBYHQ	Truncation at N-Terminal Side	162	0.033333	11030.74829	0	1	0.7016	1.07E-119
BW_20_1_111106004325_cidetd_msdeconv3089.txt	YYY_sp|P0C058|IBPB_ECOLI Small heat shock protein IbpB OS=Escherichia coli (strain K12) GN=ibpB PE=1 SV=1	None	LGSSATBPZQZNPGFIRSONWZLPYYLSILQZNMONQLRTBVQVFTEHULFHCFSUMHBAULALTVKOAOMVESKRZPNEIBFMDQQIGMLOEVUPCUKOKKFHLENNERYQLQZGZUFEUDCFBGWTMDYDCYLHTYZGQV	No Truncation	-1	0.033333	17966.33673	0	2	0.88015	2.96E-180
BW_20_1_111106004325_cidetd_msdeconv653.txt	YYY_sp|Q9JMS6|YUAN_ECOLI Uncharacterized protein YuaN OS=Escherichia coli (strain K12) GN=yuaN PE=4 SV=1	None	RREVIWCEONEHUKLPQNWHKDERMYZWDGYOWIVHQRFCOCUE	Truncation at N-Terminal Side	33	0.033333	6250.248986	0	3	1.5147	1.42E-56
BW_20_1_111106004325_cidetd_msdeconv925.txt	XXX_sp|P18033|TRAQ_ECOLI Protein TraQ OS=Escherichia coli (strain K12) GN=traQ PE=1 SV=1	None	IZGIEZSVTDOPGALFMWMUWCQDEEYRRWFYGNSSUFAQBCVGPSDGPAGSLAFHRNDECIPRACGLYVCPCMGADYBDWBVALUAVIMAHZM	No Truncation	-1	0.033333	10873.46887	0	1	1.1703	8.62E-103
BW_20_1_111106004325_cidetd_msdeconv2623.txt	XXX_sp|P76196|YDIL_ECOLI Uncharacterized protein YdiL OS=Escherichia coli (strain K12) GN=ydiL PE=4 SV=2	None	MBLDGBMFTFKIWWGWHPHDRMHFPBNVBMAWKMPQDKYMMYOVNBBBOOKKUQEBVWHTIGFMGWOTOSGGOIZFYFABSEYYSKTMDBSHFGHVMUYIPRYDHMAMOUDDEIVQHM	No Truncation	-1	0.033203	15484.2943	0	8	1.0466	5.13E-154
BW_20_1_111106004325_cidetd_msdeconv2141.txt	YYY_sp|P07364|CHER_ECOLI Chemotaxis protein methyltransferase OS=Escherichia coli (strain K12) GN=cheR PE=4 SV=2	None	AMABNBRMIUPQHAZITRYKIEYQKZVMZPDWPTRBIDKFWOFVVLVQNCDUZSVUOFBIRMWAMVAQPWSQDGSUBVKTGNYSEQDPEFYQBSSCLMOCU	Truncation at N-Terminal Side	185	0.033175	12649.37227	0	6	1.1044	3.33E-139
BW_20_1_111106004325_cidetd_msdeconv2319.txt	YYY_sp|P25728|YGBA_ECOLI Uncharacterized protein YgbA OS=Escherichia coli (strain K12) GN=ygbA PE=4 SV=1	None	VICMNRGPVRPNWTFTDWBPVZABFRLDKCRZDSEUACEPZLMBLPWLZZVYNYVKLPCZTKGKQLSARGLNRRGZOSKVFHGZZBWUZNMMFWYD	Truncation at C-Terminal Side	96	0.033163	11729.36668	0	6	1.1533	4.66E-108
BW_20_1_111106004325_cidetd_msdeconv2329.txt	XXX_sp|P37689|GPMI_ECOLI 23-bisphosphoglycerate-independent phosphoglycerate mutase OS=Escherichia coli (strain K12) GN=gpmI PE=1 SV=1	None	DTSMFIEFHNZORNTEOPPYSLRMSRHZMENGILCFGFPCDYYEWMZULRHUCQRVNMSDNTBTQWRYORBWUOQKPGEIMWWKBCYK	Truncation at N-Terminal Side	426	0.033163	11729.07996	0	6	1.1056	1.13E-118
BW_20_1_111106004325_cidetd_msdeconv2367.txt	YYY_sp|P0AEM4|FLGM_ECOLI Negative regulator of flagellin synthesis OS=Escherichia coli (strain K12) GN=flgM PE=1 SV=1	None	BPMAQRSAAFBQOBNIFFWGATGRWRSEINDFKPTONTCLIUORNCBGFOTHWWLZGGPEPGGNUBBIEHACAFVYQQNUUHLKBYKZAUIUPQNKY	No Truncation	-1	0.033163	12119.6388	0	6	1.0802	1.53E-131
BW_20_1_111106004325_cidetd_msdeconv1770.txt	YYY_sp|P0AF26|NARJ_ECOLI Nitrate reductase molybdenum cofactor assembly chaperone NarJ OS=Escherichia coli (strain K12) GN=narJ PE=1 SV=1	None	UPKHETRDCYDSAOIZSMVSQGUKVHOQTRLBKDWNWVQILWMCUSFDGTHIMRIFCAIYDVCIAPYNPVWKTHEPB	Truncation at N-Terminal Side	159	0.033113	9567.741394	0	5	1.2065	1.03E-106
BW_20_1_111106004325_cidetd_msdeconv3146.txt	ZZZ_sp|P52133|YFJR_ECOLI Uncharacterized HTH-type transcriptional regulator YfjR OS=Escherichia coli (strain K12) GN=yfjR PE=4 SV=1	None	GPCKBNKQLHFMKALRRSTPYSEVEPQIQHUNGLUCYCZPZOIAEEFYECNFDDQHQRNQHRQBHAEFOWTRK	Truncation at C-Terminal Side	73	0.033113	9250.131311	0	5	1.3441	1.92E-99
BW_20_1_111106004325_cidetd_msdeconv1911.txt	XXX_sp|P76204|YDIV_ECOLI Putative anti-FlhC(2)FlhD(4) factor YdiV OS=Escherichia coli (strain K12) GN=ydiV PE=1 SV=1	None	EKPDHNLYGBBTNKPWNZGCHUOZFKBSADAFAFMKUNLFCLINRTKRFADIUHZCVEPEQBQBUOEUTHNEVZGLTVDIFCCVYMFDIKHFYTUINQVLTKTNDVSYRIINYZPDIPMUTGYPARMFSNRYBTDPRRRPLTBGOSOEWQMQGDSUWGLPTPYEYEUGQKMADDNORARKRIRIEHWRHNAQGYKUSDIMICFVCPOKPUGWYNARRQUGZICZPKQFGIRULEABH	No Truncation	-1	0.033113	29553.25341	0	5	0.69613	4.94066e-324
BW_20_1_111106004325_cidetd_msdeconv1594.txt	XXX_sp|P27375|HTRC_ECOLI Heat shock protein C OS=Escherichia coli (strain K12) GN=htrC PE=1 SV=1	None	PUSEDCTADZCCPEEIVABOYBNDHTSNQDSALYBTRNDMLQUZSTDRFEYNEUYINEUDDWZZPC	Truncation at C-Terminal Side	66	0.033088	8113.368162	0	4	1.582	4.16E-84
BW_20_1_111106004325_cidetd_msdeconv2751.txt	XXX_sp|P0AC88|GM4D_ECOLI GDP-mannose 46-dehydratase OS=Escherichia coli (strain K12) GN=gmd PE=1 SV=1	None	UKFIAPOIBCVSDPAYUDEQFHOIOAOHDGDQTPFGUNBIIAGWPFZUNVUSAATYGZBTCBCGBZQSQAKOSMFZWNVWGYRKHOQKDYZFIDRPGCUAYBVTAQZKVLKZDGMVVKDFQNAAUKRQWVRYSTIAH	Truncation at N-Terminal Side	236	0.033088	16903.86453	0	4	1.0335	4.11E-183
BW_20_1_111106004325_cidetd_msdeconv1562.txt	ZZZ_sp|A5A612|YMGJ_ECOLI Uncharacterized protein YmgJ OS=Escherichia coli (strain K12) GN=ymgJ PE=4 SV=1	NME	BMQQLHQZLOUIKAPZZWVUYHCHYVGLOAADCSHBYWRURWOUMOPDAZZEALFUZQEK	No Truncation	-1	0.033058	8120.33669	0	4	1.2341	1.48E-74
BW_20_1_111106004325_cidetd_msdeconv2166.txt	YYY_sp|P0AE30|ARTM_ECOLI Arginine ABC transporter permease protein ArtM OS=Escherichia coli (strain K12) GN=artM PE=1 SV=1	None	FFGTHPECHFWYAPBLNVQGWTOWIIPCKEUSRWUOACNYVYZIHTFZYIIRSUPC	Truncation at N-Terminal Side	166	0.033058	7267.616814	0	4	1.338	7.30E-72
BW_20_1_111106004325_cidetd_msdeconv2558.txt	XXX_sp|Q47153|LFHA_ECOLI Putative truncated flagellar export/assembly protein LfhA OS=Escherichia coli (strain K12) GN=lfhA PE=5 SV=1	None	KWSVFRLTQRUMPPFULBKGYCVFFINFLQHICKMOLZYGQHPNCYOCYBCTHFNBTBUBIMKDKDFUTNSMYAVVRMOFERLTLFTDKPNGGUSHHCSWKYRMVKQNKZYYURS	Truncation at N-Terminal Side	464	0.033058	14718.87537	0	8	1.4991	3.85E-156
BW_20_1_111106004325_cidetd_msdeconv478.txt	ZZZ_sp|P0AG80|UGPB_ECOLI sn-glycerol-3-phosphate-binding periplasmic protein UgpB OS=Escherichia coli (strain K12) GN=ugpB PE=1 SV=1	None	VELALMYOZIDQRCRGSYTFOVTWDDMVTYVAPZWRZTRYWNYIAVCFVBVOULLSAFFDCS	Truncation at N-Terminal Side	376	0.033058	7916.722123	0	4	1.4877	1.38E-81
BW_20_1_111106004325_cidetd_msdeconv1695.txt	YYY_sp|P76446|RTN_ECOLI Protein Rtn OS=Escherichia coli (strain K12) GN=rtn PE=2 SV=1	None	BSMLUIMNGNYTAGTBPQQNGARGKMCLQYSORCKQZWINLNLLHZVQFIFZRPZBHIDGMWEYNTZMCGOVTROHPGMCIUTAC	Truncation at N-Terminal Side	433	0.033058	10336.63669	0	4	0.9727	5.52E-116
BW_20_1_111106004325_cidetd_msdeconv1284.txt	XXX_sp|P71238|WCAD_ECOLI Putative colanic acid polymerase OS=Escherichia coli (strain K12) GN=wcaD PE=4 SV=2	None	DADREMDRVEQHSYKBPIWIVWVPSIWTDNWAMWMWLIGDYYHOGISAZQDPONCTBMFRKTVSGTHZBWWTALEBWYSLCOCOEAYSSOEUBGZHNWZMY	Truncation at N-Terminal Side	304	0.033019	12996.30248	0	7	1.3513	1.29E-137
BW_20_1_111106004325_cidetd_msdeconv324.txt	YYY_sp|P0A940|BAMA_ECOLI Outer membrane protein assembly factor BamA OS=Escherichia coli (strain K12) GN=bamA PE=1 SV=1	None	LIDOECTLSCLOVWIICQFVKLEBTUMVQEADHSTDUDSBKUNYHOEKZ	Truncation at N-Terminal Side	761	0.033019	6313.188369	0	3	1.4908	2.08E-57
BW_20_1_111106004325_cidetd_msdeconv348.txt	XXX_sp|P39221|YABQ_ECOLI Uncharacterized protein YabQ OS=Escherichia coli (strain K12) GN=yabQ PE=4 SV=1	None	PNCQRLZMTEDHEBVPUVRRWPTHQWEEDZFGQQUWSSBFINSYLFNKIPPS	No Truncation	-1	0.033019	6452.751401	0	3	1.6844	2.27E-58
BW_20_1_111106004325_cidetd_msdeconv372.txt	ZZZ_sp|P76402|YEGP_ECOLI UPF0339 protein YegP OS=Escherichia coli (strain K12) GN=yegP PE=1 SV=2	None	VWSMEBAIYTOZKOYUWGPCBUEGZMWOWREIGIYTROPPKGEUMF	Truncation at N-Terminal Side	64	0.033019	6310.705364	0	3	2.31	3.10E-59
BW_20_1_111106004325_cidetd_msdeconv374.txt	ZZZ_sp|P76402|YEGP_ECOLI UPF0339 protein YegP OS=Escherichia coli (strain K12) GN=yegP PE=1 SV=2	None	VWSMEBAIYTOZKOYUWGPCBUEGZMWOWREIGIYTROPPKGEUMF	Truncation at N-Terminal Side	64	0.033019	6310.705364	0	3	2.1231	1.55E-58
BW_20_1_111106004325_cidetd_msdeconv394.txt	YYY_sp|P0A940|BAMA_ECOLI Outer membrane protein assembly factor BamA OS=Escherichia coli (strain K12) GN=bamA PE=1 SV=1	None	LIDOECTLSCLOVWIICQFVKLEBTUMVQEADHSTDUDSBKUNYHOEKZ	Truncation at N-Terminal Side	761	0.033019	6313.188369	0	3	1.7868	3.77E-57
BW_20_1_111106004325_cidetd_msdeconv373.txt	XXX_sp|Q46891|OTNI_ECOLI 2-oxo-tetronate isomerase OS=Escherichia coli (strain K12) GN=otnI PE=1 SV=1	None	YDRNVUCSLBSSUESDVFZFAUOCHZCRSGCOKKHUHZANDYEQBQAYVN	Truncation at C-Terminal Side	50	0.033019	6310.832187	0	3	1.525	5.74E-60
BW_20_1_111106004325_cidetd_msdeconv547.txt	XXX_sp|P0AEK7|FDNI_ECOLI Formate dehydrogenase nitrate-inducible cytochrome b556(Fdn) subunit OS=Escherichia coli (strain K12) GN=fdnI PE=1 SV=1	None	ANVVWRCQHCPHUSZNQUAAWGWWZPFHPNSEALLPIQRIOWPFBLYKCY	Truncation at C-Terminal Side	50	0.033019	6313.296876	0	3	1.4875	3.67E-66
BW_20_1_111106004325_cidetd_msdeconv565.txt	YYY_sp|P0ACG1|STPA_ECOLI DNA-binding protein StpA OS=Escherichia coli (strain K12) GN=stpA PE=1 SV=1	None	ASQFQTZGNTSKDRQGULWMAMIEYNTBKEIFBMZRPWGBBIANEDBRHBPMN	Truncation at C-Terminal Side	53	0.033019	6311.711938	0	3	1.5217	4.35E-66
BW_20_1_111106004325_cidetd_msdeconv619.txt	YYY_sp|P30843|BASR_ECOLI Transcriptional regulatory protein BasR OS=Escherichia coli (strain K12) GN=basR PE=1 SV=3	None	UMINOYSPSCAQACFZFUPAQIUYQETAZINVKHWPCAMHAFWEDAOAFTV	Truncation at C-Terminal Side	51	0.033019	6310.578514	0	3	1.4696	9.87E-63
BW_20_1_111106004325_cidetd_msdeconv825.txt	XXX_sp|P07018|MCP4_ECOLI Methyl-accepting chemotaxis protein IV OS=Escherichia coli (strain K12) GN=tap PE=1 SV=2	NME_Acetylation	MYHORGZNMMLWZGVIPLFIQPEDPRZSKUHIIUKCAIPZEZOBDOFZ	Truncation at C-Terminal Side	48	0.033019	6270.392936	0	3	1.4451	6.17E-64
BW_20_1_111106004325_cidetd_msdeconv905.txt	YYY_sp|P46887|YECH_ECOLI Uncharacterized protein YecH OS=Escherichia coli (strain K12) GN=yecH PE=4 SV=2	NME	UOSTANYNTPBKHCZTAUWUNFMOBGWVHVSZOHSATNBFRSBZBQAUY	Truncation at C-Terminal Side	49	0.033019	6312.421762	0	3	1.4781	1.12E-57
BW_20_1_111106004325_cidetd_msdeconv1011.txt	ZZZ_sp|P77252|YKGE_ECOLI Uncharacterized protein YkgE OS=Escherichia coli (strain K12) GN=ykgE PE=3 SV=1	None	WOVMRZAINKUKUEOLAAWSKVTEAKVGNAGKTTQLPPROHFM	Truncation at N-Terminal Side	196	0.032967	5425.204486	0	3	0.96729	1.77E-55
BW_20_1_111106004325_cidetd_msdeconv1541.txt	YYY_sp|P03007|DPO3E_ECOLI DNA polymerase III subunit epsilon OS=Escherichia coli (strain K12) GN=dnaQ PE=1 SV=1	None	FTPHIYGBGIBWNSESUEAQILDAHISIGADEDNWDZNVUCGBBVSPKKWGHHNLFVCISOAL	Truncation at N-Terminal Side	180	0.032967	7269.666176	0	3	1.1181	1.91E-71
BW_20_1_111106004325_cidetd_msdeconv1709.txt	YYY_sp|P37751|WBBK_ECOLI Putative glycosyltransferase WbbK OS=Escherichia coli (strain K12) GN=wbbK PE=4 SV=1	None	AWVUITNQTMETAQLRNSSCDTTKBYVMSNNAVLQKQZUHRZYMUFRIFVBUPLNCPOBLOOZQBZYFLTRLNLBHUCZG	Truncation at N-Terminal Side	292	0.032967	10131.34039	0	3	1.013	6.49E-106
BW_20_1_111106004325_cidetd_msdeconv1789.txt	ZZZ_sp|P64467|CNU_ECOLI OriC-binding nucleoid-associated protein OS=Escherichia coli (strain K12) GN=cnu PE=1 SV=1	None	ZZRYVYSICUZSSHMDZMGCRAHPBBMZAQLIMMVCENLNSYCOACNLDMERQGHOKQRAD	Truncation at N-Terminal Side	10	0.032967	7459.669058	0	3	1.0061	4.69E-79
BW_20_1_111106004325_cidetd_msdeconv2299.txt	YYY_sp|P16685|PHNG_ECOLI Alpha-D-ribose 1-methylphosphonate 5-triphosphate synthase subunit PhnG OS=Escherichia coli (strain K12) GN=phnG PE=1 SV=2	None	UPAAGZWBNLBFDNOGYLSUUUEDCQZSYZEOMNLABYUREGQFARLMGBNEHZAEBPIQCLZOGVFOUSKQUTWUGETBYWKOTSP	Truncation at C-Terminal Side	87	0.032967	11190.75693	0	3	1.0455	1.11E-117
BW_20_1_111106004325_cidetd_msdeconv673.txt	ZZZ_sp|P0AFI7|PDXH_ECOLI Pyridoxine/pyridoxamine 5'-phosphate oxidase OS=Escherichia coli (strain K12) GN=pdxH PE=1 SV=2	None	KLPDKVKNFERKYPTWWRKYUEIAQARBPNWIVBFHLOPYQG	Truncation at N-Terminal Side	176	0.032967	5454.747243	0	3	1.6672	4.54E-55
BW_20_1_111106004325_cidetd_msdeconv1760.txt	XXX_sp|P31826|YDDA_ECOLI Inner membrane ABC transporter ATP-binding protein YddA OS=Escherichia coli (strain K12) GN=yddA PE=1 SV=2	None	FRBPSVZFOGPDISWRDTPOMWHDIDRMYGDMUPEKSIMDRFYRVMHNPSUACPQDDNZFRWRPBTPRSITVFCDI	Truncation at C-Terminal Side	76	0.032895	9567.236011	0	5	1.065	5.59E-99
BW_20_1_111106004325_cidetd_msdeconv2416.txt	ZZZ_sp|P0DP63|YBEH_ECOLI Putative protein YbeH OS=Escherichia coli (strain K12) GN=ybeH PE=5 SV=1	None	UVOESTKNBBSKPGTSMVEHQEGCKYVPQAZIMAUQFFUOOKBFCFYLCVNRTLKWIHOPIAHBFEDIESTWSEI	No Truncation	-1	0.032895	9491.784614	0	5	1.7756	1.82E-96
BW_20_1_111106004325_cidetd_msdeconv2420.txt	YYY_sp|P28916|YBFD_ECOLI H repeat-associated putative transposase YbfD OS=Escherichia coli (strain K12) GN=ybfD PE=3 SV=1	None	HUAILLFVDNSEBKYCEYKQZBECEAKQDOITQVPRPEMYMTOWKFPNMTTNONVOBPOWVNLYBVRWS	Truncation at N-Terminal Side	184	0.032895	9113.824943	0	5	1.8583	2.64E-93
BW_20_1_111106004325_cidetd_msdeconv2428.txt	XXX_sp|P0ADX9|RSMD_ECOLI Ribosomal RNA small subunit methyltransferase D OS=Escherichia coli (strain K12) GN=rsmD PE=1 SV=1	None	KPMGZWMDCGWKOMOHQRMRBWMUQHLVMKCNLDHWCYPGDQPEBIKVVVZKUVCFHLGFLRROSEIILSV	Truncation at C-Terminal Side	71	0.032895	9114.272616	0	5	1.1798	4.88E-95
BW_20_1_111106004325_cidetd_msdeconv2462.txt	ZZZ_sp|P76521|YFDY_ECOLI Uncharacterized protein YfdY OS=Escherichia coli (strain K12) GN=yfdY PE=4 SV=1	None	DQHDPDZHQVWSREZSULPOFADRAYCTBBBSGPGWSQNWKLGEIAMPPVORTMPUUCHUECKKSBCYRIGLLW	Truncation at C-Terminal Side	74	0.032895	9113.785487	0	5	1.4387	2.81E-102
BW_20_1_111106004325_cidetd_msdeconv2496.txt	ZZZ_sp|P33644|POLOX_ECOLI Polyphenol oxidase OS=Escherichia coli (strain K12) GN=yfiH PE=1 SV=1	None	ZGNPZFTCHSDMFLCNPWAKMPSZPTYFOTRDQITOUYOUMQPICWUCQZBUYHLRBHDVLPODHOWA	Truncation at N-Terminal Side	175	0.032895	9091.780342	0	5	1.2153	3.15E-89
BW_20_1_111106004325_cidetd_msdeconv2423.txt	XXX_sp|P0ADQ2|YIID_ECOLI Uncharacterized protein YiiD OS=Escherichia coli (strain K12) GN=yiiD PE=4 SV=1	None	KBMIWAGNTRBAEZTISVWFNKFLEESSEPPEPHMIOBAWYVFAFHQWNNUEACLWIYDUSFTKHIKYWVSNE	Truncation at N-Terminal Side	256	0.032895	9116.068746	0	5	1.1397	1.34E-97
BW_20_1_111106004325_cidetd_msdeconv1958.txt	YYY_sp|P0AF96|TABA_ECOLI Toxin-antitoxin biofilm protein TabA OS=Escherichia coli (strain K12) GN=tabA PE=1 SV=1	None	THDRUGGKFGROEECQIEYABDAKPINPTYLNRIIARIWPYFEGRMWWMNKOHDTDCFZYUEGTUYAEWBNUMFOEBMQRDTFYYDTBHEOOIMILA	Truncation at C-Terminal Side	97	0.032864	12761.02574	0	7	2.2708	2.56E-129
BW_20_1_111106004325_cidetd_msdeconv1002.txt	ZZZ_sp|P09980|REP_ECOLI ATP-dependent DNA helicase Rep OS=Escherichia coli (strain K12) GN=rep PE=1 SV=3	None	AKWYWRRHRTMQHVGFESAEZTVGLDZQQEUDGSWFTGQAKGSFFCLLTZVTSLYWHMAGRQQLWQFCPCESDAMMMYBCZWBDGMNOGTYQQ	Truncation at C-Terminal Side	93	0.032787	11234.8573	0	6	1.1779	1.31E-123
BW_20_1_111106004325_cidetd_msdeconv1350.txt	YYY_sp|P0AE30|ARTM_ECOLI Arginine ABC transporter permease protein ArtM OS=Escherichia coli (strain K12) GN=artM PE=1 SV=1	None	FFGTHPECHFWYAPBLNVQGWTOWIIPCKEUSRWUOACNYVYZIHTFZYIIRSUPC	Truncation at N-Terminal Side	166	0.032787	7267.616814	0	4	1.3231	2.57E-73
BW_20_1_111106004325_cidetd_msdeconv1372.txt	YYY_sp|P0AEG8|DSRB_ECOLI Protein DsrB OS=Escherichia coli (strain K12) GN=dsrB PE=2 SV=1	None	WKDRDPOHGPKAARADAFRFWLNQWPCMATZLKGRZFNENOCQBCGZRWFUZYTNVNACUTN	No Truncation	-1	0.032787	7766.896701	0	4	1.13	1.03E-70
BW_20_1_111106004325_cidetd_msdeconv1592.txt	YYY_sp|P69425|TATB_ECOLI Sec-independent protein translocase protein TatB OS=Escherichia coli (strain K12) GN=tatB PE=1 SV=1	None	YGRESLLAVNLLGKARYVMCLAPAVEGZHDATFPFFLLPFUTPWQEDSRGONFWLEFZOD	Truncation at N-Terminal Side	111	0.032787	7269.510358	0	4	1.1753	6.45E-78
BW_20_1_111106004325_cidetd_msdeconv1750.txt	YYY_sp|P0AE30|ARTM_ECOLI Arginine ABC transporter permease protein ArtM OS=Escherichia coli (strain K12) GN=artM PE=1 SV=1	None	FFGTHPECHFWYAPBLNVQGWTOWIIPCKEUSRWUOACNYVYZIHTFZYIIRSUPC	Truncation at N-Terminal Side	166	0.032787	7267.616814	0	4	1.1922	2.77E-75
BW_20_1_111106004325_cidetd_msdeconv1902.txt	YYY_sp|P0AE30|ARTM_ECOLI Arginine ABC transporter permease protein ArtM OS=Escherichia coli (strain K12) GN=artM PE=1 SV=1	None	FFGTHPECHFWYAPBLNVQGWTOWIIPCKEUSRWUOACNYVYZIHTFZYIIRSUPC	Truncation at N-Terminal Side	166	0.032787	7267.616814	0	4	1.2577	1.12E-74
BW_20_1_111106004325_cidetd_msdeconv2270.txt	YYY_sp|P21693|DBPA_ECOLI ATP-dependent RNA helicase DbpA OS=Escherichia coli (strain K12) GN=dbpA PE=1 SV=2	None	YQGFSSKRIWECRCQGKHHDDZWHTYIONLRAWLWWDGSOEZIHKZZMAEACRHBY	Truncation at C-Terminal Side	56	0.032787	7271.879795	0	4	1.3976	2.63E-73
BW_20_1_111106004325_cidetd_msdeconv276.txt	YYY_sp|P64442|YCEO_ECOLI Uncharacterized protein YceO OS=Escherichia coli (strain K12) GN=yceO PE=1 SV=1	None	OYYIGLUYHQSVTONCOLIGYNYHKPCVBYYYTZKSMNKVMLFRZB	No Truncation	-1	0.032787	6092.866873	0	2	0.98196	4.47E-59
BW_20_1_111106004325_cidetd_msdeconv2886.txt	XXX_sp|P33602|NUOG_ECOLI NADH-quinone oxidoreductase subunit G OS=Escherichia coli (strain K12) GN=nuoG PE=1 SV=4	None	FIIWDVQKSOIOHWOLUEORVWUDPRCCOWVDKIHTWDEMACOTGYQWYVG	Truncation at N-Terminal Side	857	0.032787	7266.401911	0	4	1.2366	2.88E-66
BW_20_1_111106004325_cidetd_msdeconv2942.txt	YYY_sp|P69425|TATB_ECOLI Sec-independent protein translocase protein TatB OS=Escherichia coli (strain K12) GN=tatB PE=1 SV=1	None	YGRESLLAVNLLGKARYVMCLAPAVEGZHDATFPFFLLPFUTPWQEDSRGONFWLEFZOD	Truncation at N-Terminal Side	111	0.032787	7269.510358	0	4	1.2438	3.13E-78
BW_20_1_111106004325_cidetd_msdeconv2982.txt	YYY_sp|P0ADK0|YIAF_ECOLI Uncharacterized protein YiaF OS=Escherichia coli (strain K12) GN=yiaF PE=4 SV=2	None	PPAEIICKYTLVRVHYDHDSLVBVNAWMVYQSYRKLMGPMMEIWFVQZZZMZETFAEIFB	Truncation at N-Terminal Side	176	0.032787	7267.455235	0	4	1.3397	2.06E-80
BW_20_1_111106004325_cidetd_msdeconv482.txt	XXX_sp|Q46810|MOCA_ECOLI Molybdenum cofactor cytidylyltransferase OS=Escherichia coli (strain K12) GN=mocA PE=1 SV=1	None	CIPDOGORWOKKOVGHAKQQPUURRZRCBROIAEQVCYHLPGDAGKEMHPEIHWHTNNVK	Truncation at N-Terminal Side	132	0.032787	7865.821466	0	4	1.6052	2.93E-79
BW_20_1_111106004325_cidetd_msdeconv1059.txt	YYY_sp|P0ACF0|DBHA_ECOLI DNA-binding protein HU-alpha OS=Escherichia coli (strain K12) GN=hupA PE=1 SV=1	None	SAQNACDWWYWOPSAYBYVFGQPHFCCRUGKOUMBBGCBUITPMUCMNIIPEMVPYWLGERRUBZNLPTKPTSVYGMMZCUATSHQQMQT	No Truncation	-1	0.032787	11079.75934	0	2	0.86776	8.47E-110
BW_20_1_111106004325_cidetd_msdeconv1229.txt	YYY_sp|A5A616|YNEM_ECOLI Uncharacterized protein YneM OS=Escherichia coli (strain K12) GN=yneM PE=1 SV=1	None	LTWNSEUNLIOPMSRLONIGSRGMRIQDARK	No Truncation	-1	0.032787	3934.988868	0	2	0.79557	4.03E-30
BW_20_1_111106004325_cidetd_msdeconv1245.txt	XXX_sp|P0ABH7|CISY_ECOLI Citrate synthase OS=Escherichia coli (strain K12) GN=gltA PE=1 SV=1	None	BUNAOFTVNEIKWUPWDTVNCRVZCQAVYBPQELNMEFYKQCVGZYLRUQRYEAERM	Truncation at N-Terminal Side	370	0.032787	7266.057969	0	4	1.2821	1.71E-75
BW_20_1_111106004325_cidetd_msdeconv1249.txt	YYY_sp|Q47270|NINE_ECOLI Prophage NinE homolog OS=Escherichia coli (strain K12) GN=ninE PE=3 SV=1	None	FHBOSPWFMSKGFIHDYKYTBPFSYOTBTKKHCOUDRUEKPWNBPEZPYEARRQHO	No Truncation	-1	0.032787	7616.940101	0	4	1.0974	3.17E-73
BW_20_1_111106004325_cidetd_msdeconv1291.txt	YYY_sp|Q9JMS8|YUAL_ECOLI Uncharacterized protein YuaL OS=Escherichia coli (strain K12) GN=yuaL PE=4 SV=1	None	GKBMRTSFTCTCTYGADPADTKADZACUBLGTVTFUHTPZGFAWTGNRFZCMBMUKSKDRWRVIZTZYT	No Truncation	-1	0.032787	7995.263754	0	2	0.97038	1.15E-81
BW_20_1_111106004325_cidetd_msdeconv1371.txt	ZZZ_sp|P0A790|PAND_ECOLI Aspartate 1-decarboxylase OS=Escherichia coli (strain K12) GN=panD PE=1 SV=1	None	TVOKGMNOPSGMGPSZFMGLRVWZHUTAIAAKMIHKHZYRDCNPQHGBFMSAIVFYTIILE	Truncation at N-Terminal Side	65	0.032787	7267.484408	0	4	1.0659	6.20E-83
BW_20_1_111106004325_cidetd_msdeconv1677.txt	ZZZ_sp|P76159|LYSQ_ECOLI Probable prophage lysozyme OS=Escherichia coli (strain K12) GN=rrrQ PE=3 SV=1	None	MGLIAPAFFRMGIFDGBMOZKSTDENVRZLGACAKGIDKPIYWGENIQHSLZVSLBMLAMRPMA	Truncation at C-Terminal Side	64	0.032787	7267.07891	0	4	1.0009	7.30E-85
BW_20_1_111106004325_cidetd_msdeconv1741.txt	YYY_sp|P64517|YODC_ECOLI Uncharacterized protein YodC OS=Escherichia coli (strain K12) GN=yodC PE=4 SV=1	None	AMVHFQYBDSLYAVOBLSKEIQTUGWYDARTSRKQFVYHRSACILRQEDPSVKZVCPDLH	No Truncation	-1	0.032787	7265.952433	0	2	0.83123	2.36E-76
BW_20_1_111106004325_cidetd_msdeconv2009.txt	ZZZ_sp|P52643|LDHD_ECOLI D-lactate dehydrogenase OS=Escherichia coli (strain K12) GN=ldhA PE=1 SV=1	None	NOQZHRAGQNLMLNSSLMMSIEOFBZDNWAYQUEYQRPYWFOZISUWEBMLKEHZUTMHCQKOSQHQIFPMUYISWZUINDIKPQCCCUPOOBAULMMBVMMGEQZQZDDZSIOOEMZZKRMYMCRQOEGMBVZWWGSOBPMBSPUMUMLHLYWPAGKALEDWFFWU	Truncation at N-Terminal Side	162	0.032787	22241.11063	0	12	0.89884	3.67E-225
BW_20_1_111106004325_cidetd_msdeconv2233.txt	XXX_sp|P0A964|CHEW_ECOLI Chemotaxis protein CheW OS=Escherichia coli (strain K12) GN=cheW PE=1 SV=1	None	SRBBMMZECYMHECILIUBVCYZZEEHBBFLHQGHSKFTMTIRFYPKFEFLKZPYHPOPWQMVIGDKTYGCHTBWHHUKPBUZHFGDZC	Truncation at N-Terminal Side	78	0.032787	11192.16436	0	6	1.1107	2.97E-116
BW_20_1_111106004325_cidetd_msdeconv2431.txt	ZZZ_sp|P28916|YBFD_ECOLI H repeat-associated putative transposase YbfD OS=Escherichia coli (strain K12) GN=ybfD PE=3 SV=1	None	GDEGDCBIEYMHCQHKHSBIMAUAGLAGZHDCUFWSYEOQZYEGTBIWFHSLCQHIABPNKARGGAFGUHZZPRQDHG	Truncation at C-Terminal Side	78	0.032787	9170.663289	0	2	0.83269	1.10E-103
BW_20_1_111106004325_cidetd_msdeconv2575.txt	XXX_sp|P13016|AMPD_ECOLI 16-anhydro-N-acetylmuramyl-L-alanine amidase AmpD OS=Escherichia coli (strain K12) GN=ampD PE=2 SV=1	NME	FSKZVKKIYIHPMMRWWWVTPOFPZZQBBHAEUWZWWORGWICBOIWSNOZSPQVCRROD	Truncation at C-Terminal Side	60	0.032787	8388.049543	0	2	0.87807	7.07E-79
BW_20_1_111106004325_cidetd_msdeconv389.txt	XXX_sp|Q47679|YAFV_ECOLI Omega-amidase YafV OS=Escherichia coli (strain K12) GN=yafV PE=3 SV=1	None	CFYZMPCDTDBNZVPUVLHIYQULRSOE	Truncation at N-Terminal Side	228	0.032787	3606.919536	0	2	1.3094	1.37E-32
BW_20_1_111106004325_cidetd_msdeconv609.txt	ZZZ_sp|P0AG51|RL30_ECOLI 50S ribosomal protein L30 OS=Escherichia coli (strain K12) GN=rpmD PE=1 SV=2	None	WCYNRHWBQHZMTQYGCVZIZSSTBRICOKLLHHFZPFMRTSSCUZGVUGHDSLUADVI	No Truncation	-1	0.032787	7253.497949	0	2	1.303	5.53E-66
BW_20_1_111106004325_cidetd_msdeconv1825.txt	XXX_sp|P77539|YDJL_ECOLI Uncharacterized zinc-type alcohol dehydrogenase-like protein YdjL OS=Escherichia coli (strain K12) GN=ydjL PE=3 SV=1	None	PURSDUKPHOZSILBTKUTZDMMPNGKHDGUADNMNGKEFPIMCMVHQLUFPTNTABTEFNYAFWCVRYFZBQKTYZIEYKEBF	Truncation at C-Terminal Side	84	0.03271	10380.20121	0	3	1.1187	1.22E-109
BW_20_1_111106004325_cidetd_msdeconv1730.txt	ZZZ_sp|P38393|KILR_ECOLI Killing protein KilR OS=Escherichia coli (strain K12) GN=kilR PE=1 SV=1	None	SNHICSDLUOWHOOSGDZNQWTRPIDGDBDOOZPARTRVYVQWUKVMKSOMFPHETSGCYGLZTAAUWTZKBC	No Truncation	-1	0.03268	9462.186724	0	5	1.076	1.17E-96
BW_20_1_111106004325_cidetd_msdeconv2430.txt	YYY_sp|P31064|YEDE_ECOLI UPF0394 inner membrane protein YedE OS=Escherichia coli (strain K12) GN=yedE PE=1 SV=1	None	NOMSRSHBLOBSWVMHQMLIMMNSHWGHKYVFGVETBVCDGAYLASCSPGYOZGIYPHILZYUTWNEOPOUI	Truncation at N-Terminal Side	329	0.03268	9170.643736	0	5	1.4689	9.14E-98
BW_20_1_111106004325_cidetd_msdeconv2468.txt	ZZZ_sp|P77717|YBAY_ECOLI Uncharacterized lipoprotein YbaY OS=Escherichia coli (strain K12) GN=ybaY PE=1 SV=1	None	UDVZDOYPZNKPPLIETQLFCUHTSILQOGIFIPDFHFKMVIPMLHVQWIGYGGFCYFWSYDPEBKZVQHOY	Truncation at N-Terminal Side	118	0.03268	9150.252416	0	5	1.3319	5.19E-96
BW_20_1_111106004325_cidetd_msdeconv2608.txt	YYY_sp|Q46789|YGEI_ECOLI Uncharacterized protein YgeI OS=Escherichia coli (strain K12) GN=ygeI PE=4 SV=1	None	EQBYRABIHIARMOTGFVVFBFUSZTKZCFMZPYKBVLDPFHKOMZSLAIARSASWMPFCRMLBNIMTDHIZ	No Truncation	-1	0.03268	8877.174798	0	5	1.2352	3.51E-97
BW_20_1_111106004325_cidetd_msdeconv1056.txt	ZZZ_sp|P37349|DHAM_ECOLI Protein-lysine deacetylase OS=Escherichia coli (strain K12) GN=dhaM PE=1 SV=3	None	HPVCZVDLZTNFTLSERDGSMLMIDSCEBTDUQIQDVVYEKDFEHGEABIHBIMQELCQNIHPYAEFUEKNBZEBPBOCIGIGYRUQISAVAWF	Truncation at C-Terminal Side	94	0.032609	11179.23275	0	6	1.3498	2.72E-127
BW_20_1_111106004325_cidetd_msdeconv2234.txt	XXX_sp|P96329|PIFA_ECOLI Phage T7 exclusion protein OS=Escherichia coli (strain K12) GN=pifA PE=4 SV=2	None	OCVINMOHVKLULISOOSQPFSTPMQSADUNGKSULMYWMIHSFBTQZMCRECIWKHZVNSMURKSNRNFFSYLPTDFZDDMBFDIKG	Truncation at N-Terminal Side	653	0.032609	11192.38283	0	6	2.9074	1.04E-119
BW_20_1_111106004325_cidetd_msdeconv2652.txt	YYY_sp|P18471|TRAU_ECOLI Protein TraU OS=Escherichia coli (strain K12) GN=traU PE=3 SV=1	None	TTPHBGUWEPGORFQCRYMLRCORLTWKCMOYOSSFQSSITBKMCHOTAGCEDRYVYMYEZFMMBGACUYUEGEORQGDGPWMH	Truncation at C-Terminal Side	84	0.032609	11028.65566	0	6	1.4845	4.07E-112
BW_20_1_111106004325_cidetd_msdeconv668.txt	ZZZ_sp|P0AAF3|ARAG_ECOLI Arabinose import ATP-binding protein AraG OS=Escherichia coli (strain K12) GN=araG PE=1 SV=1	None	KGCIFGNVISEKCBPFNYSVOFPLSOWBERGVPFRWKZPOCHGV	Truncation at N-Terminal Side	460	0.032609	5506.26485	0	3	1.578	2.34E-55
BW_20_1_111106004325_cidetd_msdeconv676.txt	ZZZ_sp|P0AG51|RL30_ECOLI 50S ribosomal protein L30 OS=Escherichia coli (strain K12) GN=rpmD PE=1 SV=2	None	QYGCVZIZSSTBRICOKLLHHFZPFMRTSSCUZGVUGHDSLUADVI	Truncation at N-Terminal Side	13	0.032609	5467.772699	0	3	1.6601	6.78E-56
BW_20_1_111106004325_cidetd_msdeconv1919.txt	XXX_sp|P0A9K1|PHOH_ECOLI Protein PhoH OS=Escherichia coli (strain K12) GN=phoH PE=1 SV=1	None	QWKTNOZUSEYRAVHIYCTNZTRMRSKDLHKUWQLOTUUGQDZNUINAVFSLIYGNGODZBTFYQTGGWMUBPAOSIDK	Truncation at C-Terminal Side	79	0.032609	10131.23054	0	3	0.99652	2.29E-108
BW_20_1_111106004325_cidetd_msdeconv2365.txt	YYY_sp|P16685|PHNG_ECOLI Alpha-D-ribose 1-methylphosphonate 5-triphosphate synthase subunit PhnG OS=Escherichia coli (strain K12) GN=phnG PE=1 SV=2	None	UPAAGZWBNLBFDNOGYLSUUUEDCQZSYZEOMNLABYUREGQFARLMGBNEHZAEBPIQCLZOGVFOUSKQUTWUGETBYWKOTSP	Truncation at C-Terminal Side	87	0.032609	11190.75693	0	3	1.0598	5.53E-118
BW_20_1_111106004325_cidetd_msdeconv2037.txt	XXX_sp|P0ADF6|EDD_ECOLI Phosphogluconate dehydratase OS=Escherichia coli (strain K12) GN=edd PE=1 SV=1	None	CTINRFNIGCGOZVAGTQGSRSZLGTDKQGSPLLHBKWIMDUWDONWWNWKPLPUZSPQTOADPRBMQORMLCMILVAIHGITVWPDLCQFFGHLDPYUQHZKKDS	Truncation at C-Terminal Side	106	0.032558	12958.0113	0	7	1.171	1.23E-143
BW_20_1_111106004325_cidetd_msdeconv2537.txt	YYY_sp|P0A870|TALB_ECOLI Transaldolase B OS=Escherichia coli (strain K12) GN=talB PE=1 SV=2	None	ENWBUUAORACSYHVSGQHHIUVKBLCSYZOVIAPELQIGIYVDIBPWHCALFVGKIRHABUWYTCQHZPITCCUBVATIYRPGCFRVSOTODINUCLDHMEOZZUWYZBIUBDDPVVYCGVEVTSEPAKZHQCBIECDBPD	Truncation at C-Terminal Side	142	0.032534	17504.74556	0	9	1.0643	4.62E-182
BW_20_1_111106004325_cidetd_msdeconv1604.txt	XXX_sp|A5A614|YCIZ_ECOLI UPF0509 protein YciZ OS=Escherichia coli (strain K12) GN=yciZ PE=3 SV=1	None	IMOPIEPPMEBINEECGWCRAZCKYHYATYLLUWRMYYVVUZKEHPPLVAOUCYSSN	No Truncation	-1	0.03252	7284.579384	0	4	2.9547	1.27E-72
BW_20_1_111106004325_cidetd_msdeconv1774.txt	YYY_sp|P0A6J3|CYSZ_ECOLI Sulfate transporter CysZ OS=Escherichia coli (strain K12) GN=cysZ PE=1 SV=1	None	LLNCOQSNHGKKBWYLDFDBLSTVHFNQURSWZNOHULOPZWPBTSMMWYLCAACQG	Truncation at N-Terminal Side	196	0.03252	7329.697036	0	4	1.1982	9.42E-77
BW_20_1_111106004325_cidetd_msdeconv2220.txt	ZZZ_sp|P0ADK6|YIBA_ECOLI Protein YibA OS=Escherichia coli (strain K12) GN=yibA PE=1 SV=1	None	PDSDOYIDOTITQQKIHSVLYCDVSRKRCBUHUMVARMYMGDBMNGBQBNKRSBTKQKUKLBKSL	Truncation at C-Terminal Side	65	0.03252	8048.586924	0	4	1.1349	3.85E-84
BW_20_1_111106004325_cidetd_msdeconv2280.txt	ZZZ_sp|P0ACU5|FABR_ECOLI HTH-type transcriptional repressor FabR OS=Escherichia coli (strain K12) GN=fabR PE=1 SV=2	None	CPBVZPHQRVLEBDPOYHBEYCYSGOWPVMHGIULZOUPCYELONITPIPGSKASQAU	Truncation at N-Terminal Side	176	0.03252	7322.691824	0	4	1.1141	2.06E-73
BW_20_1_111106004325_cidetd_msdeconv2286.txt	XXX_sp|P0ADC1|LPTE_ECOLI LPS-assembly lipoprotein LptE OS=Escherichia coli (strain K12) GN=lptE PE=1 SV=1	None	YOPLTCMAEDVCOBPBZZVURDBHLKFNKFZVIKOWQICHBEYYSCRERPDKVGSNK	Truncation at N-Terminal Side	136	0.03252	7322.911873	0	4	1.1398	8.28E-74
BW_20_1_111106004325_cidetd_msdeconv1017.txt	YYY_sp|P22564|RIHC_ECOLI Non-specific ribonucleoside hydrolase RihC OS=Escherichia coli (strain K12) GN=rihC PE=1 SV=1	None	AIPELYAFRNZAHPFEDVPNOWINKZSHPZKSLYZGKFGFMQKDEWFSVMGUZAQHQRELHTOSMICSLLODZOC	Truncation at N-Terminal Side	229	0.03252	9454.493128	0	4	0.97362	3.45E-102
BW_20_1_111106004325_cidetd_msdeconv1397.txt	ZZZ_sp|P32057|WCAI_ECOLI Putative colanic acid biosynthesis glycosyl transferase WcaI OS=Escherichia coli (strain K12) GN=wcaI PE=4 SV=1	None	RYCKZEFIBVRPFPWASBYFTVKEIINSGTAVWARLMWFIOLIWENSZMTQRCKSOQSGBMPSGSALUDRTSSSWWQQUCPGZYOR	Truncation at N-Terminal Side	321	0.03252	10686.95937	0	4	0.98045	6.62E-115
BW_20_1_111106004325_cidetd_msdeconv2529.txt	ZZZ_sp|P0AG59|RS14_ECOLI 30S ribosomal protein S14 OS=Escherichia coli (strain K12) GN=rpsN PE=1 SV=2	None	BKKQOOTCEGSVONAUKIZAOQDDUZTHKORLETQUGLAUAKNCLHYVWIQFNYUZURPHCZCMLUPRZSBBYUKGNORUCOTNPOIFRYSETTZPIFVYB	No Truncation	-1	0.03252	13470.65198	0	4	1.0162	3.00E-137
BW_20_1_111106004325_cidetd_msdeconv2603.txt	XXX_sp|P30125|LEU3_ECOLI 3-isopropylmalate dehydrogenase OS=Escherichia coli (strain K12) GN=leuB PE=1 SV=3	None	HNTTNSORKFQHGYRIHRWANPTWBSZLWDEYVGHCWSBEVHWOLOVORWTCRYKGUTNNWQBFQUNRWQPITMHYDSGDI	Truncation at C-Terminal Side	81	0.03252	10745.88708	0	4	1.088	1.68E-109
BW_20_1_111106004325_cidetd_msdeconv3406.txt	XXX_sp|P32672|PTFC2_ECOLI Fructose-like permease IIC component 2 OS=Escherichia coli (strain K12) GN=frwC PE=3 SV=1	None	CEIRNTFRWKBHOKTRAQBNSLHGCHDQNZAKIPBIEPTUUKLRIEKWMSSWDMFNMYALSZGMNMTYUBMZCIHEICLQRVUFQAMMFDZMCKZZWCFYUIFWQGQDCWNIEBCGBVKNYRCETZTFAQRINVFNUQQTMCECEDIZFHHPLUTEKOISGTTAASAKBBINEZMKPSFULBPZAUOCEYLPYNQHKNLDSPCIENYBD	Truncation at N-Terminal Side	150	0.032483	25804.7088	0	14	1.5137	1.01E-272
BW_20_1_111106004325_cidetd_msdeconv1422.txt	XXX_sp|P55799|PRP2_ECOLI Serine/threonine-protein phosphatase 2 OS=Escherichia coli (strain K12) GN=pphB PE=1 SV=1	None	CYCSPFVIBGNOZEVEGQWUNOLPPILFFBTQVVHNDMGLOEEDZDIMWNGRGIPIQEMCRHKFNIIESVQRRZ	Truncation at N-Terminal Side	144	0.032468	9195.831163	0	5	1.0435	2.22E-99
BW_20_1_111106004325_cidetd_msdeconv1428.txt	ZZZ_sp|P75687|RCLB_ECOLI Uncharacterized protein RclB OS=Escherichia coli (strain K12) GN=rclB PE=2 SV=2	None	FCNUVNQVRMOMSQHUZORWVNYBBADAFBVHMFVSDDHFUUOHGZCIDIFPMNZTPQRDYEUFLHWNTB	Truncation at N-Terminal Side	8	0.032468	9199.094355	0	5	1.1222	2.19E-94
BW_20_1_111106004325_cidetd_msdeconv1430.txt	XXX_sp|P0A6T3|GAL1_ECOLI Galactokinase OS=Escherichia coli (strain K12) GN=galK PE=1 SV=2	None	HUUGVPNSHSUANPCBOCVDWGREYGYDVELIHMDSQQITYBFQFHGSEVIQTQBNDVOZNYTLPKHMSTIRKWC	Truncation at C-Terminal Side	75	0.032468	9197.897724	0	5	1.3561	2.00E-100
BW_20_1_111106004325_cidetd_msdeconv1432.txt	XXX_sp|P77433|YKGG_ECOLI Uncharacterized protein YkgG OS=Escherichia coli (strain K12) GN=ykgG PE=3 SV=2	None	QNNAUPVOQKONBFIFMDPDHLLDEZBQLAYINHYPIDYODIKPUTPBRBCKDFWFRVIVHTOKVTHMKPD	Truncation at C-Terminal Side	71	0.032468	9195.866691	0	5	1.0222	5.10E-94
BW_20_1_111106004325_cidetd_msdeconv1442.txt	XXX_sp|P0A6T3|GAL1_ECOLI Galactokinase OS=Escherichia coli (strain K12) GN=galK PE=1 SV=2	None	HUUGVPNSHSUANPCBOCVDWGREYGYDVELIHMDSQQITYBFQFHGSEVIQTQBNDVOZNYTLPKHMSTIRKWC	Truncation at C-Terminal Side	75	0.032468	9197.897724	0	5	0.98987	1.37E-103
BW_20_1_111106004325_cidetd_msdeconv1754.txt	YYY_sp|P63020|NFUA_ECOLI Fe/S biogenesis protein NfuA OS=Escherichia coli (strain K12) GN=nfuA PE=1 SV=1	None	ENUFQCVIWBAYYNCSHTECQLGRLEFKSLCIFURAWEQNBHDRBPNLLRVZVEQVRENEZVNZCNQHMQQPATLLDQP	Truncation at N-Terminal Side	112	0.032468	9597.219901	0	5	1.0736	1.95E-104
BW_20_1_111106004325_cidetd_msdeconv2094.txt	XXX_sp|P0AFG0|NUSG_ECOLI Transcription termination/antitermination protein NusG OS=Escherichia coli (strain K12) GN=nusG PE=1 SV=2	None	PHDFRYIIKVSTSGNIVWAAYYFIZLENTTGPZRVLOISEWBHAWSQWNYYTRFRSRQFHSBAPFWFGMLZCDR	Truncation at C-Terminal Side	74	0.032468	9186.95887	0	5	1.0838	2.42E-99
BW_20_1_111106004325_cidetd_msdeconv2172.txt	YYY_sp|P0AF45|YJBE_ECOLI Uncharacterized protein YjbE OS=Escherichia coli (strain K12) GN=yjbE PE=3 SV=1	None	ARLMWWNTBPGTWVDSUBBCLKUPCEQCEIHSYCRZDHWGZAYVBALWBNDFGLKBGUOVCTNMGRVDUPZSQKSUSGMU	No Truncation	-1	0.032468	9661.114738	0	5	1.0292	2.66E-109
BW_20_1_111106004325_cidetd_msdeconv3026.txt	YYY_sp|P0AAG3|GLTL_ECOLI Glutamate/aspartate import ATP-binding protein GltL OS=Escherichia coli (strain K12) GN=gltL PE=3 SV=1	None	AHLNATZPKILBHBOEGCUMGRCEMLBZYHHFAYFRESGTMVRHBOQDVVYNKSQYYFPQKEDEKUCBSIHENZ	Truncation at C-Terminal Side	74	0.032468	9221.001571	0	5	1.9928	1.49E-101
BW_20_1_111106004325_cidetd_msdeconv1429.txt	ZZZ_sp|P37188|PTKB_ECOLI PTS system galactitol-specific EIIB component OS=Escherichia coli (strain K12) GN=gatB PE=1 SV=2	None	SNYLAYCDGOWUEMGBRLCZPFFYEMKSUQGNPVMPHDOKSDBTPNVDIVRRMAMMKFMAMVIWUWREFLRIS	Truncation at N-Terminal Side	21	0.032468	9198.496814	0	5	1.0669	2.25E-97
BW_20_1_111106004325_cidetd_msdeconv3031.txt	ZZZ_sp|P0ADA7|OSMB_ECOLI Osmotically-inducible lipoprotein B OS=Escherichia coli (strain K12) GN=osmB PE=2 SV=1	None	QFRTMIQGCQYPFZNSKZEYYSYRLQGDRWMDFKOMBFEQGHAQFHYRGQOHLVLMOIKVMOPOWALLRVBP	No Truncation	-1	0.032468	9560.78494	0	5	1.2857	5.33E-96
BW_20_1_111106004325_cidetd_msdeconv3035.txt	YYY_sp|P0A6K3|DEF_ECOLI Peptide deformylase OS=Escherichia coli (strain K12) GN=def PE=1 SV=2	None	SVGQQMMAASLLGRRROIKMKNWRRIRYYPYLGYBWBLVCAWZEETTPAKFEBVFTGSQYIWCMYERZHVWISK	Truncation at C-Terminal Side	74	0.032468	9222.06108	0	5	1.5826	1.27E-98
BW_20_1_111106004325_cidetd_msdeconv2806.txt	YYY_sp|P0CE61|INH14_ECOLI Transposase InsH for insertion sequence element IS5-14 OS=Escherichia coli (strain K12) GN=JW5914 PE=3 SV=1	None	NEMYMGMWISWAYLITUNMSGDFNZOHPBIVALQDYWCNVTKVNQIVHLDLYRUNITNTCYESGDKBNIREARCOGYPHDARDWFZADTIKT	Truncation at C-Terminal Side	92	0.032432	11268.05051	0	6	2.6571	8.28E-126
BW_20_1_111106004325_cidetd_msdeconv2515.txt	ZZZ_sp|P77622|DDPF_ECOLI Probable DD-dipeptide transport ATP-binding protein DdpF OS=Escherichia coli (strain K12) GN=ddpF PE=2 SV=1	None	KAIZIAOCOAFSINREGFDPMQSPUZSLYMDZBHMTUDSDUIDPGLWNELLZBFDZIFNCNFPPZTEAZKUEURLVYDCAAWASMRBTUIPUOZZCELWKOFVCGZSKNBNREAAUMAHFLWCPKCHLYOKZITEMTKVYDDCABMGYDYZ	Truncation at C-Terminal Side	151	0.032432	18762.22006	0	6	1.1233	6.15E-206
BW_20_1_111106004325_cidetd_msdeconv2726.txt	YYY_sp|P0AA60|YGHB_ECOLI Inner membrane protein YghB OS=Escherichia coli (strain K12) GN=yghB PE=1 SV=1	None	VTZAKMDUQRCDCWPORTBWRKRIMWZLPDFKSBVIZESWTYMMFCAPLNIGWGPHAUNRLKTLYFKVSFLCPMQALTZHMNGQCKRRQTFBOHQTBOOLOVZPHSABFPBAPYKRMKPLZFCQNONEYNFLWOCZRSBEHVKBOZAIGIYSAPMMYAFYPLHNNYGADMINDUIPVZPOBUEFTDRUZCOW	Truncation at C-Terminal Side	192	0.032338	24584.82539	0	13	0.99824	4.54E-265
BW_20_1_111106004325_cidetd_msdeconv2505.txt	YYY_sp|P40711|ARFB_ECOLI Peptidyl-tRNA hydrolase ArfB OS=Escherichia coli (strain K12) GN=arfB PE=1 SV=2	None	FNAIROCKAFIGDYNQPGCLFFWCVUMOVUQNPHGLZVNOKLUHFWMTHBWKLUSCQOQHGEUSYQVMYWWYNZDEARLURCTTSMQWWPKCRKIHNIGCHHKMBDKASNZAERGLAVGPDDNZK	Truncation at C-Terminal Side	125	0.032319	15760.7912	0	8	1.0927	6.40E-173
BW_20_1_111106004325_cidetd_msdeconv1104.txt	XXX_sp|P77607|YAGL_ECOLI Uncharacterized protein YagL OS=Escherichia coli (strain K12) GN=yagL PE=4 SV=1	None	NSQOZPHZPDUGDNESKYRZDNCFQSEHSHWCTDPLUNMGYTLFKQSM	Truncation at N-Terminal Side	184	0.032258	5921.824206	0	3	1.111	3.29E-63
BW_20_1_111106004325_cidetd_msdeconv1164.txt	YYY_sp|A8DYP9|LPFUR_ECOLI fur leader peptide OS=Escherichia coli (strain K12) GN=uof PE=1 SV=1	None	IBLVEYNERUSYMPWNYNIAQEUEIWIO	No Truncation	-1	0.032258	3780.090716	0	2	1.0607	3.23E-25
BW_20_1_111106004325_cidetd_msdeconv1270.txt	XXX_sp|P30871|3PASE_ECOLI Inorganic triphosphatase OS=Escherichia coli (strain K12) GN=ygiF PE=1 SV=1	None	QYKSBGWCZTUBSGHVNKVIZMRLGLUVUSTZTTSLNLYVYOWQGUAPMWRNLEGNQGLPCV	Truncation at N-Terminal Side	371	0.032258	7400.636352	0	4	1.1627	4.68E-72
BW_20_1_111106004325_cidetd_msdeconv1390.txt	XXX_sp|P42628|DLST_ECOLI Probable serine transporter OS=Escherichia coli (strain K12) GN=dlsT PE=1 SV=3	None	TTLUSTZMUKIPCCHFTUCNRVZZCQGUZPEOUUUWLLBECBBAZKUWSGSYOISTLF	Truncation at C-Terminal Side	58	0.032258	7401.505159	0	4	1.0869	3.73E-76
BW_20_1_111106004325_cidetd_msdeconv1554.txt	ZZZ_sp|Q6BF16|DGOA_ECOLI 2-dehydro-3-deoxy-6-phosphogalactonate aldolase OS=Escherichia coli (strain K12) GN=dgoA PE=1 SV=1	None	RMAADIELHQPUQRCDGEBPKYAGDVAHTFGRRKOKMCLTCFHHFBUGLCKUIYMIBAAPPSQ	Truncation at N-Terminal Side	142	0.032258	7477.737649	0	3	1.0266	1.51E-79
BW_20_1_111106004325_cidetd_msdeconv1634.txt	ZZZ_sp|P77559|YNFL_ECOLI Uncharacterized HTH-type transcriptional regulator YnfL OS=Escherichia coli (strain K12) GN=ynfL PE=4 SV=1	None	HBTVURAKVCZOYTTHHGNIAEVWQKHWWCORILDBQUYLKBYFBYGVTPCPRREEARPQSVDYOYMDFPETYCZBFBLUUCZGWHIFWNPWVVQKEDTPD	Truncation at C-Terminal Side	101	0.032258	12995.12409	0	7	1.5035	1.60E-138
BW_20_1_111106004325_cidetd_msdeconv1732.txt	YYY_sp|Q46824|YGFX_ECOLI Inner membrane protein YgfX OS=Escherichia coli (strain K12) GN=ygfX PE=1 SV=1	None	GOVEFQVUAVICOQEZFDAINOGQCYZFDSOFQYNHBTDOWQGPSILOPBGZYVLZSNMGUKETYLFBAEKCTDQ	Truncation at C-Terminal Side	75	0.032258	9569.787081	0	5	1.8907	9.16E-102
BW_20_1_111106004325_cidetd_msdeconv2256.txt	ZZZ_sp|P0AF32|NARV_ECOLI Respiratory nitrate reductase 2 gamma chain OS=Escherichia coli (strain K12) GN=narV PE=1 SV=1	None	ERSEARWLWVLLLIVAHLPKCNLADPWCQMAVCCNEVDVMGPWFTWREBUGZVKGYNOVOGMRRQIDZLYLHQZZVZVWYBKQDZAALTSQW	Truncation at N-Terminal Side	134	0.032258	11296.41117	0	6	1.9983	2.42E-120
BW_20_1_111106004325_cidetd_msdeconv2486.txt	ZZZ_sp|P33643|RLUD_ECOLI Ribosomal large subunit pseudouridine synthase D OS=Escherichia coli (strain K12) GN=rluD PE=1 SV=4	None	SYAOUTTYIGGCHDSDMKTFLQQMLNDYHGSURZVNAATGUIOFYCUEAUIFTAFZWBLACLKIOBCGBCRYZBSA	Truncation at N-Terminal Side	250	0.032258	9279.205265	0	5	1.6482	7.87E-95
BW_20_1_111106004325_cidetd_msdeconv2584.txt	XXX_sp|P0AGL5|RATA_ECOLI Ribosome association toxin RatA OS=Escherichia coli (strain K12) GN=ratA PE=1 SV=1	None	MSUPRPIQCCGZDQPPYWQTCIECPKISWRUAUZMKOIKAESORPPHPKOFEVOBDHUZLRVVRBZZSMOYMYZVTKRVGPTYHNKRKDIMQCWUPZYNAHACSQCLTEAFKSMKNE	Truncation at N-Terminal Side	41	0.032258	14862.12868	0	8	1.6407	8.82E-160
BW_20_1_111106004325_cidetd_msdeconv2594.txt	ZZZ_sp|P16456|SELD_ECOLI Selenide water dikinase OS=Escherichia coli (strain K12) GN=selD PE=1 SV=1	None	PVUDGWQBVNHTBCPYSODUINHFNTOYSTFRGYLHGRYCWVCARPMYSUEODKPIKKBYFIBHGZYDQGHBKKAPDLGIHRAUTIBNUUEORMREHMUVGAFOKWHIPAPHYEFZ	Truncation at C-Terminal Side	116	0.032258	14863.33629	0	8	3.8126	4.77E-159
BW_20_1_111106004325_cidetd_msdeconv2704.txt	YYY_sp|P0ACE3|HHA_ECOLI Hemolysin expression-modulating protein Hha OS=Escherichia coli (strain K12) GN=hha PE=1 SV=1	None	EOGAONFBKVSHNYVPUMNLDDPDZBBMNOMRAMCICHBOREQPTDKSHSURKCCWECLTYEDDRECCFTPN	No Truncation	-1	0.032258	9157.280151	0	5	2.3813	1.88E-90
BW_20_1_111106004325_cidetd_msdeconv2742.txt	YYY_sp|P22188|MURE_ECOLI UDP-N-acetylmuramoyl-L-alanyl-D-glutamate--26-diaminopimelate ligase OS=Escherichia coli (strain K12) GN=murE PE=1 SV=2	None	LRMCKCTHAGSAKHEQHRLGQSAVIIKFVUVPNBTFBWSTUUCCTNGMPUNFPHSLHUQZOPCPMRGQIVAYKVDQQQTSPGZRSRWTCVNMNGK	Truncation at N-Terminal Side	400	0.032258	11149.76114	0	6	1.6247	5.51E-122
[truncated: 1,172 more rows]
