# Supplementary material for: SPECTRUM – A MATLAB Toolbox for Proteoform Identification from Top-Down Proteomics Data
Source: Sci Rep. 2019 Aug 2;9:11267. doi: 10.1038/s41598-019-47724-1 (PMC6677810; doi:10.1038/s41598-019-47724-1)
Supplement: Supplementary file 6 — Supplementary Data S5 [file 41598_2019_47724_MOESM6_ESM.zip › Supplementary Data S5 - Case Study 2 - Results Validation/Supplementary Data S5 - Results Validation/without PST Search/Decoy Search without PSTs.csv]

File Name	Protein Header	Terminal Modification	Protein Sequence	Protein Tuncation	Truncation Position	Score	Molecular Weight	No of Modifications	No of Fragments Matched	Run Time	E-Value
BW_20_1_111106004325_cidetd_msdeconv1332.txt	YYY_sp|P39314|YTFF_ECOLI Inner membrane protein YtfF OS=Escherichia coli (strain K12) GN=ytfF PE=1 SV=2	None	PNNZEDUTQQFSDWZBZOFWCBDZMQODLUDPZVEFLOWZNKDIATOPBSQLHESRWBVCNISSYMIERTPMHKMTOALNCDWERGBBNIVAEWSRTKCKUIWKAABVDMTPLUCYSHLDKZYZVDPGUHQDLTPNHSBGWONRZUNZVPBTUHVLWUSVNOZAKVDCIRHZLDVYCBTKBLGBQGLFTGFLBGIAGSMLTSDDWKQVAURHBTMBSOPPNBYULOHLKCAMZAHASBBRUVHWADZNOYZEBSTSTPSRMOKVNDVDHDDHTBADKHNFBRUYLHVHWAEGBAOAQNYMYOCOQDDNNEFHQGDLKGAIH	No Truncation	-1	0.134615	39991.76616	0	3	0.29192	1.97626e-323
BW_20_1_111106004325_cidetd_msdeconv886.txt	YYY_sp|P52138|YFJW_ECOLI Uncharacterized protein YfjW OS=Escherichia coli (strain K12) GN=yfjW PE=4 SV=2	None	OTHOCAPOGYRCVO	Truncation at C-Terminal Side	14	0.125	2126.112895	0	4	0.94681	4.56E-15
BW_20_1_111106004325_cidetd_msdeconv1235.txt	ZZZ_sp|P0AB18|TUSE_ECOLI Sulfurtransferase TusE OS=Escherichia coli (strain K12) GN=tusE PE=1 SV=1	NME	CDGFVKEVTUPKUHNNREGRQQPGOAEZTVDEKQSLKAIKWTFSMOKDM	Truncation at C-Terminal Side	49	0.123762	6039.280701	0	12	0.80357	9.63E-66
BW_20_1_111106004325_cidetd_msdeconv791.txt	XXX_sp|P75874|YCCU_ECOLI Uncharacterized protein YccU OS=Escherichia coli (strain K12) GN=yccU PE=1 SV=2	NME	RQVOIULBKKHRZELOS	Truncation at C-Terminal Side	17	0.121951	2428.281698	0	5	1.3468	1.26E-20
BW_20_1_111106004325_cidetd_msdeconv1577.txt	YYY_sp|P37630|YHIM_ECOLI Inner membrane protein YhiM OS=Escherichia coli (strain K12) GN=yhiM PE=1 SV=2	None	EGHKNQNQTIETGFLTQZHPEIFABLIYLYCSDWLVKBQPNOOEHIPVNVBDDWBMQGFNEOHMGWAZVTTAQLWLUBDZIITMNYZOHDVGLGPEMBPHYQFZVRSNHAWMGLVNGKMVDKIHUKTRDFSDBQLHGIHFVIUYLTFMTIBYNFESGCPHEATQBANNEIKQVVHVFLYLNAHOCBMTUDLAKYWPPVHOYBINGZDWUTWIKNKZQQDDWSTVQFAHPGQVBWGKNLFPCHIFRUCYYSAQZCBCYDASLTKYCDTUESHNHOTAGAGVPLRURCWZWNVGERIYIHFFGDOFLANSLRUIOQRIPOTISGKDPHEMILTCHWIVKNCQQVYHHQPPUS	No Truncation	-1	0.12	43002.45636	0	3	0.40612	4.94066e-324
BW_20_1_111106004325_cidetd_msdeconv411.txt	XXX_sp|P75806|YBJG_ECOLI Putative undecaprenyl-diphosphatase YbjG OS=Escherichia coli (strain K12) GN=ybjG PE=1 SV=1	None	OFENOBAEAZAZMIBLCHPRBPGBWMBYSGQVNDUZCCRRNTMPHVEOCCEPTBBF	Truncation at N-Terminal Side	142	0.12	6963.896073	0	3	1.3808	1.05E-74
BW_20_1_111106004325_cidetd_msdeconv3684.txt	YYY_sp|P69425|TATB_ECOLI Sec-independent protein translocase protein TatB OS=Escherichia coli (strain K12) GN=tatB PE=1 SV=1	None	YGRESLLAVNLLGKARYVMCLAPAVEGZHDATFPFFLLPFUTPWQEDSRGONFWLEFZOD	Truncation at N-Terminal Side	111	0.117647	7269.510358	0	2	0.80681	3.13E-78
BW_20_1_111106004325_cidetd_msdeconv270.txt	ZZZ_sp|P75793|PFLF_ECOLI Putative formate acetyltransferase 3 OS=Escherichia coli (strain K12) GN=ybiW PE=3 SV=1	None	AMCQFNVDGUBEGRTFKWGYKVNGMUYSP	Truncation at N-Terminal Side	781	0.112069	3436.804071	0	6	0.64282	3.90E-38
BW_20_1_111106004325_cidetd_msdeconv828.txt	ZZZ_sp|P77219|YAHC_ECOLI Uncharacterized protein YahC OS=Escherichia coli (strain K12) GN=yahC PE=4 SV=1	NME_Acetylation	FIDPVRACUWZFKNHUCVWI	Truncation at C-Terminal Side	20	0.111111	2599.523051	0	4	0.93208	1.35E-24
BW_20_1_111106004325_cidetd_msdeconv1903.txt	YYY_sp|P30860|ARTJ_ECOLI ABC transporter arginine-binding protein 1 OS=Escherichia coli (strain K12) GN=artJ PE=1 SV=2	None	PMCCMVCRDRMNWAVKDQGLLUSDTNSIZNTAFSLMEFBYGZWQPOFHLMNWMQZBKO	Truncation at C-Terminal Side	58	0.111111	7266.683108	0	2	0.83171	5.27E-80
BW_20_1_111106004325_cidetd_msdeconv578.txt	XXX_sp|P69741|MBHT_ECOLI Hydrogenase-2 small chain OS=Escherichia coli (strain K12) GN=hybO PE=1 SV=1	None	NKTFAREMFALCSPWOF	Truncation at N-Terminal Side	355	0.108108	2202.07542	0	4	0.89851	5.32E-21
BW_20_1_111106004325_cidetd_msdeconv1365.txt	YYY_sp|P77485|CUSS_ECOLI Sensor kinase CusS OS=Escherichia coli (strain K12) GN=cusS PE=1 SV=1	None	VFDWRMAGNLOWVWYDKIZRHVTCLEBNIYGUNBGQZYKPHTVURBFFFUAIVBBAOCGAKRNORATFVBEKAGBSEAWZYEAKENS	Truncation at N-Terminal Side	393	0.107143	10802.87867	0	3	0.83147	1.24E-116
BW_20_1_111106004325_cidetd_msdeconv1377.txt	ZZZ_sp|P00903|PABA_ECOLI Aminodeoxychorismate synthase component 2 OS=Escherichia coli (strain K12) GN=pabA PE=1 SV=1	None	SYNYBPAYVNLNRTAHIEBNRKILQHNYMLC	Truncation at N-Terminal Side	156	0.107143	3766.809585	0	3	0.78784	2.90E-38
BW_20_1_111106004325_cidetd_msdeconv2385.txt	YYY_sp|P0AEL3|FEOA_ECOLI Fe(2+) transport protein A OS=Escherichia coli (strain K12) GN=feoA PE=1 SV=1	None	KAQWSACOLQMMGURYPKGGFSGHQNGPADZOWAGLCWFQFNSLBQEMLLOGTFGEDUKQQBFYMDOOWTUTPNT	No Truncation	-1	0.107143	9475.616599	0	4	0.89934	5.62E-99
BW_20_1_111106004325_cidetd_msdeconv2627.txt	ZZZ_sp|P24218|INTD_ECOLI Prophage integrase IntD OS=Escherichia coli (strain K12) GN=intD PE=3 SV=1	None	CEPIKHUQIAVAPSFROUOOLDNAVZTRDWDIMOZQWMBBUAPRHVMCOWEOTKUPDTZFWTOHSIMDSZDTTSTPLHQYECMWVFYDBAIRQUEGWFLOLWCWLUBQAFQYVAE	Truncation at C-Terminal Side	115	0.107143	15308.62537	0	3	0.90461	1.91E-157
BW_20_1_111106004325_cidetd_msdeconv2951.txt	ZZZ_sp|P0A9S3|GATD_ECOLI Galactitol 1-phosphate 5-dehydrogenase OS=Escherichia coli (strain K12) GN=gatD PE=1 SV=1	None	ANSPDYTLKLONUSCKVDFLHSLNNBGTGUABWWULBZISVZMNIFKYBTDUMLSKQUQEBWCYHQCROOZVKFUGEYTCZATUIYZDCUOSCYGNITDLLFPAMTMLZKOGILFNWOKLEYBHAORUGFHUCAEARHEFSLGNAOUYQQYSZKLYGDDPBNCZHZHMHTVKONIWWHMTIYGVLWOATSMDPPLHPVAPRDKCRKWSIRDMVDVQOCOZERMMZQCRVOQNKAMAHWHRSRIRTKCKSKBCIQVDQFPQFKOVPBWZUBWMTZCBPMN	Truncation at C-Terminal Side	279	0.105769	35711.73203	0	5	0.70416	4.94066e-324
BW_20_1_111106004325_cidetd_msdeconv1241.txt	YYY_sp|P18811|MALI_ECOLI Maltose regulon regulatory protein MalI OS=Escherichia coli (strain K12) GN=malI PE=2 SV=2	None	ILEIAILUDZUBVMSHTSLASBIDEIWOUSZRUDMYKFBBATMDSDTOFVKEOOHD	Truncation at N-Terminal Side	286	0.105263	7284.064367	0	2	0.80384	1.76E-71
BW_20_1_111106004325_cidetd_msdeconv1287.txt	ZZZ_sp|P0AD70|AMPH_ECOLI D-alanyl-D-alanine-carboxypeptidase/endopeptidase AmpH OS=Escherichia coli (strain K12) GN=ampH PE=1 SV=1	None	MKNLYFNBDTYGPMAQVYLGKQDTYWUGQBDNYKIWTUAUWOARLOBHLDGVLPZDYWNYQORA	Truncation at N-Terminal Side	321	0.105263	8320.654069	0	2	0.87127	8.93E-84
BW_20_1_111106004325_cidetd_msdeconv1435.txt	ZZZ_sp|P22709|TRAX1_ECOLI Protein TraX OS=Escherichia coli (strain K12) GN=traX PE=3 SV=2	None	BNASSKVELTPTWBRNTHSITNSPNWMPDMNABOWTEEELGFRFIPCKQCSVAMIMKGLCPLYZDGEUKENEAWSBNGV	Truncation at N-Terminal Side	169	0.105263	9198.604563	0	2	0.88762	8.36E-98
BW_20_1_111106004325_cidetd_msdeconv878.txt	YYY_sp|P76100|YDCK_ECOLI Uncharacterized acetyltransferase YdcK OS=Escherichia coli (strain K12) GN=ydcK PE=3 SV=1	None	GGGFOUPBHNOHPWHAGPYBZDNTFDUELIAC	Truncation at C-Terminal Side	32	0.101852	3957.057811	0	5	0.95226	4.53E-41
BW_20_1_111106004325_cidetd_msdeconv726.txt	XXX_sp|P32162|YIIS_ECOLI UPF0381 protein YiiS OS=Escherichia coli (strain K12) GN=yiiS PE=1 SV=1	None	MDWOAKVOPUQAAKFPYVKAVMICISDUTIFSE	Truncation at N-Terminal Side	66	0.101449	4135.888231	0	6	0.93265	1.34E-41
BW_20_1_111106004325_cidetd_msdeconv686.txt	YYY_sp|P0AE01|TRMJ_ECOLI tRNA (cytidine/uridine-2'-O-)-methyltransferase TrmJ OS=Escherichia coli (strain K12) GN=trmJ PE=1 SV=1	None	URVYWTVVHOADCVYLKDGUPNHIZVVIQPYRQNRZVKIIZQ	Truncation at C-Terminal Side	42	0.101124	5298.065046	0	8	0.92665	5.04E-53
BW_20_1_111106004325_cidetd_msdeconv622.txt	ZZZ_sp|P38055|YDJE_ECOLI Inner membrane metabolite transport protein YdjE OS=Escherichia coli (strain K12) GN=ydjE PE=1 SV=2	None	EWOOOOORCGHIW	Truncation at N-Terminal Side	439	0.1	2361.27798	0	4	0.91257	2.20E-12
BW_20_1_111106004325_cidetd_msdeconv2203.txt	ZZZ_sp|P77754|SPY_ECOLI Periplasmic chaperone Spy OS=Escherichia coli (strain K12) GN=spy PE=1 SV=1	None	CLYZORCMQMZPRLHRDEWLDYOERUPGIAEARRNMQRVCCFSKBKMFTAKUBVZLDWTTYPUIDKGGGUHQCCYPHVOBGOKZSCDDYVSFRODVFRTSHMKIENAKIRVPAWCPPILCPKNRKSVONROGC	Truncation at N-Terminal Side	28	0.1	16858.32184	0	2	0.79307	5.95E-180
BW_20_1_111106004325_cidetd_msdeconv2557.txt	XXX_sp|P16431|HYCE_ECOLI Formate hydrogenlyase subunit 5 OS=Escherichia coli (strain K12) GN=hycE PE=1 SV=1	None	PMIWTQKRHFBHVKILHGNSFVTAWWVILGKAWNRKUPZTFBIKWIUHQZKDAAIUDIBPVWIGWGEZYSYKYDSPGZCVHODUUIKOVCWQLATFUQVIOMRVSFHAYQYPDDYUGQUODZLPZWOUOMMYZHPNWPEVKGGWZGPSQOPBGURRBULOFKMYBGCDMIALDZULNDZUAEHTDTUBPLMBEAIMUIAFWYFKBLWNVHNEYFIFUEOWEQCWOTLTVLFCZAUUOZGHDLWOF	Truncation at C-Terminal Side	245	0.1	31989.9927	0	2	0.73133	4.94066e-324
BW_20_1_111106004325_cidetd_msdeconv341.txt	XXX_sp|P0AFI2|PARC_ECOLI DNA topoisomerase 4 subunit A OS=Escherichia coli (strain K12) GN=parC PE=1 SV=1	None	DAGEQDKMIGHVTADOUPZHUAESGMOKYOBNSKFBMYWRNYWRIAYW	Truncation at C-Terminal Side	48	0.1	6312.244596	0	3	1.1331	4.80E-65
BW_20_1_111106004325_cidetd_msdeconv465.txt	ZZZ_sp|P36881|YADI_ECOLI Putative phosphotransferase enzyme IIA component YadI OS=Escherichia coli (strain K12) GN=yadI PE=3 SV=2	None	SYEHEANLFLKARQRKUZFQVYZNCVHUYZMVKHWBSHLLBBCFICYKHPYLKAR	Truncation at C-Terminal Side	55	0.1	6964.163341	0	2	1.4145	2.45E-71
BW_20_1_111106004325_cidetd_msdeconv487.txt	ZZZ_sp|P30748|MOAD_ECOLI Molybdopterin synthase sulfur carrier subunit OS=Escherichia coli (strain K12) GN=moaD PE=1 SV=2	None	EPCOBAKNKTNMDHNNLPQLEWGQCSNYNWWILOQOLVZWNVVQRMIUPFEEQERKDUED	Truncation at N-Terminal Side	21	0.1	7861.529626	0	2	1.3291	2.73E-80
BW_20_1_111106004325_cidetd_msdeconv657.txt	ZZZ_sp|P16703|CYSM_ECOLI Cysteine synthase B OS=Escherichia coli (strain K12) GN=cysM PE=1 SV=1	None	LBIDVWRBKFWYSGAUHFQRLIEDTNKFUKZGDYUPCRCEWOZ	Truncation at N-Terminal Side	260	0.1	5654.352449	0	3	1.3221	2.36E-59
BW_20_1_111106004325_cidetd_msdeconv705.txt	XXX_sp|P39334|BDCR_ECOLI HTH-type transcriptional repressor BdcR OS=Escherichia coli (strain K12) GN=bdcR PE=1 SV=2	NME	FPQRIQPACVDCNKRSZKNRWZLIEKSPHRG	Truncation at C-Terminal Side	31	0.1	3719.900145	0	2	1.37	1.00E-39
BW_20_1_111106004325_cidetd_msdeconv925.txt	ZZZ_sp|P0A915|OMPW_ECOLI Outer membrane protein W OS=Escherichia coli (strain K12) GN=ompW PE=1 SV=1	None	LITSIWANDOBNQGNOMHDLUDOIOWLTTSTSVRZNLPOHOIFWKCFEPRQWGFRRGFTKVZSGGZCEWZKABWNUMWTMZ	Truncation at N-Terminal Side	131	0.1	10639.49569	0	3	1.4882	6.87E-110
BW_20_1_111106004325_cidetd_msdeconv1689.txt	ZZZ_sp|P41443|GSPH_ECOLI Putative type II secretion system protein H OS=Escherichia coli (strain K12) GN=gspH PE=1 SV=1	None	KNQZHKBLUWHCTVEYFFMVBSITUCBDQHNPBLRIPVMTPKOADIEDMWZDLMETPONDDTYYFILCTEPDPNVWTOEMZBOQLUBQOBYBRQDSZOASDGZHI	Truncation at C-Terminal Side	105	0.096774	13529.41074	0	3	0.78608	1.14E-143
BW_20_1_111106004325_cidetd_msdeconv2343.txt	XXX_sp|P39334|BDCR_ECOLI HTH-type transcriptional repressor BdcR OS=Escherichia coli (strain K12) GN=bdcR PE=1 SV=2	NME	FPQRIQPACVDCNKRSZKNRWZLIEKSPHRGBFPGIMHIKZPLGTKIKOSZSZDF	Truncation at C-Terminal Side	55	0.095455	6572.3896	0	10	0.92416	6.69E-72
BW_20_1_111106004325_cidetd_msdeconv180.txt	ZZZ_sp|P0AFT5|BTSR_ECOLI Transcriptional regulatory protein BtsR OS=Escherichia coli (strain K12) GN=btsR PE=1 SV=1	None	CQUZNBRLZOUZRMKOGPECEDNKNRKTOWYGYC	Truncation at N-Terminal Side	205	0.095238	4694.989706	0	2	0.53251	1.60E-40
BW_20_1_111106004325_cidetd_msdeconv1737.txt	YYY_sp|P0AEY5|MDAB_ECOLI Modulator of drug activity B OS=Escherichia coli (strain K12) GN=mdaB PE=1 SV=1	None	MFHKGCFRDTMDOTGLVFWQZRHBMEUTUUKBSOSDUZKGCYMUHFFWRZBRVTIQPZPLHKSDBSLTYLANRQAGEA	Truncation at C-Terminal Side	78	0.095238	9819.05681	0	2	0.86164	1.25E-107
BW_20_1_111106004325_cidetd_msdeconv1761.txt	YYY_sp|P31992|PPTA_ECOLI Tautomerase PptA OS=Escherichia coli (strain K12) GN=pptA PE=1 SV=3	None	FGOWOBAHTCKEESMHEPPRGGGYRQIWPLQBNDPEABVHPZPICVYRPDIZQKFPGVPTKSHIQVBQNGTEZPTPH	No Truncation	-1	0.095238	9074.859935	0	2	0.82661	1.30E-101
BW_20_1_111106004325_cidetd_msdeconv2155.txt	XXX_sp|Q9XB42|YKFH_ECOLI Uncharacterized protein YkfH OS=Escherichia coli (strain K12) GN=ykfH PE=3 SV=1	None	CHSKHCGCWQRUFKYBSVLYZBTHCGUSFDKLVWLEHEOWWZBUKOLLCBVCRMQLBTMSFMCRNTUEEHQMA	No Truncation	-1	0.095238	9398.289557	0	2	0.92536	3.01E-96
BW_20_1_111106004325_cidetd_msdeconv3589.txt	XXX_sp|P77390|CITC_ECOLI [Citrate [pro-3S]-lyase] ligase OS=Escherichia coli (strain K12) GN=citC PE=1 SV=2	None	IAOPZWAMGIOSVOLHOBYHPRVLTLFHNKIWVVAIOVQGMFQRRTIUODTOBKMKZHHITTCARNNKIPQVRWRHGEGZNADVTZVETQGYUNDUOFKBRCCLGSQUYTOVPUFBYUTCDNQNNLBHNMUZEEIBHYCDUAPFGHHZBKRAOTMVIYDUFIRYVUGOZMHFQHMQDTIWQHYTTGNBDUURDANZPVAUQITYWNEWEWCGEWPTGDZAFCEHWRSBEOMBIPFIRBDALTCOYGHHYWCITIOUAZQFGSKWHZCUMOUGARRZRSWKNLLNPQNDZHCKVCTBOOPBGWBVUYRGBEYCRDUVTYVIFMFBLENSRKHBIPZCMAPTFEMSVSYPSKDK	No Truncation	-1	0.095238	45116.92389	0	2	0.74613	4.94066e-324
BW_20_1_111106004325_cidetd_msdeconv244.txt	ZZZ_sp|P75793|PFLF_ECOLI Putative formate acetyltransferase 3 OS=Escherichia coli (strain K12) GN=ybiW PE=3 SV=1	None	AMCQFNVDGUBEGRTFKWGYKVNGMUYSP	Truncation at N-Terminal Side	781	0.094828	3436.804071	0	5	0.59502	3.90E-38
BW_20_1_111106004325_cidetd_msdeconv2893.txt	ZZZ_sp|P08179|PUR3_ECOLI Phosphoribosylglycinamide formyltransferase OS=Escherichia coli (strain K12) GN=purN PE=1 SV=1	None	EAAFYRRTMWPGTDMLVLICGUIDWQUCWOKABQWLPOQIOGZLUOCBQSHIUCSHETHQFRQCCELNFRBTZFPEREUUOSYKIQBALMBCUTZQKLFAVFNPQPQCOSEKVGWFBCEDTUGNRHUFPBBAVNFYUMPGDQQPDKAIKZLBLCUGPVLVPOHZBRLYNIZKKTYTPSBPBLHEEYZLUICHFTKNWFIYOKDRMKRCLMPT	No Truncation	-1	0.094595	26904.09433	0	3	0.80948	2.05E-290
BW_20_1_111106004325_cidetd_msdeconv694.txt	XXX_sp|P0A9A9|FUR_ECOLI Ferric uptake regulation protein OS=Escherichia coli (strain K12) GN=fur PE=1 SV=1	None	OIGQTFAVFYPAAHTEWLGCVL	Truncation at N-Terminal Side	126	0.093023	2577.30896	0	4	0.91553	2.55E-27
BW_20_1_111106004325_cidetd_msdeconv1687.txt	YYY_sp|P76402|YEGP_ECOLI UPF0339 protein YegP OS=Escherichia coli (strain K12) GN=yegP PE=1 SV=2	NME_Acetylation	HBDHTUCTKEDYVDVSHNPYCOEISIVAVPQZHIMBQADWCGQSMZVTVGILLNUGDGZFQZEYTRKGCDHUZBCOCNVVFVEUEOAKMRHTRLYMWUZWYHQEEKCMD	No Truncation	-1	0.093023	13602.05024	0	4	0.79809	1.75E-149
BW_20_1_111106004325_cidetd_msdeconv1937.txt	ZZZ_sp|P45756|GSPA_ECOLI Putative general secretion pathway protein A OS=Escherichia coli (strain K12) GN=gspA PE=2 SV=1	None	FKFLQHHQOIYNNDAZCNIKZFNAATUCYAKUZDRDKFFTTMNARLANNSKTROMBUBGTEGOROBDLLZTMWPFCLBPRBTVUOPSOEWTZGPDTPSMHWQZERVLMTWVNQBE	Truncation at N-Terminal Side	374	0.091549	14660.55698	0	5	0.87202	4.79E-158
BW_20_1_111106004325_cidetd_msdeconv1342.txt	ZZZ_sp|P77219|YAHC_ECOLI Uncharacterized protein YahC OS=Escherichia coli (strain K12) GN=yahC PE=4 SV=1	NME_Acetylation	FIDPVRACUWZFKNHUCVWI	Truncation at C-Terminal Side	20	0.090909	2599.523051	0	4	0.5163	1.35E-24
BW_20_1_111106004325_cidetd_msdeconv736.txt	XXX_sp|C1P613|YQEL_ECOLI Uncharacterized protein YqeL OS=Escherichia coli (strain K12) GN=yqeL PE=1 SV=1	None	HNQSFQANYRWKRAESCWVYAOALQK	No Truncation	-1	0.090909	3338.65195	0	5	0.95497	1.77E-31
BW_20_1_111106004325_cidetd_msdeconv1297.txt	XXX_sp|P27303|EMRA_ECOLI Multidrug export protein EmrA OS=Escherichia coli (strain K12) GN=emrA PE=1 SV=2	NME	ACFSTNFNVGFLSDFOSPPBEQWUVFYDPAQDBPIGCELFILRTWBCQQGOUY	Truncation at C-Terminal Side	53	0.090909	6527.269071	0	2	0.79612	1.16E-67
BW_20_1_111106004325_cidetd_msdeconv1477.txt	XXX_sp|P0AFP9|YBHR_ECOLI Inner membrane transport permease YbhR OS=Escherichia coli (strain K12) GN=ybhR PE=1 SV=1	None	UWLHAGCETGQUCVGCLZMWPQOPPVMSESLUEPYYGGFAMHLFLCLRLUHSNNMMRZIHOMTCZZSPQKLGR	Truncation at C-Terminal Side	73	0.090909	8891.704277	0	4	0.80827	1.78E-96
BW_20_1_111106004325_cidetd_msdeconv1479.txt	ZZZ_sp|P00909|TRPC_ECOLI Tryptophan biosynthesis protein TrpCF OS=Escherichia coli (strain K12) GN=trpC PE=1 SV=4	None	GNZVCTBVLQLCFPLIRLPSBTHHPKGDNSHBOZQKKMOTBUVTPDSYMRWFBDRIAGDDP	Truncation at C-Terminal Side	61	0.090909	7329.910228	0	2	0.80769	7.18E-83
BW_20_1_111106004325_cidetd_msdeconv1599.txt	XXX_sp|P08179|PUR3_ECOLI Phosphoribosylglycinamide formyltransferase OS=Escherichia coli (strain K12) GN=purN PE=1 SV=1	None	SYZDCETANWGVTWTZFBYRCYQKCYASZULUYQUURCZQTIVOBGYNGDAYYVQWDBEMVQIOAVILSEVWIVSWQ	Truncation at N-Terminal Side	135	0.090909	9735.497917	0	2	0.8382	9.77E-102
BW_20_1_111106004325_cidetd_msdeconv3313.txt	XXX_sp|Q46896|CAS1_ECOLI CRISPR-associated endonuclease Cas1 OS=Escherichia coli (strain K12) GN=ygbT PE=1 SV=1	None	NSVYBLVEUOUKLZISRKKSHMKFQRQMFWOFTSGDNLSRLNDBGVICQFQQWWWQFMLCKDIVOLBUMMKZQOLEVKKTWGDQVYYEBRCVRZBGRCUZPBBRUYOEVQVAUMBYNVRPDSBPIGUWESIEMPGCGFAVFKROFYVKHDAYZSYROLTGZWMLYHVVGUIGSEYVFZCIYIMRIZZHYIKATDPYFDUPQWDIAILCACTLVUQTZGBVFPYGFGTVSZOQNWOHIWQPCDTUNRDOATEQOENFGASBSYSWCZCKSBYSZDNVBUITKEDGUCOUIVRWCBMVFQESSFPWW	No Truncation	-1	0.090909	38725.3509	0	3	0.73445	4.94066e-324
BW_20_1_111106004325_cidetd_msdeconv611.txt	ZZZ_sp|P36881|YADI_ECOLI Putative phosphotransferase enzyme IIA component YadI OS=Escherichia coli (strain K12) GN=yadI PE=3 SV=2	None	SYEHEANLFLKARQRKUZFQVYZNCVHUYZMVKHWBSHLLBBCFICYKHPYLKAR	Truncation at C-Terminal Side	55	0.090909	6964.163341	0	4	1.3793	2.45E-71
BW_20_1_111106004325_cidetd_msdeconv865.txt	ZZZ_sp|P27862|YIGZ_ECOLI IMPACT family member YigZ OS=Escherichia coli (strain K12) GN=yigZ PE=1 SV=2	None	NHNQNYVFIIPABFPAIBYIPR	Truncation at C-Terminal Side	22	0.090909	2615.328385	0	4	1.3415	4.41E-24
BW_20_1_111106004325_cidetd_msdeconv719.txt	ZZZ_sp|P0AGK4|YHBY_ECOLI RNA-binding protein YhbY OS=Escherichia coli (strain K12) GN=yhbY PE=1 SV=1	None	PPYSEZKGEGKOLYAKLHQIIETAIDNELYQPMKTBKVAVDQ	Truncation at C-Terminal Side	42	0.089744	4942.54256	0	3	1.3285	6.06E-53
BW_20_1_111106004325_cidetd_msdeconv1021.txt	ZZZ_sp|Q46806|PHYDA_ECOLI D-phenylhydantoinase OS=Escherichia coli (strain K12) GN=hyuA PE=1 SV=2	None	NSVHTGWMEALIKSMUIERMBNEBHACWLZNURE	Truncation at N-Terminal Side	427	0.08871	4180.174871	0	5	0.78167	2.09E-36
BW_20_1_111106004325_cidetd_msdeconv654.txt	XXX_sp|P0CB62|YMIA_ECOLI Uncharacterized protein YmiA OS=Escherichia coli (strain K12) GN=ymiA PE=1 SV=2	None	ZOAYSHYFTUQQBZIANSBRKLSZBMCYCPSMMTCZUKTQIGISB	Truncation at N-Terminal Side	9	0.087912	5456.203186	0	7	0.92729	3.15E-58
BW_20_1_111106004325_cidetd_msdeconv2673.txt	YYY_sp|P05020|PYRC_ECOLI Dihydroorotase OS=Escherichia coli (strain K12) GN=pyrC PE=1 SV=2	None	IVMKSVNZAVLCUONQGRVTYPWWCZFLAZTNRKLOKEKINPKILVHSTPMSOBFISUVEGZYSVYBZDRCPLKESZVOIDLELHUGLGTVBGYAUHZYGMFKFBONOQPICZWGOQZOMOVBSQHQKDSVVGGNUZNVIRLMBSMYLUHEMNHQDNFAZFLIHWLCOOBDCBULIMWDYZKBHYHRVCLDEEVHPCBWRUOOHWZVWNLUQHKQIYPSWRNLPHRITDCDNCAFKAEFMTBIAGEZBOQUUQPUUOUNWUEYSRRPRQRFCFMLSMSKQLYVKUDFASEBYDBSDWGZNDEPPWOQZPPVTAAOITRAQHGSKREDDTWKDWMDEQVHKNEVGNSCA	No Truncation	-1	0.0875	44463.53759	0	3	0.53892	7.90505e-323
BW_20_1_111106004325_cidetd_msdeconv3161.txt	ZZZ_sp|P77173|ZIPA_ECOLI Cell division protein ZipA OS=Escherichia coli (strain K12) GN=zipA PE=1 SV=3	None	GGUMSGSPFOFTAWFGKYKTMTKCUTMNIUTWSPMETQCPKZFZQEYPIEMHVREVEVDBSEIQRKEFFOOTACOBTPGYSWQSUZAMNUAABCIUFTZDRAWDBZLIOAIAYAQAWUDBFPOLOVYDTLOTRFEBDNDNBYWTMIOVRDMHWTDGSFDNCVQCYQDMDFQYFTLCUNWYPT	Truncation at C-Terminal Side	182	0.0875	23243.73235	0	3	0.94697	1.14E-245
BW_20_1_111106004325_cidetd_msdeconv598.txt	YYY_sp|P76323|INTG_ECOLI Putative protein IntG OS=Escherichia coli (strain K12) GN=intG PE=5 SV=1	None	NPRNALQISTRIDLDRVUVIOD	Truncation at N-Terminal Side	70	0.086957	2731.388353	0	4	0.91756	1.16E-25
BW_20_1_111106004325_cidetd_msdeconv1491.txt	YYY_sp|P0ADC6|LPTG_ECOLI Lipopolysaccharide export system permease protein LptG OS=Escherichia coli (strain K12) GN=lptG PE=1 SV=1	None	DNTFGOBVNTRFRYAIEGFFUERUFKSVRKDWNRFPGWCSFFGSQLKRTWFBHFCNENLLAKUUPZFZDDUAUEOCZBV	Truncation at N-Terminal Side	281	0.086957	10129.13026	0	2	0.86079	3.28E-104
BW_20_1_111106004325_cidetd_msdeconv2465.txt	ZZZ_sp|P46857|YRHB_ECOLI Uncharacterized protein YrhB OS=Escherichia coli (strain K12) GN=yrhB PE=4 SV=1	None	PGDZCMBQVFRCZMURAZYOFZYWNIIHTYEFYOZQDPVYTLCOQDPAREDOSUILSCLOLMQGLENFI	Truncation at C-Terminal Side	69	0.086957	9116.092326	0	2	0.97266	1.21E-93
BW_20_1_111106004325_cidetd_msdeconv453.txt	XXX_sp|P21515|ACPH_ECOLI Acyl carrier protein phosphodiesterase OS=Escherichia coli (strain K12) GN=acpH PE=1 SV=2	None	OIQGSADZVDQFSESZSEWCTBYTGFOIIABDFZCEMASAGLCVYPNWEGOLECMUNV	Truncation at C-Terminal Side	58	0.086957	6964.444373	0	2	1.3047	1.66E-76
BW_20_1_111106004325_cidetd_msdeconv479.txt	YYY_sp|P75838|YCAO_ECOLI Ribosomal protein S12 methylthiotransferase accessory factor YcaO OS=Escherichia coli (strain K12) GN=ycaO PE=1 SV=2	None	CVUPPAPQZGAOFAGARFZZDEUQTPQTMKFGHYQVYSCVFWFQZSCCGCCRUCFVULOMCSIRI	Truncation at C-Terminal Side	65	0.086957	7916.139517	0	2	1.4114	7.93E-85
BW_20_1_111106004325_cidetd_msdeconv231.txt	XXX_sp|P37681|YIAT_ECOLI Putative outer membrane protein YiaT OS=Escherichia coli (strain K12) GN=yiaT PE=3 SV=1	None	WLBUIPUTZZZOQDDZNNWPVCQHLH	Truncation at C-Terminal Side	26	0.086207	3436.850886	0	4	0.99019	7.26E-32
BW_20_1_111106004325_cidetd_msdeconv271.txt	XXX_sp|P37681|YIAT_ECOLI Putative outer membrane protein YiaT OS=Escherichia coli (strain K12) GN=yiaT PE=3 SV=1	None	WLBUIPUTZZZOQDDZNNWPVCQHLH	Truncation at C-Terminal Side	26	0.086207	3436.850886	0	4	1.0276	7.26E-32
BW_20_1_111106004325_cidetd_msdeconv2973.txt	YYY_sp|P55135|RLMD_ECOLI 23S rRNA (uracil(1939)-C(5))-methyltransferase RlmD OS=Escherichia coli (strain K12) GN=rlmD PE=1 SV=3	None	VATNOEHWZPFRKRIPPRVOIVHIREGDLPCNNMOMPUACHVALZMQVFDFGLPAEEUEQHKDBGDVIQVVIPMOGPHPEQWKGRVALCZOZPWSCSEYVKKSROZOGZYSRVBBIWUVHQRIKWTAOAENFEOUILUCYPHIYGSMSPBTGDDBFPQMCORVKKAQVGLNFPZOVCDRHFVBKYWHWNUSFUYVTSQTDFYBZNVUAQNGCBKCUDYVKLYWTRMKOOOPWWEYOVUWAUVEFSUCKPTTWCWVMZMIUEMYGAFCFGIOK	Truncation at C-Terminal Side	272	0.085714	35112.17002	0	3	0.71405	4.94066e-324
BW_20_1_111106004325_cidetd_msdeconv739.txt	ZZZ_sp|P0CF44|INSC5_ECOLI Transposase InsC for insertion element IS2I OS=Escherichia coli (strain K12) GN=insC5 PE=3 SV=1	NME	NMUQDQUOHENMQKNYQFUAOBTHSPSUWERIBFFVAKEAKUHCFWD	Truncation at C-Terminal Side	47	0.085714	6311.33951	0	3	1.3592	4.58E-62
BW_20_1_111106004325_cidetd_msdeconv1008.txt	XXX_sp|P33346|YEHI_ECOLI Uncharacterized protein YehI OS=Escherichia coli (strain K12) GN=yehI PE=4 SV=2	None	LRZIFUHSLUUEQSCFRR	Truncation at C-Terminal Side	18	0.085366	2426.379434	0	3	0.51272	4.57E-20
BW_20_1_111106004325_cidetd_msdeconv1831.txt	XXX_sp|P0A6M8|EFG_ECOLI Elongation factor G OS=Escherichia coli (strain K12) GN=fusA PE=1 SV=2	None	DSEYAVOTBRGWSMTWBZKLLHUGRYIKOSNTLZVMKOUCGTWIVRVHGBR	Truncation at N-Terminal Side	653	0.085106	6538.597816	0	4	0.81618	7.60E-68
BW_20_1_111106004325_cidetd_msdeconv959.txt	XXX_sp|P32693|YJBL_ECOLI Uncharacterized protein YjbL OS=Escherichia coli (strain K12) GN=yjbL PE=4 SV=1	None	TOFMOZCKBVNIHRLRLCMSG	Truncation at C-Terminal Side	21	0.085106	2761.401205	0	4	1.3639	5.78E-27
BW_20_1_111106004325_cidetd_msdeconv1973.txt	ZZZ_sp|P23877|FEPG_ECOLI Ferric enterobactin transport system permease protein FepG OS=Escherichia coli (strain K12) GN=fepG PE=1 SV=2	None	VQRFHYRVKIIYYLSCLROCROLWQLKUEAARGWQNMBHWFYRGUYCVQTMMVAWFIKVGHSPSNHVDAGGETDUTUVSTPFFMAWDLCRERLFOOCBKAD	Truncation at N-Terminal Side	229	0.084906	12876.87173	0	4	0.8384	7.41E-138
BW_20_1_111106004325_cidetd_msdeconv1233.txt	ZZZ_sp|P0AB18|TUSE_ECOLI Sulfurtransferase TusE OS=Escherichia coli (strain K12) GN=tusE PE=1 SV=1	NME	CDGFVKEVTUPKUHNNREGRQQPGOAEZTVDEKQSLKAIKWTFSMOKDM	Truncation at C-Terminal Side	49	0.084158	6039.280701	0	8	0.84348	9.63E-66
BW_20_1_111106004325_cidetd_msdeconv1816.txt	XXX_sp|P52697|6PGL_ECOLI 6-phosphogluconolactonase OS=Escherichia coli (strain K12) GN=pgl PE=1 SV=2	None	WCCYVKEQKVBOWKDRKAPOWUQCPLBLRYLDDRBRROGTAEDQMKCK	Truncation at C-Terminal Side	48	0.084112	6406.578063	0	8	0.54488	4.05E-60
BW_20_1_111106004325_cidetd_msdeconv782.txt	ZZZ_sp|P76406|YEGR_ECOLI Uncharacterized protein YegR OS=Escherichia coli (strain K12) GN=yegR PE=4 SV=2	None	TYTMZPMSFIODADYSVZZHKW	Truncation at N-Terminal Side	83	0.083333	2831.78553	0	4	0.93597	5.23E-27
BW_20_1_111106004325_cidetd_msdeconv1033.txt	XXX_sp|P75966|RLUE_ECOLI Ribosomal large subunit pseudouridine synthase E OS=Escherichia coli (strain K12) GN=rluE PE=1 SV=2	NME	EGGBFOEESKEKIRKUGEWDCNTUWCEK	Truncation at C-Terminal Side	28	0.083333	3594.912086	0	2	0.79701	4.65E-32
BW_20_1_111106004325_cidetd_msdeconv3145.txt	ZZZ_sp|P77733|FOCB_ECOLI Probable formate transporter 2 OS=Escherichia coli (strain K12) GN=focB PE=1 SV=1	None	OFCGLQVCLYSOPNZSBQCKMROVTCBPASWCUIDPFODBUGQRBAPTGRSLAGAKTHCMNFWLBEUCZZGFLMW	Truncation at N-Terminal Side	207	0.083333	9245.912704	0	4	1.059	1.60E-102
BW_20_1_111106004325_cidetd_msdeconv3537.txt	XXX_sp|P42598|YGJQ_ECOLI Uncharacterized protein YgjQ OS=Escherichia coli (strain K12) GN=ygjQ PE=4 SV=1	None	SIKGUFYIDKAUKDDMKGUCIYAFVATSUSDEIYSPASBCVFLNPCQARTYFFINPEARKDRFDIMVHOSAVPOWRQBLBWCHOBMYQWLHQYIFKH	Truncation at C-Terminal Side	97	0.083333	12169.42922	0	2	1.2136	9.11E-132
BW_20_1_111106004325_cidetd_msdeconv355.txt	XXX_sp|P0AD37|YFEC_ECOLI Uncharacterized protein YfeC OS=Escherichia coli (strain K12) GN=yfeC PE=4 SV=1	None	QLRIMCDQWCCIBPKWHVEDMZLZFKLCHUTZKDMFQNSSIDRDZGIEZSQ	Truncation at N-Terminal Side	63	0.083333	6252.693208	0	2	1.2079	9.94E-67
BW_20_1_111106004325_cidetd_msdeconv457.txt	XXX_sp|P56614|YMDF_ECOLI Uncharacterized protein YmdF OS=Escherichia coli (strain K12) GN=ymdF PE=3 SV=1	None	MURGGHBZSOSTKRMHFRGEEHHHRCIALGHPWQCBGZPMYCOUHSWOPMSDVQRRP	No Truncation	-1	0.083333	7295.175796	0	2	1.3635	8.68E-75
BW_20_1_111106004325_cidetd_msdeconv511.txt	YYY_sp|P71298|INTF_ECOLI Prophage integrase IntF OS=Escherichia coli (strain K12) GN=intF PE=3 SV=1	None	GNZTUQSVSMUDEEFLDLHSQ	Truncation at N-Terminal Side	445	0.083333	2502.358291	0	3	1.3178	1.56E-25
BW_20_1_111106004325_cidetd_msdeconv807.txt	XXX_sp|P64540|YFCL_ECOLI Uncharacterized protein YfcL OS=Escherichia coli (strain K12) GN=yfcL PE=4 SV=1	None	IKPWOVSUBSUWPCRHPUFCH	Truncation at N-Terminal Side	71	0.083333	2855.530479	0	4	1.3549	1.05E-24
BW_20_1_111106004325_cidetd_msdeconv328.txt	YYY_sp|P75793|PFLF_ECOLI Putative formate acetyltransferase 3 OS=Escherichia coli (strain K12) GN=ybiW PE=3 SV=1	None	BIQBUFOORTDSFDMYOEMVQPTCMYSWZCNVEDSGAQC	Truncation at N-Terminal Side	771	0.082353	5075.571323	0	6	0.71784	2.50E-52
BW_20_1_111106004325_cidetd_msdeconv1516.txt	YYY_sp|P75936|FLGD_ECOLI Basal-body rod modification protein FlgD OS=Escherichia coli (strain K12) GN=flgD PE=3 SV=1	None	BLMNRYQWSPMWITWYBRMGNQBWBMPSQUMKQQTKUPZRPOAVQGNCRVFQDPUAUBQB	Truncation at C-Terminal Side	60	0.081967	7644.573652	0	8	0.55816	1.34E-77
BW_20_1_111106004325_cidetd_msdeconv832.txt	XXX_sp|P0A7R5|RS10_ECOLI 30S ribosomal protein S10 OS=Escherichia coli (strain K12) GN=rpsJ PE=1 SV=1	None	ZGRKFOTKORSHMZEHIFMO	Truncation at C-Terminal Side	20	0.081633	2926.54223	0	4	0.94167	3.65E-23
BW_20_1_111106004325_cidetd_msdeconv1847.txt	YYY_sp|P0ACL0|GLPR_ECOLI Glycerol-3-phosphate regulon repressor OS=Escherichia coli (strain K12) GN=glpR PE=1 SV=1	NME	OKYTPGNFIBZYECQTEHAPPECPKLKLKGEAAEBOPDPNARBVCMTYALPZYN	Truncation at C-Terminal Side	54	0.081395	6407.535445	0	3	0.83102	3.53E-69
BW_20_1_111106004325_cidetd_msdeconv2435.txt	YYY_sp|P30235|PSUK_ECOLI Pseudouridine kinase OS=Escherichia coli (strain K12) GN=psuK PE=1 SV=2	None	QDVHHVPGKAETDEOWSZWQZBDMTRRYGRBDBCNUHAYDEUQROUQYDALEVZWKMMKBRZMOHZKTEYLMVIEREWMCHESOUBZZOBPUVULYWGFPADBYVKLMHCRDOIYDHZDPQTZQHECBYPCZTHTZMWOYNDQWHNABZRAQMRDIHKMHUWOYQPKYWZPRSDYEWSIRSALGPUKKIKMDUUIRGACLEMCTOQZASNTMAQRWOOKLLOAFVABVODALBQCGDGULDMKTKEREUKUQAQDYBWRCRYFUHVZPLDEIVTYBYMZNVFGZMLEULWUROKPIHEOZHCLSGAWNAVYKW	No Truncation	-1	0.081395	41033.03501	0	3	0.55204	1.97626e-323
BW_20_1_111106004325_cidetd_msdeconv275.txt	YYY_sp|P07024|USHA_ECOLI Protein UshA OS=Escherichia coli (strain K12) GN=ushA PE=1 SV=2	None	FGQSWMBKCTHCVIIBHHHVHQVSGGSKYQEDQKPRRLVVODDHTQ	Truncation at N-Terminal Side	504	0.081081	5534.66827	0	3	0.96577	1.22E-58
BW_20_1_111106004325_cidetd_msdeconv2815.txt	XXX_sp|P37349|DHAM_ECOLI Protein-lysine deacetylase OS=Escherichia coli (strain K12) GN=dhaM PE=1 SV=3	None	EHNRVCTEEDYYHHCKEFNTYFMPBELURSFGYOPGHVLUDDQIHLQZEKIHUEWHTQMDTBWUTWEYIITBUPACQLHCGTTZWMESKGEYLHERITILPBSPGVTSYUDZIMDDIPMIAWIHVQWMSQGFRGEEIRMUWFKDWOEVCIFPOISROONGLVBDZEPQBKZNGLBZDVQBAMUNDIPIPFYIGPUKZCGHFTQUUMQESWIHMFLFODBKDKYUKENGUVWCBPYVMRUUGNITLSMOYSPLHATQFDOHWEUVAPQQTEVDPOPZSOFNZHGWIOMVIAPIWIOIZQUEUOPUITDGINLDFBYWCWFZRQPPYOMPYLDBYQYDIVRLTTAEGRIARMKAFNBKYDIYAUQPSVMASCQBTBGIIYPLQZQQZ	Truncation at C-Terminal Side	385	0.081081	48821.94432	0	3	0.52457	4.94066e-324
BW_20_1_111106004325_cidetd_msdeconv3533.txt	YYY_sp|P23841|XAPR_ECOLI HTH-type transcriptional regulator XapR OS=Escherichia coli (strain K12) GN=xapR PE=4 SV=1	M_Acetylation	MFSESEKNVEUYMMUMRKABUOZFKGCUVPRWOYBDOYSRFSWMOZCCNMBTLAWQTPGBDVMKGNDDBIGUENITUPCDSSSCLUGFNTBHPNLUKAVUDYRFGDWYQDVEDWDLHAOWGYSMDSEGNAVOOLDQVEVRTDNFKQTATZPGUUSEWTFNPCHBMHNZHMPELDPQRINWERWRSEQGZHEDTSOEVUGAIOCWZUGZMENBWTCLMEFCGOIBKPVKENYEURHNMFBHZUSIMYLAGDIKSMRFRSTEWVLPGGICVU	Truncation at C-Terminal Side	270	0.080357	33924.62727	0	4	0.90742	4.94066e-324
BW_20_1_111106004325_cidetd_msdeconv1471.txt	YYY_sp|P64545|YFGG_ECOLI Uncharacterized protein YfgG OS=Escherichia coli (strain K12) GN=yfgG PE=4 SV=1	None	UHGCZOOZCSTKPWMWWHELSKLYBYFAGPHOSDKSWOZVTUGHNZERAALWUULYOKMIIIP	No Truncation	-1	0.08	8453.236402	0	2	0.79888	2.81E-84
BW_20_1_111106004325_cidetd_msdeconv1807.txt	YYY_sp|P77439|PTFX1_ECOLI Multiphosphoryl transfer protein 1 OS=Escherichia coli (strain K12) GN=fryA PE=1 SV=1	None	IEQUPLOVHGVHEHAVLESSAIZYDOBNEVLSQZBKYGDTTGRBCYAUWSCO	Truncation at N-Terminal Side	779	0.08	6408.310456	0	2	0.82516	2.25E-70
BW_20_1_111106004325_cidetd_msdeconv874.txt	XXX_sp|P03012|TNR1_ECOLI Transposon gamma-delta resolvase OS=Escherichia coli (strain K12) GN=tnpR PE=1 SV=1	None	HSYTSCOSHCMEZRUMMMPOTFDRAWEOCQ	Truncation at N-Terminal Side	153	0.07971	4129.172893	0	5	0.94079	2.90E-37
BW_20_1_111106004325_cidetd_msdeconv713.txt	XXX_sp|P75718|REND_ECOLI Putative protein RenD OS=Escherichia coli (strain K12) GN=renD PE=5 SV=4	None	IDAKBNLNPZTTMDNIDYEVFSLVOLZMGNBZGTWYPOFKEAWTVIGTAAWQVHITQFUNU	No Truncation	-1	0.07971	7421.873111	0	5	1.3838	5.07E-82
BW_20_1_111106004325_cidetd_msdeconv3559.txt	XXX_sp|P76113|CURA_ECOLI NADPH-dependent curcumin reductase OS=Escherichia coli (strain K12) GN=curA PE=1 SV=3	None	UTAPIBZUQUFFQEINERGCOSWLSYWBLHMYINAAIPSWNMOGKDTWGOIZWLSHZDNTVSWVMAKMWAYOVQZMUBHZBCWOZCCHDGNQDMMITNVWNHEZUVSRVLWRYEBEGROBMWLIRYPRUMOBUSPGTYTAZBSCPRLPYTTMWZYIHRIKDQAAFTBQSVISABCYRKKRLBHVHZYBASKNLUHOKCYGKBSDUPWGOKKLHDFQPLPVZUQRHDNESNTPQLUWYIPCEVKNWYWGUBDGUFPOLTGHPUITAPFKSHLGUPGCMRSMZLDZNTRYRFNKERTTKWZDGRWZBSWTVAKLYNKAYTYWPRBFOHTOIVYTOLVKAYZSKEANR	No Truncation	-1	0.079545	43962.48836	0	3	0.75314	1.97626e-323
BW_20_1_111106004325_cidetd_msdeconv627.txt	XXX_sp|P07464|THGA_ECOLI Galactoside O-acetyltransferase OS=Escherichia coli (strain K12) GN=lacA PE=1 SV=1	NME	BFQKQWZQGUABWHDMUGIVC	Truncation at C-Terminal Side	21	0.079545	2628.425131	0	3	1.3646	3.90E-26
BW_20_1_111106004325_cidetd_msdeconv768.txt	ZZZ_sp|P0A6V8|GLK_ECOLI Glucokinase OS=Escherichia coli (strain K12) GN=glk PE=1 SV=1	None	YFBFQCEKPNWSRYKPH	Truncation at N-Terminal Side	304	0.078947	2243.529035	0	3	0.91526	3.65E-16
BW_20_1_111106004325_cidetd_msdeconv942.txt	YYY_sp|P76270|MSRC_ECOLI Free methionine-R-sulfoxide reductase OS=Escherichia coli (strain K12) GN=msrC PE=1 SV=2	None	HQDPPHAAISHKSASMDWIB	Truncation at C-Terminal Side	20	0.078947	2241.530475	0	3	0.94251	4.16E-22
BW_20_1_111106004325_cidetd_msdeconv1497.txt	YYY_sp|P64459|YNCJ_ECOLI Uncharacterized protein YncJ OS=Escherichia coli (strain K12) GN=yncJ PE=3 SV=1	None	GTRLTOGWKDNPYQQOYUKIDHVFUWFKKPYEWUEOWKFIMTQLRCMZYHRCHS	Truncation at N-Terminal Side	22	0.078947	7480.844559	0	3	0.81302	5.09E-73
BW_20_1_111106004325_cidetd_msdeconv661.txt	ZZZ_sp|P75777|YBHG_ECOLI UPF0194 membrane protein YbhG OS=Escherichia coli (strain K12) GN=ybhG PE=3 SV=1	None	NGFYUSKOKZQPYKNUIRIHCVGHVMUHQYYSHQEFMWAGAPBZ	Truncation at C-Terminal Side	44	0.078947	5584.796129	0	3	1.4473	7.01E-59
BW_20_1_111106004325_cidetd_msdeconv1038.txt	XXX_sp|P69874|POTA_ECOLI Spermidine/putrescine import ATP-binding protein PotA OS=Escherichia coli (strain K12) GN=potA PE=1 SV=1	None	ZDCVMIQFGAAWYGNCQEUWTYNETZQUEZQ	Truncation at N-Terminal Side	347	0.078125	3836.843191	0	4	0.5191	3.54E-38
BW_20_1_111106004325_cidetd_msdeconv2837.txt	XXX_sp|P07014|SDHB_ECOLI Succinate dehydrogenase iron-sulfur subunit OS=Escherichia coli (strain K12) GN=sdhB PE=1 SV=1	None	DYHKYGZCQIFBFVCIPRYWHTPWUOCAFDSTAGUQDSQPFFTHYNWIFMIGGEOZUGFMNRFWQBGOLENGRAKURBOZTKZLOAFSOTHKTDKRAFVWKENFOWSSSKGGNMNPNEWWQYEAHBGQHWRBGRRULOEGFREOUOZLTIOETGEVHBMSYZEZAUMLDOGNRYUMFGUBLFROPEVFCQQIUDSBRFEDDBNOAWIISMDVRSWKFAAHSIKLEBTUHKIDVASVKI	No Truncation	-1	0.077778	30867.20161	0	3	0.80945	1.97626e-323
BW_20_1_111106004325_cidetd_msdeconv2293.txt	XXX_sp|P76077|PAAA_ECOLI 12-phenylacetyl-CoA epoxidase subunit A OS=Escherichia coli (strain K12) GN=paaA PE=1 SV=1	NME	PTYQETIHMQDIUIVYYCSEZWIGYKTPBCOCBEKZLCCSDTDDISODSKLESOPDNU	Truncation at C-Terminal Side	58	0.077586	7268.027246	0	4	0.94601	3.03E-75
BW_20_1_111106004325_cidetd_msdeconv1010.txt	XXX_sp|P0DPC5|YTID_ECOLI Protein YtiD OS=Escherichia coli (strain K12) GN=ytiD PE=1 SV=1	None	BAHEUNABGYHETEQEBDGLQLSYTOSGSFMIGTGHKUKEIOYTYYQ	No Truncation	-1	0.076923	5773.915591	0	6	0.5165	9.33E-59
BW_20_1_111106004325_cidetd_msdeconv318.txt	ZZZ_sp|P75777|YBHG_ECOLI UPF0194 membrane protein YbhG OS=Escherichia coli (strain K12) GN=ybhG PE=3 SV=1	None	ZOIOEKYAEDCUUIKDHLOMVUAYVQAIKFCFASZ	Truncation at N-Terminal Side	297	0.076923	4663.996569	0	6	0.71779	4.00E-44
BW_20_1_111106004325_cidetd_msdeconv530.txt	YYY_sp|P33230|RCBA_ECOLI Double-strand break reduction protein OS=Escherichia coli (strain K12) GN=rcbA PE=1 SV=2	None	GRITHIDVIGYK	Truncation at N-Terminal Side	57	0.076923	1370.767005	0	2	0.89678	2.80E-12
BW_20_1_111106004325_cidetd_msdeconv646.txt	XXX_sp|P77783|YNFF_ECOLI Probable dimethyl sulfoxide reductase chain YnfF OS=Escherichia coli (strain K12) GN=ynfF PE=1 SV=4	None	NBIQZICRWFMHKLKVKWGFQQRS	Truncation at C-Terminal Side	24	0.076923	3075.579945	0	4	0.91849	4.04E-30
BW_20_1_111106004325_cidetd_msdeconv804.txt	ZZZ_sp|P67553|YNFC_ECOLI UPF0257 lipoprotein YnfC OS=Escherichia coli (strain K12) GN=ynfC PE=3 SV=1	None	VTMKIZINP	Truncation at N-Terminal Side	227	0.076923	1043.076515	0	2	0.91519	7.95E-10
BW_20_1_111106004325_cidetd_msdeconv872.txt	YYY_sp|P0AER8|GLTS_ECOLI Sodium/glutamate symporter OS=Escherichia coli (strain K12) GN=gltS PE=1 SV=1	None	HZDWGHTIOZVOPWSWLDSNNTM	Truncation at N-Terminal Side	378	0.076923	3062.434505	0	4	0.94376	6.38E-28
BW_20_1_111106004325_cidetd_msdeconv918.txt	ZZZ_sp|P16687|PHNI_ECOLI Alpha-D-ribose 1-methylphosphonate 5-triphosphate synthase subunit PhnI OS=Escherichia coli (strain K12) GN=phnI PE=1 SV=2	None	VOSCKSERWOIROPAL	Truncation at N-Terminal Side	338	0.076923	2309.30418	0	3	0.94841	1.01E-18
BW_20_1_111106004325_cidetd_msdeconv1755.txt	ZZZ_sp|P46887|YECH_ECOLI Uncharacterized protein YecH OS=Escherichia coli (strain K12) GN=yecH PE=4 SV=2	None	VQWVCEUVFOZZEVQVSWKOABSFHBYKZZYABYKLDTRAZHATGDPBWLCAELCLVLNLYZLUZLWMMKCPBWVDTGN	No Truncation	-1	0.076923	9787.391511	0	2	0.81419	2.00E-104
BW_20_1_111106004325_cidetd_msdeconv2665.txt	ZZZ_sp|P39355|YJHE_ECOLI Putative uncharacterized protein YjhE OS=Escherichia coli (strain K12) GN=yjhE PE=5 SV=2	NME_Acetylation	FKEETHYESAHWUTDVNICUABHIEHOZMDTOKDCFWKREAUKITDVYWLOZQOGLZKMZBFMELIDNRGDRVZPTYGKBT	No Truncation	-1	0.076923	10530.68823	0	2	1.0384	7.06E-111
BW_20_1_111106004325_cidetd_msdeconv2803.txt	YYY_sp|P76226|YNJF_ECOLI Inner membrane protein YnjF OS=Escherichia coli (strain K12) GN=ynjF PE=1 SV=2	None	OOHMAZWWDIWMHUHLCBGILFOPKGIIZUYSYQRYFQWRSUZQCMBCKUQOWCPTENRYCVOOPWHQUORPPST	Truncation at N-Terminal Side	131	0.076923	10573.03808	0	2	0.95095	2.75E-101
BW_20_1_111106004325_cidetd_msdeconv297.txt	ZZZ_sp|P0ADW8|YHEV_ECOLI Uncharacterized protein YheV OS=Escherichia coli (strain K12) GN=yheV PE=4 SV=1	None	LDAMFARKK	Truncation at C-Terminal Side	9	0.076923	1078.595715	0	2	0.96972	3.18E-09
BW_20_1_111106004325_cidetd_msdeconv531.txt	ZZZ_sp|P0CF93|INSL3_ECOLI Putative transposase InsL for insertion sequence element IS186C OS=Escherichia coli (strain K12) GN=insL3 PE=3 SV=1	None	AWYOPRTLHA	Truncation at N-Terminal Side	360	0.076923	1368.73024	0	2	1.2906	1.55E-10
BW_20_1_111106004325_cidetd_msdeconv593.txt	YYY_sp|P0ADN2|YIFE_ECOLI UPF0438 protein YifE OS=Escherichia coli (strain K12) GN=yifE PE=1 SV=2	None	IVTGOAAYCUVFACZMRWV	Truncation at N-Terminal Side	93	0.076923	2341.524453	0	3	1.306	5.38E-23
BW_20_1_111106004325_cidetd_msdeconv629.txt	YYY_sp|P37745|RMLC_ECOLI dTDP-4-dehydrorhamnose 35-epimerase OS=Escherichia coli (strain K12) GN=rfbC PE=1 SV=1	None	AWVGPNWAYUWPKUZDUSQMWKBRFDRMHHRGUYORFSEFEDZPMWOGAQKBNCVFWID	Truncation at N-Terminal Side	126	0.076923	7863.183817	0	2	1.3423	3.96E-79
BW_20_1_111106004325_cidetd_msdeconv701.txt	XXX_sp|P0A9F9|METR_ECOLI HTH-type transcriptional regulator MetR OS=Escherichia coli (strain K12) GN=metR PE=1 SV=1	None	DNNMNDNRLRRBCRAEKMOSAIFYONGRFSMRNHBNNDSN	Truncation at C-Terminal Side	40	0.076923	5099.357965	0	2	1.4057	1.31E-46
BW_20_1_111106004325_cidetd_msdeconv741.txt	YYY_sp|P0AAV6|YBGS_ECOLI Uncharacterized protein YbgS OS=Escherichia coli (strain K12) GN=ybgS PE=3 SV=1	NME	YLALODUBPLSLEQVZNNNSVNODRKYOPTNKDV	Truncation at C-Terminal Side	34	0.076923	4396.145323	0	2	1.3392	6.99E-42
BW_20_1_111106004325_cidetd_msdeconv775.txt	YYY_sp|P00363|FRDA_ECOLI Fumarate reductase flavoprotein subunit OS=Escherichia coli (strain K12) GN=frdA PE=1 SV=3	None	YFKFHOWDEYDOKIK	Truncation at N-Terminal Side	587	0.076923	2328.194265	0	3	1.4336	1.46E-15
BW_20_1_111106004325_cidetd_msdeconv783.txt	ZZZ_sp|P31992|PPTA_ECOLI Tautomerase PptA OS=Escherichia coli (strain K12) GN=pptA PE=1 SV=3	None	YPGONQPIDTEYDOYGLYGLGSV	Truncation at C-Terminal Side	23	0.076923	2830.370115	0	3	1.3486	2.42E-26
BW_20_1_111106004325_cidetd_msdeconv1642.txt	YYY_sp|P0AAZ7|YCAR_ECOLI UPF0434 protein YcaR OS=Escherichia coli (strain K12) GN=ycaR PE=1 SV=1	None	HQCBOQVKESGBKPQYCBZDONSCOIKLKSGLVDDZAVMSTAZRVLIVKVREDLOWTVZG	No Truncation	-1	0.076613	7324.207155	0	8	0.54288	5.25E-79
BW_20_1_111106004325_cidetd_msdeconv1624.txt	XXX_sp|P33020|YEII_ECOLI Uncharacterized sugar kinase YeiI OS=Escherichia coli (strain K12) GN=yeiI PE=3 SV=2	None	LPRRANHCLMVVSCOIGGWUPZAHYPDUHDSLRRRDQPBRIZSFADZBSPNODLTFPUIAM	Truncation at N-Terminal Side	301	0.076577	7459.791674	0	8	0.53966	5.62E-81
BW_20_1_111106004325_cidetd_msdeconv1549.txt	XXX_sp|P0AEQ3|GLNH_ECOLI Glutamine-binding periplasmic protein OS=Escherichia coli (strain K12) GN=glnH PE=1 SV=1	None	DGQZCAEBIWIGOPHECRPMZZIWRQVMUEGQVQBYGOHM	Truncation at N-Terminal Side	208	0.076471	5077.701298	0	6	0.80481	3.27E-51
BW_20_1_111106004325_cidetd_msdeconv1000.txt	ZZZ_sp|P09549|DEDD_ECOLI Cell division protein DedD OS=Escherichia coli (strain K12) GN=dedD PE=3 SV=2	None	NDICQLMGQUTYYTPQCDSWNSQKYCQRMUZTTZUICKIUQTTKHDFBCYEMSVKWPDFUSYCSZUBQQZWQ	Truncation at N-Terminal Side	148	0.076389	9073.217143	0	5	0.53444	1.96E-85
BW_20_1_111106004325_cidetd_msdeconv1055.txt	ZZZ_sp|Q46888|LTND_ECOLI L-threonate dehydrogenase OS=Escherichia coli (strain K12) GN=ltnD PE=3 SV=1	NME	QDVKGQOQZKSVDIWGIPLAKPGYIWPTBMQIN	Truncation at C-Terminal Side	33	0.075758	3908.02941	0	5	0.80099	1.34E-41
BW_20_1_111106004325_cidetd_msdeconv1102.txt	YYY_sp|P0ABX5|FLGG_ECOLI Flagellar basal-body rod protein FlgG OS=Escherichia coli (strain K12) GN=flgG PE=3 SV=1	None	KOFBIVPZTMOSDTLMKCMGILITQ	Truncation at N-Terminal Side	235	0.075472	3122.625165	0	4	0.50127	3.93E-31
BW_20_1_111106004325_cidetd_msdeconv1610.txt	XXX_sp|P0AFI5|PBP7_ECOLI D-alanyl-D-alanine endopeptidase OS=Escherichia coli (strain K12) GN=pbpG PE=1 SV=2	None	OYHAMASYTRGIOWGRBZGNZZQSIGMMVSZLMOMIZNUAMIUVSYNBMWFHEQGSYH	Truncation at N-Terminal Side	252	0.075221	7330.651506	0	8	0.6216	2.25E-74
BW_20_1_111106004325_cidetd_msdeconv536.txt	XXX_sp|P40711|ARFB_ECOLI Peptidyl-tRNA hydrolase ArfB OS=Escherichia coli (strain K12) GN=arfB PE=1 SV=2	None	KITMRQVBFPVPPDMWPCCB	Truncation at C-Terminal Side	20	0.075	2376.088635	0	3	0.90193	2.17E-23
BW_20_1_111106004325_cidetd_msdeconv706.txt	YYY_sp|P25906|PDXI_ECOLI Pyridoxine 4-dehydrogenase OS=Escherichia coli (strain K12) GN=pdxI PE=1 SV=1	None	YIQVTYQVNNNSQPFDHQORASAIVTERKSPSW	Truncation at C-Terminal Side	33	0.074627	4018.00854	0	5	0.94009	3.18E-41
BW_20_1_111106004325_cidetd_msdeconv156.txt	ZZZ_sp|P21189|DPO2_ECOLI DNA polymerase II OS=Escherichia coli (strain K12) GN=polB PE=1 SV=2	None	VDWTMCMTQYIGAYKZUHKDMNRDEC	Truncation at N-Terminal Side	757	0.074074	3234.752448	0	4	0.52996	1.18E-30
BW_20_1_111106004325_cidetd_msdeconv192.txt	ZZZ_sp|P21189|DPO2_ECOLI DNA polymerase II OS=Escherichia coli (strain K12) GN=polB PE=1 SV=2	None	VDWTMCMTQYIGAYKZUHKDMNRDEC	Truncation at N-Terminal Side	757	0.074074	3234.752448	0	4	0.53971	1.18E-30
BW_20_1_111106004325_cidetd_msdeconv294.txt	ZZZ_sp|P21189|DPO2_ECOLI DNA polymerase II OS=Escherichia coli (strain K12) GN=polB PE=1 SV=2	None	VDWTMCMTQYIGAYKZUHKDMNRDEC	Truncation at N-Terminal Side	757	0.074074	3234.752448	0	4	0.66881	1.18E-30
BW_20_1_111106004325_cidetd_msdeconv1019.txt	ZZZ_sp|Q47146|FADE_ECOLI Acyl-coenzyme A dehydrogenase OS=Escherichia coli (strain K12) GN=fadE PE=2 SV=2	None	YDRFFLVSIBHOKZDTKDTIQNYCSRKRWEKQKQNRFVENRKVQKQINVIOGMSRLISOGPDKEIHEQEHZDQC	Truncation at N-Terminal Side	740	0.074074	9453.3294	0	2	0.77849	1.06E-95
BW_20_1_111106004325_cidetd_msdeconv1895.txt	YYY_sp|Q2EEQ8|YBFQ_ECOLI Putative defective transposase YbfQ OS=Escherichia coli (strain K12) GN=ybfQ PE=5 SV=1	None	BWRGQMFDYZKAOEWYFZKCNTSDPHVTDKLWIVVQZBGMZCNQDWAFOVILOZSFURTZIEYWGPMSVLEWHAWKBZROVWVB	No Truncation	-1	0.074074	10959.64142	0	2	0.82817	4.86E-115
BW_20_1_111106004325_cidetd_msdeconv1921.txt	YYY_sp|P69811|PTFAH_ECOLI Multiphosphoryl transfer protein OS=Escherichia coli (strain K12) GN=fruB PE=1 SV=1	None	HQQZGRNOSMMNMUFRQADTCFSZOPBKNGEBLODHGIVBKYRVFMBHDIWZFKMGWSDANDHEGWTVSGUHZQZU	Truncation at C-Terminal Side	76	0.074074	9566.502509	0	2	0.83894	5.06E-104
BW_20_1_111106004325_cidetd_msdeconv2779.txt	ZZZ_sp|P52094|HISQ_ECOLI Histidine transport system permease protein HisQ OS=Escherichia coli (strain K12) GN=hisQ PE=1 SV=2	None	HUENRNGVETTWKMOKVLTEPLTNWKOCGHSRGYORUILWZWNUUKVYFHQZSYFENQOYBETITOIOTKPEYSMHRPMZCACEQDDLQTIHTBEAKMKLSBRLDVQBHRLSOFTRLHYWRRUNKGSFDPYCENHUHAZTLBTMGZHRQUZAVYIWIKTUBYIVVSZZKNNBQBGRLTOTGMNOOANQRLZTKRCMDNZQBKIOREABOYULNOICKPKVDIKEQMHG	No Truncation	-1	0.074074	29649.66689	0	2	0.79074	3.68206e-312
BW_20_1_111106004325_cidetd_msdeconv3139.txt	YYY_sp|P0AFD4|NUOH_ECOLI NADH-quinone oxidoreductase subunit H OS=Escherichia coli (strain K12) GN=nuoH PE=1 SV=1	None	DQZUDHFIZLGVRANDRMPZGVRFAIFRQGRUFOOORPZVNFLHYSOCPYWRMUBOTGWDODSSOCBOFYHOFUMANORMFBQKFGZPOVQRLSGPDKAUGAOVUCUGAMCLAHVBNGFKHCVKRSACSGFQPGIHKFYLAVVCSSGFOPUZDTSIAGRCLBPGPLLLWKCNNCUTYPFEYWMHEROLPMMWPTKQKYTPEYYAQMSAVOKCDMNVMNEACUPZFYYCTDQHGCKPEGGBCDQUUALUOVSADOZUPTBUMEDQYZKMUMQIUNZUFRPWPIZVWVPTWVGLGWZBIVRQVAHEG	Truncation at C-Terminal Side	305	0.074074	38614.43696	0	2	0.69337	4.94066e-324
BW_20_1_111106004325_cidetd_msdeconv555.txt	ZZZ_sp|P00963|ASNA_ECOLI Aspartate--ammonia ligase OS=Escherichia coli (strain K12) GN=asnA PE=1 SV=1	None	ZQLPIFADIWLQKVTDCQKCPPWPMOZN	Truncation at N-Terminal Side	302	0.074074	3482.71891	0	2	1.4182	3.65E-33
BW_20_1_111106004325_cidetd_msdeconv585.txt	YYY_sp|P0DP70|PHNE2_ECOLI Putative cryptic phosphonate transport system permease protein PhnE2 OS=Escherichia coli (strain K12) GN=phnE PE=5 SV=1	None	KYNBQIHOPKCLKZSMMYLIVOO	Truncation at C-Terminal Side	23	0.074074	3216.72252	0	4	1.3864	2.69E-28
BW_20_1_111106004325_cidetd_msdeconv969.txt	ZZZ_sp|P0ABS8|HOLE_ECOLI DNA polymerase III subunit theta OS=Escherichia coli (strain K12) GN=holE PE=1 SV=1	None	CEHZHFONGGIETKOANAYGVRRFQOKUIKKOLZCYYPCSMTKRGMIYFNEFGFKDZYPLSDAAIDWFQVRRUCVQ	No Truncation	-1	0.074074	9717.084631	0	2	1.3783	2.72E-103
BW_20_1_111106004325_cidetd_msdeconv463.txt	YYY_sp|P30011|NADC_ECOLI Nicotinate-nucleotide pyrophosphorylase [carboxylating] OS=Escherichia coli (strain K12) GN=nadC PE=3 SV=7	None	KVNNSCAPEHUNEPPMDZUNADMFWCQOGVIAEGLQSLYIDEBWRYESGIEVBOCLR	Truncation at N-Terminal Side	240	0.07377	6961.459201	0	4	1.3121	5.97E-78
BW_20_1_111106004325_cidetd_msdeconv1080.txt	YYY_sp|P0ADW3|YHCB_ECOLI Inner membrane protein YhcB OS=Escherichia coli (strain K12) GN=yhcB PE=1 SV=2	None	NCKFDGRCIEUTUKGVHVLYINVTICUWBMMPF	Truncation at N-Terminal Side	99	0.073529	4038.063924	0	5	0.5153	3.54E-43
BW_20_1_111106004325_cidetd_msdeconv2336.txt	XXX_sp|P03960|KDPB_ECOLI Potassium-transporting ATPase ATP-binding subunit OS=Escherichia coli (strain K12) GN=kdpB PE=1 SV=3	None	AYRPYWZCHBTWUUIHVYAOPLRKRDQRRTUTKZGAVRWHMGLAQNMVGDVD	Truncation at C-Terminal Side	52	0.073394	6571.417079	0	7	0.58595	1.02E-68
BW_20_1_111106004325_cidetd_msdeconv944.txt	YYY_sp|P30011|NADC_ECOLI Nicotinate-nucleotide pyrophosphorylase [carboxylating] OS=Escherichia coli (strain K12) GN=nadC PE=3 SV=7	None	BTEQDCLORZTIODBLIK	Truncation at C-Terminal Side	18	0.073171	2414.739465	0	3	0.943	8.02E-21
BW_20_1_111106004325_cidetd_msdeconv2415.txt	XXX_sp|P60872|YIDE_ECOLI Putative transport protein YidE OS=Escherichia coli (strain K12) GN=yidE PE=3 SV=1	None	LOZNCGHWAKATEVOSZHSDDASBMRPPTWBEMNZEQKQNPWLNKORTWUEEYIBVDULTEHQIHTULTKNA	Truncation at N-Terminal Side	481	0.073171	9115.001279	0	3	0.93689	9.74E-98
BW_20_1_111106004325_cidetd_msdeconv2547.txt	XXX_sp|P39364|SGCQ_ECOLI Putative sgc region protein SgcQ OS=Escherichia coli (strain K12) GN=sgcQ PE=3 SV=1	None	CFKHYBHCAEQWSVIZVUZMBKKBGYCMPNVHGGILGQOLFLDYMPRACVPZVSAPVLEZZLHNDHUZYSCBDWYBACLDUWZKOHBPNRWSMOANCHHZPHKNZMTRAGICWISFHTBRITPQATRTAMLFEEPCFZURHRA	Truncation at N-Terminal Side	125	0.073171	17505.15365	0	3	0.91762	9.01E-197
BW_20_1_111106004325_cidetd_msdeconv1799.txt	YYY_sp|P0ACL0|GLPR_ECOLI Glycerol-3-phosphate regulon repressor OS=Escherichia coli (strain K12) GN=glpR PE=1 SV=1	NME	OKYTPGNFIBZYECQTEHAPPECPKLKLKGEAAEBOPDPNARBVCMTYALPZYN	Truncation at C-Terminal Side	54	0.072917	6407.535445	0	3	0.8333	7.76E-69
BW_20_1_111106004325_cidetd_msdeconv2105.txt	ZZZ_sp|P06966|DICA_ECOLI HTH-type transcriptional regulator DicA OS=Escherichia coli (strain K12) GN=dicA PE=4 SV=1	None	QEGBBNWUYYORRBVQKZCFHFNKDMZPCSGVOAQYQSLWWDBSDWKTUWCBIATNBUGOZLRCGMQDBOLOBFSNTIFAROWFVKSKIUPTZKSMEQSUGPTWTEEGCISULIQEDHYANDCZZGLVUNBHAQG	No Truncation	-1	0.072917	17015.57842	0	3	0.89914	4.72E-186
BW_20_1_111106004325_cidetd_msdeconv365.txt	ZZZ_sp|P31069|KCH_ECOLI Voltage-gated potassium channel Kch OS=Escherichia coli (strain K12) GN=kch PE=1 SV=1	NME	OVGYVLPVOPHQAITSLFCMWY	Truncation at C-Terminal Side	22	0.072917	2833.469915	0	3	1.1567	6.38E-28
BW_20_1_111106004325_cidetd_msdeconv359.txt	XXX_sp|P0ABW3|YFAE_ECOLI Uncharacterized ferredoxin-like protein YfaE OS=Escherichia coli (strain K12) GN=yfaE PE=4 SV=1	NME_Acetylation	ALVPPHCHGUMMRBYWGNSYLPQHOPSOCNUYHODOEKBHUMCPWM	Truncation at C-Terminal Side	46	0.072816	6208.493304	0	7	1.1899	2.53E-59
BW_20_1_111106004325_cidetd_msdeconv744.txt	XXX_sp|C1P613|YQEL_ECOLI Uncharacterized protein YqeL OS=Escherichia coli (strain K12) GN=yqeL PE=1 SV=1	None	HNQSFQANYRWKRAESCWVYAOALQK	No Truncation	-1	0.072727	3338.65195	0	4	0.92773	1.77E-31
BW_20_1_111106004325_cidetd_msdeconv784.txt	YYY_sp|P0AG55|RL6_ECOLI 50S ribosomal protein L6 OS=Escherichia coli (strain K12) GN=rplF PE=1 SV=2	None	IAHYILVVRVCEPEYFDQSDDROQKA	Truncation at N-Terminal Side	151	0.072727	3248.62879	0	4	0.93357	2.69E-27
BW_20_1_111106004325_cidetd_msdeconv761.txt	YYY_sp|P76319|YEDL_ECOLI Uncharacterized N-acetyltransferase YedL OS=Escherichia coli (strain K12) GN=yedL PE=3 SV=1	None	GQVRGEFWTNOYWSOHLSOLFOD	Truncation at N-Terminal Side	136	0.072727	3361.724765	0	4	1.4629	3.78E-28
BW_20_1_111106004325_cidetd_msdeconv870.txt	YYY_sp|P0A7N9|RL33_ECOLI 50S ribosomal protein L33 OS=Escherichia coli (strain K12) GN=rpmG PE=1 SV=2	None	ORYULBHGPHUWUWLEFPDSLQTOKPAPYCG	Truncation at C-Terminal Side	31	0.072464	4129.182504	0	5	0.9532	2.50E-40
BW_20_1_111106004325_cidetd_msdeconv1648.txt	YYY_sp|P0AAZ7|YCAR_ECOLI UPF0434 protein YcaR OS=Escherichia coli (strain K12) GN=ycaR PE=1 SV=1	None	HQCBOQVKESGBKPQYCBZDONSCOIKLKSGLVDDZAVMSTAZRVLIVKVREDLOWTVZG	No Truncation	-1	0.072034	7324.207155	0	7	0.54101	5.25E-79
BW_20_1_111106004325_cidetd_msdeconv1804.txt	XXX_sp|P52697|6PGL_ECOLI 6-phosphogluconolactonase OS=Escherichia coli (strain K12) GN=pgl PE=1 SV=2	None	WCCYVKEQKVBOWKDRKAPOWUQCPLBLRYLDDRBRROGTAEDQMKCK	Truncation at C-Terminal Side	48	0.071429	6406.578063	0	7	0.545	4.05E-60
BW_20_1_111106004325_cidetd_msdeconv334.txt	XXX_sp|Q2EER5|YMJC_ECOLI Putative uncharacterized protein YmjC OS=Escherichia coli (strain K12) GN=ymjC PE=5 SV=1	None	ZZLHVVLEMSSITWRTRQYKVWRLTOKPTMESCBLR	Truncation at C-Terminal Side	36	0.071429	4573.87921	0	5	0.7371	2.27E-45
BW_20_1_111106004325_cidetd_msdeconv510.txt	YYY_sp|P71298|INTF_ECOLI Prophage integrase IntF OS=Escherichia coli (strain K12) GN=intF PE=3 SV=1	None	GNZTUQSVSMUDEEFLDLHSQ	Truncation at N-Terminal Side	445	0.071429	2502.358291	0	3	0.91318	1.56E-25
BW_20_1_111106004325_cidetd_msdeconv672.txt	YYY_sp|P0A6Q6|FABZ_ECOLI 3-hydroxyacyl-[acyl-carrier-protein] dehydratase FabZ OS=Escherichia coli (strain K12) GN=fabZ PE=1 SV=1	None	KLLVNKPQBQLMONDKIOLVVEHTUATHIUGZHODRPYBEKQ	Truncation at C-Terminal Side	42	0.071429	5453.165456	0	6	0.94752	2.51E-55
BW_20_1_111106004325_cidetd_msdeconv720.txt	ZZZ_sp|P60595|HIS5_ECOLI Imidazole glycerol phosphate synthase subunit HisH OS=Escherichia coli (strain K12) GN=hisH PE=1 SV=1	None	PMGCERFLOLEPIFISSGHWVKRFTFHUYPFYDQLQY	Truncation at C-Terminal Side	37	0.071429	4775.240023	0	5	0.92237	1.79E-48
BW_20_1_111106004325_cidetd_msdeconv1041.txt	YYY_sp|P0AD07|YECF_ECOLI Uncharacterized protein YecF OS=Escherichia coli (strain K12) GN=yecF PE=4 SV=1	None	VZVCBWVDYOATGZMKBEIFYMDGDTOGPUUFUDCVUVTKOMYUWMUDITLCTNEHBTZNBDIDPDYNWGUFKG	No Truncation	-1	0.071429	9440.899861	0	2	0.78793	3.06E-96
BW_20_1_111106004325_cidetd_msdeconv1099.txt	YYY_sp|P76541|EUTL_ECOLI Ethanolamine utilization protein EutL OS=Escherichia coli (strain K12) GN=eutL PE=1 SV=1	None	QPOVQWWDKZPCIGOKYILACDOHZYVVUBVBZPDIEGKHODQVINSYNDKNPNUG	Truncation at C-Terminal Side	56	0.071429	7167.790061	0	2	0.79569	9.13E-73
BW_20_1_111106004325_cidetd_msdeconv1187.txt	ZZZ_sp|P21367|YCAC_ECOLI Probable hydrolase YcaC OS=Escherichia coli (strain K12) GN=ycaC PE=1 SV=1	None	QFEFLCHFQLEUEROAUWNSCFPOKQVCWHLTRLMPQQCIBTRARIZQOAEBOM	Truncation at N-Terminal Side	154	0.071429	7267.841551	0	2	0.81783	8.42E-71
BW_20_1_111106004325_cidetd_msdeconv1281.txt	YYY_sp|P0A8R7|YCJF_ECOLI UPF0283 membrane protein YcjF OS=Escherichia coli (strain K12) GN=ycjF PE=1 SV=1	None	OKNLVBACQQGMKZSEUDEBKKUMHUGAHGYVPMNWGTSBSDVRPDRPIKDFVZCGUMBCSCBSTRTKPLASNLVCVYMHMLVGPKHAQ	Truncation at N-Terminal Side	264	0.071429	10292.84119	0	2	0.81201	1.95E-120
BW_20_1_111106004325_cidetd_msdeconv1883.txt	ZZZ_sp|Q46833|YGHE_ECOLI Putative type II secretion system L-type protein YghE OS=Escherichia coli (strain K12) GN=yghE PE=5 SV=1	None	WDUQKWYKTUHMDCBZVGOGBSYOSOUZGETOWEPPOVHWRAQVFYTVFGSEYYGDLHROCDPSZCGGRIMRQPMNMRDGUOISRNYKZPTHWAPWGYCGDZPZLKANIRMGGYUBDTOESOW	Truncation at N-Terminal Side	163	0.071429	16009.45179	0	2	0.76253	4.40E-167
BW_20_1_111106004325_cidetd_msdeconv217.txt	ZZZ_sp|P0ABQ4|DYR_ECOLI Dihydrofolate reductase OS=Escherichia coli (strain K12) GN=folA PE=1 SV=1	None	BFBHSIKMCKVOUVTNYMZQLKADOLWMGHCFHPIYEFONYSGECRSUDZKVZIZACVRAKQYCCMNN	Truncation at N-Terminal Side	91	0.071429	8598.767426	0	2	0.93797	1.02E-93
BW_20_1_111106004325_cidetd_msdeconv2173.txt	ZZZ_sp|P69330|CITD_ECOLI Citrate lyase acyl carrier protein OS=Escherichia coli (strain K12) GN=citD PE=2 SV=1	None	WMZRYSBKMDVQAMDABHVGYKNADUVRAGLVGVYNHHSUNPYNGUEKHBZGTFNALPTSGFOGWMGONVUSHUPYGLYE	Truncation at N-Terminal Side	18	0.071429	9583.37835	0	2	0.88216	9.07E-106
BW_20_1_111106004325_cidetd_msdeconv2891.txt	ZZZ_sp|P66899|DPAL_ECOLI Diaminopropionate ammonia-lyase OS=Escherichia coli (strain K12) GN=ygeX PE=1 SV=1	None	DPKMRAABEVTNLVHVKANDVHSRWSQGBNBRPCGTUZBWWESSMPMCNKSKAEIDUDHTDTCBOEZLLAWHYHSOZKQDLVHQGVYNMSRAADVTKLEUGKRPPFCVRSKGIURBFDERANWFBNBMNPTFMIUWDSACBSIERPMMIETQISWMBDELCDVCHNBOQYIDNGULWVWYFVNDKKVDDQZKKPIQNDLFAAOWCRFCGGTKPEPGHRVNKTEUTLDYAZLPUBVOKCEAPQTIFUNGMPYMHEREZFANDPTRCAWSWTBZMKVWTRANPIGLALQGLODEGQQTWKVMDDQKSWPTHFEPLYFTBQFZB	Truncation at C-Terminal Side	321	0.071429	38928.70304	0	2	0.6751	4.94066e-324
BW_20_1_111106004325_cidetd_msdeconv2943.txt	XXX_sp|P31441|ADEC_ECOLI Adenine deaminase OS=Escherichia coli (strain K12) GN=ade PE=1 SV=2	None	KQEBPKPFFMRFSLSHUKDBOIYLPRSMALCZAVGAMPYEAGGRTAWAVQDOLSTGKIMRF	Truncation at C-Terminal Side	61	0.071429	7270.046128	0	2	1.0062	3.19E-82
BW_20_1_111106004325_cidetd_msdeconv3385.txt	YYY_sp|P34210|OMPP_ECOLI Outer membrane protease OmpP OS=Escherichia coli (strain K12) GN=ompP PE=1 SV=2	None	YGWMSONOHUWCRLEGOEEZELVHPFVWSUUPVEFQZNMOZBHOMPCWGQBBRHUCARBREQIBAFCMMLSVNWTRLIVFGWEEIVFODSNSDUHOANFFNENOQKAKRPYFQVSIGCHEUCMUOLHMIQLMDOPSLHMSFOVZUONDVWFHMYVDISMDMBZMRHVARLFRTMQSUUPMKRRMNMMIEHYQYQZUDOFGUYBZTFSGDWDNNTVOQPZVIYBECIBASYVVDSMLCUVOVSHOBTMMSHPEHSWIYAAVNLNDBGVUSKIGHYMKGVKORZRLLDOWBMPZKYLRE	Truncation at N-Terminal Side	18	0.071429	38820.84958	0	2	0.77819	4.94066e-324
BW_20_1_111106004325_cidetd_msdeconv3577.txt	YYY_sp|P17410|CHBR_ECOLI HTH-type transcriptional regulator ChbR OS=Escherichia coli (strain K12) GN=chbR PE=1 SV=1	None	PPTWFRFWOLAVFGLWBNAGTVCIRFPLNQKQLKCTAVSMLQUFUVHHNTRPTYSUBZOYVBRDQDPUDTPGKLNQGQOAWBCNRPQUREZABFBFIRUIYQIWFWGOCCKPINBTYMSBAEQHFAOQRNWIARTQCDQQFELZGGHMPIZNYPZBFPLYNPPZOHFIWDRHRKMMAGZNIFPQYOZIYFQLKPACBWDNNYUIKRWTCBUWPWQYCONNLZHOQLLIIULBOVTYSIMNBZHNSFQSCOZHRMPNOGDACWNMDENZHKWRVFQEITKY	No Truncation	-1	0.071429	36040.80262	0	2	0.85887	1.97626e-323
BW_20_1_111106004325_cidetd_msdeconv575.txt	XXX_sp|P0ACK8|FUCR_ECOLI L-fucose operon activator OS=Escherichia coli (strain K12) GN=fucR PE=4 SV=1	None	HZDLAAFGWKGCAZRRDMZKK	Truncation at C-Terminal Side	21	0.071429	2474.697965	0	3	1.3042	7.12E-24
BW_20_1_111106004325_cidetd_msdeconv603.txt	ZZZ_sp|P0AG51|RL30_ECOLI 50S ribosomal protein L30 OS=Escherichia coli (strain K12) GN=rpmD PE=1 SV=2	None	WCYNRHWBQHZMTQYGCVZIZSSTBRICOKLLHHFZPFMRTSSCUZGVUGHDSLUADVI	No Truncation	-1	0.071429	7253.497949	0	2	1.3294	6.80E-68
BW_20_1_111106004325_cidetd_msdeconv721.txt	YYY_sp|P0ABN1|KDGL_ECOLI Diacylglycerol kinase OS=Escherichia coli (strain K12) GN=dgkA PE=1 SV=2	None	NORGFMZBBSUKUORWGTFHGCDYHQDHYMLGFPPW	Truncation at N-Terminal Side	86	0.071429	4775.441071	0	3	1.3316	8.85E-48
BW_20_1_111106004325_cidetd_msdeconv847.txt	XXX_sp|P0AD59|IVY_ECOLI Inhibitor of vertebrate lysozyme OS=Escherichia coli (strain K12) GN=ivy PE=1 SV=1	None	NVLCOWMFQRLGKITHTRE	Truncation at N-Terminal Side	138	0.071429	2486.30386	0	3	1.3766	1.18E-24
BW_20_1_111106004325_cidetd_msdeconv2708.txt	YYY_sp|P0A7T7|RS18_ECOLI 30S ribosomal protein S18 OS=Escherichia coli (strain K12) GN=rpsR PE=1 SV=2	None	THCLKKGQUVKCNYFUELMPTVGYTDHQILTZSMIUODKYETQYPDFHNWNLFVOIMEQYGPYGTIIRVRIFGIR	No Truncation	-1	0.070968	9403.856734	0	10	0.65511	8.71E-100
BW_20_1_111106004325_cidetd_msdeconv614.txt	ZZZ_sp|P77515|STFQ_ECOLI Prophage side tail fiber protein homolog StfQ OS=Escherichia coli (strain K12) GN=stfQ PE=3 SV=1	None	KEUPCHQWWFNVMHALVFENHYBSBBKYQTZZNLVTGNUNIGSKQ	Truncation at N-Terminal Side	275	0.070652	5485.803451	0	5	0.91954	1.43E-57
BW_20_1_111106004325_cidetd_msdeconv880.txt	YYY_sp|P76100|YDCK_ECOLI Uncharacterized acetyltransferase YdcK OS=Escherichia coli (strain K12) GN=ydcK PE=3 SV=1	None	GGGFOUPBHNOHPWHAGPYBZDNTFDUELIAC	Truncation at C-Terminal Side	32	0.070175	3957.057811	0	4	0.93893	4.53E-41
BW_20_1_111106004325_cidetd_msdeconv1827.txt	YYY_sp|P45795|YRDB_ECOLI Uncharacterized protein YrdB OS=Escherichia coli (strain K12) GN=yrdB PE=4 SV=1	None	ETKTADQWWRPGZKQQBYQOUAEPONQZNRZASYMKBQZKTCEKBIVBNACOUZIMOQDLQMZDNEWZEPKSEEACUIBCLAVUY	No Truncation	-1	0.07	10864.57332	0	3	0.83246	2.94E-109
BW_20_1_111106004325_cidetd_msdeconv1511.txt	ZZZ_sp|P33229|RALR_ECOLI Endodeoxyribonuclease toxin RalR OS=Escherichia coli (strain K12) GN=ralR PE=1 SV=2	None	DUIGZFLRYEPWGPZIKADQTHLMYNRRYEDAHLBEKLNPTVAMOFHUVQCQFTQECNMGFHUR	No Truncation	-1	0.069767	8013.942859	0	3	0.81433	8.72E-88
BW_20_1_111106004325_cidetd_msdeconv1543.txt	ZZZ_sp|P06149|DLD_ECOLI Quinone-dependent D-lactate dehydrogenase OS=Escherichia coli (strain K12) GN=dld PE=1 SV=3	NME	SPRLABMYTSRBEZCFSFMWMOOAUGRKZLZVBSUWPCQMMTOVQENMRHPNCIUB	Truncation at C-Terminal Side	56	0.069767	7268.511689	0	3	0.811	4.60E-76
BW_20_1_111106004325_cidetd_msdeconv1787.txt	ZZZ_sp|P76159|LYSQ_ECOLI Probable prophage lysozyme OS=Escherichia coli (strain K12) GN=rrrQ PE=3 SV=1	None	MGLIAPAFFRMGIFDGBMOZKSTDENVRZLGACAKGIDKPIYWGENIQHSLZVSLBMLAMRPMA	Truncation at C-Terminal Side	64	0.069767	7267.07891	0	3	0.82131	7.30E-85
BW_20_1_111106004325_cidetd_msdeconv2205.txt	YYY_sp|P18005|YUBP_ECOLI UPF0380 protein YubP OS=Escherichia coli (strain K12) GN=yubP PE=3 SV=3	None	ZPVNGKYBTGDGSIWQRFKDPYAGOIAFHAVIGZFQRNBMIVQZVMCCLTLZIISPTWGIETLUAFDCRFOUDQHMLWCDKWLFOSMBNBBDQROIKHADPMLPKALNTZBTNFADSNENYHBTUAYGLNPRZZLNBKDSAMKINFWGGIRYRZGEAWVZNQFZAIGQVCUKTPCDNACVDRYDIRAHZCPBCSWSYZAWEPINOZFAMHBODRZSUDKAGFTCYAVYHMTCLDOEYMBHSRZQRBHSGDGRYURBIVWUMZHBLREPHVPCN	No Truncation	-1	0.069767	33289.71427	0	3	0.60252	4.94066e-324
BW_20_1_111106004325_cidetd_msdeconv3109.txt	XXX_sp|P39377|IADA_ECOLI Isoaspartyl dipeptidase OS=Escherichia coli (strain K12) GN=iadA PE=1 SV=1	None	FUUAZOWEWTHGDYIBFASKOBMWCNCEFWNTHUAZBTQEUBSOIPORBOFZYSSIYOOORCHGLZPVBYPFGVZUESBGNLOZGTNIMKTMAGIBNAWYCDLBVVMATELONNQEYOUAWPCIQDCTVCGDEVASEHZY	Truncation at C-Terminal Side	140	0.069767	18109.68049	0	3	1.0596	5.49E-192
BW_20_1_111106004325_cidetd_msdeconv563.txt	ZZZ_sp|P64624|YHEO_ECOLI Uncharacterized protein YheO OS=Escherichia coli (strain K12) GN=yheO PE=4 SV=1	None	DYYYSNEDUGNBYHFOCHBBNMWYDKTSEIKLY	Truncation at C-Terminal Side	33	0.069767	4365.218993	0	3	1.434	3.82E-41
BW_20_1_111106004325_cidetd_msdeconv591.txt	YYY_sp|P76362|YEES_ECOLI UPF0758 protein YeeS OS=Escherichia coli (strain K12) GN=yeeS PE=3 SV=1	NME	YIHFAZPMWHVRABEVTICLFRDN	Truncation at C-Terminal Side	24	0.069767	2960.421365	0	3	1.2928	8.87E-32
BW_20_1_111106004325_cidetd_msdeconv667.txt	YYY_sp|P76129|DOSP_ECOLI Oxygen sensor protein DosP OS=Escherichia coli (strain K12) GN=dosP PE=1 SV=4	None	IVCDRFMKQCLNHHVGOLWI	Truncation at C-Terminal Side	20	0.069767	2566.31231	0	3	1.3192	3.38E-25
BW_20_1_111106004325_cidetd_msdeconv881.txt	YYY_sp|P0ADW6|YHCC_ECOLI Protein YhcC OS=Escherichia coli (strain K12) GN=yhcC PE=3 SV=1	None	ASFWDSCDBWHNNOFQYWAPHIGDMKYUIAD	Truncation at N-Terminal Side	278	0.069767	3955.101763	0	3	1.3995	2.00E-39
BW_20_1_111106004325_cidetd_msdeconv1480.txt	ZZZ_sp|P36561|COBS_ECOLI Adenosylcobinamide-GDP ribazoletransferase OS=Escherichia coli (strain K12) GN=cobS PE=2 SV=3	None	WMVWYHZBGQRMMVUIDIISANITBLTUMLODSBSEYHTDWWKBWKIYZCZWCSOI	Truncation at N-Terminal Side	191	0.069565	7330.665951	0	7	0.53472	4.97E-74
BW_20_1_111106004325_cidetd_msdeconv1076.txt	YYY_sp|P77234|YBEQ_ECOLI Sel1-repeat-containing protein YbeQ OS=Escherichia coli (strain K12) GN=ybeQ PE=4 SV=2	None	LAENTBOLIPTBABODLCKLIOIBWTAMOEKVZ	Truncation at C-Terminal Side	33	0.069444	4292.771865	0	4	0.5125	8.59E-40
BW_20_1_111106004325_cidetd_msdeconv1614.txt	YYY_sp|P77206|YAFZ_ECOLI UPF0380 protein YafZ OS=Escherichia coli (strain K12) GN=yafZ PE=3 SV=2	None	ZTEDKYHNSYASMTVUSSRBQUBGDOSRIYMZZZVIDAPYBWOLFRAPCPFFNWAAFAB	Truncation at C-Terminal Side	59	0.069106	7329.145271	0	8	0.54341	3.14E-80
BW_20_1_111106004325_cidetd_msdeconv2284.txt	ZZZ_sp|Q46787|YGEG_ECOLI Uncharacterized protein YgeG OS=Escherichia coli (strain K12) GN=ygeG PE=3 SV=1	NME	INSVEWUSKRVEFTHPOPCMUSCIQMLSNLEZWSGDSIIISFDRUBFHRSQYNEWAWTFZKQRYPSPBYBYLESAUOGDWABTTIIGNBWLCYZQHIPFISYHZDFDPZNOSRFIZZQAFZALDWROHHDOPUEVBAQYDEQOKLTYAAOMOSYGLHOKKSR	No Truncation	-1	0.068966	20925.49831	0	2	0.49403	1.61E-221
BW_20_1_111106004325_cidetd_msdeconv230.txt	ZZZ_sp|P75793|PFLF_ECOLI Putative formate acetyltransferase 3 OS=Escherichia coli (strain K12) GN=ybiW PE=3 SV=1	None	AMCQFNVDGUBEGRTFKWGYKVNGMUYSP	Truncation at N-Terminal Side	781	0.068966	3436.804071	0	4	0.59664	3.90E-38
BW_20_1_111106004325_cidetd_msdeconv1049.txt	ZZZ_sp|P41069|TRAV_ECOLI Protein TraV OS=Escherichia coli (strain K12) GN=traV PE=1 SV=1	None	IZLFRNAKWKNSMGUUCMPSCGFVRHGKLFQTRIWWESONUUZQOBQDLEMDVHWHOOIIOHLEHHOZFH	Truncation at C-Terminal Side	70	0.068966	9616.328657	0	4	0.78895	2.84E-94
BW_20_1_111106004325_cidetd_msdeconv1139.txt	ZZZ_sp|P76137|YDET_ECOLI Putative uncharacterized protein ydet OS=Escherichia coli (strain K12) GN=ydeT PE=5 SV=1	None	EBIEFVLCEINLLKCCYLZKEUVSERRFTYNQOVNYMWEM	Truncation at N-Terminal Side	342	0.068966	5202.357583	0	6	0.80097	9.31E-51
BW_20_1_111106004325_cidetd_msdeconv1161.txt	ZZZ_sp|P77783|YNFF_ECOLI Probable dimethyl sulfoxide reductase chain YnfF OS=Escherichia coli (strain K12) GN=ynfF PE=1 SV=4	None	WGEVZRFYTAWBKQRWKGNZYRKIRRUBUTYEGNGGSWYZYBHMBWAYWAVHGIFZTUPPAKWLBGNGR	Truncation at C-Terminal Side	69	0.068966	8631.259114	0	2	0.79634	1.68E-88
BW_20_1_111106004325_cidetd_msdeconv1619.txt	ZZZ_sp|V9HVX0|YPAA_ECOLI Uncharacterized protein YpaA OS=Escherichia coli (strain K12) GN=ypaA PE=4 SV=1	None	IUBVNZANELURFUWEHDDKARWPMKLKSSHPAKDTLNAAUOUPSROZDAVAZLCQROWIG	No Truncation	-1	0.068966	7751.356055	0	2	0.82152	4.40E-74
BW_20_1_111106004325_cidetd_msdeconv1839.txt	XXX_sp|P39283|YJEN_ECOLI Uncharacterized protein YjeN OS=Escherichia coli (strain K12) GN=yjeN PE=4 SV=1	None	ZRBFQRQIEDIVWHOLMBMFHDKBDSKDHYZISLZNOIHWDBMHEKRTKRWFMYANCARNEUO	Truncation at N-Terminal Side	41	0.068966	8482.429113	0	2	0.81858	2.51E-84
BW_20_1_111106004325_cidetd_msdeconv1859.txt	XXX_sp|P17994|YFAA_ECOLI Uncharacterized protein YfaA OS=Escherichia coli (strain K12) GN=yfaA PE=4 SV=3	None	ZPCOKERVRDSRVKBRNVVESHYGDKYZOUTNMMFPAMEBMIZAEHZAMAMBLRTFTTB	Truncation at N-Terminal Side	503	0.068966	7328.339278	0	2	0.8348	2.82E-78
BW_20_1_111106004325_cidetd_msdeconv1877.txt	YYY_sp|P21169|DCOR_ECOLI Constitutive ornithine decarboxylase OS=Escherichia coli (strain K12) GN=speC PE=1 SV=2	None	ZRKVQSGLEFFKIKCFFLUBESMIDFVQQCWYAPGAZMRDEFNSCCHDAEZWZFUHGECSBLSDKWAOCIVEOOCLFPKHCARVPYICPGDYHVYYMMHRAUDAWVGDTQENTDBOVIPSLRPEGWUGYK	Truncation at C-Terminal Side	130	0.068966	16063.45598	0	2	0.79089	5.62E-179
BW_20_1_111106004325_cidetd_msdeconv2097.txt	YYY_sp|P0AFH6|OPPC_ECOLI Oligopeptide transport system permease protein OppC OS=Escherichia coli (strain K12) GN=oppC PE=1 SV=1	None	FAEGVUBHHNZFCPSQSUNYNAOQTOMENRYBSLPGQDCNDHASNNGKNVKQHQYDISQSUDUAWDHYQBENDQD	Truncation at N-Terminal Side	227	0.068966	9183.487667	0	2	0.97901	2.29E-98
BW_20_1_111106004325_cidetd_msdeconv2283.txt	ZZZ_sp|P76553|EUTG_ECOLI Ethanolamine utilization protein EutG OS=Escherichia coli (strain K12) GN=eutG PE=3 SV=2	None	CASYTGPKPTYSUZPVFFPCVZGKZSFPHTVLUYBLCPTDLHIPIOKBEIDUUBHFFWIT	Truncation at N-Terminal Side	335	0.068966	7272.056662	0	2	1.0074	1.20E-71
BW_20_1_111106004325_cidetd_msdeconv2567.txt	ZZZ_sp|P25906|PDXI_ECOLI Pyridoxine 4-dehydrogenase OS=Escherichia coli (strain K12) GN=pdxI PE=1 SV=1	None	NZHSVGLRINPUQCSQCVHYPPLSFOAZNCWYVHKFTOLIBRCYAGGHNSGAAFGOUPRFSLSWGTPDHI	Truncation at N-Terminal Side	216	0.068966	8388.339816	0	2	0.92854	4.57E-92
BW_20_1_111106004325_cidetd_msdeconv2669.txt	XXX_sp|P78271|YFES_ECOLI Uncharacterized protein YfeS OS=Escherichia coli (strain K12) GN=yfeS PE=4 SV=1	None	UKDFLODMGCOFQGFUIWKPZHHVDIVVFBFAWOWNPOZFMEHMHWRGSNHWLGYKQLFWSLZQVTIDOELNPPUKHQYDDRTPKNWFWBLIQLDNLHNYFRWPTLWTDZOYCNESKRIKZVPLHWYWODUSFRRMGGVRBAZDTWDDYMRHMSCGNTWUCBBTWODZZDOZMSLORUNMCFUMUFYLODOIAH	Truncation at C-Terminal Side	194	0.068966	26155.57317	0	2	0.7783	2.30E-264
BW_20_1_111106004325_cidetd_msdeconv2855.txt	YYY_sp|P39337|YJGM_ECOLI Uncharacterized N-acetyltransferase YjgM OS=Escherichia coli (strain K12) GN=yjgM PE=3 SV=2	None	NYSCOQYMCTZCFENESOWHWEFIKLOZFCKSFIQFLCYDHPFHHYTDSOGNVWKGFBBEAGCZGKAYKZI	Truncation at N-Terminal Side	96	0.068966	9149.150665	0	2	1.0283	3.02E-94
BW_20_1_111106004325_cidetd_msdeconv3063.txt	XXX_sp|P0ABC3|HFLC_ECOLI Modulator of FtsH protease HflC OS=Escherichia coli (strain K12) GN=hflC PE=1 SV=1	None	PNCRAKBUWAEEFQPBZGKBEMKKFMKYWDVVVDPZWDHEBFSWORNFUTHBSCRDUKRQFEQHGBUUBOWTOOQHGHMDFYDLQWYWLNNGFEFWLHIKMAUFTMMNFRVKFGHSHDIFCZGBATKZTHEQUPDWWYZTIMANEUDQPHIVUPGBHVMLHTTTVODPWRKUFYWQWCQEQNGSCCDNMVQRLZNSUIZFPICYWDRBNKZHOACOVVTTQSWNCFDPKFUKRSRDNLWCDZPCBWEMUBTDFFDMDSPUFYSFLZBAVYKVGFMMBKHRSYAZFZZFRETSCZAIHSDRGYHFPDQKWZSCWEBPBRFDGZDATLGPTZELDH	No Truncation	-1	0.068966	42393.08344	0	2	0.63251	4.94066e-324
BW_20_1_111106004325_cidetd_msdeconv3159.txt	YYY_sp|P0AF98|LPTF_ECOLI Lipopolysaccharide export system permease protein LptF OS=Escherichia coli (strain K12) GN=lptF PE=1 SV=1	None	FWWIYPZRVPSIIKWRPREZAQHABPSMBQRAHSVFUHAOVINIBDMNEERFZLYGHRTEREDUDLODVIMHTOIYFAGCVFNATOULIVPPAYTNFCIURTOYRFTLGVZQOVQDTOMAUFTYGSNIINTFCSQHYCURVUGKABBMMUNYZCTVOYIRKPWNALWTTFCFNROBGRUHPVUZNGLUOSUSQCILQVPLPYPULRMKWHBCSELYQZLCFIBWCSAYTTIYCWFQPCCLMHPHOIOHKGZAHCTVBKWQVVSBPFOLUTNQL	Truncation at C-Terminal Side	273	0.068966	34862.45428	0	2	0.7471	4.94066e-324
BW_20_1_111106004325_cidetd_msdeconv3377.txt	YYY_sp|P0AFK6|POTC_ECOLI Spermidine/putrescine transport system permease protein PotC OS=Escherichia coli (strain K12) GN=potC PE=3 SV=1	None	NHVPRSAQAVSSNCGLWNIRPYOGUOUMMEQVCAZGYGBIKCNSDECWMSKLESUIGLCVPTQPUWENMQPZPSPMMLDNYQSLQFSFLQOUAHHEHYPVAEFRAOLEIPGANYLBFSUPROBZLEDTEKBMUWQURWBTMKZYOVRNQTFLKOIWWZYHLUVCYYZKOQUVZOVEUSANDKVRYMLASFIKNUZLIRGEGMGDKGPCTRCHSBUYRVYTCRTLVEWNAPYULPTYILHTHHUUPGGVGGZRQVPQUFODVFVY	No Truncation	-1	0.068966	33228.6356	0	2	0.823	4.44659e-323
BW_20_1_111106004325_cidetd_msdeconv3459.txt	ZZZ_sp|P0AD61|KPYK1_ECOLI Pyruvate kinase I OS=Escherichia coli (strain K12) GN=pykF PE=1 SV=1	None	LCYDVWGITOORRBPWLFNZEBIPOYDORAQDDPVOSRCYFNHDEGCEIFHRSEWBOUHMOBAMDYBEHSRFAMYSDPIWLSGPUGIVVYMGVKSUADYZYVGAZISGVMYGADWSBQHAQWEOYEAWEMWFLKODFFVESBWGDOPOVFAFOZOGCOLMICCUMFCSBVHIPQBURFMWGBIIEDHKSHCCCUCAPALECLOCDVVKOBRAHGIOWKUMSIVNEBWSGZRZHWODOWHBAWNASDIDSOARAZGEZPOZNFHCAWZUOAIWGZQHGZKMFKYYCKTUOCYRPCYBHZMYZTPQNHEIDZPGASBQEVAMNWEFAYQYMTBAGUVEKWHMBGVLSIWWMCLCQQCPSSUTFBHZOP	Truncation at C-Terminal Side	366	0.068966	47165.49606	0	2	0.66014	4.94066e-324
BW_20_1_111106004325_cidetd_msdeconv3521.txt	YYY_sp|P07363|CHEA_ECOLI Chemotaxis protein CheA OS=Escherichia coli (strain K12) GN=cheA PE=1 SV=3	None	YEMDDMPVUVTCTBVCHTBDHFSPQYYCKTPTFQNTCUTBODRPGPALEDEYEEIYKASFYCCPTAFHEZNMBPMMUVMEPZHCQIVIHFETWSYTREHIDBHUDEEHESQVGMMQSAZISMCIWCISWGDNEPRCWIEQVBDBGPFZYQKOMHDHGQHAGIWBOQKAFKCYHCNCYGHBYUSFGICTUANRZIWKZCSBQKYAOLMFAROFNHGIAUIEFYORZKWLNDFKAAGINCMHDKZBMPMUESMHLEDFYOPWAASEDLBBDFUVHSCQGFDFSBZCGUYYYMMFAVRTZPYKOIZGHAGZNUACCOITLDZZIMYPVEBRNLWUAMVMQBQIIWKBITGSQAMYHMQZQAHHHKYASHSGDWBHKMTANYDDG	Truncation at C-Terminal Side	381	0.068966	46869.91594	0	2	0.70082	4.94066e-324
BW_20_1_111106004325_cidetd_msdeconv3581.txt	YYY_sp|P76123|YDDK_ECOLI Putative uncharacterized protein YddK OS=Escherichia coli (strain K12) GN=yddK PE=5 SV=1	None	HBBLFQVCEPENGYQSZADFVGEDBFLGZOZAIDOTUWAERFERZFSFWEOEBEBSMELOFCWFKRMRHGGPZNYYYHWFHYNRBMLRWCGEELSGAHESHTMDFLIOZRSSSGIHNCHAZWOZZBQAUYDCIQRWVCNHQDLYZZGBPOMLZQDZLNGQOVDTTPBGBGLSNCBZSARHOWHYTORATKSONUDQLMBSIMSWNDHSGKVPIUBBQPGRMTAQLCDYUCCGWFVEOKWNZEDAAWWZRCLRLOBCRDPHBRVGENLPSVMGDQFNRZLGMMOLDHNMNZHUIKPZKKGASTNFVTDUNCDWFQTGBB	No Truncation	-1	0.068966	39897.93369	0	2	0.78984	4.44659e-323
BW_20_1_111106004325_cidetd_msdeconv3601.txt	XXX_sp|P46852|YHHW_ECOLI Quercetin 23-dioxygenase OS=Escherichia coli (strain K12) GN=yhhW PE=1 SV=1	None	UYSHDGGHTSSRTYRUONLRNNQZLPGRGFHGSNCNEWVCUAVZZHZEQSWEINCPVGQDHYYQNZEOWGKKAVPKMOCRRHWESQLOWYSVYNAWYTKOBAWVAIQTIZUZEGPBRSVZKISLHOGDDFMRHQUVYFPFEMWUBTPIIPAOFKEFLHCOIGTORQMOLTFRBZKBOVIPUUIOGBSAKLWHMOREMZLSBOGNNWLZVPGQEOZPSDRVYUOBMWTQLBS	No Truncation	-1	0.068966	30113.24467	0	2	0.94164	1.66106e-318
BW_20_1_111106004325_cidetd_msdeconv475.txt	XXX_sp|P37057|OGRK_ECOLI Prophage late control protein OgrK OS=Escherichia coli (strain K12) GN=ogrK PE=4 SV=1	None	FEFKZOMBNFYTBNIFBHBVMPOIOOTVGFNDNEEFEWCUOACOYZNSGDGWLFKCDPEALGOCWCWRAYGL	No Truncation	-1	0.068966	9583.303683	0	2	1.3123	9.59E-96
BW_20_1_111106004325_cidetd_msdeconv703.txt	XXX_sp|P39334|BDCR_ECOLI HTH-type transcriptional repressor BdcR OS=Escherichia coli (strain K12) GN=bdcR PE=1 SV=2	NME	FPQRIQPACVDCNKRSZKNRWZLIEKSPHRG	Truncation at C-Terminal Side	31	0.068966	3719.900145	0	4	1.392	1.00E-39
BW_20_1_111106004325_cidetd_msdeconv811.txt	ZZZ_sp|P30847|BAES_ECOLI Signal transduction histidine-protein kinase BaeS OS=Escherichia coli (strain K12) GN=baeS PE=1 SV=2	None	GDWWLEKIGKBLSGFNYRHZKVMQIVWGCBUEYONYYYPCP	Truncation at C-Terminal Side	41	0.068966	5223.833233	0	2	1.36	4.85E-55
BW_20_1_111106004325_cidetd_msdeconv745.txt	YYY_sp|P75711|YBBV_ECOLI Uncharacterized protein YbbV OS=Escherichia coli (strain K12) GN=ybbV PE=4 SV=1	None	NANBBRVMNHUBTCOEUWERDMYR	Truncation at N-Terminal Side	68	0.068627	3260.691126	0	3	1.3717	3.87E-25
BW_20_1_111106004325_cidetd_msdeconv1612.txt	ZZZ_sp|P0AC28|5FCL_ECOLI 5-formyltetrahydrofolate cyclo-ligase OS=Escherichia coli (strain K12) GN=ygfA PE=1 SV=1	None	MYSIZFVBDTHZFQOHSDMMAMEQRBPGWUMUONFZLEYHLDYISIFNTAQPIPCRR	Truncation at N-Terminal Side	125	0.068182	7328.657581	0	7	0.54101	3.79E-78
BW_20_1_111106004325_cidetd_msdeconv626.txt	XXX_sp|P0AB20|HSPQ_ECOLI Heat shock protein HspQ OS=Escherichia coli (strain K12) GN=hspQ PE=1 SV=2	None	YBAWTEMGUFUYFYEOSLI	Truncation at N-Terminal Side	86	0.068182	2626.470356	0	3	0.92574	3.19E-23
BW_20_1_111106004325_cidetd_msdeconv1443.txt	YYY_sp|P75830|MACA_ECOLI Macrolide export protein MacA OS=Escherichia coli (strain K12) GN=macA PE=1 SV=2	None	BKCHPWZIIDICLGMKCKPLKYSATVYBBOGRMVUSGZSVABGVVOWGHPQVCRMYVTIEQMOELVAHNFUIAITBS	Truncation at N-Terminal Side	294	0.068182	9196.825296	0	3	0.80594	6.60E-105
BW_20_1_111106004325_cidetd_msdeconv1533.txt	XXX_sp|P0ABW3|YFAE_ECOLI Uncharacterized ferredoxin-like protein YfaE OS=Escherichia coli (strain K12) GN=yfaE PE=4 SV=1	M_Acetylation	MALVPPHCHGUMMRBYWGNSYLPQHOPSOCNUYHODOEKBHUMCPWMDWU	Truncation at C-Terminal Side	50	0.068182	6809.604247	0	3	0.80175	2.52E-64
BW_20_1_111106004325_cidetd_msdeconv1941.txt	ZZZ_sp|P76004|YCGM_ECOLI Uncharacterized protein YcgM OS=Escherichia coli (strain K12) GN=ycgM PE=1 SV=1	None	NRKKCIGRNGDOHODSELNMTKLEOFMEKUBCWEYSCZEYDFTBRHOOELPBPKAHDMKWPSLZDBAQVBDBEGKOZKYKHHAAQCPEGSZWZLDCLZTQBAZUWWQRAGNTODA	Truncation at C-Terminal Side	115	0.067797	14662.60601	0	4	0.88329	4.62E-156
BW_20_1_111106004325_cidetd_msdeconv1514.txt	ZZZ_sp|Q46916|GUDP_ECOLI Probable glucarate transporter OS=Escherichia coli (strain K12) GN=gudP PE=1 SV=1	None	GRQDVMQAYINHZRINHLYUTGRDLRWEDURBVMRMIIBCOCUFSOEMEFODSOYY	Truncation at C-Terminal Side	56	0.067568	7644.802524	0	6	0.53208	1.84E-74
BW_20_1_111106004325_cidetd_msdeconv1600.txt	YYY_sp|P76505|YFDF_ECOLI Uncharacterized protein YfdF OS=Escherichia coli (strain K12) GN=yfdF PE=4 SV=1	None	ZVSGDESYZUMIMISDUYPRWRZAZNSCHVZEDOKVDWEKASWFRBFVSHQMBTCNMSPONIHLGUQUAFDKHWDZE	Truncation at C-Terminal Side	77	0.067485	9731.930177	0	8	0.56342	1.58E-105
BW_20_1_111106004325_cidetd_msdeconv692.txt	ZZZ_sp|P04128|FIMA1_ECOLI Type-1 fimbrial protein A chain OS=Escherichia coli (strain K12) GN=fimA PE=1 SV=2	None	ESMOSFBNNVFLKMTZCYZHCOYSWUIPWEEEBSWBCIKK	Truncation at N-Terminal Side	142	0.067416	5297.756378	0	6	0.91985	8.18E-52
BW_20_1_111106004325_cidetd_msdeconv1032.txt	YYY_sp|P0AAL0|NAPF_ECOLI Ferredoxin-type protein NapF OS=Escherichia coli (strain K12) GN=napF PE=1 SV=1	None	TZIKGLQDCLAOLAALTIZQDAIVZCHHLHGT	Truncation at C-Terminal Side	32	0.066667	3595.35706	0	4	0.51147	1.61E-36
BW_20_1_111106004325_cidetd_msdeconv1174.txt	ZZZ_sp|P33997|ALPA_ECOLI DNA-binding transcriptional activator AlpA OS=Escherichia coli (strain K12) GN=alpA PE=4 SV=1	None	DFGKTHOWSSGSKNROTZPKB	Truncation at C-Terminal Side	21	0.066667	2685.362275	0	3	0.51313	5.69E-25
BW_20_1_111106004325_cidetd_msdeconv320.txt	XXX_sp|P17117|NFSA_ECOLI Oxygen-insensitive NADPH nitroreductase OS=Escherichia coli (strain K12) GN=nfsA PE=1 SV=2	None	YOAQPWMQKZBTYHYWFEMWRDEPHPUTHHIZWA	Truncation at C-Terminal Side	34	0.066667	4666.498693	0	5	0.70698	3.39E-43
BW_20_1_111106004325_cidetd_msdeconv742.txt	YYY_sp|P76575|YFGJ_ECOLI Uncharacterized protein YfgJ OS=Escherichia coli (strain K12) GN=yfgJ PE=1 SV=2	None	URFMWEHUWSADLDMDEQUOYBLHOEDETLKE	Truncation at N-Terminal Side	39	0.066667	4484.188184	0	5	0.93293	2.21E-39
BW_20_1_111106004325_cidetd_msdeconv1571.txt	ZZZ_sp|P68699|ATPL_ECOLI ATP synthase subunit c OS=Escherichia coli (strain K12) GN=atpE PE=1 SV=1	None	GBRQCRCQEHIVFUOPQELICGSPIIMISMBZBKSRAOKHMZYUZIWIEGOMSUUIDDIMMLCTNYOFRGVGQNSMFKG	No Truncation	-1	0.066667	9952.338117	0	2	0.83203	1.86E-106
BW_20_1_111106004325_cidetd_msdeconv1671.txt	YYY_sp|P26608|FLIS_ECOLI Flagellar secretion chaperone FliS OS=Escherichia coli (strain K12) GN=fliS PE=3 SV=1	None	RIKZYNLYTZBDSISFIDTEQQQPRUVMRYDPFUQNKWINGHHBCPEVAKASBUQBCGUIBDIBHVFRGCPHEDGTWBLAE	Truncation at N-Terminal Side	55	0.066667	9721.511537	0	2	0.81291	1.14E-110
BW_20_1_111106004325_cidetd_msdeconv1747.txt	ZZZ_sp|P0A7M2|RL28_ECOLI 50S ribosomal protein L28 OS=Escherichia coli (strain K12) GN=rpmB PE=1 SV=2	None	BAPNAHSUFNNASMISBETOTVBDFNTPOVYWQELRTBMSQDFVAZWKILPBGFMIOYKQVHHPNUUNMUFCRAMUAL	No Truncation	-1	0.066667	9756.063785	0	2	0.811	1.75E-106
BW_20_1_111106004325_cidetd_msdeconv1767.txt	XXX_sp|P0AB74|KBAY_ECOLI D-tagatose-16-bisphosphate aldolase subunit KbaY OS=Escherichia coli (strain K12) GN=kbaY PE=1 SV=1	None	TNBHOZILYVCYBSVZHNNNEEBSZRRMDPKTLZHTPHIDORTWTEAAFWSZAMCRBIHSZRELLOKOSTATPHSK	Truncation at N-Terminal Side	210	0.066667	9565.637745	0	2	0.82442	1.91E-96
BW_20_1_111106004325_cidetd_msdeconv1979.txt	XXX_sp|P0A6M4|DTD_ECOLI D-aminoacyl-tRNA deacylase OS=Escherichia coli (strain K12) GN=dtd PE=1 SV=1	None	RVWFIGITIEOCHEDZQBSACBQNIFPISIYWGMWOUAISBCHTTSZUSVBIICMDWHOKVWZDQZPYSEQSFUHENMPCAUURPZUWBLNHBVAIPZUGVNI	Truncation at N-Terminal Side	42	0.066667	12877.16663	0	2	0.91991	9.05E-132
BW_20_1_111106004325_cidetd_msdeconv1991.txt	XXX_sp|P37690|ENVC_ECOLI Murein hydrolase activator EnvC OS=Escherichia coli (strain K12) GN=envC PE=1 SV=2	None	PTAQBENHUTPDYEDMYTAGTOFIISZTABRQTCGLVFEKDKUKDFFYVIBCUITPPQDTDRZCDAKVDVVEWLYLFTWKDKLA	Truncation at N-Terminal Side	335	0.066667	10101.96699	0	2	0.90153	6.05E-112
BW_20_1_111106004325_cidetd_msdeconv2411.txt	ZZZ_sp|P0A927|TSX_ECOLI Nucleoside-specific channel-forming protein Tsx OS=Escherichia coli (strain K12) GN=tsx PE=1 SV=1	None	NCHMAUCIFAPLGAUCQDBTCKOECOLASKHOZALWGYTGVNDKCDVGASOYOPURNGBGRYDNYEMZNUVNYG	Truncation at C-Terminal Side	74	0.066667	9130.723652	0	2	0.98733	1.23E-99
BW_20_1_111106004325_cidetd_msdeconv2617.txt	XXX_sp|P0AG78|SUBI_ECOLI Sulfate-binding protein OS=Escherichia coli (strain K12) GN=sbp PE=1 SV=1	None	ETHMPUSUYHPYDHMLZTIUSTKAHMFSQRWVNRAOLEGQEIBQKOMDDQTMUUIFOSHYIWZSFOCOQZFDQZYIECC	Truncation at N-Terminal Side	250	0.066667	10579.84408	0	2	0.95502	1.45E-107
BW_20_1_111106004325_cidetd_msdeconv2839.txt	YYY_sp|P16525|TUS_ECOLI DNA replication terminus site-binding protein OS=Escherichia coli (strain K12) GN=tus PE=1 SV=1	None	GEVTRBFTASRUYTHQUVDURDCGYUUPYYKLTHVGTSVOQEVLHELSGMSYPBKKEKRLMUSWNHELYUOBFPOFKBGWTZVDRPAVKUPUVWYDPIHZNUEOEHQHKLFHMIBPSUQNNONKGAZDMGRHZPKGHCBHFWDZMZRPOMKQSIHTMLRALSAWBNRWVCRHVNZMGPFVBCBGUICKSRWMRQDREOCPBCFASGOVEQVZLTDNLSWKSAFZTYHIOVFWSHOPDRCSAVOOVSLNHTEHRADCQEUQRDDPBPCPSNOCORIRBLVWHFHQUOCDRPBQYSUDLRFOCDFFZZATK	No Truncation	-1	0.066667	39696.35557	0	3	0.62883	4.94066e-324
BW_20_1_111106004325_cidetd_msdeconv2841.txt	XXX_sp|P0AFQ2|YBHS_ECOLI Inner membrane transport permease YbhS OS=Escherichia coli (strain K12) GN=ybhS PE=1 SV=1	None	OMEPCCARQTMYFGZVRGPSRCCVZRLSQYYNCZEKDLUITDLECYVIHFASGIMOUFMGFKSITLDAIRGZWRWFVEOQPOWIGPKWNEBUZGVCINUSTPZUBZTMLFHCOLKRDQWBNFVUMKLSAPYPKYHUDMZQEQKEOUDFTCKNIHFSQPEYHSSKUPSPFLIHBWIECCURMUHDEHIIENDKTFMSNLKBFGFCCCKUTTFUUHILMZTSAEQASBZ	Truncation at N-Terminal Side	150	0.066667	28457.71836	0	2	0.77499	2.13828e-312
BW_20_1_111106004325_cidetd_msdeconv2949.txt	XXX_sp|P31125|EAMA_ECOLI Probable amino-acid metabolite efflux pump OS=Escherichia coli (strain K12) GN=eamA PE=1 SV=2	None	BTONCEBCWLANOOTOGZROCKLIOIBBSZIBQABAUEIWEVMBUGHLEYCNIGDTCUTHYYNCIWUBTLNMBMHYLOSHFBUAOLIDYFLYCUYSSQATOGSTQYCTSSDDHKZMUUHQFZVGZRHKFOAEKQSLUYBNPGHADTIRAWNHCGYWNBQNQTDBYMYBCPBUZRHQNDTWOKSOPGGZZBBOTYPOFKRFQATEQAQDNGBQNDYOHCATMGOHZUVLMTWONHQMFGYEPRPGMMUFDMQZZWHSGGBUVWYFWNNISRTGGBBQZKPERHUENNNLNSDSIUIYLQR	No Truncation	-1	0.066667	38431.37215	0	2	0.66761	4.94066e-324
BW_20_1_111106004325_cidetd_msdeconv2981.txt	YYY_sp|P77171|YDCI_ECOLI Uncharacterized HTH-type transcriptional regulator YdcI OS=Escherichia coli (strain K12) GN=ydcI PE=4 SV=2	None	LKDAZKPURDLWUWAWFSBZEALNRISIIQDIFMLLMZGDLNWYVULRASKCYTEBWQCZEDGUGFZCQNZRCEZFLCIIIKHLHLWNOZGYLEPVEGHUKOMEPMBANPWMFKYFWGTPYWYWCVPLPBKUDBSBEZHYIKZRRMWTIWTLBYGUVHKUUOKINVBLVPWEORQNFBVEQGQVGEBWFTATZEOPKYLHSTHSZGMKHVESGAWQSEFIQWKDUGWEDQATKQHKBENWEBDTDBBAWWFBWYEMFYEFQVCOZKSWHLQYUWEZLTSORARIMDKVADPHLCYNBETVIRORNQE	No Truncation	-1	0.066667	39257.34676	0	2	0.67196	4.44659e-323
BW_20_1_111106004325_cidetd_msdeconv3167.txt	YYY_sp|P0ACK8|FUCR_ECOLI L-fucose operon activator OS=Escherichia coli (strain K12) GN=fucR PE=4 SV=1	None	OWMYQBNWTYVGNZIYTZWSLRSIAKDORSAQQATYRWFGAGUDRHNEIYCQGIVTIHNHSVLHNEQIMTMPNKWTFQMGLZNIPIELMFOMWNDLKVCOHBZMUAOKAMWSUSCAQTINKOUNRFUZQFV	Truncation at N-Terminal Side	112	0.066667	16764.06836	0	5	1.0009	1.70E-179
BW_20_1_111106004325_cidetd_msdeconv3171.txt	XXX_sp|P75838|YCAO_ECOLI Ribosomal protein S12 methylthiotransferase accessory factor YcaO OS=Escherichia coli (strain K12) GN=ycaO PE=1 SV=2	None	YILSNWHZDDIKHOWLCPUKUMECITEFECLFTFQGIZHVZPPGTOKKYOUGSWQLHRQQPWCPSGQVSPGKBZHRFIZVPOIGFTMUSTFRMHLRISSKNTRGFBBZSCKSUIOEOLWOOPPZNSZPQPI	Truncation at N-Terminal Side	455	0.066667	16763.30827	0	2	1.0475	3.92E-176
BW_20_1_111106004325_cidetd_msdeconv3277.txt	ZZZ_sp|P0CE55|INSH8_ECOLI Transposase InsH for insertion sequence element IS5K OS=Escherichia coli (strain K12) GN=insH8 PE=3 SV=1	NME_Acetylation	VRLUYVCNIHTCMMBNMSOPQUGUARLVWPVRFNSOQQYBBMQEQKGNMGKCWSAZPUWTBEGBIKGDZCGZVTYUZNLIASRKUYYOLTGHHTDUASOVASFOSBKHCZZKUSYRKHHPLDKMIQRPCLHVPLGOAQLNKZPPSYSCSEKDPFDNYFBPNQPZDYKMOZWAYOTEAVINRMDNKSPUYRFYRCDZVATPUPOQSBHLORVDRWFQYYGHKEFGHQMVADPVBZRVFUCEHICDNYBGMEWLBPUSVMKOGEWKCYYRCQLHBOIZQDYLFUIPNIPFUKCTIMVCOVIZIEMWQHRAZOHARKZMIEVAAQVICZTTNQMRKZUBZ	No Truncation	-1	0.066667	42677.23379	0	2	0.66547	4.94066e-324
BW_20_1_111106004325_cidetd_msdeconv3441.txt	YYY_sp|P76318|YEDK_ECOLI Putative SOS response-associated peptidase YedK OS=Escherichia coli (strain K12) GN=yedK PE=1 SV=2	None	HVWCKUQGVRZISPUYMBWAZTLYVYGAFQHEGVGMMGATYPIFSEIFAMUNEAGNIKSGDRPITDCLQPLBMVQVZAHLLQKFKEFWRTOSUFITUUBCISNDLWECKBYUFEGTGFLBKQRDKSIUOCMHCLPRCNWZMAEHLLIRDBTCSDPCAVAFOUEIMPCTHLDWRMNKWACRMQQUAHOILZAIANDPLLCYIECDWBSRLFWZCMYDINBTCU	No Truncation	-1	0.066667	27173.46074	0	2	0.94297	3.45E-291
BW_20_1_111106004325_cidetd_msdeconv3647.txt	XXX_sp|P52131|YFJP_ECOLI Uncharacterized protein YfjP OS=Escherichia coli (strain K12) GN=yfjP PE=4 SV=4	None	BNMULPTBGMLIYVQZMPAEWYPMOLWLHTEEBUIDMOZFFOQGQFVARLPTDQYHCZPLAKCWQQMQOGIIVOBMSVHEQHMMVTVCVPVGTITIHMYETIPWBQRGYSUMAAKDZCBBYQMKQCRYMDGDFMZBWHFMZLGRGHDLYLVYCMSEGNQEIFHDNLFLDCGNBGWLORYPLDMKMRLDIRYKCHUTOBPEGPSEVIWRYSDBECLKVUVIGVFCOZNYGPPWBWVCFYLWYRTTDVGFOMGWQPBKCFURTLDEOYPOTWSMRWUQGUNKCSCRSRF	No Truncation	-1	0.066667	36345.07497	0	2	0.8686	1.97626e-323
BW_20_1_111106004325_cidetd_msdeconv3649.txt	XXX_sp|P77757|ARNC_ECOLI Undecaprenyl-phosphate 4-deoxy-4-formamido-L-arabinose transferase OS=Escherichia coli (strain K12) GN=arnC PE=1 SV=1	None	TOISGUQPZLBKZRQEPBBFHSASYNOPDZKLYRHVLAOUCRKNOLTFYATUGLNCM	Truncation at N-Terminal Side	265	0.066667	7324.324474	0	2	1.2388	3.60E-75
BW_20_1_111106004325_cidetd_msdeconv495.txt	XXX_sp|P76154|YDFK_ECOLI Cold shock protein YdfK OS=Escherichia coli (strain K12) GN=ydfK PE=2 SV=2	None	ZNLTGDIRSBZBYIBZYIFIICURQGCFUOCBYUFSTOUTONOGZMOQRKHPOCBYOKPTYEOULAGBYFIDAFZCV	No Truncation	-1	0.066667	10444.98171	0	3	1.3687	1.35E-101
BW_20_1_111106004325_cidetd_msdeconv781.txt	ZZZ_sp|P09372|GRPE_ECOLI Protein GrpE OS=Escherichia coli (strain K12) GN=grpE PE=1 SV=1	None	CUAVTNRPABWEGBQBKHQITKP	Truncation at N-Terminal Side	174	0.066667	2675.669618	0	3	1.3901	3.99E-29
BW_20_1_111106004325_cidetd_msdeconv869.txt	ZZZ_sp|P27306|STHA_ECOLI Soluble pyridine nucleotide transhydrogenase OS=Escherichia coli (strain K12) GN=sthA PE=1 SV=5	NME_Acetylation	YDQMQPVCCFMPAYUZYNAFN	Truncation at C-Terminal Side	21	0.066667	2601.429648	0	3	1.428	2.50E-24
BW_20_1_111106004325_cidetd_msdeconv913.txt	ZZZ_sp|Q46877|NORV_ECOLI Anaerobic nitric oxide reductase flavorubredoxin OS=Escherichia coli (strain K12) GN=norV PE=1 SV=1	None	VGPSYOSAVGTOEKBZPHVNLR	Truncation at N-Terminal Side	457	0.066667	2663.403065	0	3	1.4976	6.38E-28
BW_20_1_111106004325_cidetd_msdeconv889.txt	ZZZ_sp|P0A7C2|LEXA_ECOLI LexA repressor OS=Escherichia coli (strain K12) GN=lexA PE=1 SV=1	None	VWPFAZKNGMRSEMHNUGSORDQYWOLCPKN	Truncation at C-Terminal Side	31	0.066176	4058.332518	0	4	1.3491	2.32E-42
BW_20_1_111106004325_cidetd_msdeconv1811.txt	XXX_sp|P32709|NRFD_ECOLI Protein NrfD OS=Escherichia coli (strain K12) GN=nrfD PE=3 SV=2	NME	WUGQVBPLNMHIKGLCLEOIAKBMKRHZLSSCKEBACLMIEICGHZQHDHYYSS	Truncation at C-Terminal Side	54	0.066038	6461.437893	0	3	0.81783	2.07E-71
BW_20_1_111106004325_cidetd_msdeconv1231.txt	ZZZ_sp|P0AB18|TUSE_ECOLI Sulfurtransferase TusE OS=Escherichia coli (strain K12) GN=tusE PE=1 SV=1	NME	CDGFVKEVTUPKUHNNREGRQQPGOAEZTVDEKQSLKAIKWTFSMOKDM	Truncation at C-Terminal Side	49	0.065789	6039.280701	0	5	0.79853	9.63E-66
BW_20_1_111106004325_cidetd_msdeconv1244.txt	YYY_sp|P0A6W0|GLSA2_ECOLI Glutaminase 2 OS=Escherichia coli (strain K12) GN=glsA2 PE=1 SV=1	None	KLBODQGWQDWDSQVYTKTNWPYNZWOMKUFGGRRHSFCDHOYHNKURYSWPAT	Truncation at C-Terminal Side	54	0.065574	7266.206526	0	7	0.52721	3.43E-72
BW_20_1_111106004325_cidetd_msdeconv2961.txt	YYY_sp|P36837|DTPB_ECOLI Dipeptide and tripeptide permease B OS=Escherichia coli (strain K12) GN=dtpB PE=1 SV=2	None	UEFEOQAEWCOFQOVCYEOGGWQCFTQAWOOTRDKLPTGELOIOGVOMCPEQONPVGLOBELQQILHBPKBEACHIDHYEKDUHOUKPPSASVLCCTESUCLKIQBHFVLCGMBBOGZBWASARERUVYPCZHODLFYETTAHZVNSWUASIOBUOABIDZOCFYZEMLFYNOTDERRZADZKSTRIHRVGIUSLFAKKVBMTBQHKLQFSCVTGGVKLRMDDTBSGUBUODQREWZBZPQERLMNURRNZRSNEAUYHVBEBQUDBDBRRDOFOQOOWEGUURAKBDVAHZUHIUAGLNRTHQTFEEHKABABWFLRAPHAREDTOVCWCVURIVOMNBBZWAGNAGTZCMHAYHTKMQPRLNFNUQ	Truncation at C-Terminal Side	368	0.065476	47584.75337	0	5	0.55159	4.94066e-324
BW_20_1_111106004325_cidetd_msdeconv518.txt	ZZZ_sp|P32674|PFLD_ECOLI Formate acetyltransferase 2 OS=Escherichia coli (strain K12) GN=pflD PE=3 SV=1	None	FVDGTTUEAMHSKOELLETOIG	Truncation at C-Terminal Side	22	0.065217	2756.284528	0	3	0.90646	4.30E-27
BW_20_1_111106004325_cidetd_msdeconv1097.txt	ZZZ_sp|P32718|ALSK_ECOLI D-allose kinase OS=Escherichia coli (strain K12) GN=alsK PE=1 SV=1	NME_Acetylation	VTLYAAMQMAEEPLFGICPKDTTLYDPCTDTBFGCUKDEWIG	Truncation at C-Terminal Side	42	0.065217	4755.506138	0	4	0.7776	3.49E-53
BW_20_1_111106004325_cidetd_msdeconv1423.txt	YYY_sp|P06710|DPO3X_ECOLI DNA polymerase III subunit tau OS=Escherichia coli (strain K12) GN=dnaX PE=1 SV=1	None	NFKWRQSMONVPEZZYAPGWGDIUQQAVYWILWCTYREYZKPVCKRIEWIGYIEOZADCSWPWAOSHBARR	Truncation at N-Terminal Side	572	0.065217	9198.844753	0	3	0.81139	2.44E-95
BW_20_1_111106004325_cidetd_msdeconv2049.txt	YYY_sp|P0AGK8|ISCR_ECOLI HTH-type transcriptional regulator IscR OS=Escherichia coli (strain K12) GN=iscR PE=1 SV=1	None	DHMUPUGYBCCOOYTSHERUYUMOVESMDPRKKSDFDORSTWCGNBRM	Truncation at C-Terminal Side	48	0.065217	6543.485977	0	3	0.91858	1.94E-61
BW_20_1_111106004325_cidetd_msdeconv2587.txt	XXX_sp|P24178|YFFB_ECOLI Protein YffB OS=Escherichia coli (strain K12) GN=yffB PE=1 SV=1	None	AZLOFLIZYLTGQRSVMYWKVZOHIHQLNQAGSABRVPKWWCEGNNAHREULHNVBNZTDZTFLANPUAUKLILNAKQQKBSMFWNHMAHDKENCMSMHHUKOEAUZCHYZFRGNHPK	No Truncation	-1	0.065217	14654.52349	0	3	0.98556	2.31E-160
BW_20_1_111106004325_cidetd_msdeconv519.txt	YYY_sp|P08200|IDH_ECOLI Isocitrate dehydrogenase [NADP] OS=Escherichia coli (strain K12) GN=icd PE=1 SV=1	M_Acetylation	MLEEKBVAUZBFSGECQTVZSWB	Truncation at C-Terminal Side	23	0.065217	2712.550568	0	3	1.2979	6.73E-29
BW_20_1_111106004325_cidetd_msdeconv599.txt	XXX_sp|P67701|HIGA_ECOLI Antitoxin HigA OS=Escherichia coli (strain K12) GN=higA PE=1 SV=1	None	LFNVBVRHRAOBDLMFKKCVSS	Truncation at N-Terminal Side	116	0.065217	2733.4206	0	3	1.3562	1.02E-26
BW_20_1_111106004325_cidetd_msdeconv751.txt	ZZZ_sp|P09348|MOTA_ECOLI Motility protein A OS=Escherichia coli (strain K12) GN=motA PE=1 SV=1	None	QGOMKHEEACDRFVQRAKBVSR	Truncation at N-Terminal Side	273	0.065217	2743.86782	0	3	1.3114	2.04E-20
BW_20_1_111106004325_cidetd_msdeconv1778.txt	ZZZ_sp|P36561|COBS_ECOLI Adenosylcobinamide-GDP ribazoletransferase OS=Escherichia coli (strain K12) GN=cobS PE=2 SV=3	None	WMVWYHZBGQRMMVUIDIISANITBLTUMLODSBSEYHTDWWKBWKIYZCZWCSOI	Truncation at N-Terminal Side	191	0.065041	7330.665951	0	7	0.54711	9.94E-74
BW_20_1_111106004325_cidetd_msdeconv1905.txt	YYY_sp|P61316|LOLA_ECOLI Outer-membrane lipoprotein carrier protein OS=Escherichia coli (strain K12) GN=lolA PE=1 SV=1	None	BVVFTGRTGICDDSOGIAYZCNQZLWKNOCSNOBTVBTULKQIBLASCIBPFKUQQHURHNSMFFMGMVAPOMUPNKTLYYIKRLZNFOUORCONDLWLIBMRYAQEBSFQRBCYNMZPGRITQW	Truncation at N-Terminal Side	78	0.064815	16008.22516	0	3	0.76839	8.05E-172
BW_20_1_111106004325_cidetd_msdeconv1167.txt	ZZZ_sp|P0ABC0|ATPZ_ECOLI ATP synthase protein I OS=Escherichia coli (strain K12) GN=atpI PE=1 SV=2	None	KSAOIFSYUNTCTSFLKWVRBQRHFIVVFMWMWSMYMNBYUUPERQHBYVOLGSGDDASOMYAQGO	Truncation at C-Terminal Side	66	0.064516	8633.275944	0	2	0.80048	1.12E-89
BW_20_1_111106004325_cidetd_msdeconv1661.txt	XXX_sp|Q47270|NINE_ECOLI Prophage NinE homolog OS=Escherichia coli (strain K12) GN=ninE PE=3 SV=1	None	WFTQMQGUZZOCISNDSSZRZFSOPAHBQVDQKFFWKYAKPCLWIFLYLZMPOFFF	No Truncation	-1	0.064516	7376.443283	0	2	0.82187	9.11E-74
BW_20_1_111106004325_cidetd_msdeconv229.txt	ZZZ_sp|P31069|KCH_ECOLI Voltage-gated potassium channel Kch OS=Escherichia coli (strain K12) GN=kch PE=1 SV=1	NME	OVGYVLPVOPHQAITSLFCMWYQGH	Truncation at C-Terminal Side	25	0.064516	3155.608865	0	2	0.87499	1.77E-30
BW_20_1_111106004325_cidetd_msdeconv2819.txt	YYY_sp|P76175|CLCB_ECOLI Voltage-gated ClC-type chloride channel ClcB OS=Escherichia coli (strain K12) GN=clcB PE=1 SV=2	None	ZPPIGUBNOEYYSSNNRDPBHDUZIDZUDCAGTHIFOTDODYDOCOHMRDYPYTFNVDHDMMPHDFUSKPZZAGNNGQARVDACRBEAIUDSAGBBGVBBLDYRAGHDHSUFCSMDNWTACFNLNTKMCYQNLBMWMRFANZUACIDEBOSDZEVDCPZUFREYUGYRCYFOTDTHTMZVVIDONOOWOKLYAIVZWMAAKUWKUHRVHDDCYQEBWVBBTVIABAONNRCDTZDFERCLMZZAORMCKSDATEOESGPMIWBVZWCDBKUHRKKZK	Truncation at N-Terminal Side	141	0.064516	35178.49198	0	2	0.6867	4.94066e-324
BW_20_1_111106004325_cidetd_msdeconv2861.txt	ZZZ_sp|P0AFZ7|TRKH_ECOLI Trk system potassium uptake protein TrkH OS=Escherichia coli (strain K12) GN=trkH PE=1 SV=1	None	ECOWFUOKKTPRLTRFDCCYBQLAZSHYLPFSYZAVWQBCYOVHELBOCWBUHRMKOHRUQTASZZGIWSSFSSTGBVNSPYOOAEKBTQBCCTUNZUVKVUWVHAMRAGISFGKAWFYTPOBZTCTPVEGIWTKSWAEUKDSCFCZUECTTADGBZLYCOOZKAEZCLMEFBTTFHFTTUFNNTUPVNAKAMSUYAUCBELLNITCQUAUNDKVVZUKQEMVOUHIIHKPIIMTCUHLQSUMZSREIPBYUODRDTMYZRLKEFOMCABZSSFRHLNEPROUMLOMQENWQHYAZALZAQDMRVGHIRAFUVIYUUAKQYLOB	Truncation at N-Terminal Side	159	0.064516	41532.13948	0	2	0.59916	4.94066e-324
BW_20_1_111106004325_cidetd_msdeconv3011.txt	XXX_sp|P75901|EFEU_ECOLI Putative inactive ferrous iron permease EfeU OS=Escherichia coli (strain K12) GN=efeU PE=5 SV=2	None	TWYZQQRPFCBGYSZZIAVKRYBSROSCIWARWGTGMHMCTBWSFFMKDRHKHOGNSBCRKOIKUQYHTFEZCQNRMPDSMCTTDGQZFHPLZQYUUOHAKUNFYHKZDBTDARHREMOIQRIPYBWVIDBUAQAAEQBRERWVSZNGIMPESUZPUUEVHSWQNGKPBCLQSHKWZCABMEKIFBABPUOOZHGPZEPTYLHBYSKUOWYCWTGOFNMISCPZDADGMAGROLIUPGZNTAEHSFVHQZGBAUFODRSZHLRKIKWEHZYCILSM	No Truncation	-1	0.064516	35063.5431	0	2	0.76108	4.94066e-324
BW_20_1_111106004325_cidetd_msdeconv3029.txt	XXX_sp|P0ACE3|HHA_ECOLI Hemolysin expression-modulating protein Hha OS=Escherichia coli (strain K12) GN=hha PE=1 SV=1	None	SEVFTRTONFGEIQELMDWBDZHRHBAPVNWFHBEPEMBWVPMQOCLNRWIWQACANBYUPABFMLDFHNVF	No Truncation	-1	0.064516	9160.527438	0	2	1.0573	1.68E-93
BW_20_1_111106004325_cidetd_msdeconv3073.txt	XXX_sp|Q46793|YGEN_ECOLI Putative uncharacterized protein YgeN OS=Escherichia coli (strain K12) GN=ygeN PE=5 SV=3	None	HKMZTFFSFZDGNIKBWTIWSWAYERWSYIUOYGLEIPGBYUKNBVSYMATSETPYVBAWUZGVLCTEQZTGEPKPUCAQIQMHITSGFOYKGRZGQOGSMCDHERCOUSRZFEGCOSPFDHDGBBHFHAVTQEVVYAWADPWPLLUBYKOWPCWFYNFQSAGSZUIGDMKCVMKVALQFQLKRILYULGSCBFLMERHQMSHNKZQYORPBEKMRPACNSMEQRUAWPSSQNLN	No Truncation	-1	0.064516	29088.11126	0	2	0.83746	0.00E+00
BW_20_1_111106004325_cidetd_msdeconv3097.txt	ZZZ_sp|P0AGK1|UBIA_ECOLI 4-hydroxybenzoate octaprenyltransferase OS=Escherichia coli (strain K12) GN=ubiA PE=1 SV=1	None	BQTRKZMHOCUQIRTBILCRSFHESMWQGETFMCHUTSKGUAHADNABEOVMDIONBOCTCOBHOLFAWAUUAHSZAUNDYKZHRCOULQPGFLHRDMKRKFFQKQGFPVFSNHOOSBYDHVNPMDVPFAQERLTKZNPTBSIOIKODRTZUKMDODUGUYVGDVRVVPTVVIHIUSAKHNITGVLKUQUBZKBSKL	Truncation at N-Terminal Side	93	0.064516	25203.50486	0	2	0.93683	2.27E-269
BW_20_1_111106004325_cidetd_msdeconv3431.txt	ZZZ_sp|P45759|GSPE_ECOLI Putative type II secretion system protein E OS=Escherichia coli (strain K12) GN=gspE PE=1 SV=1	None	ZDBMTQPIQKHVFHTCRHIRGCWWQDSREDQDQMCHQOGMIHIWBDEOAFWDFNKKEBLBTQGQBUFYCPKTAGCZRNQZEWBUHBKSWLARARNEZZGHKTVEZPTORQUWVODDKRWQHIRSGUEBKAFOWHOPMDAVAFIWRIROAEELEQKMQPICHUVFYCEDEKGYUIUKBPWPKQFGDEGVTHHOVLEGLTUSNHNHINYKTZNEBNOZVNYOGLTTLRLUGZSWSLCYC	Truncation at C-Terminal Side	237	0.064516	30346.9389	0	2	0.95273	4.94066e-324
BW_20_1_111106004325_cidetd_msdeconv3509.txt	YYY_sp|P21514|YAHA_ECOLI Cyclic di-GMP phosphodiesterase YahA OS=Escherichia coli (strain K12) GN=yahA PE=1 SV=2	None	IGSZIIFDLFNBRTETQVEIQYEOPUFFVSHOEZUKLMHGYCYIIOBUKADTEDIBKDUGFBVQWYPUWYEUCZDKLFRVAUTCSGGKOIZZRWOSPWWIZWMCYHTQNCAFQLUTYGMMGYDFIYZQELWGKFWKLREZOBBYIUBILIYBCSQRWWQVQFVLGNKAGZINNLYLMTIQNFLTSVVPAINHRHKLZOMQUDCNVGRGTFRSSPZMSNLFDWGEFODLDKOYAETVEBIQTTTKZGIVMNGAWNRCKWDULBNZWKQYVIBLZTGOCEOLICZYEPEHDPZWZFNQLQHSOLLYYTCOTPPNKBKOULZMCHUAUQKCBUKVKCEQAVHEKTLQZUIYIYFAKAZVMHVERS	No Truncation	-1	0.064516	46121.02535	0	2	0.6916	4.94066e-324
BW_20_1_111106004325_cidetd_msdeconv529.txt	ZZZ_sp|P0A759|NAGB_ECOLI Glucosamine-6-phosphate deaminase OS=Escherichia coli (strain K12) GN=nagB PE=1 SV=1	NME_Acetylation	WGQAUUHUTTOIYOLSWB	Truncation at C-Terminal Side	18	0.064516	2593.448184	0	2	1.3054	1.69E-21
BW_20_1_111106004325_cidetd_msdeconv621.txt	ZZZ_sp|P0AD68|FTSI_ECOLI Peptidoglycan DD-transpeptidase FtsI OS=Escherichia coli (strain K12) GN=ftsI PE=1 SV=1	None	ICVHUNCEDFYQVWMEHEKTOKIRMTFUEDTUPNRUAZUDSS	Truncation at N-Terminal Side	546	0.064516	5487.426785	0	2	1.3757	6.72E-56
BW_20_1_111106004325_cidetd_msdeconv899.txt	ZZZ_sp|P38489|NFSB_ECOLI Oxygen-insensitive NAD(P)H nitroreductase OS=Escherichia coli (strain K12) GN=nfsB PE=1 SV=1	None	CDWDHGUOZSUSECPZIBRTLWFRNQGTRVYLWAACHIT	Truncation at N-Terminal Side	178	0.064516	4885.531386	0	2	1.3381	6.95E-53
BW_20_1_111106004325_cidetd_msdeconv1072.txt	ZZZ_sp|P37349|DHAM_ECOLI Protein-lysine deacetylase OS=Escherichia coli (strain K12) GN=dhaM PE=1 SV=3	None	HPVCZVDLZTNFTLSERDGSMLMIDSCEBTDUQIQDVVYEKDFEHGEABIHBIMQELCQNIHPYAEFUEKNBZEBPBOCIGIGYRUQISAVAWF	Truncation at C-Terminal Side	94	0.064171	11179.23275	0	11	0.52674	4.12E-128
BW_20_1_111106004325_cidetd_msdeconv1116.txt	ZZZ_sp|P37349|DHAM_ECOLI Protein-lysine deacetylase OS=Escherichia coli (strain K12) GN=dhaM PE=1 SV=3	None	HPVCZVDLZTNFTLSERDGSMLMIDSCEBTDUQIQDVVYEKDFEHGEABIHBIMQELCQNIHPYAEFUEKNBZEBPBOCIGIGYRUQISAVAWF	Truncation at C-Terminal Side	94	0.064171	11179.23275	0	11	0.5324	4.12E-128
BW_20_1_111106004325_cidetd_msdeconv861.txt	XXX_sp|P0AFG0|NUSG_ECOLI Transcription termination/antitermination protein NusG OS=Escherichia coli (strain K12) GN=nusG PE=1 SV=2	None	PHDFRYIIKVSTSGNIVWAAYYFIZLENTTGPZRVLOIS	Truncation at C-Terminal Side	39	0.064103	4652.4431	0	5	1.3645	1.72E-50
BW_20_1_111106004325_cidetd_msdeconv506.txt	ZZZ_sp|P45564|YFEN_ECOLI Uncharacterized protein YfeN OS=Escherichia coli (strain K12) GN=yfeN PE=3 SV=1	None	WMVGDSRVOMRYFVTFGOESB	Truncation at N-Terminal Side	233	0.06383	2790.854135	0	3	0.90233	6.25E-25
BW_20_1_111106004325_cidetd_msdeconv1127.txt	XXX_sp|P77180|YKGH_ECOLI Uncharacterized protein YkgH OS=Escherichia coli (strain K12) GN=ykgH PE=4 SV=1	None	TPRMWAVTOIGVBDVNKAQSTRGZEBHQSVWSUUMUZGKYSMIDZZSOPNLKIKVBAWPSSPIZHORFGNLVC	Truncation at N-Terminal Side	149	0.06383	8868.069779	0	3	0.7998	9.07E-100
BW_20_1_111106004325_cidetd_msdeconv2521.txt	ZZZ_sp|P0A9V8|SQUU_ECOLI 3-sulfolactaldehyde reductase OS=Escherichia coli (strain K12) GN=yihU PE=1 SV=1	None	OZGRVDIGKGBCQLFZWQKRPRNBWQRYAORTKAHABWLWODPVDMRWLNDCDZFSENIEGABONMNIBITCBFREGMFSTLHACVSKYMNBCGWWCASBVESYDPFDQDUWUZIVDGTZGKKBNTPINVPMNRNNWDHROPSAOGNHUFAIBMFDCDUIZDYFIQRCELLMPPICQQWMPMECADMWNCEEAZOGQWISNKBPOAZCAZZYGBUPIPMAZIQEIBVLUSPNDBGWZPARRQQPYNYMZYQCCIECFMTVSDKLOSDQWMECLRDGFFTBZMPLRKKHGPCEBZCBWG	No Truncation	-1	0.06383	36693.93962	0	3	0.65451	4.94066e-324
BW_20_1_111106004325_cidetd_msdeconv2833.txt	ZZZ_sp|P77376|YDGJ_ECOLI Uncharacterized oxidoreductase YdgJ OS=Escherichia coli (strain K12) GN=ydgJ PE=1 SV=2	None	YLIDRENHHFHPYONSFBZAGFNKLEDAKNOQVPZMBLMNHCETVUOUCSFBQOENLDTWBDHOYOPNASUIZOMUOFMFGOITDENTWCQSVLNHCAKFUCLTGMMPSKZCWMDEOSBITOSUFVKPRBVUNSNNRTASUUTHEWIESTPKUBFWMRQTKBNAVOLGCVFISTAVUYOURIEZCUGNLTCOSSNVSCTFTYVNUHVTEHIZBMQHTFEOLSTCLFAITYWINAFGDOFWLSTAMFVPWAAHFEOKYDYIMITAWENQQUUCTOLUQCIRDZLIFFPKDGAFSMQTSFFANW	Truncation at N-Terminal Side	44	0.06383	38743.45	0	3	0.6455	4.94066e-324
BW_20_1_111106004325_cidetd_msdeconv2965.txt	ZZZ_sp|P27248|GCST_ECOLI Aminomethyltransferase OS=Escherichia coli (strain K12) GN=gcvT PE=1 SV=3	None	IKSZFAQUVESPBTMSAANPNWNLLPFAVSARZEUTNRFDUWPGOQSPSEOAKRSHWAWGGEGZKZAWLDEEPKGMMZEDVAMGOQCUTPQRRUZLKBMAZSOMMBZOKFKNONLRRGRRSBMZPUWBSCWCZWEEAEVUFWUFFYTKYRYDEWEPQATEEOGBHENZWGQFTWFAFVKRNYYOLKNQOTDDASTKHRVARVNFSTMNYNFKNSHMNPNELUALIRFSIDERNQAGERSAAQOTMTBTMBLKYCEKYGNWVYWRSPBIHYHPPTYPFSQNEDGKGRLUORNFUFDFSAUFWGFLQNOKAHFBBRTDREFUICFWZHVQLEVABYSQQVDWKQZTRSWFMTDZURYITWZ	Truncation at C-Terminal Side	359	0.06383	45593.54362	0	3	0.5672	4.94066e-324
BW_20_1_111106004325_cidetd_msdeconv698.txt	ZZZ_sp|P45578|LUXS_ECOLI S-ribosylhomocysteine lyase OS=Escherichia coli (strain K12) GN=luxS PE=1 SV=3	None	IIBLHNCTVMMITGRDWBHOVWSWLVNIQK	Truncation at C-Terminal Side	30	0.063492	3776.91047	0	4	0.92447	8.58E-38
BW_20_1_111106004325_cidetd_msdeconv1617.txt	ZZZ_sp|P14900|MURD_ECOLI UDP-N-acetylmuramoylalanine--D-glutamate ligase OS=Escherichia coli (strain K12) GN=murD PE=1 SV=3	None	GITMWQQQORTEHDRFRLYRNGBFBFBWIVPGTGMKMPZAVILTSBGINVFRCEVSOKZAY	Truncation at N-Terminal Side	377	0.063492	7459.705455	0	4	0.8301	4.64E-83
BW_20_1_111106004325_cidetd_msdeconv443.txt	ZZZ_sp|P0C0L9|ISCX_ECOLI Protein IscX OS=Escherichia coli (strain K12) GN=iscX PE=1 SV=1	None	TVEGLANVTVMNAOOGFNCRICNZKQPEBKBMPGGQQLLFHDZNZEZBOGITIDVRKVZNFBFERK	No Truncation	-1	0.063492	7971.42718	0	4	1.3099	2.99E-86
BW_20_1_111106004325_cidetd_msdeconv1457.txt	XXX_sp|P0A9K1|PHOH_ECOLI Protein PhoH OS=Escherichia coli (strain K12) GN=phoH PE=1 SV=1	None	QWKTNOZUSEYRAVHIYCTNZTRMRSKDLHKUWQLOTUUGQDZNUINAVFSLIYGNGODZBTFYQTGGWMUBPAOSIDK	Truncation at C-Terminal Side	79	0.06338	10131.23054	0	4	0.84561	2.29E-108
BW_20_1_111106004325_cidetd_msdeconv2413.txt	YYY_sp|P76347|YEEJ_ECOLI Uncharacterized protein YeeJ OS=Escherichia coli (strain K12) GN=yeeJ PE=3 SV=3	None	PYHFLCWAAELTWQHIDOGOVDGFPELGHENLINVIKNADSEEDMHDOTOTUFPTMPFZLMYNICUSOBZYGOFOFVTWSBNRBKOHBBZCCNSKBIZFIVYAKVEOLNZYKQZTWPWFODCWAHRUBAICUTVHHTTRNZBRLBTFACLY	Truncation at C-Terminal Side	151	0.06338	19562.88995	0	4	0.85084	1.41E-207
BW_20_1_111106004325_cidetd_msdeconv1512.txt	ZZZ_sp|Q46916|GUDP_ECOLI Probable glucarate transporter OS=Escherichia coli (strain K12) GN=gudP PE=1 SV=1	None	GRQDVMQAYINHZRINHLYUTGRDLRWEDURBVMRMIIBCOCUFSOEMEFODSOYY	Truncation at C-Terminal Side	56	0.063025	7644.802524	0	6	0.53474	1.23E-74
BW_20_1_111106004325_cidetd_msdeconv1030.txt	YYY_sp|P75823|LTAE_ECOLI Low specificity L-threonine aldolase OS=Escherichia coli (strain K12) GN=ltaE PE=1 SV=1	None	ATPSUOSUMBMFMWDYFSGEOT	Truncation at N-Terminal Side	311	0.0625	2949.563701	0	3	0.52824	1.72E-26
BW_20_1_111106004325_cidetd_msdeconv1776.txt	YYY_sp|P39367|YJHP_ECOLI Uncharacterized protein YjhP OS=Escherichia coli (strain K12) GN=yjhP PE=1 SV=1	None	TICVOWUCISUMGUZQVHRMLMKCPTDZIWKTWGDZVQSRLIZNTZTKPAHNEDQLSPRC	Truncation at C-Terminal Side	60	0.0625	7330.668119	0	7	0.58934	5.38E-80
BW_20_1_111106004325_cidetd_msdeconv690.txt	XXX_sp|P32675|PFLC_ECOLI Pyruvate formate-lyase 2-activating enzyme OS=Escherichia coli (strain K12) GN=pflC PE=3 SV=2	None	QYICCDNOCLVACAFTMGEBVVCZAPVAADDUWYEPRBFDPWDE	Truncation at N-Terminal Side	248	0.0625	5225.581823	0	5	0.93141	1.12E-56
BW_20_1_111106004325_cidetd_msdeconv806.txt	XXX_sp|P64540|YFCL_ECOLI Uncharacterized protein YfcL OS=Escherichia coli (strain K12) GN=yfcL PE=4 SV=1	None	IKPWOVSUBSUWPCRHPUFCH	Truncation at N-Terminal Side	71	0.0625	2855.530479	0	3	0.92305	1.05E-24
BW_20_1_111106004325_cidetd_msdeconv82.txt	ZZZ_sp|P76170|YNFB_ECOLI UPF0482 protein YnfB OS=Escherichia coli (strain K12) GN=ynfB PE=1 SV=1	None	FZFNOZQEPEAUOAEYDTFDOFHMKVMLB	Truncation at N-Terminal Side	84	0.0625	4014.267863	0	2	0.94697	4.45E-37
BW_20_1_111106004325_cidetd_msdeconv898.txt	YYY_sp|P67701|HIGA_ECOLI Antitoxin HigA OS=Escherichia coli (strain K12) GN=higA PE=1 SV=1	None	RPUSQHLAIASOOBPNGTKMSBDQWMIKNNSELUKLGAMR	Truncation at C-Terminal Side	40	0.0625	4886.243501	0	5	0.94249	3.45E-52
BW_20_1_111106004325_cidetd_msdeconv1173.txt	YYY_sp|P21177|FADB_ECOLI Fatty acid oxidation complex subunit alpha OS=Escherichia coli (strain K12) GN=fadB PE=1 SV=2	None	NYMMRYZGKRGYOBEKNLOBQYOKVWMTWZYMVSVIKNDQIZWWCVOKDCEFLVNYNMLFRBOVZBCSS	Truncation at N-Terminal Side	660	0.0625	9306.47455	0	3	0.8431	1.00E-89
BW_20_1_111106004325_cidetd_msdeconv1223.txt	ZZZ_sp|P0AAK1|HYCB_ECOLI Formate hydrogenlyase subunit 2 OS=Escherichia coli (strain K12) GN=hycB PE=3 SV=1	NME	PEVSTDPIUNGKBVQDGFBHQAYCFEYAIQMSRTMUOIRGAONBSOPFLUNTQDUAAU	Truncation at C-Terminal Side	58	0.0625	7171.338825	0	2	0.83628	3.31E-78
BW_20_1_111106004325_cidetd_msdeconv1369.txt	ZZZ_sp|P0A790|PAND_ECOLI Aspartate 1-decarboxylase OS=Escherichia coli (strain K12) GN=panD PE=1 SV=1	None	TVOKGMNOPSGMGPSZFMGLRVWZHUTAIAAKMIHKHZYRDCNPQHGBFMSAIVFYTIILE	Truncation at N-Terminal Side	65	0.0625	7267.484408	0	4	0.92804	3.03E-83
BW_20_1_111106004325_cidetd_msdeconv1375.txt	XXX_sp|P08401|CREC_ECOLI Sensor protein CreC OS=Escherichia coli (strain K12) GN=creC PE=1 SV=2	None	AZHLZPNEYZHKRRPIMYOMTUTYESZHGCSTOZDKWKZNQHBTTHHMIPVFHANGW	Truncation at N-Terminal Side	417	0.0625	7251.774968	0	2	0.8068	1.13E-76
BW_20_1_111106004325_cidetd_msdeconv1401.txt	YYY_sp|P25714|YIDC_ECOLI Membrane protein insertase YidC OS=Escherichia coli (strain K12) GN=yidC PE=1 SV=2	None	ZVTGTZSBNFNAWQLPKUPNPZKLSCOYPALCGATYIZAWPZTSDVDEOLQKGPGKICELPITBDZTBNYIQCSZMTIPKIEFNBULMCVFG	Truncation at N-Terminal Side	456	0.0625	10686.35756	0	2	0.79168	6.35E-123
BW_20_1_111106004325_cidetd_msdeconv1665.txt	XXX_sp|P64448|YNBE_ECOLI Uncharacterized protein YnbE OS=Escherichia coli (strain K12) GN=ynbE PE=4 SV=1	NME_Acetylation	UFFIGTBOSKHIIGYSETMTGHCHLWICDRVETYGDQCNEKUONMINVPPHYRQONKCVL	No Truncation	-1	0.0625	7584.916276	0	2	0.82031	8.97E-72
BW_20_1_111106004325_cidetd_msdeconv1743.txt	YYY_sp|P77357|ABGA_ECOLI p-aminobenzoyl-glutamate hydrolase subunit A OS=Escherichia coli (strain K12) GN=abgA PE=1 SV=2	None	DBFCPGGDGVFHUORZIVCZHELMNFKUGCEMQHMHOOEPPRHCHRWHHIEOTAIOKUWTACVOZNPWPOTF	Truncation at N-Terminal Side	364	0.0625	9697.318509	0	2	0.82154	5.89E-95
BW_20_1_111106004325_cidetd_msdeconv2223.txt	ZZZ_sp|P08868|YUAZ_ECOLI Uncharacterized protein YuaZ OS=Escherichia coli (strain K12) GN=yuaZ PE=4 SV=2	None	GHBBYARULUOZPESDPYPGVUZPMNLGCPFVFVYCQSAQCSONPPTKKVRHKIZGWNTIHIONGFGMKLDCRZAHLRPEWAWALVQWNU	No Truncation	-1	0.0625	11015.9364	0	2	0.86262	3.11E-124
BW_20_1_111106004325_cidetd_msdeconv2859.txt	ZZZ_sp|P0ACR2|YDHB_ECOLI Uncharacterized HTH-type transcriptional regulator YdhB OS=Escherichia coli (strain K12) GN=ydhB PE=4 SV=1	None	RNTTUGMGHFKPRLEEVGQTHQQYHRNKMSGCLVAULQCZMVWCKMUBHLQRHQZYNRKWPSEHOCZTDOAHMMSDCMBFBLRFDALSWNNYRBRUYTSOBWCQOCDNLNQLIASQRMSOUOYOZHPQNNDRERHUUUMOGWRGNQADSHSTUQWGGVKUBURTTFRAPFOGGODTFWAAATCKHBGUFAUTEKSONMQTIQSKOAKHRQGHONUEIKYBHYWAUFERVTADEFNYQWERGYSWUIOVAOEWRAQEGFDHHMRASDZPSNCFLOHMKNAFHAOOOMRMSFHZIMTLIFTCQMMRBCQOGH	No Truncation	-1	0.0625	40546.95663	0	2	0.61262	1.97626e-323
BW_20_1_111106004325_cidetd_msdeconv3189.txt	XXX_sp|P32051|YDEK_ECOLI Uncharacterized lipoprotein YdeK OS=Escherichia coli (strain K12) GN=ydeK PE=5 SV=2	None	EALGDKTOZGWCILRSNIISEBOQZMSVUVIGVGRUADQCDFUFARITBOULRIUDNTAQWGMDNREUUFWMOGCVIHSPUOMBYVODDKNGOACUZQYQZNKSTNIZWLLOMAIRPSWVAMUQOCUHPSECBTFMDAHUNODHGVFMUILDFRKUOOYEGEAEPZZPZUKPBPYYUSZTIPHYICFRWOWOVBVPSAATZWIRDTSQECSHRDZIKVZQAETYOVMPQGOLHBFLMWCZMIFYIQTBIZUVZHTFGUCQNGEDMZCQKWFEQKPLEBIOKKRTNULZGNRZDOKNGNKBUQNAWCUPZQIYCDLLUAKLYFVMNKAEUWBRPCUFZMOW	Truncation at N-Terminal Side	985	0.0625	44031.90347	0	2	0.66896	4.94066e-324
BW_20_1_111106004325_cidetd_msdeconv3239.txt	ZZZ_sp|P37052|YCHJ_ECOLI UPF0225 protein YchJ OS=Escherichia coli (strain K12) GN=ychJ PE=1 SV=2	None	IZGHRFDGQAOKKTIPPBQFNLLCCPWLNLNLQVWOKKNUGGNIMFBTIYQOBTISYGPQTDMMTQEGMIWSSIVORSROLPRVRZDOQAFFFYPDATEOHFIUPCRHEHADGUMPKGVDTQCSBHVUDRPYLZYQHBI	Truncation at C-Terminal Side	139	0.0625	17440.14453	0	2	1.0504	8.99E-192
BW_20_1_111106004325_cidetd_msdeconv3499.txt	XXX_sp|P76440|PRET_ECOLI NAD-dependent dihydropyrimidine dehydrogenase subunit PreT OS=Escherichia coli (strain K12) GN=preT PE=1 SV=1	None	DTVTODWGHWMPTTPOBTWRCKOWKSHOGIFRMCSMBGQPKFDRTVDDVVCMMGSDDCMPIIAZWGDSRWKZOYTFUYLOETVFQALQMYAHTOKRKLLRGCYGLLRCDNWFWGHACUQPFCCBNLBVEFNQUSICOZKTTBKUHWYVLZZFBUKUWKYAYQWFCQINCERVYRTZMCQVFRZCGYTANZNBRFPDBDSQEZZMDTPPPDTLSOQPYBLYHTTCQLIKEEFPNAVLBMQQZWPRFVWSDLCDSVLMUHWZASALKAOQZMKSFQHWQPPFSBHQOSCTLTWLYHOUFFQHQYBCIFVCVNUNUEWLPHQNSIDTCOOWWPKBGFEASFIBKWMGANOPA	Truncation at N-Terminal Side	63	0.0625	44451.19833	0	2	0.70944	1.4822e-323
BW_20_1_111106004325_cidetd_msdeconv3585.txt	ZZZ_sp|P23847|DPPA_ECOLI Periplasmic dipeptide transport protein OS=Escherichia coli (strain K12) GN=dppA PE=1 SV=1	None	YLYYCBZHGFTUHTMOPPMFVZVSRPQFFVKCUSBUBHRKRTLVOKDSDYVGCQUWFKDDNHYZRODTLMNLVRYVNMMZPOSYHVPWLIZEPVAEQELBVZSKPNOMQHTSEMLUNQAYIOHZVLLUQETNADLQHOVOAREWEDPGLWDUYFMPDFSOFNCNZEWDTGUUCWQEPYVOCWGVGIHLQGDTMYRTOTLZERTTHZWBASOVPVQVHNCLWLRQBCSSOQVQRUDVUSKKKRCEMGYWKEKFQZOOCVNBRMVBUOVRUPBLDVAWZWHCTSTSZGUZIKODWLCSCPUWDTRGLWARZEESZZPMZWENACWOMDMGEKZFVBYNEBFADHZVRYQMRMLFETCDQNAOWYZCWAI	Truncation at C-Terminal Side	367	0.0625	47628.72542	0	2	0.75327	4.94066e-324
BW_20_1_111106004325_cidetd_msdeconv379.txt	ZZZ_sp|P23910|ARAJ_ECOLI Putative transporter AraJ OS=Escherichia coli (strain K12) GN=araJ PE=1 SV=1	None	HWKHALQFPKWBHOCGNLSPNBPKFVPHPWAMPZZCWDCFOAQOTIQPUIAUKTP	Truncation at N-Terminal Side	339	0.0625	6979.203426	0	2	1.3332	1.51E-71
BW_20_1_111106004325_cidetd_msdeconv451.txt	XXX_sp|P0AG71|RMUC_ECOLI DNA recombination protein RmuC OS=Escherichia coli (strain K12) GN=rmuC PE=3 SV=1	None	CAWQAAQQDYONFVTCBWGODNRPCTWMHVBPPGOMVLRRRLKQIFLKMYHCWS	Truncation at N-Terminal Side	421	0.0625	6964.36183	0	2	1.3274	2.62E-70
BW_20_1_111106004325_cidetd_msdeconv923.txt	ZZZ_sp|P0AER0|GLPF_ECOLI Glycerol uptake facilitator protein OS=Escherichia coli (strain K12) GN=glpF PE=1 SV=1	None	HEMCRZTHLGRTDSIVWEIQKROFDZCGONODHDFASNZE	Truncation at C-Terminal Side	40	0.0625	5196.92728	0	2	1.5004	3.49E-52
BW_20_1_111106004325_cidetd_msdeconv933.txt	ZZZ_sp|P0A8J4|YBED_ECOLI UPF0250 protein YbeD OS=Escherichia coli (strain K12) GN=ybeD PE=1 SV=1	None	YZFTVYFZMHGLSALAUNPOMIYKBKLNBAIKMTCGRGVSCUQCIZSNMIBCVSDFFVCHNCSSWCGUUBGTTNVEZKYKHSYTRLT	No Truncation	-1	0.0625	10273.25628	0	2	1.3512	4.16E-117
BW_20_1_111106004325_cidetd_msdeconv1644.txt	YYY_sp|P0AAZ7|YCAR_ECOLI UPF0434 protein YcaR OS=Escherichia coli (strain K12) GN=ycaR PE=1 SV=1	None	HQCBOQVKESGBKPQYCBZDONSCOIKLKSGLVDDZAVMSTAZRVLIVKVREDLOWTVZG	No Truncation	-1	0.061947	7324.207155	0	6	0.58473	5.25E-79
BW_20_1_111106004325_cidetd_msdeconv3672.txt	ZZZ_sp|P0A786|PYRB_ECOLI Aspartate carbamoyltransferase catalytic subunit OS=Escherichia coli (strain K12) GN=pyrB PE=1 SV=2	None	FCESPSQWASBETYLQVEQYEDDOYDEWCNLDKGGEKTR	Truncation at N-Terminal Side	272	0.061728	4817.57293	0	5	0.80724	1.52E-49
BW_20_1_111106004325_cidetd_msdeconv1335.txt	YYY_sp|P0AAX6|MCBA_ECOLI Uncharacterized protein McbA OS=Escherichia coli (strain K12) GN=mcbA PE=2 SV=2	None	SCAPOULDSLKOTQIKPNWONPDSCPAFRMVASMMTRLEDLSOBHRLYLCCDOQGQSPIZKYHFPSVPEWELRPZFQRGOBRZSAQ	No Truncation	-1	0.061453	10876.77693	0	10	0.81763	4.97E-116
BW_20_1_111106004325_cidetd_msdeconv630.txt	XXX_sp|C1P613|YQEL_ECOLI Uncharacterized protein YqeL OS=Escherichia coli (strain K12) GN=yqeL PE=1 SV=1	None	HNQSFQANYRWKRAESCWVYAOALQK	No Truncation	-1	0.061224	3338.65195	0	3	0.90626	1.77E-31
BW_20_1_111106004325_cidetd_msdeconv3551.txt	XXX_sp|P0A9I3|GCVR_ECOLI Glycine cleavage system transcriptional repressor OS=Escherichia coli (strain K12) GN=gcvR PE=1 SV=2	None	WNGQGPGLZGVBZMVWRIGSEMWUIGDVGWGEVFVMMPOWOHMSEKTTVEWIOIMPMHRRLLOKTIGDIQHQLEINCMANCNBUWUWSQFTCLOYPG	Truncation at N-Terminal Side	93	0.061224	12215.56336	0	3	1.2065	2.86E-130
BW_20_1_111106004325_cidetd_msdeconv551.txt	YYY_sp|P0ACJ0|LRP_ECOLI Leucine-responsive regulatory protein OS=Escherichia coli (strain K12) GN=lrp PE=1 SV=2	None	RELQMPAOVCQZINKRHPVSBWQ	Truncation at N-Terminal Side	141	0.061224	2917.4803	0	3	1.3029	2.49E-30
BW_20_1_111106004325_cidetd_msdeconv635.txt	ZZZ_sp|P0AAT2|YBDF_ECOLI Uncharacterized protein YbdF OS=Escherichia coli (strain K12) GN=ybdF PE=4 SV=1	None	EIVQTUNUCEYIBYDQTTKSDADM	Truncation at N-Terminal Side	98	0.061224	2918.519971	0	3	1.3546	1.62E-29
BW_20_1_111106004325_cidetd_msdeconv833.txt	XXX_sp|P0A7R5|RS10_ECOLI 30S ribosomal protein S10 OS=Escherichia coli (strain K12) GN=rpsJ PE=1 SV=1	None	ZGRKFOTKORSHMZEHIFMO	Truncation at C-Terminal Side	20	0.061224	2926.54223	0	3	1.3347	3.65E-23
BW_20_1_111106004325_cidetd_msdeconv1662.txt	YYY_sp|P77206|YAFZ_ECOLI UPF0380 protein YafZ OS=Escherichia coli (strain K12) GN=yafZ PE=3 SV=2	None	ZTEDKYHNSYASMTVUSSRBQUBGDOSRIYMZZZVIDAPYBWOLFRAPCPFFNWAAFAB	Truncation at C-Terminal Side	59	0.060976	7329.145271	0	7	0.54483	3.14E-80
BW_20_1_111106004325_cidetd_msdeconv3085.txt	ZZZ_sp|P77463|DDPC_ECOLI Probable DD-dipeptide transport system permease protein DdpC OS=Escherichia coli (strain K12) GN=ddpC PE=1 SV=1	None	PFNBLRTUQYATLANTFBUWFCRACHZFQEQKWVDZNERCCCRHCUHAVBKHBTGHTBPDLMDMWHETEUHTNIAALOSWIFWAUTDBIDIHWOUWFFNWSQLIPLLHINYWDPIEAWOHROAAVWWBMUDZUAGZQUIHQTWYIUYDYTWFYQEUKBCHMDNVTRKRWHUYBMAZAKZVWSAFKTRUNATGGWWAAANRDUTITVANTAQWRAQRLLIDLLAWABLQQNUFPKPFLYBNHSNSRLADVLSUFDTKBLEENYNYICKPDSROWLKNAGGKWSQHUTTEKQMSDMDFPF	No Truncation	-1	0.06087	37520.79846	0	6	0.72537	4.94066e-324
BW_20_1_111106004325_cidetd_msdeconv734.txt	XXX_sp|P0AF50|YJBR_ECOLI Uncharacterized protein YjbR OS=Escherichia coli (strain K12) GN=yjbR PE=1 SV=1	None	UMPPFNBFKLPCDMGUBBZNWWDWEATEZIQQVYN	Truncation at N-Terminal Side	83	0.060811	4397.154151	0	4	0.93949	4.83E-43
BW_20_1_111106004325_cidetd_msdeconv1808.txt	XXX_sp|P52697|6PGL_ECOLI 6-phosphogluconolactonase OS=Escherichia coli (strain K12) GN=pgl PE=1 SV=2	None	WCCYVKEQKVBOWKDRKAPOWUQCPLBLRYLDDRBRROGTAEDQMKCK	Truncation at C-Terminal Side	48	0.060748	6406.578063	0	6	0.5477	4.05E-60
BW_20_1_111106004325_cidetd_msdeconv1063.txt	XXX_sp|P75955|YCFT_ECOLI Inner membrane protein YcfT OS=Escherichia coli (strain K12) GN=ycfT PE=1 SV=1	None	KOQTKIMAAZVZKNWOSPVARHABRQIUHPYMYYCFTWYWUYKFCICNT	Truncation at C-Terminal Side	49	0.060606	6465.412541	0	2	0.83423	9.78E-65
BW_20_1_111106004325_cidetd_msdeconv1943.txt	ZZZ_sp|P06974|FLIM_ECOLI Flagellar motor switch protein FliM OS=Escherichia coli (strain K12) GN=fliM PE=1 SV=1	None	LETOYEOABRWSRHRRCCHAHAPIRNBBEGYMAYIWPBVBVOHPQRPTWHAOVUNPCSOKWZOUQGWTBKZKHMUDDFWUEDYQVMOOMSEIIKYAW	Truncation at N-Terminal Side	237	0.060606	13202.93188	0	2	0.84321	2.77E-132
BW_20_1_111106004325_cidetd_msdeconv2179.txt	XXX_sp|P37349|DHAM_ECOLI Protein-lysine deacetylase OS=Escherichia coli (strain K12) GN=dhaM PE=1 SV=3	None	INVKBYNZVYYDUOSKESDZWIEZOOTDZGHVBWTHNYSMUWHKOWWIGEIULUHOYQAIOMVGUZGQT	Truncation at N-Terminal Side	403	0.060606	9474.51347	0	2	0.93932	7.65E-90
BW_20_1_111106004325_cidetd_msdeconv2259.txt	XXX_sp|P0A9N0|PTSO_ECOLI Phosphocarrier protein NPr OS=Escherichia coli (strain K12) GN=ptsO PE=1 SV=1	None	WHDUFETSHPLSEDRPPYHLPRDVEKLUZZEPGDNTGOIHOEBPDTCOEWDORSSQPEFCSEOTTVAICNVIONEHESMYYVDCEVPFNZ	No Truncation	-1	0.060606	11486.06584	0	2	0.90404	2.17E-117
BW_20_1_111106004325_cidetd_msdeconv2357.txt	YYY_sp|P0AC44|DHSD_ECOLI Succinate dehydrogenase hydrophobic membrane anchor subunit OS=Escherichia coli (strain K12) GN=sdhD PE=1 SV=1	None	PTMNEOTTLHKCLVLRWGZCNWBHQIUAGCWBWUKABDLLUOTUARQUYZIBPEBKGFNFUWFMLMNWHIWADYBHRWFBCTINMFUTMIARRPCPTEYFMZZPTTHZONNGSZL	No Truncation	-1	0.060606	14743.56436	0	2	0.84641	2.26E-152
BW_20_1_111106004325_cidetd_msdeconv2829.txt	YYY_sp|P76015|DHAK_ECOLI PEP-dependent dihydroxyacetone kinase dihydroxyacetone-binding subunit DhaK OS=Escherichia coli (strain K12) GN=dhaK PE=1 SV=2	None	FQDWKYIMEUEZFSLBTQLBYCSHHHPQLHEGBZHKELSBHPODHNRHFEGEVITHFHETIRQLEWYKNRHTRSQFHYUGQKOZLNYSCPHYFMOPNTCUPBPSMEZVBFYOTHTRDKIWHVAENOAPQABMCQGMDLBCVIOILBMPTDCAURWCVTSOGKCBBQIOOPLDAKFPVTBYUDEREQAZEAPUIWDCWQQESNFTGLZILZEWNUIQVFMSQTBYVLOIRMTDWHPLRUUMWRNAOSQDZOZARFFOVRHFBNTNFHTCBRAELDUZNFMZRDZKRCYAYYQHNHZFBWANEKAGZYEULTSMRBVQKFVFZOEAYTYUQFVVFMABNPRYCHOPVVIRDTODEUGN	No Truncation	-1	0.060606	45878.64321	0	2	0.52941	1.97626e-323
BW_20_1_111106004325_cidetd_msdeconv2873.txt	ZZZ_sp|P07021|YFIB_ECOLI Putative lipoprotein YfiB OS=Escherichia coli (strain K12) GN=yfiB PE=3 SV=2	None	BRDOHUWGAWRGKTWODMATTVOSNPHLNKFSUSDUBWKHYHMSVPCTVPTLSHNZSZPOBDPHPPAARSLCUWRGWKUKVTIKBSFARPTODPVIAKRQTMOUTCYKPRVZSONWNTBOVBSQPEDHLGOBIIVWDNNGCMCUNMNTACAHBPWOKTIC	No Truncation	-1	0.060606	20195.51996	0	4	0.89053	6.23E-215
BW_20_1_111106004325_cidetd_msdeconv2899.txt	YYY_sp|P0AFI9|PERM_ECOLI Putative permease PerM OS=Escherichia coli (strain K12) GN=perM PE=3 SV=1	None	AGKCLCHHPVCHRAVPHTVLBPKCTKWZEQIHQBWOSVBLCCNPBVQWGFCSUNKMLINQGQTHRWZHMFRFZFMENQNAFGLICKEVPZPOTGMDOKGOEFCDGHECDTLMZNTFTWURCPVLKGGKEBRIRFCKRVZUQLMCQEIYFLOOMEQHQGMELBEPQOIVSAFEBUUBLDGDTBQOGUBCORDEMSGRQIEAZPRUQQRFCSCGETLNCYHCAWYZAGTDMTZBAZEYTVSNKQIIKQEHWLKBFDRKAYPRBWHBTQBDDBZBOUNPDDFVVKRTCTHMRAAROTPMVRGLGNGPLOGYLTKGLNVHKSUQNUFHUTFTZMYMLOSUFUVLDMEOAYKGDTQRH	No Truncation	-1	0.060606	43940.81581	0	2	0.58025	7.90505e-323
BW_20_1_111106004325_cidetd_msdeconv3111.txt	ZZZ_sp|P0ABD5|ACCA_ECOLI Acetyl-coenzyme A carboxylase carboxyl transferase subunit alpha OS=Escherichia coli (strain K12) GN=accA PE=1 SV=2	None	IZYMUNMBRIRTDNEABPCWCIBOQPPTRORCEZAQGLBNBTKILCUSMCUURSYKHAQKWFZUIVUYUPMQHAWZROGMQKNKKCGDGOZHOIYZVQIMVZVZOWTKQCFWHFESDPYAIZSRAVRZLPTHTLVBHHDHDZBCAYGSEKRHRSYCDIDNAZULMZPEQDCVYELFTULAUTFICNHODZGPKSEYFCKTQUFGYINETMMLUBAINBNLHSNZGSNVPORAHQHSPTGHREFDIMENWMLUHIHPFMUVTRTUIHNUWPQUHYWRRGMGDIIKRDUBRRWLPPYYRFRVBATZFGYGTDGICHFCYRG	No Truncation	-1	0.060606	40139.39472	0	2	0.73564	4.94066e-324
BW_20_1_111106004325_cidetd_msdeconv3133.txt	ZZZ_sp|P0ADP7|UBIJ_ECOLI Ubiquinone biosynthesis protein UbiJ OS=Escherichia coli (strain K12) GN=ubiJ PE=3 SV=1	None	BVZLHIQOQGWZBOOBRTRZTPNBPDNBPABNVDOTMMNNMGCCAWCCNOVCIGSSAAWZCLATOHHDEPTGOBSCUVLQWEYNKELFIQPVWQNISAOUBFHMNYLEPDMBTBSGIACFSTCUSHOAWYUKEMMNRCCCCDHMOVUBCDOATVSLUUFBMLGQFPRC	Truncation at N-Terminal Side	33	0.060606	21124.69312	0	2	0.91294	6.00E-229
BW_20_1_111106004325_cidetd_msdeconv3135.txt	ZZZ_sp|P0AED7|DAPE_ECOLI Succinyl-diaminopimelate desuccinylase OS=Escherichia coli (strain K12) GN=dapE PE=1 SV=1	None	FHNTMEOPIQRNQDYVZOZIDGTZSZCSDAWYAOEDOUQYEQBVKIIMYQZGCZSVPOPPONYOFVWEHBROPAOAQBRESPRTIGNMQLNPVIMFMWWGPYTVHRVUBSSCFHZHDTKNYZKFLGPEZCAQDWMTRCDDOTWZADOEAHEURBVMVQYBAEEQPVVAISOHLOSMQAFKZCVKDCLWSGYWUYZBZTVDPNZFEACFPKSZBVEYEZCGFPQATGTCGUQUPAHBNOBGOSSYBTGARPVPGQUGIWAEYUOHYETNVGFLABZVZAFRGKWSUKDHIGRKAATCPHMYBDMOLCGQOVFNLLHFGMDGSYDQQPSMFULSLWRRBFBPFWAAZMIGYZIRQALESMCAZWMDOBLSVHDIHEP	No Truncation	-1	0.060606	46824.22132	0	2	0.5941	1.97626e-323
BW_20_1_111106004325_cidetd_msdeconv3151.txt	ZZZ_sp|Q46803|YGEW_ECOLI Putative carbamoyltransferase YgeW OS=Escherichia coli (strain K12) GN=ygeW PE=1 SV=2	None	CYSWDAOTQQFYSRYWFDHNUVVBBHZNWHTHOCUATGDPFTFIEUPTCMKPELWWLWWWIWEFFBTGYDBVSUHVOZKQPNVDCRSICRIGZQPGLTMURHSHNNLUNTCOLAQDANARQRLHGMVWPLKSCREVTSTDSWBBNBQQGDODNSIDKFSYUZGTHCVKKBHCQPUQPKYPMEFQNBAMGPYVLTGOQQTPUBQHINFHUNSSDBCTTMSHQLKCYBILYASTIVGIVAMESRRZUFLTYMNMMUWUKIMWTINEFQILOGBLRYULNWPCPLVOOUPRZMUVWZMFLWWCGRGOCSLIZDOEYZAYBSLCLGSGMPEZUFRHZGWWHASMNBAWPQSYWTHHM	Truncation at N-Terminal Side	43	0.060606	44442.73188	0	2	0.63658	4.94066e-324
BW_20_1_111106004325_cidetd_msdeconv3177.txt	XXX_sp|P39288|QUEG_ECOLI Epoxyqueuosine reductase OS=Escherichia coli (strain K12) GN=queG PE=3 SV=1	None	IGHWUVLGTQFMSTOUEMZNHGZRQLWQNSUGEUWDVGPNPVLIGEWQLBDPSARWSIDVDUQQIEKZLSTEKANSNRSZTOQHLFFZWBCQUWLTOSIZMDFFSRCHMESAFBQRBBHVOOIPQBTENMWRCHRMQWGPGFHNRKTYVUVRCAUMZIWARLPQQCYZQLAZEEZPCNKRHDVPUIQMZSQUKBARHRAYBSLFCIRDTTNWITPROGZYFNMNVRLLYBVHCTFTCBMWNZILGZOZLEGYBZZAYNTYEKVQHSDWVNGNQGOHKNALACPESYSFCGNYDZFPDVHPLLWALYKRIZCHTWAMUSTKUKCQOLMVYCNBUAGSWSMEHIEZQRCNQGUNAEICQGMZVPIMHGMGVGEOEAKVRAG	No Truncation	-1	0.060606	46740.84764	0	2	0.65448	1.97626e-323
BW_20_1_111106004325_cidetd_msdeconv3329.txt	YYY_sp|P04995|EX1_ECOLI Exodeoxyribonuclease I OS=Escherichia coli (strain K12) GN=sbcB PE=1 SV=2	None	SILEYIYFUISHEQCNNUCOZUWLKBRKTIMUFSWAQAGPSAQFKFDIQDRLRFZAQBYHYDTNKRNFZKSGTRGTWCHRBMOMIQWVNUFBQWNCKUVKCUNFBNNZYKGGZYUZGCRNVCOHUAKHSLNIEHKZPVNPDCAMYVOITKCASTSIIHUESQGNLNHRQEFQRNOKLSFBYPKHDTZHDQBSKUAIENIVBPZQSOAZDVEDPVBGBEYRLVDWNKQGRZIYBFTZFVWCVGNOZETGQZLFYPWKZQOLEOCCWHVLMKICRCGZEWPCLREUSLGZKMFMARWZMVEPDUDLWQKUUFWNHWWPGYWTWTQTFWEFBPORRBLFTISDGTGRVYHIKIHKGHNMTSGEQYDA	Truncation at C-Terminal Side	364	0.060606	45916.60179	0	2	0.65042	4.94066e-324
BW_20_1_111106004325_cidetd_msdeconv664.txt	XXX_sp|P0CB62|YMIA_ECOLI Uncharacterized protein YmiA OS=Escherichia coli (strain K12) GN=ymiA PE=1 SV=2	None	ZOAYSHYFTUQQBZIANSBRKLSZBMCYCPSMMTCZUKTQIGISB	Truncation at N-Terminal Side	9	0.06044	5456.203186	0	5	0.92886	3.15E-58
BW_20_1_111106004325_cidetd_msdeconv1858.txt	YYY_sp|P77206|YAFZ_ECOLI UPF0380 protein YafZ OS=Escherichia coli (strain K12) GN=yafZ PE=3 SV=2	None	ZTEDKYHNSYASMTVUSSRBQUBGDOSRIYMZZZVIDAPYBWOLFRAPCPFFNWAAFAB	Truncation at C-Terminal Side	59	0.060345	7329.145271	0	7	0.55318	3.14E-80
BW_20_1_111106004325_cidetd_msdeconv723.txt	ZZZ_sp|P45395|KDSD_ECOLI Arabinose 5-phosphate isomerase KdsD OS=Escherichia coli (strain K12) GN=kdsD PE=1 SV=1	None	VKBDOVNZBAIHULLUHMBAVRZBZVHDTETBDUMRKGCH	Truncation at C-Terminal Side	40	0.060241	4944.988919	0	5	1.3334	2.37E-50
BW_20_1_111106004325_cidetd_msdeconv1090.txt	YYY_sp|P0AE91|CREA_ECOLI Protein CreA OS=Escherichia coli (strain K12) GN=creA PE=3 SV=1	None	UQYROCQGTFPPGYGIGCCRKOW	Truncation at C-Terminal Side	23	0.06	2998.330748	0	3	0.50534	1.02E-26
BW_20_1_111106004325_cidetd_msdeconv1622.txt	YYY_sp|P0ABR7|CNTA_ECOLI Carnitine monooxygenase oxygenase subunit OS=Escherichia coli (strain K12) GN=yeaW PE=1 SV=1	None	EWNAHZVKRVTGZUENHLVWVUZEUZSVCZBPYYWFWHAGYLISORODOVEBRSKU	Truncation at N-Terminal Side	318	0.06	7458.679342	0	6	0.54025	6.74E-74
BW_20_1_111106004325_cidetd_msdeconv1630.txt	YYY_sp|P0ABR7|CNTA_ECOLI Carnitine monooxygenase oxygenase subunit OS=Escherichia coli (strain K12) GN=yeaW PE=1 SV=1	None	EWNAHZVKRVTGZUENHLVWVUZEUZSVCZBPYYWFWHAGYLISORODOVEBRSKU	Truncation at N-Terminal Side	318	0.06	7458.679342	0	6	0.54286	2.47E-72
BW_20_1_111106004325_cidetd_msdeconv638.txt	XXX_sp|C1P613|YQEL_ECOLI Uncharacterized protein YqeL OS=Escherichia coli (strain K12) GN=yqeL PE=1 SV=1	None	HNQSFQANYRWKRAESCWVYAOALQK	No Truncation	-1	0.06	3338.65195	0	3	0.91486	4.53E-31
BW_20_1_111106004325_cidetd_msdeconv842.txt	YYY_sp|P0ADD9|YJJY_ECOLI Uncharacterized protein YjjY OS=Escherichia coli (strain K12) GN=yjjY PE=4 SV=1	None	HLYFVAAEAMCGWMHIRGRYAOYT	Truncation at N-Terminal Side	22	0.06	3000.43494	0	3	0.95724	3.83E-29
BW_20_1_111106004325_cidetd_msdeconv946.txt	YYY_sp|Q2EEQ8|YBFQ_ECOLI Putative defective transposase YbfQ OS=Escherichia coli (strain K12) GN=ybfQ PE=5 SV=1	None	YWGPMSVLEWHAWKBZROVWVB	Truncation at N-Terminal Side	62	0.06	2941.94054	0	3	0.96439	1.43E-25
BW_20_1_111106004325_cidetd_msdeconv639.txt	XXX_sp|P11072|LIT_ECOLI Cell death peptidase OS=Escherichia coli (strain K12) GN=lit PE=3 SV=2	None	ISLPPKDMSBAVZHDPYIPIOKIQD	Truncation at N-Terminal Side	272	0.06	2974.54733	0	3	1.3221	8.84E-30
BW_20_1_111106004325_cidetd_msdeconv641.txt	XXX_sp|C1P613|YQEL_ECOLI Uncharacterized protein YqeL OS=Escherichia coli (strain K12) GN=yqeL PE=1 SV=1	None	HNQSFQANYRWKRAESCWVYAOALQK	No Truncation	-1	0.06	3338.65195	0	3	1.3064	1.77E-31
BW_20_1_111106004325_cidetd_msdeconv469.txt	XXX_sp|P31060|MODF_ECOLI Putative molybdenum transport ATP-binding protein ModF OS=Escherichia coli (strain K12) GN=modF PE=3 SV=2	None	REZZDYYKLGYDGQNHLOKAFHTGPFYFCSBGAKMBHQIMSWZAZBEGDUKPBBWNM	Truncation at N-Terminal Side	433	0.059829	6964.472563	0	6	1.3291	3.85E-77
BW_20_1_111106004325_cidetd_msdeconv2159.txt	XXX_sp|Q9XB42|YKFH_ECOLI Uncharacterized protein YkfH OS=Escherichia coli (strain K12) GN=ykfH PE=3 SV=1	None	CHSKHCGCWQRUFKYBSVLYZBTHCGUSFDKLVWLEHEOWWZBUKOLLCBVCRMQLBTMSFMCRNTUEEHQMA	No Truncation	-1	0.059748	9398.289557	0	9	0.98137	5.05E-97
BW_20_1_111106004325_cidetd_msdeconv882.txt	YYY_sp|P0A7N9|RL33_ECOLI 50S ribosomal protein L33 OS=Escherichia coli (strain K12) GN=rpmG PE=1 SV=2	None	ORYULBHGPHUWUWLEFPDSLQTOKPAPYCG	Truncation at C-Terminal Side	31	0.059701	4129.182504	0	4	0.95185	2.50E-40
BW_20_1_111106004325_cidetd_msdeconv707.txt	ZZZ_sp|P0ACQ0|RBSR_ECOLI Ribose operon repressor OS=Escherichia coli (strain K12) GN=rbsR PE=1 SV=2	NME	NMMOSTNKACBTHOEFPCYZPHQFQZMUUR	Truncation at C-Terminal Side	30	0.059701	4020.061181	0	4	1.3388	1.09E-38
BW_20_1_111106004325_cidetd_msdeconv1022.txt	ZZZ_sp|P37349|DHAM_ECOLI Protein-lysine deacetylase OS=Escherichia coli (strain K12) GN=dhaM PE=1 SV=3	None	HPVCZVDLZTNFTLSERDGSMLMIDSCEBTDUQIQDVVYEKDFEHGEABIHBIMQELCQNIHPYAEFUEKNBZEBPBOCIGIGYRUQISAVAWF	Truncation at C-Terminal Side	94	0.059459	11179.23275	0	10	0.54008	4.12E-128
BW_20_1_111106004325_cidetd_msdeconv283.txt	XXX_sp|P00914|PHR_ECOLI Deoxyribodipyrimidine photo-lyase OS=Escherichia coli (strain K12) GN=phrB PE=1 SV=1	None	OEPZWOZZSMBVLDHQRYRVEBGLCULNCTSAAP	Truncation at C-Terminal Side	34	0.059322	4268.391168	0	3	0.9716	9.60E-45
BW_20_1_111106004325_cidetd_msdeconv2334.txt	XXX_sp|P03960|KDPB_ECOLI Potassium-transporting ATPase ATP-binding subunit OS=Escherichia coli (strain K12) GN=kdpB PE=1 SV=3	None	AYRPYWZCHBTWUUIHVYAOPLRKRDQRRTUTKZGAVRWHMGLAQNMVGDVD	Truncation at C-Terminal Side	52	0.059091	6571.417079	0	6	0.58074	1.02E-68
BW_20_1_111106004325_cidetd_msdeconv1250.txt	YYY_sp|P0A6W0|GLSA2_ECOLI Glutaminase 2 OS=Escherichia coli (strain K12) GN=glsA2 PE=1 SV=1	None	KLBODQGWQDWDSQVYTKTNWPYNZWOMKUFGGRRHSFCDHOYHNKURYSWPAT	Truncation at C-Terminal Side	54	0.058824	7266.206526	0	6	0.53558	3.43E-72
BW_20_1_111106004325_cidetd_msdeconv3370.txt	YYY_sp|P0AFP2|ATL_ECOLI DNA base-flipping protein OS=Escherichia coli (strain K12) GN=atl PE=1 SV=1	None	IFTSG	Truncation at N-Terminal Side	124	0.058824	523.264205	0	1	0.66331	0.00820512
BW_20_1_111106004325_cidetd_msdeconv3416.txt	ZZZ_sp|P04982|RBSD_ECOLI D-ribose pyranase OS=Escherichia coli (strain K12) GN=rbsD PE=1 SV=3	None	TGYIA	Truncation at N-Terminal Side	134	0.058824	523.264205	0	1	0.6728	0.00638669
BW_20_1_111106004325_cidetd_msdeconv3670.txt	XXX_sp|P38683|TORT_ECOLI Periplasmic protein TorT OS=Escherichia coli (strain K12) GN=torT PE=1 SV=3	None	CKDYFK	Truncation at N-Terminal Side	336	0.058824	802.368355	0	1	0.7957	3.86E-05
BW_20_1_111106004325_cidetd_msdeconv3706.txt	XXX_sp|P77649|YDIU_ECOLI UPF0061 protein YdiU OS=Escherichia coli (strain K12) GN=ydiU PE=3 SV=1	None	WPMPLMSFS	Truncation at N-Terminal Side	469	0.058824	1094.492905	0	1	0.79568	8.55E-08
BW_20_1_111106004325_cidetd_msdeconv3742.txt	ZZZ_sp|P32160|YIIQ_ECOLI Uncharacterized protein YiiQ OS=Escherichia coli (strain K12) GN=yiiQ PE=3 SV=1	None	YBTRNSPAGZ	Truncation at N-Terminal Side	189	0.058824	1107.494475	0	1	0.80187	1.92E-06
BW_20_1_111106004325_cidetd_msdeconv992.txt	ZZZ_sp|P37349|DHAM_ECOLI Protein-lysine deacetylase OS=Escherichia coli (strain K12) GN=dhaM PE=1 SV=3	None	HPVCZVDLZTNFTLSERDGSMLMIDSCEBTDUQIQDVVYEKDFEHGEABIHBIMQELCQNIHPYAEFUEKNBZEBPBOCIGIGYRUQISAVAWF	Truncation at C-Terminal Side	94	0.058824	11179.23275	0	10	0.98638	4.12E-128
BW_20_1_111106004325_cidetd_msdeconv1107.txt	YYY_sp|P0ACF4|DBHB_ECOLI DNA-binding protein HU-beta OS=Escherichia coli (strain K12) GN=hupB PE=1 SV=1	None	PTSVQLPFNWGZFBOKLOQAQVKGTNGHPGNLUWADTWLKUPPSKBNZBZSIRTTFUHWPWUQSSKIWAHBRDKFSCTNYQQSTNKGMKF	No Truncation	-1	0.058824	11001.4422	0	2	0.78541	5.81E-119
BW_20_1_111106004325_cidetd_msdeconv1147.txt	YYY_sp|Q47272|YLCG_ECOLI Uncharacterized protein YlcG OS=Escherichia coli (strain K12) GN=ylcG PE=1 SV=1	None	QWUQVLDQPHGFNEGUEMQICFLAAGFDLVKYEDLFFVSTEWGAQD	No Truncation	-1	0.058824	5445.275641	0	1	0.78801	1.58E-46
BW_20_1_111106004325_cidetd_msdeconv1171.txt	XXX_sp|P0A903|BAMC_ECOLI Outer membrane protein assembly factor BamC OS=Escherichia coli (strain K12) GN=bamC PE=1 SV=1	None	DADIDWZEBZEIPODQCQMKNHDQAPDZCVQDVSHCHKETDYPWBBIKQPPIOMVHOYYQBDZIKRMN	Truncation at C-Terminal Side	68	0.058824	8632.89252	0	2	0.84598	9.39E-87
BW_20_1_111106004325_cidetd_msdeconv1271.txt	ZZZ_sp|P0AFW2|RMF_ECOLI Ribosome modulation factor OS=Escherichia coli (strain K12) GN=rmf PE=1 SV=1	None	MWRBLVBBPCBVCQCUQWSCNFRQFLSBVYHNYPLVDOZLOQMWYARQYVGPEHY	No Truncation	-1	0.058824	7136.154238	0	1	0.80518	3.92E-70
BW_20_1_111106004325_cidetd_msdeconv1313.txt	YYY_sp|Q47270|NINE_ECOLI Prophage NinE homolog OS=Escherichia coli (strain K12) GN=ninE PE=3 SV=1	None	FHBOSPWFMSKGFIHDYKYTBPFSYOTBTKKHCOUDRUEKPWNBPEZPYEARRQHO	No Truncation	-1	0.058824	7616.940101	0	3	0.82339	8.24E-74
BW_20_1_111106004325_cidetd_msdeconv1347.txt	YYY_sp|P18775|DMSA_ECOLI Dimethyl sulfoxide reductase DmsA OS=Escherichia coli (strain K12) GN=dmsA PE=1 SV=2	None	PRFHTALCLSPRBIAKQEVGEOFPYCARWCSFZSIQIIWVVKSINWKVCQGMYLYCWVDKHLUNIGBEZLCFKYNGMPUIVYZWCFR	Truncation at C-Terminal Side	87	0.058824	10687.47892	0	3	0.79567	2.17E-118
BW_20_1_111106004325_cidetd_msdeconv1495.txt	XXX_sp|P64448|YNBE_ECOLI Uncharacterized protein YnbE OS=Escherichia coli (strain K12) GN=ynbE PE=4 SV=1	None	MUFFIGTBOSKHIIGYSETMTGHCHLWICDRVETYGDQCNEKUONMINVPPHYRQONKCVL	No Truncation	-1	0.058824	7673.946166	0	1	0.90366	2.05E-71
BW_20_1_111106004325_cidetd_msdeconv1553.txt	YYY_sp|P0AGF4|XYLE_ECOLI D-xylose-proton symporter OS=Escherichia coli (strain K12) GN=xylE PE=1 SV=1	None	PDDNGPZRCCZITGGUBZCKBPNPSGKFYNKDEVCQTWYQYLPV	Truncation at C-Terminal Side	44	0.058824	5075.608158	0	5	0.80906	5.78E-57
BW_20_1_111106004325_cidetd_msdeconv1557.txt	ZZZ_sp|P0AFA2|NARX_ECOLI Nitrate/nitrite sensor protein NarX OS=Escherichia coli (strain K12) GN=narX PE=1 SV=1	None	SSEEUCUBCOBKYOAFMNWDAQMFKAKKAMVQIFHOINOYFLFTBTCWDGDTHHF	Truncation at C-Terminal Side	55	0.058824	7270.644811	0	2	0.81128	9.54E-73
BW_20_1_111106004325_cidetd_msdeconv1653.txt	YYY_sp|P0A6K1|DAPF_ECOLI Diaminopimelate epimerase OS=Escherichia coli (strain K12) GN=dapF PE=1 SV=1	NME	UOQUVDWQUAHGMVGAMAELIMLGEBIMTBQENEQDDVGZZCWHKYELEBZKIVOFIYQHMLVBOVYOAKVHFYZCSA	Truncation at C-Terminal Side	78	0.058824	9873.343104	0	2	0.81274	1.90E-103
BW_20_1_111106004325_cidetd_msdeconv1693.txt	YYY_sp|P76402|YEGP_ECOLI UPF0339 protein YegP OS=Escherichia coli (strain K12) GN=yegP PE=1 SV=2	NME_Acetylation	HBDHTUCTKEDYVDVSHNPYCOEISIVAVPQZHIMBQADWCGQSMZVTVGILLNUGDGZFQZEYTRKGCDHUZBCOCNVVFVEUEOAKMRHTRLYMWUZWYHQEEKCMD	No Truncation	-1	0.058824	13602.05024	0	4	0.79751	1.75E-149
BW_20_1_111106004325_cidetd_msdeconv1841.txt	YYY_sp|P12999|BIOC_ECOLI Malonyl-[acyl-carrier protein] O-methyltransferase OS=Escherichia coli (strain K12) GN=bioC PE=1 SV=2	None	DTTEQROQNFNUGEWOUFQVKYAHPOGBNYOEAZCASUMGZLPNHNBSUD	Truncation at N-Terminal Side	201	0.058824	6537.543077	0	2	0.82876	1.34E-67
BW_20_1_111106004325_cidetd_msdeconv1915.txt	XXX_sp|P77802|ECPC_ECOLI Probable outer membrane usher protein EcpC OS=Escherichia coli (strain K12) GN=ecpC PE=1 SV=1	None	NINGWMKPYLENIZOPDDLQCAUTGRIOGCEKBEYEWSLUMPHTZBCSTDNTTVYOKVYWTKLBWIHRNWDMHVWZNGLVEYNRVZSMKEVCKKZUOAOFMWOYOMVMCEQFIDZNILRTKTCWUMOYTLAYAFAPPBHFPDVUURZNOWSLAFZHICCDPZVOABRNBTVZIKDWABLHCABLTKBENUZAZNNSCQOKKRZEMLRAOEQZLYEQINTAATYLHYLLEQGETPVRAAGVFNFCZUQROYKTVVCTUMIGVDFRSDQSMLGVULCCTSCPHIEMCGPCKGZPLOFLIBMRZGRARUTEUMYDLUSHYMSGEHZQFDQUNBEHHMYKTTTHRVMQMFWSMFVYRIR	Truncation at N-Terminal Side	486	0.058824	44838.23067	0	2	0.41701	1.4822e-323
BW_20_1_111106004325_cidetd_msdeconv203.txt	XXX_sp|P33919|RADD_ECOLI Putative DNA repair helicase RadD OS=Escherichia coli (strain K12) GN=radD PE=1 SV=2	None	LICPKBMTIGACQZIZDTTLHPHQCZI	Truncation at N-Terminal Side	559	0.058824	3035.433695	0	1	0.90404	3.29E-28
BW_20_1_111106004325_cidetd_msdeconv2069.txt	YYY_sp|P64619|YHDU_ECOLI Inner membrane protein YhdU OS=Escherichia coli (strain K12) GN=yhdU PE=4 SV=1	None	SYWDAHCLQLAPRATSMCNVILDUHNRYHDLICZRUBVAAEANQBVNDNRFICHADCGI	No Truncation	-1	0.058824	6850.392811	0	1	0.86521	2.11E-72
BW_20_1_111106004325_cidetd_msdeconv2151.txt	XXX_sp|P27125|RHAT_ECOLI L-rhamnose-proton symporter OS=Escherichia coli (strain K12) GN=rhaT PE=1 SV=1	NME	ZCOPUYVEFPLWLFPNBIIDVSOTGSULAAWIZVGCVKOSVDFIYSYQIGTQSZCFPMSDFNYTOGOUSQVLSIUY	Truncation at C-Terminal Side	76	0.058824	9530.232342	0	2	0.88005	1.79E-99
BW_20_1_111106004325_cidetd_msdeconv2445.txt	XXX_sp|P58041|RZOD_ECOLI Prophage outer membrane lipoprotein RzoD OS=Escherichia coli (strain K12) GN=rzoD PE=3 SV=1	None	KLKQNGGTRYMZWDSEUKSNOSLVLYDNDLINROMNFWLIPUKHWAMGDGHCAZUQSTSH	No Truncation	-1	0.058824	7466.250734	0	1	0.90079	1.65E-71
BW_20_1_111106004325_cidetd_msdeconv2581.txt	XXX_sp|P0AAJ8|HYBA_ECOLI Hydrogenase-2 operon protein HybA OS=Escherichia coli (strain K12) GN=hybA PE=3 SV=1	None	GHVGWTROYWCNRFFUHROMKVACMONZBSIWAUGVZSZHGGSMFMDUPPCHTTLFWURNUILKRCEEUWDWLYVCZARWBYGNKSZVMWKVAMQFADZCFDDOYRPMZSQFEB	Truncation at N-Terminal Side	214	0.058824	14716.07424	0	4	0.90677	5.58E-157
BW_20_1_111106004325_cidetd_msdeconv2655.txt	YYY_sp|P0A873|TRMD_ECOLI tRNA (guanine-N(1)-)-methyltransferase OS=Escherichia coli (strain K12) GN=trmD PE=1 SV=1	None	KVVCNARWLHSNKGSBWTFEDBYYVEDRICLIGGIEARLDFWVVEDGOTNZQHHADDMPTIDBHQGSCLGOKPSEEBACRDBGKMRWZHDRY	Truncation at C-Terminal Side	92	0.058824	11030.57952	0	2	0.97424	1.99E-124
BW_20_1_111106004325_cidetd_msdeconv2707.txt	YYY_sp|P76073|YNAE_ECOLI Uncharacterized protein YnaE OS=Escherichia coli (strain K12) GN=ynaE PE=2 SV=2	None	FPERAWGDTQPHCEPVIWLSERKSETNCSPURFCMQOEMNGECFCSWLASDKBFFHSYOVONVLPFRPCYIENTRAV	No Truncation	-1	0.058824	9566.849873	0	3	1.0474	1.65E-92
BW_20_1_111106004325_cidetd_msdeconv2739.txt	YYY_sp|P0CF07|INSA1_ECOLI Insertion element IS1 1 protein InsA OS=Escherichia coli (strain K12) GN=insA1 PE=3 SV=1	None	UFEPHTGCDYPIAQBIBBRQWMLPKQAKNMVAZAGRCWUNEZLGTDKUOABNGYUILKFBPCNGBDHIRCNEEEDUDKFHUFRDPQKYDDG	No Truncation	-1	0.058824	11082.36334	0	1	0.96304	5.17E-115
BW_20_1_111106004325_cidetd_msdeconv2817.txt	XXX_sp|P80645|SSUD_ECOLI Alkanesulfonate monooxygenase OS=Escherichia coli (strain K12) GN=ssuD PE=1 SV=3	NME	CDGQWVGSVBOOLDHYRNZRLQAQUQYARTMONHQNHVHCTCVBBYAWQWIEDDRQBRFPLHVDVEHUYZTDFDPAOFPNOLZFNOVTSWWHKQTIKWPBVLPBFRKTQCINRWDEBTNQBQKCRABKEMYZFRKUZCEZRGDFHDFFVUDLAYSGYUYQVARDZPIKZQPSPZACYLKQTHLLAUHWMMEHOVHPEYQPFWFGOIEFIANUCHVDWLTFQIBNVAYSUULTNSGADUQKFPYQZKMQZDPAUIQBZFZDBNCLAAZRMGMLMYKEWYAECUTOKNOQCVZURYOQDWKPIQOOPWQDDVQTTGZCVRKVSHPADLCYOPRAQBQSMUNHYTCZBTOEGNPLIBQSYMDUYGSWDKKAPCTDFD	Truncation at C-Terminal Side	374	0.058824	47669.67565	0	2	0.57417	4.94066e-324
BW_20_1_111106004325_cidetd_msdeconv2875.txt	XXX_sp|P36645|HOFB_ECOLI Protein transport protein HofB homolog OS=Escherichia coli (strain K12) GN=hofB PE=3 SV=3	None	BYAFLPSPGZKUCPZEUKLLQQTHURNSRYNSPYWKGFCEDLUSHLYHHDBOYIYADSMSNRUFPYAEYUBUGYOOVNCMCDHWYMMGQOFZCBVHBCIBDCKIZFGLUSCGZGQESAUPGIMACDEHWAAOQCSMBFMGKNNBVFRYKHQWGWCUPSIBRHRYOAFEUZHMKOEMVLDUEUOCTUAIYUNWLAWLBILQFNPYIOZYDAIOATEZKZUSCZKQLLZRCADQIGHIOYWFMCVWOPFLEMKALGZZCCMSBASABNBUTITKQKNEI	Truncation at N-Terminal Side	184	0.058824	35230.34868	0	2	0.67961	1.4822e-323
BW_20_1_111106004325_cidetd_msdeconv2913.txt	YYY_sp|P33369|MDTQ_ECOLI Putative multidrug resistance outer membrane protein MdtQ OS=Escherichia coli (strain K12) GN=mdtQ PE=5 SV=2	None	FDGEEKBIVUMCIMFNSLMFYQHCKALWLTRRPGTLTOEWNLBDCCZZMAQESHBVDNIAVQVLWUTKUBFYZCWNMCIVZWLEEHURMRGLOLYYDFEYSEGRDDSYTOFCFCSCZFMPSEQMNNZKEARDNNFPHWYACEAEQHGOHCNSCLLUZCCKZOEIBRQPFCALHOQCCQLRVIKFONBYZPNCRQVETAKOQKURQYLGEFRNYEMCBWEIKPFWIZHIALTPVQUPOLEGLISNOVEPLMPDTZFPKCBMKLBPKUKGU	Truncation at C-Terminal Side	269	0.058824	34020.9304	0	4	0.70985	4.94066e-324
BW_20_1_111106004325_cidetd_msdeconv293.txt	YYY_sp|P76194|SUFE_ECOLI Cysteine desulfuration protein SufE OS=Escherichia coli (strain K12) GN=sufE PE=1 SV=1	None	ILOKWSTQTZDFBFSADYWNRQVMTTFYLFTIF	Truncation at N-Terminal Side	105	0.058824	4267.07644	0	2	1.0049	2.60E-41
BW_20_1_111106004325_cidetd_msdeconv3009.txt	ZZZ_sp|P0AEI4|RIMO_ECOLI Ribosomal protein S12 methylthiotransferase RimO OS=Escherichia coli (strain K12) GN=rimO PE=1 SV=1	None	QMUUKBQSDUBIMFCQHDWUMOBVFUSVOZMFIKOFNGKPIQWLWTCMCCWYWYAEHDTMRHCWTWNBTVQFSOBTHTMULFAOFAQYUWRSFDWULMQNRUFUZICBBYSQMDNPIKNRTWRTINKBIWYUTRBIMYRMKLHKLVZSIMOSSSUDSPMDUITFRHPZNULIGZHRGHIHMKWLUHYZPHTWFRPQWLQKIVDIYMVTUMHIZKCUEAICFNCOVOBTQZANUWLQLFPFTBGGGEZYRIEUVGPPFDYHCBFHSDZEEULNYPCFLBGDTSEDLTNUZCOIZLQVQFVOYAZOCACLHBVGUZGINSFYGSTSFZKRDMZMNFPSBEHBEWGZMRPYVEQERYZLIZKE	Truncation at C-Terminal Side	360	0.058824	46339.65381	0	2	0.57692	4.94066e-324
BW_20_1_111106004325_cidetd_msdeconv3043.txt	ZZZ_sp|P17169|GLMS_ECOLI Glutamine--fructose-6-phosphate aminotransferase [isomerizing] OS=Escherichia coli (strain K12) GN=glmS PE=1 SV=4	None	OOFEPHLEUODZYRFGHPRFFMQNFFTDLHIIKBVOTAZVZYMZHYTAIQKLPLPPEQRYUWUVITRBGI	Truncation at N-Terminal Side	539	0.058824	9276.396374	0	1	1.0098	1.48E-93
BW_20_1_111106004325_cidetd_msdeconv3081.txt	YYY_sp|P0ACQ4|OXYR_ECOLI Hydrogen peroxide-inducible genes activator OS=Escherichia coli (strain K12) GN=oxyR PE=1 SV=1	NME_Acetylation	NCPHWCYNSNHEEGLNUDIRPDHOWGVMUKZDEYIDVWEMGLVBPAUYAQVBQAVTECWLHBZMOWLRFAPGAGQOLFAHPUYOMYMRPONQRKRAEAKYFEIAUTUNCOCTVUMUUFYTVPKSANPVSNRSGRWKWCGHMLGVYAUCFOETWYWNRNZYMIOQIBKLKRENHANBLBHGEVFDNOBIDRYGWFLHBLQINZYFUCECHQSBOFZBKOWWDHDYTUAVUSFGLWQBPZSFBKPKEAWQWZENBCYOTYWIZZEUPADZZZWLVSHVNQTZBFFBKNAYVRSLZGLQWRAIFRAA	No Truncation	-1	0.058824	39054.34849	0	2	0.75654	1.97626e-323
BW_20_1_111106004325_cidetd_msdeconv3165.txt	ZZZ_sp|P46891|COF_ECOLI HMP-PP phosphatase OS=Escherichia coli (strain K12) GN=cof PE=1 SV=2	None	IBDPFKSHAQTMECPZYNTUCGNCWDGKRULUSBEAWYOYLRVPSDBMDNMBMEYEDARUUEWGWOHLLTABIBNRFLUQDGRARDIGUVRPGZCKLCDLUPPVPKIAOEEHCLZDIVANKOMQPLGNCNVLSIGMVKCTNOHZGNWFNTSQQEOWAVRDDDQPACPNCAZKCGMUCLVVPOPPQLIDGELROCHZUUUBZCFLCWDLHMSEGRTKVIMRBAWPHHBIDGNIIBWZOHUDLYNHSGVUCTSUUWMEIGVWMVNTAZCFNTMI	No Truncation	-1	0.058824	33460.27291	0	2	0.80938	4.94066e-324
BW_20_1_111106004325_cidetd_msdeconv3183.txt	XXX_sp|P0AGG0|THIL_ECOLI Thiamine-monophosphate kinase OS=Escherichia coli (strain K12) GN=thiL PE=1 SV=1	None	NHTQMTWKGFNQLYRDWIQPEIYALWQZQGGQMCBMVVMMHMFTZHOABSQCWASFQHHKYSRSUTMSYSCEPGVERCALTFGCMNVUMQPMFUSYSEQHYRTISAOMIGRTASNKHWMDDWYAWQQZOIYDLPAQBFIONTCCGYAREUKVYPGMFNCDSMTVEAHWMVZDFATRHARSZLOZDRUGOFFHQPEQERFYZEENSRPGRDGIKQRFVWHMQPSONUIQODEGQLUFTVKLWHOZKGLLVZWEMMOLFTRZMKYNGPUVMRFDDKBBYGSQEDKOYWPFVLFANUINFUWUIWZRQUBZDPESLORMGLEMMHCCL	No Truncation	-1	0.058824	41419.00358	0	2	0.67869	4.94066e-324
BW_20_1_111106004325_cidetd_msdeconv3227.txt	ZZZ_sp|P46849|RTCA_ECOLI RNA 3'-terminal phosphate cyclase OS=Escherichia coli (strain K12) GN=rtcA PE=1 SV=3	None	TUIUBTCLQBENCEAWYLENBFWRGUVQZHVUBBVHURIDNAKAGWKVHIDRNAUOOWWFUPMVQSGZKGHMFEVWZYTSEALNVYMWPAKYCLSKCFEREPSQERCEHVARPWAQIMFWWFCYHQUNKOYTORBZVLVQTFAFCWAVVIFWDUGUPACEGKSBBVRYIFYHERMFOWKUHZYAAVTIAMNSCVMCGNSSIRUEEZHZGTIPPIYDPQNODPVKFRNNINTOISOAFERCOHWDLEVAFIFLEOZFYWDLTSDUVGSHWBEGIYRANMACKENCTLZVKGLEPEAFWKTMDLAFKTNHPIAOFFQMATMWKBDUISIOYCOYBVNUOI	No Truncation	-1	0.058824	43050.91456	0	1	0.64788	9.68369e-322
BW_20_1_111106004325_cidetd_msdeconv3303.txt	XXX_sp|P16429|HYCC_ECOLI Formate hydrogenlyase subunit 3 OS=Escherichia coli (strain K12) GN=hycC PE=3 SV=2	None	RGSAVSGDHWFZHSTFVOZQUCVLAQNOBSTFTRFYNOVBCVLGLNHQFYVVUOVAUEFNLBFRIPYPGYHVYOBQFRODASGLOVWVCHMQKVDVBBKGMNDHAWMMKGFPQBNAAEMLCRDIYWMFPDAARDAYVFSFPCRLETZEMMAAHDFQENGNCGCSUYLIOWOCIQFLQNZPNHIBGOVDQOGSDLPGNFSDQODOLCGOGUAMSDWVYLZOKOSWHREQIDRMOGIYSECKYCEAHZOEWKFIYKRTPCHAOLQSTSKZFLNRFLGHHILYKQGLBZVKCNEWLGSKIYKFFNQBONAIDUYHPZSTTBVCOBEGGUIVBGEOSLTFCNEHQRIFGNKPHTMWBAMOZYUKZWDQDUEAYFGDVVZEQFPHFQLO	Truncation at C-Terminal Side	384	0.058824	48756.35092	0	2	0.62123	4.94066e-324
BW_20_1_111106004325_cidetd_msdeconv3335.txt	ZZZ_sp|P00803|LEP_ECOLI Signal peptidase I OS=Escherichia coli (strain K12) GN=lepB PE=1 SV=2	None	VNQGZLAOWPYVCZBUERSMYCCZPAEQOPTPBUROTHGQYHTCNSDADWUCFORLZTMIFQVFWFVI	Truncation at C-Terminal Side	68	0.058824	8814.747384	0	2	1.1415	1.69E-93
BW_20_1_111106004325_cidetd_msdeconv3863.txt	XXX_sp|P27303|EMRA_ECOLI Multidrug export protein EmrA OS=Escherichia coli (strain K12) GN=emrA PE=1 SV=2	NME	ACFSTNFNVG	Truncation at C-Terminal Side	10	0.058824	1058.449125	0	1	1.2129	1.11E-10
BW_20_1_111106004325_cidetd_msdeconv3871.txt	YYY_sp|P39280|EPMB_ECOLI L-lysine 23-aminomutase OS=Escherichia coli (strain K12) GN=epmB PE=1 SV=1	None	LPSFBGSNCQ	Truncation at N-Terminal Side	332	0.058824	1065.946915	0	1	1.3176	3.88E-06
BW_20_1_111106004325_cidetd_msdeconv431.txt	ZZZ_sp|P0ADE2|YTFK_ECOLI Uncharacterized protein YtfK OS=Escherichia coli (strain K12) GN=ytfK PE=4 SV=1	None	MZABHDNMUYARTNGNYEESMSSSPDQFVVLSZPSZZHFNYGPCLWVSLULHQAZNKBBENLNPPLOY	No Truncation	-1	0.058824	8091.426726	0	1	1.3129	3.55E-70
BW_20_1_111106004325_cidetd_msdeconv505.txt	ZZZ_sp|P39308|YJFZ_ECOLI Uncharacterized protein YjfZ OS=Escherichia coli (strain K12) GN=yjfZ PE=4 SV=1	NME_Acetylation	FGBFSZIARRPRROTBQODIPODFOUTSCPLKTLBPGHQIVL	Truncation at C-Terminal Side	42	0.058824	5427.777958	0	2	1.3192	6.77E-54
BW_20_1_111106004325_cidetd_msdeconv871.txt	ZZZ_sp|P39173|YEAD_ECOLI Putative glucose-6-phosphate 1-epimerase OS=Escherichia coli (strain K12) GN=yeaD PE=1 SV=2	None	AGKNWNOFEGANAUQFIRBAESAZRYRSRFMBU	Truncation at C-Terminal Side	33	0.058824	4127.254566	0	4	1.3491	9.71E-41
BW_20_1_111106004325_cidetd_msdeconv941.txt	YYY_sp|P0A9V5|YIAG_ECOLI Uncharacterized HTH-type transcriptional regulator YiaG OS=Escherichia coli (strain K12) GN=yiaG PE=4 SV=1	None	UDIDHEVPKGSMKPOOISRWCTIHOSHTQNYOHVMWDZMINGLTBPRGTRRVMYEZGNKHAMUUDTZLZBTNOASAHPHKSAOA	Truncation at N-Terminal Side	12	0.058824	10642.8802	0	2	1.3646	1.43E-113
BW_20_1_111106004325_cidetd_msdeconv3044.txt	XXX_sp|P05825|FEPA_ECOLI Ferrienterobactin receptor OS=Escherichia coli (strain K12) GN=fepA PE=1 SV=2	None	RCUSHIIPANLNLNTPLDQYGHSUPGEOTIRKHCAZDRAVVAQTQLHKZMDCZOPHFITMDNEUPQOULINLHNK	Truncation at N-Terminal Side	671	0.058442	9219.632282	0	8	0.69705	3.47E-100
BW_20_1_111106004325_cidetd_msdeconv335.txt	YYY_sp|P23840|DIND_ECOLI DNA damage-inducible protein D OS=Escherichia coli (strain K12) GN=dinD PE=4 SV=1	NME	IHZAGORWZPQPHBWVUWCCKQEVWMEDWOFTU	Truncation at C-Terminal Side	33	0.058442	4574.391311	0	4	1.1011	1.33E-43
BW_20_1_111106004325_cidetd_msdeconv1222.txt	XXX_sp|P0AFC0|NUDB_ECOLI Dihydroneopterin triphosphate diphosphatase OS=Escherichia coli (strain K12) GN=nudB PE=1 SV=1	None	FQDONFNOPSLKIBNDBCWLBFOQZCHDSHIRRTBPWNHAQLNNEPQIBVNQCWAQ	Truncation at C-Terminal Side	56	0.058333	7171.3476	0	7	0.53789	9.16E-72
BW_20_1_111106004325_cidetd_msdeconv1058.txt	ZZZ_sp|P37349|DHAM_ECOLI Protein-lysine deacetylase OS=Escherichia coli (strain K12) GN=dhaM PE=1 SV=3	None	HPVCZVDLZTNFTLSERDGSMLMIDSCEBTDUQIQDVVYEKDFEHGEABIHBIMQELCQNIHPYAEFUEKNBZEBPBOCIGIGYRUQISAVAWF	Truncation at C-Terminal Side	94	0.05814	11179.23275	0	10	0.52576	4.12E-128
BW_20_1_111106004325_cidetd_msdeconv1152.txt	YYY_sp|P0AC13|DHPS_ECOLI Dihydropteroate synthase OS=Escherichia coli (strain K12) GN=folP PE=1 SV=1	None	QWAVLGSRGMKNPPESGIFKQYNLEPOTOACGWRCOASIOK	Truncation at C-Terminal Side	41	0.05814	5142.672145	0	4	0.52771	2.90E-53
BW_20_1_111106004325_cidetd_msdeconv2111.txt	YYY_sp|P0AEB0|CYSW_ECOLI Sulfate transport system permease protein CysW OS=Escherichia coli (strain K12) GN=cysW PE=1 SV=1	None	FPEELBCQEUHPRKOCTKTFSZNYEEADCDFEPHSWDPNLITBYNONSGQDCSAOMRIQNZLWYCEHAULOIRDELZCVKKNUMOOBQELSSZVPRGNZEEOZCIMUR	Truncation at N-Terminal Side	183	0.057971	13987.55421	0	4	0.87277	4.48E-147
BW_20_1_111106004325_cidetd_msdeconv862.txt	YYY_sp|P0A8V6|FADR_ECOLI Fatty acid metabolism regulator protein OS=Escherichia coli (strain K12) GN=fadR PE=1 SV=2	None	KBMKQZFKQQNWVPKPNEVLHCZQI	Truncation at N-Terminal Side	214	0.057692	3094.056045	0	3	0.93628	5.24E-30
BW_20_1_111106004325_cidetd_msdeconv876.txt	YYY_sp|P0AAM1|CYBH_ECOLI Probable Ni/Fe-hydrogenase 1 B-type cytochrome subunit OS=Escherichia coli (strain K12) GN=hyaC PE=1 SV=1	None	BAQKTPBMKVZUDMUZMMHYEMDAD	Truncation at N-Terminal Side	210	0.057692	3095.049641	0	3	0.94085	5.39E-29
BW_20_1_111106004325_cidetd_msdeconv2335.txt	XXX_sp|P39334|BDCR_ECOLI HTH-type transcriptional repressor BdcR OS=Escherichia coli (strain K12) GN=bdcR PE=1 SV=2	NME	FPQRIQPACVDCNKRSZKNRWZLIEKSPHRGBFPGIMHIKZPLGTKIKOSZSZDF	Truncation at C-Terminal Side	55	0.057692	6572.3896	0	4	0.89069	2.23E-69
BW_20_1_111106004325_cidetd_msdeconv2881.txt	XXX_sp|P18034|TRBA_ECOLI Protein TrbA OS=Escherichia coli (strain K12) GN=trbA PE=4 SV=1	None	OFMWVOFRPQNKWDTQRRQWBBGCAAGBICPOLMOZRIQNQEYDQPMMNGFQOZMBTESKZUNGACSKSOVVESFGQKODTQMBAKQEEMIADMMUVGHNKVFOOSKRCYEMVSH	No Truncation	-1	0.057692	14849.84458	0	3	0.92868	2.47E-155
BW_20_1_111106004325_cidetd_msdeconv2963.txt	ZZZ_sp|P0AES0|GSP_ECOLI Bifunctional glutathionylspermidine synthetase/amidase OS=Escherichia coli (strain K12) GN=gss PE=1 SV=1	None	ZSWTAYYUBPLHMODCBGIYYEDFWDKPNAIKICBDBPBODOIRCDDYWYQFEAUOQLPHZRPIUYFCGVEFPVFKCRCLAIMAFFRSCPLHTBUKUMPHGNEVRNZAZAYALRFNVYVCHBVRKFEMSNLMCDPNEGMEPNYIZFSRYTDWZLDBOSCTVTKTRVIAPQHSYNRUBPWLAQPHDWCLUHELNPCPWDVGPBRKYAETLSHBGHQHYDMWUGLQTZZTCSCRMZIIYPTLQQWAMKPVQKBUKVVFYDZMTYQDZDKLHMHUFYCIHSDAOCHAFMYQKKUTSUHLKATONUPDHAFYLOORQNRLVBNOPLMZKUPBPFKHCFZTPRGCVSUVRMMLAMKEDLODUELGTEAAC	Truncation at N-Terminal Side	254	0.057692	45715.17863	0	3	0.56345	4.94066e-324
BW_20_1_111106004325_cidetd_msdeconv863.txt	ZZZ_sp|C1P5Z9|YMIB_ECOLI Putative protein YmiB OS=Escherichia coli (strain K12) GN=ymiB PE=4 SV=1	None	PIMKHKVPVLNDRHNRTYWCPVKQH	Truncation at N-Terminal Side	9	0.057692	3095.617405	0	3	1.3543	8.26E-30
BW_20_1_111106004325_cidetd_msdeconv953.txt	ZZZ_sp|P32718|ALSK_ECOLI D-allose kinase OS=Escherichia coli (strain K12) GN=alsK PE=1 SV=1	NME	VTLYAAMQMAEEPLFGICPKDTTLYDPCTDTBFGCUKDEWIGEESHEWWLMNLGFK	Truncation at C-Terminal Side	56	0.057692	6542.319838	0	3	1.3738	7.81E-73
BW_20_1_111106004325_cidetd_msdeconv1528.txt	ZZZ_sp|P0A729|YCEF_ECOLI Maf-like protein YceF OS=Escherichia coli (strain K12) GN=yceF PE=1 SV=1	None	HTISOYOGRFIIKQMVISZADQGPPQUHQWINUBBGAIZGDARFOFPPOUTSYP	Truncation at N-Terminal Side	140	0.057522	6854.130364	0	6	0.53712	7.72E-71
BW_20_1_111106004325_cidetd_msdeconv1822.txt	ZZZ_sp|P0AF82|YJFN_ECOLI Uncharacterized protein YjfN OS=Escherichia coli (strain K12) GN=yjfN PE=3 SV=1	None	BUYUITPGNOEMFLRUIYRHEEAYHEIIGRHLEAKEAUNNVFPQSGALVYWBGRROUHMAGSCRTUKIDOAPEVNAPNSGBYTE	Truncation at N-Terminal Side	7	0.057471	10381.88784	0	9	0.55415	3.52E-106
BW_20_1_111106004325_cidetd_msdeconv940.txt	YYY_sp|P76010|YCGR_ECOLI Flagellar brake protein YcgR OS=Escherichia coli (strain K12) GN=ycgR PE=1 SV=1	None	WBALYNSOZEFLZLQPKNPVZGVAHTBFRMAEUKLCAUKSSAUSRSETISYPTDLYGFZWILLVWMBRKAIQHBVBOGAQIZGVYRGPB	Truncation at N-Terminal Side	155	0.057471	10642.46726	0	5	0.96545	1.22E-121
BW_20_1_111106004325_cidetd_msdeconv2287.txt	YYY_sp|P30149|YABI_ECOLI Inner membrane protein YabI OS=Escherichia coli (strain K12) GN=yabI PE=1 SV=2	None	TTKLSRVOOAHTIPQPDDVNGYEHMSPVQBFQFOEYYBMSQOEQBRUFNRITFQLI	Truncation at C-Terminal Side	56	0.057471	7322.021548	0	5	0.92307	3.54E-74
BW_20_1_111106004325_cidetd_msdeconv1208.txt	ZZZ_sp|P0ADC6|LPTG_ECOLI Lipopolysaccharide export system permease protein LptG OS=Escherichia coli (strain K12) GN=lptG PE=1 SV=1	None	SMVMLVFACCPGQECQQIAYOCWCIVDYIQYCBACQWTLOYMUMGWFWPUYFLDKFP	Truncation at C-Terminal Side	57	0.057377	7283.510441	0	7	0.53092	4.96E-73
BW_20_1_111106004325_cidetd_msdeconv385.txt	YYY_sp|A5A618|YNHF_ECOLI Uncharacterized protein YnhF OS=Escherichia coli (strain K12) GN=ynhF PE=1 SV=1	None	NUQUAWYOCULDSRHGABOEWOARTKMWQ	No Truncation	-1	0.057377	4123.146169	0	3	1.3029	1.14E-37
BW_20_1_111106004325_cidetd_msdeconv820.txt	XXX_sp|C1P615|IBSC_ECOLI Small toxic protein IbsC OS=Escherichia coli (strain K12) GN=ibsC PE=2 SV=1	None	AYSTFUBVMUTGYWMFUZV	No Truncation	-1	0.057143	2451.735224	0	2	0.93345	7.65E-17
BW_20_1_111106004325_cidetd_msdeconv1163.txt	YYY_sp|P0AA25|THIO_ECOLI Thioredoxin 1 OS=Escherichia coli (strain K12) GN=trxA PE=1 SV=2	None	TBTEQSNCQTPGIRDQVKNVWIQKURHSDGHYBDEZDEGFQPCZPFUHIQYPFWLSCEIBYBUHZLAZ	Truncation at N-Terminal Side	41	0.057143	8269.362664	0	2	0.79171	3.60E-92
BW_20_1_111106004325_cidetd_msdeconv1795.txt	XXX_sp|P07012|RF2_ECOLI Peptide chain release factor RF2 OS=Escherichia coli (strain K12) GN=prfB PE=1 SV=3	None	NVQKYDIWFQBURFTRHYSNCFKVCWYLSUPDFVTDPGYQOVHQZRLLZIDAYOEPR	Truncation at C-Terminal Side	57	0.057143	7460.911871	0	2	0.82682	2.46E-75
BW_20_1_111106004325_cidetd_msdeconv2139.txt	YYY_sp|P69811|PTFAH_ECOLI Multiphosphoryl transfer protein OS=Escherichia coli (strain K12) GN=fruB PE=1 SV=1	None	WGQGDRPSLIRDYATSNKFUNBGFFIONWDQGTGGZLVZYQYQCYKDZBUDDGWRQUOCQWOYMRPLOQELVPRTTSMYEGPIEIDTLRCBVASBOHSFD	Truncation at N-Terminal Side	276	0.057143	12644.12035	0	2	0.94445	9.09E-137
BW_20_1_111106004325_cidetd_msdeconv2321.txt	XXX_sp|P0ABI8|CYOB_ECOLI Cytochrome bo(3) ubiquinol oxidase subunit 1 OS=Escherichia coli (strain K12) GN=cyoB PE=1 SV=1	None	MPVWMQWUWIUTSZSDRBEWSQUOLVZNDNFBHRSHZPEPMQDDPYFTIMUNETVSHYUAMRQDWKHLVGUKWNNWTIBQDNHSPLBOGNU	Truncation at N-Terminal Side	572	0.057143	11730.06443	0	2	0.88081	1.16E-122
BW_20_1_111106004325_cidetd_msdeconv2339.txt	XXX_sp|P17802|MUTY_ECOLI Adenine DNA glycosylase OS=Escherichia coli (strain K12) GN=mutY PE=1 SV=1	None	PZVKOGIGYNMFLFMILQBAZCQKAIRECRENWDPZWUQTSCHZVWBCCPRLDGCWGOG	Truncation at N-Terminal Side	291	0.057143	7267.230578	0	2	1.0049	1.22E-77
BW_20_1_111106004325_cidetd_msdeconv2729.txt	ZZZ_sp|P0ADC1|LPTE_ECOLI LPS-assembly lipoprotein LptE OS=Escherichia coli (strain K12) GN=lptE PE=1 SV=1	NME_Acetylation	MOEUMLAUOYTPCSNSDCYFRVHGKKSAEHGVWMYQHPRNOKHTGLUOCOCZDICZLQRIMMNDTEFISROLPQWSUIMLCZMNIMHMGYULCDQMBAHHGIAKRZWLANOEWWRHGPDYHBVFEVAVRGEUQQAVBARRZISMUQAUOUPHMIWNDAVAMFQNSMSPKAWIHPDBCPIBPUDTNCAMPAZM	No Truncation	-1	0.057143	24129.65182	0	2	0.8997	3.25E-254
BW_20_1_111106004325_cidetd_msdeconv2759.txt	ZZZ_sp|P77775|YFCH_ECOLI Epimerase family protein YfcH OS=Escherichia coli (strain K12) GN=yfcH PE=3 SV=1	None	EROYPCKRANDVPNQDQHDARWTWMEIYMVYZOZZFEYZHNZSEZKQFCSNLVRCEOFENTWBVGKDMGBRVSQGZUZDATDSHLUCWOMFRMPIPIAIAYDIKAGQAEFHETMIVQNWTMLCASEOGNIIZWSWHGLVWPDUBRFIWSQHFNWRTNNHBHUCFHDEFEEALOVFZVTRMSQBDPQELIWNCNCKBFSTVTOUVLLBQVUBZSEDEWUAKWQTOSDNGNSGGEMIHUVSNLBDQZCVISTPROKMFOYIWRTHTMFMBMQCECDKQYUAZUFHYATGLFIBMSEOGH	No Truncation	-1	0.057143	37469.16604	0	2	0.68254	4.44659e-323
BW_20_1_111106004325_cidetd_msdeconv2869.txt	XXX_sp|P23841|XAPR_ECOLI HTH-type transcriptional regulator XapR OS=Escherichia coli (strain K12) GN=xapR PE=4 SV=1	None	HIWWFURKHIRAVGKHEGIYSPSBYFHBQQSNKCPUEOFFHQHGQYRCYATSRRDTCOSWHLSYEGZASIMKWPVWQOKQHONPNGVSEVVWUNYKKEOKLIWGEURLDLOYMUQNVTWGOGNGEBNYRFPYRAQFAULVQUCIGWQHDOHWRBUGOILOWNFZGBFTBSAWDRQUWTZCKESEVIRGFGISGNTPWLMZESGGDQSMBWHOCRBRBCHFZRKBCTYERFKMLZSKESUEARELOKFPHETRBPUYSCQGIBEGHSYYARVBDFCOCTKSRRBWDNUQTDYWKQ	No Truncation	-1	0.057143	37937.72797	0	2	0.64604	1.97626e-323
BW_20_1_111106004325_cidetd_msdeconv2885.txt	YYY_sp|P39346|IDND_ECOLI L-idonate 5-dehydrogenase (NAD(P)(+)) OS=Escherichia coli (strain K12) GN=idnD PE=1 SV=1	NME	USFLGAGUCAZHSMGVPWVFCATCBKBAKDLHHSHNWPSCRDQYIACBECVWFKBKGZTWMQAFFCAFSHKKYTADDOKWLBMSVDTHSAHYNUZQYYGISVTZKVCHARURKERVGOKDMYOVWQRUFDWKGNFPGBIHIIBGDNYHHOWQNTUOOEAFACWOTNTVUNRASCEUYRTDSQKFURKVSMSEZKGNIHCTZSCUDMWZUTIFTHAGMUAHWVBINQMYAZVPTFSBFYUSRTNATNHKDDADTAGMDIOEKMUTAISOQETLZDTECYFKLADDRTKEKVPYRPYIHADTYUHQUTLERGATMSAPPYEPRWYOMNVBOZSSDYRZGEEVIW	No Truncation	-1	0.057143	42458.49491	0	2	0.59254	7.90505e-323
BW_20_1_111106004325_cidetd_msdeconv2985.txt	XXX_sp|P33231|LLDP_ECOLI L-lactate permease OS=Escherichia coli (strain K12) GN=lldP PE=1 SV=1	None	TNBNPLWPRFDFLNWLUHCFFQEVECWBSYEGCRRSHMEMVTLUMDFDCYROONLVEFAYEMHRTRUBHUFDADPRPFMCLVVITOBZOIORQHZTDNFULCZIEKOWGDLQPCLEZKWSWLQOINEFPZOVLONAIUEKUTAWOAVMWHBYZGNBAVLAOAUYFUISVTCUKCPWBHESZBFIKDRMCARAZBPPGRHUPDMNIBTRDABYWGNMVYCCQDZKGRBWQUDQCDZBPWBADVFNBAISIZORGKIKYOSWFLDPYRSQIARZBAZAFGHFZOPHMIWGZDHRZGBRLVMMEDYKEYIMPWEAOWASMHDBIFPGTOYZFIQVYZWMASHDGWIMHCMUSWZDZGSGPB	Truncation at C-Terminal Side	358	0.057143	45860.4238	0	2	0.64762	1.4822e-323
BW_20_1_111106004325_cidetd_msdeconv3113.txt	YYY_sp|P0ABI8|CYOB_ECOLI Cytochrome bo(3) ubiquinol oxidase subunit 1 OS=Escherichia coli (strain K12) GN=cyoB PE=1 SV=1	None	TAVPTNSDZZYEVBQCWIWNRSEDIGVRFQRGCMQZPFIIPREQDWVOMVDDNIODTTCASSSBKORFVDEOAURPGSZHGRGTRUPVIRSVLDDMNPDNKREVKOHAZZDHPEPPMBOYBYFCSDNIUGPVUFKROHEATESFAWPNKHHMNEAZGNGGLVALIUGCFQZCHZFALLCOZDKALDFFNSNYWGKOLDEOUIZKOBEZYSMLKNPGVTQLBNNSBEEZRKCVPSGZERREUITGLALKZSWZKYIODFHCYGNINHCLRAZSMGIEZPFOHFYYGLKFFULNGORDRAWYGGGGASVGIWBAEHPWVTKVYROFMBRKQOLYCYVKMACDRGWLCEEKMZRMTP	Truncation at C-Terminal Side	354	0.057143	43898.25487	0	2	0.64114	4.94066e-324
BW_20_1_111106004325_cidetd_msdeconv345.txt	XXX_sp|P0AAJ1|YNFG_ECOLI Probable anaerobic dimethyl sulfoxide reductase chain YnfG OS=Escherichia coli (strain K12) GN=ynfG PE=3 SV=2	None	KESTPRZVUCZFCPLZKYTKUCUHNPPAVSSHOI	Truncation at N-Terminal Side	171	0.057143	4189.206449	0	4	1.1555	1.28E-40
BW_20_1_111106004325_cidetd_msdeconv3637.txt	XXX_sp|P45505|YFAH_ECOLI Putative uncharacterized protein YfaH OS=Escherichia coli (strain K12) GN=yfaH PE=5 SV=1	None	PKIIYHGIWMCGHOYZWKBMOKYZGYSSWTUUEGEHIWYRYCTMCUMRYKYIVWUUPOOSUBQOWQTI	No Truncation	-1	0.057143	9561.894678	0	2	1.1741	1.40E-85
BW_20_1_111106004325_cidetd_msdeconv579.txt	XXX_sp|P69741|MBHT_ECOLI Hydrogenase-2 small chain OS=Escherichia coli (strain K12) GN=hybO PE=1 SV=1	None	NKTFAREMFALCSPWOF	Truncation at N-Terminal Side	355	0.057143	2202.07542	0	2	1.3427	3.35E-20
BW_20_1_111106004325_cidetd_msdeconv765.txt	XXX_sp|P37028|BTUF_ECOLI Vitamin B12-binding protein OS=Escherichia coli (strain K12) GN=btuF PE=1 SV=2	NME_Acetylation	QVLOPTHAOQZEHLCNKIFLMAYYIZZVSHGALBWZAKABUC	Truncation at C-Terminal Side	42	0.056962	5177.446798	0	4	1.3872	3.98E-56
BW_20_1_111106004325_cidetd_msdeconv810.txt	ZZZ_sp|P62707|GPMA_ECOLI 23-bisphosphoglycerate-dependent phosphoglycerate mutase OS=Escherichia coli (strain K12) GN=gpmA PE=1 SV=2	None	ZZFWELOUVDOSLKFGDKRYAQIUZRACGMVWKSOBOE	Truncation at N-Terminal Side	212	0.056818	5220.422241	0	5	0.93484	1.33E-50
BW_20_1_111106004325_cidetd_msdeconv1103.txt	YYY_sp|P0ABX5|FLGG_ECOLI Flagellar basal-body rod protein FlgG OS=Escherichia coli (strain K12) GN=flgG PE=3 SV=1	None	KOFBIVPZTMOSDTLMKCMGILITQ	Truncation at N-Terminal Side	235	0.056604	3122.625165	0	3	0.77197	3.93E-31
BW_20_1_111106004325_cidetd_msdeconv2307.txt	ZZZ_sp|P36554|MDTD_ECOLI Putative multidrug resistance protein MdtD OS=Escherichia coli (strain K12) GN=mdtD PE=1 SV=2	None	FGOVMUGNSFVLBFDPHHBOPEZPHEUQBOONUSRIWBZYAVKPAIIYHOCZHMUQUKCHQTBKYGNQZDH	Truncation at N-Terminal Side	400	0.056604	9378.377225	0	3	0.95694	6.41E-97
BW_20_1_111106004325_cidetd_msdeconv2359.txt	YYY_sp|P0A6Y8|DNAK_ECOLI Chaperone protein DnaK OS=Escherichia coli (strain K12) GN=dnaK PE=1 SV=2	None	UNRZWLWOHMWACUMAEQHFQZOSLCYLKBPKYTQRYMGVVMNDDQYVOAFLBZEFFMERBWNGEHZZBGLOOFAIEGBRPPWHNWFQ	Truncation at C-Terminal Side	88	0.056604	11727.26173	0	3	0.89705	4.03E-120
BW_20_1_111106004325_cidetd_msdeconv2531.txt	XXX_sp|P0A766|RSXA_ECOLI Electron transport complex subunit RsxA OS=Escherichia coli (strain K12) GN=rsxA PE=1 SV=1	None	VUUGIMFVOGASYWIYEPZUMKSLMSLLISEBLULHPGLIGONIPWHKIEBACYEFKUWEUBWYUOPSQAIDZYZVIFAKDGVIGMRHSDMLGUNTPWTKCHQTUGYSNGSDBKTPIZRVFIWTTSARDZDNWHOHNBQQGGQNSZNCTRBBM	Truncation at C-Terminal Side	153	0.056604	18759.39179	0	3	0.91181	6.21E-211
BW_20_1_111106004325_cidetd_msdeconv2633.txt	YYY_sp|P23830|PSS_ECOLI CDP-diacylglycerol--serine O-phosphatidyltransferase OS=Escherichia coli (strain K12) GN=pssA PE=1 SV=2	None	PCTORMMRZRQDMAHCQZBPIIVVDKLNWLNVYZOYFKLTORGGIQFSDDHHZIGEBLIWKDPAZLTNUEPTWIZLDEMLELMOCKUNVYLANFIEYVRNWSLPSDMYPBFSAABSOYUUI	Truncation at N-Terminal Side	330	0.056604	15307.01288	0	3	0.93036	7.33E-161
BW_20_1_111106004325_cidetd_msdeconv2717.txt	ZZZ_sp|P65294|YGDR_ECOLI Uncharacterized lipoprotein YgdR OS=Escherichia coli (strain K12) GN=ygdR PE=1 SV=1	None	PMSOTMSCOFLQRLUGLOLNBRVWRTFICNDIOBRYKWATVQERQQURUPWSVSQPSKUQSLUBMRTDYTKY	No Truncation	-1	0.056604	9535.74159	0	3	0.95853	7.80E-95
BW_20_1_111106004325_cidetd_msdeconv309.txt	ZZZ_sp|P0A937|BAME_ECOLI Outer membrane protein assembly factor BamE OS=Escherichia coli (strain K12) GN=bamE PE=1 SV=1	None	BTTGOQDTAUPZFLMKKGLKPMADMTAUGLEDNVVBMYGUCHFG	Truncation at C-Terminal Side	44	0.056604	5093.525749	0	3	1.0864	5.78E-57
BW_20_1_111106004325_cidetd_msdeconv1216.txt	XXX_sp|P69441|KAD_ECOLI Adenylate kinase OS=Escherichia coli (strain K12) GN=adk PE=1 SV=1	None	DUHPPNECKTYIMMUQBIEYHITEWUZHPDCCYLUEHBBHPMRUOZEAMVABMUACP	Truncation at C-Terminal Side	57	0.056522	7283.437488	0	6	0.53037	1.73E-72
BW_20_1_111106004325_cidetd_msdeconv1386.txt	XXX_sp|P33644|POLOX_ECOLI Polyphenol oxidase OS=Escherichia coli (strain K12) GN=yfiH PE=1 SV=1	None	QMSPCCRPOKVBQZYOKTZEOIEHSUPPOGFZDASAOPEKDMKHVSVSSSOTFDYQK	Truncation at N-Terminal Side	186	0.056452	7399.520478	0	6	0.52885	1.88E-73
BW_20_1_111106004325_cidetd_msdeconv740.txt	XXX_sp|P45550|YHFX_ECOLI Uncharacterized protein YhfX OS=Escherichia coli (strain K12) GN=yhfX PE=1 SV=1	None	TZKVRQRKGNQUPATUVEMTDZIRSZEUUQYMIO	Truncation at C-Terminal Side	34	0.056338	4395.237162	0	4	0.94311	2.42E-43
BW_20_1_111106004325_cidetd_msdeconv1193.txt	XXX_sp|P0AFA2|NARX_ECOLI Nitrate/nitrite sensor protein NarX OS=Escherichia coli (strain K12) GN=narX PE=1 SV=1	None	LGVLHIRNUMORPCKAKIKTNGWANKVKWPTNPVD	Truncation at N-Terminal Side	563	0.056338	4208.188203	0	4	0.78702	4.58E-38
BW_20_1_111106004325_cidetd_msdeconv1951.txt	XXX_sp|P15286|FLK_ECOLI Flagellar regulator flk OS=Escherichia coli (strain K12) GN=flk PE=3 SV=2	None	UYRCAYYQIFTVPHOBEINMAODWCRGMTVILMVVUHETDPQZMKCCUZSRMPZHSECCNSSRIBHOCTNRMTMEVNWFLOYBVKHTPGBQVBNRPGLCBMH	Truncation at N-Terminal Side	229	0.056338	12762.99231	0	11	0.89808	1.56E-139
BW_20_1_111106004325_cidetd_msdeconv2703.txt	YYY_sp|P0A8N7|EPMA_ECOLI Elongation factor P--(R)-beta-lysine ligase OS=Escherichia coli (strain K12) GN=epmA PE=1 SV=1	None	VTKUBWKRIBNIPLHPWUPICPVPDIADZBKOZSMIODIFTDICGMVRPREKTVOIQUFTBQVBUQUDQGIHTC	Truncation at C-Terminal Side	74	0.056338	9266.591355	0	4	1.0096	1.27E-97
BW_20_1_111106004325_cidetd_msdeconv976.txt	ZZZ_sp|P0ABF6|CDD_ECOLI Cytidine deaminase OS=Escherichia coli (strain K12) GN=cdd PE=1 SV=1	None	FTWQUYGCRSSEYRNUDYBAGLVBLSNGHZPLVPQRAFSEOMWGLATVVZCIGZMRNCPUOKZIGSMHACFQAUFLEFGVHMHLYBPDZHZMA	Truncation at C-Terminal Side	93	0.05615	11178.21956	0	10	0.97157	9.48E-128
BW_20_1_111106004325_cidetd_msdeconv994.txt	ZZZ_sp|P0ABF6|CDD_ECOLI Cytidine deaminase OS=Escherichia coli (strain K12) GN=cdd PE=1 SV=1	None	FTWQUYGCRSSEYRNUDYBAGLVBLSNGHZPLVPQRAFSEOMWGLATVVZCIGZMRNCPUOKZIGSMHACFQAUFLEFGVHMHLYBPDZHZMA	Truncation at C-Terminal Side	93	0.05615	11178.21956	0	10	0.98021	9.48E-128
BW_20_1_111106004325_cidetd_msdeconv1608.txt	ZZZ_sp|P0AC28|5FCL_ECOLI 5-formyltetrahydrofolate cyclo-ligase OS=Escherichia coli (strain K12) GN=ygfA PE=1 SV=1	None	MYSIZFVBDTHZFQOHSDMMAMEQRBPGWUMUONFZLEYHLDYISIFNTAQPIPCRR	Truncation at N-Terminal Side	125	0.056034	7328.657581	0	6	0.53896	1.21E-77
BW_20_1_111106004325_cidetd_msdeconv1756.txt	XXX_sp|P0AFI5|PBP7_ECOLI D-alanyl-D-alanine endopeptidase OS=Escherichia coli (strain K12) GN=pbpG PE=1 SV=2	None	OYHAMASYTRGIOWGRBZGNZZQSIGMMVSZLMOMIZNUAMIUVSYNBMWFHEQGSYH	Truncation at N-Terminal Side	252	0.056034	7330.651506	0	6	0.55078	2.25E-74
BW_20_1_111106004325_cidetd_msdeconv1501.txt	XXX_sp|P0AFD6|NUOI_ECOLI NADH-quinone oxidoreductase subunit I OS=Escherichia coli (strain K12) GN=nuoI PE=1 SV=1	None	TILVCISFIWYQAFSNPHKHGFWYRVLUYZKLYUZEHNRUULFRPKNLYPTKGBAOFN	Truncation at C-Terminal Side	58	0.056	7477.865212	0	7	0.89888	2.80E-77
BW_20_1_111106004325_cidetd_msdeconv1112.txt	YYY_sp|P68206|YJBJ_ECOLI UPF0337 protein YjbJ OS=Escherichia coli (strain K12) GN=yjbJ PE=1 SV=1	None	MAHMLQSOHHDTRDLCCLBLAHQTBCKQIMYPKDNOLHERRFNBFWCWLVQKNHSHOZWKFNCKKFDWR	No Truncation	-1	0.055556	9075.34857	0	7	0.53469	3.79E-90
BW_20_1_111106004325_cidetd_msdeconv4032.txt	XXX_sp|P0AA04|PTHP_ECOLI Phosphocarrier protein HPr OS=Escherichia coli (strain K12) GN=ptsH PE=1 SV=1	None	SVNMGUBDR	Truncation at C-Terminal Side	9	0.055556	1060.843038	0	1	0.87466	1.67E-08
BW_20_1_111106004325_cidetd_msdeconv458.txt	ZZZ_sp|P25742|RFAQ_ECOLI Lipopolysaccharide core heptosyltransferase RfaQ OS=Escherichia coli (strain K12) GN=rfaQ PE=3 SV=2	None	RWKFEKNGRRBVTZUTBSLNEYRVFHAFMGEBBFNKWEBDYLMUZLWWSUUAKAM	Truncation at N-Terminal Side	289	0.055556	7063.354037	0	2	0.91025	5.94E-66
BW_20_1_111106004325_cidetd_msdeconv584.txt	XXX_sp|P28722|YHCA_ECOLI Uncharacterized fimbrial chaperone YhcA OS=Escherichia coli (strain K12) GN=yhcA PE=3 SV=2	None	KCKRMLPBOBOLVVCFCTNAINWLK	Truncation at C-Terminal Side	25	0.055556	3218.695195	0	3	0.90664	1.57E-30
BW_20_1_111106004325_cidetd_msdeconv586.txt	XXX_sp|P22259|PCKA_ECOLI Phosphoenolpyruvate carboxykinase (ATP) OS=Escherichia coli (strain K12) GN=pckA PE=1 SV=2	None	LLBUPQVARWNBDUMMEHHZATLCEE	Truncation at N-Terminal Side	514	0.055556	3217.699251	0	3	0.9069	3.23E-33
BW_20_1_111106004325_cidetd_msdeconv604.txt	YYY_sp|P0ADD7|YJJQ_ECOLI Putative transcription factor YjjQ OS=Escherichia coli (strain K12) GN=yjjQ PE=1 SV=1	None	ZCZLVEPNMOVSQAYKSEULPGOZSEAPLQNUQKKKQKQQOSSFAKLMONGBGVVGK	Truncation at C-Terminal Side	57	0.055556	6962.379001	0	6	0.93287	1.18E-70
BW_20_1_111106004325_cidetd_msdeconv606.txt	YYY_sp|P0ADD7|YJJQ_ECOLI Putative transcription factor YjjQ OS=Escherichia coli (strain K12) GN=yjjQ PE=1 SV=1	None	ZCZLVEPNMOVSQAYKSEULPGOZSEAPLQNUQKKKQKQQOSSFAKLMONGBGVVGK	Truncation at C-Terminal Side	57	0.055556	6962.379001	0	6	0.92237	1.18E-70
BW_20_1_111106004325_cidetd_msdeconv714.txt	XXX_sp|P63386|MLAF_ECOLI Probable phospholipid import ATP-binding protein MlaF OS=Escherichia coli (strain K12) GN=mlaF PE=1 SV=1	M_Acetylation	MRGBKBRLWQROBMKGPESGRRFMRHPHFQIZDGIEKD	Truncation at C-Terminal Side	38	0.055556	4806.40291	0	4	0.92474	6.67E-43
BW_20_1_111106004325_cidetd_msdeconv1071.txt	YYY_sp|P77234|YBEQ_ECOLI Sel1-repeat-containing protein YbeQ OS=Escherichia coli (strain K12) GN=ybeQ PE=4 SV=2	None	LAENTBOLIPTBABODLCKLIOIBWTAMOEKVZ	Truncation at C-Terminal Side	33	0.055556	4292.771865	0	4	0.79035	8.59E-40
BW_20_1_111106004325_cidetd_msdeconv1083.txt	XXX_sp|P64559|SDHE_ECOLI FAD assembly factor SdhE OS=Escherichia coli (strain K12) GN=sdhE PE=1 SV=1	None	RGVRDKKNPVUIPKFMGUAIPQWLQMUAVHRQPUTRZAHNQBNFMCKMUQUHCIUEYFUAZUTEOKQFKSVOHWREBTAGMIHIWAYH	No Truncation	-1	0.055556	11303.54994	0	1	0.77526	1.24E-117
BW_20_1_111106004325_cidetd_msdeconv1091.txt	ZZZ_sp|Q9JMS2|YUAS_ECOLI Uncharacterized protein YuaS OS=Escherichia coli (strain K12) GN=yuaS PE=4 SV=1	NME	ZOHKRBCBIZNAONSCVOSSITI	Truncation at C-Terminal Side	23	0.055556	2996.51714	0	2	0.76291	7.27E-27
BW_20_1_111106004325_cidetd_msdeconv1685.txt	ZZZ_sp|P39355|YJHE_ECOLI Putative uncharacterized protein YjhE OS=Escherichia coli (strain K12) GN=yjhE PE=5 SV=2	NME_Acetylation	FKEETHYESAHWUTDVNICUABHIEHOZMDTOKDCFWKREAUKITDVYWLOZQOGLZKMZBFMELIDNRGDRVZPTYGKBT	No Truncation	-1	0.055556	10530.68823	0	2	0.80592	2.09E-107
BW_20_1_111106004325_cidetd_msdeconv1845.txt	XXX_sp|P0A7N9|RL33_ECOLI 50S ribosomal protein L33 OS=Escherichia coli (strain K12) GN=rpmG PE=1 SV=2	None	ZVYAUAADMWHUMEPOZLLEPDZTTKGFYOBDIDEVTPRVFBHAYQIFTWGTGZD	No Truncation	-1	0.055556	6823.948491	0	1	0.82315	2.56E-70
BW_20_1_111106004325_cidetd_msdeconv1971.txt	ZZZ_sp|P0AET2|HDEB_ECOLI Acid stress chaperone HdeB OS=Escherichia coli (strain K12) GN=hdeB PE=1 SV=1	None	TBFPTVBDZFUHCDVZACUPUMRMKUATNKDGIPLFOYUFAAMBEBMQGTGGZUUGNTVLSHYOCBSQSNWQQDFTHBFRDGYHZUAIVYODVFNQFYMLHUCGDWHN	No Truncation	-1	0.055556	13445.95973	0	2	0.85015	2.53E-135
BW_20_1_111106004325_cidetd_msdeconv2093.txt	YYY_sp|P06965|DICC_ECOLI Repressor protein of division inhibition gene dicB OS=Escherichia coli (strain K12) GN=dicC PE=4 SV=1	None	QMKZBAUDKYDNCFQEBARUYVPYAFGBBOEZUTLWKYKTFKQOZHBBVNALSFQBACDWBNTLIEYLQYVEOVPA	No Truncation	-1	0.055556	9674.706509	0	2	0.86198	1.72E-94
BW_20_1_111106004325_cidetd_msdeconv2189.txt	XXX_sp|P76350|SHIA_ECOLI Shikimate transporter OS=Escherichia coli (strain K12) GN=shiA PE=3 SV=1	None	SREFHLVGACUEKEVPQFKHFTQZTWPSMMAZBBVGLEKLQEOMTNCNAWCQZBERFRMSVBIFLPWCUGUSYBZFH	Truncation at N-Terminal Side	361	0.055556	9473.488559	0	2	0.90132	4.02E-99
BW_20_1_111106004325_cidetd_msdeconv2371.txt	XXX_sp|P0AAU7|YBFE_ECOLI Uncharacterized protein YbfE OS=Escherichia coli (strain K12) GN=ybfE PE=1 SV=2	None	LZZBFPQKDSKPNOZCSAFSBRHVNMLDDUVCPGCSGNAFTENWEYCIBNYACWAOYYQDFITTQPDCPHSPADILIIKKIVQIGGUVGWMRYEHRP	No Truncation	-1	0.055556	11574.15428	0	1	0.88741	6.39E-107
BW_20_1_111106004325_cidetd_msdeconv2443.txt	ZZZ_sp|P0AGB0|SERB_ECOLI Phosphoserine phosphatase OS=Escherichia coli (strain K12) GN=serB PE=1 SV=1	None	HDZUUROQONHKHHGQEWZVUBFGEIHAMBEILZMZOIHQVHWYSDBYPLENDRISYZSDAKWHWDNIRMZAOQLPFHSRLRNUUIZPPBINKRSERWMAERKWPUUSBOWADMFZTMZVOHYKDFTTIPSNLHANQEQBDGPMODPQWQCFDGKRTHRMMLEYKSQNMWOAVOFIYCTBVKUMCQGWFLPOMDIGQNPNGZIEMVGYLVYSRPRKKYOFOVMSQTDOYZQNCUPYRWCPIIDLSBTGHMMVMGCAOZZAGBQMMMSPRQQYMKPUTTPUTYFLKERPALNPFRDZFSONOODRBKQZQZIEYLNFFTEHVI	No Truncation	-1	0.055556	41812.82036	0	3	0.53041	1.97626e-323
BW_20_1_111106004325_cidetd_msdeconv2479.txt	ZZZ_sp|P76537|YFEY_ECOLI Uncharacterized protein YfeY OS=Escherichia coli (strain K12) GN=yfeY PE=1 SV=1	None	QTLNFGOZGUQTBVMGLOZRNBHGIGSZHVWSCRILRGOHBERYWSGHUAENFLGNYQZPLIYKYIYNOKHHI	Truncation at N-Terminal Side	118	0.055556	9281.894831	0	2	0.91081	3.64E-97
BW_20_1_111106004325_cidetd_msdeconv2507.txt	ZZZ_sp|P0AF10|MTLR_ECOLI Mannitol operon repressor OS=Escherichia coli (strain K12) GN=mtlR PE=1 SV=1	None	ZVNBALSEMPOFNQNITNVCOQSPTUWEZTIWGPQEUBNEQANRLATSMHTIUOAOSVPHIVMVZNIRRGMHHHVQQTFQDZIPTLSQONRRYGTYDLZKGZOLPELGRALBWHWGFCWWDISBSGL	Truncation at N-Terminal Side	68	0.055556	15758.3745	0	2	0.95598	1.54E-173
BW_20_1_111106004325_cidetd_msdeconv259.txt	XXX_sp|P75745|YBGK_ECOLI Uncharacterized protein YbgK OS=Escherichia coli (strain K12) GN=ybgK PE=1 SV=1	None	HBKSZIWVBY	Truncation at N-Terminal Side	300	0.055556	1289.111975	0	1	0.91862	6.44E-08
BW_20_1_111106004325_cidetd_msdeconv2597.txt	YYY_sp|P0AFN2|PSPC_ECOLI Phage shock protein C OS=Escherichia coli (strain K12) GN=pspC PE=1 SV=1	None	NZPGUCCSOKCYYREOMUMVDVOQKTNHHIEILCKTHRVRQPGUKGNNBIPQSFFASUNAFAMWQBPPAVHBGDUEUTZKESMYEISTBMEYPWWNADDPEMHABZIZKFMHSBYALLI	No Truncation	-1	0.055556	14654.08323	0	2	0.87674	1.38E-153
BW_20_1_111106004325_cidetd_msdeconv2765.txt	ZZZ_sp|P0A968|CSPD_ECOLI Cold shock-like protein CspD OS=Escherichia coli (strain K12) GN=cspD PE=1 SV=1	None	PRKEOFREVBKBZNBQBGSTRTESCTMDDFYGACWVBMKEUESCBCGQYBQKKLBLRNFUPMTRVTSSGPRWEM	No Truncation	-1	0.055556	8979.321906	0	1	1.0901	6.06E-88
BW_20_1_111106004325_cidetd_msdeconv2813.txt	YYY_sp|P0AF16|MURJ_ECOLI Lipid II flippase MurJ OS=Escherichia coli (strain K12) GN=murJ PE=1 SV=1	None	KYGQUKBNIDMWTSWGCCDHSNZTGVKVYKZDHVLZYECYWROWMIDGMBAQSOFHSPTYTDQFZWUKAQBFADHZUUHOMMDDZKGFKZWMLCECUHWZTPTHQBTGBVSZGMVIZNLUGEIGALHSCRRGEKWRVWRIEFWUBQNTOCATDUFKGYTQQNAKGKFNCSPKHNPVBDHINFWWEFHEQYPMAYNHDKOHLRWNCZNFQFOPWCUWHQZAILZMAAKYVPZKRKVRKPZACIFTTQFINIKIUDRYQYVTYURENMLTDYLKYRHFMKFBPOBERVZITKCBDODVUQCHICNEBYPBAMVLAIIRWQKRBUNTPVOKAMYPFTKFFBAAWGFCEYMMZQDCISWIBIYWEDIPMTTDTHTUQZRA	Truncation at C-Terminal Side	376	0.055556	47556.2075	0	2	0.59155	1.4822e-323
BW_20_1_111106004325_cidetd_msdeconv2853.txt	XXX_sp|P25534|UBIH_ECOLI 2-octaprenyl-6-methoxyphenol hydroxylase OS=Escherichia coli (strain K12) GN=ubiH PE=1 SV=2	None	KUMGVRDFSAYZDUBKCKGSEULTAEBLNMDBEQPNGDBCROWKNGVSAQDSNBITIQWCNPRSEQFIIKSOVHSSEPMIGSZCWTZNBLOWSEBRATFWWRPYNPSPEOLIURQIRWRTNQWTIVNMFPKFKRBMLAYDCDSGSOHLWTZRPYZNMZCHPVSTAQBMNZHTNNPKSMOPYKIROKDMYPSCRFUMBCDRSPBLSYEYOQBEFDNPLSWIGACVBYDMVBYWNSPOVESELWKKKTTKYPLGVEIIHRADHPSCUHMHHDWIYEDMEFWOQONNSTQTEYCFCOLQUKSVMKIRTYBPFHPGEVGHSOYHURHGHVVRMKUOPSQHRLCOPKOLESOPLNHGAPLOTCBFQDTSEYTIQHNPUGCOLOQCBKPPDNQUZKYG	No Truncation	-1	0.055556	49667.89762	0	2	0.50084	4.94066e-324
BW_20_1_111106004325_cidetd_msdeconv3327.txt	YYY_sp|P0AGD7|SRP54_ECOLI Signal recognition particle protein OS=Escherichia coli (strain K12) GN=ffh PE=1 SV=1	None	EESVYAFQPBHVHECQSFCHSPDBNGDIVTMLMIPMFBPUTNGRWOMNSPBLIVMPRTOULKVCPFGBUNORDKEDRVFZWPAYEQOZZHDNBCLIBBHTQTDVQPLONURZLUQQYMNLFDWMWHGVFUFUWRYWLGGUIMBIALICZCSRHWABWKODSWLTLNMLFMZQWTSIEUSYELULZQYBAHADEIWBNHPHYPMUGCWQKVCVPUTZKDUTDCDGWRLHWFNCIBZLQLSPLYLHCTLOPTNNBHFOPPQIZDGRQZDUIOHALFNRDIQHCUKCAFMRUFLECTHIPGKQSDBOIONTKOISMHBRWSQBMYGZPIFVRVSUKVEBCSBBHOGKYFLHNESORIZLKWNVHCIVFTDBIUPPPEFYCQEHQQVTCFOGI	Truncation at C-Terminal Side	389	0.055556	49423.39449	0	2	0.63766	4.94066e-324
BW_20_1_111106004325_cidetd_msdeconv3463.txt	XXX_sp|P0AG40|RIBF_ECOLI Riboflavin biosynthesis protein RibF OS=Escherichia coli (strain K12) GN=ribF PE=1 SV=1	None	MZOINZOCISQWVLGVSAIIVMQFYAVCBZCSWHMAVKTGUPEUHKVKIKFAUOQLNLTNEZDPOWINMSYDKGNTCIDNFONUPBILUIQPYQLSPDQGHYSLTRVHVHLRMBYLFVPHSOPAPSHTVMQROPTFFUPITBMVHQPTNBZRR	Truncation at C-Terminal Side	153	0.055556	19071.82825	0	2	1.0502	2.31E-209
BW_20_1_111106004325_cidetd_msdeconv3519.txt	YYY_sp|P38134|ETK_ECOLI Tyrosine-protein kinase etk OS=Escherichia coli (strain K12) GN=etk PE=1 SV=2	None	MBGZCBMTNFSVIQSQKBZSCFNDBBIBKENWQSHWLREGDYRKNOVZKBZFGCUEHANDRWBMVOGNSBMDKGEMSOVFABORYZMVLWBPOKTYWONPANIDMWKSKZVOMVSMPGDCABKAWCLBRDUKTKQCYODNMCGZRATFPSOHNHGDRCYLCDGPAGGSNHVTVSFNTKSQBOUANZRFDQOOFVSPH	Truncation at C-Terminal Side	197	0.055556	24689.10544	0	2	1.0087	4.06E-268
BW_20_1_111106004325_cidetd_msdeconv3531.txt	YYY_sp|P76147|YNEF_ECOLI Uncharacterized protein YneF OS=Escherichia coli (strain K12) GN=yneF PE=4 SV=1	None	WCUATSVGYUVQSUIAGFIDUICLEPCRBKZQYYVPETNDZOUFNWQQTOYOFLZNRMFPKWMOLYRTELULBNWGHSBMVTBCEHUWVMULPKHPCLQUPOWBNFNUIVSPLSONSHBPYMFFSWKRSBWZCPALSMULNEZNGDISWUBWEKUOZPQLUPPRCUWLPORDERSESADSNZOFWVLAATIAWOPFTPPSVIDNUQZWLFIGZEYOFEUNYCQQWNRFCPUURUPVRSTVDISLGNMTFPHGIGGDYFGFPUZESNBKWPPAYTMSYPFIWANZKHTOFGVCOMRKIEPYEEWQMRLFKAQHBGI	No Truncation	-1	0.055556	40453.44748	0	3	0.84477	4.94066e-324
BW_20_1_111106004325_cidetd_msdeconv3631.txt	XXX_sp|P64610|YRBL_ECOLI Uncharacterized protein YrbL OS=Escherichia coli (strain K12) GN=yrbL PE=2 SV=1	None	EUOHMCAQDIDUHRYUDEOUVVMCMDLBSUUIVDRPCRRERIOKBDVULNNFASSGHTEVHZINDIMLBIYNPWKWUVOCFNCDFKCKGZFZVU	Truncation at N-Terminal Side	116	0.055556	12216.73607	0	2	1.1552	1.30E-126
BW_20_1_111106004325_cidetd_msdeconv367.txt	YYY_sp|P0ADX5|YHFG_ECOLI Uncharacterized protein YhfG OS=Escherichia coli (strain K12) GN=yhfG PE=1 SV=1	None	VIFOADEAATAGMFPAUWKOUVBLTQSUPKWHMABMGIUZBRDNSCQGSLNVPQP	No Truncation	-1	0.055556	6557.704377	0	2	1.1965	2.23E-58
BW_20_1_111106004325_cidetd_msdeconv3789.txt	XXX_sp|P23872|AES_ECOLI Acetyl esterase OS=Escherichia coli (strain K12) GN=aes PE=1 SV=3	None	UBYFKRY	Truncation at C-Terminal Side	7	0.055556	1058.900808	0	1	1.2271	4.81E-07
BW_20_1_111106004325_cidetd_msdeconv3975.txt	XXX_sp|P07862|DDLB_ECOLI D-alanine--D-alanine ligase B OS=Escherichia coli (strain K12) GN=ddlB PE=1 SV=3	None	PRBWAFUV	Truncation at N-Terminal Side	298	0.055556	1057.916778	0	1	1.3147	1.30E-07
BW_20_1_111106004325_cidetd_msdeconv407.txt	YYY_sp|P00887|AROH_ECOLI Phospho-2-dehydro-3-deoxyheptonate aldolase Trp-sensitive OS=Escherichia coli (strain K12) GN=aroH PE=1 SV=4	None	TDOSWLRVTNGPFTRYCIFQTMKOYHCQGADKDGIUPCCHHSURZPQRNZSFGOGS	Truncation at N-Terminal Side	292	0.055556	6962.059136	0	2	1.3388	4.91E-71
BW_20_1_111106004325_cidetd_msdeconv491.txt	ZZZ_sp|P77437|HYFF_ECOLI Hydrogenase-4 component F OS=Escherichia coli (strain K12) GN=hyfF PE=3 SV=1	None	UMZMPSHIUQSMFMGSGZDRENHBPECCHRFYDCDVSPEFAATFBAGCFQIVFNVRBCCBQMEEBRA	Truncation at N-Terminal Side	459	0.055556	7861.502841	0	3	1.3946	5.14E-87
BW_20_1_111106004325_cidetd_msdeconv587.txt	YYY_sp|P0DP70|PHNE2_ECOLI Putative cryptic phosphonate transport system permease protein PhnE2 OS=Escherichia coli (strain K12) GN=phnE PE=5 SV=1	None	KYNBQIHOPKCLKZSMMYLIVOO	Truncation at C-Terminal Side	23	0.055556	3216.72252	0	3	1.3442	2.69E-28
BW_20_1_111106004325_cidetd_msdeconv675.txt	XXX_sp|P0AC98|SATP_ECOLI Succinate-acetate/proton symporter SatP OS=Escherichia coli (strain K12) GN=satP PE=1 SV=1	None	PAWYAZNORHEZIOWZILPLIBODCIWKETMYSYTIGRZSH	Truncation at N-Terminal Side	147	0.055556	5456.21944	0	1	1.4549	1.25E-46
BW_20_1_111106004325_cidetd_msdeconv677.txt	YYY_sp|P76061|YDAG_ECOLI Uncharacterized protein YdaG OS=Escherichia coli (strain K12) GN=ydaG PE=1 SV=2	None	LESGWWLKITNAHUTTCYMEQVGYOQPQBNRAHODHCIWQBDCM	No Truncation	-1	0.055556	5600.415958	0	2	1.3697	2.15E-58
BW_20_1_111106004325_cidetd_msdeconv715.txt	YYY_sp|P64550|ALAE_ECOLI L-alanine exporter AlaE OS=Escherichia coli (strain K12) GN=alaE PE=1 SV=1	NME	PRFNYMBLIRCYMECTNRIRHHHIKYOBTQIOTDO	Truncation at C-Terminal Side	35	0.055556	4846.41921	0	4	1.4726	1.60E-43
BW_20_1_111106004325_cidetd_msdeconv759.txt	XXX_sp|P0AD83|LPPY_ECOLI pyr operon leader peptide OS=Escherichia coli (strain K12) GN=pyrL PE=4 SV=1	None	RYSOPARAZYFNPOPGRRHFDBVZKMMFMYAIZIPFAGSLSFYU	No Truncation	-1	0.055556	5582.642158	0	1	1.4099	3.14E-47
BW_20_1_111106004325_cidetd_msdeconv887.txt	YYY_sp|P0AA89|DOSC_ECOLI Diguanylate cyclase DosC OS=Escherichia coli (strain K12) GN=dosC PE=1 SV=1	None	ERKSGEMGNHEWOWPQ	Truncation at N-Terminal Side	444	0.055556	2124.97994	0	2	1.3599	2.43E-16
BW_20_1_111106004325_cidetd_msdeconv1262.txt	ZZZ_sp|P0A8A8|RIMP_ECOLI Ribosome maturation factor RimP OS=Escherichia coli (strain K12) GN=rimP PE=1 SV=2	None	PBGFHFSFQRFALFNUIKAKZGCTZIFTZEURLFLQLTESNGPTKMEMFRGLCTATNBRSCSDZKNGKZEVOSSYCRKOLBZKSCK	Truncation at N-Terminal Side	64	0.055233	10295.28705	0	9	0.52788	4.87E-113
BW_20_1_111106004325_cidetd_msdeconv1586.txt	XXX_sp|P0ACN4|ALLR_ECOLI HTH-type transcriptional repressor AllR OS=Escherichia coli (strain K12) GN=allR PE=1 SV=1	NME	SZIVNZRAWEMYPGWGPHOOSMOZCGZFWSOTSNNONFZTGGPKFQPGFSQCGBEEKYVBUQRV	Truncation at C-Terminal Side	64	0.055147	8114.196083	0	7	0.53515	1.01E-84
BW_20_1_111106004325_cidetd_msdeconv1520.txt	ZZZ_sp|P75905|PGAC_ECOLI Poly-beta-16-N-acetyl-D-glucosamine synthase OS=Escherichia coli (strain K12) GN=pgaC PE=1 SV=1	None	QPSCGSYIRTEMVGMOVITVYDVQYSBAKEHNWUKVUMGWRDFEILSLWSUGWNUGFRITNN	Truncation at N-Terminal Side	379	0.055118	7643.704742	0	7	0.53828	1.60E-83
BW_20_1_111106004325_cidetd_msdeconv1834.txt	ZZZ_sp|P0DPC7|RSED_ECOLI rpoE leader peptide OS=Escherichia coli (strain K12) GN=rseD PE=4 SV=1	None	CDKHNIEILYNGYUPFPPUSYPHYQHCTQVFYLZUZWFONUWDHOCDQERK	No Truncation	-1	0.055046	6873.707297	0	6	0.54317	1.98E-67
BW_20_1_111106004325_cidetd_msdeconv658.txt	XXX_sp|P0CB62|YMIA_ECOLI Uncharacterized protein YmiA OS=Escherichia coli (strain K12) GN=ymiA PE=1 SV=2	None	ZOAYSHYFTUQQBZIANSBRKLSZBMCYCPSMMTCZUKTQIGISB	Truncation at N-Terminal Side	9	0.054945	5456.203186	0	5	0.93115	3.15E-58
BW_20_1_111106004325_cidetd_msdeconv1172.txt	YYY_sp|P77216|YBDN_ECOLI Uncharacterized protein YbdN OS=Escherichia coli (strain K12) GN=ybdN PE=4 SV=1	M_Acetylation	MZSUNHKFLTIQBLSTOBFQLGVRDSVOEYKYYWHUGQCMLCKSUVGSAKSYRACZTPTGYVOVHNIBKPVYGHY	Truncation at C-Terminal Side	75	0.054839	9261.680499	0	8	0.56957	5.99E-102
BW_20_1_111106004325_cidetd_msdeconv1370.txt	XXX_sp|P76536|YFEX_ECOLI Probable deferrochelatase/peroxidase YfeX OS=Escherichia coli (strain K12) GN=yfeX PE=1 SV=2	None	TCCZRRCRWVVVLBKDNBHQUBSBBQQQHWZCUEDTWERAAWGDCFLRHCLSHAAVFNGB	Truncation at N-Terminal Side	239	0.054622	7266.957701	0	6	0.53069	8.44E-77
BW_20_1_111106004325_cidetd_msdeconv1044.txt	ZZZ_sp|P0ABF6|CDD_ECOLI Cytidine deaminase OS=Escherichia coli (strain K12) GN=cdd PE=1 SV=1	None	FTWQUYGCRSSEYRNUDYBAGLVBLSNGHZPLVPQRAFSEOMWGLATVVZCIGZMRNCPUOKZIGSMHACFQAUFLEFGVHMHLYBPDZHZMA	Truncation at C-Terminal Side	93	0.054598	11178.21956	0	9	0.53454	9.48E-128
BW_20_1_111106004325_cidetd_msdeconv1337.txt	YYY_sp|P0AAX6|MCBA_ECOLI Uncharacterized protein McbA OS=Escherichia coli (strain K12) GN=mcbA PE=2 SV=2	None	SCAPOULDSLKOTQIKPNWONPDSCPAFRMVASMMTRLEDLSOBHRLYLCCDOQGQSPIZKYHFPSVPEWELRPZFQRGOBRZSAQ	No Truncation	-1	0.054598	10876.77693	0	9	0.82808	4.97E-116
BW_20_1_111106004325_cidetd_msdeconv1812.txt	YYY_sp|P77206|YAFZ_ECOLI UPF0380 protein YafZ OS=Escherichia coli (strain K12) GN=yafZ PE=3 SV=2	None	ZTEDKYHNSYASMTVUSSRBQUBGDOSRIYMZZZVIDAPYBWOLFRAPCPFFNWAAFAB	Truncation at C-Terminal Side	59	0.054545	7329.145271	0	6	0.55444	3.14E-80
BW_20_1_111106004325_cidetd_msdeconv256.txt	YYY_sp|P06961|CCA_ECOLI Multifunctional CCA protein OS=Escherichia coli (strain K12) GN=cca PE=1 SV=1	None	TACKSCKAKKYHPWFALQYQADMZVNAMWQISSDNKGQBIICYORL	Truncation at N-Terminal Side	366	0.054545	5535.68106	0	3	0.61583	6.68E-61
BW_20_1_111106004325_cidetd_msdeconv708.txt	ZZZ_sp|P39835|GNTT_ECOLI High-affinity gluconate transporter OS=Escherichia coli (strain K12) GN=gntT PE=1 SV=3	None	FWTHMSZYSMMVRSCTNUCMBYTHSAVBFVM	Truncation at N-Terminal Side	407	0.054545	3775.934148	0	3	0.92803	7.82E-37
BW_20_1_111106004325_cidetd_msdeconv914.txt	YYY_sp|P64550|ALAE_ECOLI L-alanine exporter AlaE OS=Escherichia coli (strain K12) GN=alaE PE=1 SV=1	None	TLRBFSVTFBTSIQNMKCDVVUNACKRP	Truncation at N-Terminal Side	121	0.054545	3255.474098	0	3	0.94638	8.92E-36
BW_20_1_111106004325_cidetd_msdeconv2699.txt	YYY_sp|P62517|OPGH_ECOLI Glucans biosynthesis glucosyltransferase H OS=Escherichia coli (strain K12) GN=mdoH PE=1 SV=1	NME	SUPPNOYYIOUYKGDRACBRDCMPSMBKMTPIHTTQYMFLUMNBNDGHNLIUMNSGURBWZGPVZLTSDLUDEFA	Truncation at C-Terminal Side	75	0.054545	9281.545063	0	3	1.0862	3.44E-96
BW_20_1_111106004325_cidetd_msdeconv915.txt	XXX_sp|P37769|KDUD_ECOLI 2-dehydro-3-deoxy-D-gluconate 5-dehydrogenase OS=Escherichia coli (strain K12) GN=kduD PE=1 SV=2	None	SLUBSAAAZWWUGRFELBMRUAYFLD	Truncation at C-Terminal Side	26	0.054545	3253.680724	0	3	1.3864	8.27E-31
BW_20_1_111106004325_cidetd_msdeconv2000.txt	YYY_sp|P39165|YCHO_ECOLI Uncharacterized protein YchO OS=Escherichia coli (strain K12) GN=ychO PE=3 SV=3	None	HWRCAVAOWCFBQVQKLTKYQBKDRNMHGPKPERCZZTFLVLNPVQICBAPBKCNFSBGNPRGVMYFIOWTKYUHOKVKGOSHYOQWSCGR	Truncation at C-Terminal Side	91	0.054404	11559.1096	0	9	0.56585	5.17E-124
BW_20_1_111106004325_cidetd_msdeconv642.txt	YYY_sp|P77499|SUFC_ECOLI Probable ATP-dependent transporter SufC OS=Escherichia coli (strain K12) GN=sufC PE=1 SV=1	None	RTFDQLDQHHLICRMEKZLGOZIOYBPBQPWPRFIVNRCNCF	Truncation at C-Terminal Side	42	0.054348	5469.689565	0	5	0.93683	4.46E-56
BW_20_1_111106004325_cidetd_msdeconv900.txt	XXX_sp|P45422|YHCF_ECOLI Uncharacterized protein YhcF OS=Escherichia coli (strain K12) GN=yhcF PE=3 SV=1	None	QKEKGVPEMFAYIQWFBV	Truncation at N-Terminal Side	220	0.054054	2213.589885	0	2	0.95109	1.00E-21
BW_20_1_111106004325_cidetd_msdeconv1179.txt	XXX_sp|P29680|DCUP_ECOLI Uroporphyrinogen decarboxylase OS=Escherichia coli (strain K12) GN=hemE PE=3 SV=3	None	KVYLUPHITGOBOGIIWFVBVIHDTFU	Truncation at N-Terminal Side	327	0.054054	3531.661111	0	2	0.82834	6.55E-33
BW_20_1_111106004325_cidetd_msdeconv1907.txt	XXX_sp|P0ACW8|YDFA_ECOLI Uncharacterized protein YdfA OS=Escherichia coli (strain K12) GN=ydfA PE=4 SV=1	None	GDIDOWMITCTMNCZFZUGUOAFZBZMMPROKAYDTALCPVBLOUUNZMQQ	No Truncation	-1	0.054054	6683.120207	0	2	0.82446	3.58E-67
BW_20_1_111106004325_cidetd_msdeconv2207.txt	ZZZ_sp|O52982|YFJS_ECOLI Lipoprotein YfjS OS=Escherichia coli (strain K12) GN=yfjS PE=1 SV=2	None	OPQZUFYGPTRCDMNMODCBOOKGWBSOCLEPADFCGTUUKZNYQPAIAYUQUVD	Truncation at N-Terminal Side	92	0.054054	7268.771565	0	2	0.9918	3.43E-74
BW_20_1_111106004325_cidetd_msdeconv2281.txt	XXX_sp|P75975|CROE_ECOLI Prophage transcriptional regulatory protein OS=Escherichia coli (strain K12) GN=croE PE=4 SV=2	None	TEGTNAGMKRNUHFCSEGTQKNPZDNLKGWGDPGGBKEYGVYVVFKWEWGBWZPLZWQPAPFORFA	No Truncation	-1	0.054054	7809.066933	0	2	0.88147	8.99E-74
BW_20_1_111106004325_cidetd_msdeconv2333.txt	YYY_sp|P77541|PRPB_ECOLI 2-methylisocitrate lyase OS=Escherichia coli (strain K12) GN=prpB PE=1 SV=3	None	GVMTDHODVSCLYWTEZUYNRLBNPDBFCGPEZFVFRTQHVUCVNWNHTICKNNBRZBOGWONFINVPASAUKKZRDNNEHQSEBRNIFDOHHIHCBMEVVVTGRTVDNTYEIOCOMDSQLUCQFZAYMPRVDEIQBMYDG	Truncation at C-Terminal Side	141	0.054054	17734.70054	0	2	0.80969	1.61E-172
BW_20_1_111106004325_cidetd_msdeconv2389.txt	ZZZ_sp|P77199|YAIT_ECOLI Putative uncharacterized protein YaiT OS=Escherichia coli (strain K12) GN=yaiT PE=5 SV=2	None	GKTMBHGHNTBLWNFQIHFSBBETYFAONIUNCZTOVHMBDNFCYQRWVBENNSLQIHZPTWNHMHDRVBRTW	Truncation at N-Terminal Side	895	0.054054	9279.571608	0	2	0.89361	1.18E-97
BW_20_1_111106004325_cidetd_msdeconv2439.txt	XXX_sp|P77256|AKRMG_ECOLI NADH-specific methylglyoxal reductase OS=Escherichia coli (strain K12) GN=ydjG PE=1 SV=1	None	SQRTBHRGTYHLNCLUERIRCBRDEIHFUCETDWGHRIEZLFFGQUAVWGYYUDLCTSBBAENARUQTDCEWY	Truncation at N-Terminal Side	253	0.054054	9114.98898	0	2	0.91356	3.55E-92
BW_20_1_111106004325_cidetd_msdeconv2763.txt	ZZZ_sp|P64481|YDJM_ECOLI Inner membrane protein YdjM OS=Escherichia coli (strain K12) GN=ydjM PE=1 SV=2	None	QEOMKFUVCTLBBNYQZZFQOWCWRGBQLFTCYZHFAWPYSUODGBKBVOMKENSMDLBGZIUABNSMNKEZVBFPATAHCMWYGQTZGHBLOLMDALQETLSEIWP	Truncation at N-Terminal Side	89	0.054054	13513.33804	0	2	0.98196	5.62E-147
BW_20_1_111106004325_cidetd_msdeconv2851.txt	ZZZ_sp|P0ABR7|CNTA_ECOLI Carnitine monooxygenase oxygenase subunit OS=Escherichia coli (strain K12) GN=yeaW PE=1 SV=1	None	YCDENGDUANMWEQSERTPZYEHQGCLEQANZPPLZLHTGRNZGFMANBHBGPZNYAKRLLFPDULRAOHDYVUKTTIWQKNLHVUKFOUTPWRZRTQWQAGQWFSBGGULFZBABEUKWIAHLTEGRKPYYQFEEWPWTSRDVOHVMNRVLATKADYOMBDZDRYBTTCECRDQHNKQMKIHQMIBDGBLZVTHUDAICIHHZPCYPYRMSYWNAMRBSTGEHNYZNSVZPDHUPEYICEEDHSGILVGZPEUUFDHRWFMPRBGBUEDAFWTGTCSMFESWHWZWWGQPTUVYERBMIMAUWIZDPOZZTSVETZLTQBINFUEICRSAILQSKARQLISMEKIPLPGYRCQFAZPHAGUYYACDTGFNWUP	No Truncation	-1	0.054054	46071.82984	0	2	0.54276	4.94066e-324
BW_20_1_111106004325_cidetd_msdeconv2923.txt	ZZZ_sp|P39346|IDND_ECOLI L-idonate 5-dehydrogenase (NAD(P)(+)) OS=Escherichia coli (strain K12) GN=idnD PE=1 SV=1	None	PORYNONQBAVTSIRPPHBBPHZKKBZFQLAOMMYCGQVBGCLGFOIDZSCAEWABHUZIMRBEQMALHSITTKQTAQFGDYCRKODKGESKOSZHCMUPQSZRHTBAUKOCHTSEDKSEPURGHVZHBIOSQAPYCFCVCYEYKYESSATQADLZIBVTKDULTAZPIIEIGVRRPGGYFDPYZMECQVNOEOTVUDFCMHFKBLZMCZBGQGEYEPTYVFDTRIVUZOUCYTBZNDMTAUDMWDVGGIGTFRRGBGMZAQPONWCAPEKGRFUHEOOLMCRGPPKOLNFQUYPTBSWVSQZHQSTNBAOPTFUMOVHLCTOHVLTABOTYIFDVUMGPZSO	No Truncation	-1	0.054054	42874.77941	0	2	0.6618	4.94066e-324
BW_20_1_111106004325_cidetd_msdeconv3215.txt	ZZZ_sp|P07102|PPA_ECOLI Periplasmic AppA protein OS=Escherichia coli (strain K12) GN=appA PE=1 SV=2	None	LKCNWBSZKCUMPQSQWBAIORQZMEQMDDEIQKCMAAIIONIDKGNPVZIDEIVEQWTKNQTWBTDNRCRQSGEUZYWOHOZGSMLRAFZLAGTIYBOKRQKDIPLOMTSNZLEIDIKMPQDYMKTIYARUNZECFBTELHKCVZUNQCLPGOFAWOTOZOYNLUYTBLVMUYQRRRBVRZLVCVBVRNNFHDCYLTUBHVMPQQOEIRGSGLPVZBDUPRYGITCBNESLKEDYULTQBWTRNIBWMDODPQMIAMINWTUZMVWCSESTLSZUKSCYELVWFNUSFEQNKOGWIFPWWLKKCMFPBDMBAVAIENMK	Truncation at N-Terminal Side	112	0.054054	40677.60466	0	2	0.70645	4.94066e-324
BW_20_1_111106004325_cidetd_msdeconv3455.txt	YYY_sp|P52599|EMRK_ECOLI Probable multidrug resistance protein EmrK OS=Escherichia coli (strain K12) GN=emrK PE=2 SV=2	None	NSQTETFPBVDIQLTQTSSVONLTYSDETPMFDWIMYADGOIFURFEVMKUYCHRFALFBKLUPWZTTOAZOYNEBSAEEQBOQNIBEFATMFRYHSLANKSHHQLYAZGMFRKTNMVBDCWFMATZWCYDTTDLEOOVWCQTSQQOPNAPVSHNGUTWSZYEOTPSQYWQUBWBSDVCOANEBGBNTDKINAQGEAHFCSBUNYOOMHUOUDSHPQDAPZRVWLYCCTTNMOZDYSOAKCSCMKWGENYKTWPQTWWQANOCQRW	Truncation at C-Terminal Side	266	0.054054	34202.75442	0	2	0.83723	4.94066e-324
BW_20_1_111106004325_cidetd_msdeconv357.txt	YYY_sp|P32684|RLUF_ECOLI 23S rRNA pseudouridine(2604) synthase OS=Escherichia coli (strain K12) GN=rluF PE=1 SV=1	None	YOMBKFAMDAOTWTSTIKUAAWGMCDVDAYPBMFHFDNUWYDQUAOPQ	Truncation at N-Terminal Side	242	0.054054	6253.472959	0	2	1.2904	3.74E-57
BW_20_1_111106004325_cidetd_msdeconv477.txt	XXX_sp|P37057|OGRK_ECOLI Prophage late control protein OgrK OS=Escherichia coli (strain K12) GN=ogrK PE=4 SV=1	None	FEFKZOMBNFYTBNIFBHBVMPOIOOTVGFNDNEEFEWCUOACOYZNSGDGWLFKCDPEALGOCWCWRAYGL	No Truncation	-1	0.054054	9583.303683	0	2	1.3318	8.30E-95
BW_20_1_111106004325_cidetd_msdeconv525.txt	XXX_sp|P77257|LSRA_ECOLI Autoinducer 2 import ATP-binding protein LsrA OS=Escherichia coli (strain K12) GN=lsrA PE=1 SV=1	NME	QQPGIRCVUDRCRYNQKBVQDCFOTHCVVTBVRNUUZYZWAMDTCWFKWEBDWS	Truncation at C-Terminal Side	54	0.054054	6962.270839	0	2	1.3782	3.06E-72
BW_20_1_111106004325_cidetd_msdeconv793.txt	XXX_sp|P0A9J4|PANE_ECOLI 2-dehydropantoate 2-reductase OS=Escherichia coli (strain K12) GN=panE PE=1 SV=1	None	QHPRPORVEVYPSZATBAMYCHQQZFQIAZERUSIRNTKNRGBSWIBRSME	Truncation at N-Terminal Side	252	0.054054	6310.925053	0	2	1.4035	1.08E-67
BW_20_1_111106004325_cidetd_msdeconv901.txt	XXX_sp|P0AA80|GARP_ECOLI Probable galactarate transporter OS=Escherichia coli (strain K12) GN=garP PE=1 SV=1	None	HBIEMMBNEKFQPILAER	Truncation at N-Terminal Side	426	0.054054	2214.056065	0	2	1.338	3.05E-18
BW_20_1_111106004325_cidetd_msdeconv1368.txt	YYY_sp|P31474|HSRA_ECOLI Probable transport protein HsrA OS=Escherichia coli (strain K12) GN=hsrA PE=1 SV=1	None	WAQDHDHIEYALIFYFIADQYUGWHALKWTVMBSHMMKLOQKFVVLLLVBINFCEFBB	Truncation at C-Terminal Side	58	0.053571	7269.442333	0	6	0.52944	1.56E-75
BW_20_1_111106004325_cidetd_msdeconv1668.txt	YYY_sp|P42905|PTPC2_ECOLI Putative N-acetylgalactosamine permease IIC component 2 OS=Escherichia coli (strain K12) GN=agaW PE=5 SV=1	None	AGZTGRWRHOUHIKGQBIRDABATETREECWRELYKUEMYZESIZVRFVUBWFALAEI	Truncation at N-Terminal Side	75	0.053571	7328.233289	0	5	0.53754	2.72E-71
BW_20_1_111106004325_cidetd_msdeconv1752.txt	ZZZ_sp|P0AC28|5FCL_ECOLI 5-formyltetrahydrofolate cyclo-ligase OS=Escherichia coli (strain K12) GN=ygfA PE=1 SV=1	None	MYSIZFVBDTHZFQOHSDMMAMEQRBPGWUMUONFZLEYHLDYISIFNTAQPIPCRR	Truncation at N-Terminal Side	125	0.053571	7328.657581	0	6	0.54441	3.79E-78
BW_20_1_111106004325_cidetd_msdeconv760.txt	YYY_sp|P76319|YEDL_ECOLI Uncharacterized N-acetyltransferase YedL OS=Escherichia coli (strain K12) GN=yedL PE=3 SV=1	None	GQVRGEFWTNOYWSOHLSOLFOD	Truncation at N-Terminal Side	136	0.053571	3361.724765	0	3	0.93278	8.33E-28
BW_20_1_111106004325_cidetd_msdeconv2273.txt	XXX_sp|P0AG90|SECD_ECOLI Protein translocase subunit SecD OS=Escherichia coli (strain K12) GN=secD PE=1 SV=1	NME	VTIECOPFOATVQZSAOOOKTBNGUDHQLFMIEAYWTBIHRNIFRTWTVKQWWD	Truncation at C-Terminal Side	54	0.053571	7269.061933	0	4	0.91416	3.01E-73
BW_20_1_111106004325_cidetd_msdeconv2399.txt	ZZZ_sp|P31133|POTF_ECOLI Putrescine-binding periplasmic protein OS=Escherichia coli (strain K12) GN=potF PE=1 SV=3	None	THBCHPEFNLLIAKYYNWESUPCTCNPEVVLEZPDGGCUPGZHLVYRVNSWSWYTDNMVRSYWIMFCVQSOBAAFBVMNKRBIHUNVWNNIF	Truncation at N-Terminal Side	278	0.053571	11215.81707	0	3	0.92006	2.18E-125
BW_20_1_111106004325_cidetd_msdeconv2941.txt	ZZZ_sp|P0AGD7|SRP54_ECOLI Signal recognition particle protein OS=Escherichia coli (strain K12) GN=ffh PE=1 SV=1	None	FCMDMGBOZOVWGDGQDVFFOUIWPHEOHTOKEURHHENUADMOBBCNOBCLRBCZQQTZNFZDRHZTLWKDMKPQTRPNSHOCRAHVDDVDKTHKVCDOVPARRSPFZETMTRNEKLSCHSKKAGNRSDGPTBQMHDGTIRSDRBKSEYSLFIAPOSYONMYUWOPFTWFUHPNYOTHCQMEDGLMSSIOCIWUWSNBKRNPWFUBAQCINAGCMQFNIFWQWPHKLANUYSUFCGVLGNMEZEZYUAVODRYPILEZNNBBMRVOEHKTPIHTOEGLNAAMSCEPCSZSWIGTODHGOGSGROVQDINMVUAUBTRYVLKIRZNGCQBUIQGCWCSEWKSNTYGLTPGFNU	Truncation at N-Terminal Side	100	0.053571	44773.45058	0	3	0.605	4.94066e-324
BW_20_1_111106004325_cidetd_msdeconv353.txt	XXX_sp|P0DPC5|YTID_ECOLI Protein YtiD OS=Escherichia coli (strain K12) GN=ytiD PE=1 SV=1	None	BAHEUNABGYHETEQEBDGLQLSYTOSGSFMIGTGHKUKEIOYTYYQ	No Truncation	-1	0.053571	5773.915591	0	3	1.1728	9.33E-59
BW_20_1_111106004325_cidetd_msdeconv569.txt	XXX_sp|P36928|YEGD_ECOLI Uncharacterized chaperone protein YegD OS=Escherichia coli (strain K12) GN=yegD PE=3 SV=2	None	IHSYVNRRKCQWCHWKSQPIMPILOIECBKSHPPSLMVMZPRUMCNQRIHSGWTFV	Truncation at N-Terminal Side	394	0.053571	6955.302843	0	3	1.4787	1.74E-73
BW_20_1_111106004325_cidetd_msdeconv589.txt	XXX_sp|P61887|RMLA2_ECOLI Glucose-1-phosphate thymidylyltransferase 2 OS=Escherichia coli (strain K12) GN=rffH PE=1 SV=1	None	GWPCPBZPYFIMQFGLKYBLRCEMPHSV	Truncation at N-Terminal Side	265	0.053571	3356.035845	0	3	1.4046	3.51E-35
BW_20_1_111106004325_cidetd_msdeconv949.txt	XXX_sp|P0AEF8|DPPB_ECOLI Dipeptide transport system permease protein DppB OS=Escherichia coli (strain K12) GN=dppB PE=1 SV=1	None	EKGPEQIUAODLCSPFKZUMGVRTIQNLHPTDDDKKZBGA	Truncation at C-Terminal Side	40	0.053571	4702.573266	0	3	1.5247	4.49E-54
BW_20_1_111106004325_cidetd_msdeconv1200.txt	ZZZ_sp|P37349|DHAM_ECOLI Protein-lysine deacetylase OS=Escherichia coli (strain K12) GN=dhaM PE=1 SV=3	None	HPVCZVDLZTNFTLSERDGSMLMIDSCEBTDUQIQDVVYEKDFEHGEABIHBIMQELCQNIHPYAEFUEKNBZEBPBOCIGIGYRUQISAVAWF	Truncation at C-Terminal Side	94	0.053476	11179.23275	0	9	0.53273	4.12E-128
BW_20_1_111106004325_cidetd_msdeconv996.txt	XXX_sp|P27434|RODZ_ECOLI Cytoskeleton protein RodZ OS=Escherichia coli (strain K12) GN=rodZ PE=1 SV=2	None	ZYBAPKTDAQRADCIEBHCMVVKIUFEUPCISAAVSEWZYSHQTEYIQSLUSBMQBMABHNWHRAMIAULMWWTLWHOQKRIMACHSKFLP	Truncation at N-Terminal Side	246	0.053476	11178.27445	0	8	0.97749	4.60E-122
BW_20_1_111106004325_cidetd_msdeconv2214.txt	ZZZ_sp|P37672|DLGD_ECOLI 23-diketo-L-gulonate reductase OS=Escherichia coli (strain K12) GN=dlgD PE=1 SV=2	None	UQUYACQNTBVHOERHOTTAZWDVGIMBLNAGEBLS	Truncation at C-Terminal Side	36	0.053333	4463.855571	0	4	0.56754	9.34E-49
BW_20_1_111106004325_cidetd_msdeconv2216.txt	ZZZ_sp|P37672|DLGD_ECOLI 23-diketo-L-gulonate reductase OS=Escherichia coli (strain K12) GN=dlgD PE=1 SV=2	None	UQUYACQNTBVHOERHOTTAZWDVGIMBLNAGEBLS	Truncation at C-Terminal Side	36	0.053333	4463.855571	0	4	0.56544	9.34E-49
BW_20_1_111106004325_cidetd_msdeconv748.txt	ZZZ_sp|P0AE14|AMPE_ECOLI Protein AmpE OS=Escherichia coli (strain K12) GN=ampE PE=1 SV=1	None	FGZAWEWRRLYWWOZQSQTTLCGFYZMCCUDQLP	Truncation at C-Terminal Side	34	0.053333	4483.393493	0	4	0.93652	4.30E-40
BW_20_1_111106004325_cidetd_msdeconv754.txt	XXX_sp|P0AF54|YJCH_ECOLI Inner membrane protein YjcH OS=Escherichia coli (strain K12) GN=yjcH PE=1 SV=1	None	GUDAGCBWSFCUWMOUISITQSNLITHEOGQLYHR	Truncation at C-Terminal Side	35	0.053333	4484.265684	0	4	0.99832	1.56E-46
BW_20_1_111106004325_cidetd_msdeconv1246.txt	ZZZ_sp|P08868|YUAZ_ECOLI Uncharacterized protein YuaZ OS=Escherichia coli (strain K12) GN=yuaZ PE=4 SV=2	None	VFVYCQSAQCSONPPTKKVRHKIZGWNTIHIONGFGMKLDCRZAHLRPEWAWALVQWNU	Truncation at N-Terminal Side	31	0.053279	7269.563418	0	6	0.52537	1.24E-80
BW_20_1_111106004325_cidetd_msdeconv1354.txt	YYY_sp|P0AFY2|SANA_ECOLI Protein SanA OS=Escherichia coli (strain K12) GN=sanA PE=4 SV=1	None	CFRCTCRMKCFAKDYIVWGMSDZVYMGRAHNUEWNAIWZQUBUWPPPUOHLHITGTGR	Truncation at C-Terminal Side	58	0.053279	7270.416302	0	6	0.52446	3.12E-75
BW_20_1_111106004325_cidetd_msdeconv3055.txt	XXX_sp|P10443|DPO3A_ECOLI DNA polymerase III subunit alpha OS=Escherichia coli (strain K12) GN=dnaE PE=1 SV=1	None	HASZOKHBBHFDQMGHYHUDSDYPZMVDTDUCUVBPCSLFMMBYIRMEGFZWURPRNIIVTENBKTKUVBQAHTYKWITHKWPAUETGOVZDNVLELIWCUMVBERCHEOTUYOYUWAUSZHHUSPAVIOMETNQZCZGTPEKKRVPWBKPLROGSNWSNCLODHBZVKSFRVBUHQEKFWNMHTNZDKZWLKEFCRMZWIGELVDVTBFQAWYHRFUTWEIRWVBPWKHRVWGWBFEKDFSFNFRRCONOEEMFPOSTPTBNCACFMPNWPSHCZRBCNPTSBEUBSAPVBODETTGMAEVPILVFFQRLONOZLWLWDPPKOITAMYABFNSTZQLYLIGOQLCWFLEAZAREAKWIYRKVPGKWA	Truncation at N-Terminal Side	792	0.05303	47131.91709	0	3	0.5976	1.4822e-323
BW_20_1_111106004325_cidetd_msdeconv696.txt	ZZZ_sp|P0AAE5|ARCD_ECOLI Putative arginine/ornithine antiporter OS=Escherichia coli (strain K12) GN=ydgI PE=1 SV=1	None	PNKKGLNBRISCLTCGZUIZSLQDMYDUFUCPQLZOQRIWV	Truncation at C-Terminal Side	41	0.052941	5101.151909	0	4	0.93392	1.23E-53
BW_20_1_111106004325_cidetd_msdeconv136.txt	XXX_sp|P0A9T0|SERA_ECOLI D-3-phosphoglycerate dehydrogenase OS=Escherichia coli (strain K12) GN=serA PE=1 SV=2	None	LPNOCSDDHAI	Truncation at N-Terminal Side	399	0.052632	1338.62379	0	1	0.50637	2.01E-07
BW_20_1_111106004325_cidetd_msdeconv24.txt	ZZZ_sp|P58035|SGCB_ECOLI Putative phosphotransferase enzyme IIB component SgcB OS=Escherichia coli (strain K12) GN=sgcB PE=3 SV=1	None	CQHQAMZQH	Truncation at N-Terminal Side	83	0.052632	1109.941515	0	1	0.5765	1.79E-07
BW_20_1_111106004325_cidetd_msdeconv3642.txt	YYY_sp|P68206|YJBJ_ECOLI UPF0337 protein YjbJ OS=Escherichia coli (strain K12) GN=yjbJ PE=1 SV=1	None	MAHMLQ	Truncation at C-Terminal Side	6	0.052632	729.330205	0	1	0.76784	9.90E-06
BW_20_1_111106004325_cidetd_msdeconv3652.txt	XXX_sp|P0ADG1|ILVM_ECOLI Acetolactate synthase isozyme 2 small subunit OS=Escherichia coli (strain K12) GN=ilvM PE=1 SV=2	None	CYDAZ	Truncation at N-Terminal Side	82	0.052632	598.697735	0	1	0.74582	0.000434034
BW_20_1_111106004325_cidetd_msdeconv4.txt	ZZZ_sp|P24177|ACRD_ECOLI Probable aminoglycoside efflux pump OS=Escherichia coli (strain K12) GN=acrD PE=3 SV=3	None	ONIMOKU	Truncation at N-Terminal Side	1030	0.052632	1183.553798	0	1	0.86565	9.72E-07
BW_20_1_111106004325_cidetd_msdeconv700.txt	YYY_sp|P24216|FLID_ECOLI Flagellar hook-associated protein 2 OS=Escherichia coli (strain K12) GN=fliD PE=1 SV=5	M_Acetylation	MHKETKAWOINIIZWHFRQNQACGGPBOAONENMOLEZ	Truncation at C-Terminal Side	38	0.052632	5058.013475	0	4	0.92679	3.58E-49
BW_20_1_111106004325_cidetd_msdeconv1153.txt	YYY_sp|P0DN74|YTIA_ECOLI Uncharacterized protein YtiA OS=Escherichia coli (strain K12) GN=ytiA PE=4 SV=1	None	ETBVBLLINQTURGUDNTMDVDCNAPZBRWVPFTOTKBYLO	Truncation at N-Terminal Side	44	0.052632	5144.758411	0	2	0.78911	7.17E-51
BW_20_1_111106004325_cidetd_msdeconv1259.txt	YYY_sp|P0AAZ7|YCAR_ECOLI UPF0434 protein YcaR OS=Escherichia coli (strain K12) GN=ycaR PE=1 SV=1	None	HQCBOQVKESGBKPQYCBZDONSCOIKLKSGLVDDZAVMSTAZRVLIVKVREDLOWTVZG	No Truncation	-1	0.052632	7324.207155	0	1	0.79316	1.28E-70
BW_20_1_111106004325_cidetd_msdeconv1467.txt	XXX_sp|P62395|SECM_ECOLI Secretion monitor OS=Escherichia coli (strain K12) GN=secM PE=1 SV=1	None	KTEQOPNMPDBQKSNVUQPWDPYCEHOVQPLDPDKUVEYCHGPLGLZDQWWHKPDNUPYPNWALYONBNMZTEEOYLEFHNBMNSZUBRHBAWSQWSKZFI	Truncation at N-Terminal Side	69	0.052632	13006.00701	0	5	0.80065	1.91E-136
BW_20_1_111106004325_cidetd_msdeconv1525.txt	YYY_sp|P76106|HICA_ECOLI Probable mRNA interferase toxin HicA OS=Escherichia coli (strain K12) GN=hicA PE=1 SV=2	None	OPFRPNASZACABLUVDTBTSQVDUQUKPMAGYQMLWYTVACPWRBPRODNVYDOFFP	No Truncation	-1	0.052632	7296.126639	0	1	0.81131	1.19E-61
BW_20_1_111106004325_cidetd_msdeconv1703.txt	XXX_sp|P64453|ORTT_ECOLI Orphan toxin OrtT OS=Escherichia coli (strain K12) GN=ortT PE=1 SV=2	None	THMTKSCWRRECRYOAQVCZYVGFALCIOMUDPKRYUAVQYUEYKIIHILECYQQIV	No Truncation	-1	0.052632	7393.796164	0	1	0.81962	2.50E-69
BW_20_1_111106004325_cidetd_msdeconv1711.txt	XXX_sp|P75620|YAAY_ECOLI Uncharacterized protein YaaY OS=Escherichia coli (strain K12) GN=yaaY PE=4 SV=1	None	MIYSDVKWQYDECCFYNRHAZWKLVNYQWLBBUHWCHOZBADSFBYEOQVPINRDWZRINPYFNQRYDHSEV	No Truncation	-1	0.052632	9526.707118	0	2	0.82221	4.51E-93
BW_20_1_111106004325_cidetd_msdeconv1759.txt	YYY_sp|P0AFV8|PSPD_ECOLI Phage shock protein D OS=Escherichia coli (strain K12) GN=pspD PE=2 SV=1	None	BKOCVVROWBECKREGQQDWPTSALEYOIHIDKTTHKZSGGTWFRAYIBIKPLGEYBVIUBAOOGUNSYDKWO	No Truncation	-1	0.052632	9526.577981	0	1	0.82073	6.85E-95
BW_20_1_111106004325_cidetd_msdeconv1769.txt	XXX_sp|P0A7T7|RS18_ECOLI 30S ribosomal protein S18 OS=Escherichia coli (strain K12) GN=rpsR PE=1 SV=2	None	HOFPVUNDWFFRLUDHFNSYAZKDUUNZRKMGOODNNTALHWDTZCPSRZRGDTVETYBOBGNPCNNZYYHPFUB	No Truncation	-1	0.052632	9830.92235	0	1	0.82056	6.05E-95
BW_20_1_111106004325_cidetd_msdeconv193.txt	YYY_sp|P0A6T5|GCH1_ECOLI GTP cyclohydrolase 1 OS=Escherichia coli (strain K12) GN=folE PE=1 SV=2	NME	HWCYZLPKNTMYFUQOQZGURBPC	Truncation at C-Terminal Side	24	0.052632	3235.740406	0	2	0.82667	8.87E-32
BW_20_1_111106004325_cidetd_msdeconv1947.txt	ZZZ_sp|P09557|DICB_ECOLI Division inhibition protein DicB OS=Escherichia coli (strain K12) GN=dicB PE=4 SV=3	None	UOKAWBCGCDHCFMBUPUWPZLPZIOZIOCSUNSZCGWTNESTDSYCWICMKVUWVLVDZQE	No Truncation	-1	0.052632	7965.449455	0	1	0.84487	8.76E-76
BW_20_1_111106004325_cidetd_msdeconv2455.txt	XXX_sp|P0AFX7|RSEA_ECOLI Anti-sigma-E factor RseA OS=Escherichia coli (strain K12) GN=rseA PE=1 SV=1	None	PLFQGHZVBZEWDRFNOWOTQCGBYWKERGMGBUSUFBMVUBENEGHUWKYGIZVBHFZFCMBSHIHUPDQLYMHTPASYMZGATRGGWYQHEBBDDYLDFGHAIFBGBIMHPMYWELIBOUITGCBEZGQISVNVUNNWEURNYCKNGPSNNMDKKHMFQZINRL	Truncation at N-Terminal Side	50	0.052632	20623.33109	0	2	0.80396	1.38E-226
BW_20_1_111106004325_cidetd_msdeconv2593.txt	YYY_sp|P0AE76|COBU_ECOLI Bifunctional adenosylcobalamin biosynthesis protein CobU OS=Escherichia coli (strain K12) GN=cobU PE=2 SV=1	None	TTPRNEHIYVYEFUQUGRTPBKFEIZPBOUFSZSCHPOULPHGDMTNBUUTFNNLTQVHIZNNIWHRUPZQFEIZPELCETDYNZQNLZFASWMSLCYHGYQPPZEUSTQQFWLLCMK	Truncation at N-Terminal Side	63	0.052632	14863.45764	0	2	0.88021	3.66E-159
BW_20_1_111106004325_cidetd_msdeconv2809.txt	YYY_sp|P69425|TATB_ECOLI Sec-independent protein translocase protein TatB OS=Escherichia coli (strain K12) GN=tatB PE=1 SV=1	None	YOPURVNOKRUECNKQFLBQIRRYBEZADLIOMRIPGHMLWBENIPKMLKVQNRBOKKHLZEGLRUKTCLOLCWLKDGRFHIWDA	Truncation at C-Terminal Side	85	0.052632	11269.58805	0	2	0.98726	1.14E-113
BW_20_1_111106004325_cidetd_msdeconv2975.txt	YYY_sp|P77213|GCS2_ECOLI Putative glutamate--cysteine ligase 2 OS=Escherichia coli (strain K12) GN=ybdK PE=1 SV=1	None	YIGDSTFPAKIVIFFYQQMFBENZIEFZVYNTDLMBKZQWRQHIPMYLRARYQOUUCMMYMKGLVYUHKRWBHPOINYUHMZAYZILLYQSHABWAPEEDFNWP	Truncation at C-Terminal Side	104	0.052632	13475.44904	0	2	0.97931	1.33E-141
BW_20_1_111106004325_cidetd_msdeconv3059.txt	YYY_sp|P03023|LACI_ECOLI Lactose operon repressor OS=Escherichia coli (strain K12) GN=lacI PE=1 SV=3	None	RITESKZRWBTQENBRMDHLANYPOKOCZPBCPBILZZSMCZUTYHASLDANWAGGMYCAEEHWPQEWVWFWIWCRMFSLOWATNVFQBUFEVWBHOBNZUUUDDCUQKPIINUGYDAUHOSWNLCCEPDSAYRTRCEZORFZMGNVPGKRDEUMUZUTDYCZWTDYDRABISKPAPRPVDQKWLIDBCDYBSERHCPQLOHRBIGMHWTMMNZDYLDOTUBYODPTSCIDEIWMOGIWCMDCPGTAAMUNAWERLIPLAIPCYGMUDSEUACNSKWFKDOYIGQOPIPMMSWDDNELSLQTIWLNKVDPLPVNCVFLDRKQWUSFCIMYBFAHQSZKPOBATKQVTMQNIISPVDPVZV	No Truncation	-1	0.052632	45302.59724	0	1	0.57319	4.44659e-323
BW_20_1_111106004325_cidetd_msdeconv3077.txt	XXX_sp|P0ADP0|YIGB_ECOLI 5-amino-6-(5-phospho-D-ribitylamino)uracil phosphatase YigB OS=Escherichia coli (strain K12) GN=yigB PE=1 SV=1	None	ACWRIBQWRGUWVKMWUFWNVUSAIUQAQLKSWUZKPZLAOUIQBRWUVLSGIHKQBENTYTWAMOSSBRAYKWESZMEGUPTGSUUGORBHKGRCUTBZNTPBFTLQGCLBWHDHGTBCBVVIWNGAATESBUHSZTDWZISMANHHZWDARPBIEZDHSPAZQIRNRKIDPZKDSGAAVKYYTQEHAHRMKGNNMPCVGKWYDVNNMRRMRAFOFYBDGDBPPERTUTGQRRLZNY	No Truncation	-1	0.052632	29256.80883	0	2	0.82612	4.94066e-324
BW_20_1_111106004325_cidetd_msdeconv3095.txt	YYY_sp|P31665|RPNC_ECOLI Recombination-promoting nuclease RpnC OS=Escherichia coli (strain K12) GN=rpnC PE=3 SV=2	None	ZHKADLCBGDMAHQNUIGKKFZRHEKTFRKQBKWVKITTNBGQMWSYZEEIPYAYEALYEIMUDYHPFBYGCGANFZFFGTKNNBTOYRBSAGSDZSSNTWZPRHLUTPUWUZOMAUWOENNDIBQZNTCLOMHOOYUCTQYGLZFMGQWUZSFFTOVILSLMCARELUSQYDRTCDIMVSHSOOYICHMVNMFEYTLEMWKIDOIBAPZDRVMELILMICDWFQWIMVWOURLBCKAGROIARUBIAWVATYDBIAIOZUQUKOQTHCEZPSVQATSOVSZPURZCZEOUYMQGAYIOO	No Truncation	-1	0.052632	38896.39459	0	2	0.76566	4.44659e-323
BW_20_1_111106004325_cidetd_msdeconv3225.txt	YYY_sp|P37679|SGBU_ECOLI Putative L-ribulose-5-phosphate 3-epimerase SgbU OS=Escherichia coli (strain K12) GN=sgbU PE=3 SV=2	None	BZDUTVBLSDYHDZYHDHFBFOQQFLBASWUSLYYKGARMUBRYLZZOPRSLDKCVQZLWRKVSRWHMLVOKOTIRUMNIFOEDLRDIMUDAWKGROBBMNRWUKTSBOIAANFQOLOTOLAFKNYQFTSKPBGCZISGFDOPDASLKOSPGWLWVIWGIDIHCNRUKETPKGCEOZYFOSFRIWUKYFTQHSKGHVSVDVISUPGGSAYABOZKMFMULYIWKYORCWZOBMFLUHIYOPVPOKYGRCGYKSPKPFEDQPVQNWGREFAYBEFUABWZWCLHUDC	No Truncation	-1	0.052632	37665.64624	0	1	0.72713	2.42092e-322
BW_20_1_111106004325_cidetd_msdeconv3245.txt	YYY_sp|P0ABD5|ACCA_ECOLI Acetyl-coenzyme A carboxylase carboxyl transferase subunit alpha OS=Escherichia coli (strain K12) GN=accA PE=1 SV=2	None	WRMTVKYBTSZAYTVWSGAPSMBSLREGFYRYURFTDGEAKIYBKPTVRGMAWIWZTIPOTEDTOACSSFKOUVRQVUWLYEMLKRLGWYKPVNQBBCQLTZFVECYOVSMIRVSORYRHGBGVPHSZNRCUHUZKAFNNHBPPAKEPGIQPQRBWOGAWHVETSCFKHWPSMLWIDLAOHNCZRSKLOCKMGRWAETUWAFIARRVDLADUUSONAYBHLRERAQLEULUEAMOSIWNDCTGDVSDMQZOADSBBIVEQHNOHOGUCOFEZHOLQSDNPSTPHDZBPWRTMPQIIPRGWRTKHRRGGAAECROKBHSQ	No Truncation	-1	0.052632	40312.4522	0	2	0.73065	1.97626e-323
BW_20_1_111106004325_cidetd_msdeconv3301.txt	YYY_sp|P33022|RIHB_ECOLI Pyrimidine-specific ribonucleoside hydrolase RihB OS=Escherichia coli (strain K12) GN=rihB PE=1 SV=1	None	CLTSGDCKLNDMZBDNIRYUABMLZCPHDOGKPIMTASYSGCMNZYEIOUMYGCWVPYSPNURMYGZUKVPARVTMNWKUWZSTLIBAHGQWNUZBLSNWIBQAYCBOLSHVLOMZNZWDOMGZLIKQTIVYICDQCSDCFFIKTZFIGZVFCQZFHIYLHNWPPHRNZFWWMRPRYHTTEPECZENWWTABMBFGTBVPYFRMKDTRSNLOMFHKIGGRGKZLKCRTGVBEAPLZTWYOMZFABUGMMAWLGERVOLUYOYZCMBKEBYBBRQLPHGVQRVKWKDHAMSSBBWFQCZHVGAYIMTGMBPKIT	No Truncation	-1	0.052632	38923.75517	0	1	0.78338	1.23516e-322
BW_20_1_111106004325_cidetd_msdeconv3665.txt	YYY_sp|P23909|MUTS_ECOLI DNA mismatch repair protein MutS OS=Escherichia coli (strain K12) GN=mutS PE=1 SV=1	None	RWIVGACFMCDFRFSYPLFUTVSVRVMAHQDEFNLDTOFDURGFPFQWBHWYCQCMQ	Truncation at N-Terminal Side	796	0.052632	7267.560026	0	1	1.1736	1.48E-74
BW_20_1_111106004325_cidetd_msdeconv63.txt	XXX_sp|P23886|CYDC_ECOLI ATP-binding/permease protein CydC OS=Escherichia coli (strain K12) GN=cydC PE=3 SV=2	None	ICAUTTZIGT	Truncation at N-Terminal Side	563	0.052632	1075.904288	0	1	1.2983	3.66E-06
BW_20_1_111106004325_cidetd_msdeconv769.txt	YYY_sp|P36767|RDGC_ECOLI Recombination-associated protein RdgC OS=Escherichia coli (strain K12) GN=rdgC PE=1 SV=1	None	FALVOFZQFHDVUIEVK	Truncation at N-Terminal Side	286	0.052632	2243.581333	0	2	1.3336	1.87E-18
BW_20_1_111106004325_cidetd_msdeconv771.txt	ZZZ_sp|P45756|GSPA_ECOLI Putative general secretion pathway protein A OS=Escherichia coli (strain K12) GN=gspA PE=2 SV=1	None	BPUAYMMWBAZDUZHLDBZILGNRKHQ	Truncation at C-Terminal Side	27	0.052632	3362.288991	0	3	1.3822	1.73E-34
BW_20_1_111106004325_cidetd_msdeconv837.txt	YYY_sp|P0A6D0|ARGR_ECOLI Arginine repressor OS=Escherichia coli (strain K12) GN=argR PE=1 SV=1	None	ZAQWAEHVKOTPTEZQNRAYEVIEQSNSVGZOVHUSWCFKBOVWUWCTVALVSSDNFWGSDS	Truncation at C-Terminal Side	62	0.052632	7701.411616	0	2	1.4708	1.71E-81
BW_20_1_111106004325_cidetd_msdeconv937.txt	YYY_sp|P69853|DMSD_ECOLI Tat proofreading chaperone DmsD OS=Escherichia coli (strain K12) GN=dmsD PE=1 SV=2	None	IWOBLETCFDQNYQGUIFUZICDZDRKDSVCOPFCFDNTQFDOFLBQRGTQUWLRYMURZRVIHVSWLSUZRETSHULDPF	Truncation at N-Terminal Side	123	0.052632	10643.36459	0	2	1.476	1.13E-108
BW_20_1_111106004325_cidetd_msdeconv943.txt	YYY_sp|P0A9J0|RNG_ECOLI Ribonuclease G OS=Escherichia coli (strain K12) GN=rng PE=1 SV=2	None	LTKZQLCYAYIZNVWLKK	Truncation at N-Terminal Side	471	0.052632	2240.202755	0	2	1.3537	4.83E-18
BW_20_1_111106004325_cidetd_msdeconv957.txt	YYY_sp|P77739|YNIA_ECOLI Putative kinase YniA OS=Escherichia coli (strain K12) GN=yniA PE=3 SV=1	None	PPFKCGKZNHMARBDFPHGLKTRZDSSKR	Truncation at C-Terminal Side	29	0.052632	3381.165075	0	3	1.3702	7.11E-36
BW_20_1_111106004325_cidetd_msdeconv1392.txt	YYY_sp|P75798|GSIC_ECOLI Glutathione transport system permease protein GsiC OS=Escherichia coli (strain K12) GN=gsiC PE=1 SV=1	None	HVMCZNILVMMCVSEEYVTVSIWOKNUWWVKGHKCDLMNNPEQYQECANYDGIACUDHGML	Truncation at C-Terminal Side	61	0.052419	7398.586706	0	6	0.5393	3.73E-80
BW_20_1_111106004325_cidetd_msdeconv362.txt	ZZZ_sp|P75957|LOLD_ECOLI Lipoprotein-releasing system ATP-binding protein LolD OS=Escherichia coli (strain K12) GN=lolD PE=1 SV=2	None	SGFNMCBLLYIVKTEPWZUKYVDHYIVTRQBOAUFARGVEMUPIIMLFO	Truncation at C-Terminal Side	49	0.052381	6253.322144	0	5	0.80859	5.28E-68
BW_20_1_111106004325_cidetd_msdeconv401.txt	XXX_sp|Q6BF17|DGOD_ECOLI D-galactonate dehydratase OS=Escherichia coli (strain K12) GN=dgoD PE=1 SV=1	None	QHFGPUGRTECPRTLPEFOPINURZNESOIAPLPZNGQNZBWFPGFVAWPZ	Truncation at C-Terminal Side	51	0.052381	6250.327381	0	5	1.3091	3.84E-65
BW_20_1_111106004325_cidetd_msdeconv405.txt	XXX_sp|Q6BF17|DGOD_ECOLI D-galactonate dehydratase OS=Escherichia coli (strain K12) GN=dgoD PE=1 SV=1	None	QHFGPUGRTECPRTLPEFOPINURZNESOIAPLPZNGQNZBWFPGFVAWPZ	Truncation at C-Terminal Side	51	0.052381	6250.327381	0	5	1.3976	3.84E-65
BW_20_1_111106004325_cidetd_msdeconv581.txt	XXX_sp|Q6BF17|DGOD_ECOLI D-galactonate dehydratase OS=Escherichia coli (strain K12) GN=dgoD PE=1 SV=1	None	QHFGPUGRTECPRTLPEFOPINURZNESOIAPLPZNGQNZBWFPGFVAWPZ	Truncation at C-Terminal Side	51	0.052381	6250.327381	0	5	1.348	3.84E-65
BW_20_1_111106004325_cidetd_msdeconv827.txt	XXX_sp|Q6BF17|DGOD_ECOLI D-galactonate dehydratase OS=Escherichia coli (strain K12) GN=dgoD PE=1 SV=1	None	QHFGPUGRTECPRTLPEFOPINURZNESOIAPLPZNGQNZBWFPGFVAWPZ	Truncation at C-Terminal Side	51	0.052381	6250.327381	0	5	1.492	3.84E-65
BW_20_1_111106004325_cidetd_msdeconv2328.txt	XXX_sp|P10384|FADL_ECOLI Long-chain fatty acid transport protein OS=Escherichia coli (strain K12) GN=fadL PE=1 SV=5	None	DCLGUBARVTVEDKUHEPCQRWMWQFEOMMLZZNLZNECKLQVKBCGCFRBAOCHDZRDZAECOGGFSOKVPIRIHWRYWKRNGRQRCGYPI	Truncation at C-Terminal Side	92	0.052356	11730.35945	0	10	0.60966	1.90E-125
BW_20_1_111106004325_cidetd_msdeconv2308.txt	ZZZ_sp|P52138|YFJW_ECOLI Uncharacterized protein YfjW OS=Escherichia coli (strain K12) GN=yfjW PE=4 SV=2	None	PRBAYFZKSSMMTOFHFPKTPWOMDUWPEHBIYOKZDUKYEKIYYQLTHIPVBBFLKZZATYPIHBWKKIB	Truncation at N-Terminal Side	496	0.052288	9379.435136	0	7	0.58902	6.54E-92
BW_20_1_111106004325_cidetd_msdeconv2476.txt	YYY_sp|Q46789|YGEI_ECOLI Uncharacterized protein YgeI OS=Escherichia coli (strain K12) GN=ygeI PE=4 SV=1	None	EQBYRABIHIARMOTGFVVFBFUSZTKZCFMZPYKBVLDPFHKOMZSLAIARSASWMPFCRMLBNIMTDHIZ	No Truncation	-1	0.052288	8877.174798	0	8	0.62253	3.51E-97
BW_20_1_111106004325_cidetd_msdeconv1706.txt	YYY_sp|P0AE30|ARTM_ECOLI Arginine ABC transporter permease protein ArtM OS=Escherichia coli (strain K12) GN=artM PE=1 SV=1	None	FFGTHPECHFWYAPBLNVQGWTOWIIPCKEUSRWUOACNYVYZIHTFZYIIRSUPC	Truncation at N-Terminal Side	166	0.052174	7267.616814	0	6	0.54208	2.77E-75
BW_20_1_111106004325_cidetd_msdeconv752.txt	XXX_sp|P76052|ABGB_ECOLI p-aminobenzoyl-glutamate hydrolase subunit B OS=Escherichia coli (strain K12) GN=abgB PE=1 SV=1	None	WPKDELCQOZQUOSYNFHIIFETMUDLMZUFOMAFCSSUMLBDCMOIVFMR	Truncation at C-Terminal Side	51	0.052174	6968.279337	0	6	0.93962	9.78E-68
BW_20_1_111106004325_cidetd_msdeconv336.txt	YYY_sp|P76038|PUUD_ECOLI Gamma-glutamyl-gamma-aminobutyrate hydrolase PuuD OS=Escherichia coli (strain K12) GN=puuD PE=1 SV=2	None	KHWDMRMNNKPWHLTTWKLAOZLOOHBPPKGDMP	Truncation at C-Terminal Side	34	0.051948	4573.34492	0	4	0.76152	1.04E-40
BW_20_1_111106004325_cidetd_msdeconv337.txt	XXX_sp|P0AEY8|MDFA_ECOLI Multidrug transporter MdfA OS=Escherichia coli (strain K12) GN=mdfA PE=1 SV=1	None	VPGEDQNVNBOMTCDQBWYCGBHTOYIKFGTRCDLDD	Truncation at N-Terminal Side	373	0.051948	4576.474705	0	4	1.1063	3.02E-48
BW_20_1_111106004325_cidetd_msdeconv1412.txt	XXX_sp|P76536|YFEX_ECOLI Probable deferrochelatase/peroxidase YfeX OS=Escherichia coli (strain K12) GN=yfeX PE=1 SV=2	None	TCCZRRCRWVVVLBKDNBHQUBSBBQQQHWZCUEDTWERAAWGDCFLRHCLSHAAVFNGB	Truncation at N-Terminal Side	239	0.051724	7266.957701	0	6	0.53731	8.44E-77
BW_20_1_111106004325_cidetd_msdeconv2138.txt	ZZZ_sp|P0AED5|UVRY_ECOLI Response regulator UvrY OS=Escherichia coli (strain K12) GN=uvrY PE=1 SV=1	None	VKPILEYITGRGKMCKNADZGESQHTOGKHKIMWOUSDIMUEFBZHPSLGWLVEMHUWEGOELOYUZUUZUCUVTVCVOELGIAMRTUIYEABBMAHKM	Truncation at C-Terminal Side	99	0.051724	12645.61464	0	10	0.57141	2.67E-133
BW_20_1_111106004325_cidetd_msdeconv764.txt	YYY_sp|P0AAC6|YCCA_ECOLI Modulator of FtsH protease YccA OS=Escherichia coli (strain K12) GN=yccA PE=1 SV=1	None	FGGYCWUYQVUONLQETLMEZUWTWHWANUYQAOCAGFC	Truncation at N-Terminal Side	180	0.051724	5219.359967	0	4	0.952	2.44E-48
BW_20_1_111106004325_cidetd_msdeconv1137.txt	XXX_sp|P75942|FLGJ_ECOLI Peptidoglycan hydrolase FlgJ OS=Escherichia coli (strain K12) GN=flgJ PE=3 SV=1	None	UDCQAOWCHOETLLBRCMOQQDBSRDAGVZGFQLMVDUQR	Truncation at N-Terminal Side	273	0.051724	5199.681866	0	4	0.79745	2.50E-51
BW_20_1_111106004325_cidetd_msdeconv1141.txt	ZZZ_sp|P76656|YQII_ECOLI Uncharacterized protein YqiI OS=Escherichia coli (strain K12) GN=yqiI PE=3 SV=1	None	OFMYUDYYATFPWHKNNVGUOZUKELDSCICOH	Truncation at N-Terminal Side	321	0.051724	4581.311289	0	3	0.8046	2.63E-44
BW_20_1_111106004325_cidetd_msdeconv1975.txt	XXX_sp|P15286|FLK_ECOLI Flagellar regulator flk OS=Escherichia coli (strain K12) GN=flk PE=3 SV=2	None	UYRCAYYQIFTVPHOBEINMAODWCRGMTVILMVVUHETDPQZMKCCUZSRMPZHSECCNSSRIBHOCTNRMTMEVNWFLOYBVKHTPGBQVBNRPGLCBMH	Truncation at N-Terminal Side	229	0.051643	12762.99231	0	11	0.87048	1.56E-139
BW_20_1_111106004325_cidetd_msdeconv1084.txt	XXX_sp|P27434|RODZ_ECOLI Cytoskeleton protein RodZ OS=Escherichia coli (strain K12) GN=rodZ PE=1 SV=2	None	ZYBAPKTDAQRADCIEBHCMVVKIUFEUPCISAAVSEWZYSHQTEYIQSLUSBMQBMABHNWHRAMIAULMWWTLWHOQKRIMACHSKFLP	Truncation at N-Terminal Side	246	0.05163	11178.27445	0	8	0.53401	2.30E-122
BW_20_1_111106004325_cidetd_msdeconv2698.txt	ZZZ_sp|P27238|YFED_ECOLI Uncharacterized protein YfeD OS=Escherichia coli (strain K12) GN=yfeD PE=4 SV=3	None	RYQOHHOMICZOBRDQMIKHEIBSMWTOBBLNWOTLOFWKCFLBEFVTVRFYTPFLLVCIRGIFWRL	Truncation at N-Terminal Side	63	0.051613	9282.760105	0	8	0.64987	1.29E-87
BW_20_1_111106004325_cidetd_msdeconv2576.txt	ZZZ_sp|P16691|PHNO_ECOLI Aminoalkylphosphonate N-acetyltransferase OS=Escherichia coli (strain K12) GN=phnO PE=1 SV=1	None	BPCSAIFZFTSFALAKFILYTNQWTVWGZATNCMBPUTUKOYYZOWMYULEFOZCLRZNAHQRLC	Truncation at C-Terminal Side	65	0.051471	8391.163309	0	7	0.62561	1.05E-87
BW_20_1_111106004325_cidetd_msdeconv1037.txt	YYY_sp|P0A707|IF3_ECOLI Translation initiation factor IF-3 OS=Escherichia coli (strain K12) GN=infC PE=1 SV=1	None	KZRRZDKQQFYALFEFUWRSQIMRYUGNCSMRPDDGAMEGLWPOPPBIPGEIIHNNBBICHRFGKWLRQHDVTMPISBWZBRYACEGUHR	Truncation at C-Terminal Side	90	0.051471	11177.95528	0	3	0.81031	4.42E-111
BW_20_1_111106004325_cidetd_msdeconv1135.txt	XXX_sp|P27862|YIGZ_ECOLI IMPACT family member YigZ OS=Escherichia coli (strain K12) GN=yigZ PE=1 SV=2	None	ASFTSDCKYKCSTGLBHTTDWYLMSFTUAOKTVLFMPMFGMPFA	Truncation at N-Terminal Side	160	0.051471	5199.788553	0	3	0.7943	2.08E-47
BW_20_1_111106004325_cidetd_msdeconv1294.txt	ZZZ_sp|P08868|YUAZ_ECOLI Uncharacterized protein YuaZ OS=Escherichia coli (strain K12) GN=yuaZ PE=4 SV=2	None	VFVYCQSAQCSONPPTKKVRHKIZGWNTIHIONGFGMKLDCRZAHLRPEWAWALVQWNU	Truncation at N-Terminal Side	31	0.051402	7269.563418	0	5	0.52297	1.24E-80
BW_20_1_111106004325_cidetd_msdeconv1805.txt	ZZZ_sp|P0AE37|ASTA_ECOLI Arginine N-succinyltransferase OS=Escherichia coli (strain K12) GN=astA PE=2 SV=1	None	DFRLRWCQDQRZSPCWWSRLLGWGASLTKBEMGERDYCPQBOOAAWIAIO	Truncation at N-Terminal Side	294	0.051402	6407.61092	0	5	0.83526	4.17E-64
BW_20_1_111106004325_cidetd_msdeconv1809.txt	YYY_sp|P0ACW0|YDAF_ECOLI Uncharacterized protein YdaF OS=Escherichia coli (strain K12) GN=ydaF PE=4 SV=1	None	QHVYVFUDLVNFSNQPQADYUMUUSSRIIFANFRKSLPWSMPEYFQIUTEB	No Truncation	-1	0.051402	6401.98293	0	5	0.83839	1.48E-65
BW_20_1_111106004325_cidetd_msdeconv1436.txt	YYY_sp|P75798|GSIC_ECOLI Glutathione transport system permease protein GsiC OS=Escherichia coli (strain K12) GN=gsiC PE=1 SV=1	None	HVMCZNILVMMCVSEEYVTVSIWOKNUWWVKGHKCDLMNNPEQYQECANYDGIACUDHGML	Truncation at C-Terminal Side	61	0.051282	7398.586706	0	6	0.53587	3.73E-80
BW_20_1_111106004325_cidetd_msdeconv3666.txt	ZZZ_sp|P46122|YAJI_ECOLI Uncharacterized lipoprotein YajI OS=Escherichia coli (strain K12) GN=yajI PE=1 SV=3	None	RAMSOELPWGQUYVCCYMHKLKBNOUOEWSPVCNII	Truncation at C-Terminal Side	36	0.051282	4815.623356	0	4	0.8116	2.21E-48
BW_20_1_111106004325_cidetd_msdeconv448.txt	XXX_sp|P0A7Y0|RNC_ECOLI Ribonuclease 3 OS=Escherichia coli (strain K12) GN=rnc PE=1 SV=1	None	KVGYEEDKRRHAENQADDHRPYIBISBIBHQSTIUHISUEDUBSBEEUIFHRPSFDS	Truncation at N-Terminal Side	169	0.051282	6966.258427	0	6	0.91219	8.32E-70
BW_20_1_111106004325_cidetd_msdeconv496.txt	ZZZ_sp|P0AF12|MTNN_ECOLI 5'-methylthioadenosine/S-adenosylhomocysteine nucleosidase OS=Escherichia coli (strain K12) GN=mtnN PE=1 SV=1	None	EANTYSKGAYTEZDPVROF	Truncation at N-Terminal Side	213	0.051282	2330.60989	0	2	0.90011	8.08E-19
BW_20_1_111106004325_cidetd_msdeconv592.txt	XXX_sp|P77579|PTFC1_ECOLI Fructose-like permease IIC component 1 OS=Escherichia coli (strain K12) GN=fryC PE=1 SV=1	None	GWHPUBLRYNWGYQUSIN	Truncation at N-Terminal Side	397	0.051282	2342.359441	0	2	0.91797	1.02E-19
BW_20_1_111106004325_cidetd_msdeconv632.txt	ZZZ_sp|P45565|AIS_ECOLI Lipopolysaccharide core heptose(II)-phosphate phosphatase OS=Escherichia coli (strain K12) GN=ais PE=2 SV=2	None	OVHSTHQYENTHZZCYYMPALOSRLQCKVEFLDDIY	Truncation at C-Terminal Side	36	0.051282	4670.203255	0	4	0.9155	8.85E-48
BW_20_1_111106004325_cidetd_msdeconv774.txt	ZZZ_sp|C1P608|IBSB_ECOLI Small toxic protein IbsB OS=Escherichia coli (strain K12) GN=ibsB PE=3 SV=1	None	NZFKORIPMZHRGMYWOB	No Truncation	-1	0.051282	2616.812585	0	2	0.92152	6.24E-18
BW_20_1_111106004325_cidetd_msdeconv1113.txt	ZZZ_sp|P0A976|CSPF_ECOLI Cold shock-like protein CspF OS=Escherichia coli (strain K12) GN=cspF PE=3 SV=1	None	QHOPCZCSDDNBVCGPNRRBRMNYOLIAMMABFKBQHRODBMQFZFHRNLOIVPOCQQPBVQVORRKQIF	No Truncation	-1	0.051282	9274.576335	0	2	0.79432	4.17E-89
BW_20_1_111106004325_cidetd_msdeconv2067.txt	XXX_sp|P37634|RLMJ_ECOLI Ribosomal RNA large subunit methyltransferase J OS=Escherichia coli (strain K12) GN=rlmJ PE=1 SV=1	None	WBTKYQIRTWDDTUKAWRANBATVEAKDPIMPQBLVPAPVWWAUFLTLUNFVYWODEAYYFSDDVLKMAKZQRTSROUQTYYDFSQYULNBVHQFUENDBLSNCSERTNDGBNGVSCGYHIHZNWIZPSCMSKKLQOCBBQZFEUCALOBTQHBZBVECWZBIIGFNZWNGZCEPLFBPAFLDMHIFIECIAVQTBRAKKHVTOWYYETTUZFCTQYAHDLBQPUSDFCCHSNTC	Truncation at C-Terminal Side	235	0.051282	29011.26863	0	2	0.69514	4.44659e-323
BW_20_1_111106004325_cidetd_msdeconv2167.txt	YYY_sp|P29010|YDFD_ECOLI Uncharacterized protein YdfD OS=Escherichia coli (strain K12) GN=ydfD PE=4 SV=1	None	TQYTSIEEVKCRWCPMKDMSHQNBLONCABTTDWEABIWDBHUPLAFYHSSLWECYLUZZGNC	No Truncation	-1	0.051282	7761.135446	0	2	0.99327	7.03E-75
BW_20_1_111106004325_cidetd_msdeconv2377.txt	ZZZ_sp|P02413|RL15_ECOLI 50S ribosomal protein L15 OS=Escherichia coli (strain K12) GN=rplO PE=1 SV=1	None	FASPHDIIWOQPZPDMGDLWPLQDLOVDYVVQEFRUWWEVCOHIDWWLMVDODUIGBNPZCKNCTOQOOZTHLTPHBKRNQFVYPSOQLTTIHODWVCDVSQSWSZENIZSSIBRDRWOHRFDMBPIIZDTHBORIDZUYMVRA	No Truncation	-1	0.051282	19099.95619	0	2	0.80337	2.43E-193
BW_20_1_111106004325_cidetd_msdeconv2753.txt	XXX_sp|P37631|YHIN_ECOLI Uncharacterized protein YhiN OS=Escherichia coli (strain K12) GN=yhiN PE=4 SV=3	None	TMSSQFZULWMYUUBUINEDPGHAKHKTZLPEVRUSTYESHMGEYZZRZKEPLCSEGMEYQUVUQMWHEUOYOGLTRBWPGRNBGGKYVYTDIPCHKVNPCWDUGBAHWLBRVLVQYLSMEWVULYZKIGHSQUG	Truncation at N-Terminal Side	265	0.051282	16901.14126	0	2	0.89656	9.38E-183
BW_20_1_111106004325_cidetd_msdeconv2783.txt	YYY_sp|P0ACW6|YDCH_ECOLI Uncharacterized protein YdcH OS=Escherichia coli (strain K12) GN=ydcH PE=4 SV=2	None	PBCYUTTPLHBWSMBNETETLZKEDRSZGRZTEWBTNCDLDNVCDIVRKTEKEAKGNVWQLZDRRRIYCAVIOP	No Truncation	-1	0.051282	8978.118153	0	2	1.0132	8.60E-91
BW_20_1_111106004325_cidetd_msdeconv3039.txt	XXX_sp|P0CE65|INH18_ECOLI Transposase InsH for insertion sequence element IS5-18 OS=Escherichia coli (strain K12) GN=JW5951 PE=3 SV=1	None	QALQQRDNPOTZWECWPAKLWTLITUPRTQNCRGDKYNYRUEUEZWMLKRRWQWUTVCODRIIKHYYVOTFARQCTGWOAEIELUFQOHHLVHHQBRMWMCEWLWTHTMUNFACYYHMODHYUPIGRLPNBGARBITWPLYPKLLVUQIMRGFWMZTZEIVYQSZNYYRNDIWLHILDIDOTAOULKMNNLSHKVISZQAABBOFYZZVOCTWMAYFTTHLUEEBNEVCDKSLMZEGGWZYUWBDLIBMOMIPHSKGHBDUPOTSLFBSVKKRRHNRZGISVWHTCULSCNUPSUQTSOUGBMUNFRRAIFKVVBSRWVRLQFYEL	No Truncation	-1	0.051282	42327.23725	0	2	0.66929	1.97626e-323
BW_20_1_111106004325_cidetd_msdeconv3219.txt	ZZZ_sp|P31979|NUOF_ECOLI NADH-quinone oxidoreductase subunit F OS=Escherichia coli (strain K12) GN=nuoF PE=1 SV=3	None	YAELMIIODDZHZEGPOSDPFVIVBOGHZGVESGLIIGLGLHZWGNAPEEQDMISFARVMMHIPLBGCMGFZVYQYQHLAWAKPOTPUWRTTDEUBOUOSUQESMFPRLRIRKNCDQGRAZKHKPEQCIUYSSWYVAVLKDGKULDBPHLUVNVLEHYIPQMSOKCWWTTNAGIZZZDDPVDEHYPQVAWAPBEUIHPZWZTHSEAUTSHIPHKDIZWOYAQFKOIAPIZGHSKEWLYKYLZTKSQRBEDMKCLUNOWOKSKMDAKGFZLGNIFBA	Truncation at C-Terminal Side	276	0.051282	34210.62372	0	2	0.77196	4.94066e-324
BW_20_1_111106004325_cidetd_msdeconv3357.txt	YYY_sp|P28861|FENR_ECOLI Flavodoxin/ferredoxin--NADP reductase OS=Escherichia coli (strain K12) GN=fpr PE=1 SV=4	None	TSRCMDYTQWDEGSBZULNGVTLCGSGBHQGTUDWYZFNUWUYDMEAHQTYORBBFKFTDEHMHMDZHFHZGDQKKLBQAESEWAYFVCDFOT	Truncation at N-Terminal Side	155	0.051282	11667.03351	0	10	1.1687	1.27E-124
BW_20_1_111106004325_cidetd_msdeconv3449.txt	YYY_sp|Q47690|MMUM_ECOLI Homocysteine S-methyltransferase OS=Escherichia coli (strain K12) GN=mmuM PE=1 SV=2	None	RPIUZZTDLYRLOKHRUVCBTAKTTKGWGMVSFELZAHCGLDOSKSDKEHFPKLGCRTMSCBYBYTBBRCBURTVVPTSVWTZGOUICFHLCPGRRLSYSOFRPFAOAOCOGFCWYQLYLZUONYHZMKDDGSCNVRYIDONNHHGHQDNKCEBIVKRBHOIKIVOMHGACFKURBWVDPITYFNMMFRINVMZTLZLHMRRAFPOCSTDQSSMRNVCSKGIDTYGCKQWAYALUUPCNFTFNIACFOCOKWFZPZTEMKVRIQMQQMRVGHPNOSPUTZESGYMDTYRZDRVUNBNREMOEZKDGFZEZ	No Truncation	-1	0.051282	39360.24593	0	2	0.83105	4.94066e-324
BW_20_1_111106004325_cidetd_msdeconv3591.txt	XXX_sp|P77315|YPHD_ECOLI Probable ABC transporter permease protein YphD OS=Escherichia coli (strain K12) GN=yphD PE=3 SV=1	None	RWOFNFEBFIQIILCBIATYNZPYTZCFDKAQLEMVBDIGCLGKSFRRBWAQULRTDPGZPIESNNFWELFMSEOOVIKYKMFQLRWHLFRFQTACOPWIDYHWLIWPPNWBLFLFFFGFKSSGDCWWLGSDGUZBQBTULIHOSLNTFSKSMQPLFZTWBVWMLMZSEKFTNBMWTTGRPWMDOCAAWIATCBPLFQQIPOZKNAFHHFQBWMHPOCIKVBVKAFWRWLLNDLGBNNQKTRIZFWOLGLVYGEYTROHSQBYSUKVSRZQQQLRHKKIGFVCBFIINSSHPQLBDVFMFVWSEPUIYCAHTGSAVKPARRUPRZCUKBVOA	No Truncation	-1	0.051282	41767.23938	0	2	0.79059	1.97626e-323
BW_20_1_111106004325_cidetd_msdeconv3607.txt	XXX_sp|P76077|PAAA_ECOLI 12-phenylacetyl-CoA epoxidase subunit A OS=Escherichia coli (strain K12) GN=paaA PE=1 SV=1	None	MPTYQETIHMQDIUIVYYCSEZWIGYKTPBCOCBEKZLCCSDTDDISODSKLESOPDNUUOZGPWCHWOBPMOYHCMDTKSOHHFRRAILYMFLCOGDEOMCLENVHLTAHYZDVGDTNSCKCCZWEFCUSHKKNSHKGUWZLGNBORTOLDFQSOGOBCRLSWKLERIBOVLFSWPQMDFTFSKSYBZSAHDLBNGKVYLHYAEKSFUGURGLTHFVFYPFUQATSIBRSNFIIWVUDGAAHHHLLQCSNVIMWQEQWQVFCMFGIKWSMOTISGRPTMSIAHZKHMUYPILOEIQBYKFGUUQSFRZ	No Truncation	-1	0.051282	39356.82899	0	2	0.80946	2.42092e-322
BW_20_1_111106004325_cidetd_msdeconv415.txt	XXX_sp|P62554|CCDB_ECOLI Toxin CcdB OS=Escherichia coli (strain K12) GN=ccdB PE=1 SV=1	None	SWONLVQTRCMKAIIRZANULVVTWDKDWYAZGCKOHPEQRWSWVGKWRANTSDH	Truncation at N-Terminal Side	46	0.051282	6962.355208	0	6	1.3558	1.68E-73
BW_20_1_111106004325_cidetd_msdeconv489.txt	YYY_sp|P08194|GLPT_ECOLI Glycerol-3-phosphate transporter OS=Escherichia coli (strain K12) GN=glpT PE=1 SV=1	None	MFGDHCCUMCKMFFCVMAYVNEPMBPICAGAWVVBSWZIHOHLNALQFDLEKBLWKGZTVMSVVCVA	Truncation at N-Terminal Side	385	0.051282	7862.975883	0	2	1.3772	6.09E-80
BW_20_1_111106004325_cidetd_msdeconv497.txt	ZZZ_sp|C1P606|YOEI_ECOLI Uncharacterized protein YoeI OS=Escherichia coli (strain K12) GN=yoeI PE=1 SV=1	None	SBOIIHRYEDGMIAWCAOKO	No Truncation	-1	0.051282	2771.91707	0	2	1.4084	3.02E-22
BW_20_1_111106004325_cidetd_msdeconv777.txt	YYY_sp|P76394|YEGJ_ECOLI Uncharacterized protein YegJ OS=Escherichia coli (strain K12) GN=yegJ PE=4 SV=1	None	ROWQIHQEUMABRWMGMMIRCBOLMKVAPWMTALPTCR	Truncation at N-Terminal Side	115	0.051282	4969.316788	0	2	1.4324	2.27E-47
BW_20_1_111106004325_cidetd_msdeconv917.txt	XXX_sp|P37671|YIAJ_ECOLI DNA-binding transcriptional repressor YiaJ OS=Escherichia coli (strain K12) GN=yiaJ PE=1 SV=1	None	DYOMTOVLYMWVDNGYVHCYTSWUCHFTYROARKBHBUWZPMVNBY	Truncation at N-Terminal Side	236	0.051282	6310.653076	0	2	1.4552	4.65E-60
BW_20_1_111106004325_cidetd_msdeconv919.txt	XXX_sp|P36943|EAEH_ECOLI Putative attaching and effacing protein homolog OS=Escherichia coli (strain K12) GN=eaeH PE=5 SV=2	None	GTMRLHDEIWIKMIZEQGQ	Truncation at N-Terminal Side	276	0.051282	2312.632555	0	2	1.394	8.60E-22
BW_20_1_111106004325_cidetd_msdeconv467.txt	XXX_sp|P76573|YFGI_ECOLI Uncharacterized protein YfgI OS=Escherichia coli (strain K12) GN=yfgI PE=4 SV=1	NME	QHTRNNINCILSSQIOLOSCIAIZISAEYKAFNOMDFUVVBRYTITDWNIEFMVY	Truncation at C-Terminal Side	55	0.051136	6964.364323	0	4	1.3586	2.05E-72
BW_20_1_111106004325_cidetd_msdeconv3334.txt	XXX_sp|P0AEV9|HYCI_ECOLI Hydrogenase 3 maturation protease OS=Escherichia coli (strain K12) GN=hycI PE=1 SV=2	None	LHVKIMDCUFGMYHFDORLSQOLQVDEFULFDFRYGSWOUPUVTBCBECGBERGZCDASGYLTLWUVHN	Truncation at N-Terminal Side	87	0.05102	8815.518425	0	7	0.76488	1.03E-93
BW_20_1_111106004325_cidetd_msdeconv3336.txt	XXX_sp|P0AEV9|HYCI_ECOLI Hydrogenase 3 maturation protease OS=Escherichia coli (strain K12) GN=hycI PE=1 SV=2	None	LHVKIMDCUFGMYHFDORLSQOLQVDEFULFDFRYGSWOUPUVTBCBECGBERGZCDASGYLTLWUVHN	Truncation at N-Terminal Side	87	0.05102	8815.518425	0	7	0.76651	1.03E-93
BW_20_1_111106004325_cidetd_msdeconv554.txt	YYY_sp|P0A9H5|BTUR_ECOLI Cob(I)yrinic acid ac-diamide adenosyltransferase OS=Escherichia coli (strain K12) GN=btuR PE=3 SV=1	None	WUFUIZEFSSPZAPIDMAPWURVAZUAE	Truncation at N-Terminal Side	168	0.050847	3480.675647	0	3	0.91055	3.65E-32
BW_20_1_111106004325_cidetd_msdeconv678.txt	XXX_sp|C1P613|YQEL_ECOLI Uncharacterized protein YqeL OS=Escherichia coli (strain K12) GN=yqeL PE=1 SV=1	None	HNQSFQANYRWKRAESCWVYAOALQK	No Truncation	-1	0.050847	3338.65195	0	3	0.9853	1.77E-31
BW_20_1_111106004325_cidetd_msdeconv1417.txt	XXX_sp|P33022|RIHB_ECOLI Pyrimidine-specific ribonucleoside hydrolase RihB OS=Escherichia coli (strain K12) GN=rihB PE=1 SV=1	NME	RIUVKNFMVCNPGNOQHEIQFGFRPAWVDBYIPGTVUVKFANDGOSPCKOPVTLAYGBO	Truncation at C-Terminal Side	59	0.050847	7267.468311	0	3	0.80958	3.83E-79
BW_20_1_111106004325_cidetd_msdeconv779.txt	YYY_sp|P29744|FLGL_ECOLI Flagellar hook-associated protein 3 OS=Escherichia coli (strain K12) GN=flgL PE=3 SV=2	None	LWOKCSVOTETNDTGQCLBRYLVAUFDQPCRISWBIHUDQHINAGNTIPHIVDYLCQQKNVPY	Truncation at C-Terminal Side	63	0.050847	7720.523361	0	3	1.3748	6.83E-85
BW_20_1_111106004325_cidetd_msdeconv1074.txt	ZZZ_sp|P37349|DHAM_ECOLI Protein-lysine deacetylase OS=Escherichia coli (strain K12) GN=dhaM PE=1 SV=3	None	HPVCZVDLZTNFTLSERDGSMLMIDSCEBTDUQIQDVVYEKDFEHGEABIHBIMQELCQNIHPYAEFUEKNBZEBPBOCIGIGYRUQISAVAWF	Truncation at C-Terminal Side	94	0.050802	11179.23275	0	9	0.53433	4.12E-128
BW_20_1_111106004325_cidetd_msdeconv1094.txt	XXX_sp|P27434|RODZ_ECOLI Cytoskeleton protein RodZ OS=Escherichia coli (strain K12) GN=rodZ PE=1 SV=2	None	ZYBAPKTDAQRADCIEBHCMVVKIUFEUPCISAAVSEWZYSHQTEYIQSLUSBMQBMABHNWHRAMIAULMWWTLWHOQKRIMACHSKFLP	Truncation at N-Terminal Side	246	0.050802	11178.27445	0	8	0.56049	4.60E-122
BW_20_1_111106004325_cidetd_msdeconv1184.txt	ZZZ_sp|P37349|DHAM_ECOLI Protein-lysine deacetylase OS=Escherichia coli (strain K12) GN=dhaM PE=1 SV=3	None	HPVCZVDLZTNFTLSERDGSMLMIDSCEBTDUQIQDVVYEKDFEHGEABIHBIMQELCQNIHPYAEFUEKNBZEBPBOCIGIGYRUQISAVAWF	Truncation at C-Terminal Side	94	0.050802	11179.23275	0	9	0.52845	4.12E-128
BW_20_1_111106004325_cidetd_msdeconv1517.txt	XXX_sp|P32695|DUSA_ECOLI tRNA-dihydrouridine(20/20a) synthase OS=Escherichia coli (strain K12) GN=dusA PE=1 SV=4	NME	URSNRUKMYPENMDQGKYOKWZGEADVLGMKSMDMCUITLLOLIMZMIBKLHSEQFMBTSB	Truncation at C-Terminal Side	61	0.050781	7645.799314	0	6	0.8251	3.76E-82
BW_20_1_111106004325_cidetd_msdeconv1143.txt	YYY_sp|P67080|PLPHP_ECOLI Pyridoxal phosphate homeostasis protein OS=Escherichia coli (strain K12) GN=yggS PE=1 SV=1	None	YARKVYNMMPZNWABZAUWPVZPBITHYMFNNLAIDFGGRIUHSHLRVKEFRIUQWCWCWDDZHQYNDSKWSOKILDOYUEUYIWHSKLOZNEPZEVPOHWWY	Truncation at N-Terminal Side	131	0.050725	13718.99804	0	3	0.76986	4.52E-139
BW_20_1_111106004325_cidetd_msdeconv735.txt	YYY_sp|P0AAV6|YBGS_ECOLI Uncharacterized protein YbgS OS=Escherichia coli (strain K12) GN=ybgS PE=3 SV=1	NME	YLALODUBPLSLEQVZNNNSVNODRKYOPTNKDV	Truncation at C-Terminal Side	34	0.050725	4396.145323	0	3	1.3656	1.40E-41
BW_20_1_111106004325_cidetd_msdeconv729.txt	XXX_sp|P0AC19|FOLX_ECOLI Dihydroneopterin triphosphate 2'-epimerase OS=Escherichia coli (strain K12) GN=folX PE=1 SV=2	None	CZBCTIFUMTGKQSVVTGESKIEWLYUVBGHOMUCGUHVSQ	Truncation at N-Terminal Side	79	0.050633	4946.326542	0	4	1.3496	6.87E-53
BW_20_1_111106004325_cidetd_msdeconv1996.txt	YYY_sp|P39165|YCHO_ECOLI Uncharacterized protein YchO OS=Escherichia coli (strain K12) GN=ychO PE=3 SV=3	None	HWRCAVAOWCFBQVQKLTKYQBKDRNMHGPKPERCZZTFLVLNPVQICBAPBKCNFSBGNPRGVMYFIOWTKYUHOKVKGOSHYOQWSCGR	Truncation at C-Terminal Side	91	0.050532	11559.1096	0	8	0.5679	5.17E-124
BW_20_1_111106004325_cidetd_msdeconv1640.txt	YYY_sp|P0AAZ7|YCAR_ECOLI UPF0434 protein YcaR OS=Escherichia coli (strain K12) GN=ycaR PE=1 SV=1	None	HQCBOQVKESGBKPQYCBZDONSCOIKLKSGLVDDZAVMSTAZRVLIVKVREDLOWTVZG	No Truncation	-1	0.05042	7324.207155	0	6	0.56084	5.25E-79
BW_20_1_111106004325_cidetd_msdeconv1682.txt	YYY_sp|Q46812|SSNA_ECOLI Putative aminohydrolase SsnA OS=Escherichia coli (strain K12) GN=ssnA PE=1 SV=2	None	HHQGFNEQNZRTLYHRZRIMMRPWDDOPUMCESRLSYLVCKUQBGCMPDINYEMDIYVKSI	Truncation at C-Terminal Side	61	0.05042	7710.846896	0	6	0.55232	2.78E-82
BW_20_1_111106004325_cidetd_msdeconv2275.txt	YYY_sp|P39453|TORS_ECOLI Sensor protein TorS OS=Escherichia coli (strain K12) GN=torS PE=1 SV=4	None	LVVGRDCDSWFTNPSYCOPIEGALAVTFFKVVWZBPRWFRZNQQLTOTLSSUIYTYAWS	Truncation at C-Terminal Side	59	0.05042	7268.981978	0	6	0.8999	6.93E-79
BW_20_1_111106004325_cidetd_msdeconv1240.txt	ZZZ_sp|P0ADC6|LPTG_ECOLI Lipopolysaccharide export system permease protein LptG OS=Escherichia coli (strain K12) GN=lptG PE=1 SV=1	None	SMVMLVFACCPGQECQQIAYOCWCIVDYIQYCBACQWTLOYMUMGWFWPUYFLDKFP	Truncation at C-Terminal Side	57	0.05	7283.510441	0	6	0.63321	4.96E-73
BW_20_1_111106004325_cidetd_msdeconv1602.txt	YYY_sp|P33014|YEED_ECOLI Putative sulfur carrier protein YeeD OS=Escherichia coli (strain K12) GN=yeeD PE=1 SV=1	None	CTQSUYRPYTNHGQZTCGEZULILAKILNGOUPCQGABTFHSMPOACVRKNLURLKLNNNN	Truncation at N-Terminal Side	14	0.05	7344.668377	0	6	0.53833	5.39E-80
BW_20_1_111106004325_cidetd_msdeconv1664.txt	YYY_sp|P0ABR5|HCAE_ECOLI 3-phenylpropionate/cinnamic acid dioxygenase subunit alpha OS=Escherichia coli (strain K12) GN=hcaE PE=1 SV=1	NME_Acetylation	APBHCLUMTRIQSWKMHEKAWTFHLZBBGZHKOYGYYRPUCPSQRRPGRDQCHWVQW	Truncation at C-Terminal Side	57	0.05	7285.705836	0	6	0.55393	7.71E-77
BW_20_1_111106004325_cidetd_msdeconv3540.txt	XXX_sp|P0A8T5|FLIE_ECOLI Flagellar hook-basal body complex protein FliE OS=Escherichia coli (strain K12) GN=fliE PE=3 SV=2	None	PSLGLFBECEFHYLZSLZHFWTWSCCCCNZSURIDEHYQHNDYFAABWCGDCRDWNKHZMHBGWQCGGIIKGKQDRGCCLRPTGFNVHBLVWTUZCETFPATQZ	No Truncation	-1	0.05	12395.11402	0	3	0.76928	1.92E-139
BW_20_1_111106004325_cidetd_msdeconv3574.txt	YYY_sp|P15640|PUR2_ECOLI Phosphoribosylamine--glycine ligase OS=Escherichia coli (strain K12) GN=purD PE=1 SV=2	None	QASSM	Truncation at N-Terminal Side	424	0.05	522.210805	0	1	0.70073	0.00159667
BW_20_1_111106004325_cidetd_msdeconv3610.txt	XXX_sp|P09377|RHAS_ECOLI HTH-type transcriptional activator RhaS OS=Escherichia coli (strain K12) GN=rhaS PE=1 SV=1	None	ERLEPTPUKFMTNNSYCLIICPTKIAEDKNZOYCPNUKNPVVGAYBCKMFSFACHUFRAIFCIMTWNALHSPRWDSZCFQFQRVTDUKWNCTLLLMDACNVMQSEAMLEPCEHBOODFPCNOMDONDPGZZDWNMVZMWSNRSHEPCY	Truncation at N-Terminal Side	130	0.05	18339.36034	0	2	0.73731	1.74E-201
BW_20_1_111106004325_cidetd_msdeconv3614.txt	YYY_sp|P15640|PUR2_ECOLI Phosphoribosylamine--glycine ligase OS=Escherichia coli (strain K12) GN=purD PE=1 SV=2	None	QASSM	Truncation at N-Terminal Side	424	0.05	522.210805	0	1	0.70965	0.00159667
BW_20_1_111106004325_cidetd_msdeconv3622.txt	YYY_sp|P09169|OMPT_ECOLI Protease 7 OS=Escherichia coli (strain K12) GN=ompT PE=1 SV=1	None	RSGLC	Truncation at N-Terminal Side	312	0.05	534.258415	0	1	0.72811	0.000798336
BW_20_1_111106004325_cidetd_msdeconv3640.txt	XXX_sp|P76239|YOAI_ECOLI Uncharacterized protein YoaI OS=Escherichia coli (strain K12) GN=yoaI PE=4 SV=2	None	SZVCHCLCPAULQDURDAZBOKGDBZEFYGSHFF	No Truncation	-1	0.05	4152.081366	0	2	0.79928	2.18E-44
BW_20_1_111106004325_cidetd_msdeconv3656.txt	YYY_sp|P15640|PUR2_ECOLI Phosphoribosylamine--glycine ligase OS=Escherichia coli (strain K12) GN=purD PE=1 SV=2	None	QASSM	Truncation at N-Terminal Side	424	0.05	522.210805	0	1	0.72601	0.00159667
BW_20_1_111106004325_cidetd_msdeconv3674.txt	YYY_sp|P0AE30|ARTM_ECOLI Arginine ABC transporter permease protein ArtM OS=Escherichia coli (strain K12) GN=artM PE=1 SV=1	None	FFGTHPECHFWYAPBLNVQGWTOWIIPCKEUSRWUOACNYVYZIHTFZYIIRSUPC	Truncation at N-Terminal Side	166	0.05	7267.616814	0	4	0.83387	2.77E-75
BW_20_1_111106004325_cidetd_msdeconv3788.txt	ZZZ_sp|P18776|DMSB_ECOLI Anaerobic dimethyl sulfoxide reductase chain B OS=Escherichia coli (strain K12) GN=dmsB PE=1 SV=4	None	KPDGETQGBI	Truncation at N-Terminal Side	195	0.05	1057.995955	0	1	0.82264	4.53E-10
BW_20_1_111106004325_cidetd_msdeconv3870.txt	ZZZ_sp|P68187|MALK_ECOLI Maltose/maltodextrin import ATP-binding protein MalK OS=Escherichia coli (strain K12) GN=malK PE=1 SV=1	None	GPRLIAGOE	Truncation at C-Terminal Side	9	0.05	1066.61347	0	1	0.83676	7.95E-10
BW_20_1_111106004325_cidetd_msdeconv4040.txt	ZZZ_sp|P50466|AER_ECOLI Aerotaxis receptor OS=Escherichia coli (strain K12) GN=aer PE=1 SV=1	None	APFIBDYLWFI	Truncation at N-Terminal Side	495	0.05	1398.193915	0	1	0.88946	5.19E-08
BW_20_1_111106004325_cidetd_msdeconv512.txt	YYY_sp|P13960|REA1_ECOLI Putative defective replication initiation protein (Fragment) OS=Escherichia coli (strain K12) GN=repA1 PE=5 SV=1	None	MWCURKZUBNENNMLDHZ	Truncation at C-Terminal Side	18	0.05	2399.281911	0	2	0.91271	5.10E-21
BW_20_1_111106004325_cidetd_msdeconv688.txt	XXX_sp|C1P613|YQEL_ECOLI Uncharacterized protein YqeL OS=Escherichia coli (strain K12) GN=yqeL PE=1 SV=1	None	HNQSFQANYRWKRAESCWVYAOALQK	No Truncation	-1	0.05	3338.65195	0	3	0.92232	1.77E-31
BW_20_1_111106004325_cidetd_msdeconv798.txt	XXX_sp|P38054|CUSA_ECOLI Cation efflux system protein CusA OS=Escherichia coli (strain K12) GN=cusA PE=1 SV=2	None	DKNDWOEPPOOIMDO	Truncation at N-Terminal Side	1032	0.05	2379.214425	0	2	0.93057	1.46E-14
BW_20_1_111106004325_cidetd_msdeconv1001.txt	YYY_sp|P64467|CNU_ECOLI OriC-binding nucleoid-associated protein OS=Escherichia coli (strain K12) GN=cnu PE=1 SV=1	None	VFGFHPSSNSNFRNSYEGYWUZKWSISZPIEOZZQWKFIVYBVLRCDPIZDGGUHOHVWQOBIMUZOEMFS	No Truncation	-1	0.05	9278.092004	0	1	0.79028	1.94E-86
BW_20_1_111106004325_cidetd_msdeconv1027.txt	XXX_sp|P27434|RODZ_ECOLI Cytoskeleton protein RodZ OS=Escherichia coli (strain K12) GN=rodZ PE=1 SV=2	None	ZYBAPKTDAQRADCIEBHCMVVKIUFEUPCISAAVSEWZYSHQTEYIQSLUSBMQBMABHNWHRAMIAULMWWTLWHOQKRIMACHSKFLP	Truncation at N-Terminal Side	246	0.05	11178.27445	0	5	0.87931	2.30E-122
BW_20_1_111106004325_cidetd_msdeconv1081.txt	YYY_sp|A5A618|YNHF_ECOLI Uncharacterized protein YnhF OS=Escherichia coli (strain K12) GN=ynhF PE=1 SV=1	None	NUQUAWYOCULDSRHGABOEWOARTKMWQ	No Truncation	-1	0.05	4123.146169	0	2	0.78313	2.29E-37
BW_20_1_111106004325_cidetd_msdeconv1275.txt	XXX_sp|P75717|EXOD_ECOLI Putative uncharacterized protein ExoD OS=Escherichia coli (strain K12) GN=exoD PE=5 SV=1	None	AVUEOMVKLYQUYBZTCZLAVDPRPGFMEAMUNAQGHDGQBCYAKOISSOEHGVSLCYPZAAPGNMMPSNABYRRLZDQGTSUYIGZ	No Truncation	-1	0.05	10285.30555	0	3	0.79218	2.67E-107
BW_20_1_111106004325_cidetd_msdeconv1381.txt	XXX_sp|P18956|GGT_ECOLI Glutathione hydrolase proenzyme OS=Escherichia coli (strain K12) GN=ggt PE=1 SV=1	None	WYDRHUNZNTHIQKBKKATWZEELEMDDPPOBEMVYLSDDLEREOBNDGGSFMMHLABWCYNQUAVICNLIBBSTGCEVIPGNERACHB	Truncation at N-Terminal Side	491	0.05	10802.09052	0	2	0.79249	1.80E-108
BW_20_1_111106004325_cidetd_msdeconv1385.txt	YYY_sp|P64476|YDIH_ECOLI Uncharacterized protein YdiH OS=Escherichia coli (strain K12) GN=ydiH PE=4 SV=2	None	QEUSGQSNVMLTAFKINOOAQBTPTVHFTEHWEUUONRSZCUFRTRGVABPFACEPQCKCCM	No Truncation	-1	0.05	7716.644562	0	1	0.83192	1.18E-65
BW_20_1_111106004325_cidetd_msdeconv1487.txt	XXX_sp|P76106|HICA_ECOLI Probable mRNA interferase toxin HicA OS=Escherichia coli (strain K12) GN=hicA PE=1 SV=2	None	SRYMNWFTATQPUQDVZNEKYQTPTHDIUTTASOROQFFINUGCQBSRGOEMDMTERZ	No Truncation	-1	0.05	7459.633649	0	1	0.8038	2.38E-70
BW_20_1_111106004325_cidetd_msdeconv155.txt	ZZZ_sp|P0AEX9|MALE_ECOLI Maltose-binding periplasmic protein OS=Escherichia coli (strain K12) GN=malE PE=1 SV=1	None	FWDANEIVABNUFNUALESMUVSPGVKDWGBNUMKPTWEAVPDGVPRPISYYBHNSR	Truncation at C-Terminal Side	57	0.05	6710.175407	0	2	0.81441	6.34E-74
BW_20_1_111106004325_cidetd_msdeconv1643.txt	ZZZ_sp|P76210|YDJO_ECOLI Uncharacterized protein YdjO OS=Escherichia coli (strain K12) GN=ydjO PE=4 SV=2	None	VAIIPQZGLAHHRVBYNBSPGOHQPZKNUMWIQMCMOGQGPHUQMBQQFIKSHFWCOKGPP	Truncation at N-Terminal Side	206	0.05	7578.954586	0	2	0.81864	2.34E-74
BW_20_1_111106004325_cidetd_msdeconv1745.txt	XXX_sp|P0AGG2|TESB_ECOLI Acyl-CoA thioesterase 2 OS=Escherichia coli (strain K12) GN=tesB PE=1 SV=2	None	RWAVUVODINATIVQKUAEVBRSEHDDFLMKASIZBIBLQGKOVNDVWOPLCPTTWAMWKEUBZWAFCUBVWOSEQ	Truncation at N-Terminal Side	210	0.05	9699.825047	0	3	0.82363	2.96E-102
BW_20_1_111106004325_cidetd_msdeconv1775.txt	ZZZ_sp|P76096|MOKB_ECOLI Regulatory protein MokB OS=Escherichia coli (strain K12) GN=mokB PE=4 SV=1	None	ZQKMTTPYFBRGTQPDOOTOAIGBWNHMQNBFCTSNDMBATDYUOIWSUSMCKWO	No Truncation	-1	0.05	7291.610636	0	1	0.81913	1.48E-69
BW_20_1_111106004325_cidetd_msdeconv1893.txt	ZZZ_sp|P77695|GNSB_ECOLI Protein GnsB OS=Escherichia coli (strain K12) GN=gnsB PE=3 SV=2	None	GQLSYWBZPWTGFATNGRTRZYPWLNDLZOCYVLUKPBFMODQVBPNWIDLCFGDOW	No Truncation	-1	0.05	7332.357923	0	1	0.82925	1.19E-70
BW_20_1_111106004325_cidetd_msdeconv2025.txt	YYY_sp|P0A6W9|GSH1_ECOLI Glutamate--cysteine ligase OS=Escherichia coli (strain K12) GN=gshA PE=1 SV=1	NME	TVUYLMQDLUTTLFNLTPZGFQPDVYZESOVKVYFSGUPHCISBWLYQEBRQHETIRDSDRGTTQQAPDHITUGMKTNUHPOIBUHIYHKAE	Truncation at C-Terminal Side	92	0.05	11353.28904	0	9	1.0011	4.43E-125
BW_20_1_111106004325_cidetd_msdeconv2187.txt	XXX_sp|P41039|YBII_ECOLI Uncharacterized protein YbiI OS=Escherichia coli (strain K12) GN=ybiI PE=1 SV=1	None	VGHSAGTINCWIUDWQNMQFKNSMRWZZFQBUUMYDYWZCDGPBSRNZDNDTQEBDSAQNGVCSABAFNVIZZQWVIQDYAUEOUYBN	No Truncation	-1	0.05	10803.54501	0	2	0.97363	2.87E-107
BW_20_1_111106004325_cidetd_msdeconv2451.txt	YYY_sp|P16384|MIAA_ECOLI tRNA dimethylallyltransferase OS=Escherichia coli (strain K12) GN=miaA PE=1 SV=2	None	POPYAINWCSRCQUMKBSRUTBPBEYHMWODAHOHEYKWKNWETMAMMOLBCLHDSSHTPEGZYMHZGUPNYHLMRPGUONVECRLRTUKDETWILHSUIPOQKYLGDQUHQVVNAFRLFPBMVULYMWKOIVPSUZTZTMCZYMQGHCZMHADSPYVHYUBDBEGSEEFKZFLWNUDIUHGHKPMKFARCUGNZOVAWHPREAVQASTEQCSTSPKMEQGTSOVOYOPIKMIPSTOVBLHKMDAPRLZWAPHGBWYUFNKZHTDPNNTBCWRILKDPAATHYCLQIKZIYDBWENBZPKHLEIHZMEPDLMQWSN	No Truncation	-1	0.05	40013.75563	0	1	0.56864	2.42092e-322
BW_20_1_111106004325_cidetd_msdeconv2457.txt	ZZZ_sp|P76505|YFDF_ECOLI Uncharacterized protein YfdF OS=Escherichia coli (strain K12) GN=yfdF PE=4 SV=1	None	NVFKONTVTMGGDVEDUFQLOKEEQZUEPUNPCSLVZAFIHKLDVPPGGBTOVKNVTTVTBWMUFUCWSMRQKSG	Truncation at N-Terminal Side	277	0.05	9165.904175	0	3	0.92275	2.21E-100
BW_20_1_111106004325_cidetd_msdeconv2611.txt	XXX_sp|P0ACE3|HHA_ECOLI Hemolysin expression-modulating protein Hha OS=Escherichia coli (strain K12) GN=hha PE=1 SV=1	None	SEVFTRTONFGEIQELMDWBDZHRHBAPVNWFHBEPEMBWVPMQOCLNRWIWQACANBYUPABFMLDFHNVF	No Truncation	-1	0.05	9160.527438	0	2	0.99496	1.14E-95
BW_20_1_111106004325_cidetd_msdeconv2681.txt	ZZZ_sp|P0AFM9|PSPB_ECOLI Phage shock protein B OS=Escherichia coli (strain K12) GN=pspB PE=1 SV=1	None	OTFCLIGGFOGLVSUNHHIYCZOSIOVMGAWNWCDUFDBBNWMZMWEEUTUPLMMZAESFZIRSBPFGPKRFGB	No Truncation	-1	0.05	9429.899027	0	1	1.0793	5.81E-84
BW_20_1_111106004325_cidetd_msdeconv2683.txt	YYY_sp|P0AG76|SBCD_ECOLI Nuclease SbcCD subunit D OS=Escherichia coli (strain K12) GN=sbcD PE=1 SV=1	None	YNCCMKODPMNTFGFNQMPGKYCOINSHATUHGKCMGFVZKUEAFDFZMPCDAVWIPQIKPALIZVOGLISVAQ	Truncation at N-Terminal Side	326	0.05	8843.503696	0	1	0.9779	1.23E-83
BW_20_1_111106004325_cidetd_msdeconv2689.txt	YYY_sp|P77087|TFAX_ECOLI Putative uncharacterized protein TfaX OS=Escherichia coli (strain K12) GN=tfaX PE=5 SV=1	None	GFYEPYDCABZQANDLUAKETPPWSLGAQCDRHSCVBWMFIRNLAMDHRNHAQKPSMWCOP	No Truncation	-1	0.05	7302.658353	0	1	0.98447	6.89E-59
BW_20_1_111106004325_cidetd_msdeconv2743.txt	XXX_sp|P58035|SGCB_ECOLI Putative phosphotransferase enzyme IIB component SgcB OS=Escherichia coli (strain K12) GN=sgcB PE=3 SV=1	None	VZLDAQYYBVIYTNYMWSKMYHDODGKVWSIDBLSOYVNCMEYFOWETIFITHMBLEYBDAKRNDEIYITQGTKWPQIQSNDLGQDRKSYCZ	No Truncation	-1	0.05	11648.4275	0	3	0.97066	4.91E-107
BW_20_1_111106004325_cidetd_msdeconv277.txt	YYY_sp|P0ADD9|YJJY_ECOLI Uncharacterized protein YjjY OS=Escherichia coli (strain K12) GN=yjjY PE=4 SV=1	None	YBICMLWCCVTUZOIDIPSBSAHLYFVAAEAMCGWMHIRGRYAOYT	No Truncation	-1	0.05	5681.021738	0	2	1.0957	2.52E-57
BW_20_1_111106004325_cidetd_msdeconv3053.txt	XXX_sp|P0CF89|INSI3_ECOLI Transposase InsI for insertion sequence element IS30C OS=Escherichia coli (strain K12) GN=insI3 PE=3 SV=1	None	TBFTLSNCLCRKTGYGRYCBHMRESKRPMTNMLWBAFRWLHPTEYRENALVSQAAZYFNNNLZGRHPQOSFNTTUBUNKWCUNVASNOCMBVEPEDGNLCDGWBH	Truncation at N-Terminal Side	278	0.05	12777.46762	0	1	1.0994	2.34E-127
BW_20_1_111106004325_cidetd_msdeconv3093.txt	ZZZ_sp|P0AGG4|THIO2_ECOLI Thioredoxin 2 OS=Escherichia coli (strain K12) GN=trxC PE=1 SV=1	None	QYBFAMTBWWSQAUIFNADTANAZOKHLTBHOZHWZYAMFBRWAWUKHAZPGWWPCEESPYFNUIPWFFPOVRVUQWIDICEAGCCNELKUGHTCPIWZETFNPDTVRFAHVRUROUMAVBLPSOAMFRPZCSOWKCST	No Truncation	-1	0.05	17836.10934	0	1	0.95067	4.83E-174
BW_20_1_111106004325_cidetd_msdeconv3131.txt	ZZZ_sp|P0A9M0|LON_ECOLI Lon protease OS=Escherichia coli (strain K12) GN=lon PE=1 SV=1	None	BGQOQBHLCZGODESCCHLYFDCLMORTBBRITBZNNAWLOQZGRVILWMDSTBFKCGUSIRGCGLTKLMUYRTWFWELBWNMKVYKSINCYOZQTBBGDNOLRRVTTPBTMBHBRODMWHOZDHTRZHKREWSCKRRHZKOPUMHITLBAWEUTMMEIMIFTFDOTVHUYAAYKAORLMFUUCKORRKDCSIELRRYVUHEVDSLQDTNREIWPWDALFQZEMRAUGWGAUMSGPPOGTIMCSMYUBEYDCZHZIZPOPRQSTLGCIHRPWULGRPQTTEEKAPMVOZNISWETFWUNVSMWKAYUQVYPZZZUGCRHYBOFTAFVSARNZNLAKYFTFHMZCDBMEZFMSAKURGLMOLIZE	Truncation at N-Terminal Side	420	0.05	46874.04382	0	1	0.58903	1.4822e-323
BW_20_1_111106004325_cidetd_msdeconv3185.txt	XXX_sp|P37748|RFC_ECOLI O-antigen polymerase OS=Escherichia coli (strain K12) GN=rfc PE=4 SV=1	None	YIWTICMKCSQPOMKOQVSUWKNYAQVFDSEFTWHGIDEBFSEZCHNNPFRCMEVGQOVASDCODQSCQVKIVFYRWVEMMQBWAGIBZKHZMWDIRFIPIZRPVQKWGIYFKKKBHYESBQIABVOWSVQICOHDGYNBDCLDOGKNDUDYLNMRYVAYRZTVWHOVUBBFNFALSACOZWWRYIYOLULQLLDMDKBSRRPZNQCNCTVTKRWTSOPQDAYGZQUHYEKOGYIGFYAOFZVGODROTGYFBOTERTGTITDREDULNBCHDAAZZYTEYZFTSTWVKKPWNWVTPRRQVNUHUUNLMOQWCSTDICZGFDYNSNDMPZMKCGPUFNGCUFLDDBWCYBMHFLZSLZTOVEAHRCRAOEEQGISCEIMFUBOTRYIU	No Truncation	-1	0.05	49986.55949	0	1	0.56219	1.23516e-322
BW_20_1_111106004325_cidetd_msdeconv3237.txt	XXX_sp|P69856|NANC_ECOLI Probable N-acetylneuraminic acid outer membrane channel protein NanC OS=Escherichia coli (strain K12) GN=nanC PE=1 SV=1	None	ILIUCIYOAFZUDTONFUCUVYITPKVQBTZQWOHCIKYADUIIPDNIEAURYEMEGKBIOOVTCKNFFSFKBDMATYLPKZADEUZQTONFZRDNLFGZOQAMISYSSTWKBATQIPKMAIKCRNVZHTFVQZIMLOOBOPGZPUAWTGPIOCQDWOASRMASTOHDRFHAGNUYCLFSIOKLMGPGEREPLKMUQVBGWTAGCNLTTWTMTZVWGPWUSYQECHHLIETWYZTDYR	No Truncation	-1	0.05	30389.05635	0	1	0.91	2.18025e-318
BW_20_1_111106004325_cidetd_msdeconv3599.txt	XXX_sp|P0ACX5|FUMD_ECOLI Fumarase D OS=Escherichia coli (strain K12) GN=fumD PE=1 SV=1	None	SSMKFVMNC	Truncation at N-Terminal Side	60	0.05	1045.439505	0	1	1.1323	4.90E-06
BW_20_1_111106004325_cidetd_msdeconv3673.txt	XXX_sp|P09129|TRAS1_ECOLI Protein TraS OS=Escherichia coli (strain K12) GN=traS PE=2 SV=2	NME_Acetylation	VOKYBUZVTKUIWVNLDTCNMMFHQEPZHEHLRGKVR	Truncation at C-Terminal Side	37	0.05	4772.650376	0	2	1.2813	2.17E-50
BW_20_1_111106004325_cidetd_msdeconv393.txt	XXX_sp|P37671|YIAJ_ECOLI DNA-binding transcriptional repressor YiaJ OS=Escherichia coli (strain K12) GN=yiaJ PE=1 SV=1	None	DYOMTOVLYMWVDNGYVHCYTSWUCHFTYROARKBHBUWZPMVNBY	Truncation at N-Terminal Side	236	0.05	6310.653076	0	2	1.3688	4.65E-60
BW_20_1_111106004325_cidetd_msdeconv4041.txt	ZZZ_sp|P0AD92|LPW_ECOLI trp operon leader peptide OS=Escherichia coli (strain K12) GN=trpL PE=1 SV=1	None	MLGRSMMVDRRFUT	No Truncation	-1	0.05	1767.748558	0	1	1.2712	2.04E-09
BW_20_1_111106004325_cidetd_msdeconv483.txt	ZZZ_sp|P58041|RZOD_ECOLI Prophage outer membrane lipoprotein RzoD OS=Escherichia coli (strain K12) GN=rzoD PE=3 SV=1	None	FKRIPEWRBAFGHIZTHYKTRDZOCDNDFRPLHCNNKASQKZGARZOOZOWRZWGRDFQE	No Truncation	-1	0.05	7979.439555	0	1	1.3122	1.55E-70
BW_20_1_111106004325_cidetd_msdeconv513.txt	XXX_sp|P0A6F9|CH10_ECOLI 10 kDa chaperonin OS=Escherichia coli (strain K12) GN=groS PE=1 SV=1	NME	UDNEZMOWPVUBWSRBM	Truncation at C-Terminal Side	17	0.05	2400.324036	0	2	1.3018	1.26E-20
BW_20_1_111106004325_cidetd_msdeconv623.txt	ZZZ_sp|P0A7C8|PSIE_ECOLI Protein PsiE OS=Escherichia coli (strain K12) GN=psiE PE=1 SV=1	None	ARNBGACMUZNKWQPSKBEL	Truncation at C-Terminal Side	20	0.05	2358.466748	0	2	1.4031	1.15E-19
BW_20_1_111106004325_cidetd_msdeconv645.txt	YYY_sp|P24202|MRR_ECOLI Mrr restriction system protein OS=Escherichia coli (strain K12) GN=mrr PE=1 SV=1	None	KORPDGGANSCVVGWKFRKMQBNARMZIIHMG	Truncation at N-Terminal Side	272	0.05	3784.90103	0	2	1.318	1.69E-37
BW_20_1_111106004325_cidetd_msdeconv689.txt	YYY_sp|P0CF91|INSL1_ECOLI Putative transposase InsL for insertion sequence element IS186A OS=Escherichia coli (strain K12) GN=insL1 PE=3 SV=1	None	DNEKMYZZULPGICUKBHBBSATBWCLBVD	Truncation at C-Terminal Side	30	0.05	3589.816041	0	3	1.3235	1.44E-39
BW_20_1_111106004325_cidetd_msdeconv799.txt	XXX_sp|P65870|QUED_ECOLI 6-carboxy-5678-tetrahydropterin synthase OS=Escherichia coli (strain K12) GN=queD PE=1 SV=1	None	POYKUMTCKGQIAVISKSAE	Truncation at N-Terminal Side	101	0.05	2377.128833	0	2	1.4295	5.71E-25
BW_20_1_111106004325_cidetd_msdeconv965.txt	ZZZ_sp|P0AG63|RS17_ECOLI 30S ribosomal protein S17 OS=Escherichia coli (strain K12) GN=rpsQ PE=1 SV=2	None	HBMTTPUCYLNDHORBKSWWNSSHZVPKTOQHSVDYRCHZKLEVOSOWCCSTWSYGSYMKRGSHOAOEEPCAAVHNCSPKVDOK	No Truncation	-1	0.05	10846.02841	0	1	1.4207	4.83E-108
BW_20_1_111106004325_cidetd_msdeconv1616.txt	YYY_sp|P0ABR5|HCAE_ECOLI 3-phenylpropionate/cinnamic acid dioxygenase subunit alpha OS=Escherichia coli (strain K12) GN=hcaE PE=1 SV=1	M_Acetylation	MAPBHCLUMTRIQSWKMHEKAWTFHLZBBGZHKOYGYYRPUCPSQRRPGRDQCHWVQW	Truncation at C-Terminal Side	58	0.049587	7416.746326	0	6	0.53904	1.63E-78
BW_20_1_111106004325_cidetd_msdeconv987.txt	YYY_sp|P68646|FIXX_ECOLI Ferredoxin-like protein FixX OS=Escherichia coli (strain K12) GN=fixX PE=1 SV=1	None	ZWLTYBCSFCFWSUBHHSDCMCCUHDSVBNZLBARRREQPDBNLKCBZGLPOVOTVTVSPYVRGUZSSHMTQVLHFWLASRQIGSNCRVGSFRVF	No Truncation	-1	0.049451	11465.97379	0	4	1.4553	5.67E-121
BW_20_1_111106004325_cidetd_msdeconv1298.txt	ZZZ_sp|P0A8Y1|YJJG_ECOLI Pyrimidine 5'-nucleotidase YjjG OS=Escherichia coli (strain K12) GN=yjjG PE=1 SV=1	None	MLZFTLLCYGQSSYASVGFTWBDKMLZVZDOUIKWGTPVKGGYHNMGYQQOUMUECGIEA	Truncation at C-Terminal Side	60	0.049383	7270.063004	0	4	0.54427	2.24E-81
BW_20_1_111106004325_cidetd_msdeconv2691.txt	ZZZ_sp|P33235|FLGK_ECOLI Flagellar hook-associated protein 1 OS=Escherichia coli (strain K12) GN=flgK PE=1 SV=3	None	PCSBYMRAZOWDMRNQMRFURDAKEDQGSKFRNWMCIUDWEHOZIHEIDGNIEQDARYZMHMSNSZZLMQCVDDAZBKECPKVNQUTSPUKFEANDTCHZLNFLZUIWPIFQUREFDYTIBTLGARBZPUBTWRZUUGGUFMNCHKUFWSNVZYMLIMYUWEVIMBWSYHLFEPKCFQGGFSDRTYINZDZOBVYCUUTERCTDIILSCCPKZQEUGHVMZDEWPWKPZLQHUMMBLIZARBIWPRHDDPKCEIBTGBZZGSQDKBOAIYVFPRHNZZUA	Truncation at N-Terminal Side	267	0.049383	35142.58742	0	4	0.68432	4.94066e-324
BW_20_1_111106004325_cidetd_msdeconv2123.txt	XXX_sp|P37640|YHJB_ECOLI Putative HTH-type transcriptional regulator YhjB OS=Escherichia coli (strain K12) GN=yhjB PE=1 SV=1	None	AVQYNQFDFMVSUPKOCMKZVAAIKZFPGILTFFDNAUBYEIBPPNFOGWMPPDNQQBNIGNDZEBYWVEZNUOGSBDZRAYSMIVICAHNPKPISIVPGIHDWZ	Truncation at N-Terminal Side	95	0.049296	12661.13581	0	3	0.84452	2.00E-141
BW_20_1_111106004325_cidetd_msdeconv2735.txt	ZZZ_sp|P52044|YGFI_ECOLI Uncharacterized HTH-type transcriptional regulator YgfI OS=Escherichia coli (strain K12) GN=ygfI PE=4 SV=2	None	EANQFZARNUQIOESZSHENIGLYVHLYDNYFESKFOSCEDEANBVUAWNBZNVQYEVCEHASPGUHMHDNTQANBNCKPATZZFVFMTBYZYIPBFBESSTMWWYLMIZPDNASHUDHLNBSMNQRAOQMYIWEFIMYVWNDSQMNDSMSOWDSYMNOSIWBLBMENPQGOZFHVMUOHITEQWSNVCMDRADKQSBWYHLOVLMZTYFUEQVZUETPHOSKIGDILLRKHPPOLINGWTCSSWNGKWNCCDRDSEKEUQELWBNEKUWUY	Truncation at N-Terminal Side	26	0.049296	34579.01977	0	3	0.68766	1.4822e-323
BW_20_1_111106004325_cidetd_msdeconv1228.txt	YYY_sp|P25550|ASLB_ECOLI Anaerobic sulfatase-maturating enzyme homolog AslB OS=Escherichia coli (strain K12) GN=aslB PE=3 SV=4	None	OATYRVTLWGWBAQWMMLZYEWOOB	Truncation at C-Terminal Side	25	0.04918	3613.26058	0	3	0.51117	8.84E-30
BW_20_1_111106004325_cidetd_msdeconv1248.txt	YYY_sp|P30845|EPTA_ECOLI Phosphoethanolamine transferase EptA OS=Escherichia coli (strain K12) GN=eptA PE=1 SV=2	None	GBURBWDNTVVGEDSFAAKARTYIGBFDOYPZVULDRHKDTZVMFFEFAMDMEKUGCRW	Truncation at N-Terminal Side	488	0.04918	7269.509799	0	6	0.52607	6.04E-79
BW_20_1_111106004325_cidetd_msdeconv1254.txt	ZZZ_sp|P0AB83|END3_ECOLI Endonuclease III OS=Escherichia coli (strain K12) GN=nth PE=1 SV=1	None	DSHLDVPWOAGVTIOLSPURIRSMVMNQEFASYPWEGTZGDOTPELNKVHZIKIKEVRF	Truncation at N-Terminal Side	152	0.04918	7284.643523	0	6	0.53543	2.76E-71
BW_20_1_111106004325_cidetd_msdeconv1654.txt	YYY_sp|P77206|YAFZ_ECOLI UPF0380 protein YafZ OS=Escherichia coli (strain K12) GN=yafZ PE=3 SV=2	None	ZTEDKYHNSYASMTVUSSRBQUBGDOSRIYMZZZVIDAPYBWOLFRAPCPFFNWAAFAB	Truncation at C-Terminal Side	59	0.04918	7329.145271	0	6	0.54643	3.14E-80
BW_20_1_111106004325_cidetd_msdeconv388.txt	ZZZ_sp|P0AG90|SECD_ECOLI Protein translocase subunit SecD OS=Escherichia coli (strain K12) GN=secD PE=1 SV=1	None	YGRIMGKYPBUAAVZFQTYUSRQEBNYGVB	Truncation at C-Terminal Side	30	0.04918	3607.448301	0	3	0.85666	4.28E-37
BW_20_1_111106004325_cidetd_msdeconv954.txt	ZZZ_sp|P33345|MOLR_ECOLI Putative molybdate metabolism regulator OS=Escherichia coli (strain K12) GN=yehH PE=5 SV=2	None	RDNSQHISUADZYGIWTEKABUDSOWWYHFLWIWQIYYVUYQPECYDYC	Truncation at C-Terminal Side	49	0.04918	6545.580039	0	3	0.95658	3.64E-64
BW_20_1_111106004325_cidetd_msdeconv2027.txt	XXX_sp|P17444|BETA_ECOLI Oxygen-dependent choline dehydrogenase OS=Escherichia coli (strain K12) GN=betA PE=1 SV=1	None	YMLFTVLLQSUANWLZSRITCDCPFSITUSHULNDYMGUBDQOVEDSGREPQNHIBRRKNMAHIYGGIEVVOVOMQUULRHAAYCGVKTGDGGC	Truncation at N-Terminal Side	462	0.04918	11351.27049	0	3	0.95249	9.86E-123
BW_20_1_111106004325_cidetd_msdeconv2279.txt	ZZZ_sp|P0A8A8|RIMP_ECOLI Ribosome maturation factor RimP OS=Escherichia coli (strain K12) GN=rimP PE=1 SV=2	None	UHMDRYDKIGVNHLKZNMSWWKVUBUAUFCTWTERWWUDEPMKOEBZTIHTMYW	Truncation at C-Terminal Side	54	0.04918	7270.779275	0	6	0.89949	2.86E-72
BW_20_1_111106004325_cidetd_msdeconv2575.txt	ZZZ_sp|P0CF48|INSC9_ECOLI Transposase InsC for insertion element IS2-9 OS=Escherichia coli (strain K12) GN=JW5902 PE=3 SV=1	None	BBBOOHLEGKTUFTPIOOPHTFKRIMOPRRSSKSOUGUMVEECTZVYOQQKCCFCCZVYYY	Truncation at N-Terminal Side	60	0.04918	8387.293959	0	3	1.0428	7.06E-80
BW_20_1_111106004325_cidetd_msdeconv573.txt	ZZZ_sp|P46474|YHDP_ECOLI Uncharacterized protein YhdP OS=Escherichia coli (strain K12) GN=yhdP PE=3 SV=4	None	DFZBHUVBMQMGDBRKFBMFTFNNBCVHGUDDGPOWCNPHPBZDBDVZPSEUDZILFLZCTWWTBEUAOSZSLOOWSQHIAPCEGKMECCYIIHICCCFANWIKFBPVDIZRDNHOEQVDFUWMZBBVUKWIEIQOVDQOEAFDAALNAUVBKMIQSOQBTFGBUTNCMONVNQAVFLLUPAROMESRHSUZIZGAABLNBQMNZAIYRZAUAZBFHWOQQZVLGERVGNSVMLWBPYOAIUQABRSBMSKPCWSZCPUOIZSNBVEHCGGCTVYDIAALUHQROWEBZMFZKWDUWQSL	Truncation at C-Terminal Side	300	0.04918	37760.76748	0	3	1.0799	4.94066e-324
BW_20_1_111106004325_cidetd_msdeconv609.txt	YYY_sp|P08200|IDH_ECOLI Isocitrate dehydrogenase [NADP] OS=Escherichia coli (strain K12) GN=icd PE=1 SV=1	NME	LEEKBVAUZBFSGECQTVZSWBMHPOCVVINMBGGPULTBEICKLNNBWOANQGUABBA	Truncation at C-Terminal Side	59	0.04918	6964.836974	0	3	1.3772	1.48E-77
BW_20_1_111106004325_cidetd_msdeconv1380.txt	ZZZ_sp|P08997|MASY_ECOLI Malate synthase A OS=Escherichia coli (strain K12) GN=aceB PE=1 SV=1	None	RALULFWFHDNSPRSTVTWPNITCALENAFWQKLKLUDHWQWBHAAEINYFODHZZUOMNMGUQRPNKLFOTVRLBLGWLECHP	Truncation at N-Terminal Side	449	0.049133	10800.87541	0	7	0.53729	1.97E-114
BW_20_1_111106004325_cidetd_msdeconv1312.txt	ZZZ_sp|P36999|RLMA_ECOLI 23S rRNA (guanine(745)-N(1))-methyltransferase OS=Escherichia coli (strain K12) GN=rlmA PE=1 SV=1	None	BSHAVZBUTHIGOVPEEBCNDVZQYZNBPLYWNLZOZGIDIURMNSLIWNTAUYCTWL	Truncation at C-Terminal Side	58	0.049107	7266.537844	0	5	0.5321	3.87E-78
BW_20_1_111106004325_cidetd_msdeconv1129.txt	YYY_sp|P33236|MOKC_ECOLI Regulatory protein MokC OS=Escherichia coli (strain K12) GN=mokC PE=3 SV=2	None	HFDPMPRRUYSCVDHATDPIQQZHOKCSMYZWWMRUPVEPHWYMTKGUTIPZRQTHYNWUMYDEWUCCU	No Truncation	-1	0.049107	9127.862068	0	5	0.8098	1.27E-90
BW_20_1_111106004325_cidetd_msdeconv2136.txt	ZZZ_sp|P0AED5|UVRY_ECOLI Response regulator UvrY OS=Escherichia coli (strain K12) GN=uvrY PE=1 SV=1	None	VKPILEYITGRGKMCKNADZGESQHTOGKHKIMWOUSDIMUEFBZHPSLGWLVEMHUWEGOELOYUZUUZUCUVTVCVOELGIAMRTUIYEABBMAHKM	Truncation at C-Terminal Side	99	0.04902	12645.61464	0	10	0.57189	2.67E-133
BW_20_1_111106004325_cidetd_msdeconv3542.txt	YYY_sp|P0DP89|ILVGP_ECOLI Putative acetolactate synthase isozyme 2 large subunit OS=Escherichia coli (strain K12) GN=ilvG PE=5 SV=1	None	OFRKMVSTFSVUAIEBOLAWMHLGBNIVYVDKSOPMEQLLWTPVNZHVGHWWIIIWTQUISFQAYPVQLRRRKZBFNYUUGLQNNYBZZKSOVUT	Truncation at N-Terminal Side	232	0.04902	12215.67328	0	9	0.79185	1.10E-129
BW_20_1_111106004325_cidetd_msdeconv2777.txt	YYY_sp|P77301|YBAP_ECOLI Uncharacterized protein YbaP OS=Escherichia coli (strain K12) GN=ybaP PE=4 SV=1	None	ILHKUNHCDCLWEHGBUYKYUREDAPKVOMHBEZHFLSMFLRWERRKAVPOARYWZIRFNOMGRRDHSKMQMKKLNEUAPTPFYPAONZZHZDDFKDZZFWVUUVOGUNMOZACSBCIZVQLUUHLZHZVNOFSGVTULCUSZIZOSKHBZATNPNLYWOKDLUDGIWLPGFVCUZMOVYWCDRAYVZKEKGRITMNOGQIANKFFVEMYRSFCZQYOQYQEKCAIMCTYHERHRQSRTNFGTMBTTYKEUGNZSDDVZSLBNA	No Truncation	-1	0.048913	34018.23401	0	4	0.7455	1.97626e-323
BW_20_1_111106004325_cidetd_msdeconv2628.txt	XXX_sp|Q46791|YGEK_ECOLI Putative uncharacterized response regulatory protein YgeK OS=Escherichia coli (strain K12) GN=ygeK PE=5 SV=2	None	YGBUNFIEHHKBCQKYUDFAOQWZUPRHVVRACBCMBSDEABSEWWBRALSSBQZWOWAHKLAKIUAUOKUERHLKBYEFVAWLBLHYCESVOEPQONDLWZTDMUHIRDERCSCMH	Truncation at C-Terminal Side	117	0.048828	15306.34489	0	12	0.61936	2.38E-158
BW_20_1_111106004325_cidetd_msdeconv2625.txt	XXX_sp|P0AB96|ARSC_ECOLI Arsenate reductase OS=Escherichia coli (strain K12) GN=arsC PE=3 SV=1	NME	ZEYKLIDUEUKLNLAQGPIOTOHMYWWZTAZLNCTSOSRPBKKRKOPLVOUHVFCCDUZETACEYOAWYMLPFRZDQQQZKGLCITHSQVNKPPNSKCIUWIAAVYTZMOQZWAOSDB	Truncation at C-Terminal Side	118	0.048828	15305.98807	0	12	0.98205	4.74E-162
BW_20_1_111106004325_cidetd_msdeconv162.txt	YYY_sp|Q6BF25|LDRD_ECOLI Small toxic polypeptide LdrD OS=Escherichia coli (strain K12) GN=ldrD PE=1 SV=1	None	UCQRYZRQPVNNQGZIACDEPSDDZCPIUAUOYWG	No Truncation	-1	0.04878	4345.078019	0	2	0.59434	6.70E-42
BW_20_1_111106004325_cidetd_msdeconv1702.txt	YYY_sp|P77206|YAFZ_ECOLI UPF0380 protein YafZ OS=Escherichia coli (strain K12) GN=yafZ PE=3 SV=2	None	ZTEDKYHNSYASMTVUSSRBQUBGDOSRIYMZZZVIDAPYBWOLFRAPCPFFNWAAFAB	Truncation at C-Terminal Side	59	0.04878	7329.145271	0	6	0.55154	3.14E-80
BW_20_1_111106004325_cidetd_msdeconv2196.txt	YYY_sp|P77206|YAFZ_ECOLI UPF0380 protein YafZ OS=Escherichia coli (strain K12) GN=yafZ PE=3 SV=2	None	ZTEDKYHNSYASMTVUSSRBQUBGDOSRIYMZZZVIDAPYBWOLFRAPCPFFNWAAFAB	Truncation at C-Terminal Side	59	0.04878	7329.145271	0	6	0.58412	3.14E-80
BW_20_1_111106004325_cidetd_msdeconv526.txt	XXX_sp|E2JKY7|LPMG_ECOLI mgtA leader peptide OS=Escherichia coli (strain K12) GN=mgtL PE=3 SV=1	None	MKIVNDSIOFEHUVBZU	No Truncation	-1	0.04878	2266.894966	0	2	0.90885	5.10E-20
BW_20_1_111106004325_cidetd_msdeconv790.txt	XXX_sp|E2JKY7|LPMG_ECOLI mgtA leader peptide OS=Escherichia coli (strain K12) GN=mgtL PE=3 SV=1	NME	KIVNDSIOFEHUVBZU	No Truncation	-1	0.04878	2135.854476	0	2	0.93572	1.97E-18
BW_20_1_111106004325_cidetd_msdeconv816.txt	YYY_sp|P0AAL6|YDHY_ECOLI Uncharacterized ferredoxin-like protein YdhY OS=Escherichia coli (strain K12) GN=ydhY PE=2 SV=1	None	KYMRSOPOFTQIQYIPU	Truncation at N-Terminal Side	191	0.04878	2450.193498	0	2	0.99125	5.05E-20
BW_20_1_111106004325_cidetd_msdeconv1009.txt	XXX_sp|A5A619|YOJO_ECOLI Uncharacterized protein YojO OS=Escherichia coli (strain K12) GN=yojO PE=3 SV=1	None	RPHKHIQSSAVLTZCRTTHIL	Truncation at C-Terminal Side	21	0.04878	2425.804465	0	2	0.76858	1.05E-24
BW_20_1_111106004325_cidetd_msdeconv1057.txt	ZZZ_sp|P76023|YCHS_ECOLI Putative uncharacterized protein YchS OS=Escherichia coli (strain K12) GN=ychS PE=5 SV=1	None	EWIPOTQZSVAKUOEUGDQVFKBMITOAUBIIRSGFWZMRMIKGMQOMQVLCWYBFAWMNHBNPDBVFGYVKMYASDIUFBLKUEZPFRZG	No Truncation	-1	0.04878	11663.07268	0	2	0.86154	9.48E-118
BW_20_1_111106004325_cidetd_msdeconv1615.txt	ZZZ_sp|P37624|RBBA_ECOLI Ribosome-associated ATPase OS=Escherichia coli (strain K12) GN=rbbA PE=1 SV=3	None	GSZZVSLCYRUBBQGYWTFSPEEPOPHHPORPSOMSQVKOEVOUQUYUYBTMNY	Truncation at N-Terminal Side	857	0.04878	7330.532252	0	6	0.82789	1.93E-70
BW_20_1_111106004325_cidetd_msdeconv1763.txt	ZZZ_sp|P66899|DPAL_ECOLI Diaminopropionate ammonia-lyase OS=Escherichia coli (strain K12) GN=ygeX PE=1 SV=1	None	DPKMRAABEVTNLVHVKANDVHSRWSQGBNBRPCGTUZBWWESSMPMCNKSKAEIDUDHTDTCBOEZLLAWHYHSOZKQ	Truncation at C-Terminal Side	79	0.04878	9567.157621	0	2	0.82576	1.63E-107
BW_20_1_111106004325_cidetd_msdeconv1977.txt	ZZZ_sp|P75937|FLGE_ECOLI Flagellar hook protein FlgE OS=Escherichia coli (strain K12) GN=flgE PE=3 SV=3	None	PCPUFBEVGIBCNARUVLNPMQIQWWGNYVFTGLTRTGQNOFSVEUTOWSMHZNVURNPVZMVASWBBOGMUOKEGUIFDACWRZPSVPZASBMERGLKUFVLL	Truncation at N-Terminal Side	298	0.04878	12875.94128	0	2	0.90291	1.14E-132
BW_20_1_111106004325_cidetd_msdeconv2677.txt	XXX_sp|P0A7Y8|RNPA_ECOLI Ribonuclease P protein component OS=Escherichia coli (strain K12) GN=rnpA PE=1 SV=1	None	ERHSMDAPREPYZLOAHVBLSUMZMGWCBKUACGDRLOBPGZGSICBLZQGTFWHKYEMHLRBCBUOKOBHEKGITROENUWAOHPVODPLNYNCIRIQZNZAFVLNYEKAPDYOHPVT	No Truncation	-1	0.04878	15264.42806	0	2	0.90598	9.69E-164
BW_20_1_111106004325_cidetd_msdeconv2771.txt	XXX_sp|P06129|BTUB_ECOLI Vitamin B12 transporter BtuB OS=Escherichia coli (strain K12) GN=btuB PE=1 SV=2	None	NQVWMBUWQWVWGIZTUFTSZWWUWPDNPFINWQECVMDMYSDAINWLTYNQHFOGMMENUTIYNDLETQTZYVGIUQQCZGBYTNQVNLZPTAATPPOZAWFTDLRQBKSBKFVTGUDRULQBTWGLWBUDMWNSINRMAPDSGQHYECAUMNAULETVETBWFCFWHANWKVNONYSKCLTUEAUZQVOPKTGQEQSDZSVMGKDBCUWUNMOZMPFAGUSMDMBMHBKVPCQADOEPIOMLQKODDGDZPNLPSOSHFFTPPBWPVWTEMWRFHPTZQWOQOFHSLOASQYPTDFLFVPIBWQSFARIQIIULLVOAAQHSUIGYSSPBGBAEFTLDWRZQGQTS	Truncation at N-Terminal Side	266	0.04878	43725.4058	0	2	0.58475	4.94066e-324
BW_20_1_111106004325_cidetd_msdeconv2889.txt	ZZZ_sp|P23877|FEPG_ECOLI Ferric enterobactin transport system permease protein FepG OS=Escherichia coli (strain K12) GN=fepG PE=1 SV=2	None	NILNTWOETOTLMQZKYCKKFTLFRMWVTCNFZBITOUMQGSGLGGETGBZSITBPKGRVWPGGPRVZPQSDNFZLSPBZCFKPOTTHABTGIYTYUTYGWRGBQZFPPLZDZOFTRSPPPBTPPFITDTUATGMWNYLCBBWIVQRFHYRVKIIYYLSCLROCROLWQLKUEAARGWQNMBHWFYRGUYCVQTMMVAWFIKVGHSPSNHVDAGGETDUTUVSTPFFMAWDLCRERLFOOCBKAD	Truncation at N-Terminal Side	85	0.04878	30244.85207	0	2	0.81229	1.74469e-311
BW_20_1_111106004325_cidetd_msdeconv3319.txt	XXX_sp|P37772|YJFF_ECOLI Inner membrane ABC transporter permease protein YjfF OS=Escherichia coli (strain K12) GN=yjfF PE=1 SV=3	None	YGDFLGUYUERFAKHIQWEIFRCFFYSDNATUOPNTFMNNQHKIRIKGMWZMWPHIDGTFZESAINQNNZVDHZTHWAVTZCSRBDBTZOMINHPAHDUUBPAUHECKMMSLDYTAAHPEDNWKCGCNUQYFWOVBCWNBNQHRZWNQOIWTBFEEMBYKPHOPRAZNHBSITFZOMFMRFVPDNIHCRDAGSPAROYHIIWCQNPAWSNUBGBEMPVFLBBBHGHHMTYZIPCCLMWHGGVSRGCPSIMBETAZYGTTNGOIMBSVKEEALZNQZDYKCRVMDOFSVQECSEKZHRUENOARVLWASESPLEMRZMLOVZHATAPFLNFA	No Truncation	-1	0.04878	41145.37264	0	2	0.73505	4.94066e-324
BW_20_1_111106004325_cidetd_msdeconv3439.txt	ZZZ_sp|P31806|NNR_ECOLI Bifunctional NAD(P)H-hydrate repair enzyme Nnr OS=Escherichia coli (strain K12) GN=nnr PE=1 SV=2	None	IHVZOPRVACCSRDURNPKWIGYVCRDWASAWDHNRZQZOPHZQWBVBVOATGFULFEMYDCVZUAMTNVQIFZFNFQISBDCWZUWIQVDTKGFLQSQWWUCZTLLSUZUBNIFTEAUSMNODNIPBPBUTPWIQSIRFHRIAZHWFNEZWKQGZVWPECPERQEGNBUSTHENNSHSPFQHMHGTQIHALPULQYNPWQZTYAABNCTAYIPIEVBDVHVLIHZPYQLOYIPPDWCPUMVCWVQOSQNHQEGNHUBKRKELNYLKFKBYQGLUORVSKUKKOZFNUSDZCCBTCDZENBSKGZMSZTIPDRREBMA	Truncation at N-Terminal Side	197	0.04878	39777.32411	0	2	0.79564	1.4822e-323
BW_20_1_111106004325_cidetd_msdeconv3511.txt	YYY_sp|P77674|ABDH_ECOLI Gamma-aminobutyraldehyde dehydrogenase OS=Escherichia coli (strain K12) GN=prr PE=1 SV=1	None	DGBSVZOYVDVGZWOAEYVYIMEEIMGDFGHRWDUSDTNDACVZFIVWIFOWVPZEWTYTYAPPKKGDSBWEKEBEBUZYTRLELMWYTWKBOSYDKNMLMWVVMCKWCFGBULGTQTAYLARAICVGWYISTPERNTCKKUWYEQRTYDIFMIZTAVPQAWRSYYAPQGMEMKMPSSEEWERPEYMZNTHKKCLYQFLLBQPNDBAQKCCEFMPRCDUPEOHRHWWTWUFLIVHNPPSDIERAMQEQGQHVDWCKLPGZHIODDW	Truncation at C-Terminal Side	266	0.04878	33416.77552	0	2	0.96543	4.94066e-324
BW_20_1_111106004325_cidetd_msdeconv527.txt	XXX_sp|P11447|ARLY_ECOLI Argininosuccinate lyase OS=Escherichia coli (strain K12) GN=argH PE=1 SV=3	None	VKSGKGOKDDRGVERFQIMR	Truncation at C-Terminal Side	20	0.04878	2460.33831	0	2	1.2992	4.56E-20
BW_20_1_111106004325_cidetd_msdeconv601.txt	ZZZ_sp|P0CB62|YMIA_ECOLI Uncharacterized protein YmiA OS=Escherichia coli (strain K12) GN=ymiA PE=1 SV=2	None	FYEARZWFSAVFMNSTGZHSDRWIHFYGAZLYGHWGLDHACUGIWROQOAZWNG	No Truncation	-1	0.04878	6796.046228	0	2	1.3443	2.62E-64
BW_20_1_111106004325_cidetd_msdeconv797.txt	YYY_sp|P12758|UDP_ECOLI Uridine phosphorylase OS=Escherichia coli (strain K12) GN=udp PE=1 SV=3	None	WLQIMENZSVPLMSDLEUNFWFCSOAKUHHVTGOME	Truncation at N-Terminal Side	217	0.04878	4655.472351	0	2	1.3381	1.12E-45
BW_20_1_111106004325_cidetd_msdeconv817.txt	ZZZ_sp|P0AB74|KBAY_ECOLI D-tagatose-16-bisphosphate aldolase subunit KbaY OS=Escherichia coli (strain K12) GN=kbaY PE=1 SV=1	None	WIQKNCIFUVRAGNARLGHTP	Truncation at N-Terminal Side	265	0.04878	2449.170378	0	2	1.3375	5.78E-27
BW_20_1_111106004325_cidetd_msdeconv945.txt	YYY_sp|P0DPC7|RSED_ECOLI rpoE leader peptide OS=Escherichia coli (strain K12) GN=rseD PE=4 SV=1	None	IRQQYKKYDLQOGAPUPAL	Truncation at N-Terminal Side	32	0.04878	2412.206813	0	2	1.3574	8.13E-20
BW_20_1_111106004325_cidetd_msdeconv981.txt	XXX_sp|P33344|YEHE_ECOLI Uncharacterized protein YehE OS=Escherichia coli (strain K12) GN=yehE PE=3 SV=1	None	YRBOYTMFPGATNNFFCBHLBRHLHBNMKNSMQZSNIGRBNQKYVFGIBNRYDKOHSOBRTVHVVHAMBSSQNWYGLSIUZFTPVQCTYGAZH	No Truncation	-1	0.04878	11441.77097	0	4	1.379	8.53E-121
BW_20_1_111106004325_cidetd_msdeconv1560.txt	XXX_sp|P64496|YOAG_ECOLI Protein YoaG OS=Escherichia coli (strain K12) GN=yoaG PE=1 SV=1	None	CWYSCAQDHTWACWBEPFQTEBSKYRLIWWNOMMKHGVGANQHCWWBBMBGCHUHERPHG	No Truncation	-1	0.048673	7540.585773	0	5	0.53101	9.31E-79
BW_20_1_111106004325_cidetd_msdeconv282.txt	YYY_sp|P0AET8|HDHA_ECOLI 7-alpha-hydroxysteroid dehydrogenase OS=Escherichia coli (strain K12) GN=hdhA PE=1 SV=1	None	FQZFHOVOZRFLSRTEQLEGPHVENNVCPLFO	Truncation at N-Terminal Side	223	0.048611	4265.18441	0	3	0.64492	8.26E-39
BW_20_1_111106004325_cidetd_msdeconv1196.txt	YYY_sp|P45550|YHFX_ECOLI Uncharacterized protein YhfX OS=Escherichia coli (strain K12) GN=yhfX PE=1 SV=1	None	KOGNUMDIZCYMOLFOAQIELDTLLUUVSKWHYURBIDPOLBWFPCBATH	Truncation at N-Terminal Side	337	0.048387	6735.880567	0	3	0.51644	6.60E-69
BW_20_1_111106004325_cidetd_msdeconv1382.txt	ZZZ_sp|P62558|SOPB_ECOLI Protein SopB OS=Escherichia coli (strain K12) GN=sopB PE=1 SV=1	None	BHHEDTKNFWYTFYHURFSTZQIWLPTHQNUIFGFGZZQSKAUCZUBLAHBRYBAOTI	Truncation at N-Terminal Side	265	0.048387	7400.015112	0	6	0.54198	5.61E-77
BW_20_1_111106004325_cidetd_msdeconv2388.txt	XXX_sp|P75977|YMFM_ECOLI Uncharacterized protein YmfM OS=Escherichia coli (strain K12) GN=ymfM PE=4 SV=1	None	PRDRSCPEWOBIYQCIUBIIEEQBTLUYFSAZOORKNOKRTKQTKVSUTGFHNOHDOAHUAKAIYFNQM	Truncation at C-Terminal Side	69	0.048387	9276.241577	0	7	0.61822	4.43E-94
BW_20_1_111106004325_cidetd_msdeconv2702.txt	YYY_sp|P27431|ROXA_ECOLI 50S ribosomal protein L16 3-hydroxylase OS=Escherichia coli (strain K12) GN=roxA PE=1 SV=2	None	IHMVUQCARVUMHGMKISKLQBKPSQIGTYTPMESEFTNQFYFAYLBCFWVESUYLZKNPVSIPSZOVLOKOQH	Truncation at N-Terminal Side	299	0.048387	9266.272769	0	7	0.64487	1.05E-100
BW_20_1_111106004325_cidetd_msdeconv306.txt	ZZZ_sp|P39390|YJIS_ECOLI Uncharacterized protein YjiS OS=Escherichia coli (strain K12) GN=yjiS PE=4 SV=1	None	SYKKIILFTCOOUKLIHADLLAMLQLWIAEPWRCANKZO	Truncation at N-Terminal Side	15	0.048387	5092.181893	0	3	0.67159	5.34E-50
BW_20_1_111106004325_cidetd_msdeconv702.txt	ZZZ_sp|P37019|CLCA_ECOLI H(+)/Cl(-) exchange transporter ClcA OS=Escherichia coli (strain K12) GN=clcA PE=1 SV=2	None	SKIIMOMHHFZPNVOLAESAARWAMZRO	Truncation at N-Terminal Side	445	0.048387	3717.94221	0	3	0.9344	2.85E-34
BW_20_1_111106004325_cidetd_msdeconv704.txt	XXX_sp|P0A9U6|PUUR_ECOLI HTH-type transcriptional regulator PuuR OS=Escherichia coli (strain K12) GN=puuR PE=1 SV=1	None	QOUHNIBKQCDADFNKHQKQMDORKWAG	Truncation at N-Terminal Side	157	0.048387	3719.203168	0	3	0.92851	3.38E-34
BW_20_1_111106004325_cidetd_msdeconv1165.txt	ZZZ_sp|P0ABG4|FTSW_ECOLI Probable peptidoglycan glycosyltransferase FtsW OS=Escherichia coli (strain K12) GN=ftsW PE=1 SV=1	None	BGVVAZHYAACEYQCLUHFQDQMOIMVUFA	Truncation at C-Terminal Side	30	0.048387	3709.451946	0	3	0.78945	8.58E-38
BW_20_1_111106004325_cidetd_msdeconv1569.txt	XXX_sp|P30137|THIE_ECOLI Thiamine-phosphate synthase OS=Escherichia coli (strain K12) GN=thiE PE=1 SV=1	None	NBWCQHPDTKVYLFRTKNYFOEYNBZKURGOILDPLNYYNNWSUVMVMQZHVUGOLYZFMILNYOAHAOTLGQRYYL	Truncation at N-Terminal Side	134	0.048387	10309.26776	0	3	0.80391	8.77E-104
BW_20_1_111106004325_cidetd_msdeconv1595.txt	ZZZ_sp|P0DMC7|RCSB_ECOLI Transcriptional regulatory protein RcsB OS=Escherichia coli (strain K12) GN=rcsB PE=1 SV=1	None	FEOVLKOVWOWCRONRGHCEZLRBEQZMRRYLAMSGTBADFPINIWFSMKLTHLWNTONLG	Truncation at N-Terminal Side	155	0.048387	8115.10475	0	3	0.91611	1.59E-82
BW_20_1_111106004325_cidetd_msdeconv1701.txt	YYY_sp|P0A8Z0|YCIA_ECOLI Acyl-CoA thioester hydrolase YciA OS=Escherichia coli (strain K12) GN=yciA PE=3 SV=1	None	SVEBVWGOKPDWDGBCTNFHZRARASEYDTEDQHRCCDREMKBASQBLGKFRGZYEONVUOTQCHBUIOCGTLVENNVNMZKE	Truncation at N-Terminal Side	49	0.048387	10336.48525	0	3	0.80962	1.03E-113
BW_20_1_111106004325_cidetd_msdeconv2115.txt	ZZZ_sp|P76509|YFDM_ECOLI Putative uncharacterized protein YfdM OS=Escherichia coli (strain K12) GN=yfdM PE=5 SV=2	None	FQZDKSECGAVFFAUUQMBDYFDIWNBUSDNATRGWNVBTWOQPQLUYYEZPERHWQERDUFQWD	Truncation at N-Terminal Side	26	0.048387	8479.667645	0	3	0.89643	1.64E-84
BW_20_1_111106004325_cidetd_msdeconv891.txt	ZZZ_sp|P75788|YBIR_ECOLI Inner membrane protein YbiR OS=Escherichia coli (strain K12) GN=ybiR PE=1 SV=1	None	TTYUGSRECYBVSVHWCAKSTMKQLVAQYHI	Truncation at N-Terminal Side	341	0.048387	3672.114598	0	3	1.3474	4.07E-36
BW_20_1_111106004325_cidetd_msdeconv718.txt	ZZZ_sp|P76407|YEGS_ECOLI Lipid kinase YegS OS=Escherichia coli (strain K12) GN=yegS PE=1 SV=1	None	OZQABKZDYIELFYKLUBKIWDKNPRKFOYAFAAIWD	Truncation at C-Terminal Side	37	0.048193	4945.438528	0	4	0.92375	7.73E-46
BW_20_1_111106004325_cidetd_msdeconv776.txt	YYY_sp|P0CF63|IND11_ECOLI Transposase InsD for insertion element IS2-11 OS=Escherichia coli (strain K12) GN=JW5918 PE=4 SV=1	None	AIWYLDGTRBGAEAEPFSQPKYQROHDYMRSZIILBQSKVC	Truncation at N-Terminal Side	266	0.048193	4968.93586	0	4	0.93724	1.83E-48
BW_20_1_111106004325_cidetd_msdeconv884.txt	YYY_sp|P39902|SPRT_ECOLI Protein SprT OS=Escherichia coli (strain K12) GN=sprT PE=3 SV=1	None	URUDFRPGBDYAIWGAIYWHDOSNVYUPGBREFDZRDE	Truncation at N-Terminal Side	127	0.048193	4921.406139	0	4	0.94197	9.05E-48
BW_20_1_111106004325_cidetd_msdeconv1285.txt	YYY_sp|P00960|SYGA_ECOLI Glycine--tRNA ligase alpha subunit OS=Escherichia coli (strain K12) GN=glyQ PE=1 SV=2	None	AYBMNWUPQFZAFUUROKZZYCNYTGPZWVUPCOYMQCGSCULBHEYGPESVFKUBGSANPDPYELDMEURAIKLWLVBUANBOGHDTHWBQFYPZPMVOTB	Truncation at N-Terminal Side	201	0.048193	12996.99805	0	4	0.78243	3.84E-140
BW_20_1_111106004325_cidetd_msdeconv885.txt	ZZZ_sp|P52697|6PGL_ECOLI 6-phosphogluconolactonase OS=Escherichia coli (strain K12) GN=pgl PE=1 SV=2	NME	NTLEBUPSYIMEOGQGFKGAVKDWQRKPULONDZVKBUV	Truncation at C-Terminal Side	39	0.048193	4921.658864	0	4	1.3518	5.21E-53
BW_20_1_111106004325_cidetd_msdeconv1832.txt	ZZZ_sp|P0DPC7|RSED_ECOLI rpoE leader peptide OS=Escherichia coli (strain K12) GN=rseD PE=4 SV=1	None	CDKHNIEILYNGYUPFPPUSYPHYQHCTQVFYLZUZWFONUWDHOCDQERK	No Truncation	-1	0.048077	6873.707297	0	5	0.5467	1.52E-65
BW_20_1_111106004325_cidetd_msdeconv1625.txt	ZZZ_sp|P18390|YJJA_ECOLI Uncharacterized protein YjjA OS=Escherichia coli (strain K12) GN=yjjA PE=3 SV=3	None	CDKICNMOAPTIUNHMKMAZEMSHCREZRDCHWGFAGKFFYFTHDOEITSTHVDEYNGBR	Truncation at N-Terminal Side	104	0.048	7459.699298	0	5	0.83524	4.63E-79
BW_20_1_111106004325_cidetd_msdeconv1121.txt	YYY_sp|P0A972|CSPE_ECOLI Cold shock-like protein CspE OS=Escherichia coli (strain K12) GN=cspE PE=1 SV=2	None	SDTIAGFCUSLHLQEWKDZWOPVNHMBZVUFLLBVDEMBROURTVGADZEHDYBCSZRACYMAMGLQUY	No Truncation	-1	0.047872	8595.433537	0	4	0.80788	5.62E-95
BW_20_1_111106004325_cidetd_msdeconv1788.txt	ZZZ_sp|A5A613|YCIY_ECOLI Uncharacterized protein YciY OS=Escherichia coli (strain K12) GN=yciY PE=3 SV=1	None	QNIUDWNHFAMTZKCNWRPRIKRPTONQYTTIMWQMPQBROUFPETAREHPUVMZAR	No Truncation	-1	0.047826	7499.831774	0	5	0.56244	2.40E-74
BW_20_1_111106004325_cidetd_msdeconv1558.txt	XXX_sp|P77551|RZPR_ECOLI Putative endopeptidase RzpR OS=Escherichia coli (strain K12) GN=rzpR PE=5 SV=3	None	AQCUNVRRIVVNOMAHDUUNMIQYOMLIBUKNPPTFAYQTWKQTDCTMOWCYWIHQQGF	Truncation at C-Terminal Side	59	0.047619	7776.773032	0	6	0.53352	3.16E-78
BW_20_1_111106004325_cidetd_msdeconv186.txt	YYY_sp|P0A7M2|RL28_ECOLI 50S ribosomal protein L28 OS=Escherichia coli (strain K12) GN=rpmB PE=1 SV=2	None	DHFFMZMEVLNRBERI	Truncation at N-Terminal Side	62	0.047619	2078.966575	0	1	0.54456	4.12E-15
BW_20_1_111106004325_cidetd_msdeconv1884.txt	YYY_sp|P69831|PTKC_ECOLI PTS system galactitol-specific EIIC component OS=Escherichia coli (strain K12) GN=gatC PE=1 SV=1	None	POWYUVBOITSCVUNPRLWPMCTEHZPPSQZASSVANKNUDTFWRLKDVENF	Truncation at N-Terminal Side	399	0.047619	6551.308224	0	5	0.54616	8.45E-71
BW_20_1_111106004325_cidetd_msdeconv202.txt	YYY_sp|P0ABH9|CLPA_ECOLI ATP-dependent Clp protease ATP-binding subunit ClpA OS=Escherichia coli (strain K12) GN=clpA PE=1 SV=1	None	LSVRMFVRHWDGYMPOQQFCUVN	Truncation at N-Terminal Side	735	0.047619	3036.346393	0	1	0.55769	2.54E-28
BW_20_1_111106004325_cidetd_msdeconv3594.txt	YYY_sp|P75793|PFLF_ECOLI Putative formate acetyltransferase 3 OS=Escherichia coli (strain K12) GN=ybiW PE=3 SV=1	None	DSGAQC	Truncation at N-Terminal Side	804	0.047619	579.195875	0	1	0.72765	0.000359767
BW_20_1_111106004325_cidetd_msdeconv384.txt	ZZZ_sp|Q47005|NAC_ECOLI Nitrogen assimilation regulatory protein nac OS=Escherichia coli (strain K12) GN=nac PE=3 SV=1	None	RQLZZUIHEHNYKQZCCFPBIWYAMABPQP	Truncation at C-Terminal Side	30	0.047619	3756.089448	0	3	0.84976	9.05E-39
BW_20_1_111106004325_cidetd_msdeconv502.txt	YYY_sp|P27431|ROXA_ECOLI 50S ribosomal protein L16 3-hydroxylase OS=Escherichia coli (strain K12) GN=roxA PE=1 SV=2	None	ZKNPVSIPSZOVLOKOQH	Truncation at N-Terminal Side	355	0.047619	2468.41151	0	2	0.90925	2.71E-20
BW_20_1_111106004325_cidetd_msdeconv560.txt	XXX_sp|P06968|DUT_ECOLI Deoxyuridine 5'-triphosphate nucleotidohydrolase OS=Escherichia coli (strain K12) GN=dut PE=1 SV=1	None	UFFDQPVFDOWUSYUPZRIKLWWMPOULCFYVIVIUUANTNLUEZN	Truncation at N-Terminal Side	105	0.047619	6314.330286	0	5	0.91135	1.03E-59
BW_20_1_111106004325_cidetd_msdeconv574.txt	YYY_sp|P08203|ARAD_ECOLI L-ribulose-5-phosphate 4-epimerase AraD OS=Escherichia coli (strain K12) GN=araD PE=1 SV=2	None	BLOGSSLYHFZRQKOQZQ	Truncation at N-Terminal Side	213	0.047619	2472.779355	0	2	0.90921	2.03E-20
BW_20_1_111106004325_cidetd_msdeconv80.txt	ZZZ_sp|P02413|RL15_ECOLI 50S ribosomal protein L15 OS=Escherichia coli (strain K12) GN=rplO PE=1 SV=1	None	DZUYMVRA	Truncation at N-Terminal Side	136	0.047619	1050.862758	0	1	0.91681	3.34E-07
BW_20_1_111106004325_cidetd_msdeconv826.txt	YYY_sp|Q47684|YAFW_ECOLI Antitoxin YafW OS=Escherichia coli (strain K12) GN=yafW PE=1 SV=1	None	ZTFKLPPBDBRLKBLDCPZBYTKQYYWPBLQOLSDRNFNNAFMKDQTIMZ	Truncation at C-Terminal Side	50	0.047619	6251.98179	0	5	0.94579	1.58E-63
BW_20_1_111106004325_cidetd_msdeconv846.txt	XXX_sp|P37443|YCAI_ECOLI Uncharacterized protein YcaI OS=Escherichia coli (strain K12) GN=ycaI PE=4 SV=3	None	GSNLGSLQQMWAVZPLHFMDNI	Truncation at N-Terminal Side	732	0.047619	2485.680235	0	2	0.94094	2.55E-27
BW_20_1_111106004325_cidetd_msdeconv1007.txt	XXX_sp|Q47157|YAFO_ECOLI mRNA interferase toxin YafO OS=Escherichia coli (strain K12) GN=yafO PE=1 SV=1	NME	ZOHMVIPONBATFCNSLBDTHRBMLUHHWAQNHAFYSSVUTTPDQDBPNGTPSNGOHDQAQY	Truncation at C-Terminal Side	62	0.047619	7577.706236	0	2	0.79108	6.17E-81
BW_20_1_111106004325_cidetd_msdeconv1247.txt	ZZZ_sp|P33353|YEHQ_ECOLI Putative uncharacterized protein YehQ OS=Escherichia coli (strain K12) GN=yehQ PE=5 SV=2	NME_Acetylation	YYCAYSKDRLMISVYGGPGHGGDGRQLERTSNBQSIVFACKBEYWHTVYICPNWZTUAUGNU	Truncation at C-Terminal Side	62	0.047619	7225.458484	0	2	0.79576	2.70E-77
BW_20_1_111106004325_cidetd_msdeconv1451.txt	XXX_sp|P46121|YBFK_ECOLI Uncharacterized protein YbfK OS=Escherichia coli (strain K12) GN=ybfK PE=4 SV=1	None	PZZOLTTRDIRVMIDCRZQPWUTKRBFFVRNLYGVQRWHZEPDMTECEVIKICVSGCSYIGBDZWHYUQWWUIESEWHRZSCBKG	No Truncation	-1	0.047619	10735.18562	0	1	0.82389	3.95E-98
BW_20_1_111106004325_cidetd_msdeconv1459.txt	YYY_sp|P75960|NPD_ECOLI NAD-dependent protein deacylase OS=Escherichia coli (strain K12) GN=cobB PE=1 SV=3	None	BTLETLEMLIAFHFLYFWOFCQQNGATMTWIAPGRDZQBMBTYTANSLICHGYHBLCNWOQUPELCAKEVYWPKOSWIIO	Truncation at N-Terminal Side	199	0.047619	10133.24354	0	3	0.83254	2.50E-105
BW_20_1_111106004325_cidetd_msdeconv1771.txt	XXX_sp|P09053|AVTA_ECOLI Valine--pyruvate aminotransferase OS=Escherichia coli (strain K12) GN=avtA PE=1 SV=3	None	FLUPEUZDVFLHLHCRBEMGLPBWVCEAPRTFZMBEIWBIQUBTBHGWPNSCWNADGARAMMGPGYAOIIAROTTFEIS	Truncation at N-Terminal Side	338	0.047619	9566.108444	0	3	0.82817	7.59E-105
BW_20_1_111106004325_cidetd_msdeconv2117.txt	ZZZ_sp|P76509|YFDM_ECOLI Putative uncharacterized protein YfdM OS=Escherichia coli (strain K12) GN=yfdM PE=5 SV=2	None	FQZDKSECGAVFFAUUQMBDYFDIWNBUSDNATRGWNVBTWOQPQLUYYEZPERHWQERDUFQWD	Truncation at N-Terminal Side	26	0.047619	8479.667645	0	2	0.86499	3.09E-87
BW_20_1_111106004325_cidetd_msdeconv2153.txt	XXX_sp|Q9XB42|YKFH_ECOLI Uncharacterized protein YkfH OS=Escherichia coli (strain K12) GN=ykfH PE=3 SV=1	None	CHSKHCGCWQRUFKYBSVLYZBTHCGUSFDKLVWLEHEOWWZBUKOLLCBVCRMQLBTMSFMCRNTUEEHQMA	No Truncation	-1	0.047619	9398.289557	0	5	0.96213	5.05E-97
BW_20_1_111106004325_cidetd_msdeconv2303.txt	XXX_sp|P66948|BEPA_ECOLI Beta-barrel assembly-enhancing protease OS=Escherichia coli (strain K12) GN=bepA PE=1 SV=1	NME	ILKQZTPZOTGVPMLEVCTABDYTOUOWVVEQBWREQAUAVDSIOYPBEBANWULCKKQOEPHVTTNNBIRGDP	Truncation at C-Terminal Side	74	0.047619	9379.784789	0	2	0.91012	1.30E-99
BW_20_1_111106004325_cidetd_msdeconv2615.txt	ZZZ_sp|P0AFV8|PSPD_ECOLI Phage shock protein D OS=Escherichia coli (strain K12) GN=pspD PE=2 SV=1	None	TQWPARPRWATZSDWFARKMFMHLIRQFEVUHPGPCLWSMBUKMVDLYAYZZFYVTRBVAIMYLCMMQBANGD	No Truncation	-1	0.047619	8956.958571	0	1	1.0135	2.29E-84
BW_20_1_111106004325_cidetd_msdeconv2621.txt	YYY_sp|P33230|RCBA_ECOLI Double-strand break reduction protein OS=Escherichia coli (strain K12) GN=rcbA PE=1 SV=2	None	ZRBUUKUYLQGAYTPWBWVPSIBGIWEHOHTYYZRPPOMGLNSGCQLNTWGBYVOWKGRITHIDVIGYK	No Truncation	-1	0.047619	8779.013419	0	1	0.97384	3.11E-83
BW_20_1_111106004325_cidetd_msdeconv2685.txt	YYY_sp|P23877|FEPG_ECOLI Ferric enterobactin transport system permease protein FepG OS=Escherichia coli (strain K12) GN=fepG PE=1 SV=2	None	AATRWOKYENYOCIMPLSOWKSPMIZBSPRCECKQOZFYBMORSAZGOVEWUBUCRUGDPZMKQTCOZYVIBZVLESBGBDCRBPEOUMRDGTZHPSADZTUDEVGAVTUKWDDTWWQUNHRWPHWTKZFWSMHWWYAVKRNKPYUSHOFDSCVECZWIIBAKSQQKVQNEOZUYTSMGLHLEOCZMODLBYKSOIWFTMDAANSWMSUMQRVDKMSFAONCSEQBCWUIQIFBGBBLHUUBBVFIFBEDRCLNOYQBAAPHOLDNEARUVHMLDKGUCFILHFTMVRQVUHHEURKGCYQCAYPSPGBUCKUINNHYWQLDAGURNEQW	No Truncation	-1	0.047619	42651.60049	0	2	0.56142	1.23516e-322
BW_20_1_111106004325_cidetd_msdeconv2901.txt	XXX_sp|P0ACF4|DBHB_ECOLI DNA-binding protein HU-beta OS=Escherichia coli (strain K12) GN=hupB PE=1 SV=1	None	GDDUSQQQGAKRDSWTIVDDRDBUYAASKQHITNDOKOLRKBQBHMNUWLRFADZAZAROQZQIOMIVPSYYSBZQPCLQMPKSPHLBMQ	No Truncation	-1	0.047619	11284.61914	0	1	1.0962	5.23E-115
BW_20_1_111106004325_cidetd_msdeconv2977.txt	ZZZ_sp|P77757|ARNC_ECOLI Undecaprenyl-phosphate 4-deoxy-4-formamido-L-arabinose transferase OS=Escherichia coli (strain K12) GN=arnC PE=1 SV=1	None	DEAIDZIQZWPRFFHKGRLCMYOBRPYMWASGTGVMTSMQHSMMHNUHKRGQWTQGMVSHVUSSVAMILVHEWTNMDGUSBOUGQOVYZARHWKNPKSRISSIPKQFLTQAWBNQZMLVEQDBZSYQTSYQCMNPQVQGBMHLFUDHGOUSQCPYTWOMUPMRIURSTZUDYGVMTOKHULTQVBUILEBYUSCTWDYQQAWFFELBFBUELPFKQYRYMDPNRFFBNKEKISTUOIFNVCVQRUYZULDOTIUBGOVHADQVMCCUGWGEHCQRRKDLTIQINDMHTVWIHFBRYAOUYEMZMHPTSEQZFRKCVAGOTLT	No Truncation	-1	0.047619	40923.67533	0	2	0.66181	2.42092e-322
BW_20_1_111106004325_cidetd_msdeconv3041.txt	XXX_sp|P0AGM5|SIRB1_ECOLI UPF0162 protein YchA OS=Escherichia coli (strain K12) GN=ychA PE=3 SV=1	None	QMTDLVBCHMFQHVINMKSOUBOFPLSOZIHBZVHZIKLCWBYSLFTAPBGFSWAABK	Truncation at C-Terminal Side	58	0.047619	7268.909283	0	1	1.0133	1.68E-73
BW_20_1_111106004325_cidetd_msdeconv3125.txt	YYY_sp|P33025|PSUG_ECOLI Pseudouridine-5'-phosphate glycosidase OS=Escherichia coli (strain K12) GN=psuG PE=1 SV=1	None	UNYQSNHWALYNFATZEYFOOMFZLHGDHSUYICHPRWMPIKYMNRNFGGUOHYEOWWCURLTOHZZPRGHFRPBFLSBFOWAYZPEMIQTNQCTHNGCZOSFYRBYBWFTOONYFIPRPGLWTKCDQYUCIKWBPOQOBTMTHRIMHROAIFPUMMUHENPPAERFGKVYHDBIDDHNCBHQFHREYGNKDKBHNPFMHVCSDZTIBEYYVSWQVNGINUGWGHOTNYTSYDUFCKCHYPQVNLKEZVSWRYZIEQKMEDTQZGBZOYBBHPONIESBZLUWIGYTWIBKCFLCFDRCKOGKCPCDEFZSN	No Truncation	-1	0.047619	40855.77713	0	1	0.65966	1.97626e-323
BW_20_1_111106004325_cidetd_msdeconv3341.txt	YYY_sp|P0AG76|SBCD_ECOLI Nuclease SbcCD subunit D OS=Escherichia coli (strain K12) GN=sbcD PE=1 SV=1	None	ZNWSGHTYHPWBQAAMNBODCKZKNDHWTOUZASSFFFOSOCEZSGMHPLBGGNOUZLAEYCCTEUZEULLGOPTQPPGQHFAMDZMGPHPTECVUWZQNNWVMAYLRGMQEVFILTMBLBAKKTUCFRKZVRNQIQMGSMLHIVGPKLZMIVOCVDQVIZVLRZCSOUVCCAHBDDQWEWGMRRZLWECMSQVUIAZDRVRMKACEAQHESKDHVUENHPGZFTRVYEZHOASFKCGGCLRZRPMHPRRHVTQQSEZTRAIVCQQLSWVSUUGHMZRYKMVGRBKNVUHBLLYGWDOGLRTRTAQEGRBGDAATVLSSMUUTSROYNCCMKODPMNTFGFNQMPGKYCOINSHATUHGKCMGFVZKUEAFDFZMPCDAVWIPQIKPALIZVOGLISVAQ	No Truncation	-1	0.047619	48880.93341	0	3	0.64048	4.44659e-323
BW_20_1_111106004325_cidetd_msdeconv3513.txt	XXX_sp|P36979|RLMN_ECOLI Dual-specificity RNA methyltransferase RlmN OS=Escherichia coli (strain K12) GN=rlmN PE=1 SV=1	None	TBFUOUUDHAAWGUKMTSVWLQPSFBRBLIMLMIGVGGSAIUZBSLLNWPUZBUVIBNRICUUEDWNBLBGRUDGDAEIQBVTNRNNEPCVBEFHQCZLOBLSOTOSANADLUDQVLKLKEGITMFNGSFNLPSPYSGQTCLHLVWNLGUEQZGHVHOLKPBWWBFGRZYUZARPBIQONDDOIRWGCUVKTQTETKSERMKUHBTLSWSGWWGDZKWGMZKCHHRMVLQAPOIEWDIKRYGSWMMDHKSLNGVHPDBWTQLSDPFNNHDEPDEMCKZZZBPBAPBMIFBGKFKZFFDDOBLYKEOHWBNAWTDHSREMUOUGLMWYEMEKVZRLDZVKTAPDIDNWBZYWDOKLMFFCNPVTUKFMQUOPMPNGODRWPDIFR	No Truncation	-1	0.047619	48282.77045	0	2	0.74972	1.97626e-323
BW_20_1_111106004325_cidetd_msdeconv3605.txt	ZZZ_sp|P76299|FLHB_ECOLI Flagellar biosynthetic protein FlhB OS=Escherichia coli (strain K12) GN=flhB PE=1 SV=1	None	CLLGRLBWWCKCHROUQYUGYCPNOIEVFZMDVKYESNOUAWVOBWWPRGPZZIDBNCRUFFAOPMIFOIDPHQPTARAPILLYFQGIOFWPHVOEFVNKDNYBBMKGDMGNONGPEHDGSWODATVRFLHTYQLPSVESBZRYNQAWAATDTNSIMSDIEUCQTSASFAOQZNZURQCGHYZVUGATOLMFIFNZVOQZWIOHRRHIRFBKEFNNOBHYFAGHCQUWETQSARZNUTBFFMQDCHYQCHCNTMMDWBDOYLKGNDVYBTZVSUZESWIHUSLFDIYAHRNSFBYRVDBCDNIMMQCYGNTTUDFDFVEAQDYGUOBTIURUDCRIUOBIOIICALVKZRNPRNIVRYZSUSZSMBNBEQKTBYLRABQHQI	No Truncation	-1	0.047619	49006.12651	0	1	0.70875	2.42092e-322
BW_20_1_111106004325_cidetd_msdeconv363.txt	ZZZ_sp|P32669|FSAB_ECOLI Fructose-6-phosphate aldolase 2 OS=Escherichia coli (strain K12) GN=fsaB PE=1 SV=1	None	LALKRAAMPTKBSFTYHRQPGUNARYGRSIVRZLWZZLGNPRIMRMUTUBES	Truncation at C-Terminal Side	52	0.047619	6251.347254	0	4	1.1817	4.09E-64
BW_20_1_111106004325_cidetd_msdeconv3891.txt	ZZZ_sp|P26459|APPC_ECOLI Cytochrome bd-II ubiquinol oxidase subunit 1 OS=Escherichia coli (strain K12) GN=appC PE=1 SV=1	None	VTAGNREZAL	Truncation at C-Terminal Side	10	0.047619	1058.043625	0	1	1.2582	1.44E-06
BW_20_1_111106004325_cidetd_msdeconv399.txt	XXX_sp|Q6BF17|DGOD_ECOLI D-galactonate dehydratase OS=Escherichia coli (strain K12) GN=dgoD PE=1 SV=1	None	QHFGPUGRTECPRTLPEFOPINURZNESOIAPLPZNGQNZBWFPGFVAWPZ	Truncation at C-Terminal Side	51	0.047619	6250.327381	0	5	1.3949	3.84E-65
BW_20_1_111106004325_cidetd_msdeconv435.txt	ZZZ_sp|P33229|RALR_ECOLI Endodeoxyribonuclease toxin RalR OS=Escherichia coli (strain K12) GN=ralR PE=1 SV=2	None	DUIGZFLRYEPWGPZIKADQTHLMYNRRYEDAHLBEKLNPTVAMOFHUVQCQFTQECNMGFHUR	No Truncation	-1	0.047619	8013.942859	0	1	1.3687	1.32E-73
BW_20_1_111106004325_cidetd_msdeconv503.txt	XXX_sp|P37610|TAUD_ECOLI Alpha-ketoglutarate-dependent taurine dioxygenase OS=Escherichia coli (strain K12) GN=tauD PE=1 SV=3	None	LKPKNLOWVBHYIAAYQSU	Truncation at N-Terminal Side	264	0.047619	2468.703873	0	2	1.3063	4.72E-24
BW_20_1_111106004325_cidetd_msdeconv523.txt	XXX_sp|P0AC92|GNSA_ECOLI Protein GnsA OS=Escherichia coli (strain K12) GN=gnsA PE=1 SV=1	None	GLBITBKBCTYTMFRLAHMVHQKIYGAWNLLMVTIFZHLCPYGUOVLCOIMBRZTKF	No Truncation	-1	0.047619	7055.437148	0	1	1.3268	5.69E-66
BW_20_1_111106004325_cidetd_msdeconv699.txt	ZZZ_sp|P06965|DICC_ECOLI Repressor protein of division inhibition gene dicB OS=Escherichia coli (strain K12) GN=dicC PE=4 SV=1	None	QIZQFNWIGZGBCFQTUQESETUNCRQPKPQ	Truncation at C-Terminal Side	31	0.047619	3775.972121	0	3	1.4294	1.24E-36
BW_20_1_111106004325_cidetd_msdeconv755.txt	ZZZ_sp|P0AFH6|OPPC_ECOLI Oligopeptide transport system permease protein OppC OS=Escherichia coli (strain K12) GN=oppC PE=1 SV=1	None	AWQBSRFQTKFWCDYFWUPWUZAFWPDTWPEYE	Truncation at C-Terminal Side	33	0.047619	4483.722001	0	2	1.4238	1.72E-39
BW_20_1_111106004325_cidetd_msdeconv955.txt	XXX_sp|P21170|SPEA_ECOLI Biosynthetic arginine decarboxylase OS=Escherichia coli (strain K12) GN=speA PE=1 SV=2	None	QYLRYCNSHQSYQQWWLIDQZRAHKLECTQTRAYFYUCTOZRWZVYNRE	Truncation at N-Terminal Side	609	0.047619	6543.452513	0	1	1.3558	1.07E-61
BW_20_1_111106004325_cidetd_msdeconv989.txt	YYY_sp|P05827|ILVY_ECOLI HTH-type transcriptional regulator IlvY OS=Escherichia coli (strain K12) GN=ilvY PE=4 SV=1	None	AARLYVLOOBWQKARIILNNUTLAWYEUUAHQYBWSKRDHHZHYCVAGWAWYQGGMUHDQCCTMSTHRAUTYLRMUEOHOPPCEAAG	Truncation at N-Terminal Side	210	0.047619	11178.13627	0	2	1.429	1.25E-115
BW_20_1_111106004325_cidetd_msdeconv2421.txt	XXX_sp|P37630|YHIM_ECOLI Inner membrane protein YhiM OS=Escherichia coli (strain K12) GN=yhiM PE=1 SV=2	NME	LBUBWAGPYLIEGUQMADURZDDCNDIAODTPAOHDFQCAZZTSMKIWIAFQFMRTUQGDMEQQVYBNWVWLM	Truncation at C-Terminal Side	73	0.047445	9114.670487	0	6	1.0068	5.56E-98
BW_20_1_111106004325_cidetd_msdeconv2126.txt	ZZZ_sp|P0AED5|UVRY_ECOLI Response regulator UvrY OS=Escherichia coli (strain K12) GN=uvrY PE=1 SV=1	None	VKPILEYITGRGKMCKNADZGESQHTOGKHKIMWOUSDIMUEFBZHPSLGWLVEMHUWEGOELOYUZUUZUCUVTVCVOELGIAMRTUIYEABBMAHKM	Truncation at C-Terminal Side	99	0.047393	12645.61464	0	10	0.57506	2.67E-133
BW_20_1_111106004325_cidetd_msdeconv1793.txt	YYY_sp|P05055|PNP_ECOLI Polyribonucleotide nucleotidyltransferase OS=Escherichia coli (strain K12) GN=pnp PE=1 SV=3	None	PLWPEPBRQEFZEVLLPQKVWLNRLDOBMSYTQZLHPBLLRUSPNEIRFRLQNRBRYCKMQPCGQGKPDLEMUIKKZICZY	Truncation at C-Terminal Side	81	0.047297	10130.86866	0	3	0.82684	4.09E-102
BW_20_1_111106004325_cidetd_msdeconv612.txt	YYY_sp|P0A7J7|RL11_ECOLI 50S ribosomal protein L11 OS=Escherichia coli (strain K12) GN=rplK PE=1 SV=2	None	WLKODVNRIFPTNDESOFRDPCBRUGREOWLZUDWSLVQIZEHEHIT	Truncation at N-Terminal Side	95	0.04717	6311.401256	0	5	0.92477	8.89E-63
BW_20_1_111106004325_cidetd_msdeconv682.txt	YYY_sp|P0A7J7|RL11_ECOLI 50S ribosomal protein L11 OS=Escherichia coli (strain K12) GN=rplK PE=1 SV=2	None	WLKODVNRIFPTNDESOFRDPCBRUGREOWLZUDWSLVQIZEHEHIT	Truncation at N-Terminal Side	95	0.04717	6311.401256	0	5	0.9379	8.89E-63
BW_20_1_111106004325_cidetd_msdeconv311.txt	YYY_sp|P0CF66|INSE1_ECOLI Transposase InsE for insertion sequence IS3A OS=Escherichia coli (strain K12) GN=insE1 PE=3 SV=1	None	UEEZKYAHPZYLEVRFWSSFTBEMAEPTZVOTPQGACFZYGHOHZMZVGDT	Truncation at C-Terminal Side	51	0.04717	6312.243888	0	5	1.1618	2.78E-67
BW_20_1_111106004325_cidetd_msdeconv313.txt	XXX_sp|P0ADU2|YGIN_ECOLI Probable quinol monooxygenase YgiN OS=Escherichia coli (strain K12) GN=ygiN PE=1 SV=1	None	ISFYMVQRZUTBQQGKMPKNNNLLFPCVHKBPCUSVHCEYSOIYKMKRFIG	Truncation at N-Terminal Side	53	0.04717	6313.374386	0	5	1.0439	2.94E-68
BW_20_1_111106004325_cidetd_msdeconv317.txt	XXX_sp|P0ADU2|YGIN_ECOLI Probable quinol monooxygenase YgiN OS=Escherichia coli (strain K12) GN=ygiN PE=1 SV=1	None	ISFYMVQRZUTBQQGKMPKNNNLLFPCVHKBPCUSVHCEYSOIYKMKRFIG	Truncation at N-Terminal Side	53	0.04717	6313.374386	0	5	1.0811	2.94E-68
BW_20_1_111106004325_cidetd_msdeconv327.txt	ZZZ_sp|P77337|YDIS_ECOLI Probable electron transfer flavoprotein-quinone oxidoreductase YdiS OS=Escherichia coli (strain K12) GN=ydiS PE=3 SV=1	None	ELILLTGEEVSFELNWBYCIUZVLMTPSMZVOTVMEYVTTCDVQNDNKYCIVA	Truncation at C-Terminal Side	53	0.04717	6314.370213	0	4	1.0954	8.76E-67
BW_20_1_111106004325_cidetd_msdeconv375.txt	ZZZ_sp|P77337|YDIS_ECOLI Probable electron transfer flavoprotein-quinone oxidoreductase YdiS OS=Escherichia coli (strain K12) GN=ydiS PE=3 SV=1	None	ELILLTGEEVSFELNWBYCIUZVLMTPSMZVOTVMEYVTTCDVQNDNKYCIVA	Truncation at C-Terminal Side	53	0.04717	6314.370213	0	4	1.2376	1.24E-68
BW_20_1_111106004325_cidetd_msdeconv613.txt	XXX_sp|P43340|YCAK_ECOLI Uncharacterized NAD(P)H oxidoreductase YcaK OS=Escherichia coli (strain K12) GN=ycaK PE=3 SV=2	None	PHNYNORHSZBZCQPRUZTEDYYDGTSROTMRCBTHTOSAPLLHTSEBW	Truncation at N-Terminal Side	147	0.04717	6310.757073	0	5	1.4208	2.46E-63
BW_20_1_111106004325_cidetd_msdeconv711.txt	ZZZ_sp|P05704|MCP3_ECOLI Methyl-accepting chemotaxis protein III OS=Escherichia coli (strain K12) GN=trg PE=1 SV=3	None	CIISBGVYSAUSMUEZVPVHYPAKDTCDDFURMWQQAFZVQCZZUKIOOM	Truncation at C-Terminal Side	50	0.04717	6310.970087	0	4	1.4515	6.50E-64
BW_20_1_111106004325_cidetd_msdeconv1544.txt	XXX_sp|P76639|YGEH_ECOLI Uncharacterized protein YgeH OS=Escherichia coli (strain K12) GN=ygeH PE=4 SV=1	None	MRKGDQEUTEWEDRTHQYLIELSIMMFRCVGBIQHQEQTBB	Truncation at N-Terminal Side	417	0.047059	5077.703718	0	4	0.56757	9.12E-52
BW_20_1_111106004325_cidetd_msdeconv302.txt	ZZZ_sp|P39390|YJIS_ECOLI Uncharacterized protein YjiS OS=Escherichia coli (strain K12) GN=yjiS PE=4 SV=1	None	SYKKIILFTCOOUKLIHADLLAMLQLWIAEPWRCANKZO	Truncation at N-Terminal Side	15	0.047059	5092.181893	0	4	0.67957	8.65E-46
BW_20_1_111106004325_cidetd_msdeconv922.txt	XXX_sp|Q46790|PBL_ECOLI Putative peptidoglycan-binding-like protein OS=Escherichia coli (strain K12) GN=pbl PE=5 SV=2	None	BEHHYNBVMNBUAMDNPSYNPSBVDHWSPNSCZRHSHHLIMGPM	Truncation at N-Terminal Side	114	0.047059	5196.542478	0	4	0.94967	1.51E-52
BW_20_1_111106004325_cidetd_msdeconv1545.txt	YYY_sp|P0AGF4|XYLE_ECOLI D-xylose-proton symporter OS=Escherichia coli (strain K12) GN=xylE PE=1 SV=1	None	PDDNGPZRCCZITGGUBZCKBPNPSGKFYNKDEVCQTWYQYLPV	Truncation at C-Terminal Side	44	0.047059	5075.608158	0	4	0.80292	5.78E-57
BW_20_1_111106004325_cidetd_msdeconv303.txt	YYY_sp|P75809|YBJI_ECOLI 5-amino-6-(5-phospho-D-ribitylamino)uracil phosphatase YbjI OS=Escherichia coli (strain K12) GN=ybjI PE=1 SV=3	None	KCRKEWACSOQFOSUAHQUHRHQGZFSTWFSPHDIAFRC	Truncation at C-Terminal Side	39	0.047059	5094.685561	0	4	1.0183	3.60E-49
BW_20_1_111106004325_cidetd_msdeconv1540.txt	YYY_sp|P0AE30|ARTM_ECOLI Arginine ABC transporter permease protein ArtM OS=Escherichia coli (strain K12) GN=artM PE=1 SV=1	None	FFGTHPECHFWYAPBLNVQGWTOWIIPCKEUSRWUOACNYVYZIHTFZYIIRSUPC	Truncation at N-Terminal Side	166	0.047009	7267.616814	0	5	0.5346	2.77E-75
BW_20_1_111106004325_cidetd_msdeconv1269.txt	ZZZ_sp|P0A7H6|RECR_ECOLI Recombination protein RecR OS=Escherichia coli (strain K12) GN=recR PE=3 SV=1	None	PRLCVDCVWNEEPYNNNBMTRLPDRRWHRZGLRILQTEUTFCHRWQWIVWLHERVAWQFFIBKPQVHBDBVBBHBKAMLYCP	Truncation at C-Terminal Side	82	0.047009	10294.81525	0	5	0.84641	7.90E-108
BW_20_1_111106004325_cidetd_msdeconv2709.txt	YYY_sp|P0AFI9|PERM_ECOLI Putative permease PerM OS=Escherichia coli (strain K12) GN=perM PE=3 SV=1	None	AGKCLCHHPVCHRAVPHTVLBPKCTKWZEQIHQBWOSVBLCCNPBVQWGFCSUNKMLINQGQTHRWZHMFRFZFME	Truncation at C-Terminal Side	76	0.04698	9265.706703	0	6	1.0075	5.01E-94
BW_20_1_111106004325_cidetd_msdeconv2106.txt	ZZZ_sp|P0AAS7|YBCJ_ECOLI Uncharacterized protein YbcJ OS=Escherichia coli (strain K12) GN=ybcJ PE=1 SV=1	None	WRYKHAUMGSFLUIGTMZASMRUUBHMSHBHZNOLMZOQAHYGNALGOAYCWKYCKUTHLCQZCKKSQCT	No Truncation	-1	0.046875	8900.562345	0	6	0.58176	7.67E-91
BW_20_1_111106004325_cidetd_msdeconv2642.txt	XXX_sp|Q46791|YGEK_ECOLI Putative uncharacterized response regulatory protein YgeK OS=Escherichia coli (strain K12) GN=ygeK PE=5 SV=2	None	YGBUNFIEHHKBCQKYUDFAOQWZUPRHVVRACBCMBSDEABSEWWBRALSSBQZWOWAHKLAKIUAUOKUERHLKBYEFVAWLBLHYCESVOEPQONDLWZTDMUHIRDERCSCMH	Truncation at C-Terminal Side	117	0.046875	15306.34489	0	11	0.62038	2.38E-158
BW_20_1_111106004325_cidetd_msdeconv1039.txt	YYY_sp|P76329|MPGP_ECOLI Mannosyl-3-phosphoglycerate phosphatase OS=Escherichia coli (strain K12) GN=yedP PE=1 SV=1	None	AHMMNNZQZQRLHKNBAPMCHGDQPWUEUNAA	Truncation at N-Terminal Side	239	0.046875	3837.934311	0	3	0.7828	9.58E-29
BW_20_1_111106004325_cidetd_msdeconv2471.txt	YYY_sp|P0A6W3|MRAY_ECOLI Phospho-N-acetylmuramoyl-pentapeptide-transferase OS=Escherichia coli (strain K12) GN=mraY PE=1 SV=1	M_Acetylation	MYMSDFZOTNOYGAMGQSDPTWDOMHIDFWVIKGPHLAWRYOGWRUDOVMLIMHGNQIETPQOSISZGFS	Truncation at C-Terminal Side	70	0.046875	9107.283628	0	3	0.94439	8.69E-93
BW_20_1_111106004325_cidetd_msdeconv2969.txt	YYY_sp|P26612|AMY2_ECOLI Cytoplasmic alpha-amylase OS=Escherichia coli (strain K12) GN=amyA PE=1 SV=3	None	MKSPOWQOARFPRMTOWHIDHVPGABUKPKADQHQTGWUGLZPTIUVWZAZRWTFDNUINSRSEKVQRMZPKKGFYPZFWSQQGDWUNYITVGNFZMAWRZIFNWA	Truncation at N-Terminal Side	389	0.046875	13470.04333	0	3	0.98088	8.79E-142
BW_20_1_111106004325_cidetd_msdeconv1865.txt	ZZZ_sp|P76520|YFDX_ECOLI Protein YfdX OS=Escherichia coli (strain K12) GN=yfdX PE=1 SV=1	None	DVATBRKUFYAMACCNHBEZKITKBVUUZPVWVYDYDDFKBKNVWSUOOTDVATSDSRNMGYTTGZGDAVZFVCFGNHRYMKIDOHBLELLZTALQMOEBYTLPREVRHHBZGLUPLEIHALDIIAIUKGT	Truncation at N-Terminal Side	80	0.046816	16008.58973	0	12	0.81773	8.68E-179
BW_20_1_111106004325_cidetd_msdeconv1524.txt	YYY_sp|P0ADJ3|YHJR_ECOLI Protein YhjR OS=Escherichia coli (strain K12) GN=yhjR PE=2 SV=1	None	KUEAMHZSIUKFLLBDEZIIGQHETYKTUNAOUPDWRTZPMLVSTTGNYFGVTYSHFMKMDB	No Truncation	-1	0.046729	7623.661942	0	5	0.54565	1.98E-84
BW_20_1_111106004325_cidetd_msdeconv1798.txt	XXX_sp|P0AEX5|KPPR_ECOLI Probable phosphoribulokinase OS=Escherichia coli (strain K12) GN=prkB PE=3 SV=1	None	HIUAZLMDZCFDGKEKNZLVNRSLVRVICTKTRSAHTEKUVWMIRVWZETPEN	Truncation at N-Terminal Side	236	0.046729	6404.972521	0	5	0.54241	2.38E-69
BW_20_1_111106004325_cidetd_msdeconv1850.txt	XXX_sp|P76112|MNAT_ECOLI L-amino acid N-acyltransferase MnaT OS=Escherichia coli (strain K12) GN=mnaT PE=1 SV=1	None	ATKEKMQGWLCURAKRGDSVGIUTPNREFVPQUYPFFEMWCAEUQKRQDIMK	Truncation at C-Terminal Side	52	0.046729	6408.665517	0	5	0.60876	6.16E-68
BW_20_1_111106004325_cidetd_msdeconv456.txt	ZZZ_sp|P0A9W6|IBAG_ECOLI Acid stress protein IbaG OS=Escherichia coli (strain K12) GN=ibaG PE=1 SV=1	None	TRFQKHLFMPKBSTYGQYHSWBPRZNSKMPKYAQUTRUBQYGYHQAPPOAOODL	Truncation at C-Terminal Side	54	0.046729	7015.230886	0	5	0.92037	3.03E-70
BW_20_1_111106004325_cidetd_msdeconv1817.txt	ZZZ_sp|P52073|GLCE_ECOLI Glycolate oxidase subunit GlcE OS=Escherichia coli (strain K12) GN=glcE PE=4 SV=1	None	HFAFIWAAFWBPIUSIRFEWAWWAWCVOIGGWPIZSGZPCDTLRHEITRKLG	Truncation at C-Terminal Side	52	0.046729	6408.574563	0	5	0.87367	7.34E-66
BW_20_1_111106004325_cidetd_msdeconv1026.txt	XXX_sp|P27434|RODZ_ECOLI Cytoskeleton protein RodZ OS=Escherichia coli (strain K12) GN=rodZ PE=1 SV=2	None	ZYBAPKTDAQRADCIEBHCMVVKIUFEUPCISAAVSEWZYSHQTEYIQSLUSBMQBMABHNWHRAMIAULMWWTLWHOQKRIMACHSKFLP	Truncation at N-Terminal Side	246	0.046703	11178.27445	0	7	0.576	4.60E-122
BW_20_1_111106004325_cidetd_msdeconv1052.txt	XXX_sp|P27434|RODZ_ECOLI Cytoskeleton protein RodZ OS=Escherichia coli (strain K12) GN=rodZ PE=1 SV=2	None	ZYBAPKTDAQRADCIEBHCMVVKIUFEUPCISAAVSEWZYSHQTEYIQSLUSBMQBMABHNWHRAMIAULMWWTLWHOQKRIMACHSKFLP	Truncation at N-Terminal Side	246	0.046703	11178.27445	0	7	0.5321	6.90E-122
BW_20_1_111106004325_cidetd_msdeconv1389.txt	ZZZ_sp|P0AF16|MURJ_ECOLI Lipid II flippase MurJ OS=Escherichia coli (strain K12) GN=murJ PE=1 SV=1	None	MQMICLPPALKGPONPUZVWLKFPIMZMAACYOSMUSEPSSCYBTDELHPUBZYZBTRMF	Truncation at N-Terminal Side	451	0.04661	7399.565424	0	5	0.82653	9.27E-72
BW_20_1_111106004325_cidetd_msdeconv1826.txt	YYY_sp|P37680|SGBE_ECOLI L-ribulose-5-phosphate 4-epimerase SgbE OS=Escherichia coli (strain K12) GN=sgbE PE=1 SV=1	None	FBAMPPGOYZTKEMDUTHFIDRAZIEHGVDDGSAZDKTUUYTIAMWMLKROQCKCZIDBNWVFNGITNWOINVBSRYVGHQCDL	Truncation at N-Terminal Side	147	0.046512	10381.04022	0	7	0.55769	2.63E-111
BW_20_1_111106004325_cidetd_msdeconv2114.txt	YYY_sp|P09153|TFAE_ECOLI Prophage tail fiber assembly protein homolog TfaE OS=Escherichia coli (strain K12) GN=tfaE PE=1 SV=2	None	QQWNUTAMQQIORCFKICQYCQSQPLVDTQUZTKLNIMEEZKHGOSKCPDWQUEKSBNSFKPQGMTQB	Truncation at C-Terminal Side	68	0.046512	8478.638224	0	6	0.5837	1.42E-90
BW_20_1_111106004325_cidetd_msdeconv516.txt	XXX_sp|P76001|YCGJ_ECOLI Uncharacterized protein YcgJ OS=Escherichia coli (strain K12) GN=ycgJ PE=3 SV=1	None	MCMVLBGNTTRFRRTHOANF	Truncation at C-Terminal Side	20	0.046512	2523.73293	0	2	0.91111	1.54E-23
BW_20_1_111106004325_cidetd_msdeconv538.txt	ZZZ_sp|Q05807|TRBE_ECOLI Protein TrbE OS=Escherichia coli (strain K12) GN=trbE PE=4 SV=1	None	DAPKCDEOYNUZEEGGDDAAMP	Truncation at C-Terminal Side	22	0.046512	2578.429863	0	2	0.90513	2.75E-25
BW_20_1_111106004325_cidetd_msdeconv620.txt	ZZZ_sp|P77515|STFQ_ECOLI Prophage side tail fiber protein homolog StfQ OS=Escherichia coli (strain K12) GN=stfQ PE=3 SV=1	None	KEUPCHQWWFNVMHALVFENHYBSBBKYQTZZNLVTGNUNIGSKQ	Truncation at N-Terminal Side	275	0.046512	5485.803451	0	4	0.91928	1.72E-55
BW_20_1_111106004325_cidetd_msdeconv666.txt	XXX_sp|P75747|ABRB_ECOLI Putative regulator AbrB OS=Escherichia coli (strain K12) GN=abrB PE=3 SV=2	None	HRVESERDQRFQIYGNSECLT	Truncation at N-Terminal Side	327	0.046512	2566.198265	0	2	0.9186	1.09E-17
BW_20_1_111106004325_cidetd_msdeconv1035.txt	XXX_sp|A8DYP9|LPFUR_ECOLI fur leader peptide OS=Escherichia coli (strain K12) GN=uof PE=1 SV=1	None	GCQTEANIMUMTSUCHRKTHNIVSOVYW	No Truncation	-1	0.046512	3501.410796	0	2	0.82324	9.95E-26
BW_20_1_111106004325_cidetd_msdeconv1655.txt	XXX_sp|P38394|YDAE_ECOLI Uncharacterized protein YdaE OS=Escherichia coli (strain K12) GN=ydaE PE=4 SV=1	None	UVBSPDZBTWSMPUOCSASVKYUHIBIZQBHVQPOYBCWPCSDZQOBCZYVMUDOP	No Truncation	-1	0.046512	7297.798547	0	2	0.86875	2.28E-69
BW_20_1_111106004325_cidetd_msdeconv2271.txt	XXX_sp|P64448|YNBE_ECOLI Uncharacterized protein YnbE OS=Escherichia coli (strain K12) GN=ynbE PE=4 SV=1	None	MUFFIGTBOSKHIIGYSETMTGHCHLWICDRVETYGDQCNEKUONMINVPPHYRQONKCVL	No Truncation	-1	0.046512	7673.946166	0	2	0.94997	3.68E-72
BW_20_1_111106004325_cidetd_msdeconv2845.txt	YYY_sp|P0ABZ4|KDSC_ECOLI 3-deoxy-D-manno-octulosonate 8-phosphate phosphatase KdsC OS=Escherichia coli (strain K12) GN=kdsC PE=1 SV=1	M_Acetylation	MBLIVGLZESBKQKHSEVCKAZTWWISKSZZWQNUNPDSMBQGDCAOMRMTOVIYNKLOQIHDFBVGEMWUZDYPGQUFWYHRCDMVZVUEVSIQPPETKAHOOYANVHVONKVLBCLKWMKBCYZLHBPMCOQQRIKMLAYTTFIVBHVOARPFRWSFBPGOMFMAITIIBOIELZRUSTWDLTNNT	No Truncation	-1	0.046512	24021.18321	0	2	0.90773	3.52E-249
BW_20_1_111106004325_cidetd_msdeconv2915.txt	ZZZ_sp|P32153|FRVX_ECOLI Putative aminopeptidase FrvX OS=Escherichia coli (strain K12) GN=frvX PE=3 SV=1	None	YORPQMAQFBZDNWYOIDSBANOZPLFNVCHSYWQQVMENBIPYNFUGNMRCVKEMHBBVUUQZIHMOOEQLKWZATNSNBIIIQAVFUIDBPUQBPOIAPWQFBPEZWGHVCMQHNQKBZVFFIUVKWMLKCVLQWTUFBERMRDCLMFOEWBMPUNNDGTLFTHAKEZZAQIGZKVCBOHZEPZMWIRZBYOGRQDUKTGHVFMKFBGGHCHTKWOPKRUKSHKHRUBWESNSZPEOGOFZQYDHZYSICIEDCZLINBZMKIFIKQBOMIFVYZMWYQELSBYAVLNANMMDPHSMNFUQFPDFHLYYALWPHSWARRQYHETURSEGSCVEEYARPYNQFFQAIUIPWTNOH	No Truncation	-1	0.046512	45910.56635	0	2	0.5493	4.44659e-323
BW_20_1_111106004325_cidetd_msdeconv3231.txt	YYY_sp|P09148|GAL7_ECOLI Galactose-1-phosphate uridylyltransferase OS=Escherichia coli (strain K12) GN=galT PE=1 SV=2	None	IKMFAMBLRBDFQNRQMOMRQULPOCCHNLDQMTHYHFREMHWMFZMEMAVDFZEMRSAMPHDEVPPFCQFEOLLCAWDAPSNABTQOANNRCYBOOWUICCUCSDISQWDHLBYSRQABBRUIYHFLRQLSQPSLMPVTBRPMPQHNNEMQZFSGEMLRANUIMCSFVHSRMVKPOOOTTZCIDFWIZBVLQBVTDGOELBGMQKKOGRAFQLMYTOGPIGNYFZUMZKNOTGMOFNTIFRKRYKFOAHBEAOLAWPKEQRIAAYKFPHIGSMOESPNLELFUBPKIWKRFCUMOSOOPOEEEDHOGKKMDDFOGMVFYKBTQINADLZGVKZGQHVTPFKTQKURK	No Truncation	-1	0.046512	45024.4146	0	2	0.64147	4.94066e-324
BW_20_1_111106004325_cidetd_msdeconv3273.txt	YYY_sp|P27296|DING_ECOLI Probable ATP-dependent helicase DinG OS=Escherichia coli (strain K12) GN=dinG PE=1 SV=3	None	KRWNTSYBGBILVYPQWURNGGVLPPZWGNZMTAIMAMYLBGSLENEHCEHOUYIROMOZIGQFQHHGNFGTFSWNZZLZAPBKAQGQCMACYUHIGNDEEIUFPRQFMHMZBZSENGOOIEOWKQDDTYPIVVNNNHSKVSRDTZGYBYVTQHIDCQMVEBKOSWLKHKLWRAAWQLAIHTYNEWUDFSMRHKRDTQIUHLNEUOUGIQOSMRFIIVHMPSERUFYESEYVTCAVCHIUILWDYMSAYUTDMQCPOCHQCBHMCRFCZQMGGFOWWDOWGFDGYPQAUGDLPTMPRUDVECAQDCVRIECRYQFCGWEFUMMWEYHLTTGFUMLWPYQHAAWMNGEDUHQHCFWLWZRASHTP	Truncation at C-Terminal Side	364	0.046512	46111.9003	0	2	0.63216	4.94066e-324
BW_20_1_111106004325_cidetd_msdeconv3391.txt	XXX_sp|P77308|DDPB_ECOLI Probable DD-dipeptide transport system permease protein DdpB OS=Escherichia coli (strain K12) GN=ddpB PE=1 SV=1	None	YZRNTZULIFPRMCWPFYRIREQLMMQAVUTTDHHRISPYIOWMPMVZKWTYWBMFFNRLQYIGGVVVKWQEOZWUBDOIWPVVLOYUCRACCIAVAMAGMAYRFSNFVQTKHFYIPHWCMQYPSKTMOOGNQCNLCCKCLSIFNIWETRTTKFUGBROHFICYPSNKPYPPPCVUZRLNDIGSMKIBCTNGTOIVFORKAVUBIBFFZHELGGOCAZGYMNDURUTKELKLMRZBZFDFMAVEERCYZGTOHWYYAKHOAKUBBUTSZWZSOZKRSIYKPANLOSPCBYZUBEQHWOHWZKVWLLIHGPNBIUTUOWITQZRQPCRMRZDCKAPKMQYE	No Truncation	-1	0.046512	43964.33152	0	2	0.69392	4.94066e-324
BW_20_1_111106004325_cidetd_msdeconv3401.txt	XXX_sp|P71237|WCAC_ECOLI Putative colanic acid biosynthesis glycosyl transferase WcaC OS=Escherichia coli (strain K12) GN=wcaC PE=4 SV=2	None	DRHOGKHMENRQAFTTUDPCCBFPYGKAMQHCFHYPPKGUYEDLZMBMZPFYSRMVFMZCAWANFKLREQBCLNCLEWZDZKRGNMHHNHBZSUKWGEORMHGDSTLAQQMIZUIOCVLMMGCPIFZYHUZYDTDOHTKVOLBIEYKLWMKZCWFBCOVTDOWARYMTNGAIIWTGZZKGKOFPDKZTYGPCHSRCWIQMKCTGPYBNBHPAHMYLALFVTCLZHNNRUAWWAIRUGZWQIRUYOYHRVSSFBHFRRISIYCNYHDKZANRUMAETZHVRFOBKNANTNMQRYCNZDLZVTGQCQWWWAUBLLGYKEYUDWKGQCHEQPACLVMQKYRKTVNUYTGCHMCPUFUTUPRLISACALFBKKFOVCWPERRLIKAVAYDSBOOI	Truncation at N-Terminal Side	14	0.046512	49584.69118	0	2	0.63613	4.94066e-324
BW_20_1_111106004325_cidetd_msdeconv517.txt	ZZZ_sp|P31436|SETC_ECOLI Sugar efflux transporter C OS=Escherichia coli (strain K12) GN=setC PE=1 SV=1	None	FYGVLNICSYSNIRTLOFFL	Truncation at N-Terminal Side	374	0.046512	2524.31882	0	2	1.3196	6.17E-23
BW_20_1_111106004325_cidetd_msdeconv539.txt	ZZZ_sp|P60995|LPHI_ECOLI his operon leader peptide OS=Escherichia coli (strain K12) GN=hisL PE=3 SV=1	None	WWOLAIMNFOKDPWIC	No Truncation	-1	0.046512	2332.190055	0	2	1.4427	4.39E-18
BW_20_1_111106004325_cidetd_msdeconv617.txt	YYY_sp|P76157|YNFN_ECOLI Uncharacterized protein YnfN OS=Escherichia coli (strain K12) GN=ynfN PE=2 SV=2	None	TQQIMBMLFLESHATONZRDRYKPHCLFMKAMBCBNYECMFHMLMMZUPYL	No Truncation	-1	0.046512	6471.281173	0	2	1.3818	6.34E-66
BW_20_1_111106004325_cidetd_msdeconv695.txt	XXX_sp|P0A7E9|PYRH_ECOLI Uridylate kinase OS=Escherichia coli (strain K12) GN=pyrH PE=1 SV=2	None	TPGZOVNWFGKOHTQQPGSVP	Truncation at N-Terminal Side	220	0.046512	2574.826305	0	2	1.3371	2.04E-21
BW_20_1_111106004325_cidetd_msdeconv717.txt	XXX_sp|P0ADU2|YGIN_ECOLI Probable quinol monooxygenase YgiN OS=Escherichia coli (strain K12) GN=ygiN PE=1 SV=1	None	ISFYMVQRZUTBQQGKMPKNNNLLFPCVHKBPCUSVHCEYSOIYKMKRFIG	Truncation at N-Terminal Side	53	0.046512	6313.374386	0	4	1.3765	2.94E-68
BW_20_1_111106004325_cidetd_msdeconv773.txt	YYY_sp|P07012|RF2_ECOLI Peptide chain release factor RF2 OS=Escherichia coli (strain K12) GN=prfB PE=1 SV=3	None	LZSUGBHZUWVHEWQEAEACHQBTBZLVBDPBLRKUPBVK	Truncation at N-Terminal Side	325	0.046512	4872.410134	0	2	1.3983	2.99E-46
BW_20_1_111106004325_cidetd_msdeconv1024.txt	ZZZ_sp|P0ABF6|CDD_ECOLI Cytidine deaminase OS=Escherichia coli (strain K12) GN=cdd PE=1 SV=1	None	FTWQUYGCRSSEYRNUDYBAGLVBLSNGHZPLVPQRAFSEOMWGLATVVZCIGZMRNCPUOKZIGSMHACFQAUFLEFGVHMHLYBPDZHZMA	Truncation at C-Terminal Side	93	0.046448	11178.21956	0	8	0.53379	9.48E-128
BW_20_1_111106004325_cidetd_msdeconv1110.txt	YYY_sp|P77286|YDEU_ECOLI Uncharacterized protein YdeU OS=Escherichia coli (strain K12) GN=ydeU PE=5 SV=1	None	QHIISMQCKWQTAHFFBQBCEECYLQIVKGQRTKRKBLBEFKEHBMCWZVTHGOATIAVQQKFFOPIYEQYQ	Truncation at C-Terminal Side	72	0.046358	9059.390435	0	7	0.52933	1.08E-92
BW_20_1_111106004325_cidetd_msdeconv1206.txt	YYY_sp|Q9JMT3|INSF7_ECOLI Transposase InsF for insertion sequence IS3fB OS=Escherichia coli (strain K12) GN=insF7 PE=3 SV=1	None	FGACTRVFDRAHGZFITULSIBWKENFONIUDSWGDOFDREYKNWFRFUDEKBQW	Truncation at N-Terminal Side	233	0.046296	7251.609534	0	5	0.52822	3.21E-72
BW_20_1_111106004325_cidetd_msdeconv1820.txt	ZZZ_sp|P0AF82|YJFN_ECOLI Uncharacterized protein YjfN OS=Escherichia coli (strain K12) GN=yjfN PE=3 SV=1	None	BUYUITPGNOEMFLRUIYRHEEAYHEIIGRHLEAKEAUNNVFPQSGALVYWBGRROUHMAGSCRTUKIDOAPEVNAPNSGBYTE	Truncation at N-Terminal Side	7	0.046243	10381.88784	0	8	0.58211	1.32E-111
BW_20_1_111106004325_cidetd_msdeconv983.txt	ZZZ_sp|P32720|ALSC_ECOLI D-allose transport system permease protein AlsC OS=Escherichia coli (strain K12) GN=alsC PE=1 SV=1	None	LQFZTRMTVOGLTYTMYVVOLAQREEWKEVBQOKAFNDIRVAIKFSMYDUNSRHWLCMVTWLQVQUMGIVRWYGPOGACSIQGMUEDR	Truncation at C-Terminal Side	88	0.046196	11177.24474	0	7	1.4306	1.27E-117
BW_20_1_111106004325_cidetd_msdeconv3364.txt	YYY_sp|P46857|YRHB_ECOLI Uncharacterized protein YrhB OS=Escherichia coli (strain K12) GN=yrhB PE=4 SV=1	None	GFZSTAVTPCVENRKKNKVUDKPMSKHSYVZDAKMYEVZLLQTMTKTHLIQRMBEWLQSUSPKFWUZYIBSYBKLWNGKTRIVSPMHIBMHVAH	No Truncation	-1	0.046154	11311.27002	0	8	0.77417	3.79E-126
BW_20_1_111106004325_cidetd_msdeconv893.txt	ZZZ_sp|P0ADJ3|YHJR_ECOLI Protein YhjR OS=Escherichia coli (strain K12) GN=yhjR PE=2 SV=1	NME	INGIUCHSTPASKOAIYWRPDPEDUMVWSBLY	Truncation at C-Terminal Side	32	0.046154	3956.163886	0	3	1.3664	4.75E-39
BW_20_1_111106004325_cidetd_msdeconv1962.txt	ZZZ_sp|P52007|YECM_ECOLI Protein YecM OS=Escherichia coli (strain K12) GN=yecM PE=1 SV=3	None	MHELHQFNGLBPVTKYTWCFPZQNHMTZQSHRKHTOLQWATELQIIQRYTCVLZFDRDFEYDHVZOOZCSRKEMOHTTEFORAIQBPOARDGNPBIZY	Truncation at N-Terminal Side	90	0.046117	12762.7077	0	9	0.55758	5.19E-133
BW_20_1_111106004325_cidetd_msdeconv1134.txt	YYY_sp|P25742|RFAQ_ECOLI Lipopolysaccharide core heptosyltransferase RfaQ OS=Escherichia coli (strain K12) GN=rfaQ PE=3 SV=2	None	ENFKLLIEMMKQHLBBKFNNMZQRUUTHPYCWMWNOAVAV	Truncation at N-Terminal Side	304	0.045977	5200.773176	0	4	0.55386	5.38E-53
BW_20_1_111106004325_cidetd_msdeconv1136.txt	ZZZ_sp|P39377|IADA_ECOLI Isoaspartyl dipeptidase OS=Escherichia coli (strain K12) GN=iadA PE=1 SV=1	None	GTKHABKKHWKCCUOFFTYUEHUNVGOQLUHDRVVADTDE	Truncation at N-Terminal Side	350	0.045977	5199.550277	0	4	0.52124	1.94E-51
BW_20_1_111106004325_cidetd_msdeconv1138.txt	YYY_sp|P0A761|NANE_ECOLI Putative N-acetylmannosamine-6-phosphate 2-epimerase OS=Escherichia coli (strain K12) GN=nanE PE=1 SV=1	None	WFGAPQVSFNSICEUZNUGWGQQMLNMIKKRGSOTRMPRUO	Truncation at N-Terminal Side	188	0.045977	5199.729664	0	4	0.53021	3.89E-51
BW_20_1_111106004325_cidetd_msdeconv758.txt	XXX_sp|P0A7G2|RBFA_ECOLI 30S ribosome-binding factor OS=Escherichia coli (strain K12) GN=rbfA PE=1 SV=2	None	FZGABKAHVDGMHYDQOVTQKVWRRCPYGYUKBGGNLRTADWZ	Truncation at N-Terminal Side	90	0.045977	5220.373743	0	4	0.93734	1.22E-48
BW_20_1_111106004325_cidetd_msdeconv1238.txt	ZZZ_sp|P08868|YUAZ_ECOLI Uncharacterized protein YuaZ OS=Escherichia coli (strain K12) GN=yuaZ PE=4 SV=2	None	VFVYCQSAQCSONPPTKKVRHKIZGWNTIHIONGFGMKLDCRZAHLRPEWAWALVQWNU	Truncation at N-Terminal Side	31	0.045918	7269.563418	0	4	0.52257	5.06E-71
BW_20_1_111106004325_cidetd_msdeconv2001.txt	ZZZ_sp|P16684|PHNF_ECOLI Probable transcriptional regulator PhnF OS=Escherichia coli (strain K12) GN=phnF PE=1 SV=1	None	AVQAAEMZTGOVVRDBGGCHAMZZZVWIGFEODHLPEZPRBKWCQODTBNCRADKVHDVVGBPOEBQBMZVGLBLSILVBNODOAYVIHNNTZO	Truncation at C-Terminal Side	94	0.045872	11556.05707	0	4	0.85949	1.73E-122
BW_20_1_111106004325_cidetd_msdeconv2310.txt	XXX_sp|P76071|INSH5_ECOLI Transposase InsH for insertion sequence element IS5Y OS=Escherichia coli (strain K12) GN=insH5 PE=3 SV=1	None	FLUKVCPNHAUUFSLZKTCRGDBNTWQGHNHZKMEAKVLIELGUFURIIDEYTEOUMMKULDQAAVDVOBZVOQ	Truncation at C-Terminal Side	74	0.045752	9379.335771	0	6	0.59396	4.95E-101
BW_20_1_111106004325_cidetd_msdeconv2470.txt	YYY_sp|Q46789|YGEI_ECOLI Uncharacterized protein YgeI OS=Escherichia coli (strain K12) GN=ygeI PE=4 SV=1	None	EQBYRABIHIARMOTGFVVFBFUSZTKZCFMZPYKBVLDPFHKOMZSLAIARSASWMPFCRMLBNIMTDHIZ	No Truncation	-1	0.045752	8877.174798	0	7	0.62184	3.51E-97
BW_20_1_111106004325_cidetd_msdeconv2231.txt	YYY_sp|P71229|HYFR_ECOLI DNA-binding transcriptional activator HyfR OS=Escherichia coli (strain K12) GN=hyfR PE=1 SV=1	NME	GWZFSAEQEOOZPNETEVTATEVMRCNWNDQVFCGMBTVAURANDYUHWUMULUIEMKVHRIAAITDEDALYORILFEYGOKEPMMAR	Truncation at C-Terminal Side	88	0.045699	11193.25625	0	8	0.91935	4.42E-119
BW_20_1_111106004325_cidetd_msdeconv2140.txt	XXX_sp|P76549|YFFR_ECOLI Uncharacterized protein YffR OS=Escherichia coli (strain K12) GN=yffR PE=3 SV=1	None	YABOBVGIFVQVZBSDKYDGQOBBUTAWPFOCKQESBDIIDNNIAUFWGOQTKOHSLRQKIYDKNARKGFIGAOATSBBMOPYCPAFRRVNGDISOSRHD	Truncation at C-Terminal Side	100	0.045673	12649.56506	0	9	0.63619	1.06E-133
BW_20_1_111106004325_cidetd_msdeconv1004.txt	XXX_sp|P27434|RODZ_ECOLI Cytoskeleton protein RodZ OS=Escherichia coli (strain K12) GN=rodZ PE=1 SV=2	None	ZYBAPKTDAQRADCIEBHCMVVKIUFEUPCISAAVSEWZYSHQTEYIQSLUSBMQBMABHNWHRAMIAULMWWTLWHOQKRIMACHSKFLP	Truncation at N-Terminal Side	246	0.045455	11178.27445	0	7	0.53212	1.85E-113
BW_20_1_111106004325_cidetd_msdeconv1012.txt	ZZZ_sp|P37349|DHAM_ECOLI Protein-lysine deacetylase OS=Escherichia coli (strain K12) GN=dhaM PE=1 SV=3	None	HPVCZVDLZTNFTLSERDGSMLMIDSCEBTDUQIQDVVYEKDFEHGEABIHBIMQELCQNIHPYAEFUEKNBZEBPBOCIGIGYRUQISAVAWF	Truncation at C-Terminal Side	94	0.045455	11179.23275	0	8	0.52951	4.12E-128
BW_20_1_111106004325_cidetd_msdeconv1054.txt	ZZZ_sp|Q46888|LTND_ECOLI L-threonate dehydrogenase OS=Escherichia coli (strain K12) GN=ltnD PE=3 SV=1	NME	QDVKGQOQZKSVDIWGIPLAKPGYIWPTBMQIN	Truncation at C-Terminal Side	33	0.045455	3908.02941	0	3	0.52263	1.94E-40
BW_20_1_111106004325_cidetd_msdeconv204.txt	YYY_sp|P15254|PUR4_ECOLI Phosphoribosylformylglycinamidine synthase OS=Escherichia coli (strain K12) GN=purL PE=1 SV=3	None	BOMCHTIBYFGCUTMBKZMVKUWHEYMDNNCMS	Truncation at C-Terminal Side	33	0.045455	4267.521416	0	2	0.55872	1.43E-39
BW_20_1_111106004325_cidetd_msdeconv2342.txt	XXX_sp|Q46909|YGCS_ECOLI Inner membrane metabolite transport protein YgcS OS=Escherichia coli (strain K12) GN=ygcS PE=1 SV=2	None	FFTMVOWOGVNIROSFROQHLKWFQTKAICDLOCPNURMLIKSMNOD	Truncation at N-Terminal Side	398	0.045455	6573.355528	0	5	0.58887	2.88E-61
BW_20_1_111106004325_cidetd_msdeconv3240.txt	XXX_sp|P0C079|RELB_ECOLI Antitoxin RelB OS=Escherichia coli (strain K12) GN=relB PE=1 SV=1	None	YSBBZVFU	Truncation at N-Terminal Side	71	0.045455	1040.827348	0	1	0.69802	4.75E-05
BW_20_1_111106004325_cidetd_msdeconv3626.txt	YYY_sp|P0AFP2|ATL_ECOLI DNA base-flipping protein OS=Escherichia coli (strain K12) GN=atl PE=1 SV=1	None	QIFTSG	Truncation at N-Terminal Side	123	0.045455	651.322785	0	1	0.7549	0.00753038
BW_20_1_111106004325_cidetd_msdeconv3634.txt	YYY_sp|P75793|PFLF_ECOLI Putative formate acetyltransferase 3 OS=Escherichia coli (strain K12) GN=ybiW PE=3 SV=1	None	DSGAQC	Truncation at N-Terminal Side	804	0.045455	579.195875	0	1	0.73742	0.000359767
BW_20_1_111106004325_cidetd_msdeconv4052.txt	YYY_sp|P08190|FIMG_ECOLI Protein FimG OS=Escherichia coli (strain K12) GN=fimG PE=1 SV=2	None	ASVLLIQDOLY	Truncation at N-Terminal Side	156	0.045455	1388.7915	0	1	0.88721	7.98E-10
BW_20_1_111106004325_cidetd_msdeconv430.txt	XXX_sp|P77445|EUTE_ECOLI Ethanolamine utilization protein EutE OS=Escherichia coli (strain K12) GN=eutE PE=4 SV=1	None	GMKLRRGDICKAVTKTZTGGWKFWOMHSEGWBSACIBFGTAKWBPROBVKTPBYFOGURPQQML	Truncation at C-Terminal Side	64	0.045455	7864.815553	0	6	0.92461	3.97E-85
BW_20_1_111106004325_cidetd_msdeconv438.txt	XXX_sp|P76071|INSH5_ECOLI Transposase InsH for insertion sequence element IS5Y OS=Escherichia coli (strain K12) GN=insH5 PE=3 SV=1	None	IHITWYLDHTTLOBPOEGSZRMQIAOQRSONKOTOCDZAERMZSFLUDPDKTLCTRKSAV	Truncation at N-Terminal Side	266	0.045455	7862.891158	0	6	0.92353	4.81E-81
BW_20_1_111106004325_cidetd_msdeconv520.txt	XXX_sp|P18355|YPFU_ECOLI Uncharacterized protein in traD-traI intergenic region OS=Escherichia coli (strain K12) PE=3 SV=1	None	HDGHZZYZEAETUDUGZNHEY	Truncation at C-Terminal Side	21	0.045455	2624.797051	0	2	0.91929	2.70E-22
BW_20_1_111106004325_cidetd_msdeconv528.txt	ZZZ_sp|P00961|SYGB_ECOLI Glycine--tRNA ligase beta subunit OS=Escherichia coli (strain K12) GN=glyS PE=1 SV=4	None	RMSENUHUSVBEAANELWKWP	Truncation at N-Terminal Side	668	0.045455	2635.485101	0	2	0.90147	9.98E-20
BW_20_1_111106004325_cidetd_msdeconv72.txt	XXX_sp|P77439|PTFX1_ECOLI Multiphosphoryl transfer protein 1 OS=Escherichia coli (strain K12) GN=fryA PE=1 SV=1	None	SKPWAGWHA	Truncation at N-Terminal Side	822	0.045455	1038.503525	0	1	0.97878	1.67E-08
BW_20_1_111106004325_cidetd_msdeconv864.txt	XXX_sp|P0CE52|INSH4_ECOLI Transposase InsH for insertion sequence element IS5F OS=Escherichia coli (strain K12) GN=insH4 PE=3 SV=1	None	PIEMIHYVOOPNWHNFFY	Truncation at C-Terminal Side	18	0.045455	2616.298755	0	2	0.93732	3.21E-20
BW_20_1_111106004325_cidetd_msdeconv892.txt	YYY_sp|P0ACK5|DEOR_ECOLI Deoxyribose operon repressor OS=Escherichia coli (strain K12) GN=deoR PE=1 SV=1	None	SESQBVTENYUCLQENFLYFIUIWGPTKWHTA	Truncation at N-Terminal Side	220	0.045455	3956.112901	0	3	0.94755	9.63E-41
BW_20_1_111106004325_cidetd_msdeconv978.txt	XXX_sp|P27434|RODZ_ECOLI Cytoskeleton protein RodZ OS=Escherichia coli (strain K12) GN=rodZ PE=1 SV=2	None	ZYBAPKTDAQRADCIEBHCMVVKIUFEUPCISAAVSEWZYSHQTEYIQSLUSBMQBMABHNWHRAMIAULMWWTLWHOQKRIMACHSKFLP	Truncation at N-Terminal Side	246	0.045455	11178.27445	0	7	0.97521	6.90E-122
BW_20_1_111106004325_cidetd_msdeconv982.txt	ZZZ_sp|P0ABF6|CDD_ECOLI Cytidine deaminase OS=Escherichia coli (strain K12) GN=cdd PE=1 SV=1	None	FTWQUYGCRSSEYRNUDYBAGLVBLSNGHZPLVPQRAFSEOMWGLATVVZCIGZMRNCPUOKZIGSMHACFQAUFLEFGVHMHLYBPDZHZMA	Truncation at C-Terminal Side	93	0.045455	11178.21956	0	8	0.96997	9.48E-128
BW_20_1_111106004325_cidetd_msdeconv1105.txt	ZZZ_sp|Q46836|PPPA_ECOLI Leader peptidase PppA OS=Escherichia coli (strain K12) GN=pppA PE=1 SV=2	None	TTSHIABNMTMMABFMSHYYCIGZNRAZWOLKBIYMTDZVWMNUPLSH	Truncation at N-Terminal Side	221	0.045455	5918.548313	0	1	0.77847	1.01E-54
BW_20_1_111106004325_cidetd_msdeconv1109.txt	XXX_sp|P77330|BORD_ECOLI Prophage lipoprotein Bor homolog OS=Escherichia coli (strain K12) GN=borD PE=3 SV=1	None	IZHODLDKNGQMPPMBZFMKITRZDNVILRRBWZCK	Truncation at C-Terminal Side	36	0.045455	4553.25519	0	2	0.78039	1.70E-46
BW_20_1_111106004325_cidetd_msdeconv1239.txt	XXX_sp|P58041|RZOD_ECOLI Prophage outer membrane lipoprotein RzoD OS=Escherichia coli (strain K12) GN=rzoD PE=3 SV=1	None	KLKQNGGTRYMZWDSEUKSNOSLVLYDNDLINROMNFWLIPUKHWAMGDGHCAZUQSTSH	No Truncation	-1	0.045455	7466.250734	0	1	0.80532	6.13E-65
BW_20_1_111106004325_cidetd_msdeconv1321.txt	YYY_sp|P37019|CLCA_ECOLI H(+)/Cl(-) exchange transporter ClcA OS=Escherichia coli (strain K12) GN=clcA PE=1 SV=2	None	LKEQRIVVTGRYQEWHGTQMFYIGSFFMTRHTKTFVVTIOIDTKQABUSSKERKAYPBQNTFGKPDZHCSTAGOPZECTVRLERY	Truncation at C-Terminal Side	85	0.045455	10293.02045	0	4	0.93111	2.86E-114
BW_20_1_111106004325_cidetd_msdeconv1325.txt	YYY_sp|P0DPC9|YNFQ_ECOLI Protein YnfQ OS=Escherichia coli (strain K12) GN=ynfQ PE=1 SV=1	None	UBGRPTZVWSHMKBQNSCVBAYGNFMKCEVMUCVLGZRLBQIGLBRWZRIPCPFZSUADBPB	No Truncation	-1	0.045455	7303.501504	0	1	0.80631	3.88E-67
BW_20_1_111106004325_cidetd_msdeconv1343.txt	ZZZ_sp|P76136|SAFA_ECOLI Two-component-system connector protein SafA OS=Escherichia coli (strain K12) GN=safA PE=1 SV=1	None	KWFUMVCCMLSTSVSIWLLGRL	Truncation at N-Terminal Side	43	0.045455	2641.219578	0	2	0.7915	2.63E-22
BW_20_1_111106004325_cidetd_msdeconv1373.txt	ZZZ_sp|P0AFW2|RMF_ECOLI Ribosome modulation factor OS=Escherichia coli (strain K12) GN=rmf PE=1 SV=1	None	MWRBLVBBPCBVCQCUQWSCNFRQFLSBVYHNYPLVDOZLOQMWYARQYVGPEHY	No Truncation	-1	0.045455	7136.154238	0	1	0.83269	2.11E-66
BW_20_1_111106004325_cidetd_msdeconv1427.txt	XXX_sp|P0AGD3|SODF_ECOLI Superoxide dismutase [Fe] OS=Escherichia coli (strain K12) GN=sodB PE=1 SV=2	None	DYHNNCOYZRWULUBPLCDNGOTTOAGGENFLMZWDHUYAEOIEPNNRYBLMPZNLELVMMNKOSFCOGKSKQK	Truncation at N-Terminal Side	119	0.045455	9750.800504	0	2	0.83245	5.04E-100
BW_20_1_111106004325_cidetd_msdeconv1439.txt	XXX_sp|P0A6A0|UBIB_ECOLI Probable protein kinase UbiB OS=Escherichia coli (strain K12) GN=ubiB PE=1 SV=1	None	MWCEDAFKTNEZVWAAGOQEPLCIENMSDPUQGNDROQFBUTCHNMPGBGGDSNZWRIMURWTORRNLNOHYVBKOYLVYZVV	Truncation at C-Terminal Side	83	0.045455	10687.69875	0	4	0.81726	3.09E-115
BW_20_1_111106004325_cidetd_msdeconv1461.txt	XXX_sp|P0AFM9|PSPB_ECOLI Phage shock protein B OS=Escherichia coli (strain K12) GN=pspB PE=1 SV=1	None	IHHSLHOQKHSEHMMQUPIUCAHKQRMEONWNUHFDZOZCOQTFNGTAMABDUKCERFILHMBBLECAUIMSMW	No Truncation	-1	0.045455	9713.40296	0	1	0.79225	3.56E-97
BW_20_1_111106004325_cidetd_msdeconv157.txt	YYY_sp|P0A6T5|GCH1_ECOLI GTP cyclohydrolase 1 OS=Escherichia coli (strain K12) GN=folE PE=1 SV=2	NME	HWCYZLPKNTMYFUQOQZGURBPC	Truncation at C-Terminal Side	24	0.045455	3235.740406	0	2	0.79359	8.87E-32
BW_20_1_111106004325_cidetd_msdeconv1591.txt	YYY_sp|P0A7Q1|RL35_ECOLI 50S ribosomal protein L35 OS=Escherichia coli (strain K12) GN=rpmI PE=1 SV=2	None	UHCLWKSNQISTNDTPWCVQUMAMQZMRQLDEVKDNAMQVGBPZIZOOMNMHNMHCMAUEGPMKS	No Truncation	-1	0.045455	7992.238784	0	2	0.92618	1.64E-82
BW_20_1_111106004325_cidetd_msdeconv1715.txt	YYY_sp|P09546|PUTA_ECOLI Bifunctional protein PutA OS=Escherichia coli (strain K12) GN=putA PE=1 SV=3	None	GBPHOFQUFLNOPBLAYCCAHEPHWFKRZOVNSNSEWZCZCWRFRLZPOUAIDSEICERHUCCVUGEGUTZZPZ	Truncation at C-Terminal Side	74	0.045455	9569.33069	0	3	0.82623	1.96E-98
BW_20_1_111106004325_cidetd_msdeconv1885.txt	XXX_sp|P0CB62|YMIA_ECOLI Uncharacterized protein YmiA OS=Escherichia coli (strain K12) GN=ymiA PE=1 SV=2	None	PAWODZQFIZOAYSHYFTUQQBZIANSBRKLSZBMCYCPSMMTCZUKTQIGISB	No Truncation	-1	0.045455	6697.319251	0	1	0.82331	2.11E-60
BW_20_1_111106004325_cidetd_msdeconv1933.txt	YYY_sp|P36675|ARFA_ECOLI Alternative ribosome-rescue factor A OS=Escherichia coli (strain K12) GN=arfA PE=1 SV=1	None	SNEMUCGYIDSCZAGFGGFUOLVSHVHBMMCSETDMNGZYBYHQIBYGNOTQQAHLMNLFCDZPENMBRSLH	No Truncation	-1	0.045455	8624.932281	0	1	0.9166	3.86E-80
BW_20_1_111106004325_cidetd_msdeconv2099.txt	XXX_sp|P45505|YFAH_ECOLI Putative uncharacterized protein YfaH OS=Escherichia coli (strain K12) GN=yfaH PE=5 SV=1	None	PKIIYHGIWMCGHOYZWKBMOKYZGYSSWTUUEGEHIWYRYCTMCUMRYKYIVWUUPOOSUBQOWQTI	No Truncation	-1	0.045455	9561.894678	0	6	0.97794	7.01E-86
BW_20_1_111106004325_cidetd_msdeconv2101.txt	YYY_sp|P64536|YEIS_ECOLI Uncharacterized protein YeiS OS=Escherichia coli (strain K12) GN=yeiS PE=4 SV=1	None	RMFKSBLEKDCUIDGDODQFVGQYRZCRKSCTEDSOMZYWWICBZPNHCGVNRTQZZDOHFOWYINGDYUISWWCATWY	No Truncation	-1	0.045455	10384.91823	0	1	0.86407	7.03E-103
BW_20_1_111106004325_cidetd_msdeconv2213.txt	XXX_sp|Q9XB42|YKFH_ECOLI Uncharacterized protein YkfH OS=Escherichia coli (strain K12) GN=ykfH PE=3 SV=1	None	CHSKHCGCWQRUFKYBSVLYZBTHCGUSFDKLVWLEHEOWWZBUKOLLCBVCRMQLBTMSFMCRNTUEEHQMA	No Truncation	-1	0.045455	9398.289557	0	3	0.88817	5.05E-97
BW_20_1_111106004325_cidetd_msdeconv2227.txt	XXX_sp|P0A6L4|NANA_ECOLI N-acetylneuraminate lyase OS=Escherichia coli (strain K12) GN=nanA PE=1 SV=2	M_Acetylation	MWZUZTASGIDDBUOVSRKTPMYPYDIKGVOZMTQZUAAYFLGOYUYGYTGVTTEKNBBQRMPGZWREMKWGHBMSYGEAAZMOQTSQGBNIEIDMVEOIEMEWWLYUGMHWZLWIRKEGBUUNZCQBCISQKQTGVENLFPFKUVIWVCFAAAGCFCQIDNKGDEGHTQTNTYRZVWNKCSHNSRATUQLSQWOEDIFCKTMBPGHRTEDHOFAHYKCGYUYGHCYSOUWKFWDUDNSZCFWFCPQIVFNYPNAGBUVSLGMNHCCPESCSIWHCFESGMNDDHREIROWFGTMQM	No Truncation	-1	0.045455	36964.73791	0	2	0.61133	1.77864e-322
BW_20_1_111106004325_cidetd_msdeconv2337.txt	ZZZ_sp|P62670|FLMA_ECOLI Stable plasmid inheritance protein OS=Escherichia coli (strain K12) GN=flmA PE=2 SV=1	None	CSPHRORPHWAQLYTWWLWAUYZUVSZGZNIUDMQVRPLPUQSLOMERPDGI	No Truncation	-1	0.045455	6761.373127	0	1	0.88733	1.11E-58
BW_20_1_111106004325_cidetd_msdeconv2355.txt	YYY_sp|P0AFN2|PSPC_ECOLI Phage shock protein C OS=Escherichia coli (strain K12) GN=pspC PE=1 SV=1	None	NZPGUCCSOKCYYREOMUMVDVOQKTNHHIEILCKTHRVRQPGUKGNNBIPQSFFASUNAFAMWQBPPAVHBGDUEUTZKESMYEISTBMEYPWWNADDPEMHABZIZKFMHSBYALLI	No Truncation	-1	0.045455	14654.08323	0	1	0.83395	2.01E-150
BW_20_1_111106004325_cidetd_msdeconv2541.txt	ZZZ_sp|P38393|KILR_ECOLI Killing protein KilR OS=Escherichia coli (strain K12) GN=kilR PE=1 SV=1	None	SNHICSDLUOWHOOSGDZNQWTRPIDGDBDOOZPARTRVYVQWUKVMKSOMFPHETSGCYGLZTAAUWTZKBC	No Truncation	-1	0.045455	9462.186724	0	1	0.93279	4.62E-87
BW_20_1_111106004325_cidetd_msdeconv2609.txt	XXX_sp|P65294|YGDR_ECOLI Uncharacterized lipoprotein YgdR OS=Escherichia coli (strain K12) GN=ygdR PE=1 SV=1	None	BGNEBWFMAIBKTLTODYIMIYDZCMEVRPFFFQUEKRRGSSFBIGKMGIUHHFSEIQKRGHCFLYQBQMOS	No Truncation	-1	0.045455	9061.073701	0	1	1.0058	5.34E-90
BW_20_1_111106004325_cidetd_msdeconv2711.txt	XXX_sp|P41065|TRAR_ECOLI Protein TraR OS=Escherichia coli (strain K12) GN=traR PE=1 SV=1	None	TENYWMEBZMELYEUMNCVNGIHRRKTONEQVDTUKWOGFDYAPFSIENHWHPUZEUZVWMDCYZIFKLDWIN	No Truncation	-1	0.045455	9615.412797	0	2	0.98492	4.00E-98
BW_20_1_111106004325_cidetd_msdeconv2823.txt	ZZZ_sp|P0AFL1|POTI_ECOLI Putrescine transport system permease protein PotI OS=Escherichia coli (strain K12) GN=potI PE=3 SV=1	None	TPCTAFRBLLTWHTDEULOSDHQOTKQERFMCHDEVRYZZNVPHHSCBFEPPGZTAZBAEZIEFOSKEHQLMVLHUPLKIVLQPOQAEHUTAQUTONWZRAAKNYYPWWBORYAODWBUZGYILKWDVNTALEGNNWQGSCWDUWLBUEQGMBHDUTDGAWNRUYRWTQYVITAADRPCVDCABNNISWEDUKCWMORSENRMLYIOIGWPRKLMIABEKBBDTGQLKBCPWDCGUYMRGLOHLABYIBSBNUBKWFRTPTETLVSGMCGPIDNLLCRCNN	No Truncation	-1	0.045455	35274.73691	0	3	0.69292	1.97626e-323
BW_20_1_111106004325_cidetd_msdeconv2879.txt	XXX_sp|P0AE14|AMPE_ECOLI Protein AmpE OS=Escherichia coli (strain K12) GN=ampE PE=1 SV=1	None	FFTRGLHBYVHFVNSOMDQHNWNHTFVHCTRANEQWAZBYSZATEZVKHWZZYVYWLFEONIAYTZKVPDUBFIDIDGKCRBKTWPTPEPKNSMBLZCNKAMWTLPGHVKPQMLGRZZNDPUTGCVVTKWEMCPZQGFMSUFSRVMZGHVCNHOAVRWQLEEGYVUZGUWMDOPPSHDRHWICKIANSKZYPMKEOVZNFCNTVQWYEORKIDPWBCQGOGOKCBOANSNCGTUACYEKYROCQIGEOOZLHUQONHHAPLWGUOFWWEGSVZDESHRCUOTVB	No Truncation	-1	0.045455	36231.08612	0	2	0.69706	4.44659e-323
BW_20_1_111106004325_cidetd_msdeconv2917.txt	XXX_sp|P77245|MURR_ECOLI HTH-type transcriptional regulator MurR OS=Escherichia coli (strain K12) GN=murR PE=1 SV=1	None	CRQZAHLBZNOOOBLTNIZUQCYLBDHABFYODQOGBNRSHLWZDKCSRIBNHMMRUNNTQENOYUMSTAPFQRGLAKZMGQANEWVIIZCYPOECMWGAQLBMAWNGOZHLBWWWYPIBSWHVVZSIGVNEBLDYNVQYYMYKQRACTONMERGSBIWRPBTRGQQLVATWBFGOAISSVSRHTHILMDRDBPEFZEHVICSAMEKTTDVNWCAZOBRHHDMUBUKRCPUHFQBCKSTNFEWCTDDOZMDUNCCFMZPUURUYLOYVPRBAHHGICIQOKKKPZ	No Truncation	-1	0.045455	36457.38431	0	2	0.67009	4.44659e-323
BW_20_1_111106004325_cidetd_msdeconv2955.txt	YYY_sp|P36673|TRER_ECOLI HTH-type transcriptional regulator TreR OS=Escherichia coli (strain K12) GN=treR PE=1 SV=2	None	QSDPPCOIHWPEMHSMDZMKVBFZYTNYIHALDRCBOBDSIYYLRGRAYVUBESNKEBUDNNMUPSEVHPSBLTCQREIEGOBIVHOYSVUGSCFUVEQLFQIEWCZUUUVCISSDEQVENMTQZOBOFSRSMQLROFUCPCMBRLIGRHBQGRMQUZDUTACHMYCBRZBCHVVVLUARRCNGGQYFKYFRRCAEYGPHNQKWCPALAHWSSNVUZTAKINLMIRKLBGUHUAOETKRHELEYBOWDQPUQLVZYKSFYPNMCKLGZLSNILBCQTTGLVUDEYPGWRPKTZQFEYVDDMQMSAUBWZKTUZDA	No Truncation	-1	0.045455	39439.21541	0	2	0.65646	4.94066e-324
BW_20_1_111106004325_cidetd_msdeconv3047.txt	ZZZ_sp|Q9JMR7|YUAX_ECOLI Uncharacterized protein YuaX OS=Escherichia coli (strain K12) GN=yuaX PE=4 SV=1	None	NPKDFMBGWOVYYHCKZOEEMDSPCNCCNSSNPRNCREEGRYFYISNRDMLRDTSRIKYWTZYBFTZNNOQCGPRCZKNKVLKRLGYOOAWQLAZW	No Truncation	-1	0.045455	12393.31109	0	2	1.0846	5.60E-128
BW_20_1_111106004325_cidetd_msdeconv3121.txt	ZZZ_sp|P09833|MODC_ECOLI Molybdenum import ATP-binding protein ModC OS=Escherichia coli (strain K12) GN=modC PE=3 SV=4	None	TIOWHMGCPTRSHTUUHYWZLLZEVTNPUTPUBZZVFSUHRCBISPSGWSTLGPNLVGNBYFIEQVAMKOYLZRHEZMFFYPVBGGYADARQQAONCVHPGFDVKEQDGHVBTHRSWDELTUVITOSPFDOYRNFUKGVAVMARKWSTUPSOADAMASGPTBFPBZMHTTGDZUPTSWGNHKSULNWWVHGPLWQOTTGPRLNTLBZNRVUQUZZKTTKTDKIYNANTGHQNFMGVPVFCPFDNYFYLBYYSWGAKSTKHAFKMQUPUVORQIKHLSMPVBBFDROQWKRSANLDZLSEUBGMBWQNPCAABNAOTCLZOTDYSZCQCZVMZHSSKEAINOFVZRHRZRALS	No Truncation	-1	0.045455	43164.97894	0	2	0.65625	7.90505e-323
BW_20_1_111106004325_cidetd_msdeconv3259.txt	YYY_sp|P76555|EUTQ_ECOLI Ethanolamine utilization protein EutQ OS=Escherichia coli (strain K12) GN=eutQ PE=1 SV=1	None	YROHHHIEVYFZVQNZMORKALVNWZAZORQAFIQBDDLDOZRGUHHOWBSIAGNPBZUONMIYCVOGVMIFGFZOZGYQUYVAWAZRCSBMMWUYIGPFZQDRFDRNNYGDODHNNPZIUPRYQCLHANQGIEVGVGZHHDTPRNOYUBHRBVQWGFYCBWSKBGHMAEMHADBSGKVZZTILQWAPLYUYGOOIRWCPQZKWTRLWORLVSSHGDNPZKNMCSCEYYZYQO	No Truncation	-1	0.045455	30256.57881	0	1	0.83195	1.04649e-316
BW_20_1_111106004325_cidetd_msdeconv3279.txt	ZZZ_sp|P76470|RHMT_ECOLI Inner membrane transport protein RhmT OS=Escherichia coli (strain K12) GN=rhmT PE=1 SV=2	NME	VMINDQPUZKQLZRZDHECIGYACBANGBQYOPFIRNHRIHFBRMDPKEESSYDUISCUPBHISUOBDRYIIWHGVKZWPOQRBAATGVIRMDDCBUMNEPLIRGYKKYWDCUPUTHHWOYWGBEROFMPDDONDAAGPFUMALMDYMWQMIYCFPCMLRLONGZGIZGAVWBKTGYLCEYNDVCZITWHBMMFWIECSUDRPYZWIBMEONRZQKDQNMPTBVRMNAUFEUANVUPFQYHSDUDTDHIKHNYLBIVFYNSYFRGBGYUOSOBKWYPMAKCSQZAEEPLUEAVULNNKPWMPAIKKQGDNYTPZAUFRDFFSALLDAZHSVEZLZBHYBSQKZQNLTPLDGZATOZZAPQFMMBGCOEGNFQACFKSSYSKFWFFAHPKGYGFIQQFZ	Truncation at C-Terminal Side	398	0.045455	49807.65817	0	2	0.59701	4.94066e-324
BW_20_1_111106004325_cidetd_msdeconv3309.txt	XXX_sp|P0A6D5|YDIB_ECOLI Quinate/shikimate dehydrogenase OS=Escherichia coli (strain K12) GN=ydiB PE=1 SV=1	None	HMGRTRKVKTTGSTCLYBNAEIPPHSVQBVGQBZVFACSNUIQRKMDSNEOOUNICOGGAUUGCLQUWKRPLROYYLCVGRCQZBKUVWTSGKVYSIFARGTDVWRVIOTPSREGCHQCHOQAPMUACLIRYWNZINFEZYPBIQMOCSFHCWUIQGEDIHSLAMMGGZEEEOQCEASDRCTPEBHSEFLMTUWGBLFMALDHAMMVTSZLUYGETWZAIKYCZUKRARWUIZFDGYIZNVVWIBRSDSWZVHRUCCRNMEECZVCIFBBUZMZLPBQIGZQIGDRBG	No Truncation	-1	0.045455	35342.4416	0	1	0.78407	2.42092e-322
BW_20_1_111106004325_cidetd_msdeconv3331.txt	YYY_sp|P10030|PIFC_ECOLI Transcriptional repressor PifC OS=Escherichia coli (strain K12) GN=pifC PE=1 SV=1	None	EVENPKEADESPMNAIUGQRGBUPDBDMVNYTSITVGWFQOITYWYNHZLATLDQYFCATTKOVRTDGSNCIKPNGSDWSMBBAWZMMNABCEEORNRVQCWMCLNZZBDLMRWWABBKUWMHRYCNGFDNQPBALFKVYRSABFVSGHHQNFRIEBIUUSBMNBFFLKKORFQZOHHOMZWEQGHILQBTZKAYPWWUIEITLRUELSUUTTETREMSTODYBMQTHRGYGGACRASFAYBISTHTACWOAUGMHFQWZSCYWINUTIFFNBCUIPGVGFZIDAAWUFEGAFZRQSIDZBDSMZRKPZRCBLHAETZSKKESNCIKLONLRKKVELLZWUTMFRKLLYUTBOTDZBTQMZG	No Truncation	-1	0.045455	45115.38468	0	1	0.71159	8.34971e-322
BW_20_1_111106004325_cidetd_msdeconv3363.txt	XXX_sp|P0AFK9|POTD_ECOLI Spermidine/putrescine-binding periplasmic protein OS=Escherichia coli (strain K12) GN=potD PE=1 SV=1	None	GULQGRPLCVTZTIALAEKAROMHDDAFRUFSRWUCRDQINRUKAWPITTVUFSAESEZNAPQKVVCPYSSAZPUQCYFYIODPDAZGOHKFLO	Truncation at C-Terminal Side	94	0.045455	11665.09816	0	3	1.1282	8.09E-127
BW_20_1_111106004325_cidetd_msdeconv3387.txt	ZZZ_sp|P60778|TSGA_ECOLI Protein TsgA OS=Escherichia coli (strain K12) GN=tsgA PE=1 SV=1	None	KNRUMZUSMCHZHOQCSMDUBADUYLKIFYKAQZOTHYQSRPHTOGEFVRQRAHDTGKKFGWPSIOHSFWPWHRFIHRVIFDLNBAAFATVGCNLUCLFQVPORPUSVQSDWIQBQDTFEZGHCRSMQIDLMBGCRNNASMZVYMYNQSGTAYPFCANCNMRQSCNULHUQBWMNSZADCCNKAICLLAQIGUCSHYNWMEDLOBVDKPZIOYRSQVCQZLFUTHNOQIGOFAIANZZCCDSPVWMDHVUIATBODULOGDZIUQCEVZLTFYLKIOEAUWFTZYWYSOZNGEBVRDUBQVIZABLGKWIAHRSUBGFPRYGUPANPWOEOSGGVBAWYCSKZCBGTUUZQNBOGYADCRSHHZQZYQWRFACHQQOWAZIBBEGAHIZWPKR	No Truncation	-1	0.045455	49390.43194	0	1	0.624	1.97626e-323
BW_20_1_111106004325_cidetd_msdeconv3471.txt	YYY_sp|P0AG67|RS1_ECOLI 30S ribosomal protein S1 OS=Escherichia coli (strain K12) GN=rpsA PE=1 SV=1	None	ZBALDYMTBGSQEUWOWITKPMGFNKNRDHHLWDMSDQITFIZOKGZHEAOVQWIFYADRSIHRSBBAKFIDSVMHZBEPYDQDYINHYTBLYCOIADNSMBBOUPBGRDSMDDWMCRQSURVAVOKHHSWNWKWFPIEFRGGDMHWMIPUUCNFDSCAYWHZCZTVKKABDNQSKZBPUDBLIATGAHSDNDLENKHWIZVPIRDGIMZORIFRYPLATBGZQTQTHOGBPSBMURDQUDZQRUIDIHOQEGQOILDIGGERIWTHMDFWKBUVMMBIDRBDTUYCROCNIGLGASQZGINCWGCNSNSWEKTCRMNCKNSATCCLPEVWHBMKLSNWDBNSDILNZTEDQDILVHWZDIYOPCWSTHEQVSQLGLHTQQSBSRNVEZDEQCI	Truncation at C-Terminal Side	394	0.045455	48775.20946	0	2	0.732	1.4822e-323
BW_20_1_111106004325_cidetd_msdeconv3501.txt	XXX_sp|P0AAA7|WZXE_ECOLI Lipid III flippase OS=Escherichia coli (strain K12) GN=wzxE PE=1 SV=1	None	BSPSZKGNQZVHQCHVYKLDQLEOHVZPFMMSASUYGKLESLEBDYZIYCCDFZAUZQVNGNFTDZOLAVTTAWIAKUHKTWVHQUQUOCCFYRWCOPCCCNOTMEQTNFEOSCPMCKIWTGQCRHADRIRFSPVRBYODSHVUHSVGEALFEWCLNGYPVBERISBVZMVCIVNIILHRKHETZAGBHBHLPOPNDOORVVRRBFQABSZGREIVEQNAOOLVECTNLREBWMUNMVNCRQMNCRVMQEFOGYCSGTAFRLFRSKPYDORDHAYOBYQZTVRUMMRNAWQEMSGIRUVLVVYVGYSTPLYHRQTYROBUMYNIVMHKEIWNIMRFEHGYMQYSTYEAABVZRLUBURCWYTPRDBEVA	Truncation at C-Terminal Side	369	0.045455	46718.37854	0	2	0.69226	4.94066e-324
BW_20_1_111106004325_cidetd_msdeconv449.txt	ZZZ_sp|P39221|YABQ_ECOLI Uncharacterized protein YabQ OS=Escherichia coli (strain K12) GN=yabQ PE=4 SV=1	None	NZYISTZRPIEPROPYSYNQKIGUQAGHQCUISUZMVPNULUGSVYVILZOB	No Truncation	-1	0.045455	6489.17366	0	1	1.3152	5.11E-66
BW_20_1_111106004325_cidetd_msdeconv521.txt	YYY_sp|P0ACG6|HOKD_ECOLI Toxic protein HokD OS=Escherichia coli (strain K12) GN=hokD PE=3 SV=1	None	TTWLSVSHNAZCWPVKFNRZLL	Truncation at N-Terminal Side	29	0.045455	2628.327115	0	2	1.3058	2.73E-24
BW_20_1_111106004325_cidetd_msdeconv669.txt	YYY_sp|C1P5Z7|SGRT_ECOLI Putative inhibitor of glucose uptake transporter SgrT OS=Escherichia coli (strain K12) GN=sgrT PE=1 SV=1	None	RTUWTOGZIIDINDZNVRIUCEGECMFIZQVEZDNIBULMFYZ	No Truncation	-1	0.045455	5469.189889	0	1	1.3439	1.25E-45
BW_20_1_111106004325_cidetd_msdeconv733.txt	XXX_sp|P76228|YNJI_ECOLI Inner membrane protein YnjI OS=Escherichia coli (strain K12) GN=ynjI PE=1 SV=2	None	EIPSFIYRATDKVRSDQISATTLZPYGITGHVZQRVPLHPO	Truncation at N-Terminal Side	305	0.045455	4774.51945	0	2	1.3324	2.75E-52
BW_20_1_111106004325_cidetd_msdeconv747.txt	YYY_sp|P45541|FRLC_ECOLI Fructoselysine 3-epimerase OS=Escherichia coli (strain K12) GN=frlC PE=1 SV=3	None	MNYODKMCKINEOPRYHIDLBBT	Truncation at C-Terminal Side	23	0.045455	3122.498675	0	2	1.4076	1.89E-28
BW_20_1_111106004325_cidetd_msdeconv879.txt	XXX_sp|P08201|NIRB_ECOLI Nitrite reductase (NADH) large subunit OS=Escherichia coli (strain K12) GN=nirB PE=3 SV=4	None	NBDDZGRZQCUSEPFPFQUALMAHRYCGKHLZV	Truncation at N-Terminal Side	814	0.045455	3956.547471	0	3	1.4316	1.32E-39
BW_20_1_111106004325_cidetd_msdeconv929.txt	ZZZ_sp|P30748|MOAD_ECOLI Molybdopterin synthase sulfur carrier subunit OS=Escherichia coli (strain K12) GN=moaD PE=1 SV=2	None	BATMEVHTEPVNUINNLVKTPEPCOBAKNKTNMDHNNLPQLEWGQCSNYNWWILOQOLVZWNVVQRMIUPFEEQERKDUED	No Truncation	-1	0.045455	10233.09608	0	1	1.3905	9.51E-107
BW_20_1_111106004325_cidetd_msdeconv2694.txt	ZZZ_sp|P27238|YFED_ECOLI Uncharacterized protein YfeD OS=Escherichia coli (strain K12) GN=yfeD PE=4 SV=3	None	RYQOHHOMICZOBRDQMIKHEIBSMWTOBBLNWOTLOFWKCFLBEFVTVRFYTPFLLVCIRGIFWRL	Truncation at N-Terminal Side	63	0.045161	9282.760105	0	7	0.70858	1.29E-87
BW_20_1_111106004325_cidetd_msdeconv3144.txt	ZZZ_sp|P0AEH5|ELAB_ECOLI Protein ElaB OS=Escherichia coli (strain K12) GN=elaB PE=1 SV=1	None	MTTYPKGETLUYLKRYKARSGLCWEMDPNKUOPZCITGWOCTISBTEVVGLAZQAPYQMYRILOSYILVGPVNNDZ	Truncation at N-Terminal Side	25	0.045161	9248.377806	0	7	0.73003	3.39E-102
BW_20_1_111106004325_cidetd_msdeconv2261.txt	XXX_sp|P0ABE5|C561_ECOLI Cytochrome b561 OS=Escherichia coli (strain K12) GN=cybB PE=1 SV=1	None	SLWNNERRPQGSKEIZOTOVMVPKRPDUILMRVBBGBTDVIEQIWRPTYPQNVLFLOCDSRQUNRBOTICADTYKDKDRTUNCSGWYETAVUEPHUHQOPZQLCRPQWZTGGUUTQVUZEUYNITVNMRLMRZTKEGEYNDIORPDSYZPIRSAYBOALCGVOCUWDRUDBMQQPZ	No Truncation	-1	0.045139	22445.13241	0	6	0.79236	4.05E-239
BW_20_1_111106004325_cidetd_msdeconv1212.txt	ZZZ_sp|P0ADC6|LPTG_ECOLI Lipopolysaccharide export system permease protein LptG OS=Escherichia coli (strain K12) GN=lptG PE=1 SV=1	None	SMVMLVFACCPGQECQQIAYOCWCIVDYIQYCBACQWTLOYMUMGWFWPUYFLDKFP	Truncation at C-Terminal Side	57	0.045082	7283.510441	0	5	0.53384	3.23E-72
BW_20_1_111106004325_cidetd_msdeconv1256.txt	YYY_sp|P76613|YPJC_ECOLI Putative uncharacterized protein YpjC OS=Escherichia coli (strain K12) GN=ypjC PE=5 SV=1	None	OKLOOHEWAIEQUHWGFVLNKYLDANTANYARQSZOBUPTTSNQYUCYBAVUOE	Truncation at C-Terminal Side	54	0.045082	7267.619742	0	5	0.52605	2.58E-72
BW_20_1_111106004325_cidetd_msdeconv1418.txt	YYY_sp|P0AE30|ARTM_ECOLI Arginine ABC transporter permease protein ArtM OS=Escherichia coli (strain K12) GN=artM PE=1 SV=1	None	FFGTHPECHFWYAPBLNVQGWTOWIIPCKEUSRWUOACNYVYZIHTFZYIIRSUPC	Truncation at N-Terminal Side	166	0.045082	7267.616814	0	5	0.52773	2.77E-75
BW_20_1_111106004325_cidetd_msdeconv2278.txt	YYY_sp|P26266|FEPE_ECOLI Ferric enterobactin transport protein FepE OS=Escherichia coli (strain K12) GN=fepE PE=1 SV=2	None	DYFLWVAOHKKVNTLNOEQMBALDSAEHUUEWNYLYSMNPSCIPIWKOFTWLYYP	Truncation at N-Terminal Side	322	0.045082	7271.810586	0	5	0.59877	8.01E-73
BW_20_1_111106004325_cidetd_msdeconv410.txt	ZZZ_sp|P39405|FHUF_ECOLI Ferric iron reductase protein FhuF OS=Escherichia coli (strain K12) GN=fhuF PE=1 SV=1	None	KIYRYGMORIFVQHOAEFFKLTRHLLNEHVGBPEFIMDVGADGDWGLUBIRQWEH	Truncation at N-Terminal Side	207	0.045045	6962.401998	0	5	0.90641	5.41E-72
BW_20_1_111106004325_cidetd_msdeconv2254.txt	ZZZ_sp|P0A7I7|RIBA_ECOLI GTP cyclohydrolase-2 OS=Escherichia coli (strain K12) GN=ribA PE=1 SV=1	None	VBNLBBFYQSNKVADMFLDWGGVZZLRHOUYFGYBTTZPRVZMFZTCIRMQHLUSDCNZTNCZIRWDBWTOSKNDLAMYBKRKDVAWMFQ	Truncation at C-Terminal Side	90	0.044974	11295.51046	0	8	0.59925	3.25E-122
BW_20_1_111106004325_cidetd_msdeconv2253.txt	ZZZ_sp|P60624|RL24_ECOLI 50S ribosomal protein L24 OS=Escherichia coli (strain K12) GN=rplX PE=1 SV=2	None	FBCDNKUIWGKVQKLTYODRNHEGPTBKRTTCFFEYHDEEDEHMDGPUKQULCNAQMDBNYYVBNDYFMIDSCGODSOKETLZIIQQMCN	Truncation at C-Terminal Side	90	0.044974	11294.19913	0	8	1	7.29E-111
BW_20_1_111106004325_cidetd_msdeconv424.txt	ZZZ_sp|P11519|FLMC1_ECOLI Protein FlmC OS=Escherichia coli (strain K12) GN=flmC PE=2 SV=1	None	UGUDRDCURYTRZPEVBBAALZOOYNQOHBFVEKRDNDABPZDVAPIEWBGVPDLUBTHQPSNPQHPRUR	No Truncation	-1	0.044944	8845.137415	0	4	0.91838	6.87E-91
BW_20_1_111106004325_cidetd_msdeconv660.txt	YYY_sp|P42911|PTPD_ECOLI N-acetylgalactosamine permease IID component OS=Escherichia coli (strain K12) GN=agaD PE=3 SV=1	None	EWWFFSKQHFSVWUHPTIEGRKWDIDDFPWPMVZMCZYCZQPU	Truncation at N-Terminal Side	220	0.044944	5581.764841	0	4	0.93549	1.45E-55
BW_20_1_111106004325_cidetd_msdeconv2589.txt	YYY_sp|P0AAR3|YBAK_ECOLI Cys-tRNA(Pro)/Cys-tRNA(Cys) deacylase YbaK OS=Escherichia coli (strain K12) GN=ybaK PE=1 SV=1	None	ECIWKEEGGGYOMETVONUDKGHIWUYSZWSZWRNOWQHQHPSKQGMCMROWIKFQBLCDIUUGNYYGYTFGQYZDVVITMMAWVCSBVIMUQNSMWQSRWURIWCTVILAWFW	Truncation at C-Terminal Side	114	0.044944	14860.74346	0	4	0.9863	4.78E-154
BW_20_1_111106004325_cidetd_msdeconv319.txt	ZZZ_sp|C1P620|YSHB_ECOLI Uncharacterized protein YshB OS=Escherichia coli (strain K12) GN=yshB PE=1 SV=1	None	QBYIANVQYBAOLCOTBVUZZTLOTUIAKGFCYMMD	No Truncation	-1	0.044872	4663.508396	0	3	1.0632	9.23E-42
BW_20_1_111106004325_cidetd_msdeconv1513.txt	XXX_sp|P32695|DUSA_ECOLI tRNA-dihydrouridine(20/20a) synthase OS=Escherichia coli (strain K12) GN=dusA PE=1 SV=4	NME	URSNRUKMYPENMDQGKYOKWZGEADVLGMKSMDMCUITLLOLIMZMIBKLHSEQFMBTSB	Truncation at C-Terminal Side	61	0.044776	7645.799314	0	3	0.81496	3.41E-71
BW_20_1_111106004325_cidetd_msdeconv1889.txt	ZZZ_sp|P16679|PHNL_ECOLI Alpha-D-ribose 1-methylphosphonate 5-triphosphate synthase subunit PhnL OS=Escherichia coli (strain K12) GN=phnL PE=1 SV=1	None	BNSULPPBLWLQIWAMCQZBIANQDHYCUPYQODNRTIKMRHZBBYUWHYDPOSAANUCDDCUGARAWVRREAPIGUCWFRVHYLONCEKFPTFVVGBDUZFMPAIWHZEYHSOCGEMKVBQQUDKOPZOUTDVNDCWNTFYNUIFHOIUCDDOZZDGSUKKRODUQCRDRANNVOVKRQPLMBOTSZFNDAOWFLSYDIVZRZLPQUVKESUYZHYGYYQCQTIK	No Truncation	-1	0.044776	29508.71975	0	3	0.62723	8.62488e-311
BW_20_1_111106004325_cidetd_msdeconv2215.txt	YYY_sp|P0A912|PAL_ECOLI Peptidoglycan-associated lipoprotein OS=Escherichia coli (strain K12) GN=pal PE=1 SV=1	None	GIUBHULZDVYYRGTIKKDPQOGZCMIRCOEPUW	Truncation at N-Terminal Side	139	0.044776	4466.349034	0	3	0.8743	7.88E-44
BW_20_1_111106004325_cidetd_msdeconv727.txt	XXX_sp|P32162|YIIS_ECOLI UPF0381 protein YiiS OS=Escherichia coli (strain K12) GN=yiiS PE=1 SV=1	None	MDWOAKVOPUQAAKFPYVKAVMICISDUTIFSE	Truncation at N-Terminal Side	66	0.044776	4135.888231	0	3	1.4281	3.70E-35
BW_20_1_111106004325_cidetd_msdeconv1452.txt	XXX_sp|P77188|ECPB_ECOLI Probable fimbrial chaperone EcpB OS=Escherichia coli (strain K12) GN=ecpB PE=1 SV=1	None	FRBFIECDVHINRRQEKIISSYRKKQZVPRUFHOEYYAUAQPVLSIGEIORQABKFF	Truncation at N-Terminal Side	165	0.044715	7346.124111	0	5	0.53494	6.21E-74
BW_20_1_111106004325_cidetd_msdeconv1613.txt	YYY_sp|P0AEG8|DSRB_ECOLI Protein DsrB OS=Escherichia coli (strain K12) GN=dsrB PE=2 SV=1	None	WKDRDPOHGPKAARADAFRFWLNQWPCMATZLKGRZFNENOCQBCGZRWFUZYTNVNACUTN	No Truncation	-1	0.044715	7766.896701	0	5	0.8299	4.65E-80
BW_20_1_111106004325_cidetd_msdeconv378.txt	YYY_sp|P0AEW9|K1PF_ECOLI 1-phosphofructokinase OS=Escherichia coli (strain K12) GN=fruK PE=3 SV=1	None	AQNTHIDTTVUCZGLDFNIOUPWQNETQDQTCEWLTYHZONAGMLQRUBNWQEKI	Truncation at N-Terminal Side	257	0.044643	6978.401764	0	5	0.85145	2.59E-73
BW_20_1_111106004325_cidetd_msdeconv1669.txt	YYY_sp|P0AEG8|DSRB_ECOLI Protein DsrB OS=Escherichia coli (strain K12) GN=dsrB PE=2 SV=1	None	WKDRDPOHGPKAARADAFRFWLNQWPCMATZLKGRZFNENOCQBCGZRWFUZYTNVNACUTN	No Truncation	-1	0.044643	7766.896701	0	4	0.91378	1.85E-71
BW_20_1_111106004325_cidetd_msdeconv1953.txt	YYY_sp|P0AAC8|ISCA_ECOLI Iron-binding protein IscA OS=Escherichia coli (strain K12) GN=iscA PE=1 SV=1	None	ASDCUARGIVHGNDWYMSQBYMROLGQFNCFPYNLAACDMNLZACCOCFUGKZTVNHNRWATVSKTRUWICQGAIDGLMFZQLSWWDZGZZDDHKYLZBQNWVPFFE	No Truncation	-1	0.044601	13009.01717	0	8	0.91285	3.96E-135
BW_20_1_111106004325_cidetd_msdeconv1957.txt	XXX_sp|P15286|FLK_ECOLI Flagellar regulator flk OS=Escherichia coli (strain K12) GN=flk PE=3 SV=2	None	UYRCAYYQIFTVPHOBEINMAODWCRGMTVILMVVUHETDPQZMKCCUZSRMPZHSECCNSSRIBHOCTNRMTMEVNWFLOYBVKHTPGBQVBNRPGLCBMH	Truncation at N-Terminal Side	229	0.044601	12762.99231	0	9	0.9182	1.56E-139
BW_20_1_111106004325_cidetd_msdeconv2229.txt	YYY_sp|P37746|RFBX_ECOLI Putative O-antigen transporter OS=Escherichia coli (strain K12) GN=rfbX PE=1 SV=4	M_Acetylation	MCFVYQAADTKLLPEHPVAQCUFVIWOZYLRMDKNEHUMLOHZBTGYOROOFMCLMURTCIQQAWYOWYNWFOSWNZOUYPBCUGDAIFFNFRLMITOOWHTTOGKOGDPSSYFUKLKPAGTLBNMLCLWWFZBWTPMBDCZNPWGOIAMZECPBHTTHSAYIOQQOWSZAITUCBKFRWFSFZEVSSBNZYZVGDPQLQUUCCHTYZFGCWOHEMHHCSAVZCLUKLRFFGQQUPNKGMCOOIAFFRMQZLQDYGHVSPAMQNHTANVIKPWERKYRPFRCFWVVDNNDAIOLDBMOTRMGFEZI	Truncation at C-Terminal Side	306	0.044586	39999.31078	0	6	0.56202	1.4822e-323
BW_20_1_111106004325_cidetd_msdeconv274.txt	ZZZ_sp|P16692|PHNP_ECOLI Phosphoribosyl 12-cyclic phosphate phosphodiesterase OS=Escherichia coli (strain K12) GN=phnP PE=1 SV=1	None	EAPPPLKBTPMQMPNPPDNCZEOZLNOTHCIZNKHVWSFRYHIU	Truncation at N-Terminal Side	208	0.044444	5533.537118	0	2	0.62702	1.55E-58
BW_20_1_111106004325_cidetd_msdeconv3648.txt	XXX_sp|P0ADC1|LPTE_ECOLI LPS-assembly lipoprotein LptE OS=Escherichia coli (strain K12) GN=lptE PE=1 SV=1	None	YOPLTCMAEDVCOBPBZZVURDBHLKFNKFZVIKOWQICHBEYYSCRERPDKVGSNK	Truncation at N-Terminal Side	136	0.044444	7322.911873	0	2	0.79586	2.25E-78
BW_20_1_111106004325_cidetd_msdeconv558.txt	ZZZ_sp|C1P615|IBSC_ECOLI Small toxic protein IbsC OS=Escherichia coli (strain K12) GN=ibsC PE=2 SV=1	None	GIGZQPMONBVOTMFYFQK	No Truncation	-1	0.044444	2513.244665	0	2	0.90786	1.04E-21
BW_20_1_111106004325_cidetd_msdeconv780.txt	XXX_sp|P0AD86|LPT_ECOLI thr operon leader peptide OS=Escherichia coli (strain K12) GN=thrL PE=3 SV=1	None	PPKOLNUZIIDAVEFIZQLZO	No Truncation	-1	0.044444	2773.908908	0	2	0.93004	3.80E-25
BW_20_1_111106004325_cidetd_msdeconv868.txt	XXX_sp|P76147|YNEF_ECOLI Uncharacterized protein YneF OS=Escherichia coli (strain K12) GN=yneF PE=4 SV=1	None	BHVYLZEHDKLOHFLGVRLIG	Truncation at N-Terminal Side	294	0.044444	2643.42847	0	2	0.92703	2.14E-24
BW_20_1_111106004325_cidetd_msdeconv1151.txt	XXX_sp|P0A908|MIPA_ECOLI MltA-interacting protein OS=Escherichia coli (strain K12) GN=mipA PE=1 SV=1	None	GMLOIHGHNIIPTIGLIHIUNOIKMKKGHCFUAZOTFIVN	Truncation at C-Terminal Side	40	0.044444	5012.020836	0	2	0.78434	9.53E-47
BW_20_1_111106004325_cidetd_msdeconv1175.txt	YYY_sp|P60720|LIPB_ECOLI Octanoyltransferase OS=Escherichia coli (strain K12) GN=lipB PE=1 SV=1	None	TCBAHRLHHHPFALINSLRHLAQ	Truncation at N-Terminal Side	190	0.044444	2685.885445	0	2	0.79432	6.29E-25
BW_20_1_111106004325_cidetd_msdeconv1645.txt	XXX_sp|Q2EER5|YMJC_ECOLI Putative uncharacterized protein YmjC OS=Escherichia coli (strain K12) GN=ymjC PE=5 SV=1	None	ZZLHVVLEMSSITWRTRQYKVWRLTOKPTMESCBLRSVNGERFQGNRCIWVIWIPQQGNE	No Truncation	-1	0.044444	7385.24553	0	2	0.81971	2.86E-69
BW_20_1_111106004325_cidetd_msdeconv2163.txt	ZZZ_sp|P67624|YHEU_ECOLI UPF0270 protein YheU OS=Escherichia coli (strain K12) GN=yheU PE=3 SV=1	None	DMIFSAZEYZUZMFKZBUKONUWIOACMLKGEHLGVCTENWPLTKFBUMVICLEBBRHWUSDKIWSHZZFCE	No Truncation	-1	0.044444	9264.72028	0	2	0.87699	3.50E-93
BW_20_1_111106004325_cidetd_msdeconv2883.txt	YYY_sp|P0AG40|RIBF_ECOLI Riboflavin biosynthesis protein RibF OS=Escherichia coli (strain K12) GN=ribF PE=1 SV=1	None	QPAHASRMKVANZFYRAFKKKQLHQNVETAAMOBQIQQMYFZACYMMFEOMNACDFLNBLSHVYISSNLUUFWTEVECOYEPUCQHBIQYFQPTRMBLIORDRBIUECMCSAPFEHCM	Truncation at C-Terminal Side	118	0.044444	14912.94785	0	2	0.9229	1.12E-152
BW_20_1_111106004325_cidetd_msdeconv3223.txt	ZZZ_sp|P07000|PLDB_ECOLI Lysophospholipase L2 OS=Escherichia coli (strain K12) GN=pldB PE=1 SV=4	None	HBRCYZRSAGBHQKBPANPWNDFDWNHYTUWKCCLKKZKGIIFVBIQWAFOUDNIAPADURNOFZTMKVDBCQYLFOZFOUPKWMBQMSVBZWLKYEVYZOVYLVFUGRPZVWAFGDZUUZMPOVSRYMECYDZGCMYOLBHHESEAFBKNZVBDPVKRVSMRPBBBQVNPYTROOOAIOHPASNLHWUBTVLANIFKHLWGRGKSYVASMUKZNUUUMBDZPQHUWMIPMYDAFYWLLPCWBSQSGCAFBCGKERFKDAFIMQRQAIEZOCAGEIRESAIVCFPOLITBDEQBWOROCEMTTWDVKWACWBFPBFOCMKNIAFZPNFGMCAUCEZSGDZ	No Truncation	-1	0.044444	43389.86121	0	2	0.67866	4.94066e-324
BW_20_1_111106004325_cidetd_msdeconv829.txt	XXX_sp|P0DPC4|YTIC_ECOLI Protein YtiC OS=Escherichia coli (strain K12) GN=ytiC PE=1 SV=1	None	YWPGUQTVLUZOLVAPLYDRVO	No Truncation	-1	0.044444	2965.867941	0	2	1.3679	5.10E-26
BW_20_1_111106004325_cidetd_msdeconv1388.txt	YYY_sp|P64636|YRFG_ECOLI GMP/IMP nucleotidase YrfG OS=Escherichia coli (strain K12) GN=yrfG PE=1 SV=1	None	AFCWWRDTDBEMELZMDYVFBVPRDZDRSCONWNLMKWUHCGYPPMTNVLBSQGMTQGNT	Truncation at N-Terminal Side	162	0.044355	7398.587623	0	5	0.53311	7.78E-80
BW_20_1_111106004325_cidetd_msdeconv1796.txt	YYY_sp|P75798|GSIC_ECOLI Glutathione transport system permease protein GsiC OS=Escherichia coli (strain K12) GN=gsiC PE=1 SV=1	None	HVMCZNILVMMCVSEEYVTVSIWOKNUWWVKGHKCDLMNNPEQYQECANYDGIACUDHGML	Truncation at C-Terminal Side	61	0.044248	7398.586706	0	5	0.55484	1.27E-71
BW_20_1_111106004325_cidetd_msdeconv2206.txt	YYY_sp|P69425|TATB_ECOLI Sec-independent protein translocase protein TatB OS=Escherichia coli (strain K12) GN=tatB PE=1 SV=1	None	YGRESLLAVNLLGKARYVMCLAPAVEGZHDATFPFFLLPFUTPWQEDSRGONFWLEFZOD	Truncation at N-Terminal Side	111	0.044248	7269.510358	0	5	0.57448	3.13E-78
BW_20_1_111106004325_cidetd_msdeconv3548.txt	YYY_sp|P0DP89|ILVGP_ECOLI Putative acetolactate synthase isozyme 2 large subunit OS=Escherichia coli (strain K12) GN=ilvG PE=5 SV=1	None	OFRKMVSTFSVUAIEBOLAWMHLGBNIVYVDKSOPMEQLLWTPVNZHVGHWWIIIWTQUISFQAYPVQLRRRKZBFNYUUGLQNNYBZZKSOVUT	Truncation at N-Terminal Side	232	0.044118	12215.67328	0	8	0.78772	1.10E-129
BW_20_1_111106004325_cidetd_msdeconv818.txt	YYY_sp|P0A7D4|PURA_ECOLI Adenylosuccinate synthetase OS=Escherichia coli (strain K12) GN=purA PE=1 SV=2	M_Acetylation	MOPKVAQRWQRVOOPRIFIBDVUBOKPT	Truncation at C-Terminal Side	28	0.044118	3983.119728	0	3	0.93385	9.63E-34
BW_20_1_111106004325_cidetd_msdeconv896.txt	ZZZ_sp|P76576|YFGM_ECOLI UPF0070 protein YfgM OS=Escherichia coli (strain K12) GN=yfgM PE=3 SV=1	None	GITICHOISKIKNUKNWSDEAZHSYCUEHTPVK	Truncation at N-Terminal Side	173	0.044118	4059.270866	0	3	0.94293	7.96E-42
BW_20_1_111106004325_cidetd_msdeconv1587.txt	XXX_sp|P0ACN4|ALLR_ECOLI HTH-type transcriptional repressor AllR OS=Escherichia coli (strain K12) GN=allR PE=1 SV=1	NME	SZIVNZRAWEMYPGWGPHOOSMOZCGZFWSOTSNNONFZTGGPKFQPGFSQCGBEEKYVBUQRV	Truncation at C-Terminal Side	64	0.044118	8114.196083	0	6	0.82528	1.01E-84
BW_20_1_111106004325_cidetd_msdeconv1713.txt	YYY_sp|P76558|MAO2_ECOLI NADP-dependent malic enzyme OS=Escherichia coli (strain K12) GN=maeB PE=1 SV=1	None	TAQYFVDBMMRAVGUMVDKMYMDWTACPRZIZVAUMFURNWAONVISGSAZLNNROQYZWVBPKKBISSDZDYEQHM	Truncation at C-Terminal Side	77	0.044118	9568.112414	0	6	0.84357	1.48E-104
BW_20_1_111106004325_cidetd_msdeconv2661.txt	ZZZ_sp|P71239|WCAE_ECOLI Putative colanic acid biosynthesis glycosyl transferase WcaE OS=Escherichia coli (strain K12) GN=wcaE PE=4 SV=2	None	NGCHZWHMTVLSIAHWFSQUYHTBSOLBWTNSEAHEHSYMIUZDSNVDPNPHBALQFFTZTEDKNVFRFDLCHGRCKRQUINZPGKTKWK	Truncation at N-Terminal Side	158	0.044118	11028.28723	0	3	1.0124	6.43E-124
BW_20_1_111106004325_cidetd_msdeconv897.txt	YYY_sp|P77506|YBDJ_ECOLI Uncharacterized protein YbdJ OS=Escherichia coli (strain K12) GN=ybdJ PE=4 SV=1	NME_Acetylation	VIELMPKHCTMUKZNFMZYELAWVMBVYLSWL	Truncation at C-Terminal Side	32	0.044118	4015.307758	0	3	1.3529	2.68E-41
BW_20_1_111106004325_cidetd_msdeconv2145.txt	XXX_sp|Q9XB42|YKFH_ECOLI Uncharacterized protein YkfH OS=Escherichia coli (strain K12) GN=ykfH PE=3 SV=1	None	CHSKHCGCWQRUFKYBSVLYZBTHCGUSFDKLVWLEHEOWWZBUKOLLCBVCRMQLBTMSFMCRNTUEEHQMA	No Truncation	-1	0.044025	9398.289557	0	7	0.8919	5.05E-97
BW_20_1_111106004325_cidetd_msdeconv2161.txt	XXX_sp|Q9XB42|YKFH_ECOLI Uncharacterized protein YkfH OS=Escherichia coli (strain K12) GN=ykfH PE=3 SV=1	None	CHSKHCGCWQRUFKYBSVLYZBTHCGUSFDKLVWLEHEOWWZBUKOLLCBVCRMQLBTMSFMCRNTUEEHQMA	No Truncation	-1	0.044025	9398.289557	0	7	0.92389	5.05E-97
BW_20_1_111106004325_cidetd_msdeconv2165.txt	XXX_sp|Q9XB42|YKFH_ECOLI Uncharacterized protein YkfH OS=Escherichia coli (strain K12) GN=ykfH PE=3 SV=1	None	CHSKHCGCWQRUFKYBSVLYZBTHCGUSFDKLVWLEHEOWWZBUKOLLCBVCRMQLBTMSFMCRNTUEEHQMA	No Truncation	-1	0.044025	9398.289557	0	7	1.0097	5.05E-97
BW_20_1_111106004325_cidetd_msdeconv2238.txt	XXX_sp|P96329|PIFA_ECOLI Phage T7 exclusion protein OS=Escherichia coli (strain K12) GN=pifA PE=4 SV=2	None	OCVINMOHVKLULISOOSQPFSTPMQSADUNGKSULMYWMIHSFBTQZMCRECIWKHZVNSMURKSNRNFFSYLPTDFZDDMBFDIKG	Truncation at N-Terminal Side	653	0.043956	11192.38283	0	7	0.59624	3.66E-115
BW_20_1_111106004325_cidetd_msdeconv656.txt	XXX_sp|P0ADJ3|YHJR_ECOLI Protein YhjR OS=Escherichia coli (strain K12) GN=yhjR PE=2 SV=1	None	NQORUBMHMKZIGRKTPPUIETDKGOZEUDMMYCVQNRVRFAGK	Truncation at N-Terminal Side	18	0.043956	5652.951334	0	4	0.92257	1.97E-58
BW_20_1_111106004325_cidetd_msdeconv662.txt	XXX_sp|P0CB62|YMIA_ECOLI Uncharacterized protein YmiA OS=Escherichia coli (strain K12) GN=ymiA PE=1 SV=2	None	ZOAYSHYFTUQQBZIANSBRKLSZBMCYCPSMMTCZUKTQIGISB	Truncation at N-Terminal Side	9	0.043956	5456.203186	0	4	0.93623	3.15E-58
BW_20_1_111106004325_cidetd_msdeconv351.txt	XXX_sp|Q6BF17|DGOD_ECOLI D-galactonate dehydratase OS=Escherichia coli (strain K12) GN=dgoD PE=1 SV=1	None	QHFGPUGRTECPRTLPEFOPINURZNESOIAPLPZNGQNZBWFPGFVAWPZ	Truncation at C-Terminal Side	51	0.043956	6250.327381	0	4	1.1419	7.71E-65
BW_20_1_111106004325_cidetd_msdeconv655.txt	YYY_sp|P24224|ACPS_ECOLI Holo-[acyl-carrier-protein] synthase OS=Escherichia coli (strain K12) GN=acpS PE=1 SV=3	None	SZBLSNEUDKGSYSLMWCWNRHQVWIENVKNHCGGCATNMNRZGWC	Truncation at N-Terminal Side	80	0.043956	5453.735168	0	4	1.336	1.19E-51
BW_20_1_111106004325_cidetd_msdeconv663.txt	YYY_sp|O32528|YPDI_ECOLI Uncharacterized lipoprotein YpdI OS=Escherichia coli (strain K12) GN=ypdI PE=3 SV=1	NME_Acetylation	KECPKTAOHKIGGZOLWYGLSCQRUEVZVLCMLCQNDDLCUPQQ	Truncation at C-Terminal Side	44	0.043956	5411.374951	0	4	1.3551	2.29E-58
BW_20_1_111106004325_cidetd_msdeconv1740.txt	YYY_sp|P0AE30|ARTM_ECOLI Arginine ABC transporter permease protein ArtM OS=Escherichia coli (strain K12) GN=artM PE=1 SV=1	None	FFGTHPECHFWYAPBLNVQGWTOWIIPCKEUSRWUOACNYVYZIHTFZYIIRSUPC	Truncation at N-Terminal Side	166	0.04386	7267.616814	0	5	0.54123	7.33E-75
BW_20_1_111106004325_cidetd_msdeconv1786.txt	YYY_sp|P0AE30|ARTM_ECOLI Arginine ABC transporter permease protein ArtM OS=Escherichia coli (strain K12) GN=artM PE=1 SV=1	None	FFGTHPECHFWYAPBLNVQGWTOWIIPCKEUSRWUOACNYVYZIHTFZYIIRSUPC	Truncation at N-Terminal Side	166	0.04386	7267.616814	0	5	0.54554	2.77E-75
BW_20_1_111106004325_cidetd_msdeconv1852.txt	YYY_sp|P0AE30|ARTM_ECOLI Arginine ABC transporter permease protein ArtM OS=Escherichia coli (strain K12) GN=artM PE=1 SV=1	None	FFGTHPECHFWYAPBLNVQGWTOWIIPCKEUSRWUOACNYVYZIHTFZYIIRSUPC	Truncation at N-Terminal Side	166	0.04386	7267.616814	0	5	0.54421	2.77E-75
BW_20_1_111106004325_cidetd_msdeconv712.txt	XXX_sp|P42905|PTPC2_ECOLI Putative N-acetylgalactosamine permease IIC component 2 OS=Escherichia coli (strain K12) GN=agaW PE=5 SV=1	None	AAAYVMPHGIFUMNZAMTNZODWGDMMGYDHSZSOZKOCOARUHRBKOARGOLE	Truncation at N-Terminal Side	79	0.04386	7122.700841	0	5	0.94205	3.26E-71
BW_20_1_111106004325_cidetd_msdeconv1692.txt	YYY_sp|P0AE48|YTFP_ECOLI Gamma-glutamylcyclotransferase family protein YtfP OS=Escherichia coli (strain K12) GN=ytfP PE=1 SV=1	None	GPGOOFEAYPSWOATNKDNHMFIHBMBZFPSRNKDFVBMEUDSHPLHGICCBAMFDCHAQTTDNHGGPMRPQYDREFBGHRZPWVQLVYYYSVRDZIDONZVCOSVSDDDNTE	No Truncation	-1	0.043779	13924.63612	0	9	0.55339	5.82E-154
BW_20_1_111106004325_cidetd_msdeconv1096.txt	YYY_sp|P0AAA7|WZXE_ECOLI Lipid III flippase OS=Escherichia coli (strain K12) GN=wzxE PE=1 SV=1	None	UQYMVGTVEPVDNPZVNEQEVEUTPZCZTTBECRTIUBUK	Truncation at C-Terminal Side	40	0.04375	4799.194407	0	3	0.50894	1.02E-43
BW_20_1_111106004325_cidetd_msdeconv1714.txt	XXX_sp|P0AEY8|MDFA_ECOLI Multidrug transporter MdfA OS=Escherichia coli (strain K12) GN=mdfA PE=1 SV=1	None	VDRNHIYPNSHSRWBDYYIUSNHEGSKCDPYEDMMPSEKLIVPGEDQNVNBOMTCDQBWYCGBHTOYIKFGTRCDLDD	Truncation at N-Terminal Side	332	0.04375	9567.074338	0	7	0.54996	1.08E-103
BW_20_1_111106004325_cidetd_msdeconv854.txt	YYY_sp|P29745|PEPT_ECOLI Peptidase T OS=Escherichia coli (strain K12) GN=pepT PE=1 SV=2	None	DWBSQDWQBZVMIQSLFKTHNLCTIILLKGYSYBPFOU	Truncation at N-Terminal Side	370	0.04375	4770.204023	0	3	0.94352	2.98E-44
BW_20_1_111106004325_cidetd_msdeconv687.txt	YYY_sp|P0A698|UVRA_ECOLI UvrABC system protein A OS=Escherichia coli (strain K12) GN=uvrA PE=1 SV=1	NME	UGRKRAMZNUEQMHAKDKZNPUCRWSAQHDZESSZWKNLZLVV	Truncation at C-Terminal Side	43	0.04375	5298.677544	0	3	1.3573	1.72E-54
BW_20_1_111106004325_cidetd_msdeconv1180.txt	ZZZ_sp|P0ABF6|CDD_ECOLI Cytidine deaminase OS=Escherichia coli (strain K12) GN=cdd PE=1 SV=1	None	FTWQUYGCRSSEYRNUDYBAGLVBLSNGHZPLVPQRAFSEOMWGLATVVZCIGZMRNCPUOKZIGSMHACFQAUFLEFGVHMHLYBPDZHZMA	Truncation at C-Terminal Side	93	0.043716	11178.21956	0	8	0.52503	9.48E-128
BW_20_1_111106004325_cidetd_msdeconv651.txt	ZZZ_sp|P0AA10|RL13_ECOLI 50S ribosomal protein L13 OS=Escherichia coli (strain K12) GN=rplM PE=1 SV=1	None	HURMYMSKYTZFMRUCAYMNMMNFQUCVSTUPOUZRTWYAYHTWR	Truncation at C-Terminal Side	45	0.043689	6148.176315	0	4	1.3288	2.43E-55
BW_20_1_111106004325_cidetd_msdeconv835.txt	ZZZ_sp|P69828|PTKA_ECOLI PTS system galactitol-specific EIIA component OS=Escherichia coli (strain K12) GN=gatA PE=1 SV=1	None	LRYFIIUPFTSNOIDLZWBMPWTEEZRUDIMOWVNEHNUMQPAPUQORQWGTVDNSVZ	Truncation at C-Terminal Side	58	0.043689	7701.272412	0	4	1.3682	3.37E-78
BW_20_1_111106004325_cidetd_msdeconv1264.txt	ZZZ_sp|P0A8A8|RIMP_ECOLI Ribosome maturation factor RimP OS=Escherichia coli (strain K12) GN=rimP PE=1 SV=2	None	PBGFHFSFQRFALFNUIKAKZGCTZIFTZEURLFLQLTESNGPTKMEMFRGLCTATNBRSCSDZKNGKZEVOSSYCRKOLBZKSCK	Truncation at N-Terminal Side	64	0.043605	10295.28705	0	7	0.52884	4.87E-113
BW_20_1_111106004325_cidetd_msdeconv2318.txt	ZZZ_sp|P41066|TRAK1_ECOLI TraK lipoprotein OS=Escherichia coli (strain K12) GN=traK PE=3 SV=1	None	OWWYSTAWFLAHNSYYRLLWGQKFEHTTUQYALMHQYSPLZFOMETIRPLQDUVYOOQNNWTCVLGTMCBHYSGGGEKYBSRZIULGDCNTI	Truncation at N-Terminal Side	150	0.04359	11730.24097	0	8	0.60799	1.04E-125
BW_20_1_111106004325_cidetd_msdeconv3362.txt	XXX_sp|P75976|YMFL_ECOLI Uncharacterized protein YmfL OS=Escherichia coli (strain K12) GN=ymfL PE=4 SV=2	None	QNWHKDSPYSPTNAREPMIVPWSWTFYTYBAGHKDRWVSMCOPHWWZBOIRVTDLHWMZMWKLOAGBDZKWEWKUMOILNMWOFLZZ	Truncation at C-Terminal Side	87	0.04359	11667.49991	0	8	0.76351	1.36E-117
BW_20_1_111106004325_cidetd_msdeconv108.txt	YYY_sp|P0AEW4|CPDA_ECOLI 3'5'-cyclic adenosine monophosphate phosphodiesterase CpdA OS=Escherichia coli (strain K12) GN=cpdA PE=1 SV=1	None	HHNSRTYSA	Truncation at N-Terminal Side	266	0.043478	1071.484605	0	1	0.50289	7.95E-09
BW_20_1_111106004325_cidetd_msdeconv1252.txt	ZZZ_sp|P0A8W2|SLYA_ECOLI Transcriptional regulator SlyA OS=Escherichia coli (strain K12) GN=slyA PE=3 SV=1	None	YPAGOVQYKHCGEZZUYKVNRPVICMSRBDPABUBIFYNKUOOSCETHTBTZCHGSIAM	Truncation at N-Terminal Side	85	0.043478	7320.559849	0	5	0.52403	2.51E-80
BW_20_1_111106004325_cidetd_msdeconv1416.txt	YYY_sp|P0AE30|ARTM_ECOLI Arginine ABC transporter permease protein ArtM OS=Escherichia coli (strain K12) GN=artM PE=1 SV=1	None	FFGTHPECHFWYAPBLNVQGWTOWIIPCKEUSRWUOACNYVYZIHTFZYIIRSUPC	Truncation at N-Terminal Side	166	0.043478	7267.616814	0	5	0.52738	2.77E-75
BW_20_1_111106004325_cidetd_msdeconv142.txt	XXX_sp|P0AD05|YECA_ECOLI Uncharacterized protein YecA OS=Escherichia coli (strain K12) GN=yecA PE=4 SV=1	None	QZRFQAVPC	Truncation at N-Terminal Side	212	0.043478	1076.015315	0	1	0.50535	6.47E-08
BW_20_1_111106004325_cidetd_msdeconv1426.txt	YYY_sp|Q46905|YGCO_ECOLI Ferredoxin-like protein YgcO OS=Escherichia coli (strain K12) GN=ygcO PE=3 SV=2	None	ITVMQQEVRWNLUGTIGLREWGERZVVALNVMEBYAWLGVAPEOOPCTWBCQNKWKUWLUUTLVPEIDTZADIQKBEGU	Truncation at C-Terminal Side	79	0.043478	9751.76784	0	7	0.54268	1.19E-103
BW_20_1_111106004325_cidetd_msdeconv1518.txt	YYY_sp|P77338|MSCK_ECOLI Mechanosensitive channel MscK OS=Escherichia coli (strain K12) GN=mscK PE=1 SV=1	None	BTWRAROQOEABWMDQLKQQLKMSFKVGDGTPSVFCEDUYKUZDLIZVUCDQQFQLBTCBT	Truncation at N-Terminal Side	1059	0.043478	7646.258504	0	5	0.53148	2.18E-81
BW_20_1_111106004325_cidetd_msdeconv1530.txt	ZZZ_sp|P0A729|YCEF_ECOLI Maf-like protein YceF OS=Escherichia coli (strain K12) GN=yceF PE=1 SV=1	None	HTISOYOGRFIIKQMVISZADQGPPQUHQWINUBBGAIZGDARFOFPPOUTSYP	Truncation at N-Terminal Side	140	0.043478	6854.130364	0	5	0.52774	7.72E-71
BW_20_1_111106004325_cidetd_msdeconv1564.txt	YYY_sp|Q46786|YGEF_ECOLI Putative uncharacterized protein YgeF OS=Escherichia coli (strain K12) GN=ygeF PE=5 SV=1	None	MWMLGSOHZRKIAKAQSVVRBQBYIBSMIYYPQWHEWIZPDBMMROFVGTWTMTSWNEKGY	Truncation at C-Terminal Side	61	0.043478	7778.706805	0	5	0.53496	1.40E-81
BW_20_1_111106004325_cidetd_msdeconv3680.txt	XXX_sp|P27243|RFAL_ECOLI O-antigen ligase OS=Escherichia coli (strain K12) GN=rfaL PE=1 SV=2	None	FQMEYDKLS	Truncation at N-Terminal Side	410	0.043478	1159.521955	0	1	0.81197	8.47E-07
BW_20_1_111106004325_cidetd_msdeconv500.txt	ZZZ_sp|P02921|MELB_ECOLI Melibiose carrier protein OS=Escherichia coli (strain K12) GN=melB PE=1 SV=2	None	DZAIDQRGDAVDVWHZLHSZSOHSAZYOEKKGDBPWQACOKHEVVKQMHMWVCLEBRGZRKVPGOVOIYSE	Truncation at C-Terminal Side	71	0.043478	8987.9253	0	6	0.92264	1.21E-92
BW_20_1_111106004325_cidetd_msdeconv670.txt	YYY_sp|P60240|RAPA_ECOLI RNA polymerase-associated protein RapA OS=Escherichia coli (strain K12) GN=rapA PE=1 SV=2	None	COYHBPFWVCCMCEWWMPIUENLRZLIMKEGNWUGMEYZAFK	Truncation at C-Terminal Side	42	0.043478	5507.709166	0	4	0.92356	4.95E-55
BW_20_1_111106004325_cidetd_msdeconv750.txt	YYY_sp|P15043|RECQ_ECOLI ATP-dependent DNA helicase RecQ OS=Escherichia coli (strain K12) GN=recQ PE=1 SV=5	None	AEGAVIFVPLNODBQRBFVTGTNL	Truncation at N-Terminal Side	585	0.043478	2744.41323	0	2	0.91656	7.33E-22
BW_20_1_111106004325_cidetd_msdeconv1217.txt	YYY_sp|P33230|RCBA_ECOLI Double-strand break reduction protein OS=Escherichia coli (strain K12) GN=rcbA PE=1 SV=2	None	AYTPWBWVPSIBGIWEHOHTYYZRPPOMGLNSGCQLNTWGBYVOWKGRITHIDVIGYK	Truncation at N-Terminal Side	11	0.043478	7283.61181	0	2	0.8049	1.60E-72
BW_20_1_111106004325_cidetd_msdeconv1383.txt	YYY_sp|P64448|YNBE_ECOLI Uncharacterized protein YnbE OS=Escherichia coli (strain K12) GN=ynbE PE=4 SV=1	None	DHPGKQQRNNQYGLPNLQKHSTSZOINZTQLRYFSSKCRZHEUGNOCMDCPYBYQLSEOHG	No Truncation	-1	0.043478	7641.475113	0	2	0.86756	6.67E-72
BW_20_1_111106004325_cidetd_msdeconv143.txt	YYY_sp|P76180|YDGK_ECOLI Inner membrane protein YdgK OS=Escherichia coli (strain K12) GN=ydgK PE=1 SV=2	None	RMEKSRRN	Truncation at N-Terminal Side	138	0.043478	1075.566895	0	1	0.83184	4.10E-05
BW_20_1_111106004325_cidetd_msdeconv1463.txt	ZZZ_sp|P18843|NADE_ECOLI NH(3)-dependent NAD(+) synthetase OS=Escherichia coli (strain K12) GN=nadE PE=1 SV=2	None	AIAUBEKMHZOANLKAUPETCICKLGRWKBHDRLIODADTFDIBWEERMVHNEGKEHWUDTQQNHRTAQYDBLPGRCBSKWG	Truncation at N-Terminal Side	193	0.043478	10130.47162	0	3	0.81501	4.29E-106
BW_20_1_111106004325_cidetd_msdeconv1485.txt	YYY_sp|P0ACQ0|RBSR_ECOLI Ribose operon repressor OS=Escherichia coli (strain K12) GN=rbsR PE=1 SV=2	None	ARHQPNKKKBZMOVDLNRADKBYEVQIMYVUONDHWPEEYNUDNFKDHYAHSYHCIHBOCCBTNKULTUYYQWKGGRBDWOIBLRZNRYIVUWDLVYY	Truncation at C-Terminal Side	98	0.043478	13005.62088	0	2	0.78352	6.97E-131
BW_20_1_111106004325_cidetd_msdeconv1585.txt	YYY_sp|P58042|RZOR_ECOLI Prophage outer membrane lipoprotein RzoR OS=Escherichia coli (strain K12) GN=rzoR PE=3 SV=1	None	SHVATDUDFHNUMCUKIOZTAVZLPYAVPBMEHKSMTNUUUBVPUBLUDRAIYEUKUNRTZ	No Truncation	-1	0.043478	7716.52312	0	1	0.81253	3.18E-77
BW_20_1_111106004325_cidetd_msdeconv1639.txt	YYY_sp|Q47270|NINE_ECOLI Prophage NinE homolog OS=Escherichia coli (strain K12) GN=ninE PE=3 SV=1	None	FHBOSPWFMSKGFIHDYKYTBPFSYOTBTKKHCOUDRUEKPWNBPEZPYEARRQHO	No Truncation	-1	0.043478	7616.940101	0	1	0.82116	1.02E-68
BW_20_1_111106004325_cidetd_msdeconv1777.txt	XXX_sp|P0ACC3|ERPA_ECOLI Iron-sulfur cluster insertion protein ErpA OS=Escherichia coli (strain K12) GN=erpA PE=1 SV=1	None	GIIAMMNKZPSLINQMQCBVTPMHKAQFELYZBLYCETOVBPWZLLZZOMSRRLLOYC	Truncation at C-Terminal Side	58	0.043478	7327.59951	0	3	0.92701	9.49E-73
BW_20_1_111106004325_cidetd_msdeconv1875.txt	YYY_sp|P0AFP2|ATL_ECOLI DNA base-flipping protein OS=Escherichia coli (strain K12) GN=atl PE=1 SV=1	None	UAACGALINYHIVIDNVKRQLMYCGLPWMLSMVMMMFCBWFVSVYDKZQWMAPFNSPPLFLAPYCAWFAUDWCIPPRQLDTFQVCZAVVBOYHUPTUBGQMZSOHGWLUCVAWWNCERUATYIQIFTSG	No Truncation	-1	0.043478	15675.64705	0	1	0.80876	5.87E-159
BW_20_1_111106004325_cidetd_msdeconv1909.txt	YYY_sp|P28306|MLTG_ECOLI Endolytic murein transglycosylase OS=Escherichia coli (strain K12) GN=mltG PE=1 SV=2	None	YQWIZYKYVUHGTUCLBKLWITUIUDZCTTDCWVDUIDKIKSROBAFAEAOKVITCF	Truncation at N-Terminal Side	283	0.043478	7328.04535	0	1	0.83828	7.54E-69
BW_20_1_111106004325_cidetd_msdeconv2313.txt	YYY_sp|P0AAY1|BSSR_ECOLI Biofilm regulator BssR OS=Escherichia coli (strain K12) GN=bssR PE=4 SV=1	None	RWKCBQQZYQESGFLPGDCEHUBPALLGEIIPOBEUUBYULROLSBMVWIDLSBTVIFWPMFZLCFDGFRKQIVC	Truncation at N-Terminal Side	52	0.043478	9381.048317	0	2	0.88356	1.61E-90
BW_20_1_111106004325_cidetd_msdeconv2849.txt	YYY_sp|P00903|PABA_ECOLI Aminodeoxychorismate synthase component 2 OS=Escherichia coli (strain K12) GN=pabA PE=1 SV=1	None	ZNGWMLTDPCACGNWTYFAPLSWFTNZRRNIAKQUVAWHRKIHOKRPTWHMPFABDARZBAQFRDHKWRAMYFVPLUFCEPFYNLRZGOZOQBIFWSMYUMRSSNKANGUSGUUCQGQVDFYMIWPKHCPSLIKTDHGDCZEMIHYKNRMUTDWQESNOCGGCNFLNDTHWUVOYIDDDDYIQKLBE	No Truncation	-1	0.043478	23579.09481	0	1	0.90809	6.47E-243
BW_20_1_111106004325_cidetd_msdeconv2927.txt	ZZZ_sp|P0A6W0|GLSA2_ECOLI Glutaminase 2 OS=Escherichia coli (strain K12) GN=glsA2 PE=1 SV=1	None	YNHHKENMWRBTWQYKQBGGBDNBSRRYNVYMCQASYVVLWBOLITSWRZSGOPUQUSHMDGACHGRHDNSUEAHHEASGAPYATOZAWTZVLSMLVWKGYZTOVZZPPKVOBEIUKLMUMLCREPUMARGUQCMNDTNGZNKYFSZRHLWPWFOKBHOUPTGPBTLLRAVWSMLLQSBUVQDOHLGCIVOUWTITVKYQFVOTLZSYLFQQEIPUQMDUOCPOEPKLDSYKEYWMYMCRGQKUFCBGWFYAESTUCRUDSYRTWYQNKGIQFOHCGRZPRLEMWMZOVOFSYLOABVGTOEUEAPSI	No Truncation	-1	0.043478	39691.26025	0	2	0.65447	1.97626e-323
BW_20_1_111106004325_cidetd_msdeconv2953.txt	ZZZ_sp|P0A972|CSPE_ECOLI Cold shock-like protein CspE OS=Escherichia coli (strain K12) GN=cspE PE=1 SV=2	None	DNZGLVCBDUKDCYQMHEQNOCTDCSQVFIDPGWZPQYPZMOUUUZABEYFPQLUOBAQRKLYHFWUDZ	No Truncation	-1	0.043478	9037.337238	0	1	1.0015	9.46E-83
BW_20_1_111106004325_cidetd_msdeconv3071.txt	ZZZ_sp|P0ADC6|LPTG_ECOLI Lipopolysaccharide export system permease protein LptG OS=Escherichia coli (strain K12) GN=lptG PE=1 SV=1	None	SMVMLVFACCPGQECQQIAYOCWCIVDYIQYCBACQWTLOYMUMGWFWPUYFLDKFPQBVFORKIQZFPGPHUNMVOASRDBSRLTAZSSGSSCNEYKWLYTNMFGDMMWAEORDMTKVCBBKRPDYQHPZHYNFRIRUSYEUOPKAEEIAGKZQFZISKWLSSANHAOZOWLCMHVYIMEDWOFGDQQYGBSKNPQZKQTUSKGKSCLRAOBYAHGKBEUKCDHSVMTMUVLGVCIDARHFLGLORDEBCCNYNTIUBAVMRCHWTZDHRKOYBKHOBHWWLLQOWBLNGTSTAIDFGOMWUYAYBDWGTUMONCVKDYQIPDCCTGENAOSUQCOQNHIZYMCOSPYKMLQRHFIONP	No Truncation	-1	0.043478	46099.79092	0	2	0.64346	1.97626e-323
BW_20_1_111106004325_cidetd_msdeconv3107.txt	YYY_sp|P69432|PGAD_ECOLI Biofilm PGA synthesis protein PgaD OS=Escherichia coli (strain K12) GN=pgaD PE=1 SV=1	None	VNCHTHZSKTYVRPFYCIAEKWRDAKWBVZWEZCFMOULBGSRZSPYQQMRHWCEIAOIZOUHOSLZFLPBUKHMDOHYUOHFHIUVYBPWFWIZPICLSTCGVYTFQKBLTAHNGRNHFZCDABRKFKFECCAKQW	No Truncation	-1	0.043478	17843.9364	0	1	0.94274	2.45E-184
BW_20_1_111106004325_cidetd_msdeconv3175.txt	ZZZ_sp|P0A812|RUVB_ECOLI Holliday junction ATP-dependent DNA helicase RuvB OS=Escherichia coli (strain K12) GN=ruvB PE=1 SV=1	NME	ZKVSVQFELGTIUGBMPINCQDQYTHTQVWULKTKKHVCEEDUEHLSWZPHHBBYDENPPLAKNZOYLORTCVMQSEVGFYNVWATEVYYMKVCMDIPEUCIRLDKOUGNYMZRMDWFIPFAOBPDOYHFHDHIHULSMTNPEZUYBIGRMWSCDTKPWZTOIGYMTVOTUVLYKRVQTFKSFPSPKRAPSHGNVPGFRDQBLOYLHZNANHQNSDSQBFEVBGESQFOMNAQMTTCGUWZZVUUPKHTDWSKBKVSLOFFDKUCNVOCNTNYOAVBYBTKLUKNZPRTDOBQUGIGSHTDLASQVYVSCEUFTMKOOZYWYGDTPHDRSDRADR	No Truncation	-1	0.043478	42321.93496	0	2	0.79199	1.23516e-322
BW_20_1_111106004325_cidetd_msdeconv3197.txt	XXX_sp|P0A8W0|NANR_ECOLI HTH-type transcriptional repressor NanR OS=Escherichia coli (strain K12) GN=nanR PE=1 SV=1	None	BVZEHWEGSALDWZQEIYLLIVHQLNSWDYYDZZZNDMHBDQIFBLEBQWDIOKTHZIQNHWHWGHAPKWNELNCSCRPDQCHMROIOKGPCSRPGZRECRFUYFYARHBHQUGPFDSNGKPVSDQCBKRCTOLHYUKTQCNEIRTAPEFAPIZDOOBQNKRHDFTCCRGEMZICFANBOBRGOBHCSOHSHRMBATNTVYTDBOLYHAEBSNYGZHQFPZPQKCCPKGUSADLIAOGHTSOOHYFSKTCSSULNUQVEEFGA	No Truncation	-1	0.043478	33079.65107	0	1	0.81854	5.97819e-322
BW_20_1_111106004325_cidetd_msdeconv3217.txt	YYY_sp|P0CE49|INSH1_ECOLI Transposase InsH for insertion sequence element IS5A OS=Escherichia coli (strain K12) GN=insH1 PE=3 SV=1	None	UIPQBFEYEHRRPOMNZNVGTLWUVOFCVVRYOQGTODVBAAHWQDBVYKEPYEFCKWZMWLKWYKFGKMQTPQOUYLGUUCZUSPBAAMBTBHCOIPNUZEMFRUPAAIZMMSWSTQCUCGRNMOOTRYISQNQDSVMQPOZRGMDOWTWTRUSBZTCYHOYOPCMIKBZPCBYZRZERKFBKQARHWUONQUONGKZPUTBAKLRGFVABQWNYEYYKVYZITIWOTQBOHBQUESOWDOUMHLYCGTDTLENUBYHENZEVSTPFOOZWMBBAZKOEIFTBMYITPKMYBKWCWAQWZQAFLIKBEPODDUHLFFLEDLMUEVFWZOIZUKZEYK	No Truncation	-1	0.043478	45409.93039	0	1	0.62211	2.42092e-322
BW_20_1_111106004325_cidetd_msdeconv3395.txt	YYY_sp|P75817|RLMC_ECOLI 23S rRNA (uracil(747)-C(5))-methyltransferase RlmC OS=Escherichia coli (strain K12) GN=rlmC PE=1 SV=1	None	FHYRHLIBETYSMGCTIOACBDTRIPTTNLPZUOMBAQBVHUERWCNDBRQLPMRQYUNVTDAAMZPYFBRTOWNSPRKWIBDOCKPOOASMZCSZSSFASECUVUREKLULOILWSIFKWCCTCSDMKBRCRMDOPMPFFFWOFIBCGPALQVSKQTGIVSMVAQBQSKMFDZKMHKLOGUQWHSBRKRIEFTPRZYNGILHAGCEPCYTWQKIOENUFLKNSDSYYOAEPQVVBTFIEDZYDEVGNDWQOKWSQLBALSPDOKOFURKITLTBETUBFBQCPBROOMBDYQRFOSTLQFAPSAPOLYLWTBCQSYDYLMEOTLOMHIWQHTVYZKKATDTOILGZNHSVAHALZGYGNFYHKMYQZSGLQWNA	No Truncation	-1	0.043478	47971.04178	0	1	0.64543	1.77864e-322
BW_20_1_111106004325_cidetd_msdeconv3611.txt	XXX_sp|P0AA10|RL13_ECOLI 50S ribosomal protein L13 OS=Escherichia coli (strain K12) GN=rplM PE=1 SV=1	None	NHBENKHBHIQECZZALNNWAICWOBNEAQONKGORDUPPPCBHLPRGWPIUOCOSBAMBBCHENEUQZFGGTPGMTWYWQMWQHAGKOTYFFGEEAYCGIQTNBMQWWLPSIOAWVELGRMRFQMEYLAINSGIHZORWLQ	No Truncation	-1	0.043478	18134.12471	0	1	1.1831	1.09E-180
BW_20_1_111106004325_cidetd_msdeconv3661.txt	YYY_sp|P0ADW8|YHEV_ECOLI Uncharacterized protein YheV OS=Escherichia coli (strain K12) GN=yheV PE=4 SV=1	None	ULYEMEAGMLESLEFCFVAPIYEBFQCAMTSFGGVQRICSSCVEQKVEEFSTSGYPZNITAZOKZV	No Truncation	-1	0.043478	7620.381883	0	1	1.2044	1.31E-73
BW_20_1_111106004325_cidetd_msdeconv3667.txt	XXX_sp|P0ACU0|YBIH_ECOLI Uncharacterized HTH-type transcriptional regulator YbiH OS=Escherichia coli (strain K12) GN=ybiH PE=1 SV=1	None	BGLDRWOPDNCBOBICYTFMPRDTOCKLHFKASVLNY	Truncation at N-Terminal Side	186	0.043478	4814.81486	0	1	1.17	1.94E-41
BW_20_1_111106004325_cidetd_msdeconv3843.txt	XXX_sp|P21420|NMPC_ECOLI Putative outer membrane porin protein NmpC OS=Escherichia coli (strain K12) GN=nmpC PE=5 SV=2	None	EHFKPSVHS	Truncation at N-Terminal Side	356	0.043478	1066.519575	0	1	1.2184	1.23E-06
BW_20_1_111106004325_cidetd_msdeconv3925.txt	XXX_sp|P21513|RNE_ECOLI Ribonuclease E OS=Escherichia coli (strain K12) GN=rne PE=1 SV=6	None	YBWGTYALHG	Truncation at N-Terminal Side	1051	0.043478	1181.022115	0	1	1.2433	1.64E-07
BW_20_1_111106004325_cidetd_msdeconv2366.txt	ZZZ_sp|P45543|FRLD_ECOLI Fructoselysine 6-kinase OS=Escherichia coli (strain K12) GN=frlD PE=1 SV=1	None	AOLNFWIAUIDHKBKOWBEAVWTEPCDNFZCUDTIEQAVNKUQHPANILGZUEIZRNDNBUCMCDLRBSRHWUTFQFFOAFAOWGIDNYFC	Truncation at C-Terminal Side	91	0.043367	11729.29538	0	8	0.61538	2.53E-123
BW_20_1_111106004325_cidetd_msdeconv2578.txt	ZZZ_sp|P0A7V0|RS2_ECOLI 30S ribosomal protein S2 OS=Escherichia coli (strain K12) GN=rpsB PE=1 SV=2	None	LGZQTOEHUECAUHEDLOMNPNVGBENRVDEOCGCMCMVZCPTQHPMYGQIPHRIFUDAALB	Truncation at N-Terminal Side	179	0.043307	7597.053969	0	5	0.62231	1.01E-82
BW_20_1_111106004325_cidetd_msdeconv1300.txt	ZZZ_sp|P29208|MENC_ECOLI o-succinylbenzoate synthase OS=Escherichia coli (strain K12) GN=menC PE=1 SV=2	None	TCHNCQUZZDKKNLALPKMEAGESMQTIGLSNUFVSYYVKIERMLLLKVZSAWZMSTOVO	Truncation at N-Terminal Side	260	0.043269	7267.404481	0	4	0.54131	4.29E-71
BW_20_1_111106004325_cidetd_msdeconv1835.txt	XXX_sp|P0AD07|YECF_ECOLI Uncharacterized protein YecF OS=Escherichia coli (strain K12) GN=yecF PE=4 SV=1	None	BISKTODCNKMAERWAIUGPDPGGOLKIDZHHVOOSSYRRDWNESHNOKC	Truncation at C-Terminal Side	50	0.043269	6538.138763	0	4	0.8392	1.84E-61
BW_20_1_111106004325_cidetd_msdeconv1288.txt	XXX_sp|P0AFZ5|SULA_ECOLI Cell division inhibitor SulA OS=Escherichia coli (strain K12) GN=sulA PE=1 SV=1	None	BBEALCHOPCVNNVONDGTHHWUDGNRSPIWWMUBYFQRAMADDBOVSBBTGBIOKNADDKQVVHPS	Truncation at N-Terminal Side	102	0.043165	8321.106081	0	6	0.53977	1.02E-89
BW_20_1_111106004325_cidetd_msdeconv1618.txt	XXX_sp|P64496|YOAG_ECOLI Protein YoaG OS=Escherichia coli (strain K12) GN=yoaG PE=1 SV=1	None	CWYSCAQDHTWACWBEPFQTEBSKYRLIWWNOMMKHGVGANQHCWWBBMBGCHUHERPHG	No Truncation	-1	0.043103	7540.585773	0	5	0.54574	2.85E-79
BW_20_1_111106004325_cidetd_msdeconv1908.txt	XXX_sp|P62554|CCDB_ECOLI Toxin CcdB OS=Escherichia coli (strain K12) GN=ccdB PE=1 SV=1	None	APCTVKVKYFRPOZZCMAMAUGOLTLELCTKHQGEVNKQZZRALTISWONLVQTRCMKAI	Truncation at C-Terminal Side	60	0.043103	7327.671633	0	5	0.55488	4.74E-79
BW_20_1_111106004325_cidetd_msdeconv570.txt	ZZZ_sp|P08395|SPPA_ECOLI Protease 4 OS=Escherichia coli (strain K12) GN=sppA PE=1 SV=2	None	TOWQDOARNVGIYZBUKDEBDALRWQOGZNTBLHNSNFWYISAEFDRTIGLCMW	Truncation at N-Terminal Side	564	0.043103	6954.680553	0	5	0.921	7.03E-74
BW_20_1_111106004325_cidetd_msdeconv1419.txt	YYY_sp|P0AE74|CITT_ECOLI Citrate/succinate antiporter OS=Escherichia coli (strain K12) GN=citT PE=3 SV=1	None	KRTQNGVAYVCSHMPTWNUOKRSGGRZCSVLDNHDGNIYYQWTTUQSUINDSILHUCLIM	Truncation at C-Terminal Side	60	0.043103	7269.494852	0	5	0.81418	1.79E-79
BW_20_1_111106004325_cidetd_msdeconv2245.txt	ZZZ_sp|P0AFL9|PQIA_ECOLI Paraquat-inducible protein A OS=Escherichia coli (strain K12) GN=pqiA PE=2 SV=1	None	ARLWATLAGTZCMTLLEVVQSYZLGQTEHZGSBMZFBVMGEITZKNMSFNRFBUVBFMNUOQBSEFATERQLTQAIZAKHSVOHEHMAQTNHPILZQEUFEPPRRVQVCABKCDYACBAAKQLNRYQKKRENOMRATBPNUPRBFCBMVPYHBVKWQNYGBCWYKRVDNNYDKNYSDVNYHBQE	Truncation at C-Terminal Side	184	0.043062	22384.01353	0	9	0.86554	1.62E-250
BW_20_1_111106004325_cidetd_msdeconv628.txt	XXX_sp|P75849|GLO22_ECOLI Hydroxyacylglutathione hydrolase GloC OS=Escherichia coli (strain K12) GN=gloC PE=1 SV=1	None	FINBGYODFRCKCTERCRSSDUIUPKNTWGLSTYWFUVWFWULGQPBSUTMCIYMLDIACNU	Truncation at N-Terminal Side	153	0.042857	7862.918388	0	4	0.93307	4.84E-80
BW_20_1_111106004325_cidetd_msdeconv788.txt	ZZZ_sp|P33342|YEHC_ECOLI Probable fimbrial chaperone YehC OS=Escherichia coli (strain K12) GN=yehC PE=2 SV=1	None	SNYPBACTDZSTKFCTBMDSSOGSQPQIWQDOSPYHIESTFRMUHTUHCZP	Truncation at C-Terminal Side	51	0.042857	6254.493121	0	4	0.96366	2.56E-67
BW_20_1_111106004325_cidetd_msdeconv796.txt	YYY_sp|P63417|YHBS_ECOLI Uncharacterized N-acetyltransferase YhbS OS=Escherichia coli (strain K12) GN=yhbS PE=3 SV=1	None	CMNQGOOSTAFBSGCLFFWAIZLLHUPLPKQPDTRIAGD	Truncation at N-Terminal Side	128	0.042857	4656.186988	0	3	0.92561	3.52E-52
BW_20_1_111106004325_cidetd_msdeconv2087.txt	YYY_sp|P06965|DICC_ECOLI Repressor protein of division inhibition gene dicB OS=Escherichia coli (strain K12) GN=dicC PE=4 SV=1	None	QMKZBAUDKYDNCFQEBARUYVPYAFGBBOEZUTLWKYKTFKQOZHBBVNALSFQBACDWBNTLIEYLQYVEOVPA	No Truncation	-1	0.042857	9674.706509	0	4	0.91175	1.08E-97
BW_20_1_111106004325_cidetd_msdeconv2331.txt	XXX_sp|P75952|COMR_ECOLI HTH-type transcriptional repressor ComR OS=Escherichia coli (strain K12) GN=comR PE=1 SV=2	None	CZIONFGBUNVSWOUEMLOIKDBMVTAEDGPGNZTWWCYVKMLTICOPDHOAFTVTORKMRYNEBTGBZIBHYYHEBNFZUANKLYAIZTL	Truncation at C-Terminal Side	91	0.042857	11729.768	0	3	0.89539	4.63E-124
BW_20_1_111106004325_cidetd_msdeconv3045.txt	YYY_sp|Q47319|YFIP_ECOLI DTW domain-containing protein YfiP OS=Escherichia coli (strain K12) GN=yfiP PE=3 SV=2	None	LYELDYNANHSAOGETKLHGBWGSMOHFAUGKCMZEUSPABFICCQSVMYINGYHRTTAHYSSPGZGFUWTAHDCYGN	Truncation at C-Terminal Side	78	0.042857	9221.720734	0	3	1.101	2.91E-105
BW_20_1_111106004325_cidetd_msdeconv403.txt	ZZZ_sp|P00936|CYAA_ECOLI Adenylate cyclase OS=Escherichia coli (strain K12) GN=cyaA PE=1 SV=5	NME	MOYEAIWPEKKKAHDBIRHQTUZTOQLLRUOLZMVASWOREILCDL	Truncation at C-Terminal Side	46	0.042857	6251.557581	0	4	1.3884	7.39E-61
BW_20_1_111106004325_cidetd_msdeconv1156.txt	ZZZ_sp|P37349|DHAM_ECOLI Protein-lysine deacetylase OS=Escherichia coli (strain K12) GN=dhaM PE=1 SV=3	None	HPVCZVDLZTNFTLSERDGSMLMIDSCEBTDUQIQDVVYEKDFEHGEABIHBIMQELCQNIHPYAEFUEKNBZEBPBOCIGIGYRUQISAVAWF	Truncation at C-Terminal Side	94	0.042781	11179.23275	0	8	0.53501	4.12E-128
BW_20_1_111106004325_cidetd_msdeconv1202.txt	ZZZ_sp|P0ABF6|CDD_ECOLI Cytidine deaminase OS=Escherichia coli (strain K12) GN=cdd PE=1 SV=1	None	FTWQUYGCRSSEYRNUDYBAGLVBLSNGHZPLVPQRAFSEOMWGLATVVZCIGZMRNCPUOKZIGSMHACFQAUFLEFGVHMHLYBPDZHZMA	Truncation at C-Terminal Side	93	0.042781	11178.21956	0	8	0.53149	9.48E-128
BW_20_1_111106004325_cidetd_msdeconv2298.txt	XXX_sp|P42915|YRAJ_ECOLI Outer membrane usher protein YraJ OS=Escherichia coli (strain K12) GN=yraJ PE=2 SV=1	None	LCTIDCRIKEBUEUQYWOIDMGVEOBPDANCNPTLEYRSVYTAGZGZEVFYOMOWATDBGFKRMFFHMYNGIVWZDMASLBAEGYVCBZP	Truncation at N-Terminal Side	748	0.042781	11190.36742	0	8	0.60029	7.91E-124
BW_20_1_111106004325_cidetd_msdeconv2306.txt	ZZZ_sp|P64474|YDHL_ECOLI Uncharacterized protein YdhL OS=Escherichia coli (strain K12) GN=ydhL PE=4 SV=2	None	FGISEYOUZMKDURYQNTKZDRHZTGUALYUFCIITPDMZDCMLCGVYTREVYNCHNWHDAUFDTPRHDPQSHDLUVBG	No Truncation	-1	0.042763	9822.216748	0	6	0.59622	1.70E-107
BW_20_1_111106004325_cidetd_msdeconv2422.txt	ZZZ_sp|P0DP63|YBEH_ECOLI Putative protein YbeH OS=Escherichia coli (strain K12) GN=ybeH PE=5 SV=1	None	UVOESTKNBBSKPGTSMVEHQEGCKYVPQAZIMAUQFFUOOKBFCFYLCVNRTLKWIHOPIAHBFEDIESTWSEI	No Truncation	-1	0.042763	9491.784614	0	6	0.61428	9.49E-103
BW_20_1_111106004325_cidetd_msdeconv1098.txt	ZZZ_sp|P0CF53|INSD1_ECOLI Transposase InsD for insertion element IS2A OS=Escherichia coli (strain K12) GN=insD1 PE=4 SV=1	None	VYAIGRFVGEUQQPBTIIGAVGZGVMPBIIQMOVHNITOKVSSNMMYLCTNHYFZYUQSE	Truncation at C-Terminal Side	60	0.042735	7168.275081	0	5	0.52947	1.39E-79
BW_20_1_111106004325_cidetd_msdeconv1672.txt	YYY_sp|P0A9U8|YDIO_ECOLI Probable acyl-CoA dehydrogenase YdiO OS=Escherichia coli (strain K12) GN=ydiO PE=3 SV=1	None	MMPDEDOIFYFUEBERTWCMGZLZMURGASDOMKIRVRGHWYDDGKIMFZSVCIAABWC	Truncation at N-Terminal Side	324	0.042735	7458.652021	0	5	0.54486	6.04E-79
BW_20_1_111106004325_cidetd_msdeconv408.txt	XXX_sp|P76630|YGAZ_ECOLI Inner membrane protein YgaZ OS=Escherichia coli (strain K12) GN=ygaZ PE=1 SV=1	None	PYEZCEWHRLDLVMRHPWHZWDMPQICRCDUDKAYBDDFKWMDGUGNKASBBQMW	Truncation at C-Terminal Side	55	0.042735	6963.252851	0	5	0.91004	4.02E-73
BW_20_1_111106004325_cidetd_msdeconv464.txt	YYY_sp|P0ACH8|MELR_ECOLI Melibiose operon regulatory protein OS=Escherichia coli (strain K12) GN=melR PE=1 SV=1	None	QDSGPZIIQWMDWTFUTMBETUDDHNCHRZRUMQGVMAVFBLBKABLBNIVLINIIUG	Truncation at N-Terminal Side	244	0.042735	6962.307747	0	5	0.91565	2.44E-77
BW_20_1_111106004325_cidetd_msdeconv466.txt	YYY_sp|P39337|YJGM_ECOLI Uncharacterized N-acetyltransferase YjgM OS=Escherichia coli (strain K12) GN=yjgM PE=3 SV=2	None	OWHWEFIKLOZFCKSFIQFLCYDHPFHHYTDSOGNVWKGFBBEAGCZGKAYKZI	Truncation at N-Terminal Side	113	0.042735	6962.83728	0	5	0.91219	5.49E-71
BW_20_1_111106004325_cidetd_msdeconv602.txt	XXX_sp|P0AAB4|UBID_ECOLI 3-octaprenyl-4-hydroxybenzoate carboxy-lyase OS=Escherichia coli (strain K12) GN=ubiD PE=1 SV=1	None	LIGTNBNEHTETERRAFGFYSQGKQGVIRZLBBMBHQZTAPCTFOHHQRUGRHQAKFC	Truncation at N-Terminal Side	439	0.042735	6962.212723	0	5	0.93438	3.67E-76
BW_20_1_111106004325_cidetd_msdeconv608.txt	YYY_sp|P0ADD7|YJJQ_ECOLI Putative transcription factor YjjQ OS=Escherichia coli (strain K12) GN=yjjQ PE=1 SV=1	None	ZCZLVEPNMOVSQAYKSEULPGOZSEAPLQNUQKKKQKQQOSSFAKLMONGBGVVGK	Truncation at C-Terminal Side	57	0.042735	6962.379001	0	5	0.94038	1.18E-70
BW_20_1_111106004325_cidetd_msdeconv417.txt	ZZZ_sp|P0ACS9|ACRR_ECOLI HTH-type transcriptional regulator AcrR OS=Escherichia coli (strain K12) GN=acrR PE=1 SV=1	None	GFRATWOMPOZFVNNATFZZMUSIDITPLHNWQSOZHANDKOAIEVSWFCIHKV	Truncation at C-Terminal Side	54	0.042735	6962.346698	0	5	1.3877	3.75E-72
BW_20_1_111106004325_cidetd_msdeconv605.txt	YYY_sp|P0CF42|INSC3_ECOLI Transposase InsC for insertion element IS2F OS=Escherichia coli (strain K12) GN=insC3 PE=3 SV=1	None	EAETRIZSAYZANICAWGMIDHIKYDLIOHGMCWONDSQWSBUUDUMNOVKLYQ	Truncation at C-Terminal Side	54	0.042735	6962.421629	0	5	1.3409	5.09E-73
BW_20_1_111106004325_cidetd_msdeconv607.txt	ZZZ_sp|P36881|YADI_ECOLI Putative phosphotransferase enzyme IIA component YadI OS=Escherichia coli (strain K12) GN=yadI PE=3 SV=2	None	SYEHEANLFLKARQRKUZFQVYZNCVHUYZMVKHWBSHLLBBCFICYKHPYLKAR	Truncation at C-Terminal Side	55	0.042735	6964.163341	0	5	1.3392	2.45E-71
BW_20_1_111106004325_cidetd_msdeconv772.txt	ZZZ_sp|P77181|PAAY_ECOLI Phenylacetic acid degradation protein PaaY OS=Escherichia coli (strain K12) GN=paaY PE=3 SV=1	None	ZUANEWEZYCRTVHCZZKPGGFZUDNFNGADKLFFAHYZQ	Truncation at N-Terminal Side	156	0.042683	4872.904461	0	3	0.93154	2.37E-43
BW_20_1_111106004325_cidetd_msdeconv2059.txt	XXX_sp|P18033|TRAQ_ECOLI Protein TraQ OS=Escherichia coli (strain K12) GN=traQ PE=1 SV=1	None	IZGIEZSVTDOPGALFMWMUWCQDEEYRRWFYGNSSUFAQBCVGPSDGPAGSLAFHRNDECIPRACGLYVCPCMGADYBDWBVALUAVIMAHZM	No Truncation	-1	0.042683	10873.46887	0	3	0.86141	3.43E-111
BW_20_1_111106004325_cidetd_msdeconv2130.txt	ZZZ_sp|P0AED5|UVRY_ECOLI Response regulator UvrY OS=Escherichia coli (strain K12) GN=uvrY PE=1 SV=1	None	VKPILEYITGRGKMCKNADZGESQHTOGKHKIMWOUSDIMUEFBZHPSLGWLVEMHUWEGOELOYUZUUZUCUVTVCVOELGIAMRTUIYEABBMAHKM	Truncation at C-Terminal Side	99	0.042654	12645.61464	0	9	0.569	2.67E-133
BW_20_1_111106004325_cidetd_msdeconv2994.txt	XXX_sp|P0ABN5|DCUA_ECOLI Anaerobic C4-dicarboxylate transporter DcuA OS=Escherichia coli (strain K12) GN=dcuA PE=1 SV=1	None	VTYCHVCQRITEKYWTMNPTQIYYSBSDUAKBLHFSOZTIRGPCDAVUCRAFTNHIYRBYAHBEBFOEZZPYAZWFFCCGVQLHFRFVIOWMYFGFQHRKQVRAAS	Truncation at N-Terminal Side	327	0.042601	13359.58917	0	8	0.68534	4.50E-144
BW_20_1_111106004325_cidetd_msdeconv228.txt	ZZZ_sp|P63746|EUTS_ECOLI Ethanolamine utilization protein EutS OS=Escherichia coli (strain K12) GN=eutS PE=1 SV=1	None	UNIESESTUEAZOZMZHPIUFFO	Truncation at N-Terminal Side	88	0.042553	3153.648214	0	2	0.57177	5.86E-26
BW_20_1_111106004325_cidetd_msdeconv298.txt	XXX_sp|P0A6E6|ATPE_ECOLI ATP synthase epsilon chain OS=Escherichia coli (strain K12) GN=atpC PE=1 SV=2	None	FWRUYUMHOSUILKCBTIAM	Truncation at N-Terminal Side	119	0.042553	2775.521569	0	2	0.65919	3.06E-25
BW_20_1_111106004325_cidetd_msdeconv3538.txt	XXX_sp|Q2M7M3|YSAB_ECOLI Uncharacterized lipoprotein YsaB OS=Escherichia coli (strain K12) GN=ysaB PE=3 SV=1	None	NRKWPYISKHZLAKUASPCYQWASEEGHDKVZVPSMHCMBANZUFRAHLPVIALVDVCWTYMUCCLSWYNBQOPIDUPIIKUKPDZIOBRCUBPDUAUS	No Truncation	-1	0.042553	12203.89874	0	2	0.77085	1.27E-124
BW_20_1_111106004325_cidetd_msdeconv958.txt	XXX_sp|P76270|MSRC_ECOLI Free methionine-R-sulfoxide reductase OS=Escherichia coli (strain K12) GN=msrC PE=1 SV=2	None	TSQIVRAYLFNNYYVMLIWWPS	Truncation at C-Terminal Side	22	0.042553	2763.388295	0	2	0.95555	1.27E-24
BW_20_1_111106004325_cidetd_msdeconv2005.txt	XXX_sp|P64459|YNCJ_ECOLI Uncharacterized protein YncJ OS=Escherichia coli (strain K12) GN=yncJ PE=3 SV=1	NME_Acetylation	HVFMNDPWMEWZBTDGHONEMHFBDACKQNWOTWWHUHYNRRBIBSZGFNPBGMBVVVKYPIDVYFKZFGOUZYY	No Truncation	-1	0.042553	9872.229266	0	2	0.9667	4.98E-100
BW_20_1_111106004325_cidetd_msdeconv2133.txt	XXX_sp|P75987|IRAM_ECOLI Anti-adapter protein IraM OS=Escherichia coli (strain K12) GN=iraM PE=1 SV=1	None	DEULBOHGWMHDVTBVZORPDFOMAQOBKGFUDZBPMBEEHERQEGERPUPBRFFDQCHWZVFHYQBDDMUTAIPFOONWIVWQCYABYIAUVDQZDMHOTLLNSFO	No Truncation	-1	0.042553	14344.07277	0	2	0.9213	1.02E-143
BW_20_1_111106004325_cidetd_msdeconv299.txt	XXX_sp|Q06067|ATOS_ECOLI Signal transduction histidine-protein kinase AtoS OS=Escherichia coli (strain K12) GN=atoS PE=1 SV=1	None	YCVWANQKQTOQGVLQVGKOLC	Truncation at N-Terminal Side	586	0.042553	2775.456405	0	2	0.97452	2.08E-24
BW_20_1_111106004325_cidetd_msdeconv3057.txt	YYY_sp|Q46799|XDHA_ECOLI Putative xanthine dehydrogenase molybdenum-binding subunit XdhA OS=Escherichia coli (strain K12) GN=xdhA PE=2 SV=1	None	BQHVRPENDKPFBOUFSQAPDASAEWBCPUKMOHSLOPNUDDCFUATUBYZOAEOLBGLSBAMMCQSHLTZTSMUWRRVLVIFBQFETKUOQUTADPUATGKOTVNFDTSLZDUANEKFWLNBLOUEZIYRBGVNQWPFTKUANSPZWNVVOPMGZITQGZBKSTQYWCSQCVTIFVBKMOQLHFAUUEZMQLYBUIVCUSKGWSBAQSRRDGKARDRFKVZVMVAKNBRGRERVANCTBOKLOHKOOMYSREPGEUTWKUCCDMQRHAZTBRKQORLVYNTFONYPSAKKZWWASIOCISOUIPEHVQWFGWOTROFMTCYISVKBEBRNLMEBTHAUCSUMBOY	Truncation at N-Terminal Side	406	0.042553	44573.78754	0	2	0.60302	4.94066e-324
BW_20_1_111106004325_cidetd_msdeconv312.txt	ZZZ_sp|P0A8U6|METJ_ECOLI Met repressor OS=Escherichia coli (strain K12) GN=metJ PE=1 SV=2	None	GYOSBBSNTRPHYDHSYWWYULEBGODYWSKEWLIFADRRTPSGPVZZI	Truncation at N-Terminal Side	56	0.042453	6314.344528	0	4	0.69566	1.26E-64
BW_20_1_111106004325_cidetd_msdeconv342.txt	ZZZ_sp|Q46896|CAS1_ECOLI CRISPR-associated endonuclease Cas1 OS=Escherichia coli (strain K12) GN=ygbT PE=1 SV=1	None	QCKGAANEWUQRLVQGYTLREDZVYYVMDDQZIFWBBIVQLKGDGDMQBHSNP	Truncation at N-Terminal Side	252	0.042453	6313.282598	0	4	0.75409	2.48E-68
BW_20_1_111106004325_cidetd_msdeconv1601.txt	XXX_sp|P75826|LYSO_ECOLI Lysine exporter LysO OS=Escherichia coli (strain K12) GN=lysO PE=2 SV=2	None	IPGUTCSGPZNYAVHDDVRYFDMIVTWDNOSQRMRRWLNIFVVKSKLFDWIFYCLSCKCYOSIETILIICDRWRPGAAM	Truncation at C-Terminal Side	79	0.042453	9732.183578	0	4	0.8248	2.78E-101
BW_20_1_111106004325_cidetd_msdeconv331.txt	ZZZ_sp|Q9JMT4|YUAF_ECOLI Uncharacterized membrane protein YuaF OS=Escherichia coli (strain K12) GN=yuaF PE=4 SV=1	None	WIUABODIPBBTDTANGFYDAVAMDUWHNVIRERADLZYKVNQVQOKWQN	Truncation at N-Terminal Side	150	0.042453	6310.825161	0	4	1.0854	3.44E-60
BW_20_1_111106004325_cidetd_msdeconv395.txt	ZZZ_sp|P64506|YEBY_ECOLI Uncharacterized protein YebY OS=Escherichia coli (strain K12) GN=yebY PE=3 SV=1	None	WPDDUBMDQVYUSNSMVRLELKOVPPDRBSKCUSDDHOWGOYSHKHUS	Truncation at N-Terminal Side	65	0.042453	6314.502352	0	4	1.2794	1.89E-60
BW_20_1_111106004325_cidetd_msdeconv825.txt	ZZZ_sp|P76175|CLCB_ECOLI Voltage-gated ClC-type chloride channel ClcB OS=Escherichia coli (strain K12) GN=clcB PE=1 SV=2	NME_Acetylation	LOVWDAVMKNBYPEFEHWCSURFBSNKNUHNMUVBCFIKCVMTZSDNEGE	Truncation at C-Terminal Side	50	0.042453	6271.432549	0	4	1.3533	2.14E-67
BW_20_1_111106004325_cidetd_msdeconv2246.txt	XXX_sp|P0AD61|KPYK1_ECOLI Pyruvate kinase I OS=Escherichia coli (strain K12) GN=pykF PE=1 SV=1	None	LKGRZKSAEASCBVIADKZOEKGDRWLDAYYUYPCVGYGMGWQBHEPVFOWMTIBVFWIEPGSRCOFPOIDGGMMFAPNVQBWHAGUHWALM	Truncation at C-Terminal Side	92	0.042328	11296.13485	0	8	0.58744	1.24E-125
BW_20_1_111106004325_cidetd_msdeconv308.txt	XXX_sp|P0AB33|BSSS_ECOLI Biofilm regulator BssS OS=Escherichia coli (strain K12) GN=bssS PE=2 SV=1	None	RPVPQIQNRMOTYGGMVQASPUUGPFAQVQGUFVQLKCBVCNGL	Truncation at C-Terminal Side	44	0.042254	5094.696899	0	3	0.68485	3.96E-55
BW_20_1_111106004325_cidetd_msdeconv724.txt	XXX_sp|P33232|LLDD_ECOLI L-lactate dehydrogenase OS=Escherichia coli (strain K12) GN=lldD PE=1 SV=1	None	FQRCRTTRLWKQNOYWOQWSCSKGDKQFAWS	Truncation at C-Terminal Side	31	0.042254	4234.089405	0	3	0.92935	4.32E-37
BW_20_1_111106004325_cidetd_msdeconv1651.txt	YYY_sp|P09323|PTW3C_ECOLI PTS system N-acetylglucosamine-specific EIICBA component OS=Escherichia coli (strain K12) GN=nagE PE=1 SV=1	None	HREWHDHVVQUCNMGIHQFWBOOPRYENEFLYLSENOAIASYAGFRLOEKKBPUVKRLLOECCEKVPAGBNQIFQI	Truncation at C-Terminal Side	76	0.042254	9871.241826	0	3	0.80736	3.64E-102
BW_20_1_111106004325_cidetd_msdeconv2937.txt	YYY_sp|Q47706|UIDC_ECOLI Membrane-associated protein UidC OS=Escherichia coli (strain K12) GN=uidC PE=1 SV=3	None	IGBCOHMBRGHBYABGITWKEVFQUBDTGGHBZCOGBLSZAHPDIUCRVKBPLKTHKKQIGUIBYOYPILTEGIVRCICCVNIHUSVKVCRAIWASCDEONGAMAPIIUZTGZLZH	Truncation at C-Terminal Side	116	0.042254	13775.13977	0	3	0.98822	1.72E-155
BW_20_1_111106004325_cidetd_msdeconv3020.txt	XXX_sp|P08868|YUAZ_ECOLI Uncharacterized protein YuaZ OS=Escherichia coli (strain K12) GN=yuaZ PE=4 SV=2	None	YTCVAVUIOQIKGTQHAZFIKGAQCMANCKPWOPEQFVQYYYLNLHCFYYPLOWGRYPRPBCAGOMTLQHICZ	Truncation at N-Terminal Side	17	0.042208	9220.887028	0	5	0.70122	2.12E-93
BW_20_1_111106004325_cidetd_msdeconv3032.txt	YYY_sp|P37614|YHHL_ECOLI Uncharacterized protein YhhL OS=Escherichia coli (strain K12) GN=yhhL PE=4 SV=1	None	RBAOBARVPDCNICGBEKBVNSPCIWGAVBUDDEENWNGTEDKEYQAICULNPCYTDQPZDNLOFNOLFNNDVKO	Truncation at C-Terminal Side	75	0.042208	9221.986711	0	6	0.7168	7.06E-96
BW_20_1_111106004325_cidetd_msdeconv3034.txt	XXX_sp|P11866|TDCR_ECOLI Threonine dehydratase operon activator protein OS=Escherichia coli (strain K12) GN=tdcR PE=4 SV=2	NME_Acetylation	STCCHLRBDBEKEVWFGATBQBZIABWLEZGCPCEIMZNTKBBTOTWUAKBLKMCGZWLOYDPNREICKQE	No Truncation	-1	0.042208	8743.825518	0	6	0.70082	4.09E-94
BW_20_1_111106004325_cidetd_msdeconv2089.txt	XXX_sp|P45505|YFAH_ECOLI Putative uncharacterized protein YfaH OS=Escherichia coli (strain K12) GN=yfaH PE=5 SV=1	None	PKIIYHGIWMCGHOYZWKBMOKYZGYSSWTUUEGEHIWYRYCTMCUMRYKYIVWUUPOOSUBQOWQTI	No Truncation	-1	0.042208	9561.894678	0	6	0.8867	7.01E-86
BW_20_1_111106004325_cidetd_msdeconv2095.txt	XXX_sp|P45505|YFAH_ECOLI Putative uncharacterized protein YfaH OS=Escherichia coli (strain K12) GN=yfaH PE=5 SV=1	None	PKIIYHGIWMCGHOYZWKBMOKYZGYSSWTUUEGEHIWYRYCTMCUMRYKYIVWUUPOOSUBQOWQTI	No Truncation	-1	0.042208	9561.894678	0	6	0.88571	7.01E-86
BW_20_1_111106004325_cidetd_msdeconv3021.txt	XXX_sp|P64471|YDHI_ECOLI Uncharacterized protein YdhI OS=Escherichia coli (strain K12) GN=ydhI PE=4 SV=1	None	ATVISRSAPTCVQGSOOSDDTSIGYZBMIVNPNWWAYFQRGEAOBADPSRUYLLRQQASFTBMNMTCEUICYTLLQIY	No Truncation	-1	0.042208	9406.239796	0	6	1.1397	2.34E-104
BW_20_1_111106004325_cidetd_msdeconv722.txt	ZZZ_sp|P0AGK4|YHBY_ECOLI RNA-binding protein YhbY OS=Escherichia coli (strain K12) GN=yhbY PE=1 SV=1	None	PPYSEZKGEGKOLYAKLHQIIETAIDNELYQPMKTBKVAVDQ	Truncation at C-Terminal Side	42	0.042169	4942.54256	0	3	0.92007	2.20E-45
BW_20_1_111106004325_cidetd_msdeconv1125.txt	ZZZ_sp|P33363|BGLX_ECOLI Periplasmic beta-glucosidase OS=Escherichia coli (strain K12) GN=bglX PE=3 SV=2	None	BOBFUOBTGDFFUGOAGLKFFFLASRMSEULSKVTQHLBSRSHLCDLTPUIFCDBKBCMUMIWPBTEGRTR	Truncation at N-Terminal Side	694	0.042105	8870.194725	0	4	0.79848	3.30E-92
BW_20_1_111106004325_cidetd_msdeconv1455.txt	ZZZ_sp|P67729|YFEO_ECOLI Putative ion-transport protein YfeO OS=Escherichia coli (strain K12) GN=yfeO PE=3 SV=1	None	RRNOZDHRHQGNSNHCMKYQGURFPQGISINMWTVMTFERPKIDEUFYPQGNNUHBWWMLHSECFZRSASWGUANWWHPC	Truncation at C-Terminal Side	80	0.042105	10131.6467	0	4	0.8572	3.55E-108
BW_20_1_111106004325_cidetd_msdeconv1773.txt	ZZZ_sp|P0AEF8|DPPB_ECOLI Dipeptide transport system permease protein DppB OS=Escherichia coli (strain K12) GN=dppB PE=1 SV=1	None	WCLMCWLECWDQIVTFTZFNSLBYLBVOPIDBCGVKRDMNLKTNTIPUOZIADIPWSGEWDIBBDFNDMBZWGPUCUKRCFUUMQBNIRNVWTDPRMHPAFUFBFQEFLUDKRNLMQKUWNMWQZATORLAKGDPOTAAZYCVBDIBSBCCNHLFWHYTKWGSZIFNFVGFEOFWCFGUKCPBCPCIMFIQUZMODSBKMWWBDRHOECUSFNEWHLDPHGHPZZVRDVQFTNEMAESIQMBMAIGPMIEWANTCIO	Truncation at N-Terminal Side	82	0.042105	32450.58876	0	4	0.58297	1.4822e-323
BW_20_1_111106004325_cidetd_msdeconv1851.txt	YYY_sp|P0ACW0|YDAF_ECOLI Uncharacterized protein YdaF OS=Escherichia coli (strain K12) GN=ydaF PE=4 SV=1	None	QHVYVFUDLVNFSNQPQADYUMUUSSRIIFANFRKSLPWSMPEYFQIUTEB	No Truncation	-1	0.042056	6401.98293	0	4	0.83511	2.49E-65
BW_20_1_111106004325_cidetd_msdeconv1374.txt	ZZZ_sp|P43671|PQIB_ECOLI Paraquat-inducible protein B OS=Escherichia coli (strain K12) GN=pqiB PE=1 SV=2	None	SSTIICCUOZVDNAGGVYAUKADASGUDZNTHRUYPTLOYBMRORLFBGTAOSCQUGTE	Truncation at C-Terminal Side	59	0.042017	7250.87246	0	5	0.54353	5.29E-79
BW_20_1_111106004325_cidetd_msdeconv1522.txt	XXX_sp|P0ABM9|CCMH_ECOLI Cytochrome c-type biogenesis protein CcmH OS=Escherichia coli (strain K12) GN=ccmH PE=1 SV=1	None	DBCSGTUIRNKCELFIVZHTVSUQCHOLHNMDODTWBMUMPBGEIZTCWMBMQVOVFUAW	Truncation at C-Terminal Side	60	0.042017	7699.020352	0	5	0.54115	2.73E-75
BW_20_1_111106004325_cidetd_msdeconv1556.txt	YYY_sp|P0AE30|ARTM_ECOLI Arginine ABC transporter permease protein ArtM OS=Escherichia coli (strain K12) GN=artM PE=1 SV=1	None	FFGTHPECHFWYAPBLNVQGWTOWIIPCKEUSRWUOACNYVYZIHTFZYIIRSUPC	Truncation at N-Terminal Side	166	0.042017	7267.616814	0	5	0.53729	2.77E-75
BW_20_1_111106004325_cidetd_msdeconv1311.txt	YYY_sp|P77280|YDJJ_ECOLI Uncharacterized zinc-type alcohol dehydrogenase-like protein YdjJ OS=Escherichia coli (strain K12) GN=ydjJ PE=1 SV=1	None	UDVFPCGNRLAVVTDSNUZQSOLGAUIONZQITRBETZLPSBATSLASSALBKGHTWVOMBBVROUDDZOOFNBSVKUOOVWIC	Truncation at C-Terminal Side	84	0.041899	10704.82485	0	7	0.85783	1.30E-111
BW_20_1_111106004325_cidetd_msdeconv1359.txt	YYY_sp|P0ACH8|MELR_ECOLI Melibiose operon regulatory protein OS=Escherichia coli (strain K12) GN=melR PE=1 SV=1	None	LCCADAEASYLFZEFTFSMFGWUWCOGWOHNOPCOOQDKCKLKGUZIMHIFFMSNRZPGRGBKMNVTULKCZFKBKLSKUUVI	Truncation at C-Terminal Side	83	0.041899	10689.65557	0	7	0.83092	1.56E-112
BW_20_1_111106004325_cidetd_msdeconv1070.txt	ZZZ_sp|P10408|SECA_ECOLI Protein translocase subunit SecA OS=Escherichia coli (strain K12) GN=secA PE=1 SV=2	None	AIFOYUKTHAQKWZKRZWPVKHZMNOORMD	Truncation at N-Terminal Side	871	0.041667	4290.628253	0	3	0.51296	2.14E-38
BW_20_1_111106004325_cidetd_msdeconv1150.txt	ZZZ_sp|Q46901|CSE1_ECOLI CRISPR system Cascade subunit CasA OS=Escherichia coli (strain K12) GN=casA PE=1 SV=1	None	EWPWNHYYLKHELSODNOHEUQLMUNYVROUZALE	Truncation at N-Terminal Side	467	0.041667	5014.601779	0	3	0.51938	7.44E-41
BW_20_1_111106004325_cidetd_msdeconv1160.txt	ZZZ_sp|P0AFL3|PPIA_ECOLI Peptidyl-prolyl cis-trans isomerase A OS=Escherichia coli (strain K12) GN=ppiA PE=1 SV=1	None	BMKMHQSCULOYTNZQACPWCVTNTBVCIYARBBECGNGLFBAOWGFTZQNOEUOCSEKORBRONK	Truncation at C-Terminal Side	66	0.041667	8631.795091	0	6	0.53264	7.04E-89
BW_20_1_111106004325_cidetd_msdeconv280.txt	XXX_sp|P02413|RL15_ECOLI 50S ribosomal protein L15 OS=Escherichia coli (strain K12) GN=rplO PE=1 SV=1	None	GYKFTCRWMEZBWUSHQRQIPANKKCAKLVKHKR	Truncation at C-Terminal Side	34	0.041667	4269.067768	0	3	0.63811	2.24E-45
BW_20_1_111106004325_cidetd_msdeconv364.txt	XXX_sp|P30744|SDHM_ECOLI L-serine dehydratase 2 OS=Escherichia coli (strain K12) GN=sdaB PE=2 SV=2	None	HWCHPMZONSSDGUUVDAWVGES	Truncation at C-Terminal Side	23	0.041667	2834.479086	0	2	0.79809	1.91E-21
BW_20_1_111106004325_cidetd_msdeconv434.txt	XXX_sp|P77445|EUTE_ECOLI Ethanolamine utilization protein EutE OS=Escherichia coli (strain K12) GN=eutE PE=4 SV=1	None	GMKLRRGDICKAVTKTZTGGWKFWOMHSEGWBSACIBFGTAKWBPROBVKTPBYFOGURPQQML	Truncation at C-Terminal Side	64	0.041667	7864.815553	0	5	0.93199	3.97E-85
BW_20_1_111106004325_cidetd_msdeconv486.txt	XXX_sp|P75966|RLUE_ECOLI Ribosomal large subunit pseudouridine synthase E OS=Escherichia coli (strain K12) GN=rluE PE=1 SV=2	None	SAHOESWAPMALPPYPBOEOAOAWOKDLMORTBVYVGQLLNTGKVYOEDQRDHAWEDYN	Truncation at N-Terminal Side	158	0.041667	7862.92927	0	5	0.91939	2.51E-75
BW_20_1_111106004325_cidetd_msdeconv540.txt	YYY_sp|P0A8N7|EPMA_ECOLI Elongation factor P--(R)-beta-lysine ligase OS=Escherichia coli (strain K12) GN=epmA PE=1 SV=1	None	KSUKSEZUHQWONLUOGOH	Truncation at N-Terminal Side	306	0.041667	2850.629389	0	2	0.90639	8.60E-22
BW_20_1_111106004325_cidetd_msdeconv542.txt	ZZZ_sp|E2JKY7|LPMG_ECOLI mgtA leader peptide OS=Escherichia coli (strain K12) GN=mgtL PE=3 SV=1	None	ZDZNCYNBLYOGOOLKM	No Truncation	-1	0.041667	2469.69523	0	2	0.90819	9.83E-19
BW_20_1_111106004325_cidetd_msdeconv648.txt	XXX_sp|C1P607|IBSA_ECOLI Small toxic protein IbsA OS=Escherichia coli (strain K12) GN=ibsA PE=2 SV=1	None	IPYKGEEKUUTQODNIDRR	No Truncation	-1	0.041667	2554.083326	0	2	0.91911	1.92E-21
BW_20_1_111106004325_cidetd_msdeconv814.txt	XXX_sp|P0A9K1|PHOH_ECOLI Protein PhoH OS=Escherichia coli (strain K12) GN=phoH PE=1 SV=1	None	KIIMMGOEIIUOMWEMLAOB	Truncation at N-Terminal Side	334	0.041667	2856.884833	0	2	0.93007	1.87E-20
BW_20_1_111106004325_cidetd_msdeconv1901.txt	ZZZ_sp|Q9JMT2|YUAG_ECOLI Uncharacterized protein YuaG OS=Escherichia coli (strain K12) GN=yuaG PE=4 SV=1	None	MKOGHSUGNVRBHWERPOLKTLYSLHHMNLLIRESLKHDPIFIOCAEHDRGZPOFPQVZKKGIQSMGMFGAGYUFIFUPBIFAU	No Truncation	-1	0.041667	10512.9232	0	2	0.8287	4.83E-108
BW_20_1_111106004325_cidetd_msdeconv1985.txt	XXX_sp|P67603|YQFB_ECOLI UPF0267 protein YqfB OS=Escherichia coli (strain K12) GN=yqfB PE=1 SV=1	None	GNDVDNDVIZGIVTQDQZVLFWPBCOTTGLOUIGHPFTAWRVCQKELKWNYGKAIDORUVPQIFPSEBRTBTQOERGLGITRNGYGNLGMFFYHTIACTODPB	No Truncation	-1	0.041667	12512.98455	0	3	0.86594	1.78E-138
BW_20_1_111106004325_cidetd_msdeconv2003.txt	ZZZ_sp|P77503|YCJS_ECOLI Uncharacterized oxidoreductase YcjS OS=Escherichia coli (strain K12) GN=ycjS PE=3 SV=1	None	AYFWLGLQOEFVGIPSQFOOTGVPDKVDSSGTWFWBMVKZLGQAEFNSAIWGCWUQDMKKRCVMLQCKSTKOBSLONTBLBHEOZACCPREMQRRYCPRIWSFRVKBQGNKZVIVIFBDLYLLBUVAQHKQZUSGGQDTZEBIPNKZQDKSVTYFUSMPLTWIYAZNVZNBRO	Truncation at N-Terminal Side	178	0.041667	21422.58568	0	3	0.73534	2.93E-230
BW_20_1_111106004325_cidetd_msdeconv2487.txt	ZZZ_sp|P31121|MARB_ECOLI Multiple antibiotic resistance protein MarB OS=Escherichia coli (strain K12) GN=marB PE=4 SV=1	None	WREEVEZTYNLWONIPVSWQSKBGEWMWVTNRRQKHIWPZARHQRCPSKISIBQEPLMVNKHACOLQSYDKN	No Truncation	-1	0.041667	9140.528845	0	2	0.91116	1.02E-91
BW_20_1_111106004325_cidetd_msdeconv2687.txt	ZZZ_sp|P0AEG8|DSRB_ECOLI Protein DsrB OS=Escherichia coli (strain K12) GN=dsrB PE=2 SV=1	NME_Acetylation	IEQOEZBPLFNSLBDSVGSHHCGKVEGARPRSCRIIOALCDAMILTVHFKFVPYDAEGPAH	No Truncation	-1	0.041667	7069.980705	0	2	1.0018	4.50E-72
BW_20_1_111106004325_cidetd_msdeconv2857.txt	YYY_sp|P33591|NIKB_ECOLI Nickel transport system permease protein NikB OS=Escherichia coli (strain K12) GN=nikB PE=1 SV=2	None	MIGRFCFSDTSGSUORUNGVDRHAWGQDNTQBGRGSZEKYWDKFYFGZNBYMQUKQIBBGBFYPSMCAPLZVMDLOFPKLZOWBMPGAZDEIAGHFAKUBGPUVVBZALUSQKTFQOFMVNZYMDYVKWFGKYKWDNPFDLNDAWSMUQIMTZCUCBNRCCRANRZCSMTPGLKTZZQKMPPACYVTZMLSVSEUMIPOEDKHSFZNMAHQVMBSFKKRZSOKRQTYCQCEGNQVUQBDRZNQKRHIMFKLKWKGMUOAHCDKNDKRBPROGMUPKYPDMWAOVEKTDQGWHMWPQTGWSCIUVTHTLTOCAFR	No Truncation	-1	0.041667	39011.31849	0	1	0.64978	7.11455e-322
BW_20_1_111106004325_cidetd_msdeconv2929.txt	YYY_sp|P0ABW0|HCAC_ECOLI 3-phenylpropionate/cinnamic acid dioxygenase ferredoxin subunit OS=Escherichia coli (strain K12) GN=hcaC PE=1 SV=1	None	PQOFGBEAFEMHHGFTGNZGQZTWPUKTHGKBTABGDAQWHEVFDYNBBTVFBABKRBWPKVTMMKNWODZHLTKVTQMVK	Truncation at C-Terminal Side	81	0.041667	9824.982048	0	2	1.0283	7.36E-104
BW_20_1_111106004325_cidetd_msdeconv305.txt	ZZZ_sp|P27296|DING_ECOLI Probable ATP-dependent helicase DinG OS=Escherichia coli (strain K12) GN=dinG PE=1 SV=3	M_Acetylation	MUVQGTPBADUCVBURBLABGIEGGTIWSSGDMUNGZZWIBEKU	Truncation at C-Terminal Side	44	0.041667	5052.18093	0	3	1.1041	6.26E-48
BW_20_1_111106004325_cidetd_msdeconv3129.txt	ZZZ_sp|P10100|RLPA_ECOLI Endolytic peptidoglycan transglycosylase RlpA OS=Escherichia coli (strain K12) GN=rlpA PE=1 SV=1	None	EPURFOBFDSQLVCWMMGSBLZQHYCLRAFOCYEZMAGYBDPLNSSLZDAMZFUTAPDAOPYEVIQPBLCDQBQWSAVPLYLBMZYPUPZTFQUUTLGZDZGCIYVDQRKLFVGIKYALGIHKVHFCQUBONAWFAKGERQZKPWAZDFLBGKGOYGMTFCRGUZQMBVLINSTHYSCSHVQVWHLUYSUUEKRRSZSBSZDUMVAYDPLTBZPVFIULKLPNBBTYQFRTSGUMQCFLWFVNHFYKFNUCCDQCGHEOSBOIWSDPKESUNZWEMIQVAPBFKANHZNQLEWBDWYTNZTFGCKOYPEHZQFOIMAWNPICRFCVWSHQQNOCDBRGPZYLCBWDIKAWTOBEZVPMZHKL	No Truncation	-1	0.041667	45186.29934	0	2	0.60924	1.97626e-323
BW_20_1_111106004325_cidetd_msdeconv3205.txt	ZZZ_sp|P39328|YTFT_ECOLI Inner membrane ABC transporter permease protein YtfT OS=Escherichia coli (strain K12) GN=ytfT PE=1 SV=1	None	ECTBIBEYKEUOKPSYUATOABLKKAVHFQDZTVTCBVECSLTKDRUGHKTCUDSZMNFFLHWZPOPUZQKEUNDUITHUETVNHCIYFLUWNWQQGTIPBQWKIFDEPWHSYQSZMTKHWQRUAKVIPKOCCUQIKNCNLDRYGGMYFYOCPSBRERVUFQAQUSBTGTVMBQTRHWVMNMNRMQUGLGVDPZHBOYBDCBFGBKDVHRGKVHZGDZOCYAAKDYUDMFBLBAIFFEVSENCVYKAGZYGNOQQFFKDRVWELPSDPBPHRCNHNRQWKMZDSFCMBRCULRAWKLAWHDUMPFPUQMQOSCHSPTAKGZHPIDYHGPKUMAZDKAMKLA	No Truncation	-1	0.041667	42620.71291	0	1	0.72897	5.97819e-322
BW_20_1_111106004325_cidetd_msdeconv3209.txt	YYY_sp|P0AE26|ARAH_ECOLI L-arabinose transport system permease protein AraH OS=Escherichia coli (strain K12) GN=araH PE=3 SV=2	None	FLKDTHPGAYRDCMGYBBADNBIZKTICTQFYUSEWEKODSTHMPTKNUZLHABDDVWRGTGYUOFUANNCZFFQEMSCTHBQIAIVUIYBMUZVNHBDPIIUIDPRLRDMCMYTNPLHIZPVRZYTZKKPWLVCIOKDFAACRWYFBQEIPESQKKPFYLWTTIOWFBQCYZIZPREIZEBNBBDDDZLZNMQKFVIYTKDVZIRKZLSEHRRYQWKVRELYSQELNDECKVBIPOGGKOVHQMYPFMQBIGZRBWKEFQSIZUAABYQVQWSTNOPSMPYTHFASZPTPCUSDZOVPYFNDWUYMYFGKCURYTYYIRAFBFCAYN	No Truncation	-1	0.041667	41343.69183	0	1	0.70261	4.00193e-322
BW_20_1_111106004325_cidetd_msdeconv3297.txt	ZZZ_sp|P24242|ASCG_ECOLI HTH-type transcriptional regulator AscG OS=Escherichia coli (strain K12) GN=ascG PE=1 SV=4	None	MYDSOFTMGZSHSQUVSKBDZFYCYARGEWGGNOABZPUITPVYNTTPRIBQULBCCMUFSQSFIPLMGYTHMTDPGCNRONHMVWEQFPWMLYARQHGEPYUHGGMLUMOEQOFFTADARGQEGAWBCNDEPARLCYOGAIUIVWPPPWVUMDRCBRNYLTKKYFBZWTQDLAQQEYDPRWROATKLFUWSZDSEGGAKAINNKDVVBYIZOUTQCDLTGHYMFWQKYYZHNBPGHCDDHVQTDTNVQLTFTLTDISKBBFTTQSRIUFOKNZMCLYYBUQWWESENLZOZRKDMYWGHEKZOAYGLIKHANWGWPDASBFEMSOFGCWKWSYUH	No Truncation	-1	0.041667	42305.09512	0	1	0.73558	8.34971e-322
BW_20_1_111106004325_cidetd_msdeconv3393.txt	ZZZ_sp|P60390|RSMH_ECOLI Ribosomal RNA small subunit methyltransferase H OS=Escherichia coli (strain K12) GN=rsmH PE=1 SV=1	None	YGSUBMLUGEPUUNITZOMAKOHCFACSGCLCMARWYVFHBUMYHIRSZHAQPTRCANQLGWHNFHFOCGSOQUGHMVAUVFAOUETUKLMHUQBQSTANVFHYYPRSTITDIECDVANLNRCYOZGLEVGDSLYPQUOZVHDPGSQEYKYZLNNMVNSMUZFRWRLFNSZBGSKKCQOTQFAENKWWNOKACKZRLZYUKETPUAVPCOHPPFWIIUYOGIZRCKMRMBKTWHMBKZMVYOTVPAZBLQWZBQLUQHIWYAMUILCDASLRQCSSFCKDFINMRWMVCFRUGNNUGQYFHVFEPSKVFTKIW	No Truncation	-1	0.041667	39775.2851	0	1	0.7331	1.11165e-321
BW_20_1_111106004325_cidetd_msdeconv3413.txt	XXX_sp|P76466|YFAT_ECOLI Uncharacterized protein YfaT OS=Escherichia coli (strain K12) GN=yfaT PE=3 SV=2	None	NPNUQRDRPHMREFCWUZQIZGSEVTPQHPDAHSFGWSQNCUVKABNOSQZOKFDRQCGDHAMSUAIVRPPIBVILATFGLATFOHKPABTOWUMCITDGVHVKPVWQINQMKDAUUFRACVDRPFYUNOFGUADYPKMNNIDYIYBNWVAWIZWKRROKARPYPWAUHEBDNYRIEOMYBCRWLORKMAYIWSZAZIITGNQNALH	No Truncation	-1	0.041667	26193.6401	0	2	1.0224	4.27E-277
BW_20_1_111106004325_cidetd_msdeconv3473.txt	YYY_sp|P77444|SUFS_ECOLI Cysteine desulfurase OS=Escherichia coli (strain K12) GN=sufS PE=1 SV=1	None	IWMWLHEGNNTMFIMFRZPEQLEUKLIOAPEHKQETBYNAQVLPCQVSNNIDQVHCCQAVHSNABDSATMNSFODFUSYGDMOPKGONQQSPZHIBCEICHUZEGUYSSPLNZZTYLLAHALVILAWLVQTKVUPCVWUPEWOKKRGEZUUCLRNGVFGMYLNFTAPTPASNCCICDLHWFSEIWISHBRADGEZINHPADBTTZGVATRPFSRVRIUGETHUYWPCYDFLFEQUBYYHDAQWBWHAWDWCKFLKOBOWVSCDTVLRUEOETZUGGANNQMPLASFUNERFTAMBLKDLDSIKAVTAFMQDRLNOPMCDESUACPUQNHQERQHVCPBUNWHSSAYIRZYVFRETYOHFQYVPNGHYUEVSGWRTKYASKPFYRETCZWEOTGDPGDQC…	No Truncation	-1	0.041667	49916.72408	0	1	0.66382	1.77864e-322
BW_20_1_111106004325_cidetd_msdeconv419.txt	ZZZ_sp|P0DPC8|YMCF_ECOLI Protein YmcF OS=Escherichia coli (strain K12) GN=ymcF PE=1 SV=1	None	LNDBAYMBISEZNMSZASFMFTNATLSKKHMLCFBHZWTVSPNWQQGSLFADSDOMSZLFKZ	No Truncation	-1	0.041667	7348.3119	0	1	1.3812	4.55E-66
BW_20_1_111106004325_cidetd_msdeconv541.txt	ZZZ_sp|P63183|KUP_ECOLI Low affinity potassium transport system protein kup OS=Escherichia coli (strain K12) GN=kup PE=3 SV=1	None	DLMVGSIUDPDUGBLCDQLQAGPINZ	Truncation at N-Terminal Side	596	0.041667	2851.069751	0	2	1.3511	2.06E-26
BW_20_1_111106004325_cidetd_msdeconv543.txt	YYY_sp|P32166|MENA_ECOLI 14-dihydroxy-2-naphthoate octaprenyltransferase OS=Escherichia coli (strain K12) GN=menA PE=1 SV=1	None	BPITMZAYSFEIGRKAMDURQAUS	Truncation at N-Terminal Side	284	0.041667	2852.127891	0	2	1.3804	1.65E-23
BW_20_1_111106004325_cidetd_msdeconv649.txt	ZZZ_sp|P0AF93|RIDA_ECOLI 2-iminobutanoate/2-iminopropanoate deaminase OS=Escherichia coli (strain K12) GN=ridA PE=1 SV=2	None	OBYMLHPLYQNIVBMQGZHEPY	Truncation at N-Terminal Side	106	0.041667	2844.8283	0	2	1.3551	4.42E-22
BW_20_1_111106004325_cidetd_msdeconv659.txt	ZZZ_sp|P77277|EUTJ_ECOLI Ethanolamine utilization protein EutJ OS=Escherichia coli (strain K12) GN=eutJ PE=4 SV=1	None	IGNVWLACHELMHBHRPQEQWGSCGHPHWCOQNSZTNHCLOHBC	Truncation at C-Terminal Side	44	0.041667	5452.898515	0	2	1.4477	5.81E-55
BW_20_1_111106004325_cidetd_msdeconv691.txt	ZZZ_sp|P64567|YQGB_ECOLI Uncharacterized protein YqgB OS=Escherichia coli (strain K12) GN=yqgB PE=1 SV=2	None	DWNQMIQTAZUBWZWGFTGDMWQPELMGFOUPSIRQQGSDCVS	No Truncation	-1	0.041667	5296.618946	0	1	1.3256	1.17E-45
BW_20_1_111106004325_cidetd_msdeconv815.txt	ZZZ_sp|P09348|MOTA_ECOLI Motility protein A OS=Escherichia coli (strain K12) GN=motA PE=1 SV=1	None	IQGOMKHEEACDRFVQRAKBVSR	Truncation at N-Terminal Side	272	0.041667	2856.95188	0	2	1.3678	3.19E-24
BW_20_1_111106004325_cidetd_msdeconv845.txt	ZZZ_sp|P0A8S5|USPB_ECOLI Universal stress protein B OS=Escherichia coli (strain K12) GN=uspB PE=1 SV=1	None	MUGMHSFOATMUTONKGSZMGSDCWZLYFBPHOMPFITYGEYGVGLLDDU	Truncation at C-Terminal Side	50	0.041667	6249.994619	0	4	1.5046	4.11E-66
BW_20_1_111106004325_cidetd_msdeconv855.txt	XXX_sp|P33230|RCBA_ECOLI Double-strand break reduction protein OS=Escherichia coli (strain K12) GN=rcbA PE=1 SV=2	None	PSWNLQSEZDRYLKFYPDCTHSCDZERPQAWBWDSACUP	Truncation at C-Terminal Side	39	0.041667	4770.409738	0	2	1.3558	8.67E-46
BW_20_1_111106004325_cidetd_msdeconv931.txt	ZZZ_sp|P32696|PSPG_ECOLI Phage shock protein G OS=Escherichia coli (strain K12) GN=pspG PE=1 SV=2	None	IOEWEMRIENDDWHYMRTMZYYMYKSVIZLRIVZAHKTQCSZLEMEFDVIUUYRLWUBCTCLBPQOPQAIDVYFHBAAAI	No Truncation	-1	0.041667	10250.01855	0	1	1.341	1.10E-102
BW_20_1_111106004325_cidetd_msdeconv2645.txt	XXX_sp|P76196|YDIL_ECOLI Uncharacterized protein YdiL OS=Escherichia coli (strain K12) GN=ydiL PE=4 SV=2	None	MBLDGBMFTFKIWWGWHPHDRMHFPBNVBMAWKMPQDKYMMYOVNBBBOOKKUQEBVWHTIGFMGWOTOSGGOIZFYFABSEYYSKTMDBSHFGHVMUYIPRYDHMAMOUDDEIVQHM	No Truncation	-1	0.041502	15484.2943	0	10	0.98655	1.37E-153
BW_20_1_111106004325_cidetd_msdeconv1633.txt	ZZZ_sp|P0ADN0|VIAA_ECOLI Protein ViaA OS=Escherichia coli (strain K12) GN=viaA PE=1 SV=1	None	SWURHUKUHMDAULECQUGVVZELSOEDILILNCKMLKPPESSFVITQDCNOPWGORLGCRODHZMULBEPRYNKUBGNIWUPHSWDSBEVFOMVFKKPCD	Truncation at C-Terminal Side	101	0.041475	12995.87725	0	8	0.82583	3.94E-137
BW_20_1_111106004325_cidetd_msdeconv3360.txt	XXX_sp|P0AFK9|POTD_ECOLI Spermidine/putrescine-binding periplasmic protein OS=Escherichia coli (strain K12) GN=potD PE=1 SV=1	None	GULQGRPLCVTZTIALAEKAROMHDDAFRUFSRWUCRDQINRUKAWPITTVUFSAESEZNAPQKVVCPYSSAZPUQCYFYIODPDAZGOHKFLO	Truncation at C-Terminal Side	94	0.041451	11665.09816	0	8	0.7601	1.77E-127
BW_20_1_111106004325_cidetd_msdeconv1546.txt	YYY_sp|P00954|SYW_ECOLI Tryptophan--tRNA ligase OS=Escherichia coli (strain K12) GN=trpS PE=1 SV=3	None	SUUQLGMWFIVDTEQYFUZBKZNBMCIASTOEAESHMBIGPEHLESRQOYYZKRRVRASCBQNRYLWFQRAGGLYMLWKH	Truncation at C-Terminal Side	80	0.04142	10133.99008	0	7	0.53993	3.14E-110
BW_20_1_111106004325_cidetd_msdeconv1676.txt	YYY_sp|P0AE30|ARTM_ECOLI Arginine ABC transporter permease protein ArtM OS=Escherichia coli (strain K12) GN=artM PE=1 SV=1	None	FFGTHPECHFWYAPBLNVQGWTOWIIPCKEUSRWUOACNYVYZIHTFZYIIRSUPC	Truncation at N-Terminal Side	166	0.041322	7267.616814	0	5	0.54091	2.77E-75
BW_20_1_111106004325_cidetd_msdeconv2121.txt	ZZZ_sp|P65294|YGDR_ECOLI Uncharacterized lipoprotein YgdR OS=Escherichia coli (strain K12) GN=ygdR PE=1 SV=1	None	PMSOTMSCOFLQRLUGLOLNBRVWRTFICNDIOBRYKWATVQERQQURUPWSVSQPSKUQSLUBMRTDYTKY	No Truncation	-1	0.041322	9535.74159	0	5	0.88229	3.90E-95
BW_20_1_111106004325_cidetd_msdeconv2936.txt	XXX_sp|P76000|YCGI_ECOLI Putative uncharacterized protein YcgI OS=Escherichia coli (strain K12) GN=ycgI PE=5 SV=2	None	ARQPNGDBOQRYUSSZSNMWYWSORLSNFGTKZENNSNSALQFGAVKCFTZZFQTZGGKPBMEAFDSZPLKSPSFHKFSEGDSQTOBDDBVTQFIOHIALKDPOQMZBTTGTIGY	Truncation at C-Terminal Side	115	0.041304	13777.38152	0	9	0.68568	4.10E-154
BW_20_1_111106004325_cidetd_msdeconv2938.txt	XXX_sp|P62066|YCEQ_ECOLI Uncharacterized protein YceQ OS=Escherichia coli (strain K12) GN=yceQ PE=4 SV=2	None	KCIMCEGDDSDGWAGSTDFIAQYDOBUQYRTREIFROSDHMWFPRULGNEQSDQVVYSEMBMFNNTHLCTMKYKPTDICNWZMOTBOUTVONMSWABQSKWEEAIB	No Truncation	-1	0.041304	13429.73558	0	9	0.68907	5.37E-145
BW_20_1_111106004325_cidetd_msdeconv2946.txt	YYY_sp|P0AE30|ARTM_ECOLI Arginine ABC transporter permease protein ArtM OS=Escherichia coli (strain K12) GN=artM PE=1 SV=1	None	MNWOTQMFPEEVDQLPSHBVIQWGZVTQOKUPTZTVMVIEMAUGRURQFMYFFGTHPECHFWYAPBLNVQGWTOWIIPCKEUSRWUOACNYVYZIHTFZYIIRSUPC	Truncation at N-Terminal Side	115	0.041304	13776.92525	0	9	0.68974	1.10E-146
BW_20_1_111106004325_cidetd_msdeconv1534.txt	YYY_sp|P76161|REQ2_ECOLI Prophage antitermination protein Q homolog QuuQ OS=Escherichia coli (strain K12) GN=quuQ PE=3 SV=2	None	VWLZOHLKZIGWMSQWWGPCBEESAFMZQBIMQOUZIFYGCBVHENVNLVLTEY	Truncation at N-Terminal Side	196	0.041284	6851.591818	0	4	0.53357	4.39E-64
BW_20_1_111106004325_cidetd_msdeconv2330.txt	ZZZ_sp|P0AFS3|FOLM_ECOLI Dihydromonapterin reductase OS=Escherichia coli (strain K12) GN=folM PE=1 SV=1	NME	PCNNYHSOSSLMONQERIHRQLHHEWTGLFFQYZNOEQMURSQHHIBVVLGPWKUVLNYDIQYEMMLYRCCRRTSEVAKYTEECGHVCLUKA	Truncation at C-Terminal Side	92	0.041237	11726.27196	0	8	0.63102	2.22E-124
BW_20_1_111106004325_cidetd_msdeconv1659.txt	YYY_sp|P76256|TSAB_ECOLI tRNA threonylcarbamoyladenosine biosynthesis protein TsaB OS=Escherichia coli (strain K12) GN=tsaB PE=1 SV=1	None	STHNFPWPIMLICSDCQMCHANMNBOGVRTSFCRNKBEMHVVHQUGHHFRZWBERHNLATEFOZQCNAGUQSZHNTEHRI	Truncation at N-Terminal Side	151	0.041237	9872.240661	0	4	0.82124	1.71E-107
BW_20_1_111106004325_cidetd_msdeconv1945.txt	XXX_sp|P0AG00|WZZE_ECOLI ECA polysaccharide chain length modulation protein OS=Escherichia coli (strain K12) GN=wzzE PE=1 SV=2	None	VKVOAYRZITMHUTROFEGSDSNZNSMWIQGGRVAKLAWCTHBWAHPMTSUVGTNIPDCVTUWTRSCANYQZZGGNZRRLCAPIUVNFSPSGFFQLVQNNGBZTZEGEUBDZ	Truncation at C-Terminal Side	112	0.041237	13200.09288	0	4	0.82626	1.12E-152
BW_20_1_111106004325_cidetd_msdeconv2499.txt	YYY_sp|P76001|YCGJ_ECOLI Uncharacterized protein YcgJ OS=Escherichia coli (strain K12) GN=ycgJ PE=3 SV=1	None	NGPBABEOLBPTUBDSKUNCWRSFEKSOYSKQIRBHKNHYGGFZHZNUBIEGWNQPOPWCHYNYFGSPTMQDDLBHMKODBOGZKOPTHWVNDUGUWGZGKGVMGPLZMHBCIFEQPEIARF	No Truncation	-1	0.041237	15347.55359	0	4	0.88435	1.23E-166
BW_20_1_111106004325_cidetd_msdeconv1065.txt	YYY_sp|P37355|MENH_ECOLI 2-succinyl-6-hydroxy-24-cyclohexadiene-1-carboxylate synthase OS=Escherichia coli (strain K12) GN=menH PE=1 SV=2	None	DBBENUIVKQOENBVNPWPDPBYORDWENGLTAIUCCRCGEURSPNRCTGQE	Truncation at N-Terminal Side	200	0.041176	6466.571974	0	3	0.81544	5.28E-67
BW_20_1_111106004325_cidetd_msdeconv562.txt	YYY_sp|Q46927|TCDA_ECOLI tRNA threonylcarbamoyladenosine dehydratase OS=Escherichia coli (strain K12) GN=tcdA PE=1 SV=1	None	FRTYYCAMPOHRWOYVZNVEAHDCKOKMPPDN	Truncation at C-Terminal Side	32	0.041096	4364.58241	0	3	0.95454	7.65E-41
BW_20_1_111106004325_cidetd_msdeconv1315.txt	XXX_sp|P75746|YBGL_ECOLI UPF0271 protein YbgL OS=Escherichia coli (strain K12) GN=ybgL PE=1 SV=1	None	CYZKFIYHHMIVEOKZIWFMHTNSSTFKIPFMSVBVKFSVLEONFCDAFGYHLWNYLHHIWVSQWQYBLMWADTDWTWWCVGQUMOIQQNSLMCFVZYONZHAMKCGKYZKMBHOTERKTORQSTWAMEQCYVZUWTYLSGATCTWVAHYVTGGBEVTFLRORGCWMICAMKNWUPFSWYNTTKAZLVVAABKIRONVGESWGUVEKWLSCCGVLIFSHCVKTLKITGOSORQSHRUOKWKPHO	No Truncation	-1	0.041096	31144.64295	0	3	0.62219	7.71995e-318
BW_20_1_111106004325_cidetd_msdeconv377.txt	XXX_sp|P06968|DUT_ECOLI Deoxyuridine 5'-triphosphate nucleotidohydrolase OS=Escherichia coli (strain K12) GN=dut PE=1 SV=1	None	UFFDQPVFDOWUSYUPZRIKLWWMPOULCFYVIVIUUANTNLUEZN	Truncation at N-Terminal Side	105	0.041096	6314.330286	0	3	1.2171	1.03E-59
BW_20_1_111106004325_cidetd_msdeconv615.txt	XXX_sp|P39173|YEAD_ECOLI Putative glucose-6-phosphate 1-epimerase OS=Escherichia coli (strain K12) GN=yeaD PE=1 SV=2	None	LQZIFCPORYOBGYYLVTOVLLFLLTRPMCGVQOTDDZBSO	Truncation at C-Terminal Side	41	0.041096	5485.84914	0	3	1.4359	9.55E-51
BW_20_1_111106004325_cidetd_msdeconv2326.txt	YYY_sp|Q46865|MQSR_ECOLI mRNA interferase toxin MqsR OS=Escherichia coli (strain K12) GN=mqsR PE=1 SV=1	None	MILQPCCSTYNLERHNTMLZAIYWBYKUPSOULLLSFKAHAPCPIQWCWWYMOHKKKNWTERSYMYDFGDKQITCFHOVYWOWBGQBTW	Truncation at N-Terminal Side	9	0.041026	11729.36899	0	8	0.60397	2.86E-121
BW_20_1_111106004325_cidetd_msdeconv2678.txt	XXX_sp|P16690|PHNN_ECOLI Ribose 15-bisphosphate phosphokinase PhnN OS=Escherichia coli (strain K12) GN=phnN PE=1 SV=1	None	WDLMRENMLQSQGZGFLVPLSCAORVNOQVUEDZMVTNBIHDWCYLOSOWEAWUDPGMQNAIWKNCPLZLPFFHKQMYYIRFAARCVBZVTITWYAUIQHIMMDWKWBTZIOGCGQFCGMZ	Truncation at N-Terminal Side	64	0.041016	15306.40166	0	9	0.64156	3.04E-167
BW_20_1_111106004325_cidetd_msdeconv1182.txt	XXX_sp|P76486|YFBP_ECOLI Uncharacterized protein YfbP OS=Escherichia coli (strain K12) GN=yfbP PE=4 SV=2	M_Acetylation	MWNOULITLPVCZMGQISQKKBWELEWOHOSRZKRQEECGRKTQBGDLKCIHAWKE	Truncation at C-Terminal Side	56	0.040984	7257.524993	0	5	0.54638	2.25E-74
BW_20_1_111106004325_cidetd_msdeconv1198.txt	ZZZ_sp|P0C0T5|MEPA_ECOLI Penicillin-insensitive murein endopeptidase OS=Escherichia coli (strain K12) GN=mepA PE=1 SV=1	None	VQGWOCGFOFISMGELYCMDCIODVENOPNFOPFBKPNUGMHEUKFDLDQCNUVCV	Truncation at N-Terminal Side	218	0.040984	7315.540929	0	5	0.52613	5.58E-72
BW_20_1_111106004325_cidetd_msdeconv1260.txt	YYY_sp|P0A7N9|RL33_ECOLI 50S ribosomal protein L33 OS=Escherichia coli (strain K12) GN=rpmG PE=1 SV=2	None	ORYULBHGPHUWUWLEFPDSLQTOKPAPYCGMBKBALYAFKOEMKOMURCUUDVR	No Truncation	-1	0.040984	7476.507223	0	4	0.52286	1.39E-70
BW_20_1_111106004325_cidetd_msdeconv1486.txt	ZZZ_sp|P21169|DCOR_ECOLI Constitutive ornithine decarboxylase OS=Escherichia coli (strain K12) GN=speC PE=1 SV=2	None	REBZWVDORHKATYYTKAYGKISPHGLRVOUWYCIZNOVPVNLFTAZLKQKLMGCEDDI	Truncation at C-Terminal Side	59	0.040984	7459.700323	0	5	0.54488	2.36E-81
BW_20_1_111106004325_cidetd_msdeconv1542.txt	YYY_sp|P42632|TDCE_ECOLI PFL-like enzyme TdcE OS=Escherichia coli (strain K12) GN=tdcE PE=1 SV=2	None	VYNRCUYPKVQUONWGKCLRFDQTCFCWELORGSWVZSMDNLHAZBHVUIINDHLKG	Truncation at C-Terminal Side	57	0.040984	7267.655744	0	5	0.53863	7.36E-79
BW_20_1_111106004325_cidetd_msdeconv2272.txt	ZZZ_sp|P64471|YDHI_ECOLI Uncharacterized protein YdhI OS=Escherichia coli (strain K12) GN=ydhI PE=4 SV=1	None	MSCKWIFOOIVVAFUKIUMHMWHNSHKENFNWHFULIBQYAKGSBVSQUGNCKWMN	Truncation at C-Terminal Side	56	0.040984	7270.043947	0	5	0.59154	2.45E-71
BW_20_1_111106004325_cidetd_msdeconv2274.txt	YYY_sp|Q46835|YGHG_ECOLI Uncharacterized lipoprotein YghG OS=Escherichia coli (strain K12) GN=yghG PE=3 SV=1	None	YVKMRYMQTZLMZBAQIWLSRFVNUYRBCGVDRKHQVIPZYYEBPUGRGQYRWYOV	Truncation at N-Terminal Side	80	0.040984	7269.322046	0	5	0.58589	1.05E-74
BW_20_1_111106004325_cidetd_msdeconv2408.txt	ZZZ_sp|P0A8S5|USPB_ECOLI Universal stress protein B OS=Escherichia coli (strain K12) GN=uspB PE=1 SV=1	NME	UGMHSFOATMUTONKGSZMGSDCWZLYFBPHOMPFITYGEYGVGLLDDUVWDWSKFBS	Truncation at C-Terminal Side	58	0.040984	7268.970429	0	5	0.59642	2.44E-77
BW_20_1_111106004325_cidetd_msdeconv1209.txt	ZZZ_sp|P16684|PHNF_ECOLI Probable transcriptional regulator PhnF OS=Escherichia coli (strain K12) GN=phnF PE=1 SV=1	None	AVQAAEMZTGOVVRDBGGCHAMZZZVWIGFEODHLPEZPRBKWCQODTBNCRADKVHDVVG	Truncation at C-Terminal Side	61	0.040984	7284.41199	0	4	0.81895	3.53E-79
BW_20_1_111106004325_cidetd_msdeconv1257.txt	ZZZ_sp|P0AFA2|NARX_ECOLI Nitrate/nitrite sensor protein NarX OS=Escherichia coli (strain K12) GN=narX PE=1 SV=1	None	SSEEUCUBCOBKYOAFMNWDAQMFKAKKAMVQIFHOINOYFLFTBTCWDGDTHHF	Truncation at C-Terminal Side	55	0.040984	7270.644811	0	5	0.81285	4.77E-73
BW_20_1_111106004325_cidetd_msdeconv1327.txt	ZZZ_sp|P76159|LYSQ_ECOLI Probable prophage lysozyme OS=Escherichia coli (strain K12) GN=rrrQ PE=3 SV=1	None	MGLIAPAFFRMGIFDGBMOZKSTDENVRZLGACAKGIDKPIYWGENIQHSLZVSLBMLAMRPMA	Truncation at C-Terminal Side	64	0.040984	7267.07891	0	5	0.81516	7.30E-85
BW_20_1_111106004325_cidetd_msdeconv2158.txt	ZZZ_sp|P55138|YGCE_ECOLI Uncharacterized sugar kinase YgcE OS=Escherichia coli (strain K12) GN=ygcE PE=3 SV=2	None	WDPTNACSYPLUFSVSHCSOEYNIYKKOIVVCLWABTHQLDMQASMOIFPRRCTCFCFEUHLBVENSMROTHVASP	Truncation at N-Terminal Side	416	0.040881	9527.302181	0	6	0.59303	1.43E-102
BW_20_1_111106004325_cidetd_msdeconv3338.txt	YYY_sp|P0AGB0|SERB_ECOLI Phosphoserine phosphatase OS=Escherichia coli (strain K12) GN=serB PE=1 SV=1	M_Acetylation	MAWZMBGEYOVQQQVBSYYIRRGUNZERFMKVTRMHEARLWEZBYSPVUBOIDIQRMQGKZEDIZRAF	Truncation at C-Terminal Side	68	0.040816	8774.492781	0	6	0.76244	1.01E-90
BW_20_1_111106004325_cidetd_msdeconv420.txt	XXX_sp|P18310|SSBF_ECOLI Plasmid-derived single-stranded DNA-binding protein OS=Escherichia coli (strain K12) GN=ssbF PE=3 SV=3	None	MRNPILTFIOTVGYMZUDIDMVV	Truncation at N-Terminal Side	156	0.040816	2879.845843	0	2	0.89876	4.05E-23
BW_20_1_111106004325_cidetd_msdeconv550.txt	ZZZ_sp|P0DPC4|YTIC_ECOLI Protein YtiC OS=Escherichia coli (strain K12) GN=ytiC PE=1 SV=1	None	FDSHOFWBTGYIFUQSHGUUQA	No Truncation	-1	0.040816	2903.481989	0	2	0.9017	3.29E-22
BW_20_1_111106004325_cidetd_msdeconv634.txt	YYY_sp|P56980|REPL1_ECOLI Positive regulator of RepFIC repA1 expression OS=Escherichia coli (strain K12) GN=repL PE=4 SV=1	None	ZQPWHVTDVZQMHOLARGWBTVEK	No Truncation	-1	0.040816	3044.00063	0	2	0.90863	3.83E-22
BW_20_1_111106004325_cidetd_msdeconv1069.txt	ZZZ_sp|P0A8V2|RPOB_ECOLI DNA-directed RNA polymerase subunit beta OS=Escherichia coli (strain K12) GN=rpoB PE=1 SV=1	None	TMRBIGNKZACPTCOMEWZVQAPWHAZMYLBRIQYF	Truncation at N-Terminal Side	1306	0.040816	4513.59703	0	2	0.88591	1.79E-45
BW_20_1_111106004325_cidetd_msdeconv1351.txt	YYY_sp|P0AEG8|DSRB_ECOLI Protein DsrB OS=Escherichia coli (strain K12) GN=dsrB PE=2 SV=1	None	WKDRDPOHGPKAARADAFRFWLNQWPCMATZLKGRZFNENOCQBCGZRWFUZYTNVNACUTN	No Truncation	-1	0.040816	7766.896701	0	2	0.84449	1.70E-69
BW_20_1_111106004325_cidetd_msdeconv1399.txt	YYY_sp|P0A828|SMG_ECOLI Protein Smg OS=Escherichia coli (strain K12) GN=smg PE=3 SV=1	None	QVGVTIZFQMEPNHLWGMRYQKCMYULOSEFSVSYPRONSBKQPDCGQUOLYOKODWFMITEEIYMGVZLUPMZSNMFDCUP	Truncation at N-Terminal Side	75	0.040816	10687.59155	0	2	0.79515	2.58E-105
BW_20_1_111106004325_cidetd_msdeconv2693.txt	XXX_sp|P37614|YHHL_ECOLI Uncharacterized protein YhhL OS=Escherichia coli (strain K12) GN=yhhL PE=4 SV=1	None	ALSMDVHQZQTQEPUAAWWCUNDKLGGWVKOMKVRCCYHYKKPKRWGUNKPFHZATHKOOLROWFUSIINOUAGIAWUDZVYGAUOAKO	No Truncation	-1	0.040816	11808.7525	0	2	0.95071	1.99E-117
BW_20_1_111106004325_cidetd_msdeconv3023.txt	XXX_sp|P0ACE3|HHA_ECOLI Hemolysin expression-modulating protein Hha OS=Escherichia coli (strain K12) GN=hha PE=1 SV=1	None	SEVFTRTONFGEIQELMDWBDZHRHBAPVNWFHBEPEMBWVPMQOCLNRWIWQACANBYUPABFMLDFHNVF	No Truncation	-1	0.040816	9160.527438	0	2	1.0532	2.58E-96
BW_20_1_111106004325_cidetd_msdeconv3091.txt	ZZZ_sp|P0AC98|SATP_ECOLI Succinate-acetate/proton symporter SatP OS=Escherichia coli (strain K12) GN=satP PE=1 SV=1	None	PSAFVCWAFKBCSFWTCAGUIHFIOQQOUGVDKPBWATEVVVOTVAAEETEYFSICRDFOLHLNYECYWBSFSQTDZRCVKBVWPFUUVUMYDTEELCDLGRYHHYWULZRPFKLHWQBVVUSMRYLDQQTUFSDRCC	Truncation at N-Terminal Side	50	0.040816	17571.79067	0	2	0.97058	2.31E-187
BW_20_1_111106004325_cidetd_msdeconv421.txt	XXX_sp|P0A8Q3|FRDD_ECOLI Fumarate reductase subunit D OS=Escherichia coli (strain K12) GN=frdD PE=1 SV=1	None	RZVLWNEODLKIEEUDNGTDUB	Truncation at N-Terminal Side	97	0.040816	2881.142326	0	2	1.4096	8.05E-25
BW_20_1_111106004325_cidetd_msdeconv631.txt	XXX_sp|P43671|PQIB_ECOLI Paraquat-inducible protein B OS=Escherichia coli (strain K12) GN=pqiB PE=1 SV=2	None	OMETDGFPOUNGCCTYCUZKWS	Truncation at N-Terminal Side	524	0.040816	2917.515761	0	2	1.3819	7.14E-26
BW_20_1_111106004325_cidetd_msdeconv1570.txt	YYY_sp|P23873|HIPB_ECOLI Antitoxin HipB OS=Escherichia coli (strain K12) GN=hipB PE=1 SV=1	None	GTVCPDFIFBEDRYKSVSMHUGBTLBERYRMSCGCUVVGBZHFQAYTZIUDBCBIZEKAWKMDSROAWVTTAPBDSETCVWRLYRWST	No Truncation	-1	0.040698	10623.47028	0	7	0.54548	1.60E-118
BW_20_1_111106004325_cidetd_msdeconv1446.txt	YYY_sp|P52007|YECM_ECOLI Protein YecM OS=Escherichia coli (strain K12) GN=yecM PE=1 SV=3	None	FDNFTDCHUTDINPGHRGLLVVVWWFHEVUWNOKMUWKIKUYZASFRHNKSTVDLTAE	Truncation at N-Terminal Side	130	0.04065	7346.649552	0	5	0.53263	4.01E-77
BW_20_1_111106004325_cidetd_msdeconv1478.txt	YYY_sp|P0ADJ3|YHJR_ECOLI Protein YhjR OS=Escherichia coli (strain K12) GN=yhjR PE=2 SV=1	None	KUEAMHZSIUKFLLBDEZIIGQHETYKTUNAOUPDWRTZPMLVSTTGNYFGVTYSHFMKMDB	No Truncation	-1	0.04065	7623.661942	0	5	0.55098	2.61E-74
BW_20_1_111106004325_cidetd_msdeconv1574.txt	YYY_sp|P77338|MSCK_ECOLI Mechanosensitive channel MscK OS=Escherichia coli (strain K12) GN=mscK PE=1 SV=1	None	BTWRAROQOEABWMDQLKQQLKMSFKVGDGTPSVFCEDUYKUZDLIZVUCDQQFQLBTCBT	Truncation at N-Terminal Side	1059	0.04065	7646.258504	0	5	0.5673	2.68E-77
BW_20_1_111106004325_cidetd_msdeconv1605.txt	YYY_sp|P0ABR5|HCAE_ECOLI 3-phenylpropionate/cinnamic acid dioxygenase subunit alpha OS=Escherichia coli (strain K12) GN=hcaE PE=1 SV=1	NME_Acetylation	APBHCLUMTRIQSWKMHEKAWTFHLZBBGZHKOYGYYRPUCPSQRRPGRDQCHWVQW	Truncation at C-Terminal Side	57	0.04065	7285.705836	0	5	0.91454	3.85E-77
[truncated: 2,019 more rows]
