# Supplementary material for: SPECTRUM – A MATLAB Toolbox for Proteoform Identification from Top-Down Proteomics Data
Source: Sci Rep. 2019 Aug 2;9:11267. doi: 10.1038/s41598-019-47724-1 (PMC6677810; doi:10.1038/s41598-019-47724-1)
Supplement: Supplementary file 7 — Supplementary Table S1 - Search Parameters - SPECTRUM vs pTop [file 41598_2019_47724_MOESM7_ESM.xlsx]

## Sheet: Search Parameters with PST
	Search Parameters - SPECTRUM vs pTop
	PARAMETERS	SPECTRUM		pTop 1.2
	Fragment Tolerance	15 ppm		15 ppm
	Variable Modifications	N/A		Acetyl [ProteinN-term]
	Terminal Modifications	None N-Terminal Methionine Excision Acetylation N-Terminal Methionine Excision N-Terminal Acetylation		N/A
	Maximum Modifications per Sequence	Unlimited		4
	Precursor Error	500 Da		500 Da
	Maximum Mass	Unlimited		50000 Da
	Minimum Mass	Unlimited		N/A
	Tool-Specific Parameters	Filter Protein Database on Molecular Weight (MW)	Yes	Fixed Modifications	N/A
		Truncated Proteoforms	Disabled
		Fixed/ Chemical Modifications	N/A
		Mass Mode	M(Neutral)
		Peptide Sequence Tag (PST) Search	Enabled
		PST Length	3 to 6
		Tolerance for Each PST Hop	0.1 Da
		Tolerance for PST	0.45
		Scoring Components	In silico, w3=1
		Blind Post-Translational Modification (PTM) Search	Disabled
	N/A : Not applicable
