# Supplementary material for: SPECTRUM – A MATLAB Toolbox for Proteoform Identification from Top-Down Proteomics Data
Source: Sci Rep. 2019 Aug 2;9:11267. doi: 10.1038/s41598-019-47724-1 (PMC6677810; doi:10.1038/s41598-019-47724-1)
Supplement: Supplementary file 8 — Supplementary Table S2 - Summary Results - SPECTRUM vs pTop [file 41598_2019_47724_MOESM8_ESM.xlsx]

## Sheet: SPECTRUM vs pTop
	Results Comparison
	Sr. #	File Information True Protein: P62805 (Histone H4)	SPECTRUM		pTop
	1	HELA_pk13_sw1_66sc_mono	P62805		N/A
	2	HELA_pk17_sw1_140sc_mono	P62805		N/A
	3	HELA_pk18_sw1_160sc_mono	P62805		N/A
	4	HELA_pk18_sw2_160sc_mono	P62805		N/A
	5	HELA_pk19_sw1_210sc_mono	P62805		N/A
	6	HELA_pk19_sw2_255sc_mono	P62806		N/A
	7	HELA_pk19_sw3.1_147sc_mono	P62805		N/A
	8	HELA_pk20_sw1_205sc_mono	N/A		N/A
	9	HELA_pk20_sw2_202sc_mono	N/A		N/A
	10	HELA_pk20_sw3_215sc_mono	P62805		N/A
	N/A : Not applicable as no protein was found for these searches
	‡ : True protein not found/ not reported as top-identification
