# Supplementary material for: SPECTRUM – A MATLAB Toolbox for Proteoform Identification from Top-Down Proteomics Data
Source: Sci Rep. 2019 Aug 2;9:11267. doi: 10.1038/s41598-019-47724-1 (PMC6677810; doi:10.1038/s41598-019-47724-1)
Supplement: Supplementary file 10 — Supplementary Table S4 - Search Parameters - SPECTRUM vs TopPIC [file 41598_2019_47724_MOESM10_ESM.xlsx]

## Sheet: Search Parameters without PST
	Search Parameters - SPECTRUM vs TopPIC
	PARAMETERS	SPECTRUM		TopPIC 1.1
	Fragment Tolerance	15 ppm		15 ppm
	Variable Modifications	N/A		N/A
	Terminal Modifications	None N-Terminal Methionine Excision Acetylation N-Terminal Methionine Excision N-Terminal Acetylation		None N-Terminal Methionine Excision Acetylation N-Terminal Methionine Excision N-Terminal Acetylation
	Maximum Modifications per Sequence	Unlimited		500 Da
	Precursor Error	500 Da		N/A
	Maximum Mass	Unlimited		N/A
	Minimum Mass	Unlimited		Unlimited
	Tool-Specific Parameters	Filter Protein Database on Molecular Weight (MW)	Yes	Fixed Modifications	N/A
		Truncated Proteoforms	Disabled
		Fixed/ Chemical Modifications	N/A	Maximum mass shift	500 Da
		Mass Mode	M(Neutral)	Maximum Number of Mass shifts	1
		Peptide Sequence Tag Search	Disabled	Cutoff type	FDR
				Cutoff value	0.01
		Scoring Components	In silico, w3=1	PTM Localization List	Empty
		Blind Post-Translational Modification (PTM) Search	Enabled	Number of Combined Spectra	1
	N/A : Not applicable
