# Supplementary material for: SPECTRUM – A MATLAB Toolbox for Proteoform Identification from Top-Down Proteomics Data
Source: Sci Rep. 2019 Aug 2;9:11267. doi: 10.1038/s41598-019-47724-1 (PMC6677810; doi:10.1038/s41598-019-47724-1)
Supplement: Supplementary file 13 — Supplementary Table S7 - Search Parameters - SPECTRUM vs ProSightPC [file 41598_2019_47724_MOESM13_ESM.xlsx]

## Sheet: Search Parameters without PST
	Search Parameters - SPECTRUM vs ProSightPC
	PARAMETERS	SPECTRUM		ProSightPC 4.0
	Fragment Tolerance	15 ppm		15 ppm
	Variable Modifications	N/A		N/A
	Terminal Modifications	None N-Terminal Methionine Excision Acetylation N-Terminal Methionine Excision N-Terminal Acetylation		Accomodated During Annotated Database Generation
	Maximum Modifications per Sequence	Unlimited		500 Da
	Precursor Error	500 Da		N/A
	Maximum Mass	Unlimited		N/A
	Minimum Mass	Unlimited		N/A
	Tool-Specific Parameters	Filter Protein Database on Molecular Weight (MW)	Yes	Search Mode	Absolute Mass
		Truncated Proteoforms	Disabled
		Fixed/ Chemical Modifications	N/A
		Mass Mode	M(Neutral)	Fixed Modifications	N/A
		Peptide Sequence Tag Search	Disabled
		Scoring Components	In silico, w3=1	∆m Mode	FALSE
		Blind Post-Translational Modification (PTM) Search	Disabled
	N/A : Not applicable
