# Supplementary material for: SPECTRUM – A MATLAB Toolbox for Proteoform Identification from Top-Down Proteomics Data
Source: Sci Rep. 2019 Aug 2;9:11267. doi: 10.1038/s41598-019-47724-1 (PMC6677810; doi:10.1038/s41598-019-47724-1)
Supplement: Supplementary file 16 — Supplementary Table S10 - Summary Results - Overall (SPECTRUM vs ProSight PC, TopPIC, and pTop) [file 41598_2019_47724_MOESM16_ESM.xlsx]

## Sheet: HeLa Results
	Results Comparison for HeLa Dataset	Search Parameters
		PST Search: Disabled Scoring Component: In silico Blind PTM Search: Disabled		PST Search: Disabled Scoring Component: In silico Blind PTM Search: Enabled		PST Search: Enabled Scoring Component: In silico Blind PTM Search: Disabled
		SPECTRUM	ProSight PC*	SPECTRUM	TopPIC*	SPECTRUM	pTop*
	Protein Spectral Matches	10	10	10	8	8	0
	Proteins Identified	3	3	3	2	1	0
	True Positives (out of 10)	8	8	8	7	8	0
	Not Reported	0	0	0	2	2	10
	Search Time (in seconds)	19	24	21	2350	28	13
	* ProSight PC v4.0, TopPIC v1.1, pTop v1.2					PST : Peptide Sequence Tag
