# Supplementary material for: SPECTRUM – A MATLAB Toolbox for Proteoform Identification from Top-Down Proteomics Data
Source: Sci Rep. 2019 Aug 2;9:11267. doi: 10.1038/s41598-019-47724-1 (PMC6677810; doi:10.1038/s41598-019-47724-1)
Supplement: Supplementary file 17 — Supplementary Table S11 - Blind PTM - Spectrum vs TopPIC [file 41598_2019_47724_MOESM17_ESM.xlsx]

## Sheet: Blind PTM
	No Prior Modification was Selected by User		SPECTRUM Blind Post-Translational Modification Search			TopPIC Unknown Mass Shifts
	Sr. #	File Information True Protein: P62805 (Histone H4)	Protein Rank	Known Reported Modification	Unknown Mass Shift	Protein Rank	Known Reported Modification	Unknown Mass Shift
	1	HELA_pk13_sw1_66sc_mono	1	Acetylation of G; Acetylation of K; Acetylation of K	0	1	‡	126.06
	2	HELA_pk17_sw1_140sc_mono	1	‡	144.021	1	‡	144.36
	3	HELA_pk18_sw1_160sc_mono	1	‡	126.021	1	‡	126.36
	4	HELA_pk18_sw2_160sc_mono	1	‡	112.005	1	‡	112.35
	5	HELA_pk19_sw1_210sc_mono	1	Acetylation of G; Acetylation of K	42.0002	1	‡	126.36
	6	HELA_pk19_sw2_255sc_mono	∆	‡	0	N/A	N/A	N/A
	7	HELA_pk19_sw3.1_147sc_mono	1	Acetylation of G; Acetylation of A	59.8727	1	‡	144.23
	8	HELA_pk20_sw1_205sc_mono	∆	‡	0	∆	‡	61.46
	9	HELA_pk20_sw2_202sc_mono	1	‡	112.005	N/A	N/A	N/A
	10	HELA_pk20_sw3_215sc_mono	1	‡	126.021	1	‡	126.36
	N/A : Not applicable as no protein was found for these searches
	‡ : No known modification found
	∆ : True protein not found/ not reported as top-identification
