# Supplementary material for: SPECTRUM – A MATLAB Toolbox for Proteoform Identification from Top-Down Proteomics Data
Source: Sci Rep. 2019 Aug 2;9:11267. doi: 10.1038/s41598-019-47724-1 (PMC6677810; doi:10.1038/s41598-019-47724-1)
Supplement: Supplementary file 19 — Supplementary Table S13 - Search Parameters - with PST - SPECTRUM vs MSPathFinder vs pTop [file 41598_2019_47724_MOESM19_ESM.xlsx]

## Sheet: Search Parameters with PST
	Search Parameters - SPECTRUM vs MSPathFinder vs pTop
	PARAMETERS	SPECTRUM		MSPathFinder		pTop 1.2
	Fragment Tolerance	15 ppm		15 ppm		15 ppm
	Variable Modifications	N/A		N/A		Acetyl[ProteinN-term]
	Terminal Modifications	None N-Terminal Methionine Excision Acetylation N-Terminal Methionine Excision N-Terminal Acetylation		None N-Terminal Methionine Excision Acetylation N-Terminal Methionine Excision N-Terminal Acetylation		N/A
	Maximum Modifications per Sequence	Unlimited		4		4
	Precursor Error	500 Da		15 ppm		500 Da
	Maximum Mass	Unlimited		50000 Da		50000 Da
	Minimum Mass	Unlimited		3000 Da		N/A
	Tool-Specific Parameters	Filter Protein Database on Molecular Weight	Yes	Sequence Length	21 to 300	Fixed Modifications	N/A
		Truncated Proteoforms	Yes	Internal Cleavage	No
		Fixed/ Chemical Modifications	N/A
		Mass Mode	MH+	Precursor Ion Charge	2 to 30
		Peptide Sequence Tag (PST) Search	Enabled
		PST Length	2 to 6
		Tolerance for Each PST Hop	0.1 Da	Product Ion Charge	1 to 20
		Tolerance for PST	0.45
		Scoring Components	In silico, w3=1	Tag Search	Enabled
		Blind Post-Translational Modification (PTM) Search	Disabled
	N/A : Not applicable
