# Supplementary material for: SPECTRUM – A MATLAB Toolbox for Proteoform Identification from Top-Down Proteomics Data
Source: Sci Rep. 2019 Aug 2;9:11267. doi: 10.1038/s41598-019-47724-1 (PMC6677810; doi:10.1038/s41598-019-47724-1)
Supplement: Supplementary file 20 — Supplementary Table S14 - Search Parameters - without PST - SPECTRUM vs TopPIC vs MSPathFinder [file 41598_2019_47724_MOESM20_ESM.xlsx]

## Sheet: Search Parameters without PST
	Search Parameters - SPECTRUM vs MSPathFinder vs TopPIC
	PARAMETERS	SPECTRUM		MSPathFinder		TopPIC 1.1
	Fragment Tolerance	15 ppm		15 ppm		15 ppm
	Variable Modifications	N/A		Acetyl[ProteinN-term]		N/A
	Terminal Modifications	None N-Terminal Methionine Excision Acetylation N-Terminal Methionine Excision N-Terminal Acetylation		N/A		None N-Terminal Methionine Excision Acetylation N-Terminal Methionine Excision N-Terminal Acetylation
	Maximum Modifications per Sequence	Unlimited		4		N/A
	Precursor Error	500 Da		15 ppm		500 Da
	Maximum Mass	Unlimited		50000 Da		N/A
	Minimum Mass	Unlimited		3000 Da		N/A
	Tool-Specific Parameters	Filter Protein Database on Molecular Weight	Yes	Sequence Length	21 to 300	Fixed Modifications	N/A
		Truncated Proteoforms	Yes	Internal Cleavage	No	Maximum Mass Shift	500 Da
		Fixed/ Chemical Modifications	N/A
		Mass Mode	MH+	Precursor Ion Charge	2 to 30	Maximum Number of Mass Shifts	0
		Peptide Sequence Tag (PST) Search	Disabled			Cut-off	1% FDR
				Product Ion Charge	1 to 20
		Scoring Components	In silico, w3=1			Post-Translational Modification (PTM) Localization List	Empty
		Blind Post-Translational Modification (PTM) Search	Disabled	Tag Search	Disabled	Number of Combined Spectra	1
	N/A : Not applicable
