# Supplementary material for: SPECTRUM – A MATLAB Toolbox for Proteoform Identification from Top-Down Proteomics Data
Source: Sci Rep. 2019 Aug 2;9:11267. doi: 10.1038/s41598-019-47724-1 (PMC6677810; doi:10.1038/s41598-019-47724-1)
Supplement: Supplementary file 21 — Supplementary Table S15 - Summary Results - Overall [file 41598_2019_47724_MOESM21_ESM.xlsx]

## Sheet: Case Study 2 - Search Results
	Results Comparison for E. Coli Dataset	With PSTs/TagSearch			Without PSTs/TagSearch
		SPECTRUM	MSPathFinder	pTop	SPECTRUM	MSPathFinder	TopPIC
	No. of PrSMs Identified	1739	1458	1181	1911	1319	1262
	No. of Proteins Identified	245	128	128	305	110	128
	Total Search Time (in seconds)	2228† (4456*)	344 †	619 †	1678† (3356*)	304 †	751 †
	Average No. of PrSMs per Protein	7	11	9	6	12	10
	Average No. of matched fragments for each PrSM	39.4	55	41	41.7	56	36
	† Average compute time for 1 target and 1 decoy search
	* Average compute time for 1 target and 3 decoy searches
	Note: Benchmarking performed using a desktop machine with Intel® Ci7 7700 @ 4.2GHz and 32 GB RAM
