# Supplementary material for: SPECTRUM – A MATLAB Toolbox for Proteoform Identification from Top-Down Proteomics Data
Source: Sci Rep. 2019 Aug 2;9:11267. doi: 10.1038/s41598-019-47724-1 (PMC6677810; doi:10.1038/s41598-019-47724-1)
Supplement: Supplementary file 22 — Supplementary Table S16 - Complete Results - SPECTRUM with PSTs - CID - Decoy Search [file 41598_2019_47724_MOESM22_ESM.csv]

File Name	Protein Header	Terminal Modification	Protein Sequence	Protein Tuncation	Truncation Position	Score	Molecular Weight	No of Modifications	No of Fragments Matched	Run Time	E-Value
BW_20_1_111106004325_cidetd_msdeconv1000.txt	ZZZ_sp|P09549|DEDD_ECOLI Cell division protein DedD OS=Escherichia coli (strain K12) GN=dedD PE=3 SV=2	None	NDICQLMGQUTYYTPQCDSWNSQKYCQRMUZTTZUICKIUQTTKHDFBCYEMSVKWPDFUSYCSZUBQQZWQ	Truncation at N-Terminal Side	148	0.076389	9073.217143	0	5	1.0719	1.95701e-85
BW_20_1_111106004325_cidetd_msdeconv1002.txt	ZZZ_sp|P09980|REP_ECOLI ATP-dependent DNA helicase Rep OS=Escherichia coli (strain K12) GN=rep PE=1 SV=3	None	AKWYWRRHRTMQHVGFESAEZTVGLDZQQEUDGSWFTGQAKGSFFCLLTZVTSLYWHMAGRQQLWQFCPCESDAMMMYBCZWBDGMNOGTYQQ	Truncation at C-Terminal Side	93	0.032787	11234.857303	0	6	1.1779	1.31416e-123
BW_20_1_111106004325_cidetd_msdeconv1004.txt	XXX_sp|P27434|RODZ_ECOLI Cytoskeleton protein RodZ OS=Escherichia coli (strain K12) GN=rodZ PE=1 SV=2	None	ZYBAPKTDAQRADCIEBHCMVVKIUFEUPCISAAVSEWZYSHQTEYIQSLUSBMQBMABHNWHRAMIAULMWWTLWHOQKRIMACHSKFLP	Truncation at N-Terminal Side	246	0.045455	11178.274452	0	7	2.278	1.85034e-113
BW_20_1_111106004325_cidetd_msdeconv1006.txt	XXX_sp|P64448|YNBE_ECOLI Uncharacterized protein YnbE OS=Escherichia coli (strain K12) GN=ynbE PE=4 SV=1	NME_Acetylation	UFFIGTBOSKHIIGYSETMTGHCHLWICDRVETYGDQCNEKUONMINVPPHYRQONKCVL	No Truncation	-1	0.031496	7584.916276	0	4	1.0188	4.4074e-81
BW_20_1_111106004325_cidetd_msdeconv1008.txt	YYY_sp|P33234|ADIY_ECOLI HTH-type transcriptional regulator AdiY OS=Escherichia coli (strain K12) GN=adiY PE=4 SV=1	None	ORTCPPMPLFDDBUABGNLQ	Truncation at N-Terminal Side	233	0.048780	2427.010103	0	2	1.1287	2.90522e-21
BW_20_1_111106004325_cidetd_msdeconv1010.txt	XXX_sp|P0DPC5|YTID_ECOLI Protein YtiD OS=Escherichia coli (strain K12) GN=ytiD PE=1 SV=1	None	BAHEUNABGYHETEQEBDGLQLSYTOSGSFMIGTGHKUKEIOYTYYQ	No Truncation	-1	0.076923	5773.915591	0	6	1.913	9.33056e-59
BW_20_1_111106004325_cidetd_msdeconv1012.txt	ZZZ_sp|P37349|DHAM_ECOLI Protein-lysine deacetylase OS=Escherichia coli (strain K12) GN=dhaM PE=1 SV=3	None	HPVCZVDLZTNFTLSERDGSMLMIDSCEBTDUQIQDVVYEKDFEHGEABIHBIMQELCQNIHPYAEFUEKNBZEBPBOCIGIGYRUQISAVAWF	Truncation at C-Terminal Side	94	0.045455	11179.232749	0	8	1.7653	4.1243e-128
BW_20_1_111106004325_cidetd_msdeconv1014.txt	XXX_sp|P27837|YIFK_ECOLI Probable transport protein YifK OS=Escherichia coli (strain K12) GN=yifK PE=1 SV=4	None	KEFPECAHCWTLPHDFNGAYBGHBOYICDAAQFHKPOIYEHGSTVMLURHHQRQEUBFHGHMMVVFAAYLFEGUGCY	Truncation at C-Terminal Side	77	0.028481	9454.459564	0	4	1.2122	5.82647e-102
BW_20_1_111106004325_cidetd_msdeconv1016.txt	XXX_sp|P68699|ATPL_ECOLI ATP synthase subunit c OS=Escherichia coli (strain K12) GN=atpE PE=1 SV=1	None	RVVTFNNPNHABMBVILAKRLFWVHKFYDQDDVEZIAVVNMCKNZLUWUMTAIFQHEVSHYPLEEAVGKSVLSWQZEQR	No Truncation	-1	0.022152	9505.951571	0	3	1.011	1.00067e-87
BW_20_1_111106004325_cidetd_msdeconv1018.txt	YYY_sp|P0AAS5|YLBF_ECOLI Uncharacterized protein YlbF OS=Escherichia coli (strain K12) GN=ylbF PE=4 SV=1	None	ZSQZIKMSFKBWFHRRRZKVWIHYYVRWCEOTSDBYDQMMKCTCIUZNFDBZCRPAVSTQGWTQKGIGBLSWHWS	Truncation at N-Terminal Side	196	0.037975	9455.775393	0	6	1.0795	1.65649e-101
BW_20_1_111106004325_cidetd_msdeconv1020.txt	YYY_sp|A8DYP9|LPFUR_ECOLI fur leader peptide OS=Escherichia coli (strain K12) GN=uof PE=1 SV=1	None	IBLVEYNERUSYMPWNYNIAQEUEIWIO	No Truncation	-1	0.028571	3780.090716	0	2	1.1268	4.94404e-33
BW_20_1_111106004325_cidetd_msdeconv1022.txt	ZZZ_sp|P37349|DHAM_ECOLI Protein-lysine deacetylase OS=Escherichia coli (strain K12) GN=dhaM PE=1 SV=3	None	HPVCZVDLZTNFTLSERDGSMLMIDSCEBTDUQIQDVVYEKDFEHGEABIHBIMQELCQNIHPYAEFUEKNBZEBPBOCIGIGYRUQISAVAWF	Truncation at C-Terminal Side	94	0.059459	11179.232749	0	10	4.9043	4.1243e-128
BW_20_1_111106004325_cidetd_msdeconv1024.txt	ZZZ_sp|P0ABF6|CDD_ECOLI Cytidine deaminase OS=Escherichia coli (strain K12) GN=cdd PE=1 SV=1	None	FTWQUYGCRSSEYRNUDYBAGLVBLSNGHZPLVPQRAFSEOMWGLATVVZCIGZMRNCPUOKZIGSMHACFQAUFLEFGVHMHLYBPDZHZMA	Truncation at C-Terminal Side	93	0.046448	11178.219557	0	8	16.1168	9.48309e-128
BW_20_1_111106004325_cidetd_msdeconv1026.txt	XXX_sp|P27434|RODZ_ECOLI Cytoskeleton protein RodZ OS=Escherichia coli (strain K12) GN=rodZ PE=1 SV=2	None	ZYBAPKTDAQRADCIEBHCMVVKIUFEUPCISAAVSEWZYSHQTEYIQSLUSBMQBMABHNWHRAMIAULMWWTLWHOQKRIMACHSKFLP	Truncation at N-Terminal Side	246	0.046703	11178.274452	0	7	2.2604	4.59745e-122
BW_20_1_111106004325_cidetd_msdeconv1028.txt	XXX_sp|P0A756|KEFG_ECOLI Glutathione-regulated potassium-efflux system ancillary protein KefG OS=Escherichia coli (strain K12) GN=kefG PE=3 SV=1	None	AKGHIOHTDNCAOAZNQLHFNSTVAIBSZYHPYMSROKCVTPFYVEDBMAFCLEEDIDNAGWYRAPZIAAVCPMBWYGLQCCDFPLRPSCZCNH	Truncation at N-Terminal Side	90	0.034483	11177.550740	0	6	1.1003	1.34885e-127
BW_20_1_111106004325_cidetd_msdeconv1030.txt	YYY_sp|C1P600|YNBG_ECOLI Uncharacterized protein YnbG OS=Escherichia coli (strain K12) GN=ynbG PE=1 SV=1	None	QAZUCNVAPIKTYVCQUTEIO	No Truncation	-1	0.020833	2601.554496	0	1	0.98131	1.09086e-20
BW_20_1_111106004325_cidetd_msdeconv1032.txt	YYY_sp|P0AAL0|NAPF_ECOLI Ferredoxin-type protein NapF OS=Escherichia coli (strain K12) GN=napF PE=1 SV=1	None	TZIKGLQDCLAOLAALTIZQDAIVZCHHLHGT	Truncation at C-Terminal Side	32	0.066667	3595.357060	0	4	1.0862	1.61276e-36
BW_20_1_111106004325_cidetd_msdeconv1034.txt	YYY_sp|P07654|PSTA_ECOLI Phosphate transport system permease protein PstA OS=Escherichia coli (strain K12) GN=pstA PE=1 SV=1	None	QCYLYMURUPMQKZHAPASHYBFUCBEE	Truncation at N-Terminal Side	268	0.016667	3595.693394	0	1	1.0501	1.5045e-29
BW_20_1_111106004325_cidetd_msdeconv1036.txt	ZZZ_sp|P37349|DHAM_ECOLI Protein-lysine deacetylase OS=Escherichia coli (strain K12) GN=dhaM PE=1 SV=3	None	HPVCZVDLZTNFTLSERDGSMLMIDSCEBTDUQIQDVVYEKDFEHGEABIHBIMQELCQNIHPYAEFUEKNBZEBPBOCIGIGYRUQISAVAWF	Truncation at C-Terminal Side	94	0.038043	11179.232749	0	7	1.3494	4.1243e-128
BW_20_1_111106004325_cidetd_msdeconv1038.txt	XXX_sp|P69874|POTA_ECOLI Spermidine/putrescine import ATP-binding protein PotA OS=Escherichia coli (strain K12) GN=potA PE=1 SV=1	None	ZDCVMIQFGAAWYGNCQEUWTYNETZQUEZQ	Truncation at N-Terminal Side	347	0.078125	3836.843191	0	4	1.1199	3.54146e-38
BW_20_1_111106004325_cidetd_msdeconv1040.txt	ZZZ_sp|P42596|RLMG_ECOLI Ribosomal RNA large subunit methyltransferase G OS=Escherichia coli (strain K12) GN=rlmG PE=1 SV=2	None	MSZKDPWDYUDKVRFCSKLGSEYDEARCKEUVMPWGILLWLEFSDBKFSSUWTZDACQDEEBVHLPBHNZHNGVSYI	Truncation at N-Terminal Side	301	0.040000	9301.853824	0	6	1.3179	7.82511e-104
BW_20_1_111106004325_cidetd_msdeconv1042.txt	ZZZ_sp|P69776|LPP_ECOLI Major outer membrane prolipoprotein Lpp OS=Escherichia coli (strain K12) GN=lpp PE=1 SV=1	None	RWFRIFEIZEGBWIMFIGKVFPUZAQFWOMBGBNGUISNECTRIHRSDGLBNAULIBDBMZFIZFZWPECFPBUEAET	No Truncation	-1	0.019355	9673.027782	0	3	1.0008	5.73528e-91
BW_20_1_111106004325_cidetd_msdeconv1044.txt	ZZZ_sp|P0ABF6|CDD_ECOLI Cytidine deaminase OS=Escherichia coli (strain K12) GN=cdd PE=1 SV=1	None	FTWQUYGCRSSEYRNUDYBAGLVBLSNGHZPLVPQRAFSEOMWGLATVVZCIGZMRNCPUOKZIGSMHACFQAUFLEFGVHMHLYBPDZHZMA	Truncation at C-Terminal Side	93	0.054598	11178.219557	0	9	1.3062	9.48309e-128
BW_20_1_111106004325_cidetd_msdeconv1046.txt	YYY_sp|P0A6K1|DAPF_ECOLI Diaminopimelate epimerase OS=Escherichia coli (strain K12) GN=dapF PE=1 SV=1	None	MUOQUVDWQUAHGMVGAMAELIMLGEBIMTBQENEQDDVGZZCWHKYELEBZKIVOFIYQHMLVBOVYOAKVHFY	Truncation at C-Terminal Side	75	0.040625	9614.754664	0	6	1.4535	1.90512e-98
BW_20_1_111106004325_cidetd_msdeconv1048.txt	YYY_sp|P0AE76|COBU_ECOLI Bifunctional adenosylcobalamin biosynthesis protein CobU OS=Escherichia coli (strain K12) GN=cobU PE=2 SV=1	None	PHGDMTNBUUTFNNLTQVHIZNNIWHRUPZQFEIZPELCETDYNZQNLZFASWMSLCYHGYQPPZEUSTQQFWLLCMK	Truncation at N-Terminal Side	103	0.032051	9616.367687	0	5	1.5193	5.04233e-104
BW_20_1_111106004325_cidetd_msdeconv1050.txt	YYY_sp|P64455|YDCY_ECOLI Uncharacterized protein YdcY OS=Escherichia coli (strain K12) GN=ydcY PE=1 SV=1	None	UUDIVLDYMIQLHKKWCZHTNIAAREILVHUWWDCPQMCNNEFUMOBITRGTIYDIRKNAFHVSYLQKEYQPZGEPR	No Truncation	-1	0.020000	9706.760452	0	3	1.1721	7.05589e-94
BW_20_1_111106004325_cidetd_msdeconv1052.txt	XXX_sp|P27434|RODZ_ECOLI Cytoskeleton protein RodZ OS=Escherichia coli (strain K12) GN=rodZ PE=1 SV=2	None	ZYBAPKTDAQRADCIEBHCMVVKIUFEUPCISAAVSEWZYSHQTEYIQSLUSBMQBMABHNWHRAMIAULMWWTLWHOQKRIMACHSKFLP	Truncation at N-Terminal Side	246	0.046703	11178.274452	0	7	4.468	6.89621e-122
BW_20_1_111106004325_cidetd_msdeconv1054.txt	ZZZ_sp|Q46888|LTND_ECOLI L-threonate dehydrogenase OS=Escherichia coli (strain K12) GN=ltnD PE=3 SV=1	NME	QDVKGQOQZKSVDIWGIPLAKPGYIWPTBMQIN	Truncation at C-Terminal Side	33	0.045455	3908.029410	0	3	1.0891	1.94363e-40
BW_20_1_111106004325_cidetd_msdeconv1056.txt	ZZZ_sp|P37349|DHAM_ECOLI Protein-lysine deacetylase OS=Escherichia coli (strain K12) GN=dhaM PE=1 SV=3	None	HPVCZVDLZTNFTLSERDGSMLMIDSCEBTDUQIQDVVYEKDFEHGEABIHBIMQELCQNIHPYAEFUEKNBZEBPBOCIGIGYRUQISAVAWF	Truncation at C-Terminal Side	94	0.032609	11179.232749	0	6	1.3498	2.72148e-127
BW_20_1_111106004325_cidetd_msdeconv1058.txt	ZZZ_sp|P37349|DHAM_ECOLI Protein-lysine deacetylase OS=Escherichia coli (strain K12) GN=dhaM PE=1 SV=3	None	HPVCZVDLZTNFTLSERDGSMLMIDSCEBTDUQIQDVVYEKDFEHGEABIHBIMQELCQNIHPYAEFUEKNBZEBPBOCIGIGYRUQISAVAWF	Truncation at C-Terminal Side	94	0.058140	11179.232749	0	10	1.9178	4.1243e-128
BW_20_1_111106004325_cidetd_msdeconv1060.txt	XXX_sp|P27434|RODZ_ECOLI Cytoskeleton protein RodZ OS=Escherichia coli (strain K12) GN=rodZ PE=1 SV=2	None	ZYBAPKTDAQRADCIEBHCMVVKIUFEUPCISAAVSEWZYSHQTEYIQSLUSBMQBMABHNWHRAMIAULMWWTLWHOQKRIMACHSKFLP	Truncation at N-Terminal Side	246	0.037433	11178.274452	0	6	1.2686	1.90513e-112
BW_20_1_111106004325_cidetd_msdeconv1062.txt	YYY_sp|P37765|RLUB_ECOLI Ribosomal large subunit pseudouridine synthase B OS=Escherichia coli (strain K12) GN=rluB PE=1 SV=2	None	ZNPMKORAILQOBIOVKFWKOPLUTLREFTSNULVAILRQABIDVFZO	Truncation at N-Terminal Side	243	0.037037	6468.393246	0	4	1.2685	1.69469e-62
BW_20_1_111106004325_cidetd_msdeconv1064.txt	XXX_sp|P32695|DUSA_ECOLI tRNA-dihydrouridine(20/20a) synthase OS=Escherichia coli (strain K12) GN=dusA PE=1 SV=4	NME	URSNRUKMYPENMDQGKYOKWZGEADVLGMKSMDMCUITLLOLIMZMIBKL	Truncation at C-Terminal Side	51	0.037037	6469.348794	0	4	1.1291	7.80451e-67
BW_20_1_111106004325_cidetd_msdeconv1066.txt	XXX_sp|P32695|DUSA_ECOLI tRNA-dihydrouridine(20/20a) synthase OS=Escherichia coli (strain K12) GN=dusA PE=1 SV=4	NME	URSNRUKMYPENMDQGKYOKWZGEADVLGMKSMDMCUITLLOLIMZMIBKL	Truncation at C-Terminal Side	51	0.037037	6469.348794	0	4	1.0667	7.80451e-67
BW_20_1_111106004325_cidetd_msdeconv1068.txt	YYY_sp|P0C0T5|MEPA_ECOLI Penicillin-insensitive murein endopeptidase OS=Escherichia coli (strain K12) GN=mepA PE=1 SV=1	None	WGCPUUCCUBAMOKDAOOVLFFSPOFAHLQGSMQ	Truncation at N-Terminal Side	240	0.026316	4515.322674	0	2	1.0351	7.36646e-40
BW_20_1_111106004325_cidetd_msdeconv1070.txt	ZZZ_sp|P10408|SECA_ECOLI Protein translocase subunit SecA OS=Escherichia coli (strain K12) GN=secA PE=1 SV=2	None	AIFOYUKTHAQKWZKRZWPVKHZMNOORMD	Truncation at N-Terminal Side	871	0.041667	4290.628253	0	3	1.1278	2.14408e-38
BW_20_1_111106004325_cidetd_msdeconv1072.txt	ZZZ_sp|P37349|DHAM_ECOLI Protein-lysine deacetylase OS=Escherichia coli (strain K12) GN=dhaM PE=1 SV=3	None	HPVCZVDLZTNFTLSERDGSMLMIDSCEBTDUQIQDVVYEKDFEHGEABIHBIMQELCQNIHPYAEFUEKNBZEBPBOCIGIGYRUQISAVAWF	Truncation at C-Terminal Side	94	0.064171	11179.232749	0	11	12.082	4.1243e-128
BW_20_1_111106004325_cidetd_msdeconv1074.txt	ZZZ_sp|P37349|DHAM_ECOLI Protein-lysine deacetylase OS=Escherichia coli (strain K12) GN=dhaM PE=1 SV=3	None	HPVCZVDLZTNFTLSERDGSMLMIDSCEBTDUQIQDVVYEKDFEHGEABIHBIMQELCQNIHPYAEFUEKNBZEBPBOCIGIGYRUQISAVAWF	Truncation at C-Terminal Side	94	0.050802	11179.232749	0	9	2.2261	4.1243e-128
BW_20_1_111106004325_cidetd_msdeconv1076.txt	YYY_sp|P77234|YBEQ_ECOLI Sel1-repeat-containing protein YbeQ OS=Escherichia coli (strain K12) GN=ybeQ PE=4 SV=2	None	LAENTBOLIPTBABODLCKLIOIBWTAMOEKVZ	Truncation at C-Terminal Side	33	0.069444	4292.771865	0	4	1.2148	8.5939e-40
BW_20_1_111106004325_cidetd_msdeconv1078.txt	ZZZ_sp|P0ABF6|CDD_ECOLI Cytidine deaminase OS=Escherichia coli (strain K12) GN=cdd PE=1 SV=1	None	FTWQUYGCRSSEYRNUDYBAGLVBLSNGHZPLVPQRAFSEOMWGLATVVZCIGZMRNCPUOKZIGSMHACFQAUFLEFGVHMHLYBPDZHZMA	Truncation at C-Terminal Side	93	0.037433	11178.219557	0	7	1.4129	9.48309e-128
BW_20_1_111106004325_cidetd_msdeconv1080.txt	YYY_sp|P0ADW3|YHCB_ECOLI Inner membrane protein YhcB OS=Escherichia coli (strain K12) GN=yhcB PE=1 SV=2	None	NCKFDGRCIEUTUKGVHVLYINVTICUWBMMPF	Truncation at N-Terminal Side	99	0.073529	4038.063924	0	5	1.0884	3.54058e-43
BW_20_1_111106004325_cidetd_msdeconv1082.txt	XXX_sp|P27434|RODZ_ECOLI Cytoskeleton protein RodZ OS=Escherichia coli (strain K12) GN=rodZ PE=1 SV=2	None	ZYBAPKTDAQRADCIEBHCMVVKIUFEUPCISAAVSEWZYSHQTEYIQSLUSBMQBMABHNWHRAMIAULMWWTLWHOQKRIMACHSKFLP	Truncation at N-Terminal Side	246	0.027933	11178.274452	0	5	1.0434	3.00884e-111
BW_20_1_111106004325_cidetd_msdeconv1084.txt	XXX_sp|P27434|RODZ_ECOLI Cytoskeleton protein RodZ OS=Escherichia coli (strain K12) GN=rodZ PE=1 SV=2	None	ZYBAPKTDAQRADCIEBHCMVVKIUFEUPCISAAVSEWZYSHQTEYIQSLUSBMQBMABHNWHRAMIAULMWWTLWHOQKRIMACHSKFLP	Truncation at N-Terminal Side	246	0.051630	11178.274452	0	8	1.0968	2.29872e-122
BW_20_1_111106004325_cidetd_msdeconv1086.txt	ZZZ_sp|P37349|DHAM_ECOLI Protein-lysine deacetylase OS=Escherichia coli (strain K12) GN=dhaM PE=1 SV=3	None	HPVCZVDLZTNFTLSERDGSMLMIDSCEBTDUQIQDVVYEKDFEHGEABIHBIMQELCQNIHPYAEFUEKNBZEBPBOCIGIGYRUQISAVAWF	Truncation at C-Terminal Side	94	0.040323	11179.232749	0	7	1.1062	4.1243e-128
BW_20_1_111106004325_cidetd_msdeconv1088.txt	YYY_sp|P68919|RL25_ECOLI 50S ribosomal protein L25 OS=Escherichia coli (strain K12) GN=rplY PE=1 SV=1	None	NTTDNTVEHHLCZYYGAVBTHSWBFLOKLGEUGDHGVFFOAMVGV	Truncation at N-Terminal Side	49	0.022222	5387.926658	0	2	1.1669	1.58523e-53
BW_20_1_111106004325_cidetd_msdeconv1090.txt	YYY_sp|P0AE91|CREA_ECOLI Protein CreA OS=Escherichia coli (strain K12) GN=creA PE=3 SV=1	None	UQYROCQGTFPPGYGIGCCRKOW	Truncation at C-Terminal Side	23	0.060000	2998.330748	0	3	0.963	1.02134e-26
BW_20_1_111106004325_cidetd_msdeconv1092.txt	XXX_sp|P77522|SUFB_ECOLI FeS cluster assembly protein SufB OS=Escherichia coli (strain K12) GN=sufB PE=1 SV=2	None	FQYFFDUOOFYOZIONQRGLKOYBALNGFFLNZCOW	Truncation at N-Terminal Side	459	0.033333	5385.134818	0	3	1.289	9.92332e-43
BW_20_1_111106004325_cidetd_msdeconv1094.txt	XXX_sp|P27434|RODZ_ECOLI Cytoskeleton protein RodZ OS=Escherichia coli (strain K12) GN=rodZ PE=1 SV=2	None	ZYBAPKTDAQRADCIEBHCMVVKIUFEUPCISAAVSEWZYSHQTEYIQSLUSBMQBMABHNWHRAMIAULMWWTLWHOQKRIMACHSKFLP	Truncation at N-Terminal Side	246	0.050802	11178.274452	0	8	2.7727	4.59746e-122
BW_20_1_111106004325_cidetd_msdeconv1096.txt	YYY_sp|P0AAA7|WZXE_ECOLI Lipid III flippase OS=Escherichia coli (strain K12) GN=wzxE PE=1 SV=1	None	UQYMVGTVEPVDNPZVNEQEVEUTPZCZTTBECRTIUBUK	Truncation at C-Terminal Side	40	0.043750	4799.194407	0	3	1.1858	1.01748e-43
BW_20_1_111106004325_cidetd_msdeconv1098.txt	ZZZ_sp|P0CF53|INSD1_ECOLI Transposase InsD for insertion element IS2A OS=Escherichia coli (strain K12) GN=insD1 PE=4 SV=1	None	VYAIGRFVGEUQQPBTIIGAVGZGVMPBIIQMOVHNITOKVSSNMMYLCTNHYFZYUQSE	Truncation at C-Terminal Side	60	0.042735	7168.275081	0	5	1.1408	1.39163e-79
BW_20_1_111106004325_cidetd_msdeconv1100.txt	ZZZ_sp|P0AEG8|DSRB_ECOLI Protein DsrB OS=Escherichia coli (strain K12) GN=dsrB PE=2 SV=1	None	HHCGKVEGARPRSCRIIOALCDAMILTVHFKFVPYDAEGPAH	Truncation at N-Terminal Side	20	0.038961	4799.418470	0	3	0.95111	3.48808e-53
BW_20_1_111106004325_cidetd_msdeconv1102.txt	XXX_sp|P0AE12|AMN_ECOLI AMP nucleosidase OS=Escherichia coli (strain K12) GN=amn PE=1 SV=1	None	ADRTUSPKIRWNFITHVTAKFELMVP	Truncation at N-Terminal Side	458	0.037736	3125.538708	0	2	1.121	6.74658e-23
BW_20_1_111106004325_cidetd_msdeconv1104.txt	XXX_sp|P77607|YAGL_ECOLI Uncharacterized protein YagL OS=Escherichia coli (strain K12) GN=yagL PE=4 SV=1	None	NSQOZPHZPDUGDNESKYRZDNCFQSEHSHWCTDPLUNMGYTLFKQSM	Truncation at N-Terminal Side	184	0.032258	5921.824206	0	3	1.111	3.29077e-63
BW_20_1_111106004325_cidetd_msdeconv1106.txt	ZZZ_sp|P0ABE5|C561_ECOLI Cytochrome b561 OS=Escherichia coli (strain K12) GN=cybB PE=1 SV=1	None	HQBTLQHRUPCIUNECOVQZZBCZNGUDWLIAEEOQAEWCTYVKCVUNMHHGIMINBZDZVPFGZDVAFUCOHDWTBZKUHRUZMNGH	Truncation at C-Terminal Side	88	0.021390	11178.217701	0	4	1.0112	1.29728e-118
BW_20_1_111106004325_cidetd_msdeconv1108.txt	YYY_sp|P69829|PTSN_ECOLI Nitrogen regulatory protein OS=Escherichia coli (strain K12) GN=ptsN PE=1 SV=1	None	NCKYZQDKYGNAITYMKKKHKBQQDSQIYZWYDUPE	Truncation at C-Terminal Side	36	0.026667	4553.487928	0	2	0.97412	6.18777e-41
BW_20_1_111106004325_cidetd_msdeconv1110.txt	YYY_sp|P77286|YDEU_ECOLI Uncharacterized protein YdeU OS=Escherichia coli (strain K12) GN=ydeU PE=5 SV=1	None	QHIISMQCKWQTAHFFBQBCEECYLQIVKGQRTKRKBLBEFKEHBMCWZVTHGOATIAVQQKFFOPIYEQYQ	Truncation at C-Terminal Side	72	0.046358	9059.390435	0	7	2.5981	1.08378e-92
BW_20_1_111106004325_cidetd_msdeconv1112.txt	YYY_sp|P68206|YJBJ_ECOLI UPF0337 protein YjbJ OS=Escherichia coli (strain K12) GN=yjbJ PE=1 SV=1	None	MAHMLQSOHHDTRDLCCLBLAHQTBCKQIMYPKDNOLHERRFNBFWCWLVQKNHSHOZWKFNCKKFDWR	No Truncation	-1	0.055556	9075.348570	0	7	2.2494	3.78988e-90
BW_20_1_111106004325_cidetd_msdeconv1114.txt	ZZZ_sp|P37349|DHAM_ECOLI Protein-lysine deacetylase OS=Escherichia coli (strain K12) GN=dhaM PE=1 SV=3	None	HPVCZVDLZTNFTLSERDGSMLMIDSCEBTDUQIQDVVYEKDFEHGEABIHBIMQELCQNIHPYAEFUEKNBZEBPBOCIGIGYRUQISAVAWF	Truncation at C-Terminal Side	94	0.032086	11179.232749	0	6	1.8881	9.32279e-122
BW_20_1_111106004325_cidetd_msdeconv1116.txt	ZZZ_sp|P37349|DHAM_ECOLI Protein-lysine deacetylase OS=Escherichia coli (strain K12) GN=dhaM PE=1 SV=3	None	HPVCZVDLZTNFTLSERDGSMLMIDSCEBTDUQIQDVVYEKDFEHGEABIHBIMQELCQNIHPYAEFUEKNBZEBPBOCIGIGYRUQISAVAWF	Truncation at C-Terminal Side	94	0.064171	11179.232749	0	11	2.304	4.1243e-128
BW_20_1_111106004325_cidetd_msdeconv1118.txt	XXX_sp|P0AFV8|PSPD_ECOLI Phage shock protein D OS=Escherichia coli (strain K12) GN=pspD PE=2 SV=1	None	ULWERBOICZBOMAPUVBFIMMGUQVWVKQIUUBIRZNDGEFVDNGGWWKMLVABRRPBKPSQQPDLRSMBLM	No Truncation	-1	0.027027	9200.426160	0	4	0.99026	3.27969e-91
BW_20_1_111106004325_cidetd_msdeconv1120.txt	XXX_sp|P0ADN6|YIFL_ECOLI Uncharacterized lipoprotein YifL OS=Escherichia coli (strain K12) GN=yifL PE=3 SV=1	None	TWNKIGRCDQOAYEPCDRPUPYIBBEMDTGAZFQLFOZBHSZZYYSHPCVZKICCCPUUWYIOLDQY	No Truncation	-1	0.021127	8624.541509	0	3	0.98074	1.93825e-90
BW_20_1_111106004325_cidetd_msdeconv1122.txt	ZZZ_sp|P33997|ALPA_ECOLI DNA-binding transcriptional activator AlpA OS=Escherichia coli (strain K12) GN=alpA PE=4 SV=1	None	DFGKTHOWSSGSKNROTZPKBHZMABAUNWHUUUQAGWZREGYWGATMITFAZQEOFAMAERVTGGRCIP	No Truncation	-1	0.027027	8635.641232	0	4	1.1851	1.62723e-87
BW_20_1_111106004325_cidetd_msdeconv1124.txt	XXX_sp|P0A972|CSPE_ECOLI Cold shock-like protein CspE OS=Escherichia coli (strain K12) GN=cspE PE=1 SV=2	None	DZIRGERWMMTQPQZEZFCVEPCLUOZGGDGRDBQDEHYYIWNHSRWCSIDOECNDMKTPADVTAMHDI	No Truncation	-1	0.028777	8537.109138	0	4	1.0925	3.30971e-93
BW_20_1_111106004325_cidetd_msdeconv1126.txt	YYY_sp|P0A6G5|CITX_ECOLI Apo-citrate lyase phosphoribosyl-dephospho-CoA transferase OS=Escherichia coli (strain K12) GN=citX PE=1 SV=1	None	MFYCFBTOZPSLCDCLKROMRYKNTQYYROIDRAKRYFDVUBFRWVBAWVNYQKWSVCRKDIZSACD	Truncation at N-Terminal Side	116	0.027027	8869.659743	0	4	1.1085	2.52259e-87
BW_20_1_111106004325_cidetd_msdeconv1128.txt	ZZZ_sp|P45505|YFAH_ECOLI Putative uncharacterized protein YfaH OS=Escherichia coli (strain K12) GN=yfaH PE=5 SV=1	None	AFVUCTCMLTMVHOUNFKCQZNWSPLIBFAETAKDDNQOAWQGTTZEIRWIMKGWTVNKMLZZPWQWW	No Truncation	-1	0.020270	8595.352331	0	3	1.0244	4.10839e-87
BW_20_1_111106004325_cidetd_msdeconv1130.txt	YYY_sp|P0AF40|YIJD_ECOLI Inner membrane protein YijD OS=Escherichia coli (strain K12) GN=yijD PE=1 SV=1	None	IWZGQVONPNPPYAEDISQZQFHSPLSWKWYZCWEKQUUQPEPEGSVVMPZIWMN	Truncation at N-Terminal Side	64	0.026087	6862.968216	0	3	1.2192	1.37961e-70
BW_20_1_111106004325_cidetd_msdeconv1132.txt	XXX_sp|P0AD21|YEJG_ECOLI Uncharacterized protein YejG OS=Escherichia coli (strain K12) GN=yejG PE=1 SV=1	None	AIWGYQGTCKRSDYLWDROSZCPTTDDILIARDPOSZYBARWTUHOHBNBLOAWDYVRKHPYVCKLREG	Truncation at C-Terminal Side	69	0.027027	8871.732468	0	4	1.109	4.46881e-92
BW_20_1_111106004325_cidetd_msdeconv1134.txt	YYY_sp|P25742|RFAQ_ECOLI Lipopolysaccharide core heptosyltransferase RfaQ OS=Escherichia coli (strain K12) GN=rfaQ PE=3 SV=2	None	ENFKLLIEMMKQHLBBKFNNMZQRUUTHPYCWMWNOAVAV	Truncation at N-Terminal Side	304	0.045977	5200.773176	0	4	1.7518	5.38452e-53
BW_20_1_111106004325_cidetd_msdeconv1136.txt	ZZZ_sp|P39377|IADA_ECOLI Isoaspartyl dipeptidase OS=Escherichia coli (strain K12) GN=iadA PE=1 SV=1	None	GTKHABKKHWKCCUOFFTYUEHUNVGOQLUHDRVVADTDE	Truncation at N-Terminal Side	350	0.045977	5199.550277	0	4	1.3194	1.93841e-51
BW_20_1_111106004325_cidetd_msdeconv1138.txt	YYY_sp|P0A761|NANE_ECOLI Putative N-acetylmannosamine-6-phosphate 2-epimerase OS=Escherichia coli (strain K12) GN=nanE PE=1 SV=1	None	WFGAPQVSFNSICEUZNUGWGQQMLNMIKKRGSOTRMPRUO	Truncation at N-Terminal Side	188	0.045977	5199.729664	0	4	2.3119	3.88713e-51
BW_20_1_111106004325_cidetd_msdeconv1140.txt	ZZZ_sp|P52143|YPJA_ECOLI Uncharacterized outer membrane protein YpjA OS=Escherichia coli (strain K12) GN=ypjA PE=3 SV=3	None	IIZMVHASEAEKNDKFBWWBLWBGNQBUVRUWGCIKB	Truncation at C-Terminal Side	37	0.038961	4582.923091	0	3	1.0501	4.23882e-48
BW_20_1_111106004325_cidetd_msdeconv1142.txt	XXX_sp|P0AD49|YFIA_ECOLI Ribosome-associated inhibitor A OS=Escherichia coli (strain K12) GN=raiA PE=1 SV=2	None	YRHSQRNDOCDUIMCHMYIGKMGIZLBKTWTMLRBBPAEUPRRQLKNATEKRKVTPSSWVHVNQBVTZLKKFRNBRBBAWSKPBTBTQQRODMVMVPHBFRZMCLURTVSGQP	No Truncation	-1	0.028384	13897.014914	0	6	1.0572	4.87904e-152
BW_20_1_111106004325_cidetd_msdeconv1144.txt	ZZZ_sp|P64614|YHCN_ECOLI Uncharacterized protein YhcN OS=Escherichia coli (strain K12) GN=yhcN PE=3 SV=1	None	EQMQMZIFCYVSCELBGFTSMRMBEPRFWILTYTOTBBRPY	Truncation at N-Terminal Side	46	0.034483	5198.848600	0	3	1.0189	2.60521e-51
BW_20_1_111106004325_cidetd_msdeconv1146.txt	XXX_sp|P0AG00|WZZE_ECOLI ECA polysaccharide chain length modulation protein OS=Escherichia coli (strain K12) GN=wzzE PE=1 SV=2	None	ECSASWATMPUBOUNSDICTAGGSHVMLCVVRNEAYRALRHTMIGG	Truncation at N-Terminal Side	302	0.040541	5201.679756	0	3	1.088	3.29013e-53
BW_20_1_111106004325_cidetd_msdeconv1148.txt	YYY_sp|P21889|SYD_ECOLI Aspartate--tRNA ligase OS=Escherichia coli (strain K12) GN=aspS PE=1 SV=1	None	PNTMDPAFGMLWPTARGUSFIITVITRGNBSVMMEASUYNDGMSIU	Truncation at C-Terminal Side	46	0.034483	5199.578874	0	3	1.0143	8.96644e-58
BW_20_1_111106004325_cidetd_msdeconv1150.txt	ZZZ_sp|Q46901|CSE1_ECOLI CRISPR system Cascade subunit CasA OS=Escherichia coli (strain K12) GN=casA PE=1 SV=1	None	EWPWNHYYLKHELSODNOHEUQLMUNYVROUZALE	Truncation at N-Terminal Side	467	0.041667	5014.601779	0	3	1.3574	7.44021e-41
BW_20_1_111106004325_cidetd_msdeconv1152.txt	YYY_sp|P0AC13|DHPS_ECOLI Dihydropteroate synthase OS=Escherichia coli (strain K12) GN=folP PE=1 SV=1	None	QWAVLGSRGMKNPPESGIFKQYNLEPOTOACGWRCOASIOK	Truncation at C-Terminal Side	41	0.058140	5142.672145	0	4	1.246	2.89885e-53
BW_20_1_111106004325_cidetd_msdeconv1154.txt	XXX_sp|P0A972|CSPE_ECOLI Cold shock-like protein CspE OS=Escherichia coli (strain K12) GN=cspE PE=1 SV=2	None	DZIRGERWMMTQPQZEZFCVEPCLUOZGGDGRDBQDEHYYIWNHSRWCSIDOECNDMKTPADVTAMHDI	No Truncation	-1	0.038760	8537.109138	0	5	1.2342	1.65483e-93
BW_20_1_111106004325_cidetd_msdeconv1156.txt	ZZZ_sp|P37349|DHAM_ECOLI Protein-lysine deacetylase OS=Escherichia coli (strain K12) GN=dhaM PE=1 SV=3	None	HPVCZVDLZTNFTLSERDGSMLMIDSCEBTDUQIQDVVYEKDFEHGEABIHBIMQELCQNIHPYAEFUEKNBZEBPBOCIGIGYRUQISAVAWF	Truncation at C-Terminal Side	94	0.042781	11179.232749	0	8	1.9972	4.1243e-128
BW_20_1_111106004325_cidetd_msdeconv1158.txt	XXX_sp|P0A972|CSPE_ECOLI Cold shock-like protein CspE OS=Escherichia coli (strain K12) GN=cspE PE=1 SV=2	None	DZIRGERWMMTQPQZEZFCVEPCLUOZGGDGRDBQDEHYYIWNHSRWCSIDOECNDMKTPADVTAMHDI	No Truncation	-1	0.025641	8537.109138	0	3	1.1595	1.39797e-79
BW_20_1_111106004325_cidetd_msdeconv1160.txt	ZZZ_sp|P0AFL3|PPIA_ECOLI Peptidyl-prolyl cis-trans isomerase A OS=Escherichia coli (strain K12) GN=ppiA PE=1 SV=1	None	BMKMHQSCULOYTNZQACPWCVTNTBVCIYARBBECGNGLFBAOWGFTZQNOEUOCSEKORBRONK	Truncation at C-Terminal Side	66	0.041667	8631.795091	0	6	1.0628	7.04408e-89
BW_20_1_111106004325_cidetd_msdeconv1162.txt	ZZZ_sp|P64496|YOAG_ECOLI Protein YoaG OS=Escherichia coli (strain K12) GN=yoaG PE=1 SV=1	None	QCMELHOGQZMPOPTTAWHSELZYYMPINNKCPFUFSUCKQWFICYEOODKEKLILCGOO	No Truncation	-1	0.030534	8125.706671	0	4	1.0144	6.02436e-79
BW_20_1_111106004325_cidetd_msdeconv1164.txt	YYY_sp|A8DYP9|LPFUR_ECOLI fur leader peptide OS=Escherichia coli (strain K12) GN=uof PE=1 SV=1	None	IBLVEYNERUSYMPWNYNIAQEUEIWIO	No Truncation	-1	0.032258	3780.090716	0	2	1.0607	3.23313e-25
BW_20_1_111106004325_cidetd_msdeconv1166.txt	XXX_sp|P13001|BIOH_ECOLI Pimeloyl-[acyl-carrier protein] methyl ester esterase OS=Escherichia coli (strain K12) GN=bioH PE=1 SV=1	None	VTREOLIKPODWZFSWDWBHATUYKNRVFKNPCQOEIGORRIMCAWUZNKMMOZUQEPQLZKN	Truncation at N-Terminal Side	193	0.027778	8632.494919	0	4	1.1376	1.28292e-86
BW_20_1_111106004325_cidetd_msdeconv1168.txt	ZZZ_sp|P0AEF0|DNAC_ECOLI DNA replication protein DnaC OS=Escherichia coli (strain K12) GN=dnaC PE=1 SV=1	None	LSEYGYQGTRTOLUAYCMAZTRSSDHSSBFOLEZUHCWKAVFRAFDELTQMWRQQILPHHPRMPPUSCCWRWDA	Truncation at N-Terminal Side	171	0.034014	9305.501904	0	5	1.1054	1.69776e-97
BW_20_1_111106004325_cidetd_msdeconv1170.txt	YYY_sp|P68206|YJBJ_ECOLI UPF0337 protein YjbJ OS=Escherichia coli (strain K12) GN=yjbJ PE=1 SV=1	NME	AHMLQSOHHDTRDLCCLBLAHQTBCKQIMYPKDNOLHERRFNBFWCWLVQKNHSHOZWKFNCKKFDWR	No Truncation	-1	0.027778	8944.308080	0	4	1.4411	3.72012e-85
BW_20_1_111106004325_cidetd_msdeconv1172.txt	YYY_sp|P77216|YBDN_ECOLI Uncharacterized protein YbdN OS=Escherichia coli (strain K12) GN=ybdN PE=4 SV=1	M_Acetylation	MZSUNHKFLTIQBLSTOBFQLGVRDSVOEYKYYWHUGQCMLCKSUVGSAKSYRACZTPTGYVOVHNIBKPVYGHY	Truncation at C-Terminal Side	75	0.054839	9261.680499	0	8	1.0874	5.98821e-102
BW_20_1_111106004325_cidetd_msdeconv1174.txt	ZZZ_sp|P33997|ALPA_ECOLI DNA-binding transcriptional activator AlpA OS=Escherichia coli (strain K12) GN=alpA PE=4 SV=1	None	DFGKTHOWSSGSKNROTZPKB	Truncation at C-Terminal Side	21	0.066667	2685.362275	0	3	1.289	5.69341e-25
BW_20_1_111106004325_cidetd_msdeconv1178.txt	XXX_sp|P25740|RFAG_ECOLI Lipopolysaccharide core biosynthesis protein RfaG OS=Escherichia coli (strain K12) GN=rfaG PE=1 SV=1	None	DCIBRVKGDEVIITGQTRWLAWVQWZMRM	Truncation at N-Terminal Side	345	0.035088	3532.752945	0	2	1.0399	1.57462e-31
BW_20_1_111106004325_cidetd_msdeconv1180.txt	ZZZ_sp|P0ABF6|CDD_ECOLI Cytidine deaminase OS=Escherichia coli (strain K12) GN=cdd PE=1 SV=1	None	FTWQUYGCRSSEYRNUDYBAGLVBLSNGHZPLVPQRAFSEOMWGLATVVZCIGZMRNCPUOKZIGSMHACFQAUFLEFGVHMHLYBPDZHZMA	Truncation at C-Terminal Side	93	0.043716	11178.219557	0	8	1.5012	9.48309e-128
BW_20_1_111106004325_cidetd_msdeconv1182.txt	XXX_sp|P76486|YFBP_ECOLI Uncharacterized protein YfbP OS=Escherichia coli (strain K12) GN=yfbP PE=4 SV=2	M_Acetylation	MWNOULITLPVCZMGQISQKKBWELEWOHOSRZKRQEECGRKTQBGDLKCIHAWKE	Truncation at C-Terminal Side	56	0.040984	7257.524993	0	5	1.0541	2.24736e-74
BW_20_1_111106004325_cidetd_msdeconv1184.txt	ZZZ_sp|P37349|DHAM_ECOLI Protein-lysine deacetylase OS=Escherichia coli (strain K12) GN=dhaM PE=1 SV=3	None	HPVCZVDLZTNFTLSERDGSMLMIDSCEBTDUQIQDVVYEKDFEHGEABIHBIMQELCQNIHPYAEFUEKNBZEBPBOCIGIGYRUQISAVAWF	Truncation at C-Terminal Side	94	0.050802	11179.232749	0	9	1.599	4.1243e-128
BW_20_1_111106004325_cidetd_msdeconv1186.txt	ZZZ_sp|P76096|MOKB_ECOLI Regulatory protein MokB OS=Escherichia coli (strain K12) GN=mokB PE=4 SV=1	None	ZQKMTTPYFBRGTQPDOOTOAIGBWNHMQNBFCTSNDMBATDYUOIWSUSMCKWO	No Truncation	-1	0.017544	7291.610636	0	2	0.93592	1.50533e-69
BW_20_1_111106004325_cidetd_msdeconv1188.txt	XXX_sp|P27434|RODZ_ECOLI Cytoskeleton protein RodZ OS=Escherichia coli (strain K12) GN=rodZ PE=1 SV=2	None	ZYBAPKTDAQRADCIEBHCMVVKIUFEUPCISAAVSEWZYSHQTEYIQSLUSBMQBMABHNWHRAMIAULMWWTLWHOQKRIMACHSKFLP	Truncation at N-Terminal Side	246	0.034759	11178.274452	0	6	1.08	2.29872e-122
BW_20_1_111106004325_cidetd_msdeconv1190.txt	XXX_sp|P0AEB2|DACA_ECOLI D-alanyl-D-alanine carboxypeptidase DacA OS=Escherichia coli (strain K12) GN=dacA PE=1 SV=1	None	YAOPQDAIOZRBVKSEVGPLGNPHMPVZWGRKBCRYKKOHVFYPZPKQTECKUIEDZQ	Truncation at C-Terminal Side	58	0.024590	7300.570353	0	3	1.0108	1.42337e-78
BW_20_1_111106004325_cidetd_msdeconv1192.txt	YYY_sp|A8DYP9|LPFUR_ECOLI fur leader peptide OS=Escherichia coli (strain K12) GN=uof PE=1 SV=1	None	IBLVEYNERUSYMPWNYNIAQEUEIWIO	No Truncation	-1	0.028169	3780.090716	0	2	1.0781	7.41288e-33
BW_20_1_111106004325_cidetd_msdeconv1194.txt	XXX_sp|P22524|MUKE_ECOLI Chromosome partition protein MukE OS=Escherichia coli (strain K12) GN=mukE PE=1 SV=5	None	QYCEQSBMSUKFRFCCLGWUCTCHBNHWNTKWNNWAEPFZEKGAQVUIDYCGPIB	Truncation at N-Terminal Side	179	0.023810	6736.533344	0	2	0.67877	1.05862e-68
BW_20_1_111106004325_cidetd_msdeconv1196.txt	YYY_sp|P45550|YHFX_ECOLI Uncharacterized protein YhfX OS=Escherichia coli (strain K12) GN=yhfX PE=1 SV=1	None	KOGNUMDIZCYMOLFOAQIELDTLLUUVSKWHYURBIDPOLBWFPCBATH	Truncation at N-Terminal Side	337	0.048387	6735.880567	0	3	0.60446	6.59605e-69
BW_20_1_111106004325_cidetd_msdeconv1198.txt	ZZZ_sp|P0C0T5|MEPA_ECOLI Penicillin-insensitive murein endopeptidase OS=Escherichia coli (strain K12) GN=mepA PE=1 SV=1	None	VQGWOCGFOFISMGELYCMDCIODVENOPNFOPFBKPNUGMHEUKFDLDQCNUVCV	Truncation at N-Terminal Side	218	0.040984	7315.540929	0	5	1.1438	5.57507e-72
BW_20_1_111106004325_cidetd_msdeconv1200.txt	ZZZ_sp|P37349|DHAM_ECOLI Protein-lysine deacetylase OS=Escherichia coli (strain K12) GN=dhaM PE=1 SV=3	None	HPVCZVDLZTNFTLSERDGSMLMIDSCEBTDUQIQDVVYEKDFEHGEABIHBIMQELCQNIHPYAEFUEKNBZEBPBOCIGIGYRUQISAVAWF	Truncation at C-Terminal Side	94	0.053476	11179.232749	0	9	3.06	4.1243e-128
BW_20_1_111106004325_cidetd_msdeconv1202.txt	ZZZ_sp|P0ABF6|CDD_ECOLI Cytidine deaminase OS=Escherichia coli (strain K12) GN=cdd PE=1 SV=1	None	FTWQUYGCRSSEYRNUDYBAGLVBLSNGHZPLVPQRAFSEOMWGLATVVZCIGZMRNCPUOKZIGSMHACFQAUFLEFGVHMHLYBPDZHZMA	Truncation at C-Terminal Side	93	0.042781	11178.219557	0	8	2.5482	9.48309e-128
BW_20_1_111106004325_cidetd_msdeconv1204.txt	ZZZ_sp|P77136|YQEK_ECOLI Uncharacterized protein YqeK OS=Escherichia coli (strain K12) GN=yqeK PE=4 SV=3	None	SHQTKIKZAVQYKVFRBVZHDFOKGZWNYM	Truncation at N-Terminal Side	111	0.030769	3864.952210	0	2	1.0238	1.1221e-38
BW_20_1_111106004325_cidetd_msdeconv1206.txt	YYY_sp|Q9JMT3|INSF7_ECOLI Transposase InsF for insertion sequence IS3fB OS=Escherichia coli (strain K12) GN=insF7 PE=3 SV=1	None	FGACTRVFDRAHGZFITULSIBWKENFONIUDSWGDOFDREYKNWFRFUDEKBQW	Truncation at N-Terminal Side	233	0.046296	7251.609534	0	5	1.1507	3.2133e-72
BW_20_1_111106004325_cidetd_msdeconv1208.txt	ZZZ_sp|P0ADC6|LPTG_ECOLI Lipopolysaccharide export system permease protein LptG OS=Escherichia coli (strain K12) GN=lptG PE=1 SV=1	None	SMVMLVFACCPGQECQQIAYOCWCIVDYIQYCBACQWTLOYMUMGWFWPUYFLDKFP	Truncation at C-Terminal Side	57	0.057377	7283.510441	0	7	1.9309	4.95629e-73
BW_20_1_111106004325_cidetd_msdeconv1210.txt	YYY_sp|P0AFW2|RMF_ECOLI Ribosome modulation factor OS=Escherichia coli (strain K12) GN=rmf PE=1 SV=1	None	IZHNIMHOSSEWNKZOCLDYBFSNTMWHMEBQQYULBOIWWMLDLKNPAWEGGQB	No Truncation	-1	0.025424	7259.213963	0	3	1.1208	9.23308e-70
BW_20_1_111106004325_cidetd_msdeconv1212.txt	ZZZ_sp|P0ADC6|LPTG_ECOLI Lipopolysaccharide export system permease protein LptG OS=Escherichia coli (strain K12) GN=lptG PE=1 SV=1	None	SMVMLVFACCPGQECQQIAYOCWCIVDYIQYCBACQWTLOYMUMGWFWPUYFLDKFP	Truncation at C-Terminal Side	57	0.045082	7283.510441	0	5	1.74	3.22747e-72
BW_20_1_111106004325_cidetd_msdeconv1214.txt	YYY_sp|P77368|YBCL_ECOLI UPF0098 protein YbcL OS=Escherichia coli (strain K12) GN=ybcL PE=1 SV=1	None	ZIOKNFYKHRRRVSUHAGCMDNPBCUPWREDQEOUPEEWYEDQNIZCVBYSGZHQBHTRCGABYIKDZUPHBEGDDGSWMBD	Truncation at N-Terminal Side	101	0.034884	10308.032127	0	6	1.0052	5.8865e-111
BW_20_1_111106004325_cidetd_msdeconv1216.txt	XXX_sp|P69441|KAD_ECOLI Adenylate kinase OS=Escherichia coli (strain K12) GN=adk PE=1 SV=1	None	DUHPPNECKTYIMMUQBIEYHITEWUZHPDCCYLUEHBBHPMRUOZEAMVABMUACP	Truncation at C-Terminal Side	57	0.056522	7283.437488	0	6	1.4051	1.72591e-72
BW_20_1_111106004325_cidetd_msdeconv1218.txt	XXX_sp|P13033|GLPB_ECOLI Anaerobic glycerol-3-phosphate dehydrogenase subunit B OS=Escherichia coli (strain K12) GN=glpB PE=1 SV=1	None	YCAGCHUQDYTODGFGYZEVZIEGGVZDPUOAQSLHUVFBYECWOCGGUGYNUULTNMGBQPHHERCVCEYPKLRDQMBTWAU	Truncation at N-Terminal Side	336	0.031977	10310.724321	0	5	1.0734	1.80047e-106
BW_20_1_111106004325_cidetd_msdeconv1220.txt	YYY_sp|P0AAZ0|YBJO_ECOLI Inner membrane protein YbjO OS=Escherichia coli (strain K12) GN=ybjO PE=1 SV=1	NME	BSWQCMBFGECITUETWCZOMQGTSPOKTRISGEWUBNERYQTSRRDFAYRYBZYTDQVYVTUMCTQVTWEBWCKLATNYF	Truncation at C-Terminal Side	81	0.031977	10308.739394	0	5	0.98272	1.15747e-107
BW_20_1_111106004325_cidetd_msdeconv1222.txt	XXX_sp|P0AFC0|NUDB_ECOLI Dihydroneopterin triphosphate diphosphatase OS=Escherichia coli (strain K12) GN=nudB PE=1 SV=1	None	FQDONFNOPSLKIBNDBCWLBFOQZCHDSHIRRTBPWNHAQLNNEPQIBVNQCWAQ	Truncation at C-Terminal Side	56	0.058333	7171.347600	0	7	1.1432	9.16038e-72
BW_20_1_111106004325_cidetd_msdeconv1224.txt	YYY_sp|P0ACG8|HSLR_ECOLI Heat shock protein 15 OS=Escherichia coli (strain K12) GN=hslR PE=1 SV=1	None	EQWRSAKGZEQUTQYEBRCQVSDN	Truncation at N-Terminal Side	109	0.040000	2953.179958	0	2	1.2562	1.0313e-26
BW_20_1_111106004325_cidetd_msdeconv1226.txt	ZZZ_sp|P32155|PTFLA_ECOLI PTS system fructose-like EIIA component OS=Escherichia coli (strain K12) GN=frvA PE=3 SV=2	None	ERMYILTKNGLPCCHFLSLQOGLDRRSLALSWKGSBQOYDAYOUSAZGQELVKFHQHQC	Truncation at N-Terminal Side	89	0.024590	7302.531873	0	3	1.125	1.62498e-72
BW_20_1_111106004325_cidetd_msdeconv1228.txt	YYY_sp|P25550|ASLB_ECOLI Anaerobic sulfatase-maturating enzyme homolog AslB OS=Escherichia coli (strain K12) GN=aslB PE=3 SV=4	None	OATYRVTLWGWBAQWMMLZYEWOOB	Truncation at C-Terminal Side	25	0.049180	3613.260580	0	3	1.0498	8.83602e-30
BW_20_1_111106004325_cidetd_msdeconv1230.txt	YYY_sp|P52133|YFJR_ECOLI Uncharacterized HTH-type transcriptional regulator YfjR OS=Escherichia coli (strain K12) GN=yfjR PE=4 SV=1	None	ZIZWNRRRAKNVQEIQGLZZMWYNLNZDIZFUANTPDMEZODYSERM	Truncation at C-Terminal Side	47	0.039604	6040.219083	0	4	0.98263	1.36322e-60
BW_20_1_111106004325_cidetd_msdeconv1232.txt	ZZZ_sp|P19767|INSA7_ECOLI Insertion element IS1 7 protein InsA OS=Escherichia coli (strain K12) GN=insA7 PE=3 SV=1	None	GFTKHRKHOMFFDSZTWGKGTYQIWLQVENRSKEYUCHRKUNWCGKT	Truncation at N-Terminal Side	44	0.029703	6039.218666	0	3	1.0137	3.14983e-61
BW_20_1_111106004325_cidetd_msdeconv1234.txt	XXX_sp|P16677|PHNC_ECOLI Phosphonates import ATP-binding protein PhnC OS=Escherichia coli (strain K12) GN=phnC PE=3 SV=2	None	GMENMAIKABDLHLDKMMDKDNHFTSCAYPMAHIEOTLCDTQCEKWTAOE	Truncation at N-Terminal Side	212	0.029703	6040.212015	0	3	1.2007	1.39153e-62
BW_20_1_111106004325_cidetd_msdeconv1236.txt	YYY_sp|A8DYQ1|YTHA_ECOLI Uncharacterized protein YthA OS=Escherichia coli (strain K12) GN=ythA PE=1 SV=1	NME_Acetylation	UVRTFFZHKGLULGTBBEOVNRFCRSNAGPAHANSNIPYV	No Truncation	-1	0.040000	4764.634496	0	3	1.1084	3.34916e-45
BW_20_1_111106004325_cidetd_msdeconv1238.txt	ZZZ_sp|P08868|YUAZ_ECOLI Uncharacterized protein YuaZ OS=Escherichia coli (strain K12) GN=yuaZ PE=4 SV=2	None	VFVYCQSAQCSONPPTKKVRHKIZGWNTIHIONGFGMKLDCRZAHLRPEWAWALVQWNU	Truncation at N-Terminal Side	31	0.045918	7269.563418	0	4	1.5729	5.06201e-71
BW_20_1_111106004325_cidetd_msdeconv1240.txt	ZZZ_sp|P0ADC6|LPTG_ECOLI Lipopolysaccharide export system permease protein LptG OS=Escherichia coli (strain K12) GN=lptG PE=1 SV=1	None	SMVMLVFACCPGQECQQIAYOCWCIVDYIQYCBACQWTLOYMUMGWFWPUYFLDKFP	Truncation at C-Terminal Side	57	0.050000	7283.510441	0	6	1.1072	4.95629e-73
BW_20_1_111106004325_cidetd_msdeconv1242.txt	ZZZ_sp|Q47270|NINE_ECOLI Prophage NinE homolog OS=Escherichia coli (strain K12) GN=ninE PE=3 SV=1	None	NTNSGAFBKGRMQTVBMKQOHLUNEFKTMUCYORCTRRSNDGIDUACZGQPKDLGE	No Truncation	-1	0.025424	6810.355654	0	3	1.5495	8.39822e-71
BW_20_1_111106004325_cidetd_msdeconv1244.txt	YYY_sp|P0A6W0|GLSA2_ECOLI Glutaminase 2 OS=Escherichia coli (strain K12) GN=glsA2 PE=1 SV=1	None	KLBODQGWQDWDSQVYTKTNWPYNZWOMKUFGGRRHSFCDHOYHNKURYSWPAT	Truncation at C-Terminal Side	54	0.065574	7266.206526	0	7	3.649	3.4335e-72
BW_20_1_111106004325_cidetd_msdeconv1246.txt	ZZZ_sp|P08868|YUAZ_ECOLI Uncharacterized protein YuaZ OS=Escherichia coli (strain K12) GN=yuaZ PE=4 SV=2	None	VFVYCQSAQCSONPPTKKVRHKIZGWNTIHIONGFGMKLDCRZAHLRPEWAWALVQWNU	Truncation at N-Terminal Side	31	0.053279	7269.563418	0	6	1.4893	1.23601e-80
BW_20_1_111106004325_cidetd_msdeconv1248.txt	YYY_sp|P30845|EPTA_ECOLI Phosphoethanolamine transferase EptA OS=Escherichia coli (strain K12) GN=eptA PE=1 SV=2	None	GBURBWDNTVVGEDSFAAKARTYIGBFDOYPZVULDRHKDTZVMFFEFAMDMEKUGCRW	Truncation at N-Terminal Side	488	0.049180	7269.509799	0	6	2.4634	6.03521e-79
BW_20_1_111106004325_cidetd_msdeconv1250.txt	YYY_sp|P0A6W0|GLSA2_ECOLI Glutaminase 2 OS=Escherichia coli (strain K12) GN=glsA2 PE=1 SV=1	None	KLBODQGWQDWDSQVYTKTNWPYNZWOMKUFGGRRHSFCDHOYHNKURYSWPAT	Truncation at C-Terminal Side	54	0.058824	7266.206526	0	6	1.5993	3.4335e-72
BW_20_1_111106004325_cidetd_msdeconv1252.txt	ZZZ_sp|P0A8W2|SLYA_ECOLI Transcriptional regulator SlyA OS=Escherichia coli (strain K12) GN=slyA PE=3 SV=1	None	YPAGOVQYKHCGEZZUYKVNRPVICMSRBDPABUBIFYNKUOOSCETHTBTZCHGSIAM	Truncation at N-Terminal Side	85	0.043478	7320.559849	0	5	1.0652	2.50575e-80
BW_20_1_111106004325_cidetd_msdeconv1254.txt	ZZZ_sp|P0AB83|END3_ECOLI Endonuclease III OS=Escherichia coli (strain K12) GN=nth PE=1 SV=1	None	DSHLDVPWOAGVTIOLSPURIRSMVMNQEFASYPWEGTZGDOTPELNKVHZIKIKEVRF	Truncation at N-Terminal Side	152	0.049180	7284.643523	0	6	1.1381	2.76165e-71
BW_20_1_111106004325_cidetd_msdeconv1256.txt	YYY_sp|P76613|YPJC_ECOLI Putative uncharacterized protein YpjC OS=Escherichia coli (strain K12) GN=ypjC PE=5 SV=1	None	OKLOOHEWAIEQUHWGFVLNKYLDANTANYARQSZOBUPTTSNQYUCYBAVUOE	Truncation at C-Terminal Side	54	0.045082	7267.619742	0	5	4.6225	2.58429e-72
BW_20_1_111106004325_cidetd_msdeconv1258.txt	ZZZ_sp|P76096|MOKB_ECOLI Regulatory protein MokB OS=Escherichia coli (strain K12) GN=mokB PE=4 SV=1	None	ZQKMTTPYFBRGTQPDOOTOAIGBWNHMQNBFCTSNDMBATDYUOIWSUSMCKWO	No Truncation	-1	0.025862	7291.610636	0	3	1.1898	3.737e-72
BW_20_1_111106004325_cidetd_msdeconv1260.txt	YYY_sp|P0A7N9|RL33_ECOLI 50S ribosomal protein L33 OS=Escherichia coli (strain K12) GN=rpmG PE=1 SV=2	None	ORYULBHGPHUWUWLEFPDSLQTOKPAPYCGMBKBALYAFKOEMKOMURCUUDVR	No Truncation	-1	0.040984	7476.507223	0	4	1.3352	1.3865e-70
BW_20_1_111106004325_cidetd_msdeconv1262.txt	ZZZ_sp|P0A8A8|RIMP_ECOLI Ribosome maturation factor RimP OS=Escherichia coli (strain K12) GN=rimP PE=1 SV=2	None	PBGFHFSFQRFALFNUIKAKZGCTZIFTZEURLFLQLTESNGPTKMEMFRGLCTATNBRSCSDZKNGKZEVOSSYCRKOLBZKSCK	Truncation at N-Terminal Side	64	0.055233	10295.287051	0	9	1.077	4.86781e-113
BW_20_1_111106004325_cidetd_msdeconv1264.txt	ZZZ_sp|P0A8A8|RIMP_ECOLI Ribosome maturation factor RimP OS=Escherichia coli (strain K12) GN=rimP PE=1 SV=2	None	PBGFHFSFQRFALFNUIKAKZGCTZIFTZEURLFLQLTESNGPTKMEMFRGLCTATNBRSCSDZKNGKZEVOSSYCRKOLBZKSCK	Truncation at N-Terminal Side	64	0.043605	10295.287051	0	7	1.2183	4.86781e-113
BW_20_1_111106004325_cidetd_msdeconv1266.txt	YYY_sp|P0AF28|NARL_ECOLI Nitrate/nitrite response regulator protein NarL OS=Escherichia coli (strain K12) GN=narL PE=1 SV=1	None	QEYMAHFSOVOEZZOSWZFMWKUFTEOMLITYYMVTIBRNBEDRSHZPCHVUUSSHIZSBSOCIMBENNWFBZIIZH	Truncation at C-Terminal Side	77	0.029070	10295.415499	0	5	1.4253	7.40507e-102
BW_20_1_111106004325_cidetd_msdeconv1268.txt	ZZZ_sp|P0A8A8|RIMP_ECOLI Ribosome maturation factor RimP OS=Escherichia coli (strain K12) GN=rimP PE=1 SV=2	None	PBGFHFSFQRFALFNUIKAKZGCTZIFTZEURLFLQLTESNGPTKMEMFRGLCTATNBRSCSDZKNGKZEVOSSYCRKOLBZKSCK	Truncation at N-Terminal Side	64	0.031977	10295.287051	0	5	1.1739	4.86781e-113
BW_20_1_111106004325_cidetd_msdeconv1270.txt	XXX_sp|P30871|3PASE_ECOLI Inorganic triphosphatase OS=Escherichia coli (strain K12) GN=ygiF PE=1 SV=1	None	QYKSBGWCZTUBSGHVNKVIZMRLGLUVUSTZTTSLNLYVYOWQGUAPMWRNLEGNQGLPCV	Truncation at N-Terminal Side	371	0.032258	7400.636352	0	4	1.1627	4.67584e-72
BW_20_1_111106004325_cidetd_msdeconv1272.txt	YYY_sp|P64638|FEOC_ECOLI Probable [Fe-S]-dependent transcriptional repressor FeoC OS=Escherichia coli (strain K12) GN=feoC PE=1 SV=1	None	YSLPKNRPBPVFWIVZZBRFOLIGBTSWTFKRUFSVDIEIQIICIDZWMOVFUGPVMSCTPYGVGWWKKCVDQOSMVU	No Truncation	-1	0.030864	9800.572179	0	5	1.2773	1.41015e-103
BW_20_1_111106004325_cidetd_msdeconv1274.txt	ZZZ_sp|P52697|6PGL_ECOLI 6-phosphogluconolactonase OS=Escherichia coli (strain K12) GN=pgl PE=1 SV=2	None	TQVYZBCGVVZAFNNMUADSGDPLETIWTGNHCGEAGRGHBUYEMEMDCGRIWEVQVOGQURNQIGCURNYGEMLUOFOWOTL	Truncation at N-Terminal Side	248	0.031977	10293.154660	0	5	1.0894	1.7278e-111
BW_20_1_111106004325_cidetd_msdeconv1276.txt	XXX_sp|P0ADP2|YIGI_ECOLI Uncharacterized protein YigI OS=Escherichia coli (strain K12) GN=yigI PE=4 SV=1	None	GAPVUFRUEUNBMSNSUQFPSPYZBRTODUQWZVKPQONYNYWUDMQDEGAYDWIHWAVEDRAOLQZGGLHWWQIYBSNLFLZLRVBLAFHYKUIVSWHUINMFLOKSYENRMCBIHGRLFVMSKMVYNOWBLDTDWVYKZBDUCIDOLNTHEEQ	No Truncation	-1	0.018950	20205.583732	0	6	1.6874	5.67667e-212
BW_20_1_111106004325_cidetd_msdeconv1278.txt	ZZZ_sp|P64479|YDIZ_ECOLI Uncharacterized protein YdiZ OS=Escherichia coli (strain K12) GN=ydiZ PE=4 SV=1	None	LPCUPWOTMMFSGFSWUKEZTGSKUVUYAVZWOLMINSKTIHHVTIRNBPRWYBFRGBNOYOWBCHEOFLAEWNBUQBVCYGBQRNTEZMTQGMZH	No Truncation	-1	0.027650	12550.820305	0	6	2.9915	8.00948e-132
BW_20_1_111106004325_cidetd_msdeconv1280.txt	ZZZ_sp|P39355|YJHE_ECOLI Putative uncharacterized protein YjhE OS=Escherichia coli (strain K12) GN=yjhE PE=5 SV=2	None	MFKEETHYESAHWUTDVNICUABHIEHOZMDTOKDCFWKREAUKITDVYWLOZQOGLZKMZBFMELIDNRGDRVZPTYGKBT	No Truncation	-1	0.023392	10619.718124	0	4	1.0463	7.0608e-100
BW_20_1_111106004325_cidetd_msdeconv1282.txt	YYY_sp|P75748|YBGO_ECOLI Uncharacterized protein YbgO OS=Escherichia coli (strain K12) GN=ybgO PE=3 SV=2	None	ACPPYNPSADCQIYQNYCZBCQYCRFCNHVOQGQCPGPVQICZIDLNCBUUNUZUKKKLLFOVYOAYTUQLURYGECAWVPNLEYTZKNLIRKLYRPMOOQG	Truncation at C-Terminal Side	102	0.037736	12993.553598	0	7	2.6474	4.29758e-135
BW_20_1_111106004325_cidetd_msdeconv1284.txt	XXX_sp|P71238|WCAD_ECOLI Putative colanic acid polymerase OS=Escherichia coli (strain K12) GN=wcaD PE=4 SV=2	None	DADREMDRVEQHSYKBPIWIVWVPSIWTDNWAMWMWLIGDYYHOGISAZQDPONCTBMFRKTVSGTHZBWWTALEBWYSLCOCOEAYSSOEUBGZHNWZMY	Truncation at N-Terminal Side	304	0.033019	12996.302483	0	7	1.3513	1.29212e-137
BW_20_1_111106004325_cidetd_msdeconv1286.txt	YYY_sp|Q9JMS8|YUAL_ECOLI Uncharacterized protein YuaL OS=Escherichia coli (strain K12) GN=yuaL PE=4 SV=1	None	GKBMRTSFTCTCTYGADPADTKADZACUBLGTVTFUHTPZGFAWTGNRFZCMBMUKSKDRWRVIZTZYT	No Truncation	-1	0.035971	7995.263754	0	4	1.7715	8.18842e-80
BW_20_1_111106004325_cidetd_msdeconv1288.txt	XXX_sp|P0AFZ5|SULA_ECOLI Cell division inhibitor SulA OS=Escherichia coli (strain K12) GN=sulA PE=1 SV=1	None	BBEALCHOPCVNNVONDGTHHWUDGNRSPIWWMUBYFQRAMADDBOVSBBTGBIOKNADDKQVVHPS	Truncation at N-Terminal Side	102	0.043165	8321.106081	0	6	1.2548	1.01999e-89
BW_20_1_111106004325_cidetd_msdeconv1290.txt	YYY_sp|Q9JMS8|YUAL_ECOLI Uncharacterized protein YuaL OS=Escherichia coli (strain K12) GN=yuaL PE=4 SV=1	None	GKBMRTSFTCTCTYGADPADTKADZACUBLGTVTFUHTPZGFAWTGNRFZCMBMUKSKDRWRVIZTZYT	No Truncation	-1	0.028777	7995.263754	0	4	1.1736	8.33901e-87
BW_20_1_111106004325_cidetd_msdeconv1292.txt	YYY_sp|P0A6W3|MRAY_ECOLI Phospho-N-acetylmuramoyl-pentapeptide-transferase OS=Escherichia coli (strain K12) GN=mraY PE=1 SV=1	None	HNTIYCUUOCSZUFBURBWZBYRVKONHLEYHEMIEHTNPFWDTGLKABAGTNUFIDHVFRWMZHPLRQDIERZLYZRTFCKOWMSEUVZQPFKIPVFQ	Truncation at N-Terminal Side	261	0.030516	12994.554348	0	6	1.7259	2.85767e-132
BW_20_1_111106004325_cidetd_msdeconv1294.txt	ZZZ_sp|P08868|YUAZ_ECOLI Uncharacterized protein YuaZ OS=Escherichia coli (strain K12) GN=yuaZ PE=4 SV=2	None	VFVYCQSAQCSONPPTKKVRHKIZGWNTIHIONGFGMKLDCRZAHLRPEWAWALVQWNU	Truncation at N-Terminal Side	31	0.051402	7269.563418	0	5	1.2958	1.23601e-80
BW_20_1_111106004325_cidetd_msdeconv1296.txt	XXX_sp|P0A7J7|RL11_ECOLI 50S ribosomal protein L11 OS=Escherichia coli (strain K12) GN=rplK PE=1 SV=2	None	YHFYQBLZEYLQBLUQFHBLQSSBAEWHKSAEQMKNQAGQWHVUWZWBRRS	Truncation at C-Terminal Side	51	0.038462	6528.273311	0	4	1.1168	5.05438e-63
BW_20_1_111106004325_cidetd_msdeconv1298.txt	ZZZ_sp|P0A8Y1|YJJG_ECOLI Pyrimidine 5'-nucleotidase YjjG OS=Escherichia coli (strain K12) GN=yjjG PE=1 SV=1	None	MLZFTLLCYGQSSYASVGFTWBDKMLZVZDOUIKWGTPVKGGYHNMGYQQOUMUECGIEA	Truncation at C-Terminal Side	60	0.049383	7270.063004	0	4	1.0686	2.23841e-81
BW_20_1_111106004325_cidetd_msdeconv1300.txt	ZZZ_sp|P29208|MENC_ECOLI o-succinylbenzoate synthase OS=Escherichia coli (strain K12) GN=menC PE=1 SV=2	None	TCHNCQUZZDKKNLALPKMEAGESMQTIGLSNUFVSYYVKIERMLLLKVZSAWZMSTOVO	Truncation at N-Terminal Side	260	0.043269	7267.404481	0	4	1.0413	4.29008e-71
BW_20_1_111106004325_cidetd_msdeconv1302.txt	ZZZ_sp|P46121|YBFK_ECOLI Uncharacterized protein YbfK OS=Escherichia coli (strain K12) GN=ybfK PE=4 SV=1	None	NEIVWWCGLOEOIHCLNKKIFBPYDEZVRKBSHMCHUURFFHTMVLIEEPCYGSGDUFBLKAECWSLUWKQAHLPETSKCSRVCR	No Truncation	-1	0.030726	10654.633947	0	5	1.6413	7.08679e-112
BW_20_1_111106004325_cidetd_msdeconv1304.txt	YYY_sp|P27431|ROXA_ECOLI 50S ribosomal protein L16 3-hydroxylase OS=Escherichia coli (strain K12) GN=roxA PE=1 SV=2	None	YWPUAMMQKSMSBSWCAIZIGEGPDCQBDZZCQQDVWVIIOKKSEYWZOTPZFBQMPSCIISQTVLODOKQUCQGEKKLRCILPFUBBUFIHMVUQCARVUMHGMKISKLQBKPSQIGTYTPMESEFTNQFYFAYLBCFWVESUYLZKNPVSIPSZOVLOKOQH	Truncation at N-Terminal Side	209	0.025373	20579.167301	0	8	1.9617	5.81252e-223
BW_20_1_111106004325_cidetd_msdeconv1306.txt	YYY_sp|P03841|MALM_ECOLI Maltose operon periplasmic protein OS=Escherichia coli (strain K12) GN=malM PE=3 SV=1	None	NFMODGGNUZGMITZFWMYAGGSZMWDPDFDSFDLOSLVNAIWCNDQKRSZWGILTOKFWITBKPDLKZQDVPRMFDYINSZFYLE	Truncation at N-Terminal Side	220	0.034091	10703.405993	0	6	1.3867	7.79986e-114
BW_20_1_111106004325_cidetd_msdeconv1308.txt	YYY_sp|P0AEG8|DSRB_ECOLI Protein DsrB OS=Escherichia coli (strain K12) GN=dsrB PE=2 SV=1	None	WKDRDPOHGPKAARADAFRFWLNQWPCMATZLKGRZFNENOCQBCGZRWFUZYTNVNACUTN	No Truncation	-1	0.033613	7766.896701	0	4	1.3402	2.12021e-72
BW_20_1_111106004325_cidetd_msdeconv1310.txt	ZZZ_sp|P09053|AVTA_ECOLI Valine--pyruvate aminotransferase OS=Escherichia coli (strain K12) GN=avtA PE=1 SV=3	None	LGVQGQGEINYSDADYRCZCMIMBHGFYAWIQYCRKCMMWQGQQWWILUYVMPYDIGUBGOPKGLKCDPQVMHEBFIOOTPCQBIGS	Truncation at N-Terminal Side	330	0.027933	10703.181576	0	5	1.7555	6.26555e-114
BW_20_1_111106004325_cidetd_msdeconv1312.txt	ZZZ_sp|P36999|RLMA_ECOLI 23S rRNA (guanine(745)-N(1))-methyltransferase OS=Escherichia coli (strain K12) GN=rlmA PE=1 SV=1	None	BSHAVZBUTHIGOVPEEBCNDVZQYZNBPLYWNLZOZGIDIURMNSLIWNTAUYCTWL	Truncation at C-Terminal Side	58	0.049107	7266.537844	0	5	1.9219	3.8749e-78
BW_20_1_111106004325_cidetd_msdeconv1314.txt	YYY_sp|P37651|GUN_ECOLI Endoglucanase OS=Escherichia coli (strain K12) GN=bcsZ PE=1 SV=1	None	KSDYHAFDKHBBQBMROPUZFQKZHNIWDCNSFUOAODMYCWVNPPTFAMHRWPINTRIKOFONZAZMEIYNOCPHETAHKKAMQEDQHFVWLMKNNYRVPZFUKFPZSGBMGOYULVQNRBZSHLOSTIMDZUWKGMDDQRWNCTPIBKSPRMRBFQTUOQGTCIBRKBETEZYPDOWRNPGZTFCEFGSALRFWMIYNTKFOWOOIIEBAEMGUGHOGEAVDKMIETYOUZAH	Truncation at N-Terminal Side	133	0.019101	30759.306614	0	8	2.2021	4.94066e-324
BW_20_1_111106004325_cidetd_msdeconv1316.txt	YYY_sp|P0A9W6|IBAG_ECOLI Acid stress protein IbaG OS=Escherichia coli (strain K12) GN=ibaG PE=1 SV=1	M_Acetylation	MKQZRPNOVOHARLBIVERVHFYEOZRFMCSBPUFIQQQPERIMQROOILYVPUWISIYVZSDTMMNZAPDIAMDZMILFNAOF	No Truncation	-1	0.022599	11155.898551	0	4	1.1361	4.7896e-111
BW_20_1_111106004325_cidetd_msdeconv1318.txt	XXX_sp|P39384|YJIM_ECOLI Putative dehydratase subunit YjiM OS=Escherichia coli (strain K12) GN=yjiM PE=3 SV=2	None	AIOZBPHEDRBMYCSCWOUWANSAAYIPAAPPEAGLCSRMAFTWPFHNFLLFRCVYILFEOZARIIUVBRBHIQRLSQVFTFP	Truncation at N-Terminal Side	300	0.023256	10291.845686	0	4	1.256	2.35967e-110
BW_20_1_111106004325_cidetd_msdeconv1320.txt	ZZZ_sp|P0AER0|GLPF_ECOLI Glycerol uptake facilitator protein OS=Escherichia coli (strain K12) GN=glpF PE=1 SV=1	None	HEMCRZTHLGRTDSIVWEIQKROFDZCGONODHDFASNZEZLAPULOHULCSPRRKGNYKPDHPWTVIMFSTZDFVTCFMR	Truncation at C-Terminal Side	81	0.026163	10292.220061	0	4	1.1171	9.93205e-107
BW_20_1_111106004325_cidetd_msdeconv1322.txt	ZZZ_sp|P60844|AQPZ_ECOLI Aquaporin Z OS=Escherichia coli (strain K12) GN=aqpZ PE=1 SV=1	None	KPHYLYPMUQHCFITQOHCGHDIYKLTALWDDFMSIVZCICLKSFSKSZTSHUMUWYBKOKOGBOVOOEORDURHS	Truncation at C-Terminal Side	76	0.029070	10292.644862	0	5	0.98655	3.16597e-102
BW_20_1_111106004325_cidetd_msdeconv1324.txt	YYY_sp|P0ACD8|MBHL_ECOLI Hydrogenase-1 large chain OS=Escherichia coli (strain K12) GN=hyaB PE=1 SV=1	None	ZGUIUHSVDOAYOSBGQTOSUYEPSMUGZCGTYFVTKBQLAZEKSCDKGRWYAKQHYU	Truncation at N-Terminal Side	539	0.024590	7301.344395	0	3	1.1813	2.64281e-72
BW_20_1_111106004325_cidetd_msdeconv1326.txt	YYY_sp|P0AAY6|YBJN_ECOLI Uncharacterized protein YbjN OS=Escherichia coli (strain K12) GN=ybjN PE=1 SV=1	None	VOQOCATNPDKBKKTDRLUTAVZCNLZYTIZEIDIDLFCNWUOOIQTVNRQVLISLC	Truncation at N-Terminal Side	101	0.028689	7269.503221	0	3	1.2268	2.03163e-68
BW_20_1_111106004325_cidetd_msdeconv1328.txt	XXX_sp|P0ADQ5|YIIE_ECOLI Uncharacterized protein YiiE OS=Escherichia coli (strain K12) GN=yiiE PE=3 SV=2	None	HLDPKIBSRNIRAKMMHMVCVBCAWGTSTLSLQKVHTAHBTELPKERMEAGTYEZGTINNUAGSM	Truncation at N-Terminal Side	7	0.034783	7320.381778	0	4	1.0625	4.54399e-86
BW_20_1_111106004325_cidetd_msdeconv1330.txt	YYY_sp|P58041|RZOD_ECOLI Prophage outer membrane lipoprotein RzoD OS=Escherichia coli (strain K12) GN=rzoD PE=3 SV=1	None	CGRHRIDHRBCSYZTQMUDKBCEVEEDFEZCBQUKSGAKCEBGBWIDTQPVFRZDUQESB	No Truncation	-1	0.018182	7258.212614	0	2	1.002	5.90508e-68
BW_20_1_111106004325_cidetd_msdeconv1334.txt	YYY_sp|P23485|FECR_ECOLI Protein FecR OS=Escherichia coli (strain K12) GN=fecR PE=2 SV=1	None	ZOWVDBMGPZAURCSHMOPPEOHDNFQCZZVGVWOENILAKCIOFWQFFHTALESQSOAYGZODYENLVCUTQYPPYVANO	Truncation at C-Terminal Side	81	0.036313	10687.873411	0	6	2.3709	9.88426e-111
BW_20_1_111106004325_cidetd_msdeconv1336.txt	YYY_sp|P23485|FECR_ECOLI Protein FecR OS=Escherichia coli (strain K12) GN=fecR PE=2 SV=1	None	ZOWVDBMGPZAURCSHMOPPEOHDNFQCZZVGVWOENILAKCIOFWQFFHTALESQSOAYGZODYENLVCUTQYPPYVANO	Truncation at C-Terminal Side	81	0.027933	10687.873411	0	5	3.5213	9.88426e-111
BW_20_1_111106004325_cidetd_msdeconv1338.txt	XXX_sp|P0AB46|YMGD_ECOLI Uncharacterized protein YmgD OS=Escherichia coli (strain K12) GN=ymgD PE=1 SV=2	None	OWRBYKMGYMIMAPMMMWNUKQVDUFLQUZWSIFEUCGAUFRVEEDTVSPBVEKEKHCWSBMHRBUWFDFQVCAVLRNEQSHAV	Truncation at C-Terminal Side	84	0.039106	10686.725878	0	7	1.8729	6.19117e-114
BW_20_1_111106004325_cidetd_msdeconv1340.txt	XXX_sp|P0AB46|YMGD_ECOLI Uncharacterized protein YmgD OS=Escherichia coli (strain K12) GN=ymgD PE=1 SV=2	None	OWRBYKMGYMIMAPMMMWNUKQVDUFLQUZWSIFEUCGAUFRVEEDTVSPBVEKEKHCWSBMHRBUWFDFQVCAVLRNEQSHAV	Truncation at C-Terminal Side	84	0.040230	10686.725878	0	7	1.3576	6.19117e-114
BW_20_1_111106004325_cidetd_msdeconv1342.txt	ZZZ_sp|P77219|YAHC_ECOLI Uncharacterized protein YahC OS=Escherichia coli (strain K12) GN=yahC PE=4 SV=1	NME_Acetylation	FIDPVRACUWZFKNHUCVWI	Truncation at C-Terminal Side	20	0.090909	2599.523051	0	4	1.1535	1.35352e-24
BW_20_1_111106004325_cidetd_msdeconv1344.txt	YYY_sp|P23485|FECR_ECOLI Protein FecR OS=Escherichia coli (strain K12) GN=fecR PE=2 SV=1	None	ZOWVDBMGPZAURCSHMOPPEOHDNFQCZZVGVWOENILAKCIOFWQFFHTALESQSOAYGZODYENLVCUTQYPPYVANO	Truncation at C-Terminal Side	81	0.025140	10687.873411	0	4	1.279	5.86397e-110
BW_20_1_111106004325_cidetd_msdeconv1346.txt	XXX_sp|P0AB46|YMGD_ECOLI Uncharacterized protein YmgD OS=Escherichia coli (strain K12) GN=ymgD PE=1 SV=2	None	OWRBYKMGYMIMAPMMMWNUKQVDUFLQUZWSIFEUCGAUFRVEEDTVSPBVEKEKHCWSBMHRBUWFDFQVCAVLRNEQSHAV	Truncation at C-Terminal Side	84	0.037791	10686.725878	0	6	2.1523	1.23823e-113
BW_20_1_111106004325_cidetd_msdeconv1350.txt	YYY_sp|P0AE30|ARTM_ECOLI Arginine ABC transporter permease protein ArtM OS=Escherichia coli (strain K12) GN=artM PE=1 SV=1	None	FFGTHPECHFWYAPBLNVQGWTOWIIPCKEUSRWUOACNYVYZIHTFZYIIRSUPC	Truncation at N-Terminal Side	166	0.032787	7267.616814	0	4	1.3231	2.5721e-73
BW_20_1_111106004325_cidetd_msdeconv1352.txt	ZZZ_sp|P43329|HRPA_ECOLI ATP-dependent RNA helicase HrpA OS=Escherichia coli (strain K12) GN=hrpA PE=3 SV=3	None	DEMNSSEDYLGWPOSKOFVLDBSRLPLKOKKDBVKFKNUWQAGUEOLSCHAIWZTR	Truncation at C-Terminal Side	56	0.034188	7267.962841	0	4	1.1119	8.92012e-76
BW_20_1_111106004325_cidetd_msdeconv1354.txt	YYY_sp|P0AFY2|SANA_ECOLI Protein SanA OS=Escherichia coli (strain K12) GN=sanA PE=4 SV=1	None	CFRCTCRMKCFAKDYIVWGMSDZVYMGRAHNUEWNAIWZQUBUWPPPUOHLHITGTGR	Truncation at C-Terminal Side	58	0.053279	7270.416302	0	6	16.4628	3.12409e-75
BW_20_1_111106004325_cidetd_msdeconv1356.txt	YYY_sp|P77263|ECPE_ECOLI Probable fimbrial chaperone EcpE OS=Escherichia coli (strain K12) GN=ecpE PE=3 SV=2	None	ZCBLHIRGGUEEOGRUKHMWOSKDOKKBMVHKIODUKPIBIUWYUEVESIADWAKMLWFARFTVLRUAVUUFFKOKAITL	Truncation at C-Terminal Side	80	0.034286	10685.719174	0	6	1.2867	9.38281e-105
BW_20_1_111106004325_cidetd_msdeconv1358.txt	YYY_sp|P75692|YAHM_ECOLI Uncharacterized protein YahM OS=Escherichia coli (strain K12) GN=yahM PE=4 SV=2	None	HBOZQNWSLGTKKVSMBNBUDSDZFLDUNSSETFZTKKWNYDCSCRTOQMKIDNKVSFIDMQMWQALFAAWWUYWUFPIHR	No Truncation	-1	0.025140	10355.350037	0	4	2.2925	4.02456e-109
BW_20_1_111106004325_cidetd_msdeconv1360.txt	ZZZ_sp|P0AB33|BSSS_ECOLI Biofilm regulator BssS OS=Escherichia coli (strain K12) GN=bssS PE=2 SV=1	None	CBOIMHYRWRAAZWCDVRWZWGMNUQFYPETNPLQIUZNUZRZYAYYURZGVLLDOHDBNNPPHUBIIRIQDPKVZSSKSBRFS	No Truncation	-1	0.025714	10820.098760	0	4	2.611	1.18141e-111
BW_20_1_111106004325_cidetd_msdeconv1362.txt	XXX_sp|P30140|THIH_ECOLI 2-iminoacetate synthase OS=Escherichia coli (strain K12) GN=thiH PE=1 SV=3	None	GBAWTCDNFESAQRNALKHWFFYEIQAMIUALMMBOKLLSPIKWPEVSTFEGPMQLROFLLQQWPLNKBGBKYONVGNQORFTSY	Truncation at C-Terminal Side	85	0.036313	10689.251928	0	6	2.8626	7.12331e-114
BW_20_1_111106004325_cidetd_msdeconv1364.txt	YYY_sp|P0A9M8|PTA_ECOLI Phosphate acetyltransferase OS=Escherichia coli (strain K12) GN=pta PE=1 SV=2	None	QKGGLLPSDZAWEUPGHOWHMZTEZPEKWVUTEVORGRWNZLFVKMRQUPYMZDTCKTLAVDGAZQWCLWUADBWBHOUNQVBNB	Truncation at N-Terminal Side	629	0.022222	10801.529435	0	4	0.94196	5.18214e-112
BW_20_1_111106004325_cidetd_msdeconv1366.txt	XXX_sp|P0A6X3|HFQ_ECOLI RNA-binding protein Hfq OS=Escherichia coli (strain K12) GN=hfq PE=1 SV=2	None	HGUBGTVPCLENLDQQSLPHIDYFUMKHVLDAUNUUAYHGAQDEQLZGLNDISMUFUUWKHLAVMSWTQAOUYLCVEAQPKZBYCVLP	Truncation at C-Terminal Side	88	0.033520	10688.015357	0	5	1.7871	9.12513e-110
BW_20_1_111106004325_cidetd_msdeconv1368.txt	YYY_sp|P31474|HSRA_ECOLI Probable transport protein HsrA OS=Escherichia coli (strain K12) GN=hsrA PE=1 SV=1	None	WAQDHDHIEYALIFYFIADQYUGWHALKWTVMBSHMMKLOQKFVVLLLVBINFCEFBB	Truncation at C-Terminal Side	58	0.053571	7269.442333	0	6	2.2109	1.562e-75
BW_20_1_111106004325_cidetd_msdeconv1370.txt	XXX_sp|P76536|YFEX_ECOLI Probable deferrochelatase/peroxidase YfeX OS=Escherichia coli (strain K12) GN=yfeX PE=1 SV=2	None	TCCZRRCRWVVVLBKDNBHQUBSBBQQQHWZCUEDTWERAAWGDCFLRHCLSHAAVFNGB	Truncation at N-Terminal Side	239	0.054622	7266.957701	0	6	2.0382	8.4446e-77
BW_20_1_111106004325_cidetd_msdeconv1372.txt	YYY_sp|P0AEG8|DSRB_ECOLI Protein DsrB OS=Escherichia coli (strain K12) GN=dsrB PE=2 SV=1	None	WKDRDPOHGPKAARADAFRFWLNQWPCMATZLKGRZFNENOCQBCGZRWFUZYTNVNACUTN	No Truncation	-1	0.032787	7766.896701	0	4	1.13	1.03224e-70
BW_20_1_111106004325_cidetd_msdeconv1374.txt	ZZZ_sp|P43671|PQIB_ECOLI Paraquat-inducible protein B OS=Escherichia coli (strain K12) GN=pqiB PE=1 SV=2	None	SSTIICCUOZVDNAGGVYAUKADASGUDZNTHRUYPTLOYBMRORLFBGTAOSCQUGTE	Truncation at C-Terminal Side	59	0.042017	7250.872460	0	5	1.1256	5.2882e-79
BW_20_1_111106004325_cidetd_msdeconv1376.txt	ZZZ_sp|P0AGH5|SAPC_ECOLI Putrescine export system permease protein SapC OS=Escherichia coli (strain K12) GN=sapC PE=1 SV=1	None	RNAYNVTHWQEOADSTAFQOPITNGGAFTEM	Truncation at N-Terminal Side	265	0.031746	3765.784535	0	2	1.1514	3.41239e-31
BW_20_1_111106004325_cidetd_msdeconv1378.txt	YYY_sp|Q2EEU2|YJHX_ECOLI UPF0386 protein YjhX OS=Escherichia coli (strain K12) GN=yjhX PE=3 SV=1	None	EHISQSEVTVUBRNCTAIGFQLBDIYCOHNIHDLIOYUAMFKKNBPRYQYAGUUSQGRQCLTAGUPCGDSNMFKWAUQBBVHRNS	No Truncation	-1	0.018182	10341.678833	0	3	0.61402	4.25497e-114
BW_20_1_111106004325_cidetd_msdeconv1380.txt	XXX_sp|P03018|UVRD_ECOLI DNA helicase II OS=Escherichia coli (strain K12) GN=uvrD PE=1 SV=1	None	DYDDZUUZDWUZSCNLADYABWYGAMNCNVGTDYKGRTLFVPYZQPHOIOWHGTAOASOKCLLAIPFIPZOUKNAILHBKYZRZB	Truncation at N-Terminal Side	635	0.020231	10800.748382	0	3	0.41446	9.63113e-113
BW_20_1_111106004325_cidetd_msdeconv1382.txt	ZZZ_sp|P62558|SOPB_ECOLI Protein SopB OS=Escherichia coli (strain K12) GN=sopB PE=1 SV=1	None	BHHEDTKNFWYTFYHURFSTZQIWLPTHQNUIFGFGZZQSKAUCZUBLAHBRYBAOTI	Truncation at N-Terminal Side	265	0.048387	7400.015112	0	6	1.4444	5.61349e-77
BW_20_1_111106004325_cidetd_msdeconv1384.txt	YYY_sp|Q46892|YGBN_ECOLI Inner membrane permease YgbN OS=Escherichia coli (strain K12) GN=ygbN PE=1 SV=1	None	WPEVCTFYQYPMGGAFQSABHBPMRCMLURWUVGQIDQVSLIRTRYBSVUUDNWGAYVEY	Truncation at N-Terminal Side	394	0.035398	7323.408177	0	4	1.1113	6.29172e-80
BW_20_1_111106004325_cidetd_msdeconv1386.txt	XXX_sp|P33644|POLOX_ECOLI Polyphenol oxidase OS=Escherichia coli (strain K12) GN=yfiH PE=1 SV=1	None	QMSPCCRPOKVBQZYOKTZEOIEHSUPPOGFZDASAOPEKDMKHVSVSSSOTFDYQK	Truncation at N-Terminal Side	186	0.056452	7399.520478	0	6	2.3608	1.88006e-73
BW_20_1_111106004325_cidetd_msdeconv1388.txt	YYY_sp|P64636|YRFG_ECOLI GMP/IMP nucleotidase YrfG OS=Escherichia coli (strain K12) GN=yrfG PE=1 SV=1	None	AFCWWRDTDBEMELZMDYVFBVPRDZDRSCONWNLMKWUHCGYPPMTNVLBSQGMTQGNT	Truncation at N-Terminal Side	162	0.044355	7398.587623	0	5	2.2372	7.78187e-80
BW_20_1_111106004325_cidetd_msdeconv1390.txt	XXX_sp|P42628|DLST_ECOLI Probable serine transporter OS=Escherichia coli (strain K12) GN=dlsT PE=1 SV=3	None	TTLUSTZMUKIPCCHFTUCNRVZZCQGUZPEOUUUWLLBECBBAZKUWSGSYOISTLF	Truncation at C-Terminal Side	58	0.032258	7401.505159	0	4	1.0869	3.73315e-76
BW_20_1_111106004325_cidetd_msdeconv1392.txt	YYY_sp|P75798|GSIC_ECOLI Glutathione transport system permease protein GsiC OS=Escherichia coli (strain K12) GN=gsiC PE=1 SV=1	None	HVMCZNILVMMCVSEEYVTVSIWOKNUWWVKGHKCDLMNNPEQYQECANYDGIACUDHGML	Truncation at C-Terminal Side	61	0.052419	7398.586706	0	6	1.6432	3.72504e-80
BW_20_1_111106004325_cidetd_msdeconv1394.txt	YYY_sp|P64448|YNBE_ECOLI Uncharacterized protein YnbE OS=Escherichia coli (strain K12) GN=ynbE PE=4 SV=1	None	DHPGKQQRNNQYGLPNLQKHSTSZOINZTQLRYFSSKCRZHEUGNOCMDCPYBYQLSEOHG	No Truncation	-1	0.026549	7641.475113	0	3	1.0531	6.44328e-77
BW_20_1_111106004325_cidetd_msdeconv1396.txt	YYY_sp|P77263|ECPE_ECOLI Probable fimbrial chaperone EcpE OS=Escherichia coli (strain K12) GN=ecpE PE=3 SV=2	None	ZCBLHIRGGUEEOGRUKHMWOSKDOKKBMVHKIODUKPIBIUWYUEVESIADWAKMLWFARFTVLRUAVUUFFKOKAITL	Truncation at C-Terminal Side	80	0.034884	10685.719174	0	5	1.6943	1.87656e-104
BW_20_1_111106004325_cidetd_msdeconv1398.txt	XXX_sp|P0AB46|YMGD_ECOLI Uncharacterized protein YmgD OS=Escherichia coli (strain K12) GN=ymgD PE=1 SV=2	None	OWRBYKMGYMIMAPMMMWNUKQVDUFLQUZWSIFEUCGAUFRVEEDTVSPBVEKEKHCWSBMHRBUWFDFQVCAVLRNEQSHAV	Truncation at C-Terminal Side	84	0.039106	10686.725878	0	7	1.6769	6.19117e-114
BW_20_1_111106004325_cidetd_msdeconv1400.txt	XXX_sp|P0AB46|YMGD_ECOLI Uncharacterized protein YmgD OS=Escherichia coli (strain K12) GN=ymgD PE=1 SV=2	None	OWRBYKMGYMIMAPMMMWNUKQVDUFLQUZWSIFEUCGAUFRVEEDTVSPBVEKEKHCWSBMHRBUWFDFQVCAVLRNEQSHAV	Truncation at C-Terminal Side	84	0.034682	10686.725878	0	6	1.3555	6.19117e-114
BW_20_1_111106004325_cidetd_msdeconv1402.txt	YYY_sp|P77506|YBDJ_ECOLI Uncharacterized protein YbdJ OS=Escherichia coli (strain K12) GN=ybdJ PE=4 SV=1	None	MVIELMPKHCTMUKZNFMZYELAWVMBVYLSWLBHSGFZEPAVWIUKMHWSNAPYRGEFMKGWGMOAPYQKFEOTMNWCMIS	No Truncation	-1	0.030726	10316.087081	0	5	1.9172	6.51227e-110
BW_20_1_111106004325_cidetd_msdeconv1404.txt	XXX_sp|P64646|GHOT_ECOLI Toxin GhoT OS=Escherichia coli (strain K12) GN=ghoT PE=1 SV=1	None	ENSUOGICCUVQVBCQDVGKZDKHCQUODBQRIRGMHMNTFHQMOQPINCSHZNVSD	No Truncation	-1	0.018868	7127.872949	0	2	1.1196	1.08913e-72
BW_20_1_111106004325_cidetd_msdeconv1406.txt	YYY_sp|P77376|YDGJ_ECOLI Uncharacterized oxidoreductase YdgJ OS=Escherichia coli (strain K12) GN=ydgJ PE=1 SV=2	NME	VAPTDUCADKTBMPDSKKOUDZTPULNKUBGSHGKCICEDCUWMGQDDGHQMYQBAYQUIA	Truncation at C-Terminal Side	61	0.036885	7270.494868	0	4	1.2543	2.26417e-74
BW_20_1_111106004325_cidetd_msdeconv1408.txt	ZZZ_sp|P0A8S5|USPB_ECOLI Universal stress protein B OS=Escherichia coli (strain K12) GN=uspB PE=1 SV=1	None	MUGMHSFOATMUTONKGSZMGSDCWZLYFBPHOMPFITYGEYGVGLLDDUVWDWSKFBSCAKAHYEHOEQBPMNSDHUOOHBRMAAZEMYNHWTNHGOTRUEOOCSAQAFQ	No Truncation	-1	0.027197	14461.532495	0	6	1.5915	1.48509e-150
BW_20_1_111106004325_cidetd_msdeconv1410.txt	YYY_sp|P77376|YDGJ_ECOLI Uncharacterized oxidoreductase YdgJ OS=Escherichia coli (strain K12) GN=ydgJ PE=1 SV=2	NME	VAPTDUCADKTBMPDSKKOUDZTPULNKUBGSHGKCICEDCUWMGQDDGHQMYQBAYQUIA	Truncation at C-Terminal Side	61	0.035714	7270.494868	0	4	1.0533	9.91704e-80
BW_20_1_111106004325_cidetd_msdeconv1412.txt	XXX_sp|P76536|YFEX_ECOLI Probable deferrochelatase/peroxidase YfeX OS=Escherichia coli (strain K12) GN=yfeX PE=1 SV=2	None	TCCZRRCRWVVVLBKDNBHQUBSBBQQQHWZCUEDTWERAAWGDCFLRHCLSHAAVFNGB	Truncation at N-Terminal Side	239	0.051724	7266.957701	0	6	1.5219	8.4446e-77
BW_20_1_111106004325_cidetd_msdeconv1414.txt	ZZZ_sp|P24205|LPXM_ECOLI Lipid A biosynthesis myristoyltransferase OS=Escherichia coli (strain K12) GN=lpxM PE=1 SV=1	None	FOIDNBUCPCLBPVKLSIHKPQGPYSLLEOMUFKREUNNPRIYFZRUWFSPMECBGPATWNAQGZYTICGQARZTYPO	Truncation at C-Terminal Side	78	0.030675	9749.251752	0	5	1.2323	2.24147e-107
BW_20_1_111106004325_cidetd_msdeconv1416.txt	YYY_sp|P0AE30|ARTM_ECOLI Arginine ABC transporter permease protein ArtM OS=Escherichia coli (strain K12) GN=artM PE=1 SV=1	None	FFGTHPECHFWYAPBLNVQGWTOWIIPCKEUSRWUOACNYVYZIHTFZYIIRSUPC	Truncation at N-Terminal Side	166	0.043478	7267.616814	0	5	1.6462	2.77138e-75
BW_20_1_111106004325_cidetd_msdeconv1418.txt	YYY_sp|P0AE30|ARTM_ECOLI Arginine ABC transporter permease protein ArtM OS=Escherichia coli (strain K12) GN=artM PE=1 SV=1	None	FFGTHPECHFWYAPBLNVQGWTOWIIPCKEUSRWUOACNYVYZIHTFZYIIRSUPC	Truncation at N-Terminal Side	166	0.045082	7267.616814	0	5	1.5973	2.77138e-75
BW_20_1_111106004325_cidetd_msdeconv1420.txt	YYY_sp|P75692|YAHM_ECOLI Uncharacterized protein YahM OS=Escherichia coli (strain K12) GN=yahM PE=4 SV=2	None	HBOZQNWSLGTKKVSMBNBUDSDZFLDUNSSETFZTKKWNYDCSCRTOQMKIDNKVSFIDMQMWQALFAAWWUYWUFPIHR	No Truncation	-1	0.025140	10355.350037	0	4	1.7825	5.2996e-109
BW_20_1_111106004325_cidetd_msdeconv1422.txt	XXX_sp|P55799|PRP2_ECOLI Serine/threonine-protein phosphatase 2 OS=Escherichia coli (strain K12) GN=pphB PE=1 SV=1	None	CYCSPFVIBGNOZEVEGQWUNOLPPILFFBTQVVHNDMGLOEEDZDIMWNGRGIPIQEMCRHKFNIIESVQRRZ	Truncation at N-Terminal Side	144	0.032468	9195.831163	0	5	1.0435	2.2227e-99
BW_20_1_111106004325_cidetd_msdeconv1424.txt	XXX_sp|P76575|YFGJ_ECOLI Uncharacterized protein YfgJ OS=Escherichia coli (strain K12) GN=yfgJ PE=1 SV=2	None	TUVKGIYYDWOOMUWIAOSRRFKMEWWKHZAQTLHOVVMUCEMSKTEACGAAIKPPYKCWNKAKALPLNPM	No Truncation	-1	0.026846	9126.781214	0	4	1.1226	5.11927e-90
BW_20_1_111106004325_cidetd_msdeconv1426.txt	YYY_sp|Q46905|YGCO_ECOLI Ferredoxin-like protein YgcO OS=Escherichia coli (strain K12) GN=ygcO PE=3 SV=2	None	ITVMQQEVRWNLUGTIGLREWGERZVVALNVMEBYAWLGVAPEOOPCTWBCQNKWKUWLUUTLVPEIDTZADIQKBEGU	Truncation at C-Terminal Side	79	0.043478	9751.767840	0	7	1.5934	1.19163e-103
BW_20_1_111106004325_cidetd_msdeconv1428.txt	ZZZ_sp|P75687|RCLB_ECOLI Uncharacterized protein RclB OS=Escherichia coli (strain K12) GN=rclB PE=2 SV=2	None	FCNUVNQVRMOMSQHUZORWVNYBBADAFBVHMFVSDDHFUUOHGZCIDIFPMNZTPQRDYEUFLHWNTB	Truncation at N-Terminal Side	8	0.032468	9199.094355	0	5	1.1222	2.1895e-94
BW_20_1_111106004325_cidetd_msdeconv1430.txt	XXX_sp|P0A6T3|GAL1_ECOLI Galactokinase OS=Escherichia coli (strain K12) GN=galK PE=1 SV=2	None	HUUGVPNSHSUANPCBOCVDWGREYGYDVELIHMDSQQITYBFQFHGSEVIQTQBNDVOZNYTLPKHMSTIRKWC	Truncation at C-Terminal Side	75	0.032468	9197.897724	0	5	1.3561	2.00412e-100
BW_20_1_111106004325_cidetd_msdeconv1432.txt	XXX_sp|P77433|YKGG_ECOLI Uncharacterized protein YkgG OS=Escherichia coli (strain K12) GN=ykgG PE=3 SV=2	None	QNNAUPVOQKONBFIFMDPDHLLDEZBQLAYINHYPIDYODIKPUTPBRBCKDFWFRVIVHTOKVTHMKPD	Truncation at C-Terminal Side	71	0.032468	9195.866691	0	5	1.0222	5.09989e-94
BW_20_1_111106004325_cidetd_msdeconv1434.txt	XXX_sp|P32171|RHAB_ECOLI L-Rhamnulokinase OS=Escherichia coli (strain K12) GN=rhaB PE=1 SV=1	None	FCGMHBHUFYZEODYONQPTDOIUBQVCUBBDTDKZLHCTWDOBPKEIKDHFRWBFDILORUIWCCPG	Truncation at N-Terminal Side	421	0.025974	9196.767722	0	4	1.1547	3.50548e-90
BW_20_1_111106004325_cidetd_msdeconv1436.txt	YYY_sp|P75798|GSIC_ECOLI Glutathione transport system permease protein GsiC OS=Escherichia coli (strain K12) GN=gsiC PE=1 SV=1	None	HVMCZNILVMMCVSEEYVTVSIWOKNUWWVKGHKCDLMNNPEQYQECANYDGIACUDHGML	Truncation at C-Terminal Side	61	0.051282	7398.586706	0	6	1.2873	3.72504e-80
BW_20_1_111106004325_cidetd_msdeconv1438.txt	YYY_sp|P23485|FECR_ECOLI Protein FecR OS=Escherichia coli (strain K12) GN=fecR PE=2 SV=1	None	ZOWVDBMGPZAURCSHMOPPEOHDNFQCZZVGVWOENILAKCIOFWQFFHTALESQSOAYGZODYENLVCUTQYPPYVANO	Truncation at C-Terminal Side	81	0.030726	10687.873411	0	5	2.7601	9.88426e-111
BW_20_1_111106004325_cidetd_msdeconv1440.txt	XXX_sp|P0A6X3|HFQ_ECOLI RNA-binding protein Hfq OS=Escherichia coli (strain K12) GN=hfq PE=1 SV=2	None	HGUBGTVPCLENLDQQSLPHIDYFUMKHVLDAUNUUAYHGAQDEQLZGLNDISMUFUUWKHLAVMSWTQAOUYLCVEAQPKZBYCVLP	Truncation at C-Terminal Side	88	0.031792	10688.015357	0	5	1.1657	1.60608e-117
BW_20_1_111106004325_cidetd_msdeconv1442.txt	XXX_sp|P0A6T3|GAL1_ECOLI Galactokinase OS=Escherichia coli (strain K12) GN=galK PE=1 SV=2	None	HUUGVPNSHSUANPCBOCVDWGREYGYDVELIHMDSQQITYBFQFHGSEVIQTQBNDVOZNYTLPKHMSTIRKWC	Truncation at C-Terminal Side	75	0.032468	9197.897724	0	5	0.98987	1.36822e-103
BW_20_1_111106004325_cidetd_msdeconv1444.txt	XXX_sp|P64471|YDHI_ECOLI Uncharacterized protein YdhI OS=Escherichia coli (strain K12) GN=ydhI PE=4 SV=1	None	ATVISRSAPTCVQGSOOSDDTSIGYZBMIVNPNWWAYFQRGEAOBADPSRUYLLRQQASFTBMNMTCEUICYTLLQIY	No Truncation	-1	0.020619	9406.239796	0	2	0.70714	2.8134e-86
BW_20_1_111106004325_cidetd_msdeconv1446.txt	YYY_sp|P52007|YECM_ECOLI Protein YecM OS=Escherichia coli (strain K12) GN=yecM PE=1 SV=3	None	FDNFTDCHUTDINPGHRGLLVVVWWFHEVUWNOKMUWKIKUYZASFRHNKSTVDLTAE	Truncation at N-Terminal Side	130	0.040650	7346.649552	0	5	1.0466	4.00844e-77
BW_20_1_111106004325_cidetd_msdeconv1448.txt	YYY_sp|P0ADZ0|RL23_ECOLI 50S ribosomal protein L23 OS=Escherichia coli (strain K12) GN=rplW PE=1 SV=1	None	KIIKISGMYAUILTPHDCLGSGVBAGNUWHHWIZVPANBRRDIWNLPPDVVNTTYGGFHAYFACFYNDIPKEROKIRVSBLMVHEYTVSTHBMQOSCKGA	No Truncation	-1	0.031414	11775.076301	0	6	1.0894	7.28988e-136
BW_20_1_111106004325_cidetd_msdeconv1450.txt	XXX_sp|P0AEC5|BARA_ECOLI Signal transduction histidine-protein kinase BarA OS=Escherichia coli (strain K12) GN=barA PE=1 SV=1	M_Acetylation	MIQWHEFZUHAFEEUQZBGDZISUUYWPDVVWOKDYRYNEKMKZFWRBZTWEWKZSIUVSLTVNDHLCQGHWQBKRIZ	Truncation at C-Terminal Side	78	0.035088	10282.246235	0	6	1.1295	7.75355e-106
BW_20_1_111106004325_cidetd_msdeconv1452.txt	XXX_sp|P77188|ECPB_ECOLI Probable fimbrial chaperone EcpB OS=Escherichia coli (strain K12) GN=ecpB PE=1 SV=1	None	FRBFIECDVHINRRQEKIISSYRKKQZVPRUFHOEYYAUAQPVLSIGEIORQABKFF	Truncation at N-Terminal Side	165	0.044715	7346.124111	0	5	1.2147	6.21057e-74
BW_20_1_111106004325_cidetd_msdeconv1454.txt	ZZZ_sp|P0A9I5|NAPD_ECOLI Chaperone NapD OS=Escherichia coli (strain K12) GN=napD PE=1 SV=1	None	WGQBDPKGLSCSHTCEICWDNRFMDRKYTVUKNGHZEPETRNAWVICPYWSEDAEBIBENENTTATBSKLMTVVZUVSVHUZUYKKV	No Truncation	-1	0.023669	10378.808167	0	4	1.3261	3.43468e-98
BW_20_1_111106004325_cidetd_msdeconv1456.txt	ZZZ_sp|P68699|ATPL_ECOLI ATP synthase subunit c OS=Escherichia coli (strain K12) GN=atpE PE=1 SV=1	None	GBRQCRCQEHIVFUOPQELICGSPIIMISMBZBKSRAOKHMZYUZIWIEGOMSUUIDDIMMLCTNYOFRGVGQNSMFKG	No Truncation	-1	0.024691	9952.338117	0	4	1.581	2.25875e-101
BW_20_1_111106004325_cidetd_msdeconv1458.txt	ZZZ_sp|P22333|ADD_ECOLI Adenosine deaminase OS=Escherichia coli (strain K12) GN=add PE=3 SV=2	None	AWPZOAZRGRDEHEUHUBEKCGKLPHGYUQPKZNHADDFTWBPTYDKZYHWRIYMNZWOGYOIKWSMIATLUTIYDAQ	Truncation at N-Terminal Side	255	0.029586	10133.847882	0	5	1.1163	2.23284e-105
BW_20_1_111106004325_cidetd_msdeconv1460.txt	XXX_sp|P0AAL6|YDHY_ECOLI Uncharacterized ferredoxin-like protein YdhY OS=Escherichia coli (strain K12) GN=ydhY PE=2 SV=1	None	ABEAYZETRQMGPEYFMVHARECYSRAPCUNRYUIVAVCFNHVAPWBKTBHYWYYVBVNDZHFUUGROQFBAHDRUUMDC	Truncation at C-Terminal Side	80	0.035503	10132.339758	0	6	1.2898	3.01102e-106
BW_20_1_111106004325_cidetd_msdeconv1462.txt	ZZZ_sp|P77704|YDJI_ECOLI Uncharacterized protein YdjI OS=Escherichia coli (strain K12) GN=ydjI PE=4 SV=1	None	QOZBKVPQDIAQAMUYMEYIENYLIRSWNVWFSEPMYWABNHGEDFUTVVCEZYOPTHHUASVPFPMTGZOCVKGTCCLRZ	Truncation at N-Terminal Side	197	0.035503	10131.343209	0	6	1.2609	7.30393e-113
BW_20_1_111106004325_cidetd_msdeconv1464.txt	XXX_sp|P76093|YNBD_ECOLI Uncharacterized protein YnbD OS=Escherichia coli (strain K12) GN=ynbD PE=1 SV=1	None	GVVDEUFEODMWQCARWLRSBOBTYRPGVPCRBGZRMKMZCFBDRUKRMKADDCMDQMTKLOPZYUINGUTGSHPUZSANTTZNYTZLDEIOIAGTWBPWLHVB	Truncation at C-Terminal Side	104	0.034562	13005.502150	0	7	1.3327	1.92886e-143
BW_20_1_111106004325_cidetd_msdeconv1466.txt	ZZZ_sp|P36553|HEM6_ECOLI Oxygen-dependent coproporphyrinogen-III oxidase OS=Escherichia coli (strain K12) GN=hemF PE=1 SV=1	None	RSLTPZVBCQRVRNMMMLYRDCDHPIWTNSEFKQOYZTIRHZMWAKDTDDUKHERNBEQWHRCCLEMWQINCCHFBKTYAWFNOGIZUWHEKVYLVPZQSQ	Truncation at C-Terminal Side	101	0.029954	13007.789641	0	6	2.856	4.16691e-139
BW_20_1_111106004325_cidetd_msdeconv1468.txt	ZZZ_sp|P75799|GSID_ECOLI Glutathione transport system permease protein GsiD OS=Escherichia coli (strain K12) GN=gsiD PE=1 SV=1	None	ERPEPLWHWITONIFIUZSDTHBEDNDQSVTTENNPGUMELCWYLBIQVVYTGSGRBWVDAVAKUBNSHGZHSSUYMUPVUMY	Truncation at N-Terminal Side	220	0.034161	10133.950408	0	5	1.4706	1.88892e-107
BW_20_1_111106004325_cidetd_msdeconv1470.txt	XXX_sp|Q9S4X1|YUBE_ECOLI Uncharacterized protein YubE OS=Escherichia coli (strain K12) GN=yubE PE=4 SV=1	None	OQTDSVLRRDMEBEHAOMQCHDMSQSMRQTMGERGNHAGWRHCSHUEEMAAGQGINMNGQNCZSUFBWHOEPH	No Truncation	-1	0.026846	8994.171766	0	4	1.0588	2.54217e-93
BW_20_1_111106004325_cidetd_msdeconv1472.txt	YYY_sp|P31433|YICH_ECOLI AsmA family protein YicH OS=Escherichia coli (strain K12) GN=yicH PE=3 SV=2	None	ETPVGECECDROZVUWNUDZRLZPHLCHDUEZDBZCPFQARTVIIQHYSBGOGFKCDWTEWCTUTDFTGCSV	Truncation at C-Terminal Side	72	0.034247	8891.928537	0	5	1.2727	3.10857e-96
BW_20_1_111106004325_cidetd_msdeconv1474.txt	YYY_sp|P36661|YCCE_ECOLI Uncharacterized protein YccE OS=Escherichia coli (strain K12) GN=yccE PE=4 SV=2	None	USIWTNWTGTKDOOZSZVQBYWGOMWYNEQPPSPCRFKFOLTOLGHKOCEPGGAQLLYQKECLWFCY	Truncation at N-Terminal Side	351	0.028777	8891.722768	0	4	1.0921	1.17468e-89
BW_20_1_111106004325_cidetd_msdeconv1476.txt	YYY_sp|P31433|YICH_ECOLI AsmA family protein YicH OS=Escherichia coli (strain K12) GN=yicH PE=3 SV=2	None	ETPVGECECDROZVUWNUDZRLZPHLCHDUEZDBZCPFQARTVIIQHYSBGOGFKCDWTEWCTUTDFTGCSV	Truncation at C-Terminal Side	72	0.035714	8891.928537	0	5	1.1274	3.10857e-96
BW_20_1_111106004325_cidetd_msdeconv1478.txt	YYY_sp|P0ADJ3|YHJR_ECOLI Protein YhjR OS=Escherichia coli (strain K12) GN=yhjR PE=2 SV=1	None	KUEAMHZSIUKFLLBDEZIIGQHETYKTUNAOUPDWRTZPMLVSTTGNYFGVTYSHFMKMDB	No Truncation	-1	0.040650	7623.661942	0	5	1.4365	2.60655e-74
BW_20_1_111106004325_cidetd_msdeconv1480.txt	ZZZ_sp|P36561|COBS_ECOLI Adenosylcobinamide-GDP ribazoletransferase OS=Escherichia coli (strain K12) GN=cobS PE=2 SV=3	None	WMVWYHZBGQRMMVUIDIISANITBLTUMLODSBSEYHTDWWKBWKIYZCZWCSOI	Truncation at N-Terminal Side	191	0.069565	7330.665951	0	7	2.8261	4.97079e-74
BW_20_1_111106004325_cidetd_msdeconv1482.txt	YYY_sp|P76106|HICA_ECOLI Probable mRNA interferase toxin HicA OS=Escherichia coli (strain K12) GN=hicA PE=1 SV=2	None	OPFRPNASZACABLUVDTBTSQVDUQUKPMAGYQMLWYTVACPWRBPRODNVYDOFFP	No Truncation	-1	0.026316	7296.126639	0	3	1.0801	3.59153e-73
BW_20_1_111106004325_cidetd_msdeconv1484.txt	YYY_sp|P23857|PSPE_ECOLI Thiosulfate sulfurtransferase PspE OS=Escherichia coli (strain K12) GN=pspE PE=1 SV=1	None	KYPYMIKQNZIRNFMYUQZWRRKMMBKFACGGATPLROQHRTVNVZQHYKVEQZYWVLLMAWRFQWPWZFHZSVOZMOQDACHAGCBLELCOPPSCINPFIMSI	No Truncation	-1	0.023041	13298.868168	0	5	1.1995	1.15789e-131
BW_20_1_111106004325_cidetd_msdeconv1486.txt	ZZZ_sp|P21169|DCOR_ECOLI Constitutive ornithine decarboxylase OS=Escherichia coli (strain K12) GN=speC PE=1 SV=2	None	REBZWVDORHKATYYTKAYGKISPHGLRVOUWYCIZNOVPVNLFTAZLKQKLMGCEDDI	Truncation at C-Terminal Side	59	0.040984	7459.700323	0	5	1.126	2.3575e-81
BW_20_1_111106004325_cidetd_msdeconv1488.txt	YYY_sp|P0AE30|ARTM_ECOLI Arginine ABC transporter permease protein ArtM OS=Escherichia coli (strain K12) GN=artM PE=1 SV=1	None	FFGTHPECHFWYAPBLNVQGWTOWIIPCKEUSRWUOACNYVYZIHTFZYIIRSUPC	Truncation at N-Terminal Side	166	0.034188	7267.616814	0	4	1.1119	8.32423e-75
BW_20_1_111106004325_cidetd_msdeconv1490.txt	ZZZ_sp|P76187|YDHF_ECOLI Oxidoreductase YdhF OS=Escherichia coli (strain K12) GN=ydhF PE=1 SV=2	None	CTVLEWNKUPHAABZEZSGSSEHWSZPSQSHRBCNEGNKCIBNFKPIUFZQTVZQWCVGGVVELOLBLWVYQOSGMVTHIMTIO	Truncation at N-Terminal Side	214	0.026946	10130.088286	0	4	1.1112	9.95815e-107
BW_20_1_111106004325_cidetd_msdeconv1492.txt	YYY_sp|P69822|ULAB_ECOLI Ascorbate-specific PTS system EIIB component OS=Escherichia coli (strain K12) GN=ulaB PE=1 SV=1	None	GCAKHZDEMRHFPOCQPQKUNLCOORYETQLWKCCWNYQMYHCNSLPPRCATZOHZRNPDZRWPTGVRYMFMNFOUNKYRCSUHQCLURFHQTOAPRVLCZ	No Truncation	-1	0.023364	13412.379107	0	5	1.0865	4.11735e-133
BW_20_1_111106004325_cidetd_msdeconv1494.txt	XXX_sp|P33234|ADIY_ECOLI HTH-type transcriptional regulator AdiY OS=Escherichia coli (strain K12) GN=adiY PE=4 SV=1	None	NCZZUEYWQTYZAWARYBBRBCDBLMAVSQSZRIEFTAPSKYPZOKROIALBSRFPHFP	Truncation at C-Terminal Side	59	0.028000	7477.446208	0	3	1.136	2.42424e-70
BW_20_1_111106004325_cidetd_msdeconv1496.txt	XXX_sp|P0AAX6|MCBA_ECOLI Uncharacterized protein McbA OS=Escherichia coli (strain K12) GN=mcbA PE=2 SV=2	None	FRDFSMIVOFDZHUWHNFEUORZDVLNHNBDZQGMRBIOGEHEUVWCHSOTCKHE	Truncation at N-Terminal Side	31	0.032000	7479.618884	0	4	1.5003	3.39352e-72
BW_20_1_111106004325_cidetd_msdeconv1498.txt	YYY_sp|P09126|HEM4_ECOLI Uroporphyrinogen-III synthase OS=Escherichia coli (strain K12) GN=hemD PE=3 SV=1	None	VMQNBTRHEFCWMCEEOBAUVDKNNPKGKAQLHWSSVBEFOCTAUPMZVKUMBKFLGBMSG	Truncation at N-Terminal Side	185	0.032000	7478.090154	0	4	1.2067	5.60614e-77
BW_20_1_111106004325_cidetd_msdeconv1500.txt	XXX_sp|P33669|YBBD_ECOLI Putative uncharacterized protein YbbD OS=Escherichia coli (strain K12) GN=ybbD PE=5 SV=2	None	LNZUAZYWROSLQGHDKOOVAYSRLDZBRDBLYZYWUUYYAUGKAAMDBLGHWIMLA	Truncation at C-Terminal Side	57	0.040000	7478.676522	0	5	1.3226	6.25882e-72
BW_20_1_111106004325_cidetd_msdeconv1502.txt	YYY_sp|P0AEG8|DSRB_ECOLI Protein DsrB OS=Escherichia coli (strain K12) GN=dsrB PE=2 SV=1	None	WKDRDPOHGPKAARADAFRFWLNQWPCMATZLKGRZFNENOCQBCGZRWFUZYTNVNACUTN	No Truncation	-1	0.026087	7766.896701	0	3	1.0229	6.97398e-72
BW_20_1_111106004325_cidetd_msdeconv1504.txt	XXX_sp|P0AD24|YEJL_ECOLI UPF0352 protein YejL OS=Escherichia coli (strain K12) GN=yejL PE=1 SV=1	None	GVUDKSUZOIZTCLWOCBMRUSLYMGWTUEZDDQIMCKUVFURGCPGHGVZYZNZQZNV	Truncation at C-Terminal Side	59	0.040000	7477.720233	0	5	2.2953	9.35241e-79
BW_20_1_111106004325_cidetd_msdeconv1506.txt	YYY_sp|A5A612|YMGJ_ECOLI Uncharacterized protein YmgJ OS=Escherichia coli (strain K12) GN=ymgJ PE=4 SV=1	None	MNAHEESGEIPCKAGGOLGLQIFYNSGYFBQUSBCQVVDWUTPNGRQDGZEICEIEUZPRE	No Truncation	-1	0.024390	7148.882199	0	2	0.59182	4.23899e-77
BW_20_1_111106004325_cidetd_msdeconv1508.txt	ZZZ_sp|P24186|FOLD_ECOLI Bifunctional protein FolD OS=Escherichia coli (strain K12) GN=folD PE=1 SV=4	None	ZZZGFYOYSZQVYFKTPPZSFHITPPIIGOKEBLKAKAPCFRLDEBCDGFVIKURSGZHT	Truncation at N-Terminal Side	228	0.027273	7267.511828	0	3	1.0239	1.78493e-75
BW_20_1_111106004325_cidetd_msdeconv1510.txt	YYY_sp|P77338|MSCK_ECOLI Mechanosensitive channel MscK OS=Escherichia coli (strain K12) GN=mscK PE=1 SV=1	None	BTWRAROQOEABWMDQLKQQLKMSFKVGDGTPSVFCEDUYKUZDLIZVUCDQQFQLBTCBT	Truncation at N-Terminal Side	1059	0.039370	7646.258504	0	5	1.4138	8.63497e-78
BW_20_1_111106004325_cidetd_msdeconv1512.txt	ZZZ_sp|Q46916|GUDP_ECOLI Probable glucarate transporter OS=Escherichia coli (strain K12) GN=gudP PE=1 SV=1	None	GRQDVMQAYINHZRINHLYUTGRDLRWEDURBVMRMIIBCOCUFSOEMEFODSOYY	Truncation at C-Terminal Side	56	0.063025	7644.802524	0	6	2.0323	1.22865e-74
BW_20_1_111106004325_cidetd_msdeconv1514.txt	ZZZ_sp|Q46916|GUDP_ECOLI Probable glucarate transporter OS=Escherichia coli (strain K12) GN=gudP PE=1 SV=1	None	GRQDVMQAYINHZRINHLYUTGRDLRWEDURBVMRMIIBCOCUFSOEMEFODSOYY	Truncation at C-Terminal Side	56	0.067568	7644.802524	0	6	4.6181	1.84427e-74
BW_20_1_111106004325_cidetd_msdeconv1516.txt	YYY_sp|P75936|FLGD_ECOLI Basal-body rod modification protein FlgD OS=Escherichia coli (strain K12) GN=flgD PE=3 SV=1	None	BLMNRYQWSPMWITWYBRMGNQBWBMPSQUMKQQTKUPZRPOAVQGNCRVFQDPUAUBQB	Truncation at C-Terminal Side	60	0.081967	7644.573652	0	8	2.3662	1.34072e-77
BW_20_1_111106004325_cidetd_msdeconv1518.txt	YYY_sp|P77338|MSCK_ECOLI Mechanosensitive channel MscK OS=Escherichia coli (strain K12) GN=mscK PE=1 SV=1	None	BTWRAROQOEABWMDQLKQQLKMSFKVGDGTPSVFCEDUYKUZDLIZVUCDQQFQLBTCBT	Truncation at N-Terminal Side	1059	0.043478	7646.258504	0	5	1.1112	2.17658e-81
BW_20_1_111106004325_cidetd_msdeconv1520.txt	ZZZ_sp|P75905|PGAC_ECOLI Poly-beta-16-N-acetyl-D-glucosamine synthase OS=Escherichia coli (strain K12) GN=pgaC PE=1 SV=1	None	QPSCGSYIRTEMVGMOVITVYDVQYSBAKEHNWUKVUMGWRDFEILSLWSUGWNUGFRITNN	Truncation at N-Terminal Side	379	0.055118	7643.704742	0	7	1.2178	1.60208e-83
BW_20_1_111106004325_cidetd_msdeconv1522.txt	XXX_sp|P0ABM9|CCMH_ECOLI Cytochrome c-type biogenesis protein CcmH OS=Escherichia coli (strain K12) GN=ccmH PE=1 SV=1	None	DBCSGTUIRNKCELFIVZHTVSUQCHOLHNMDODTWBMUMPBGEIZTCWMBMQVOVFUAW	Truncation at C-Terminal Side	60	0.042017	7699.020352	0	5	1.1114	2.72618e-75
BW_20_1_111106004325_cidetd_msdeconv1524.txt	YYY_sp|P0ADJ3|YHJR_ECOLI Protein YhjR OS=Escherichia coli (strain K12) GN=yhjR PE=2 SV=1	None	KUEAMHZSIUKFLLBDEZIIGQHETYKTUNAOUPDWRTZPMLVSTTGNYFGVTYSHFMKMDB	No Truncation	-1	0.046729	7623.661942	0	5	1.2202	1.98102e-84
BW_20_1_111106004325_cidetd_msdeconv1526.txt	XXX_sp|P0ADC8|YJIX_ECOLI Uncharacterized protein YjiX OS=Escherichia coli (strain K12) GN=yjiX PE=4 SV=1	None	GUIPSEEVCGAQABZPZVTZLQDNDADLQRVCPZTHSTNFDUZZLUTOWRTWYAQDAS	Truncation at N-Terminal Side	9	0.034783	6853.272609	0	4	1.1844	1.54333e-70
BW_20_1_111106004325_cidetd_msdeconv1528.txt	ZZZ_sp|P0A729|YCEF_ECOLI Maf-like protein YceF OS=Escherichia coli (strain K12) GN=yceF PE=1 SV=1	None	HTISOYOGRFIIKQMVISZADQGPPQUHQWINUBBGAIZGDARFOFPPOUTSYP	Truncation at N-Terminal Side	140	0.057522	6854.130364	0	6	2.4531	7.71665e-71
BW_20_1_111106004325_cidetd_msdeconv1530.txt	ZZZ_sp|P0A729|YCEF_ECOLI Maf-like protein YceF OS=Escherichia coli (strain K12) GN=yceF PE=1 SV=1	None	HTISOYOGRFIIKQMVISZADQGPPQUHQWINUBBGAIZGDARFOFPPOUTSYP	Truncation at N-Terminal Side	140	0.043478	6854.130364	0	5	1.4318	7.71665e-71
BW_20_1_111106004325_cidetd_msdeconv1532.txt	XXX_sp|P76387|WZC_ECOLI Tyrosine-protein kinase wzc OS=Escherichia coli (strain K12) GN=wzc PE=1 SV=2	None	BZYGMEEKKGFLZKVEIPFAGNCOUIACTIVYWFGUDWMNFDUTUMOTDGHYGLP	Truncation at N-Terminal Side	665	0.026087	6851.229067	0	3	1.148	2.01324e-73
BW_20_1_111106004325_cidetd_msdeconv1534.txt	YYY_sp|P76161|REQ2_ECOLI Prophage antitermination protein Q homolog QuuQ OS=Escherichia coli (strain K12) GN=quuQ PE=3 SV=2	None	VWLZOHLKZIGWMSQWWGPCBEESAFMZQBIMQOUZIFYGCBVHENVNLVLTEY	Truncation at N-Terminal Side	196	0.041284	6851.591818	0	4	1.4429	4.3859e-64
BW_20_1_111106004325_cidetd_msdeconv1536.txt	ZZZ_sp|P08194|GLPT_ECOLI Glycerol-3-phosphate transporter OS=Escherichia coli (strain K12) GN=glpT PE=1 SV=1	None	GUBNHGUORVGCDFFCAQEADPBIISLUECKWPZKEHANHVGVRGWFZKEGYGCIPWD	Truncation at C-Terminal Side	58	0.031818	6905.828499	0	3	0.98285	1.78865e-77
BW_20_1_111106004325_cidetd_msdeconv1538.txt	ZZZ_sp|P75799|GSID_ECOLI Glutathione transport system permease protein GsiD OS=Escherichia coli (strain K12) GN=gsiD PE=1 SV=1	None	ERPEPLWHWITONIFIUZSDTHBEDNDQSVTTENNPGUMELCWYLBIQVVYTGSGRBWVDAVAKUBNSHGZHSSUYMUPVUMY	Truncation at N-Terminal Side	220	0.031447	10133.950408	0	5	1.2244	4.63803e-113
BW_20_1_111106004325_cidetd_msdeconv154.txt	YYY_sp|P0ABW3|YFAE_ECOLI Uncharacterized ferredoxin-like protein YfaE OS=Escherichia coli (strain K12) GN=yfaE PE=4 SV=1	None	KYWTOMESWVLPONDMWZOYNCGWEWHNEUGLHFZYGORVAIRGVSWEM	Truncation at N-Terminal Side	35	0.039216	6709.060018	0	2	0.77587	9.12666e-65
BW_20_1_111106004325_cidetd_msdeconv1540.txt	YYY_sp|P0AE30|ARTM_ECOLI Arginine ABC transporter permease protein ArtM OS=Escherichia coli (strain K12) GN=artM PE=1 SV=1	None	FFGTHPECHFWYAPBLNVQGWTOWIIPCKEUSRWUOACNYVYZIHTFZYIIRSUPC	Truncation at N-Terminal Side	166	0.047009	7267.616814	0	5	33.2887	2.77138e-75
BW_20_1_111106004325_cidetd_msdeconv1542.txt	YYY_sp|P42632|TDCE_ECOLI PFL-like enzyme TdcE OS=Escherichia coli (strain K12) GN=tdcE PE=1 SV=2	None	VYNRCUYPKVQUONWGKCLRFDQTCFCWELORGSWVZSMDNLHAZBHVUIINDHLKG	Truncation at C-Terminal Side	57	0.040984	7267.655744	0	5	1.2813	7.36068e-79
BW_20_1_111106004325_cidetd_msdeconv1544.txt	XXX_sp|P76639|YGEH_ECOLI Uncharacterized protein YgeH OS=Escherichia coli (strain K12) GN=ygeH PE=4 SV=1	None	MRKGDQEUTEWEDRTHQYLIELSIMMFRCVGBIQHQEQTBB	Truncation at N-Terminal Side	417	0.047059	5077.703718	0	4	1.1915	9.12444e-52
BW_20_1_111106004325_cidetd_msdeconv1546.txt	YYY_sp|P00954|SYW_ECOLI Tryptophan--tRNA ligase OS=Escherichia coli (strain K12) GN=trpS PE=1 SV=3	None	SUUQLGMWFIVDTEQYFUZBKZNBMCIASTOEAESHMBIGPEHLESRQOYYZKRRVRASCBQNRYLWFQRAGGLYMLWKH	Truncation at C-Terminal Side	80	0.041420	10133.990084	0	7	2.9968	3.13623e-110
BW_20_1_111106004325_cidetd_msdeconv1548.txt	XXX_sp|P77475|YQAB_ECOLI Fructose-1-phosphate phosphatase YqaB OS=Escherichia coli (strain K12) GN=yqaB PE=1 SV=1	None	ONQOVVPRZIANOSNTFEETIZEFAPTCUILTHUNMQIW	Truncation at C-Terminal Side	39	0.035294	5076.317146	0	3	1.0902	3.1624e-50
BW_20_1_111106004325_cidetd_msdeconv1550.txt	YYY_sp|P77338|MSCK_ECOLI Mechanosensitive channel MscK OS=Escherichia coli (strain K12) GN=mscK PE=1 SV=1	None	MBTWRAROQOEABWMDQLKQQLKMSFKVGDGTPSVFCEDUYKUZDLIZVUCDQQFQLBTCBT	Truncation at N-Terminal Side	1058	0.030769	7777.298994	0	4	1.0868	1.38977e-81
BW_20_1_111106004325_cidetd_msdeconv1552.txt	ZZZ_sp|P0A8Q3|FRDD_ECOLI Fumarate reductase subunit D OS=Escherichia coli (strain K12) GN=frdD PE=1 SV=1	M_Acetylation	MAQVGMDRKZATPZUUIYAAOPTFTZPIZNFRBUOEFKW	Truncation at C-Terminal Side	39	0.035294	5031.656844	0	3	1.0916	5.62839e-51
BW_20_1_111106004325_cidetd_msdeconv1554.txt	ZZZ_sp|Q6BF16|DGOA_ECOLI 2-dehydro-3-deoxy-6-phosphogalactonate aldolase OS=Escherichia coli (strain K12) GN=dgoA PE=1 SV=1	None	RMAADIELHQPUQRCDGEBPKYAGDVAHTFGRRKOKMCLTCFHHFBUGLCKUIYMIBAAPPSQ	Truncation at N-Terminal Side	142	0.032258	7477.737649	0	3	1.0266	1.51177e-79
BW_20_1_111106004325_cidetd_msdeconv1556.txt	YYY_sp|P0AE30|ARTM_ECOLI Arginine ABC transporter permease protein ArtM OS=Escherichia coli (strain K12) GN=artM PE=1 SV=1	None	FFGTHPECHFWYAPBLNVQGWTOWIIPCKEUSRWUOACNYVYZIHTFZYIIRSUPC	Truncation at N-Terminal Side	166	0.042017	7267.616814	0	5	1.1922	2.77138e-75
BW_20_1_111106004325_cidetd_msdeconv1558.txt	XXX_sp|P77551|RZPR_ECOLI Putative endopeptidase RzpR OS=Escherichia coli (strain K12) GN=rzpR PE=5 SV=3	None	AQCUNVRRIVVNOMAHDUUNMIQYOMLIBUKNPPTFAYQTWKQTDCTMOWCYWIHQQGF	Truncation at C-Terminal Side	59	0.047619	7776.773032	0	6	2.0988	3.16419e-78
BW_20_1_111106004325_cidetd_msdeconv156.txt	ZZZ_sp|P21189|DPO2_ECOLI DNA polymerase II OS=Escherichia coli (strain K12) GN=polB PE=1 SV=2	None	VDWTMCMTQYIGAYKZUHKDMNRDEC	Truncation at N-Terminal Side	757	0.074074	3234.752448	0	4	0.98611	8.08017e-34
BW_20_1_111106004325_cidetd_msdeconv1560.txt	XXX_sp|P64496|YOAG_ECOLI Protein YoaG OS=Escherichia coli (strain K12) GN=yoaG PE=1 SV=1	None	CWYSCAQDHTWACWBEPFQTEBSKYRLIWWNOMMKHGVGANQHCWWBBMBGCHUHERPHG	No Truncation	-1	0.048673	7540.585773	0	5	1.6441	9.31247e-79
BW_20_1_111106004325_cidetd_msdeconv1562.txt	ZZZ_sp|A5A612|YMGJ_ECOLI Uncharacterized protein YmgJ OS=Escherichia coli (strain K12) GN=ymgJ PE=4 SV=1	NME	BMQQLHQZLOUIKAPZZWVUYHCHYVGLOAADCSHBYWRURWOUMOPDAZZEALFUZQEK	No Truncation	-1	0.033058	8120.336690	0	4	1.2341	1.4753e-74
BW_20_1_111106004325_cidetd_msdeconv1564.txt	YYY_sp|Q46786|YGEF_ECOLI Putative uncharacterized protein YgeF OS=Escherichia coli (strain K12) GN=ygeF PE=5 SV=1	None	MWMLGSOHZRKIAKAQSVVRBQBYIBSMIYYPQWHEWIZPDBMMROFVGTWTMTSWNEKGY	Truncation at C-Terminal Side	61	0.043478	7778.706805	0	5	1.0536	1.40457e-81
BW_20_1_111106004325_cidetd_msdeconv1566.txt	ZZZ_sp|P75817|RLMC_ECOLI 23S rRNA (uracil(747)-C(5))-methyltransferase RlmC OS=Escherichia coli (strain K12) GN=rlmC PE=1 SV=1	None	HWCMCQIKYRLVZFMSKLAUOSEEYKKUCQOPCKTAIKCTPDSHHWCVCYMOHCTCHIINBKCVCIMVAWOQENSQIIOE	Truncation at N-Terminal Side	295	0.029070	10308.671376	0	5	1.3623	1.3859e-104
BW_20_1_111106004325_cidetd_msdeconv1568.txt	XXX_sp|P0A6A8|ACP_ECOLI Acyl carrier protein OS=Escherichia coli (strain K12) GN=acpP PE=1 SV=2	None	DQGBSOTIAVTYSEUIVOBDMQGULSEORFWYTBPTOTBOMAODUQZREBGRBIIIDEMLVFCPQEUIVMKRKTKGMC	No Truncation	-1	0.029240	10066.978987	0	5	3.2587	9.1143e-103
BW_20_1_111106004325_cidetd_msdeconv1570.txt	YYY_sp|P23873|HIPB_ECOLI Antitoxin HipB OS=Escherichia coli (strain K12) GN=hipB PE=1 SV=1	None	GTVCPDFIFBEDRYKSVSMHUGBTLBERYRMSCGCUVVGBZHFQAYTZIUDBCBIZEKAWKMDSROAWVTTAPBDSETCVWRLYRWST	No Truncation	-1	0.040698	10623.470279	0	7	4.1849	1.60103e-118
BW_20_1_111106004325_cidetd_msdeconv1572.txt	YYY_sp|P10907|UGPC_ECOLI sn-glycerol-3-phosphate import ATP-binding protein UgpC OS=Escherichia coli (strain K12) GN=ugpC PE=1 SV=3	None	TRGKZQCSSRARSVSAQIRWPWKLOSORSSQTKZDVYURNQTOQIRSLMPDQPDMKW	Truncation at C-Terminal Side	57	0.026549	7268.631423	0	3	1.054	1.93979e-71
BW_20_1_111106004325_cidetd_msdeconv1574.txt	YYY_sp|P77338|MSCK_ECOLI Mechanosensitive channel MscK OS=Escherichia coli (strain K12) GN=mscK PE=1 SV=1	None	BTWRAROQOEABWMDQLKQQLKMSFKVGDGTPSVFCEDUYKUZDLIZVUCDQQFQLBTCBT	Truncation at N-Terminal Side	1059	0.040650	7646.258504	0	5	1.293	2.68187e-77
BW_20_1_111106004325_cidetd_msdeconv1576.txt	YYY_sp|P23910|ARAJ_ECOLI Putative transporter AraJ OS=Escherichia coli (strain K12) GN=araJ PE=1 SV=1	None	ZCEOKWAYBCIWCWHYVDNHWZVSSFFQSOUSZQBFVEUHMSKGQVPFUCTUHTTBSYDINUUKVWAQDCECEOKVPVRLCAHUGOZEAPYTACCLSSQORTMIUAMKVITDORPFOFVZUUQQOGAHEBMNNDZSHAIGTABDZKSGPGTLPRNRVNFWPENFFVMHCLHIOOBAGKDHIGAFWIBMMAALSZRRHVLHENLOFMASBHZDOKWEFAYAWCCGIFMVVHUGBCNDGHUBQZBKPRAZGBCCSKHKSYPCMNNKNYYNVRRIENILYCELIDKYUGHEBCEGWIWIFSSIHHHDQQZMYOMUSIBKIUEVIFQMWVBZWPSMHZLIRINFIUO	Truncation at N-Terminal Side	51	0.018135	43186.985753	0	7	0.74114	4.94066e-324
BW_20_1_111106004325_cidetd_msdeconv1578.txt	YYY_sp|P33195|GCSP_ECOLI Glycine dehydrogenase (decarboxylating) OS=Escherichia coli (strain K12) GN=gcvP PE=1 SV=3	None	VAZLYISUHKMYUKAKPGQGMQGATINWLWVTCUPMGDOTGTCBKGTCOVDWOYBB	Truncation at N-Terminal Side	901	0.027523	6852.920549	0	3	1.0842	3.16897e-67
BW_20_1_111106004325_cidetd_msdeconv1580.txt	YYY_sp|A5A612|YMGJ_ECOLI Uncharacterized protein YmgJ OS=Escherichia coli (strain K12) GN=ymgJ PE=4 SV=1	None	MNAHEESGEIPCKAGGOLGLQIFYNSGYFBQUSBCQVVDWUTPNGRQDGZEICEIEUZPRE	No Truncation	-1	0.035088	7148.882199	0	4	1.6022	4.48033e-71
BW_20_1_111106004325_cidetd_msdeconv1582.txt	ZZZ_sp|P0ADW3|YHCB_ECOLI Inner membrane protein YhcB OS=Escherichia coli (strain K12) GN=yhcB PE=1 SV=2	None	PTGYLAIQTPSSIQKBEKNFLVELBPQWTEMEPRKFQKHMWQCPSEIWZULYUBIHNWUWUNUL	Truncation at C-Terminal Side	64	0.029412	8115.356940	0	4	1.0795	2.28197e-84
BW_20_1_111106004325_cidetd_msdeconv1584.txt	YYY_sp|P0CF28|INSB5_ECOLI Insertion element IS1 5 protein InsB OS=Escherichia coli (strain K12) GN=insB5 PE=3 SV=1	None	GLNDONCBPDHTTHKBQLICCTDCFIMOPUOSPAGKIBRNVVYARCWDITESWSKLKLCVZYHVWT	Truncation at C-Terminal Side	66	0.037879	8114.786123	0	5	1.1842	3.66466e-90
BW_20_1_111106004325_cidetd_msdeconv1586.txt	XXX_sp|P0ACN4|ALLR_ECOLI HTH-type transcriptional repressor AllR OS=Escherichia coli (strain K12) GN=allR PE=1 SV=1	NME	SZIVNZRAWEMYPGWGPHOOSMOZCGZFWSOTSNNONFZTGGPKFQPGFSQCGBEEKYVBUQRV	Truncation at C-Terminal Side	64	0.055147	8114.196083	0	7	1.3857	1.00894e-84
BW_20_1_111106004325_cidetd_msdeconv1588.txt	YYY_sp|P0CF28|INSB5_ECOLI Insertion element IS1 5 protein InsB OS=Escherichia coli (strain K12) GN=insB5 PE=3 SV=1	None	GLNDONCBPDHTTHKBQLICCTDCFIMOPUOSPAGKIBRNVVYARCWDITESWSKLKLCVZYHVWT	Truncation at C-Terminal Side	66	0.036765	8114.786123	0	5	1.6412	3.66466e-90
BW_20_1_111106004325_cidetd_msdeconv1590.txt	YYY_sp|P23874|HIPA_ECOLI Serine/threonine-protein kinase toxin HipA OS=Escherichia coli (strain K12) GN=hipA PE=1 SV=2	None	DRTVQNTHGLIRKPRYIEMHAASFRZODMAPQZHBLRFEQDZIDLFPRICHZFYTWEEUTPHRVG	Truncation at C-Terminal Side	65	0.040441	8113.347493	0	5	1.2077	2.89155e-87
BW_20_1_111106004325_cidetd_msdeconv1592.txt	YYY_sp|P69425|TATB_ECOLI Sec-independent protein translocase protein TatB OS=Escherichia coli (strain K12) GN=tatB PE=1 SV=1	None	YGRESLLAVNLLGKARYVMCLAPAVEGZHDATFPFFLLPFUTPWQEDSRGONFWLEFZOD	Truncation at N-Terminal Side	111	0.032787	7269.510358	0	4	1.1753	6.4536e-78
BW_20_1_111106004325_cidetd_msdeconv1594.txt	XXX_sp|P27375|HTRC_ECOLI Heat shock protein C OS=Escherichia coli (strain K12) GN=htrC PE=1 SV=1	None	PUSEDCTADZCCPEEIVABOYBNDHTSNQDSALYBTRNDMLQUZSTDRFEYNEUYINEUDDWZZPC	Truncation at C-Terminal Side	66	0.033088	8113.368162	0	4	1.582	4.1642e-84
BW_20_1_111106004325_cidetd_msdeconv1596.txt	XXX_sp|P39328|YTFT_ECOLI Inner membrane ABC transporter permease protein YtfT OS=Escherichia coli (strain K12) GN=ytfT PE=1 SV=1	None	URFVRBRLBOYFAAIPWMKGOQMSTDAGRFRTFNWOSFALSTWMMNNQBZWOAFYCCMKMEZQHQZITQGESKZGGE	Truncation at N-Terminal Side	264	0.036585	9838.025568	0	6	1.1086	1.53662e-104
BW_20_1_111106004325_cidetd_msdeconv1598.txt	YYY_sp|P76280|YOBB_ECOLI Uncharacterized protein YobB OS=Escherichia coli (strain K12) GN=yobB PE=4 SV=1	None	TTGAGEAWIWMVUVDGZFFWPFCKRVULPDAKGBHNRLTSGEEARCQFGWMFFHISMEDIPKRGWBTNOTPIROUAMQDC	Truncation at N-Terminal Side	138	0.024540	9735.784954	0	4	1.0973	1.91672e-96
BW_20_1_111106004325_cidetd_msdeconv1600.txt	YYY_sp|P76505|YFDF_ECOLI Uncharacterized protein YfdF OS=Escherichia coli (strain K12) GN=yfdF PE=4 SV=1	None	ZVSGDESYZUMIMISDUYPRWRZAZNSCHVZEDOKVDWEKASWFRBFVSHQMBTCNMSPONIHLGUQUAFDKHWDZE	Truncation at C-Terminal Side	77	0.067485	9731.930177	0	8	2.1092	1.58489e-105
BW_20_1_111106004325_cidetd_msdeconv1602.txt	YYY_sp|P33014|YEED_ECOLI Putative sulfur carrier protein YeeD OS=Escherichia coli (strain K12) GN=yeeD PE=1 SV=1	None	CTQSUYRPYTNHGQZTCGEZULILAKILNGOUPCQGABTFHSMPOACVRKNLURLKLNNNN	Truncation at N-Terminal Side	14	0.050000	7344.668377	0	6	1.6427	5.39106e-80
BW_20_1_111106004325_cidetd_msdeconv1604.txt	XXX_sp|A5A614|YCIZ_ECOLI UPF0509 protein YciZ OS=Escherichia coli (strain K12) GN=yciZ PE=3 SV=1	None	IMOPIEPPMEBINEECGWCRAZCKYHYATYLLUWRMYYVVUZKEHPPLVAOUCYSSN	No Truncation	-1	0.032520	7284.579384	0	4	2.9547	1.2748e-72
BW_20_1_111106004325_cidetd_msdeconv1606.txt	XXX_sp|P0AFI5|PBP7_ECOLI D-alanyl-D-alanine endopeptidase OS=Escherichia coli (strain K12) GN=pbpG PE=1 SV=2	None	OYHAMASYTRGIOWGRBZGNZZQSIGMMVSZLMOMIZNUAMIUVSYNBMWFHEQGSYH	Truncation at N-Terminal Side	252	0.034188	7330.651506	0	4	1.0951	4.5668e-73
BW_20_1_111106004325_cidetd_msdeconv1608.txt	ZZZ_sp|P0AC28|5FCL_ECOLI 5-formyltetrahydrofolate cyclo-ligase OS=Escherichia coli (strain K12) GN=ygfA PE=1 SV=1	None	MYSIZFVBDTHZFQOHSDMMAMEQRBPGWUMUONFZLEYHLDYISIFNTAQPIPCRR	Truncation at N-Terminal Side	125	0.056034	7328.657581	0	6	1.3778	1.20834e-77
BW_20_1_111106004325_cidetd_msdeconv1610.txt	XXX_sp|P0AFI5|PBP7_ECOLI D-alanyl-D-alanine endopeptidase OS=Escherichia coli (strain K12) GN=pbpG PE=1 SV=2	None	OYHAMASYTRGIOWGRBZGNZZQSIGMMVSZLMOMIZNUAMIUVSYNBMWFHEQGSYH	Truncation at N-Terminal Side	252	0.075221	7330.651506	0	8	1.4611	2.25431e-74
BW_20_1_111106004325_cidetd_msdeconv1612.txt	ZZZ_sp|P0AC28|5FCL_ECOLI 5-formyltetrahydrofolate cyclo-ligase OS=Escherichia coli (strain K12) GN=ygfA PE=1 SV=1	None	MYSIZFVBDTHZFQOHSDMMAMEQRBPGWUMUONFZLEYHLDYISIFNTAQPIPCRR	Truncation at N-Terminal Side	125	0.068182	7328.657581	0	7	1.4968	3.79063e-78
BW_20_1_111106004325_cidetd_msdeconv1614.txt	YYY_sp|P77206|YAFZ_ECOLI UPF0380 protein YafZ OS=Escherichia coli (strain K12) GN=yafZ PE=3 SV=2	None	ZTEDKYHNSYASMTVUSSRBQUBGDOSRIYMZZZVIDAPYBWOLFRAPCPFFNWAAFAB	Truncation at C-Terminal Side	59	0.069106	7329.145271	0	8	1.9777	3.13979e-80
BW_20_1_111106004325_cidetd_msdeconv1616.txt	YYY_sp|P0ABR5|HCAE_ECOLI 3-phenylpropionate/cinnamic acid dioxygenase subunit alpha OS=Escherichia coli (strain K12) GN=hcaE PE=1 SV=1	M_Acetylation	MAPBHCLUMTRIQSWKMHEKAWTFHLZBBGZHKOYGYYRPUCPSQRRPGRDQCHWVQW	Truncation at C-Terminal Side	58	0.049587	7416.746326	0	6	1.8202	1.63472e-78
BW_20_1_111106004325_cidetd_msdeconv1618.txt	XXX_sp|P64496|YOAG_ECOLI Protein YoaG OS=Escherichia coli (strain K12) GN=yoaG PE=1 SV=1	None	CWYSCAQDHTWACWBEPFQTEBSKYRLIWWNOMMKHGVGANQHCWWBBMBGCHUHERPHG	No Truncation	-1	0.043103	7540.585773	0	5	1.2014	2.85222e-79
BW_20_1_111106004325_cidetd_msdeconv162.txt	YYY_sp|P15254|PUR4_ECOLI Phosphoribosylformylglycinamidine synthase OS=Escherichia coli (strain K12) GN=purL PE=1 SV=3	None	BOMCHTIBYFGCUTMBKZMVKUWHEYMDNNCMS	Truncation at C-Terminal Side	33	0.048780	4267.521416	0	2	0.97622	1.51774e-42
BW_20_1_111106004325_cidetd_msdeconv1620.txt	XXX_sp|P15038|HELD_ECOLI DNA helicase IV OS=Escherichia coli (strain K12) GN=helD PE=1 SV=2	None	KUGUOKAZGTEBOZSIKDFIVRILFRGGTPRGYYKUEYBEVUGSFQNNVKWUQVSDZSKHZRORUOTPHEAKSESC	Truncation at N-Terminal Side	608	0.040123	9678.196423	0	6	1.4006	1.24391e-101
BW_20_1_111106004325_cidetd_msdeconv1622.txt	YYY_sp|P0ABR7|CNTA_ECOLI Carnitine monooxygenase oxygenase subunit OS=Escherichia coli (strain K12) GN=yeaW PE=1 SV=1	None	EWNAHZVKRVTGZUENHLVWVUZEUZSVCZBPYYWFWHAGYLISORODOVEBRSKU	Truncation at N-Terminal Side	318	0.060000	7458.679342	0	6	4.853	6.74256e-74
BW_20_1_111106004325_cidetd_msdeconv1624.txt	XXX_sp|P33020|YEII_ECOLI Uncharacterized sugar kinase YeiI OS=Escherichia coli (strain K12) GN=yeiI PE=3 SV=2	None	LPRRANHCLMVVSCOIGGWUPZAHYPDUHDSLRRRDQPBRIZSFADZBSPNODLTFPUIAM	Truncation at N-Terminal Side	301	0.076577	7459.791674	0	8	11.2666	5.61828e-81
BW_20_1_111106004325_cidetd_msdeconv1626.txt	XXX_sp|P32710|NRFE_ECOLI Probable cytochrome c-type biogenesis protein NrfE OS=Escherichia coli (strain K12) GN=nrfE PE=3 SV=2	None	QHDPCHVEYDMCKCOLTUGHVYTPUVUIUWDHUVGWZIWKTSHQFGYSCPIEDBNBIDFMSZZNTSVLESCPPLTLCBRHWOZZVTMWOBEZEEKTNACPCDSPM	Truncation at N-Terminal Side	447	0.020737	12995.190775	0	4	1.233	4.39035e-132
BW_20_1_111106004325_cidetd_msdeconv1628.txt	YYY_sp|P0ABR7|CNTA_ECOLI Carnitine monooxygenase oxygenase subunit OS=Escherichia coli (strain K12) GN=yeaW PE=1 SV=1	None	EWNAHZVKRVTGZUENHLVWVUZEUZSVCZBPYYWFWHAGYLISORODOVEBRSKU	Truncation at N-Terminal Side	318	0.037815	7458.679342	0	4	1.0916	6.74256e-74
BW_20_1_111106004325_cidetd_msdeconv1630.txt	YYY_sp|P0ABR7|CNTA_ECOLI Carnitine monooxygenase oxygenase subunit OS=Escherichia coli (strain K12) GN=yeaW PE=1 SV=1	None	EWNAHZVKRVTGZUENHLVWVUZEUZSVCZBPYYWFWHAGYLISORODOVEBRSKU	Truncation at N-Terminal Side	318	0.060000	7458.679342	0	6	2.0029	2.4689e-72
BW_20_1_111106004325_cidetd_msdeconv1632.txt	XXX_sp|P0AFF0|NUON_ECOLI NADH-quinone oxidoreductase subunit N OS=Escherichia coli (strain K12) GN=nuoN PE=1 SV=2	None	WIVPRFGUTQFTEAQEVMODRHDVEMMUVDPCKVOHQIKKFGOKMNOAGOTSNPFABKOMDZHPVNBVHZZVLQYESIASAABTQMDQEONZOVKOYTDLP	Truncation at N-Terminal Side	384	0.034562	12994.729196	0	7	1.4427	1.48614e-136
BW_20_1_111106004325_cidetd_msdeconv1634.txt	ZZZ_sp|P77559|YNFL_ECOLI Uncharacterized HTH-type transcriptional regulator YnfL OS=Escherichia coli (strain K12) GN=ynfL PE=4 SV=1	None	HBTVURAKVCZOYTTHHGNIAEVWQKHWWCORILDBQUYLKBYFBYGVTPCPRREEARPQSVDYOYMDFPETYCZBFBLUUCZGWHIFWNPWVVQKEDTPD	Truncation at C-Terminal Side	101	0.032258	12995.124092	0	7	1.5035	1.60106e-138
BW_20_1_111106004325_cidetd_msdeconv1636.txt	XXX_sp|P0CF66|INSE1_ECOLI Transposase InsE for insertion sequence IS3A OS=Escherichia coli (strain K12) GN=insE1 PE=3 SV=1	None	OUSBGNMYZDDHRGISFAOBROMBQDYMVQLDFNFZITQDUVOHPAHSZTWHWSVHYCKFWEHQEGQMVHFISGWFUPLHNNWAMIGKOHLKGGQPOIV	No Truncation	-1	0.028571	12773.768324	0	6	1.0055	7.63013e-135
BW_20_1_111106004325_cidetd_msdeconv1638.txt	XXX_sp|P76407|YEGS_ECOLI Lipid kinase YegS OS=Escherichia coli (strain K12) GN=yegS PE=1 SV=1	None	OPQVFOMQEFLFOMHKQAFHKBGKBRWOARZIPHPLQZRFOITFPEUFGPYSSMASC	Truncation at N-Terminal Side	242	0.039370	7583.740323	0	5	1.2932	3.26708e-75
BW_20_1_111106004325_cidetd_msdeconv1640.txt	YYY_sp|P0AAZ7|YCAR_ECOLI UPF0434 protein YcaR OS=Escherichia coli (strain K12) GN=ycaR PE=1 SV=1	None	HQCBOQVKESGBKPQYCBZDONSCOIKLKSGLVDDZAVMSTAZRVLIVKVREDLOWTVZG	No Truncation	-1	0.050420	7324.207155	0	6	1.1164	5.25128e-79
BW_20_1_111106004325_cidetd_msdeconv1642.txt	YYY_sp|P0AAZ7|YCAR_ECOLI UPF0434 protein YcaR OS=Escherichia coli (strain K12) GN=ycaR PE=1 SV=1	None	HQCBOQVKESGBKPQYCBZDONSCOIKLKSGLVDDZAVMSTAZRVLIVKVREDLOWTVZG	No Truncation	-1	0.076613	7324.207155	0	8	2.2217	5.25128e-79
BW_20_1_111106004325_cidetd_msdeconv1644.txt	YYY_sp|P0AAZ7|YCAR_ECOLI UPF0434 protein YcaR OS=Escherichia coli (strain K12) GN=ycaR PE=1 SV=1	None	HQCBOQVKESGBKPQYCBZDONSCOIKLKSGLVDDZAVMSTAZRVLIVKVREDLOWTVZG	No Truncation	-1	0.061947	7324.207155	0	6	2.313	5.25128e-79
BW_20_1_111106004325_cidetd_msdeconv1646.txt	YYY_sp|P16528|ICLR_ECOLI Transcriptional repressor IclR OS=Escherichia coli (strain K12) GN=iclR PE=1 SV=1	None	WYEYPMBDTVIHGBSTCIYSNAEBGQHFKZFVVPCIOEDMPZEUHBYYNDLFSWIDBEBHPDNRIYLCOGENPPPEWAIZ	Truncation at N-Terminal Side	194	0.024242	9871.756168	0	4	1.0416	1.83665e-105
BW_20_1_111106004325_cidetd_msdeconv1648.txt	YYY_sp|P0AAZ7|YCAR_ECOLI UPF0434 protein YcaR OS=Escherichia coli (strain K12) GN=ycaR PE=1 SV=1	None	HQCBOQVKESGBKPQYCBZDONSCOIKLKSGLVDDZAVMSTAZRVLIVKVREDLOWTVZG	No Truncation	-1	0.072034	7324.207155	0	7	2.4737	5.25128e-79
BW_20_1_111106004325_cidetd_msdeconv1650.txt	ZZZ_sp|P0AC65|NRDH_ECOLI Glutaredoxin-like protein NrdH OS=Escherichia coli (strain K12) GN=nrdH PE=1 SV=1	None	FFKVUYKUYMDRPRNZOITCMTBLALDOGMMWTDSESWIIVWVQAMDSZQFHTYNAHNERAQETYZLUZGMZGPEWSKLNY	No Truncation	-1	0.024540	10217.409034	0	4	1.1867	4.75452e-99
BW_20_1_111106004325_cidetd_msdeconv1652.txt	ZZZ_sp|P0ACV4|LAPA_ECOLI Lipopolysaccharide assembly protein A OS=Escherichia coli (strain K12) GN=lapA PE=1 SV=1	None	QTHBZSUZSIIEKBWIGAVUIWLNTVRYDUWEWLEYTIDMYVVNTLMQIKWKBQUMLOZSTCMBKQQTAKPVYKMRMD	Truncation at C-Terminal Side	78	0.028662	9872.850572	0	4	1.2828	3.19367e-99
BW_20_1_111106004325_cidetd_msdeconv1654.txt	YYY_sp|P77206|YAFZ_ECOLI UPF0380 protein YafZ OS=Escherichia coli (strain K12) GN=yafZ PE=3 SV=2	None	ZTEDKYHNSYASMTVUSSRBQUBGDOSRIYMZZZVIDAPYBWOLFRAPCPFFNWAAFAB	Truncation at C-Terminal Side	59	0.049180	7329.145271	0	6	3.0762	3.13979e-80
BW_20_1_111106004325_cidetd_msdeconv1656.txt	ZZZ_sp|P38393|KILR_ECOLI Killing protein KilR OS=Escherichia coli (strain K12) GN=kilR PE=1 SV=1	None	SNHICSDLUOWHOOSGDZNQWTRPIDGDBDOOZPARTRVYVQWUKVMKSOMFPHETSGCYGLZTAAUWTZKBC	No Truncation	-1	0.025974	9462.186724	0	4	1.1582	4.76551e-100
BW_20_1_111106004325_cidetd_msdeconv1658.txt	XXX_sp|P00954|SYW_ECOLI Tryptophan--tRNA ligase OS=Escherichia coli (strain K12) GN=trpS PE=1 SV=3	None	VAUTSNNYCAZCDSMVRQBAWAQWSKHEYSCOFTZWVBFUPLZZEPQLIQTIMDOVVTOFWGKVEOWEPCMMEZOH	Truncation at N-Terminal Side	258	0.025000	9870.869986	0	4	1.1591	7.80855e-104
BW_20_1_111106004325_cidetd_msdeconv1660.txt	XXX_sp|P0AF98|LPTF_ECOLI Lipopolysaccharide export system permease protein LptF OS=Escherichia coli (strain K12) GN=lptF PE=1 SV=1	None	AVEZDSIPIFGATKQFCEDQIQUDHSMAAMZUTHQTHZYASHAVQNLDKOYLSGFDPLYTYG	Truncation at N-Terminal Side	304	0.033898	7267.631636	0	4	1.0505	5.919e-76
BW_20_1_111106004325_cidetd_msdeconv1662.txt	YYY_sp|P77206|YAFZ_ECOLI UPF0380 protein YafZ OS=Escherichia coli (strain K12) GN=yafZ PE=3 SV=2	None	ZTEDKYHNSYASMTVUSSRBQUBGDOSRIYMZZZVIDAPYBWOLFRAPCPFFNWAAFAB	Truncation at C-Terminal Side	59	0.060976	7329.145271	0	7	1.9171	3.13979e-80
BW_20_1_111106004325_cidetd_msdeconv1664.txt	YYY_sp|P0ABR5|HCAE_ECOLI 3-phenylpropionate/cinnamic acid dioxygenase subunit alpha OS=Escherichia coli (strain K12) GN=hcaE PE=1 SV=1	NME_Acetylation	APBHCLUMTRIQSWKMHEKAWTFHLZBBGZHKOYGYYRPUCPSQRRPGRDQCHWVQW	Truncation at C-Terminal Side	57	0.050000	7285.705836	0	6	2.9453	7.70964e-77
BW_20_1_111106004325_cidetd_msdeconv1666.txt	YYY_sp|P0A9U8|YDIO_ECOLI Probable acyl-CoA dehydrogenase YdiO OS=Escherichia coli (strain K12) GN=ydiO PE=3 SV=1	None	MPDEDOIFYFUEBERTWCMGZLZMURGASDOMKIRVRGHWYDDGKIMFZSVCIAABWC	Truncation at N-Terminal Side	325	0.036697	7327.611531	0	4	1.0777	2.71088e-77
BW_20_1_111106004325_cidetd_msdeconv1668.txt	YYY_sp|P42905|PTPC2_ECOLI Putative N-acetylgalactosamine permease IIC component 2 OS=Escherichia coli (strain K12) GN=agaW PE=5 SV=1	None	AGZTGRWRHOUHIKGQBIRDABATETREECWRELYKUEMYZESIZVRFVUBWFALAEI	Truncation at N-Terminal Side	75	0.053571	7328.233289	0	5	1.4362	2.71502e-71
BW_20_1_111106004325_cidetd_msdeconv1670.txt	XXX_sp|P45579|HCXA_ECOLI Hydroxycarboxylate dehydrogenase A OS=Escherichia coli (strain K12) GN=hcxA PE=1 SV=2	None	MIGMPNBYYWLPMKCUESQAEFZCUCONRUZCTKZKNURQDOYCDCMIISQRFNDVGNDESDLLYGVAOYOVLNDN	Truncation at C-Terminal Side	76	0.037037	9722.972547	0	6	1.5114	2.4484e-102
BW_20_1_111106004325_cidetd_msdeconv1672.txt	YYY_sp|P0A9U8|YDIO_ECOLI Probable acyl-CoA dehydrogenase YdiO OS=Escherichia coli (strain K12) GN=ydiO PE=3 SV=1	None	MMPDEDOIFYFUEBERTWCMGZLZMURGASDOMKIRVRGHWYDDGKIMFZSVCIAABWC	Truncation at N-Terminal Side	324	0.042735	7458.652021	0	5	2.3642	6.03521e-79
BW_20_1_111106004325_cidetd_msdeconv1674.txt	ZZZ_sp|P0AA37|RLUA_ECOLI Ribosomal large subunit pseudouridine synthase A OS=Escherichia coli (strain K12) GN=rluA PE=1 SV=2	None	QFRONAPTDMWWMHHOIDVELYFYNMVZPRAMOHTGQUKDESEKBUIQARCRABVA	Truncation at N-Terminal Side	163	0.025000	7266.766116	0	3	1.1009	1.81003e-75
BW_20_1_111106004325_cidetd_msdeconv1676.txt	YYY_sp|P0AE30|ARTM_ECOLI Arginine ABC transporter permease protein ArtM OS=Escherichia coli (strain K12) GN=artM PE=1 SV=1	None	FFGTHPECHFWYAPBLNVQGWTOWIIPCKEUSRWUOACNYVYZIHTFZYIIRSUPC	Truncation at N-Terminal Side	166	0.041322	7267.616814	0	5	3.9972	2.77138e-75
BW_20_1_111106004325_cidetd_msdeconv1678.txt	ZZZ_sp|P64530|RCNR_ECOLI Transcriptional repressor RcnR OS=Escherichia coli (strain K12) GN=rcnR PE=1 SV=1	None	UTVKGSTOYWTNBYNFHWCEIBUYBADHHWDRSVANAVCORNUGQSVLMEOQUWRQGNOHAYCNAQPFPDLFQICQOZFZLRN	Truncation at C-Terminal Side	83	0.028409	10815.127752	0	5	2.0173	6.1877e-114
BW_20_1_111106004325_cidetd_msdeconv1680.txt	XXX_sp|P64493|YOAF_ECOLI Uncharacterized protein YoaF OS=Escherichia coli (strain K12) GN=yoaF PE=4 SV=1	None	HEUBFSNKYQADSSCWSWCTKYIQHCKLZRCEDRSCLQUNOHVEKEOQFFIEIGYZORGTQIOEUPMVKYSVICKKRBUKOZBF	No Truncation	-1	0.035912	11088.939572	0	6	1.2095	1.47479e-110
BW_20_1_111106004325_cidetd_msdeconv1682.txt	YYY_sp|Q46812|SSNA_ECOLI Putative aminohydrolase SsnA OS=Escherichia coli (strain K12) GN=ssnA PE=1 SV=2	None	HHQGFNEQNZRTLYHRZRIMMRPWDDOPUMCESRLSYLVCKUQBGCMPDINYEMDIYVKSI	Truncation at C-Terminal Side	61	0.050420	7710.846896	0	6	1.355	2.77501e-82
BW_20_1_111106004325_cidetd_msdeconv1684.txt	YYY_sp|P77206|YAFZ_ECOLI UPF0380 protein YafZ OS=Escherichia coli (strain K12) GN=yafZ PE=3 SV=2	None	ZTEDKYHNSYASMTVUSSRBQUBGDOSRIYMZZZVIDAPYBWOLFRAPCPFFNWAAFABUEZVILPRAGREVCSDIAWPRYWEVWFQ	Truncation at C-Terminal Side	87	0.035088	10813.246194	0	6	1.3088	3.76251e-118
BW_20_1_111106004325_cidetd_msdeconv1686.txt	YYY_sp|P75973|YMFJ_ECOLI Uncharacterized protein YmfJ OS=Escherichia coli (strain K12) GN=ymfJ PE=4 SV=2	None	FMKIEGSRKQKTBGQQYQBHYAHTILEZZUOULTHTBUKHMTWCPRANVOLFVVUNEDZTWELAWCMKBGRVWRUCACZPBBAOLNDONKMWBDKWCUTKQF	No Truncation	-1	0.034562	13149.090183	0	7	2.3114	2.7065e-139
BW_20_1_111106004325_cidetd_msdeconv1688.txt	ZZZ_sp|P37349|DHAM_ECOLI Protein-lysine deacetylase OS=Escherichia coli (strain K12) GN=dhaM PE=1 SV=3	None	HPVCZVDLZTNFTLSERDGSMLMIDSCEBTDUQIQDVVYEKDFEHGEABIHBIMQELCQNIHPYAEFUEKNBZEBPBOCIGIGYRUQISAVAWFPKDNRMEFLOCUGTPRWP	Truncation at C-Terminal Side	112	0.037383	13531.273767	0	8	1.1676	3.0942e-154
BW_20_1_111106004325_cidetd_msdeconv1690.txt	YYY_sp|P0ADK4|YIAW_ECOLI Inner membrane protein YiaW OS=Escherichia coli (strain K12) GN=yiaW PE=1 SV=1	None	PPEYSYPHVLKSYBKNHWSYSDSKDLGHZCRAPTPNQUECQROAUMQPQAYPBFWFQRYGPZQPZQIBWQMMYZOFEUKTRLKRHFCASSSSQAKEUHGMAYGSWKU	No Truncation	-1	0.027523	13342.148110	0	6	1.0971	5.618e-143
BW_20_1_111106004325_cidetd_msdeconv1692.txt	YYY_sp|P0AE48|YTFP_ECOLI Gamma-glutamylcyclotransferase family protein YtfP OS=Escherichia coli (strain K12) GN=ytfP PE=1 SV=1	None	GPGOOFEAYPSWOATNKDNHMFIHBMBZFPSRNKDFVBMEUDSHPLHGICCBAMFDCHAQTTDNHGGPMRPQYDREFBGHRZPWVQLVYYYSVRDZIDONZVCOSVSDDDNTE	No Truncation	-1	0.043779	13924.636123	0	9	3.9229	5.81627e-154
BW_20_1_111106004325_cidetd_msdeconv1694.txt	ZZZ_sp|P39355|YJHE_ECOLI Putative uncharacterized protein YjhE OS=Escherichia coli (strain K12) GN=yjhE PE=5 SV=2	M_Acetylation	MFKEETHYESAHWUTDVNICUABHIEHOZMDTOKDCFWKREAUKITDVYWLOZQOGLZKMZBFMELIDNRGDRVZPTYGKBT	No Truncation	-1	0.028902	10661.728724	0	5	1.2917	3.84419e-104
BW_20_1_111106004325_cidetd_msdeconv1696.txt	XXX_sp|P0ACU2|RUTR_ECOLI HTH-type transcriptional regulator RutR OS=Escherichia coli (strain K12) GN=rutR PE=1 SV=1	None	PZMSWBQPNLOIUEZBQMCDSBVCWSCZPWGROSTWHNEIUAHYRPYEZBWTHDDKHKDNZZAMYATRHHMESDELLSWWC	Truncation at N-Terminal Side	131	0.034682	10337.250711	0	6	1.2157	3.07973e-109
BW_20_1_111106004325_cidetd_msdeconv1698.txt	ZZZ_sp|P77179|RSXE_ECOLI Electron transport complex subunit RsxE OS=Escherichia coli (strain K12) GN=rsxE PE=1 SV=1	None	QWSQIUNUDSPAPCIHPLKOOMCCUDILIYFPORMENMSCHBUCHGPKKZSBOGUIBMELDWQLYLNRLRULTDCKITUE	Truncation at N-Terminal Side	151	0.026012	10337.179306	0	4	1.0176	3.36386e-106
BW_20_1_111106004325_cidetd_msdeconv1700.txt	XXX_sp|P62556|SOPA_ECOLI Protein SopA OS=Escherichia coli (strain K12) GN=sopA PE=3 SV=1	None	YVHWCUPAFWLTIQIWIDOQZSQPVRWSVLSFWWLLIAUVVNTMESVLALHYFMNRHUUVTWBRRTCUYHCMCGSOPILSN	Truncation at C-Terminal Side	81	0.034682	10335.517990	0	6	1.2575	2.02406e-107
BW_20_1_111106004325_cidetd_msdeconv1702.txt	YYY_sp|P77206|YAFZ_ECOLI UPF0380 protein YafZ OS=Escherichia coli (strain K12) GN=yafZ PE=3 SV=2	None	ZTEDKYHNSYASMTVUSSRBQUBGDOSRIYMZZZVIDAPYBWOLFRAPCPFFNWAAFAB	Truncation at C-Terminal Side	59	0.048780	7329.145271	0	6	1.3584	3.13979e-80
BW_20_1_111106004325_cidetd_msdeconv1704.txt	YYY_sp|P0AE30|ARTM_ECOLI Arginine ABC transporter permease protein ArtM OS=Escherichia coli (strain K12) GN=artM PE=1 SV=1	None	FFGTHPECHFWYAPBLNVQGWTOWIIPCKEUSRWUOACNYVYZIHTFZYIIRSUPC	Truncation at N-Terminal Side	166	0.034188	7267.616814	0	4	1.3099	7.32679e-75
BW_20_1_111106004325_cidetd_msdeconv1706.txt	YYY_sp|P0AE30|ARTM_ECOLI Arginine ABC transporter permease protein ArtM OS=Escherichia coli (strain K12) GN=artM PE=1 SV=1	None	FFGTHPECHFWYAPBLNVQGWTOWIIPCKEUSRWUOACNYVYZIHTFZYIIRSUPC	Truncation at N-Terminal Side	166	0.052174	7267.616814	0	6	1.2553	2.77138e-75
BW_20_1_111106004325_cidetd_msdeconv1708.txt	XXX_sp|P00579|RPOD_ECOLI RNA polymerase sigma factor RpoD OS=Escherichia coli (strain K12) GN=rpoD PE=1 SV=2	None	ZRSVNZKLBHRRSVDCZYDCFNLWNEIQEORHMKWSVEPTKABTQQPEIRGIELZZRIMINUVFEGSVVQFFLVFLPLCDEVC	Truncation at C-Terminal Side	83	0.036585	10133.365683	0	6	1.6887	1.38152e-111
BW_20_1_111106004325_cidetd_msdeconv1710.txt	ZZZ_sp|P07010|REM_ECOLI Uncharacterized protein Rem OS=Escherichia coli (strain K12) GN=rem PE=4 SV=1	None	ZEHVLRSZVRPHGMPQUZUHNNEVKHTYIILSEKPNFFGKYOTZHMDBHNAVVVSSUZLZYZFHRNSSHRVOHFEF	Truncation at C-Terminal Side	76	0.037500	9567.336944	0	6	1.0826	1.20184e-98
BW_20_1_111106004325_cidetd_msdeconv1712.txt	XXX_sp|P75862|ZAPC_ECOLI Cell division protein ZapC OS=Escherichia coli (strain K12) GN=zapC PE=1 SV=2	None	OVHKTDFETZFLOWFZKYSGURCZEVLLQOFKKYLECWTKBKAAPNIOVORDWZAOBCEZONVRGMLRWT	Truncation at N-Terminal Side	110	0.025000	9566.300783	0	4	1.1053	1.06925e-91
BW_20_1_111106004325_cidetd_msdeconv1714.txt	XXX_sp|P0AEY8|MDFA_ECOLI Multidrug transporter MdfA OS=Escherichia coli (strain K12) GN=mdfA PE=1 SV=1	None	VDRNHIYPNSHSRWBDYYIUSNHEGSKCDPYEDMMPSEKLIVPGEDQNVNBOMTCDQBWYCGBHTOYIKFGTRCDLDD	Truncation at N-Terminal Side	332	0.043750	9567.074338	0	7	1.3297	1.0834e-103
BW_20_1_111106004325_cidetd_msdeconv1716.txt	ZZZ_sp|P07010|REM_ECOLI Uncharacterized protein Rem OS=Escherichia coli (strain K12) GN=rem PE=4 SV=1	None	ZEHVLRSZVRPHGMPQUZUHNNEVKHTYIILSEKPNFFGKYOTZHMDBHNAVVVSSUZLZYZFHRNSSHRVOHFEF	Truncation at C-Terminal Side	76	0.031250	9567.336944	0	5	1.2625	1.20184e-98
BW_20_1_111106004325_cidetd_msdeconv1718.txt	ZZZ_sp|P38393|KILR_ECOLI Killing protein KilR OS=Escherichia coli (strain K12) GN=kilR PE=1 SV=1	None	SNHICSDLUOWHOOSGDZNQWTRPIDGDBDOOZPARTRVYVQWUKVMKSOMFPHETSGCYGLZTAAUWTZKBC	No Truncation	-1	0.031646	9462.186724	0	5	1.2562	2.87818e-100
BW_20_1_111106004325_cidetd_msdeconv1720.txt	XXX_sp|P75862|ZAPC_ECOLI Cell division protein ZapC OS=Escherichia coli (strain K12) GN=zapC PE=1 SV=2	None	OVHKTDFETZFLOWFZKYSGURCZEVLLQOFKKYLECWTKBKAAPNIOVORDWZAOBCEZONVRGMLRWT	Truncation at N-Terminal Side	110	0.035948	9566.300783	0	5	1.3376	5.43918e-94
BW_20_1_111106004325_cidetd_msdeconv1722.txt	XXX_sp|P12281|MOEA_ECOLI Molybdopterin molybdenumtransferase OS=Escherichia coli (strain K12) GN=moeA PE=1 SV=1	None	TBFULKKIAWFICMUCMITZQIVRNKHBAPQIFTZFDUVKVLPLIENBYKRQMQTAMQOCFTKGRSDNZFVZFUFQS	Truncation at C-Terminal Side	77	0.026316	9566.791912	0	4	1.074	6.16058e-103
BW_20_1_111106004325_cidetd_msdeconv1724.txt	YYY_sp|P0AB80|ILVE_ECOLI Branched-chain-amino-acid aminotransferase OS=Escherichia coli (strain K12) GN=ilvE PE=1 SV=2	None	TMOEDGSROCBWCUZMOAHYBCLTRFMMBMRKEQLOIPGIHQFCYWEBCOOLNSQGSINKEQZLHEOMVO	Truncation at C-Terminal Side	70	0.029221	9566.425498	0	4	1.4593	6.23998e-94
BW_20_1_111106004325_cidetd_msdeconv1726.txt	XXX_sp|P0A6S5|FTSB_ECOLI Cell division protein FtsB OS=Escherichia coli (strain K12) GN=ftsB PE=1 SV=1	None	HUSMLBLIKBCCPZMARSUPKFLGMFAANAGNLZUYWLPEFGNLCHCVMUROSLCCHWUKLMNAVPYSGQUZSKGDPQRZ	Truncation at N-Terminal Side	23	0.021875	9567.802848	0	3	1.6624	1.17625e-87
BW_20_1_111106004325_cidetd_msdeconv1728.txt	ZZZ_sp|P0AD24|YEJL_ECOLI UPF0352 protein YejL OS=Escherichia coli (strain K12) GN=yejL PE=1 SV=1	None	BWLFBUFRBMMQFWQSAQQSVPCZATZNGBZSEKDFEBBQRRBWEOHAUCSCKDPRODQDALVILHEOKFNNRVQ	No Truncation	-1	0.024845	9561.216396	0	4	1.361	5.19169e-99
BW_20_1_111106004325_cidetd_msdeconv1730.txt	ZZZ_sp|P38393|KILR_ECOLI Killing protein KilR OS=Escherichia coli (strain K12) GN=kilR PE=1 SV=1	None	SNHICSDLUOWHOOSGDZNQWTRPIDGDBDOOZPARTRVYVQWUKVMKSOMFPHETSGCYGLZTAAUWTZKBC	No Truncation	-1	0.032680	9462.186724	0	5	1.076	1.16937e-96
BW_20_1_111106004325_cidetd_msdeconv1732.txt	YYY_sp|Q46824|YGFX_ECOLI Inner membrane protein YgfX OS=Escherichia coli (strain K12) GN=ygfX PE=1 SV=1	None	GOVEFQVUAVICOQEZFDAINOGQCYZFDSOFQYNHBTDOWQGPSILOPBGZYVLZSNMGUKETYLFBAEKCTDQ	Truncation at C-Terminal Side	75	0.032258	9569.787081	0	5	1.8907	9.15972e-102
BW_20_1_111106004325_cidetd_msdeconv1734.txt	ZZZ_sp|P24186|FOLD_ECOLI Bifunctional protein FolD OS=Escherichia coli (strain K12) GN=folD PE=1 SV=4	None	ZZZGFYOYSZQVYFKTPPZSFHITPPIIGOKEBLKAKAPCFRLDEBCDGFVIKURSGZHT	Truncation at N-Terminal Side	228	0.025641	7267.511828	0	3	1.0866	1.39321e-73
BW_20_1_111106004325_cidetd_msdeconv1736.txt	ZZZ_sp|P0AB14|YCCJ_ECOLI Uncharacterized protein YccJ OS=Escherichia coli (strain K12) GN=yccJ PE=1 SV=1	None	ZDOOPSMTNQALCOVCKOSECKDWUYFTLTTFDVZBBPUYUAGHSEBHURBMQWUMBCGVUYKUVAEZQNSGIFB	No Truncation	-1	0.025157	9627.066326	0	4	1.1731	5.36043e-99
BW_20_1_111106004325_cidetd_msdeconv1738.txt	XXX_sp|P08245|YCIH_ECOLI Uncharacterized protein YciH OS=Escherichia coli (strain K12) GN=yciH PE=1 SV=1	None	GKYVLGFCQLYAEWKYKDZHLTBYFOLGCTPAPBKLSCMLEIKRVZLPFDGKSPARDYP	Truncation at N-Terminal Side	49	0.036364	6996.494270	0	4	1.464	9.68029e-67
BW_20_1_111106004325_cidetd_msdeconv1740.txt	YYY_sp|P0AE30|ARTM_ECOLI Arginine ABC transporter permease protein ArtM OS=Escherichia coli (strain K12) GN=artM PE=1 SV=1	None	FFGTHPECHFWYAPBLNVQGWTOWIIPCKEUSRWUOACNYVYZIHTFZYIIRSUPC	Truncation at N-Terminal Side	166	0.043860	7267.616814	0	5	1.3449	7.32679e-75
BW_20_1_111106004325_cidetd_msdeconv1742.txt	ZZZ_sp|P06989|HIS2_ECOLI Histidine biosynthesis bifunctional protein HisIE OS=Escherichia coli (strain K12) GN=hisI PE=3 SV=3	None	UCQCGDYOQEWDSLYOIZKGYPQZBGTPEQAWMNBFSGAQKOAMWYSANPGDZBVCGOIGHVICBPNGIYOYZAGIVYGL	Truncation at N-Terminal Side	123	0.031447	9699.360763	0	5	1.1721	6.07504e-106
BW_20_1_111106004325_cidetd_msdeconv1744.txt	XXX_sp|P96329|PIFA_ECOLI Phage T7 exclusion protein OS=Escherichia coli (strain K12) GN=pifA PE=4 SV=2	None	DGELHMYKKTCLNEPFNBQNNMYYFDEZZWMDVCOKIPGWTSRGLDULAZEQTBETEBBPHKCSEZPRFIATKOKIPGU	Truncation at C-Terminal Side	79	0.027778	9699.268161	0	4	1.088	2.09973e-96
BW_20_1_111106004325_cidetd_msdeconv1746.txt	XXX_sp|Q9XB42|YKFH_ECOLI Uncharacterized protein YkfH OS=Escherichia coli (strain K12) GN=ykfH PE=3 SV=1	None	CHSKHCGCWQRUFKYBSVLYZBTHCGUSFDKLVWLEHEOWWZBUKOLLCBVCRMQLBTMSFMCRNTUEEHQMA	No Truncation	-1	0.031847	9398.289557	0	5	1.2436	1.51365e-96
BW_20_1_111106004325_cidetd_msdeconv1748.txt	XXX_sp|P0A6A8|ACP_ECOLI Acyl carrier protein OS=Escherichia coli (strain K12) GN=acpP PE=1 SV=2	None	DQGBSOTIAVTYSEUIVOBDMQGULSEORFWYTBPTOTBOMAODUQZREBGRBIIIDEMLVFCPQEUIVMKRKTKGMC	No Truncation	-1	0.027950	10066.978987	0	4	1.1643	1.17013e-97
BW_20_1_111106004325_cidetd_msdeconv1750.txt	YYY_sp|P0AE30|ARTM_ECOLI Arginine ABC transporter permease protein ArtM OS=Escherichia coli (strain K12) GN=artM PE=1 SV=1	None	FFGTHPECHFWYAPBLNVQGWTOWIIPCKEUSRWUOACNYVYZIHTFZYIIRSUPC	Truncation at N-Terminal Side	166	0.032787	7267.616814	0	4	1.1922	2.77138e-75
BW_20_1_111106004325_cidetd_msdeconv1752.txt	ZZZ_sp|P0AC28|5FCL_ECOLI 5-formyltetrahydrofolate cyclo-ligase OS=Escherichia coli (strain K12) GN=ygfA PE=1 SV=1	None	MYSIZFVBDTHZFQOHSDMMAMEQRBPGWUMUONFZLEYHLDYISIFNTAQPIPCRR	Truncation at N-Terminal Side	125	0.053571	7328.657581	0	6	1.674	3.79063e-78
BW_20_1_111106004325_cidetd_msdeconv1754.txt	YYY_sp|P63020|NFUA_ECOLI Fe/S biogenesis protein NfuA OS=Escherichia coli (strain K12) GN=nfuA PE=1 SV=1	None	ENUFQCVIWBAYYNCSHTECQLGRLEFKSLCIFURAWEQNBHDRBPNLLRVZVEQVRENEZVNZCNQHMQQPATLLDQP	Truncation at N-Terminal Side	112	0.032468	9597.219901	0	5	1.0736	1.94759e-104
BW_20_1_111106004325_cidetd_msdeconv1756.txt	XXX_sp|P0AFI5|PBP7_ECOLI D-alanyl-D-alanine endopeptidase OS=Escherichia coli (strain K12) GN=pbpG PE=1 SV=2	None	OYHAMASYTRGIOWGRBZGNZZQSIGMMVSZLMOMIZNUAMIUVSYNBMWFHEQGSYH	Truncation at N-Terminal Side	252	0.056034	7330.651506	0	6	2.2386	2.25431e-74
BW_20_1_111106004325_cidetd_msdeconv1758.txt	ZZZ_sp|P0A9C0|GLPA_ECOLI Anaerobic glycerol-3-phosphate dehydrogenase subunit A OS=Escherichia coli (strain K12) GN=glpA PE=1 SV=1	None	MCLDIUANKILVAZYDHICPOENFBWLCBDUTVNAHWQWCUUGACAWZBRWSSZEMBPSKULTFGWPWLNUSNOQN	Truncation at N-Terminal Side	466	0.025000	9566.155143	0	4	1.0947	2.67063e-101
BW_20_1_111106004325_cidetd_msdeconv1760.txt	XXX_sp|P31826|YDDA_ECOLI Inner membrane ABC transporter ATP-binding protein YddA OS=Escherichia coli (strain K12) GN=yddA PE=1 SV=2	None	FRBPSVZFOGPDISWRDTPOMWHDIDRMYGDMUPEKSIMDRFYRVMHNPSUACPQDDNZFRWRPBTPRSITVFCDI	Truncation at C-Terminal Side	76	0.032895	9567.236011	0	5	1.065	5.59423e-99
BW_20_1_111106004325_cidetd_msdeconv1762.txt	XXX_sp|P09053|AVTA_ECOLI Valine--pyruvate aminotransferase OS=Escherichia coli (strain K12) GN=avtA PE=1 SV=3	None	FLUPEUZDVFLHLHCRBEMGLPBWVCEAPRTFZMBEIWBIQUBTBHGWPNSCWNADGARAMMGPGYAOIIAROTTFEIS	Truncation at N-Terminal Side	338	0.026316	9566.108444	0	4	1.1106	4.94968e-105
BW_20_1_111106004325_cidetd_msdeconv1764.txt	YYY_sp|P26616|MAO1_ECOLI NAD-dependent malic enzyme OS=Escherichia coli (strain K12) GN=maeA PE=1 SV=4	None	NTSYVTTYYYCHHUAGSVFNYGTCTZVWQSOGFMAPASOVULRTKUGLHKNLBTPHRQDCLOSNZMZVKTNGZBTPTLAI	Truncation at N-Terminal Side	485	0.027027	9566.270459	0	4	1.178	3.25766e-103
BW_20_1_111106004325_cidetd_msdeconv1766.txt	ZZZ_sp|P38393|KILR_ECOLI Killing protein KilR OS=Escherichia coli (strain K12) GN=kilR PE=1 SV=1	None	SNHICSDLUOWHOOSGDZNQWTRPIDGDBDOOZPARTRVYVQWUKVMKSOMFPHETSGCYGLZTAAUWTZKBC	No Truncation	-1	0.038961	9462.186724	0	6	1.2189	1.43753e-100
BW_20_1_111106004325_cidetd_msdeconv1768.txt	YYY_sp|P0AGM0|YHHT_ECOLI Putative transport protein YhhT OS=Escherichia coli (strain K12) GN=yhhT PE=1 SV=1	None	QDOVIYQRBNDZYALKRTTEBGVNOPRDEITYBGMBTRNGYTFLOTUMNRYSELMTEBWZPIBILEFLVKCPKOI	Truncation at N-Terminal Side	274	0.026667	9566.626458	0	4	1.089	8.06953e-100
BW_20_1_111106004325_cidetd_msdeconv1770.txt	YYY_sp|P0AF26|NARJ_ECOLI Nitrate reductase molybdenum cofactor assembly chaperone NarJ OS=Escherichia coli (strain K12) GN=narJ PE=1 SV=1	None	UPKHETRDCYDSAOIZSMVSQGUKVHOQTRLBKDWNWVQILWMCUSFDGTHIMRIFCAIYDVCIAPYNPVWKTHEPB	Truncation at N-Terminal Side	159	0.033113	9567.741394	0	5	1.2065	1.03121e-106
BW_20_1_111106004325_cidetd_msdeconv1772.txt	ZZZ_sp|P0CE51|INSH3_ECOLI Transposase InsH for insertion sequence element IS5D OS=Escherichia coli (strain K12) GN=insH3 PE=3 SV=1	None	HPHYBLQYNBRCZDNBCACZFPBQOAPBWCTHHZBQNCNSZPWZFLQKVDRBCPYLOWICMWIGIRQMFOETSEOPRLVMKMGFPCISIHDZEHWOMQWHCOMSIWHZNKKBVLZIYUQCLIQVCPUELSVMCRKUBHEAOMDUYBPSEESRBCTTZPKUITCPMZBABNGCGASVAUOCZLUAUTNESOMZYUSVRKYKFCBVLCHVCTEGPKMTGVKTHACTWDGGEAAHTHDLDUUTCADAKTHZHSLISGUEICEBSSEK	Truncation at C-Terminal Side	264	0.020779	32451.396906	0	7	1.054	4.94066e-324
BW_20_1_111106004325_cidetd_msdeconv1774.txt	YYY_sp|P0A6J3|CYSZ_ECOLI Sulfate transporter CysZ OS=Escherichia coli (strain K12) GN=cysZ PE=1 SV=1	None	LLNCOQSNHGKKBWYLDFDBLSTVHFNQURSWZNOHULOPZWPBTSMMWYLCAACQG	Truncation at N-Terminal Side	196	0.032520	7329.697036	0	4	1.1982	9.4217e-77
BW_20_1_111106004325_cidetd_msdeconv1776.txt	YYY_sp|P39367|YJHP_ECOLI Uncharacterized protein YjhP OS=Escherichia coli (strain K12) GN=yjhP PE=1 SV=1	None	TICVOWUCISUMGUZQVHRMLMKCPTDZIWKTWGDZVQSRLIZNTZTKPAHNEDQLSPRC	Truncation at C-Terminal Side	60	0.062500	7330.668119	0	7	2.6224	5.38107e-80
BW_20_1_111106004325_cidetd_msdeconv1778.txt	ZZZ_sp|P36561|COBS_ECOLI Adenosylcobinamide-GDP ribazoletransferase OS=Escherichia coli (strain K12) GN=cobS PE=2 SV=3	None	WMVWYHZBGQRMMVUIDIISANITBLTUMLODSBSEYHTDWWKBWKIYZCZWCSOI	Truncation at N-Terminal Side	191	0.065041	7330.665951	0	7	2.3032	9.94159e-74
BW_20_1_111106004325_cidetd_msdeconv1780.txt	YYY_sp|P0AE30|ARTM_ECOLI Arginine ABC transporter permease protein ArtM OS=Escherichia coli (strain K12) GN=artM PE=1 SV=1	None	FFGTHPECHFWYAPBLNVQGWTOWIIPCKEUSRWUOACNYVYZIHTFZYIIRSUPC	Truncation at N-Terminal Side	166	0.033898	7267.616814	0	4	1.5381	2.77138e-75
BW_20_1_111106004325_cidetd_msdeconv1782.txt	ZZZ_sp|A5A613|YCIY_ECOLI Uncharacterized protein YciY OS=Escherichia coli (strain K12) GN=yciY PE=3 SV=1	None	QNIUDWNHFAMTZKCNWRPRIKRPTONQYTTIMWQMPQBROUFPETAREHPUVMZAR	No Truncation	-1	0.032000	7499.831774	0	4	1.2467	1.4939e-73
BW_20_1_111106004325_cidetd_msdeconv1784.txt	ZZZ_sp|P24186|FOLD_ECOLI Bifunctional protein FolD OS=Escherichia coli (strain K12) GN=folD PE=1 SV=4	None	ZZZGFYOYSZQVYFKTPPZSFHITPPIIGOKEBLKAKAPCFRLDEBCDGFVIKURSGZHT	Truncation at N-Terminal Side	228	0.026786	7267.511828	0	3	1.1419	7.33925e-75
BW_20_1_111106004325_cidetd_msdeconv1786.txt	YYY_sp|P0AE30|ARTM_ECOLI Arginine ABC transporter permease protein ArtM OS=Escherichia coli (strain K12) GN=artM PE=1 SV=1	None	FFGTHPECHFWYAPBLNVQGWTOWIIPCKEUSRWUOACNYVYZIHTFZYIIRSUPC	Truncation at N-Terminal Side	166	0.043860	7267.616814	0	5	1.4178	2.77138e-75
BW_20_1_111106004325_cidetd_msdeconv1788.txt	ZZZ_sp|A5A613|YCIY_ECOLI Uncharacterized protein YciY OS=Escherichia coli (strain K12) GN=yciY PE=3 SV=1	None	QNIUDWNHFAMTZKCNWRPRIKRPTONQYTTIMWQMPQBROUFPETAREHPUVMZAR	No Truncation	-1	0.047826	7499.831774	0	5	1.2109	2.40105e-74
BW_20_1_111106004325_cidetd_msdeconv1790.txt	XXX_sp|P28904|TREC_ECOLI Trehalose-6-phosphate hydrolase OS=Escherichia coli (strain K12) GN=treC PE=1 SV=3	None	ORBYLSVPUTWKOSENWMKOZMVUEPRNEYHZBEYKOANLQEHSTFOUFWSPEMGMDLQDNSEPMKCACHDMLZFRIEVKWZCAMKKKDBGLWQMCRVMTFBMSLCNHEUVSDNAYCGVHOPPNNOBWQRSMCPROEZDDTCLFBTNOKHLPVIHSNDHSHFPHGWQDQWFHYGEWRBHFSRRHLEFMASNWMICBPVKOVCDIHFSPGVHWEKZNNRLTQQIELINKSWOYCSSOWZWBGYBDVPVDULPFBRCTIQPPBFZEAPZPFIVDOBETHLGNFFKGEBSAWWUKWMFZTRGZIGURISSBWGCOWBEOOZLZVFKLISSNNGFWFFHTMUITYFIQHHEBAZUSDHDRFKUMQZQMOFMKSSLG	Truncation at C-Terminal Side	372	0.020913	47667.247530	0	11	5.3596	4.94066e-324
BW_20_1_111106004325_cidetd_msdeconv1792.txt	ZZZ_sp|P68699|ATPL_ECOLI ATP synthase subunit c OS=Escherichia coli (strain K12) GN=atpE PE=1 SV=1	None	GBRQCRCQEHIVFUOPQELICGSPIIMISMBZBKSRAOKHMZYUZIWIEGOMSUUIDDIMMLCTNYOFRGVGQNSMFKG	No Truncation	-1	0.024390	9952.338117	0	4	1.753	3.45681e-100
BW_20_1_111106004325_cidetd_msdeconv1794.txt	XXX_sp|P64619|YHDU_ECOLI Inner membrane protein YhdU OS=Escherichia coli (strain K12) GN=yhdU PE=4 SV=1	None	ZHTYPRLSGOVDYBAIYFBORMLWPFZKHMIKTABILPCAHDBPWGZFNUKNIFISOWV	No Truncation	-1	0.036000	7557.170363	0	4	1.0844	9.48435e-73
BW_20_1_111106004325_cidetd_msdeconv1796.txt	YYY_sp|P75798|GSIC_ECOLI Glutathione transport system permease protein GsiC OS=Escherichia coli (strain K12) GN=gsiC PE=1 SV=1	None	HVMCZNILVMMCVSEEYVTVSIWOKNUWWVKGHKCDLMNNPEQYQECANYDGIACUDHGML	Truncation at C-Terminal Side	61	0.044248	7398.586706	0	5	1.1324	1.26941e-71
BW_20_1_111106004325_cidetd_msdeconv1798.txt	XXX_sp|P0AEX5|KPPR_ECOLI Probable phosphoribulokinase OS=Escherichia coli (strain K12) GN=prkB PE=3 SV=1	None	HIUAZLMDZCFDGKEKNZLVNRSLVRVICTKTRSAHTEKUVWMIRVWZETPEN	Truncation at N-Terminal Side	236	0.046729	6404.972521	0	5	1.5451	2.37934e-69
BW_20_1_111106004325_cidetd_msdeconv1800.txt	ZZZ_sp|P0DPC7|RSED_ECOLI rpoE leader peptide OS=Escherichia coli (strain K12) GN=rseD PE=4 SV=1	None	CDKHNIEILYNGYUPFPPUSYPHYQHCTQVFYLZUZWFONUWDHOCDQERK	No Truncation	-1	0.040000	6873.707297	0	4	1.6272	1.81346e-57
BW_20_1_111106004325_cidetd_msdeconv1802.txt	YYY_sp|P0AE30|ARTM_ECOLI Arginine ABC transporter permease protein ArtM OS=Escherichia coli (strain K12) GN=artM PE=1 SV=1	None	FFGTHPECHFWYAPBLNVQGWTOWIIPCKEUSRWUOACNYVYZIHTFZYIIRSUPC	Truncation at N-Terminal Side	166	0.035088	7267.616814	0	4	1.195	5.54279e-75
BW_20_1_111106004325_cidetd_msdeconv1804.txt	XXX_sp|P52697|6PGL_ECOLI 6-phosphogluconolactonase OS=Escherichia coli (strain K12) GN=pgl PE=1 SV=2	None	WCCYVKEQKVBOWKDRKAPOWUQCPLBLRYLDDRBRROGTAEDQMKCK	Truncation at C-Terminal Side	48	0.071429	6406.578063	0	7	1.8497	4.04826e-60
BW_20_1_111106004325_cidetd_msdeconv1806.txt	XXX_sp|P80668|FEAB_ECOLI Phenylacetaldehyde dehydrogenase OS=Escherichia coli (strain K12) GN=feaB PE=1 SV=2	None	QZDUFHPVHPZIODGOPWNASTGOOIZGSKIGWNKOYAFSGNUCFQSGCW	Truncation at N-Terminal Side	449	0.028037	6407.372336	0	3	1.1069	8.02007e-61
BW_20_1_111106004325_cidetd_msdeconv1808.txt	XXX_sp|P52697|6PGL_ECOLI 6-phosphogluconolactonase OS=Escherichia coli (strain K12) GN=pgl PE=1 SV=2	None	WCCYVKEQKVBOWKDRKAPOWUQCPLBLRYLDDRBRROGTAEDQMKCK	Truncation at C-Terminal Side	48	0.060748	6406.578063	0	6	2.2816	4.04826e-60
BW_20_1_111106004325_cidetd_msdeconv1810.txt	ZZZ_sp|P67697|HICB_ECOLI Antitoxin HicB OS=Escherichia coli (strain K12) GN=hicB PE=1 SV=2	NME_Acetylation	ZBOWGLAWDANYDFPATELZEBGNTLWHIMNICAQYQGAZGQTUAYWNBCUGCD	Truncation at C-Terminal Side	54	0.037736	6418.515896	0	4	1.2035	6.25755e-70
BW_20_1_111106004325_cidetd_msdeconv1812.txt	YYY_sp|P77206|YAFZ_ECOLI UPF0380 protein YafZ OS=Escherichia coli (strain K12) GN=yafZ PE=3 SV=2	None	ZTEDKYHNSYASMTVUSSRBQUBGDOSRIYMZZZVIDAPYBWOLFRAPCPFFNWAAFAB	Truncation at C-Terminal Side	59	0.054545	7329.145271	0	6	1.275	3.13979e-80
BW_20_1_111106004325_cidetd_msdeconv1814.txt	ZZZ_sp|P0AB61|YCIN_ECOLI Protein YciN OS=Escherichia coli (strain K12) GN=yciN PE=1 SV=1	None	DYCTWGHVOKZDRBRCCVDIUFFRSUWNLHQPCLTMHZZMMSONNWQKVNCPICSEOVTNWQHFDOIQLRVTEIDIGKRTQBY	No Truncation	-1	0.040230	10745.370451	0	7	2.0397	4.53614e-113
BW_20_1_111106004325_cidetd_msdeconv1816.txt	XXX_sp|P52697|6PGL_ECOLI 6-phosphogluconolactonase OS=Escherichia coli (strain K12) GN=pgl PE=1 SV=2	None	WCCYVKEQKVBOWKDRKAPOWUQCPLBLRYLDDRBRROGTAEDQMKCK	Truncation at C-Terminal Side	48	0.084112	6406.578063	0	8	2.4776	4.04826e-60
BW_20_1_111106004325_cidetd_msdeconv1818.txt	YYY_sp|P39342|YJGR_ECOLI Uncharacterized protein YjgR OS=Escherichia coli (strain K12) GN=yjgR PE=4 SV=1	None	ICZVZQICPBKSMCULZBZQWKHDQWEDMUTUKNAACUNAQRECPYWEVAANT	Truncation at N-Terminal Side	447	0.030928	6460.364887	0	3	0.98771	3.81616e-60
BW_20_1_111106004325_cidetd_msdeconv1820.txt	ZZZ_sp|P0AF82|YJFN_ECOLI Uncharacterized protein YjfN OS=Escherichia coli (strain K12) GN=yjfN PE=3 SV=1	None	BUYUITPGNOEMFLRUIYRHEEAYHEIIGRHLEAKEAUNNVFPQSGALVYWBGRROUHMAGSCRTUKIDOAPEVNAPNSGBYTE	Truncation at N-Terminal Side	7	0.046243	10381.887838	0	8	8.4133	1.31679e-111
BW_20_1_111106004325_cidetd_msdeconv1822.txt	ZZZ_sp|P0AF82|YJFN_ECOLI Uncharacterized protein YjfN OS=Escherichia coli (strain K12) GN=yjfN PE=3 SV=1	None	BUYUITPGNOEMFLRUIYRHEEAYHEIIGRHLEAKEAUNNVFPQSGALVYWBGRROUHMAGSCRTUKIDOAPEVNAPNSGBYTE	Truncation at N-Terminal Side	7	0.057471	10381.887838	0	9	3.2136	3.52255e-106
BW_20_1_111106004325_cidetd_msdeconv1824.txt	ZZZ_sp|P0AB61|YCIN_ECOLI Protein YciN OS=Escherichia coli (strain K12) GN=yciN PE=1 SV=1	None	DYCTWGHVOKZDRBRCCVDIUFFRSUWNLHQPCLTMHZZMMSONNWQKVNCPICSEOVTNWQHFDOIQLRVTEIDIGKRTQBY	No Truncation	-1	0.034682	10745.370451	0	6	2.938	1.2708e-105
BW_20_1_111106004325_cidetd_msdeconv1826.txt	YYY_sp|P37680|SGBE_ECOLI L-ribulose-5-phosphate 4-epimerase SgbE OS=Escherichia coli (strain K12) GN=sgbE PE=1 SV=1	None	FBAMPPGOYZTKEMDUTHFIDRAZIEHGVDDGSAZDKTUUYTIAMWMLKROQCKCZIDBNWVFNGITNWOINVBSRYVGHQCDL	Truncation at N-Terminal Side	147	0.046512	10381.040219	0	7	22.0591	2.6336e-111
BW_20_1_111106004325_cidetd_msdeconv1828.txt	XXX_sp|P0C8K0|KBAZ_ECOLI D-tagatose-16-bisphosphate aldolase subunit KbaZ OS=Escherichia coli (strain K12) GN=kbaZ PE=1 SV=1	M_Acetylation	MBFVBQUTGUESOEENLLUGLHTBKDOKNWKRDWCINCPFQLRHTRKMUHRHBGATNMMIMPPCHYGLSTPTTQRAYARDKGBL	Truncation at C-Terminal Side	84	0.037356	10340.011027	0	6	1.6637	9.96883e-114
BW_20_1_111106004325_cidetd_msdeconv1830.txt	YYY_sp|P0ADX5|YHFG_ECOLI Uncharacterized protein YhfG OS=Escherichia coli (strain K12) GN=yhfG PE=1 SV=1	None	VIFOADEAATAGMFPAUWKOUVBLTQSUPKWHMABMGIUZBRDNSCQGSLNVPQP	No Truncation	-1	0.037736	6557.704377	0	4	1.2825	1.11666e-66
BW_20_1_111106004325_cidetd_msdeconv1832.txt	ZZZ_sp|P0DPC7|RSED_ECOLI rpoE leader peptide OS=Escherichia coli (strain K12) GN=rseD PE=4 SV=1	None	CDKHNIEILYNGYUPFPPUSYPHYQHCTQVFYLZUZWFONUWDHOCDQERK	No Truncation	-1	0.048077	6873.707297	0	5	1.4247	1.51654e-65
BW_20_1_111106004325_cidetd_msdeconv1834.txt	ZZZ_sp|P0DPC7|RSED_ECOLI rpoE leader peptide OS=Escherichia coli (strain K12) GN=rseD PE=4 SV=1	None	CDKHNIEILYNGYUPFPPUSYPHYQHCTQVFYLZUZWFONUWDHOCDQERK	No Truncation	-1	0.055046	6873.707297	0	6	1.4104	1.98225e-67
BW_20_1_111106004325_cidetd_msdeconv1838.txt	ZZZ_sp|P0AAS7|YBCJ_ECOLI Uncharacterized protein YbcJ OS=Escherichia coli (strain K12) GN=ybcJ PE=1 SV=1	None	WRYKHAUMGSFLUIGTMZASMRUUBHMSHBHZNOLMZOQAHYGNALGOAYCWKYCKUTHLCQZCKKSQCT	No Truncation	-1	0.035211	8900.562345	0	5	5.032	7.66881e-91
BW_20_1_111106004325_cidetd_msdeconv1840.txt	ZZZ_sp|P39199|PRMB_ECOLI 50S ribosomal protein L3 glutamine methyltransferase OS=Escherichia coli (strain K12) GN=prmB PE=1 SV=3	None	MTMUFYFOIQRACBWWPVMSDGVINRMELAOUBVUOVGDEDUVQTVMGTMI	Truncation at N-Terminal Side	259	0.029412	6539.664402	0	3	1.0451	4.72195e-66
BW_20_1_111106004325_cidetd_msdeconv1842.txt	YYY_sp|P31826|YDDA_ECOLI Inner membrane ABC transporter ATP-binding protein YddA OS=Escherichia coli (strain K12) GN=yddA PE=1 SV=2	None	RUZWLIFHHSSMIRSGVPWMUIZYSUACHRKTUNZRFKOYGICBVWZAFYRMGUCKYUDAKDKOTDDEBMDPGOHARFRBQDUCKSTISQDCUKAPEBWLMPYLWCHRNUDMUSQAWHAQBTTOCRVGSMADOHOCHAHPPKNBCOLPCCUFQOZEAFZPBAZISQAQETHKHPMRHNZFZZMIGZEYZBVUKVSMTOALPLTMKVSGLFDITVPNORAYBIVSHLTBUSHIUCWIZCWSDDCHBPHIHIVKIBPYBUIMVQUCAWDPTVMBQAWIRTEFNTYMKCWILG	Truncation at N-Terminal Side	271	0.015730	36356.789373	0	7	4.6693	8.39912e-323
BW_20_1_111106004325_cidetd_msdeconv1844.txt	YYY_sp|P0A7N9|RL33_ECOLI 50S ribosomal protein L33 OS=Escherichia coli (strain K12) GN=rpmG PE=1 SV=2	None	ORYULBHGPHUWUWLEFPDSLQTOKPAPYCGMBKBALYAFKOEMKOMURCUUDVR	No Truncation	-1	0.024590	7476.507223	0	3	1.1142	9.8177e-72
BW_20_1_111106004325_cidetd_msdeconv1846.txt	YYY_sp|P0ADX5|YHFG_ECOLI Uncharacterized protein YhfG OS=Escherichia coli (strain K12) GN=yhfG PE=1 SV=1	None	VIFOADEAATAGMFPAUWKOUVBLTQSUPKWHMABMGIUZBRDNSCQGSLNVPQP	No Truncation	-1	0.037383	6557.704377	0	4	1.5456	7.4778e-62
BW_20_1_111106004325_cidetd_msdeconv1848.txt	ZZZ_sp|P06609|BTUC_ECOLI Vitamin B12 import system permease protein BtuC OS=Escherichia coli (strain K12) GN=btuC PE=1 SV=3	None	MAVIEQAEDGFWMCMYBSNDRRBWZHHGPQUKFUGCGTDKOQRGYVCQYCBI	Truncation at N-Terminal Side	274	0.038835	6408.569476	0	4	1.6827	9.89188e-58
BW_20_1_111106004325_cidetd_msdeconv1850.txt	XXX_sp|P76112|MNAT_ECOLI L-amino acid N-acyltransferase MnaT OS=Escherichia coli (strain K12) GN=mnaT PE=1 SV=1	None	ATKEKMQGWLCURAKRGDSVGIUTPNREFVPQUYPFFEMWCAEUQKRQDIMK	Truncation at C-Terminal Side	52	0.046729	6408.665517	0	5	1.1845	6.15949e-68
BW_20_1_111106004325_cidetd_msdeconv1852.txt	YYY_sp|P0AE30|ARTM_ECOLI Arginine ABC transporter permease protein ArtM OS=Escherichia coli (strain K12) GN=artM PE=1 SV=1	None	FFGTHPECHFWYAPBLNVQGWTOWIIPCKEUSRWUOACNYVYZIHTFZYIIRSUPC	Truncation at N-Terminal Side	166	0.043860	7267.616814	0	5	1.119	2.77138e-75
BW_20_1_111106004325_cidetd_msdeconv1854.txt	ZZZ_sp|P39199|PRMB_ECOLI 50S ribosomal protein L3 glutamine methyltransferase OS=Escherichia coli (strain K12) GN=prmB PE=1 SV=3	None	TMUFYFOIQRACBWWPVMSDGVINRMELAOUBVUOVGDEDUVQTVMGTMI	Truncation at N-Terminal Side	260	0.028037	6408.623912	0	3	1.0581	5.18028e-61
BW_20_1_111106004325_cidetd_msdeconv1856.txt	YYY_sp|P39359|YJHH_ECOLI Probable 2-dehydro-3-deoxy-D-pentonate aldolase YjhH OS=Escherichia coli (strain K12) GN=yjhH PE=1 SV=2	None	DGWFEPILIMCCPRNVBTABUHNKBYEILQGEPKHEIQUCRIQPTDZSDYRDKINRQCZTGTWAVHOTAZEDROYRAKMKWCKNDLYTKLERVWNCYZREBVZNZSNNVQGOZPQCNILZLLVCILRPDE	Truncation at C-Terminal Side	130	0.028736	16024.490046	0	7	1.9673	3.29487e-176
BW_20_1_111106004325_cidetd_msdeconv1858.txt	YYY_sp|P77206|YAFZ_ECOLI UPF0380 protein YafZ OS=Escherichia coli (strain K12) GN=yafZ PE=3 SV=2	None	ZTEDKYHNSYASMTVUSSRBQUBGDOSRIYMZZZVIDAPYBWOLFRAPCPFFNWAAFAB	Truncation at C-Terminal Side	59	0.060345	7329.145271	0	7	1.5817	3.13979e-80
BW_20_1_111106004325_cidetd_msdeconv186.txt	XXX_sp|P68739|NFI_ECOLI Endonuclease V OS=Escherichia coli (strain K12) GN=nfi PE=1 SV=1	None	PZKDMTZPZEMMTMUBT	Truncation at N-Terminal Side	206	0.047619	2080.736478	0	1	0.67949	3.67858e-17
BW_20_1_111106004325_cidetd_msdeconv1860.txt	ZZZ_sp|P69908|DCEA_ECOLI Glutamate decarboxylase alpha OS=Escherichia coli (strain K12) GN=gadA PE=1 SV=1	None	OSHTGIVTRGLQDQHVKPMFSNOANBLNMLSTGMVFMMRCGPGWEPKYAOSBGYZAFOZPFCQYWMSRAZQYZIRTCKEDLTIKNTTHTZDDAGFMHHEWBUNOLWQVECYYZEFKKYTRNQBBIZSDNIWCOLUTBCNNBTTKOUBAMTTKNASABASCGDSOBVCLNMVTBYSODUGTTRAVGBYQWSCWMYPDEUCAHKMRVYONRLBANAKFWMQQHIYRQVKSMDTCQTERMGNCFCQGQHOMWSZPLZAHZZGPIGNYKIPZHHYDLFVWGLQVURRFCFUYURWCLTMZNGBVELWKEAUVDHDGGASFLETOOQOFBRAFOKFAGYISLVMNYSSVGFKHHFTBPVHPNYODEKVEZPRRCGVREGTRWVHHOZBOMCQCIUFYMQDO	Truncation at N-Terminal Side	70	0.024205	49760.216050	0	17	0.57509	1.4822e-323
BW_20_1_111106004325_cidetd_msdeconv1862.txt	XXX_sp|P32053|INTA_ECOLI Prophage integrase IntA OS=Escherichia coli (strain K12) GN=intA PE=1 SV=2	None	WKNMLUPYPSPYGPZGVBAEGPQDWNUDDFHMIHDPKQKTDCWHOFUEENVLNBVUOHAPUIGMKYMCYQESQVSCDFLZBCSZLKEYHZETPLGHCKBZSLOIRZQGIVQOHANMHUICAIEQLKZMY	Truncation at N-Terminal Side	284	0.035581	16007.255193	0	9	1.9765	2.23024e-177
BW_20_1_111106004325_cidetd_msdeconv1864.txt	ZZZ_sp|P77319|HSCC_ECOLI Chaperone protein HscC OS=Escherichia coli (strain K12) GN=hscC PE=1 SV=1	None	NEZWYEHKDYVQGCKEWBILPSVWZMCCEKLFSLNMAMYRGUZUZNOGRKWGHHWFBWYZRKUGQBOFINLSWDAQWOYTBPLKOOHWNZUYCFDMOTYQBKSUBLIPUSDTUHUSLAABA	Truncation at N-Terminal Side	435	0.031008	16009.104779	0	8	2.2538	9.54208e-167
BW_20_1_111106004325_cidetd_msdeconv1866.txt	XXX_sp|P77409|YDHU_ECOLI Putative cytochrome YdhU OS=Escherichia coli (strain K12) GN=ydhU PE=2 SV=1	None	MLWLGBETZCTFAIOZDZPTAAAZHTWNTAPPUHBFTYSBWWELRDVEDNBSSAMAGTMRBVQIIYPKIQPQIYZHURBPISUVTVMZVRFWFGQKBNUGMKQMKEEYROGYPBSKYAMALCVSQPPMDKDZODKVDNZYLRAHPANSHPCKVCKBIEHFLQRDKBYNRMCZCKTEZDTLWCDSCAKKGVYMBALUUINNITEIHPSMKKESBTRKSQRFFWYHCSYOWELHTSVEYLGRLMRPNIEKFWRRHNK	Truncation at N-Terminal Side	6	0.023346	31253.223903	0	12	1.0773	4.94066e-324
BW_20_1_111106004325_cidetd_msdeconv1868.txt	XXX_sp|P08373|MURB_ECOLI UDP-N-acetylenolpyruvoylglucosamine reductase OS=Escherichia coli (strain K12) GN=murB PE=1 SV=1	None	VYIORVABLDRRSETIYVUMZEHPNIAWCUEMOKLFESTAKAPOPRZWNUORWUKOZOKDNYHBYEFNEYWVNTAYOBQMDBUCTNTSEOFSUGSIRCRNWEQWRKEGROVVRFFOUSZKQK	Truncation at N-Terminal Side	220	0.026515	16738.498036	0	7	1.1291	1.59457e-165
BW_20_1_111106004325_cidetd_msdeconv1870.txt	ZZZ_sp|Q93K97|ADPP_ECOLI ADP-ribose pyrophosphatase OS=Escherichia coli (strain K12) GN=nudF PE=1 SV=2	None	VAKYULOKVQSIKONRMPWCVKMSWFOGDRAEWDQPYZRDKAMQMODIWWEGYWUEMDZGRNKLCDMYTUWULCHMHQNUWIALCYMYAUDZKQDADSIQFZCCAEIHOKOEADCLLVSVFU	Truncation at N-Terminal Side	87	0.028090	16011.732856	0	7	1.6623	1.45984e-163
BW_20_1_111106004325_cidetd_msdeconv1872.txt	YYY_sp|P60560|GUAC_ECOLI GMP reductase OS=Escherichia coli (strain K12) GN=guaC PE=1 SV=1	NME_Acetylation	QMBGNFTCOUGYGQNLLSYPBFBQUQURMBQBDEDYDPODBHZOHCCVUFRAGYDPAYPRQNGOHLGFURPOTGRWZCBKMYVUWPPRGAEZLRGFGHWLKGCSYOVRUSYDCRHDWEOZEGDA	Truncation at C-Terminal Side	124	0.027888	15965.010161	0	7	1.2529	1.5793e-166
BW_20_1_111106004325_cidetd_msdeconv1874.txt	ZZZ_sp|P0AFP2|ATL_ECOLI DNA base-flipping protein OS=Escherichia coli (strain K12) GN=atl PE=1 SV=1	None	OLCAMGIGEKREQLLEEPGOYSRZTPYBGZTMRLKFKAMIZOVKMUZNYSOZUZQKMWADMOBQWCLGZPGDOUVVEOVCVWFBMVMKNDDVPGVBLSIKNWTBGKVLFPMWYUSSWBIAUNIFNGBCB	No Truncation	-1	0.023256	16235.784125	0	6	1.1272	2.5573e-160
BW_20_1_111106004325_cidetd_msdeconv1876.txt	ZZZ_sp|P77567|NHOA_ECOLI N-hydroxyarylamine O-acetyltransferase OS=Escherichia coli (strain K12) GN=nhoA PE=1 SV=1	None	QURGMSSISDKTLFASGYEVQGAFSWGDHHZPFSCMPRBRYFRBQOSFZOHSQHNINIOWFTNMCBFZHPVBGAOBQTPYBLKCIWISNDQHCYQMGHVIFQSQNKPFBPMPWAGIGBBIURAUSWOIZZ	Truncation at N-Terminal Side	151	0.018657	16061.186409	0	5	1.4427	3.7064e-161
BW_20_1_111106004325_cidetd_msdeconv1878.txt	YYY_sp|P24180|ACRE_ECOLI Multidrug export protein AcrE OS=Escherichia coli (strain K12) GN=acrE PE=1 SV=2	None	LMDTEERPVWZHPWKNRRRBQCNFAWUIDRWGOGQNMEQIRCHCZNKVNEDHLBRYOBFGZSFVDGMTMGKHWIBTRERWHAHVGBCOFGCUBFAHBAGQRAMBKTCRYAGBWSMDCIYNMTFZKZDPVTZZEDDGAWPLEKQQLREDEKCVHUHQERZYLHPAWHZZUDRHIABCISAEUQUUUULFGQVHFFEVHIPTGEECGLDLGLBTPGSRBOUOCVSHLESUNZKAOMAACCRROQEVPGQYNYTUPOGLNWIPUBWZUZECMTOOZVASHSWGSPCRVQWAKQNROBNMYFIMHCNKRNPBCIKBVISVAGZACYFCKSSGINOCZNUHBCVRGOFFDZFRQFETUDFZQQARWWOBVQDRPIKLEAEYVVLOSPSTZ	No Truncation	-1	0.021997	48287.316578	0	13	0.57225	4.44659e-323
BW_20_1_111106004325_cidetd_msdeconv1880.txt	XXX_sp|P0AFX4|RSD_ECOLI Regulator of sigma D OS=Escherichia coli (strain K12) GN=rsd PE=1 SV=1	None	HWIOBQREGEIOHUBWSYYSSLVLMHRRPAYIPUTCNNCRZHZBCCDWED	Truncation at N-Terminal Side	108	0.027273	6552.229371	0	3	1.3706	7.01575e-67
BW_20_1_111106004325_cidetd_msdeconv1882.txt	XXX_sp|P77339|YAFT_ECOLI Uncharacterized lipoprotein YafT OS=Escherichia coli (strain K12) GN=yafT PE=3 SV=1	None	LQZKQIHLLROFUUANSURGFKLORSNWDNTMMPHTKPZLOVSWRTHNDUMIRFZQHBOGDWLFMUHIEDAMTMGVPRLQNBLWWAIAHNRBDVKRPHOZBAVCLOQAYCFOKRRLZHRDPI	Truncation at N-Terminal Side	139	0.022642	16009.080685	0	6	1.4419	1.37448e-165
BW_20_1_111106004325_cidetd_msdeconv1884.txt	YYY_sp|P69831|PTKC_ECOLI PTS system galactitol-specific EIIC component OS=Escherichia coli (strain K12) GN=gatC PE=1 SV=1	None	POWYUVBOITSCVUNPRLWPMCTEHZPPSQZASSVANKNUDTFWRLKDVENF	Truncation at N-Terminal Side	399	0.047619	6551.308224	0	5	1.1613	8.44923e-71
BW_20_1_111106004325_cidetd_msdeconv1886.txt	ZZZ_sp|P76234|YEAE_ECOLI Uncharacterized protein YeaE OS=Escherichia coli (strain K12) GN=yeaE PE=4 SV=1	NME	YOZFGNFAOSHNLQQDDKYSRGHGGBBDDESCKWLTKQDELDGNKEEQCQQSBLFEVZLUBCLEKLZILWDQZENHCQMWKLWWEUSWKYZLAKYANKIBZKTPBBNDUVCZYFSNGSDAKEOBPBFRLMWPSPANNGEOZIYLYEHAUHRFTHPPRKBFLMEHCIBUQVWVZQBQESTWSFLMGVNHLBOVUHVFNCKHOUTDNHMNQIVMCAAENWRITKZHZFEAYUSGVOWIDHZUTAVDQMMAQSHTUTLYPUYKRORGWOPKEFLFYSHVIOQIZBM	No Truncation	-1	0.016667	35857.177038	0	9	1.237	4.44659e-323
BW_20_1_111106004325_cidetd_msdeconv1888.txt	ZZZ_sp|P16684|PHNF_ECOLI Probable transcriptional regulator PhnF OS=Escherichia coli (strain K12) GN=phnF PE=1 SV=1	None	AVQAAEMZTGOVVRDBGGCHAMZZZVWIGFEODHLPEZPRBKWCQODTBNCRADKVHDVVGBPOEBQBMZVGLBLSILVBNODOAYVIHNNTZOALUGQVWENIQLSQPURYZGQVREAHFEGRDLSLMADCWWCGTZYNLUKKHIKDBSHRYEQRQRQMLHFTQLFDYLTBTVDLYVWUPHGULUVDPUGWFOUINHWUUGPAFELTRYNESRNBFQFMIAMDWOBIWGVUITOTMPVCQ	No Truncation	-1	0.016032	30209.784928	0	8	0.94388	5.72769e-317
BW_20_1_111106004325_cidetd_msdeconv1890.txt	XXX_sp|P0AD10|YECJ_ECOLI Uncharacterized protein YecJ OS=Escherichia coli (strain K12) GN=yecJ PE=4 SV=1	None	GZSLQRZHDKELZAMNIGQGHYNVITGFYRYBNPOAZFZCYVIELKWLLRRVYYPEBWCVPNWRNCCCCZLZPHKHKHYIQYB	No Truncation	-1	0.035928	10330.894870	0	6	1.4815	1.01872e-98
BW_20_1_111106004325_cidetd_msdeconv1892.txt	YYY_sp|P31474|HSRA_ECOLI Probable transport protein HsrA OS=Escherichia coli (strain K12) GN=hsrA PE=1 SV=1	None	WAQDHDHIEYALIFYFIADQYUGWHALKWTVMBSHMMKLOQKFVVLLLVBINFCEFBB	Truncation at C-Terminal Side	58	0.033898	7269.442333	0	4	1.0605	1.562e-75
BW_20_1_111106004325_cidetd_msdeconv1894.txt	ZZZ_sp|P0AFA5|NFRB_ECOLI Bacteriophage adsorption protein B OS=Escherichia coli (strain K12) GN=nfrB PE=4 SV=1	None	NKNFVUQSIUOMGWHHBHUOAURQLTBYDIYUCMNRYHHOSRHMIPNGEYNGECDHNHVNSHVNYHAMIUBPYLEKYHOM	Truncation at C-Terminal Side	80	0.033898	10594.726513	0	6	1.4279	2.34444e-104
BW_20_1_111106004325_cidetd_msdeconv1896.txt	YYY_sp|P77506|YBDJ_ECOLI Uncharacterized protein YbdJ OS=Escherichia coli (strain K12) GN=ybdJ PE=4 SV=1	NME	VIELMPKHCTMUKZNFMZYELAWVMBVYLSWLBHSGFZEPAVWIUKMHWSNAPYRGEFMKGWGMOAPYQKFEOTMNWCMIS	No Truncation	-1	0.033898	10185.046591	0	6	3.0501	5.6584e-109
BW_20_1_111106004325_cidetd_msdeconv1898.txt	ZZZ_sp|P0AFU0|YEJB_ECOLI Inner membrane ABC transporter permease protein YejB OS=Escherichia coli (strain K12) GN=yejB PE=1 SV=1	None	LBTMANGGSTKESYDSCDEIITAKAUHQIAPEDHYOMCAACZMRMBALKUCQQSMZGNRRAEWQOYSYTGEYELYCFUERSMRRKLH	Truncation at C-Terminal Side	87	0.031073	10594.476514	0	5	1.5918	4.45472e-116
BW_20_1_111106004325_cidetd_msdeconv1900.txt	YYY_sp|P0ACF0|DBHA_ECOLI DNA-binding protein HU-alpha OS=Escherichia coli (strain K12) GN=hupA PE=1 SV=1	None	SAQNACDWWYWOPSAYBYVFGQPHFCCRUGKOUMBBGCBUITPMUCMNIIPEMVPYWLGERRUBZNLPTKPTSVYGMMZCUATSHQQMQT	No Truncation	-1	0.034483	11079.759343	0	6	1.826	9.37485e-123
BW_20_1_111106004325_cidetd_msdeconv1902.txt	YYY_sp|P0AE30|ARTM_ECOLI Arginine ABC transporter permease protein ArtM OS=Escherichia coli (strain K12) GN=artM PE=1 SV=1	None	FFGTHPECHFWYAPBLNVQGWTOWIIPCKEUSRWUOACNYVYZIHTFZYIIRSUPC	Truncation at N-Terminal Side	166	0.032787	7267.616814	0	4	1.2577	1.12435e-74
BW_20_1_111106004325_cidetd_msdeconv1904.txt	XXX_sp|P0AGD3|SODF_ECOLI Superoxide dismutase [Fe] OS=Escherichia coli (strain K12) GN=sodB PE=1 SV=2	None	SEFLKPWPUBPKKFWHZGKNFKQCQBDPWOKFPKTSYOVPUGTBMFEWDYHNNCOYZRWULUBPLCDNGOTTOAGGENFLMZWDHUYAEOIEPNNRYBLMPZNLELVMMNKOSFCOGKSKQK	Truncation at N-Terminal Side	71	0.019380	16009.640310	0	5	1.1798	2.48817e-163
BW_20_1_111106004325_cidetd_msdeconv1906.txt	YYY_sp|P77218|EUTD_ECOLI Ethanolamine utilization protein EutD OS=Escherichia coli (strain K12) GN=eutD PE=1 SV=1	None	FPOCHGNCRSFTYPBFCQCSLPAPEYYDSLUZWUAMTRRGRUMLUQLRGSFLS	Truncation at N-Terminal Side	285	0.039604	6565.591382	0	4	1.1779	1.31315e-68
BW_20_1_111106004325_cidetd_msdeconv1908.txt	XXX_sp|P62554|CCDB_ECOLI Toxin CcdB OS=Escherichia coli (strain K12) GN=ccdB PE=1 SV=1	None	APCTVKVKYFRPOZZCMAMAUGOLTLELCTKHQGEVNKQZZRALTISWONLVQTRCMKAI	Truncation at C-Terminal Side	60	0.043103	7327.671633	0	5	1.2945	4.74336e-79
BW_20_1_111106004325_cidetd_msdeconv1910.txt	YYY_sp|P39163|CHAC_ECOLI Glutathione-specific gamma-glutamylcyclotransferase OS=Escherichia coli (strain K12) GN=chaC PE=1 SV=3	None	VQATMFVOYFTWNCRBRFYRPSVYCKSTEPWRNCLLKFZWEMOAGBFRVOERUSGMTRNOBKHGZIQALPOQOWMQGZOVBTIFNZFSVNLWGEINLNMIKTGLYEOFZOQMFNWNHEMTGBWONZCYUINWEBIKVIPYRSQMCANIAVCSYWVSIDVPYNLAIIIKNITQYFZRUPTWMWHHKMQWDYEGKGUMFBBRRYMFOHMDFEQVETHSFZGVSWSNQHCRHRV	No Truncation	-1	0.016194	29927.972032	0	8	1.8175	3.5794e-316
BW_20_1_111106004325_cidetd_msdeconv1912.txt	YYY_sp|P77555|ALLD_ECOLI Ureidoglycolate dehydrogenase (NAD(+)) OS=Escherichia coli (strain K12) GN=allD PE=1 SV=1	None	OYSPAQUEWPYOZGZFSKMFUUZSWPNWMDHFIDRUIIRNLYQDIMKHEIFNVDDBVMBGFYGOQWTFARHAFFEVLCCEHBNGFNDRKKKCZSKWCEGKFUMKMKPWFSITYLMZYYZKDDRDMBFUGCTPKAOHQOVVNFYPNA	Truncation at N-Terminal Side	203	0.025478	18830.139708	0	8	1.1862	3.3361e-200
BW_20_1_111106004325_cidetd_msdeconv1914.txt	XXX_sp|P30750|METN_ECOLI Methionine import ATP-binding protein MetN OS=Escherichia coli (strain K12) GN=metN PE=1 SV=4	None	KVINACYCZMWCQDUIKAQGLDOYDUAKLOWUTHMYUKSAAEVBORZHVZPBFFTGBFOQQQDBCBYVWPMVBDMKRTQMYWMGOPLSSUSIQHOFUEOTGRUTALYBASHLPEAIAGOCLHCOLWLSIKCZNPQQKQQNEVEFVDKIBIHRUUDKTLMZMVVEZPLFURRQUSOUDCSCTZOYKALBOVAIBEMPADWTSOVEOQFYWACLKMRUOCFEDOLNIEVZATDZZIWDDVMIDNYVWSEIWBFBDPVHZUBEVQTOFWIOYWRDNOUFRIBMIGOBVYYPHBPGEOSEFZNQLPCTVRLZLGBCEUIRPGOTFPDQILMFCDFINBSHBRSUMIF	No Truncation	-1	0.018519	44621.544376	0	8	0.55592	4.44659e-323
BW_20_1_111106004325_cidetd_msdeconv1916.txt	ZZZ_sp|P02932|PHOE_ECOLI Outer membrane pore protein E OS=Escherichia coli (strain K12) GN=phoE PE=1 SV=1	None	NEYZFGPMPOWQNHEATAYCNIPIWHAEQDEPFTQUPYUQUEFMPCDYSTPYFVDCMECBOMMHDTSHURPGQWSNMGEFTGIRGTGNHWAOKVNNGWMVKBUQTQYUFWRNFCRZOREGQHAHLOLDUVHAKVWRCGGUCAKSQBPLGWWGNQENZMNMIBREZGHPLKDUFDRPAOTEOPMCHEFQWZWFHCTNABMKDIDMSBQGLDPYUHOFEOBEFDREHYSZETEHGROFRFKAOIYZPYFOHGGASMRAARQCZMGNOGEYKRSUCKYNHDPKZBWWKGOVCBPLINRMPGAWPDGMWYEACKNNHUVRODFAZMAEICRGFTIAIBYVAUUUYZWVLVKMADS	No Truncation	-1	0.025586	44509.306395	0	12	0.62196	1.97626e-323
BW_20_1_111106004325_cidetd_msdeconv1918.txt	ZZZ_sp|P68699|ATPL_ECOLI ATP synthase subunit c OS=Escherichia coli (strain K12) GN=atpE PE=1 SV=1	None	GBRQCRCQEHIVFUOPQELICGSPIIMISMBZBKSRAOKHMZYUZIWIEGOMSUUIDDIMMLCTNYOFRGVGQNSMFKG	No Truncation	-1	0.029586	9952.338117	0	5	1.1442	1.86165e-106
BW_20_1_111106004325_cidetd_msdeconv192.txt	ZZZ_sp|P21189|DPO2_ECOLI DNA polymerase II OS=Escherichia coli (strain K12) GN=polB PE=1 SV=2	None	VDWTMCMTQYIGAYKZUHKDMNRDEC	Truncation at N-Terminal Side	757	0.074074	3234.752448	0	4	0.99919	8.08017e-34
BW_20_1_111106004325_cidetd_msdeconv1920.txt	ZZZ_sp|P38393|KILR_ECOLI Killing protein KilR OS=Escherichia coli (strain K12) GN=kilR PE=1 SV=1	None	SNHICSDLUOWHOOSGDZNQWTRPIDGDBDOOZPARTRVYVQWUKVMKSOMFPHETSGCYGLZTAAUWTZKBC	No Truncation	-1	0.025316	9462.186724	0	4	1.0396	7.49484e-97
BW_20_1_111106004325_cidetd_msdeconv1922.txt	YYY_sp|P19926|AGP_ECOLI Glucose-1-phosphatase OS=Escherichia coli (strain K12) GN=agp PE=1 SV=1	None	WUZKYWPVQVAKQZFIZMTRESBKQFOOERVPHODGNPNTLLSYEFDFGHNSAVWMPVLZAIGKNCAVHIVTQINRPUHZNQAFYCWSCIUKQWFUBQVGGWKTRDQSKIAWOAGOTATYMGAFBFBNKKDZPPPTZLZHGBMZGAYGOZTOKGHRRMTDLFFTDUTNLRCPLHNPTYLIOIEQBETPCHOKPGSFBZBTLRHEZNGRIKTAMFIRRSIZNRSNQETBQDZIAZYFWQDAOOMYEICQZZFDRFRNHAQQQRRZHOLEKGIZWILZOEUNEDBWKAHQAVWVNFREIKAQWZAUFPIFWKLNFBUSGMMPOUHHEBPZPEOSFGIYCDHBKUSHVWEUCOEVTWRSKRIEWEBCHDHPMONMGSTQNTPTVQGVRSAHQCPHVYC	Truncation at N-Terminal Side	18	0.019481	49834.856893	0	9	1.8008	4.94066e-324
BW_20_1_111106004325_cidetd_msdeconv1924.txt	YYY_sp|P69811|PTFAH_ECOLI Multiphosphoryl transfer protein OS=Escherichia coli (strain K12) GN=fruB PE=1 SV=1	None	HQQZGRNOSMMNMUFRQADTCFSZOPBKNGEBLODHGIVBKYRVFMBHDIWZFKMGWSDANDHEGWTVSGUHZQZUYHZEPDSNPCPLQRMZCSRLGKRQWSEEWDAZSMQNZKRNIBCKZWMTTZZKKGQKZDYKMRIZMRLGFLZEZBAIAEZCWSOPPKRIEOVTPMTGGUHWFTRQZSBUHWWCNIKYRMIRPNUYQNGBVMRMPIGDIOIBMUUVALQVRUPOHMBVCZUEGMDTBLIEFONSPSICQZVYDDQUDOTUHOQWIAUNICSYWGQGDRPSLIRDYATSNKFUNBGFFIONWDQGTGGZLVZYQYQCYKDZBUDDGWRQUOCQWOYMRPLOQELVPRTTSMYEGPIEIDTLRCBVASBOHSFD	No Truncation	-1	0.023593	47575.507228	0	13	0.58619	4.94066e-324
BW_20_1_111106004325_cidetd_msdeconv1926.txt	XXX_sp|P0A700|HYPA_ECOLI Hydrogenase maturation factor HypA OS=Escherichia coli (strain K12) GN=hypA PE=1 SV=1	None	VEMYBBLZUASSVVNTFNLPICQMRNBMANVNIGLVSFFKRFBZMGKTTILUTCBLQLRQNQPCYZWQAZZRHBAHRZABADGQPHCYOMRSRZSMYPPDWIIICNOZYUVKIWFF	No Truncation	-1	0.028571	14222.945584	0	7	1.4762	3.85177e-158
BW_20_1_111106004325_cidetd_msdeconv1928.txt	ZZZ_sp|P77390|CITC_ECOLI [Citrate [pro-3S]-lyase] ligase OS=Escherichia coli (strain K12) GN=citC PE=1 SV=2	None	BFZKCAPQPZLQTMWENNITTCWCYSNSHUFGYQIOVOABPQEIQYWOWSSLTFCDZUARAWWKBDHWGCPFGTUGCMZCRHQSLZKFBNTYKHCCSVWFKYYPGGLGBIAWASDDKAR	Truncation at N-Terminal Side	233	0.028807	14658.291729	0	7	1.2823	4.66746e-163
BW_20_1_111106004325_cidetd_msdeconv1930.txt	ZZZ_sp|P52067|FSR_ECOLI Fosmidomycin resistance protein OS=Escherichia coli (strain K12) GN=fsr PE=1 SV=1	None	COHVPGSPZPMPYDELDAVIDTSASDRRAPQPOLQIMPHSIFFSLYKSQMQAAUZDWNSILUAOWHURCILCGBLLKQKHMKVFWAYEBFMQAZPBDTOIQMPHCSSZBKIZYTERRNW	Truncation at N-Terminal Side	287	0.026531	14660.241104	0	6	1.1841	1.64143e-148
BW_20_1_111106004325_cidetd_msdeconv1932.txt	XXX_sp|P41070|TRBD_ECOLI Protein TrbD OS=Escherichia coli (strain K12) GN=trbD PE=4 SV=1	None	KEISQIVBIZFUUSHAMHFQDTZULKTNNDVTUOESORSEWTOTDODWZFUAFKPDNKTMCEUVY	No Truncation	-1	0.031008	8616.433853	0	4	1.1847	1.81288e-86
BW_20_1_111106004325_cidetd_msdeconv1934.txt	ZZZ_sp|Q46861|YGIQ_ECOLI UPF0313 protein YgiQ OS=Escherichia coli (strain K12) GN=ygiQ PE=3 SV=3	None	EYRGBZVNZQHYRFTGIDSESBUMATZAEBQUTSUTPMZNFCPKHYMYTDPANYEQUMSPGUWRHOSWOMOHDPRFOUFVGOODVOAMKNSVWLTICIUVFGGSSOKGKTOZG	Truncation at N-Terminal Side	626	0.028571	14663.198001	0	7	1.0883	9.70818e-155
BW_20_1_111106004325_cidetd_msdeconv1936.txt	XXX_sp|P0AD21|YEJG_ECOLI Uncharacterized protein YejG OS=Escherichia coli (strain K12) GN=yejG PE=1 SV=1	None	AIWGYQGTCKRSDYLWDROSZCPTTDDILIARDPOSZYBARWTUHOHBNBLOAWDYVRKHPYVCKLREGRPDVNQUCGEFFYWKFHVYGRITGPYVUZPYLMIPKSQCSCGGLI	No Truncation	-1	0.020408	14188.553674	0	5	1.0678	1.62553e-146
BW_20_1_111106004325_cidetd_msdeconv1938.txt	ZZZ_sp|P00914|PHR_ECOLI Deoxyribodipyrimidine photo-lyase OS=Escherichia coli (strain K12) GN=phrB PE=1 SV=1	None	REEPCMZRDGOKPUBGNYGLRBQAUNFIIETFUVPKDGRLGHBQWKPGYVLCAPDQCGVKKVOSCDKIEYYFYNWCIRCRLPFOTHWVPVPHCSOEIMODQKCOFEKBEAEKQWPDKBGPAZNFDFKRQHEBIYUVUKLFVTWQAFOHRZYBDZANGGKBLHNZAYBBDCDFETFGWYCOQDYZPDZCFDAVGPYSACFRKCSNPNVRYKKHUEYAWNKCNRAEYINKDYUDERQYVSSHAVTEYRPDBYLAKCNEKMAFIZMDDEVEZCRUVHAU	Truncation at C-Terminal Side	276	0.023179	34451.054192	0	10	0.75791	5.43472e-323
BW_20_1_111106004325_cidetd_msdeconv1940.txt	XXX_sp|P37596|NORW_ECOLI Nitric oxide reductase FlRd-NAD(+) reductase OS=Escherichia coli (strain K12) GN=norW PE=1 SV=3	None	RZISTCFYPALVUROIETEYISSNNMANOSWRZHSULAHOWDFYCWMCIGENBBKBIOPMKHMQTLWMLCIVHARNHIRGCQEDMPWKCVOLVRPBPEPWTTLNMYNDNKMECASB	Truncation at N-Terminal Side	261	0.028571	14661.180436	0	7	0.97171	5.4205e-159
BW_20_1_111106004325_cidetd_msdeconv1942.txt	XXX_sp|P69451|LCFA_ECOLI Long-chain-fatty-acid--CoA ligase OS=Escherichia coli (strain K12) GN=fadD PE=1 SV=1	None	HYIAHGCHQMBGAPYBILDODSTPFTIFRPADWAMZFZNDPWOYIEDZSBEQREFPUQOIPONKDIGORBDNFCBSORBNTVOFVPAPOFITNNKKBUTDZY	Truncation at N-Terminal Side	459	0.027149	13202.600661	0	6	1.8637	1.44203e-137
BW_20_1_111106004325_cidetd_msdeconv1944.txt	YYY_sp|P75954|YCFS_ECOLI Probable LD-transpeptidase YcfS OS=Escherichia coli (strain K12) GN=ycfS PE=1 SV=1	None	EMTMKLIWFCEVMBUDNHSPZASDQWGCGMKIQKYPOYOAPANBEUGCUANAMUCHYNUQBUDMYYRKPIDSRSLTMTIEFVWYTUVLOBEWBMZVFITNYOH	Truncation at C-Terminal Side	103	0.033937	13202.738826	0	7	4.3488	1.43785e-142
BW_20_1_111106004325_cidetd_msdeconv1946.txt	XXX_sp|P45551|YHFY_ECOLI Uncharacterized protein YhfY OS=Escherichia coli (strain K12) GN=yhfY PE=4 SV=2	None	FAYNGLQPAFSUASSRZCTIGFYYOKYALSYWEYCETCQFUILQVGFUVTZZNOSBDQIOPESWF	Truncation at N-Terminal Side	55	0.037879	8210.507089	0	5	1.2548	2.00525e-86
BW_20_1_111106004325_cidetd_msdeconv1948.txt	YYY_sp|P77585|YPDE_ECOLI Aminopeptidase YpdE OS=Escherichia coli (strain K12) GN=ypdE PE=1 SV=1	None	SOWKEAEVYBDTDYBCUMTGIKYGBPWKOWKWHELGAHFKRQHAUTAKBZMGPLRMGHEWUOIMKFGUAIICZVQVUKSPVCQUCRVURDYWNGAIHTMGTPEAFL	Truncation at N-Terminal Side	239	0.038636	13202.579881	0	8	4.4003	2.84423e-145
BW_20_1_111106004325_cidetd_msdeconv1950.txt	ZZZ_sp|P0AB91|AROG_ECOLI Phospho-2-dehydro-3-deoxyheptonate aldolase Phe-sensitive OS=Escherichia coli (strain K12) GN=aroG PE=1 SV=1	None	VIQIDPBYQGMRUNCRHYNDWBHFVVVFINOMVEDATUQRBYPDTPONUIWHRAILGTDVTRKVEFZLPTRLPEQFNOSHZHEUBUVCEAGATWUGPBSIRH	Truncation at N-Terminal Side	248	0.028169	12762.004898	0	6	1.414	1.53431e-139
BW_20_1_111106004325_cidetd_msdeconv1952.txt	ZZZ_sp|P75885|GFCA_ECOLI Threonine-rich inner membrane protein GfcA OS=Escherichia coli (strain K12) GN=gfcA PE=1 SV=2	None	WWKLZQTZMQZLPSLFDYGPSOMKHBLAGCBRWKHYKYWRGBBDPHWHLVLLEIRCRCEUTHOTFOUBSMLKCCGIIMTIDGMLGYHZKMYHIZEQDEAUA	No Truncation	-1	0.028436	12753.715329	0	6	1.5851	1.10608e-128
BW_20_1_111106004325_cidetd_msdeconv1954.txt	YYY_sp|P32662|GPH_ECOLI Phosphoglycolate phosphatase OS=Escherichia coli (strain K12) GN=gph PE=1 SV=1	None	OHNPIZHYBVWKSMYSZLDERHOKCNINQDZFUGFZQPKTCRYSPWNINYTNVTLTQDEBUAQORFRYCVZKPHNCOGTWVYQAUKMPLUSANENSISUB	Truncation at N-Terminal Side	152	0.028169	12761.476770	0	6	1.5696	2.56411e-138
BW_20_1_111106004325_cidetd_msdeconv1956.txt	YYY_sp|P75973|YMFJ_ECOLI Uncharacterized protein YmfJ OS=Escherichia coli (strain K12) GN=ymfJ PE=4 SV=2	None	FMKIEGSRKQKTBGQQYQBHYAHTILEZZUOULTHTBUKHMTWCPRANVOLFVVUNEDZTWELAWCMKBGRVWRUCACZPBBAOLNDONKMWBDKWCUTKQF	No Truncation	-1	0.034146	13149.090183	0	7	4.2674	7.13971e-140
BW_20_1_111106004325_cidetd_msdeconv1958.txt	YYY_sp|P0AF96|TABA_ECOLI Toxin-antitoxin biofilm protein TabA OS=Escherichia coli (strain K12) GN=tabA PE=1 SV=1	None	THDRUGGKFGROEECQIEYABDAKPINPTYLNRIIARIWPYFEGRMWWMNKOHDTDCFZYUEGTUYAEWBNUMFOEBMQRDTFYYDTBHEOOIMILA	Truncation at C-Terminal Side	97	0.032864	12761.025742	0	7	2.2708	2.55505e-129
BW_20_1_111106004325_cidetd_msdeconv1962.txt	ZZZ_sp|P52007|YECM_ECOLI Protein YecM OS=Escherichia coli (strain K12) GN=yecM PE=1 SV=3	None	MHELHQFNGLBPVTKYTWCFPZQNHMTZQSHRKHTOLQWATELQIIQRYTCVLZFDRDFEYDHVZOOZCSRKEMOHTTEFORAIQBPOARDGNPBIZY	Truncation at N-Terminal Side	90	0.046117	12762.707695	0	9	4.6043	5.19282e-133
BW_20_1_111106004325_cidetd_msdeconv1966.txt	ZZZ_sp|P76230|YDJK_ECOLI Putative metabolite transport protein YdjK OS=Escherichia coli (strain K12) GN=ydjK PE=3 SV=1	None	NVBHDRPPTHFOHUMTYSUVYFDHLYIYDHCIQCZGWDGGTYKBOKYILBPVSSPHUMOCWLVQPGLLDWWQUEIAUIAGHKKWMULEMOZZOBZBVR	Truncation at N-Terminal Side	361	0.024390	12761.951178	0	5	1.1469	1.8024e-134
BW_20_1_111106004325_cidetd_msdeconv1968.txt	ZZZ_sp|P52007|YECM_ECOLI Protein YecM OS=Escherichia coli (strain K12) GN=yecM PE=1 SV=3	None	MHELHQFNGLBPVTKYTWCFPZQNHMTZQSHRKHTOLQWATELQIIQRYTCVLZFDRDFEYDHVZOOZCSRKEMOHTTEFORAIQBPOARDGNPBIZY	Truncation at N-Terminal Side	90	0.033981	12762.707695	0	7	3.1329	5.19282e-133
BW_20_1_111106004325_cidetd_msdeconv1970.txt	XXX_sp|P36553|HEM6_ECOLI Oxygen-dependent coproporphyrinogen-III oxidase OS=Escherichia coli (strain K12) GN=hemF PE=1 SV=1	None	DINKROPPNVWQLVPIBLUIOQIFKDPTLHRNHADOWTDNILZPGDQFKOATESHVDYDFRZTNRLUCPPGEGWCSPDWYCKTQAANLUMSWGFHWGGCQKKNDB	Truncation at C-Terminal Side	105	0.029954	12988.955314	0	6	0.98849	1.08971e-131
BW_20_1_111106004325_cidetd_msdeconv1972.txt	YYY_sp|P76419|YEGV_ECOLI Uncharacterized sugar kinase YegV OS=Escherichia coli (strain K12) GN=yegV PE=3 SV=1	None	KNLANMGPGKMIMTOKSQTQTBIHYZYMMUWHPLGBPMLBPFGPCEYDWZTQGCGOMNGCQOVOOEFBUIZMQUKTBVCZSUPLDUEZIEEVMHGDZKPHWNP	Truncation at N-Terminal Side	218	0.028846	12875.846935	0	6	1.0753	4.43524e-139
BW_20_1_111106004325_cidetd_msdeconv1974.txt	ZZZ_sp|P52007|YECM_ECOLI Protein YecM OS=Escherichia coli (strain K12) GN=yecM PE=1 SV=3	None	MHELHQFNGLBPVTKYTWCFPZQNHMTZQSHRKHTOLQWATELQIIQRYTCVLZFDRDFEYDHVZOOZCSRKEMOHTTEFORAIQBPOARDGNPBIZY	Truncation at N-Terminal Side	90	0.024510	12762.707695	0	5	5.9329	7.66671e-129
BW_20_1_111106004325_cidetd_msdeconv1976.txt	YYY_sp|P05827|ILVY_ECOLI HTH-type transcriptional regulator IlvY OS=Escherichia coli (strain K12) GN=ilvY PE=4 SV=1	None	ZDCPCZYFATNWQHUSULCTMZITPIBETPGAPMAGWACLODIKIOOSECNHWSFMVWHQTVSOZDUOPESEVKRHDDZODCPRQLBMFUBGCIGRBCNZGIL	Truncation at C-Terminal Side	103	0.027907	12876.463727	0	6	0.65082	3.83944e-142
BW_20_1_111106004325_cidetd_msdeconv1978.txt	ZZZ_sp|Q46796|YGEP_ECOLI Uncharacterized protein YgeP OS=Escherichia coli (strain K12) GN=ygeP PE=4 SV=1	None	BBAOLMWOGGRWONIROSKGNWMMZQWVKFIVFCIDWSTUAFFUIZCBOUTHSBASFYWMNQVTIRVSWZTRIWKKHYSHATPPIMMLHISLOUMYQSZ	No Truncation	-1	0.017544	13050.990147	0	3	0.63476	6.38821e-133
BW_20_1_111106004325_cidetd_msdeconv1980.txt	YYY_sp|Q9JMR2|YUBN_ECOLI Uncharacterized protein YubN OS=Escherichia coli (strain K12) GN=yubN PE=4 SV=1	None	LGULSMOQCLLMCBGDSVQTBRKPAYPBLEDMOPFFIWPOWTCVHKLVEEYCBUTEDTSDWYFRSFEODGNBIKAIMUWCWBHITADEYAPKZAVQQCTNECPFY	No Truncation	-1	0.024038	13110.152654	0	5	1.8602	3.60564e-133
BW_20_1_111106004325_cidetd_msdeconv1982.txt	XXX_sp|P0AF98|LPTF_ECOLI Lipopolysaccharide export system permease protein LptF OS=Escherichia coli (strain K12) GN=lptF PE=1 SV=1	None	AVEZDSIPIFGATKQFCEDQIQUDHSMAAMZUTHQTHZYASHAVQNLDKOYLSGFDPLYTYG	Truncation at N-Terminal Side	304	0.036364	7267.631636	0	4	1.311	9.5676e-82
BW_20_1_111106004325_cidetd_msdeconv1984.txt	XXX_sp|P0A7I4|RF3_ECOLI Peptide chain release factor RF3 OS=Escherichia coli (strain K12) GN=prfC PE=1 SV=2	None	ATNVTKHPULWDQKARTORNWBQQPHSTAGWCKKBZQLVOZZTCMPATUBSIBIQINWQONLVFOQPVYSBGNFFQIMQTIOVATUQERCLFGLGGIKAGBLYT	Truncation at N-Terminal Side	425	0.023474	12760.586309	0	5	2.7262	4.76121e-130
BW_20_1_111106004325_cidetd_msdeconv1986.txt	YYY_sp|P24169|DCOS_ECOLI Inducible ornithine decarboxylase OS=Escherichia coli (strain K12) GN=speF PE=2 SV=1	None	KROUIQGEZTNLPLVAQCZYWPQSYLEDUZWTLIZKNIOEHACNCZLHYWQZVLYHCWZLAUWPTHHBGZSKSENMGTBWYIQUFZOLMIUBNPNMFPCUVFPOCPMBMFORETNHTVPZMOTFPKQWOFZMPDGAGSLSCWLOTWMCNKGMTAQZKBZDLNKLBVVLQGMRGDRMRRCSAKBOMNUHNMFMOLFMAREGIQBCROSTLWZCWHFFHCWQNNAUSYOCMHCEMDUWNGHKAEMDASMRQBUMDGLGRVTIMTFZSWHHYMQBGARWVZOAUIEKCWORIIBPLKFKQUFBQTBBYQUHSACKGYWWFSCNLOGWWWIGMEEFYZUTIS	Truncation at C-Terminal Side	338	0.017032	43457.156492	0	7	0.57013	1.4822e-323
BW_20_1_111106004325_cidetd_msdeconv1988.txt	XXX_sp|P32156|RHAM_ECOLI L-rhamnose mutarotase OS=Escherichia coli (strain K12) GN=rhaM PE=1 SV=1	None	WIGLUDHIKHPYSNGIZIAHFKYUGVPOYUNYSUIRCBEIGTUYLPITNHSQKKTNAVHNREVSZFUZMZURYBNTTKOFFLOQEGWQMHAPDZYSZBLAMTYK	No Truncation	-1	0.033493	13127.097151	0	7	1.2894	2.87379e-142
BW_20_1_111106004325_cidetd_msdeconv1990.txt	XXX_sp|P0A9S7|LIVG_ECOLI High-affinity branched-chain amino acid transport ATP-binding protein LivG OS=Escherichia coli (strain K12) GN=livG PE=3 SV=1	None	LZMFMLVVSUAUYYVIMFZAVPNHGMVRMZFRMGYVEFRBMOEIGKNIIGRANUUMZMDDSBSHYYVRQAWRLUNWRWSS	Truncation at N-Terminal Side	175	0.030120	10099.259095	0	5	1.0524	2.06517e-104
BW_20_1_111106004325_cidetd_msdeconv1992.txt	ZZZ_sp|P55914|YJJZ_ECOLI Uncharacterized protein YjjZ OS=Escherichia coli (strain K12) GN=yjjZ PE=4 SV=1	None	OAPBPFIHINBLSCCFCZHMBZDCSEABQOCHVZINYQPFZTOAGCZKGHFUEUPWSOVCQZWDQSDQSVALPWMYZI	No Truncation	-1	0.023669	9733.597431	0	4	1.1913	2.85353e-104
BW_20_1_111106004325_cidetd_msdeconv1994.txt	XXX_sp|Q9JMS6|YUAN_ECOLI Uncharacterized protein YuaN OS=Escherichia coli (strain K12) GN=yuaN PE=4 SV=1	None	FIKRMYEQTNISRQFYZNHYWIUWISBGNITNSETSFGHRZMUONHQQIUGAZDOROWHCVRNUCKAENWUKBYHEB	No Truncation	-1	0.035928	10197.237755	0	6	2.6599	6.16302e-103
BW_20_1_111106004325_cidetd_msdeconv1996.txt	YYY_sp|P39165|YCHO_ECOLI Uncharacterized protein YchO OS=Escherichia coli (strain K12) GN=ychO PE=3 SV=3	None	HWRCAVAOWCFBQVQKLTKYQBKDRNMHGPKPERCZZTFLVLNPVQICBAPBKCNFSBGNPRGVMYFIOWTKYUHOKVKGOSHYOQWSCGR	Truncation at C-Terminal Side	91	0.050532	11559.109603	0	8	37.36	5.16886e-124
BW_20_1_111106004325_cidetd_msdeconv1998.txt	ZZZ_sp|P37195|DCTR_ECOLI HTH-type transcriptional regulator DctR OS=Escherichia coli (strain K12) GN=dctR PE=2 SV=1	M_Acetylation	MCLYPAZIYDAGBLQFUYRKAWYHCGVFNBCEOLHOHKMMFTTMBMIZLLKAUVCCKCAYPDSKVUGLIMGYCLLQDMORUUNRSDMKYWQFUICWVEIASVCBBYILDBGIDZWEUSAWQCKEEUDRLKDDQVFCWGYABTMECBLUDVSGREWLRNHANFBNGCRLYYWFQGIV	No Truncation	-1	0.026954	21903.018767	0	10	1.0161	3.25053e-239
BW_20_1_111106004325_cidetd_msdeconv2.txt	XXX_sp|P05793|ILVC_ECOLI Ketol-acid reductoisomerase (NADP(+)) OS=Escherichia coli (strain K12) GN=ilvC PE=1 SV=4	None	THHNACMZZ	Truncation at C-Terminal Side	9	0.000040	1069.406985	0	1	0.82021	3.18001e-09
BW_20_1_111106004325_cidetd_msdeconv2000.txt	YYY_sp|P39165|YCHO_ECOLI Uncharacterized protein YchO OS=Escherichia coli (strain K12) GN=ychO PE=3 SV=3	None	HWRCAVAOWCFBQVQKLTKYQBKDRNMHGPKPERCZZTFLVLNPVQICBAPBKCNFSBGNPRGVMYFIOWTKYUHOKVKGOSHYOQWSCGR	Truncation at C-Terminal Side	91	0.054404	11559.109603	0	9	6.2955	5.16886e-124
BW_20_1_111106004325_cidetd_msdeconv2002.txt	XXX_sp|P39400|LGOD_ECOLI L-galactonate-5-dehydrogenase OS=Escherichia coli (strain K12) GN=lgoD PE=1 SV=3	None	WFKPNODHPPBQHPTSIWTUOTBURTZSBUUMCUABYNKBIBAZYOPTTMPSOBBCVMWFUFNLVAIMNAWIFQVASNBWYENZAFNLUKSHMHIODQLSWLQWTAYCUCPTBESEKBLHFFNOKFVWOYWCKTYHQGCVPMCIRKAIGHDLTCVIKNMGEZSVDRIVN	Truncation at N-Terminal Side	171	0.016997	21421.716814	0	6	0.96254	4.18397e-219
BW_20_1_111106004325_cidetd_msdeconv2004.txt	YYY_sp|P29744|FLGL_ECOLI Flagellar hook-associated protein 3 OS=Escherichia coli (strain K12) GN=flgL PE=3 SV=2	None	SNVACANMABFLKBYETEDBQNMRQPKHVSWRGKMEYRQCKGUTVMQCGIENQRMEHMEGZLIVPPCLYVLZRHLKAWZDBDEAF	Truncation at N-Terminal Side	232	0.029586	10099.051508	0	5	1.1145	1.83856e-115
BW_20_1_111106004325_cidetd_msdeconv2006.txt	ZZZ_sp|P75678|YKFA_ECOLI Uncharacterized protein YkfA OS=Escherichia coli (strain K12) GN=ykfA PE=4 SV=2	None	NFDALBNKWVNIAZGRDAZDUBPPBNEGHITEMRFTLONRKBIKEFWHAVNRNBIQDIAESCYOPILEDEFWWFMEACTDTTVUWCITMOKSRHMAQPGIAVRUSHLQZOPPADMGAQZVYNNLBEFIGEORESOENGZTLPWHATQFVNSTFQMOBDTQVZDMGHGTRURHIAAWOEGQ	Truncation at N-Terminal Side	107	0.029810	22244.671707	0	11	0.9414	3.92538e-246
BW_20_1_111106004325_cidetd_msdeconv2008.txt	YYY_sp|P0A6K1|DAPF_ECOLI Diaminopimelate epimerase OS=Escherichia coli (strain K12) GN=dapF PE=1 SV=1	NME	UOQUVDWQUAHGMVGAMAELIMLGEBIMTBQENEQDDVGZZCWHKYELEBZKIVOFIYQHMLVBOVYOAKVHFYZCSARCQLUGQEUWBYHQYYFNLHMWFRZZTGLTFRYNWCRCKISGPKTEATANRCSSYVMAIDMPRPIWIKFGQNOMIHDWEBIDYKTAVSKOSINFAWQGH	Truncation at C-Terminal Side	177	0.026954	22243.016050	0	10	0.98085	9.15072e-245
BW_20_1_111106004325_cidetd_msdeconv2010.txt	YYY_sp|P62395|SECM_ECOLI Secretion monitor OS=Escherichia coli (strain K12) GN=secM PE=1 SV=1	None	RSHHUBWTFYGWPCRDLZRPTRWMUBYUILBZHRDHHHDTPVTUFTCYIVQFEVGWVDPAWUWENDKKYOTEHKURQFHBKSDUOAWQOTTAOASHGBCSHQDNRKYQOOQOPYDQWRQZYHEGZGMSRBALMIBFAFHRWICLBNYLTNHTTDQWZIGFKEYSUABKVY	No Truncation	-1	0.024259	22268.610494	0	9	0.92628	1.09048e-232
BW_20_1_111106004325_cidetd_msdeconv2012.txt	YYY_sp|P77585|YPDE_ECOLI Aminopeptidase YpdE OS=Escherichia coli (strain K12) GN=ypdE PE=1 SV=1	None	VKVGQWAFDOKAIPMIVRZNBGGRBUIVSNGFURUCEGZIDNCCBAWSLMKCWFBWTZLYQFERZAFFIPEYVMSOWKEAEVYBDTDYBCUMTGIKYGBPWKOWKWHELGAHFKRQHAUTAKBZMGPLRMGHEWUOIMKFGUAIICZVQVUKSPVCQUCRVURDYWNGAIHTMGTPEAFL	Truncation at N-Terminal Side	165	0.027548	22244.505765	0	9	1.071	8.66086e-247
BW_20_1_111106004325_cidetd_msdeconv2014.txt	XXX_sp|P15006|MCRC_ECOLI Protein McrC OS=Escherichia coli (strain K12) GN=mcrC PE=1 SV=3	None	RTSRQQTPSLRHBCZPQEQQCKVAHDZPWQHASARWWQWUEKTODGVZTPVWZPAQNUZWFNRRWYUFZHURGPUISIBTSYFIKPDKFNLUMYKMZEMSTKTICICLFPWSLIEKEBSIZNDDAWFMCOTDAEVGZRLBFCANRKTATSRMMHMUCHQEAQHQQMGEQCNZVIICEPVOQSWSZQYCHZEIIAZNBVOPFLFNVDWHUGCTYKETBTKWIGGKMHHAGCBQCOKWLKRSMGRMUTZHNREZFGZDWOMEMWIFDVCZLEDISVTALKYVIEPQFDFIUKPOIYSFKUMEOKYGRSASVOYVUFHEASTLBHRRYOCUEQGVYUTILZOHSFBCNFKO	No Truncation	-1	0.022099	44044.847147	0	16	0.78773	1.23516e-322
BW_20_1_111106004325_cidetd_msdeconv2016.txt	ZZZ_sp|P0A959|ALAA_ECOLI Glutamate-pyruvate aminotransferase AlaA OS=Escherichia coli (strain K12) GN=alaA PE=1 SV=1	None	OOQNRBQBYKAYUCUVBUQPMSLZUKSTQBROAHZHZWKVZOUEGUKEOKTDFEKSQPDTKKFGRKWVVLUCQEGSKHIDZNHUUOULDPDYBRKVSYKHSCOLSLSMKRZLYAATEOKHNITAVQAAHGRMTDVHQTPUMMTUZOIDMLBVZDMAAUWZLVSKOULMKCSQLFREVZFFTTQNVOYWKVHTECSSWQPFOVMZKGVWGIQRWIPPLHIVIKCTMIGHGBGBSROUTVOTCGMAMPNKFDVQOCYOZVBSMSZBSLIKPKHNTEFMSTCZFEHUSPVWCIQZYGIIPSSNAVHPUUUZDQZKEGFCYGSNQPZUSMFLBZGQKWLTHKQQIYRLEGTOODMWHNMEFPRBQIATYSRTEREMAUELINMUIRSWEYP	Truncation at N-Terminal Side	18	0.027734	49092.963181	0	16	0.59734	4.94066e-324
BW_20_1_111106004325_cidetd_msdeconv2018.txt	XXX_sp|P69451|LCFA_ECOLI Long-chain-fatty-acid--CoA ligase OS=Escherichia coli (strain K12) GN=fadD PE=1 SV=1	None	HYIAHGCHQMBGAPYBILDODSTPFTIFRPADWAMZFZNDPWOYIEDZSBEQREFPUQOIPONKDIGORBDNFCBSORBNTVOFVPAPOFITNNKKBUTDZY	Truncation at N-Terminal Side	459	0.024887	13202.600661	0	5	1.1557	4.10264e-133
BW_20_1_111106004325_cidetd_msdeconv2020.txt	YYY_sp|P0AE76|COBU_ECOLI Bifunctional adenosylcobalamin biosynthesis protein CobU OS=Escherichia coli (strain K12) GN=cobU PE=2 SV=1	None	CMHBLZGHOSZKRZSRTMRCAMTMHBAGWTVLRPIBTASEGRVKQBYABWUTHDCWYUSQYVITTPRNEHIYVYEFUQUGRTPBKFEIZPBOUFSZSCHPOULPHGDMTNBUUTFNNLTQVHIZNNIWHRUPZQFEIZPELCETDYNZQNLZFASWMSLCYHGYQPPZEUSTQQFWLLCMK	No Truncation	-1	0.029973	22535.779460	0	11	0.90382	1.54332e-248
BW_20_1_111106004325_cidetd_msdeconv2022.txt	YYY_sp|P0A6W9|GSH1_ECOLI Glutamate--cysteine ligase OS=Escherichia coli (strain K12) GN=gshA PE=1 SV=1	NME	TVUYLMQDLUTTLFNLTPZGFQPDVYZESOVKVYFSGUPHCISBWLYQEBRQHETIRDSDRGTTQQAPDHITUGMKTNUHPOIBUHIYHKAE	Truncation at C-Terminal Side	92	0.026316	11353.289043	0	5	1.1816	4.4293e-125
BW_20_1_111106004325_cidetd_msdeconv2024.txt	XXX_sp|P31130|YDEI_ECOLI Uncharacterized protein YdeI OS=Escherichia coli (strain K12) GN=ydeI PE=3 SV=1	None	APLRWHYGEMMKOQQMFNVUCVPGVTFKNPWKUQQDSTLETMECCHPSRGBRUPSTACWNFOIWTZFTNFNEYBSYGFUHCRFCMLAEYAE	Truncation at N-Terminal Side	39	0.026316	11354.162637	0	5	1.3549	1.48344e-118
BW_20_1_111106004325_cidetd_msdeconv2026.txt	ZZZ_sp|P0ADN2|YIFE_ECOLI UPF0438 protein YifE OS=Escherichia coli (strain K12) GN=yifE PE=1 SV=2	None	RMVQCUIGVRBDKTFEVDTPPWSCTRGZGEBNESSLFHBCRWEMVHRMYIASIFYSTLICNVOVVYPTKGODBIPWWFGTNQPMEZBIBCTIVR	Truncation at N-Terminal Side	18	0.026316	11352.250798	0	4	1.1076	9.21517e-118
BW_20_1_111106004325_cidetd_msdeconv2030.txt	ZZZ_sp|P76186|YDHK_ECOLI Uncharacterized transporter YdhK OS=Escherichia coli (strain K12) GN=ydhK PE=3 SV=1	None	CVWSVTULOQYNZZHGPAVSQAPKBDTAFHZLIYLZNWEDMIBOUIZPCFNLKANYLYYZYBARZWBFSGILGOGDAAWANFWUDGARUKFOILSKYLIMWZH	Truncation at N-Terminal Side	567	0.023148	12959.851607	0	5	1.111	1.88227e-132
BW_20_1_111106004325_cidetd_msdeconv2032.txt	YYY_sp|P0AEP1|GALP_ECOLI Galactose-proton symporter OS=Escherichia coli (strain K12) GN=galP PE=1 SV=1	None	GRIEEEAQYYGIHWDFVYDTKEYTQKZZBENYQQNQHCNTRAIEUBUFDFHEDRTMLZFHTFOCBPRTLTEYVWAIQHZODGOFIPNLMDSWAFPVNCLMTE	Truncation at N-Terminal Side	362	0.027778	12960.213106	0	6	1.2092	2.90246e-139
BW_20_1_111106004325_cidetd_msdeconv2034.txt	ZZZ_sp|P09348|MOTA_ECOLI Motility protein A OS=Escherichia coli (strain K12) GN=motA PE=1 SV=1	None	VATWMSRPIASGUKBYMATNQLIVZKTFKELUTIENSMKRZSAGRKDIKQDILKCNEBZOWIPKIOAIYWCGMCQYFBKEGBDGIQGOMKHEEACDRFVQRAKBVSR	Truncation at N-Terminal Side	188	0.030093	12961.234916	0	6	1.6878	1.48499e-136
BW_20_1_111106004325_cidetd_msdeconv2036.txt	YYY_sp|P0AFB1|NLPI_ECOLI Lipoprotein NlpI OS=Escherichia coli (strain K12) GN=nlpI PE=1 SV=1	None	LVWDNQWBYFWECIPGVTYGNVUQSYDTDABYRATUVFNCYCSZUIHPSMFFNNNULEFFVVIHLTGINCOTEMEQOUTEESZZDAYZCIKOZRMQMVOZLN	Truncation at N-Terminal Side	192	0.037037	12959.361340	0	8	1.7798	1.19174e-139
BW_20_1_111106004325_cidetd_msdeconv2038.txt	YYY_sp|P69210|MDTI_ECOLI Spermidine export protein MdtI OS=Escherichia coli (strain K12) GN=mdtI PE=1 SV=1	None	HPGVODOKENFNGSRMKTWOGGVKKKLTHWYMOTPHWMYUTQRGYKMQFGEWNQHAWTFFWIMNMZFKAAWUCKNWUGVEDGEZIMVBFBPIGHZVEUNUG	Truncation at C-Terminal Side	101	0.027778	12959.103440	0	6	1.4144	2.39743e-135
BW_20_1_111106004325_cidetd_msdeconv204.txt	YYY_sp|P15254|PUR4_ECOLI Phosphoribosylformylglycinamidine synthase OS=Escherichia coli (strain K12) GN=purL PE=1 SV=3	None	BOMCHTIBYFGCUTMBKZMVKUWHEYMDNNCMS	Truncation at C-Terminal Side	33	0.045455	4267.521416	0	2	1.0391	1.42846e-39
BW_20_1_111106004325_cidetd_msdeconv2040.txt	ZZZ_sp|P62066|YCEQ_ECOLI Uncharacterized protein YceQ OS=Escherichia coli (strain K12) GN=yceQ PE=4 SV=2	None	GSCALTZZZGGDFGOGZASFVDWZHUPDQQNWSVWPTMTNVDTTCZURNIGRAAFUBRQFQTSKQWRIOLKSWFRYTVZLQCOQCGCQQUVZUSNZYWZZBCUYZB	No Truncation	-1	0.029954	13183.839648	0	6	2.88	3.96273e-135
BW_20_1_111106004325_cidetd_msdeconv2042.txt	YYY_sp|P69210|MDTI_ECOLI Spermidine export protein MdtI OS=Escherichia coli (strain K12) GN=mdtI PE=1 SV=1	None	HPGVODOKENFNGSRMKTWOGGVKKKLTHWYMOTPHWMYUTQRGYKMQFGEWNQHAWTFFWIMNMZFKAAWUCKNWUGVEDGEZIMVBFBPIGHZVEUNUG	Truncation at C-Terminal Side	101	0.029954	12959.103440	0	6	1.613	2.39743e-135
BW_20_1_111106004325_cidetd_msdeconv2044.txt	ZZZ_sp|P64461|LSRG_ECOLI (4S)-4-hydroxy-5-phosphonooxypentane-23-dione isomerase OS=Escherichia coli (strain K12) GN=lsrG PE=1 SV=1	None	REVZFHPWZHKFUYSWKYUPSYMYSIQYWVUBCZBCPOLGMZMKQSBUDAPSUTKLCDHDKEZLMWISSFLWFOQMDKNGZRNAFKMVOUYIKEAI	No Truncation	-1	0.029126	12486.718708	0	6	1.2997	7.80904e-131
BW_20_1_111106004325_cidetd_msdeconv2046.txt	YYY_sp|P39212|INSN2_ECOLI Transposase InsN for insertion sequence element IS911B OS=Escherichia coli (strain K12) GN=insN2 PE=3 SV=1	None	YDIZZSTNCOHHQRCCZSYOKUWRQPUUKUCUPRLSPTWBQCZZLDUQVGSMGTOEGHLMUWDSDVYCZKIVQSGYROFBWSKYNTQHTAQESHHNPOZY	No Truncation	-1	0.023041	13022.700901	0	5	1.2466	1.31817e-135
BW_20_1_111106004325_cidetd_msdeconv2048.txt	YYY_sp|P09152|NARG_ECOLI Respiratory nitrate reductase 1 alpha chain OS=Escherichia coli (strain K12) GN=narG PE=1 SV=4	None	UDGANVWTCFSBOCMRIYHPLWEYIWNVUGBEEHQTDKLOSSEWTGALWFY	Truncation at C-Terminal Side	51	0.036364	6544.777771	0	4	1.3297	7.66805e-63
BW_20_1_111106004325_cidetd_msdeconv2050.txt	YYY_sp|P21179|CATE_ECOLI Catalase HPII OS=Escherichia coli (strain K12) GN=katE PE=1 SV=1	None	BWFRBFOSZZNKBPWPFRCVSOUMKKFMEFMNPSGYSOAZCSSQDWRZVMLKNZODIUZVTCFEWPNTIECRTQQCZNVEVLVFNP	Truncation at N-Terminal Side	667	0.028736	11032.944531	0	5	2.0424	3.30319e-115
BW_20_1_111106004325_cidetd_msdeconv2052.txt	YYY_sp|P0AE30|ARTM_ECOLI Arginine ABC transporter permease protein ArtM OS=Escherichia coli (strain K12) GN=artM PE=1 SV=1	None	FFGTHPECHFWYAPBLNVQGWTOWIIPCKEUSRWUOACNYVYZIHTFZYIIRSUPC	Truncation at N-Terminal Side	166	0.034483	7267.616814	0	4	1.155	5.54902e-75
BW_20_1_111106004325_cidetd_msdeconv2054.txt	YYY_sp|P75993|ARIR_ECOLI Probable two-component-system connector protein AriR OS=Escherichia coli (strain K12) GN=ariR PE=1 SV=1	None	NGLTCSCVQGGICUPNEODNDIWDVYNFSCNAUAFHWTNEKIQIIAKOCZCLUNTEOAVEGQEFEMPHVSACYEDIEUIFYCRMBNLI	No Truncation	-1	0.024457	10695.395362	0	4	1.1401	5.40774e-114
BW_20_1_111106004325_cidetd_msdeconv2056.txt	YYY_sp|P77399|FADJ_ECOLI Fatty acid oxidation complex subunit alpha OS=Escherichia coli (strain K12) GN=fadJ PE=1 SV=1	None	SOSFHBOMDKTIMELMANCZWBCCHTDYLQWKKTTGOHQGOVTAHOSUCB	Truncation at N-Terminal Side	664	0.036364	6544.919433	0	4	1.1493	2.17399e-66
BW_20_1_111106004325_cidetd_msdeconv2058.txt	ZZZ_sp|P24251|CRL_ECOLI Sigma factor-binding protein Crl OS=Escherichia coli (strain K12) GN=crl PE=1 SV=5	None	FFCOSWQSNNDFIOSGDULTWZNNFEEIWCGAMLKIITLRLORFEMKWPQTZSRPEHIHWVEONSIUBAMTNRHIBVYLBPNKFGE	Truncation at N-Terminal Side	47	0.027174	11029.674671	0	5	1.1467	1.66122e-117
BW_20_1_111106004325_cidetd_msdeconv2060.txt	XXX_sp|Q9S4W9|YUBG_ECOLI Uncharacterized protein YubG OS=Escherichia coli (strain K12) GN=yubG PE=4 SV=1	None	OERFCWNCZSUPNYEQFMSCCVHGMLGWTUNRGCPGIWECESENBYDWQVLVT	Truncation at N-Terminal Side	205	0.039604	6542.529726	0	4	1.2664	2.50947e-70
BW_20_1_111106004325_cidetd_msdeconv2062.txt	XXX_sp|P0AAT6|IOJAP_ECOLI Ribosomal silencing factor RsfS OS=Escherichia coli (strain K12) GN=rsfS PE=1 SV=1	None	NLIFOCIOEULLLEGLEOGWAEGMOHRZDURMHEDZOUBEWWDKHDQCMWNTHUWBKVOVAYKUIWBMUPRUYQWDKPKQTUISYWAGMDCSBMIUMEKGADYLZ	No Truncation	-1	0.031111	14115.135972	0	7	1.1249	4.77566e-142
BW_20_1_111106004325_cidetd_msdeconv2066.txt	ZZZ_sp|P23522|GARL_ECOLI 5-keto-4-deoxy-D-glucarate aldolase OS=Escherichia coli (strain K12) GN=garL PE=1 SV=2	None	KAKRRLEVEKYPPKTSOTKAHNRHIIHBDDNGFESTSEVNMNOADBSMFDNTFOISMAKACKRSZNAHPUOAWNSOFAGQZUCNARDCBUZPUQEYHZFKLZGQBUNMAURMBHBVDDLTHOYDPFZUBVTVDYTNENVBDEBPQGLWLWQVWMQKVSNMPZFDEHRKBSFWCZMBAWIKMPVZKNSFBUMEKIUSBCKPUIGCQZMVIHQFTZSUEGHKZDMEQCRLZDRTHB	Truncation at N-Terminal Side	22	0.019313	29010.665048	0	9	0.82285	1.4097e-311
BW_20_1_111106004325_cidetd_msdeconv2068.txt	ZZZ_sp|P65290|YFGH_ECOLI Uncharacterized lipoprotein YfgH OS=Escherichia coli (strain K12) GN=yfgH PE=3 SV=1	None	NIDERRGZFUDEGWVYSYGPRPTGUNIOIBHIOLPYKASCYKWFOEAFAKPBMWGDE	Truncation at N-Terminal Side	115	0.025862	7269.794696	0	3	1.0978	2.78455e-75
BW_20_1_111106004325_cidetd_msdeconv2070.txt	XXX_sp|P25737|LYSP_ECOLI Lysine-specific permease OS=Escherichia coli (strain K12) GN=lysP PE=1 SV=5	None	TDHESLWQLNZRMBCVZMIWNZABMIFFWRFZBENYECWPYPODZETZVEOVCISDPCPQZNCQBYMDWEFUKFDBDCZQBLNDVOVCTVMNUOHHZKCFQFVFTENR	Truncation at C-Terminal Side	108	0.027778	13988.383001	0	6	1.1592	3.46831e-144
BW_20_1_111106004325_cidetd_msdeconv2072.txt	YYY_sp|P0ACP5|GNTR_ECOLI HTH-type transcriptional regulator GntR OS=Escherichia coli (strain K12) GN=gntR PE=1 SV=1	None	YFZMFPAHRCDZYQAMSHGQEELDUWNWSAAPBITIYQEYCQKGBGPIBTPEEGHTIAMFTOSFKQGUWBSNEEAOQDNDLPZOFYLIMVFSPHVQHWOZUSNFERZGBIWM	Truncation at C-Terminal Side	112	0.034188	13989.037944	0	8	1.2313	3.57071e-154
BW_20_1_111106004325_cidetd_msdeconv2074.txt	YYY_sp|P04846|NLPA_ECOLI Lipoprotein 28 OS=Escherichia coli (strain K12) GN=nlpA PE=1 SV=1	None	FTLGRCKZUWFIHZNLYLNFKCGECWPQKTSLYCZVNMTWMQNWKHFIZKICVCPDLHHNCBGRZDZMAPWUNKHOHFGCYSDIKZEGLBBGECZSMYPLFNMGBZPKAZOVHL	Truncation at C-Terminal Side	114	0.027778	13985.188501	0	6	1.1396	1.17093e-144
BW_20_1_111106004325_cidetd_msdeconv2076.txt	ZZZ_sp|P0AES9|HDEA_ECOLI Acid stress chaperone HdeA OS=Escherichia coli (strain K12) GN=hdeA PE=1 SV=1	None	SBHTMPISKZFHIGVQOFKABAZKAOUDYITOSDGNSRSKYESOORZRLQKATQGGZTZFKDEGYKKDNMEOEOZYTSRGBZDQWGPNNIIKVDUDIOWPGMNLHYTAWF	No Truncation	-1	0.025641	14008.692741	0	6	1.8853	1.24885e-147
BW_20_1_111106004325_cidetd_msdeconv2078.txt	XXX_sp|P0A8C1|YBJQ_ECOLI UPF0145 protein YbjQ OS=Escherichia coli (strain K12) GN=ybjQ PE=1 SV=1	None	NKENFYKRUCDODHYAOKSYMGZHNANYRESKWFIUMWZMBRQVEWUWDFKIQREUKQYQSZDWBVDQGCMHWIFCCGSEFCGWDQOUUBNWRTLPPUMCSQRCHUQ	No Truncation	-1	0.025974	14214.431944	0	6	1.3886	1.01749e-140
BW_20_1_111106004325_cidetd_msdeconv2080.txt	ZZZ_sp|P32156|RHAM_ECOLI L-rhamnose mutarotase OS=Escherichia coli (strain K12) GN=rhaM PE=1 SV=1	None	AVVHFVLFOKZGRNYERLNHFFSCHLIRQSWZOOBOYMGCTIRIDHAMKPNKACKIULHURBVSTNQUYWUZRZSUQIMDLEIKPAOIRGGOVTNUVZNQWARB	No Truncation	-1	0.026549	13526.230293	0	6	1.5855	1.01445e-142
BW_20_1_111106004325_cidetd_msdeconv2082.txt	XXX_sp|P32108|YIBI_ECOLI Uncharacterized protein YibI OS=Escherichia coli (strain K12) GN=yibI PE=4 SV=1	None	LCSBCEGKNPMBTWLLZUNEQBMCVNATSHDIMRTRMAYLKKBQEDFRTEMEGHVPMSSBATYTYCWIGZAFGCPQUDRBHYKETLFWENNPWTOEVAYOAADSDAEBZYGSABACOHKI	No Truncation	-1	0.036530	14411.709436	0	8	1.4281	2.69014e-164
BW_20_1_111106004325_cidetd_msdeconv2084.txt	XXX_sp|P77519|YDDL_ECOLI Putative uncharacterized protein YddL OS=Escherichia coli (strain K12) GN=yddL PE=5 SV=1	None	DBKWINLAQZRFLFURTOYLEHNIOVVPYVUZFOBLBULEYQNQVLMOMLILYMOFGMQWBTGBOFEOQOYDODYMUMYWFZTZPHZLFFWDAMQO	No Truncation	-1	0.023148	13619.247947	0	5	1.2625	1.4772e-124
BW_20_1_111106004325_cidetd_msdeconv2086.txt	XXX_sp|P0CE59|INH12_ECOLI Transposase InsH for insertion sequence element IS5-12 OS=Escherichia coli (strain K12) GN=JW1882 PE=3 SV=1	None	KUELAAPLWGTLKRFWULRBHFSETPATKLRYLAPOAUIOIMWIUIGGKQZABRBZUTEIODDESVOTEDRP	Truncation at N-Terminal Side	266	0.025974	9186.739490	0	4	1.1996	1.33328e-94
BW_20_1_111106004325_cidetd_msdeconv2088.txt	XXX_sp|P0A881|TRPR_ECOLI Trp operon repressor OS=Escherichia coli (strain K12) GN=trpR PE=1 SV=2	None	QEFQYVIAQMCYVCBHWDDVCSWHUSUNMETARTAVEQYKUYQHDKKDOKUMOKKHMLTMBDFLGHYOQL	Truncation at C-Terminal Side	70	0.038961	9184.826242	0	6	1.0739	1.86174e-92
BW_20_1_111106004325_cidetd_msdeconv2090.txt	XXX_sp|P77268|DDPD_ECOLI Probable DD-dipeptide transport ATP-binding protein DdpD OS=Escherichia coli (strain K12) GN=ddpD PE=2 SV=1	None	PNSHVORZQBKNGDCOKYIKTDDDBBBGWMQPMNLZHLYOPDLAOVFZBGBRCNDTOIWVSQOWQLEPPIL	Truncation at N-Terminal Side	257	0.025974	9184.971505	0	4	1.3003	4.39335e-95
BW_20_1_111106004325_cidetd_msdeconv2092.txt	ZZZ_sp|P64467|CNU_ECOLI OriC-binding nucleoid-associated protein OS=Escherichia coli (strain K12) GN=cnu PE=1 SV=1	None	KRWQQOFDPBZZRYVYSICUZSSHMDZMGCRAHPBBMZAQLIMMVCENLNSYCOACNLDMERQGHOKQRAD	No Truncation	-1	0.025974	8914.902903	0	4	1.2172	2.25387e-91
BW_20_1_111106004325_cidetd_msdeconv2094.txt	XXX_sp|P0AFG0|NUSG_ECOLI Transcription termination/antitermination protein NusG OS=Escherichia coli (strain K12) GN=nusG PE=1 SV=2	None	PHDFRYIIKVSTSGNIVWAAYYFIZLENTTGPZRVLOISEWBHAWSQWNYYTRFRSRQFHSBAPFWFGMLZCDR	Truncation at C-Terminal Side	74	0.032468	9186.958870	0	5	1.0838	2.42043e-99
BW_20_1_111106004325_cidetd_msdeconv2096.txt	ZZZ_sp|P0A7E5|PYRG_ECOLI CTP synthase OS=Escherichia coli (strain K12) GN=pyrG PE=1 SV=2	None	YTWTUDUIQKRDPWSEDZYYITOMWOMMRANFPOIMGPVSCWTOOIFNUFMQSHHZNRDGMECPYAFC	Truncation at N-Terminal Side	477	0.033333	9185.885199	0	5	1.0528	1.54253e-91
BW_20_1_111106004325_cidetd_msdeconv2098.txt	ZZZ_sp|P64592|YHAI_ECOLI Inner membrane protein YhaI OS=Escherichia coli (strain K12) GN=yhaI PE=1 SV=1	None	KMOFCOCLKCIIINWHRTHNLVGPSMWYFEBITIHYMDTWMYKCYYPWTUFRUIQDADDKKODOFLKGA	Truncation at N-Terminal Side	49	0.033333	9185.754101	0	5	1.1758	2.36232e-92
BW_20_1_111106004325_cidetd_msdeconv2100.txt	YYY_sp|P37590|PMRD_ECOLI Signal transduction protein PmrD OS=Escherichia coli (strain K12) GN=pmrD PE=1 SV=2	None	DCSNPTWDLNBQVIPWFSFTGVQGKPTFMNSIKUZQQGVTYVVLLCWUTRDKZWFIBBCGSLIQQETOKLWQKVUIEEGCUKBCBGGD	No Truncation	-1	0.035088	10487.040342	0	6	1.392	1.43651e-114
BW_20_1_111106004325_cidetd_msdeconv2102.txt	ZZZ_sp|Q46798|YGER_ECOLI Uncharacterized lipoprotein YgeR OS=Escherichia coli (strain K12) GN=ygeR PE=3 SV=2	None	BBKTRYIEIFOOEPNPRRGMMVQTBTGZBLNKPQHWTGAZKZYCRMUHZUFZCBSZDZAQZZVFYECHNSKQF	Truncation at C-Terminal Side	73	0.038961	9185.996931	0	6	1.1736	1.38785e-99
BW_20_1_111106004325_cidetd_msdeconv2104.txt	YYY_sp|P26608|FLIS_ECOLI Flagellar secretion chaperone FliS OS=Escherichia coli (strain K12) GN=fliS PE=3 SV=1	None	ZOGPBSSBDERABHEUFIMVZEUKTQUHHRNLFWFARVYFZERMRPQTGTWZNRLRIKZYNLYTZBDSISFIDTEQQQPRUVMRYDPFUQNKWINGHHBCPEVAKASBUQBCGUIBDIBHVFRGCPHEDGTWBLAE	No Truncation	-1	0.017921	16783.043541	0	5	4.8295	1.62563e-174
BW_20_1_111106004325_cidetd_msdeconv2106.txt	ZZZ_sp|P0AAS7|YBCJ_ECOLI Uncharacterized protein YbcJ OS=Escherichia coli (strain K12) GN=ybcJ PE=1 SV=1	None	WRYKHAUMGSFLUIGTMZASMRUUBHMSHBHZNOLMZOQAHYGNALGOAYCWKYCKUTHLCQZCKKSQCT	No Truncation	-1	0.046875	8900.562345	0	6	1.3711	7.66881e-91
BW_20_1_111106004325_cidetd_msdeconv2108.txt	ZZZ_sp|P76234|YEAE_ECOLI Uncharacterized protein YeaE OS=Escherichia coli (strain K12) GN=yeaE PE=4 SV=1	None	ITKZHZFEAYUSGVOWIDHZUTAVDQMMAQSHTUTLYPUYKRORGWOPKEFLFYSHVIOQIZBM	Truncation at N-Terminal Side	220	0.035461	8481.270207	0	4	2.031	2.32644e-86
BW_20_1_111106004325_cidetd_msdeconv2110.txt	YYY_sp|P76217|ASTD_ECOLI N-succinylglutamate 5-semialdehyde dehydrogenase OS=Escherichia coli (strain K12) GN=astD PE=1 SV=1	None	HFSRSIOIYLCVAFDHGSQZHLMWOLLYOKOZTCKTEIFAELRMDUBCVRNPUANKBSTSCHVRFAGSLYCAPFTSKFNUTILZWSFBCGDIRCWMNBDAGTYABROFWMPH	Truncation at C-Terminal Side	112	0.032051	13987.329529	0	7	1.1184	9.88287e-148
BW_20_1_111106004325_cidetd_msdeconv2112.txt	XXX_sp|P32108|YIBI_ECOLI Uncharacterized protein YibI OS=Escherichia coli (strain K12) GN=yibI PE=4 SV=1	None	LCSBCEGKNPMBTWLLZUNEQBMCVNATSHDIMRTRMAYLKKBQEDFRTEMEGHVPMSSBATYTYCWIGZAFGCPQUDRBHYKETLFWENNPWTOEVAYOAADSDAEBZYGSABACOHKI	No Truncation	-1	0.028761	14411.709436	0	6	1.1918	7.6613e-144
BW_20_1_111106004325_cidetd_msdeconv2114.txt	YYY_sp|P09153|TFAE_ECOLI Prophage tail fiber assembly protein homolog TfaE OS=Escherichia coli (strain K12) GN=tfaE PE=1 SV=2	None	QQWNUTAMQQIORCFKICQYCQSQPLVDTQUZTKLNIMEEZKHGOSKCPDWQUEKSBNSFKPQGMTQB	Truncation at C-Terminal Side	68	0.046512	8478.638224	0	6	2.9032	1.41654e-90
BW_20_1_111106004325_cidetd_msdeconv2116.txt	ZZZ_sp|P0A7J0|RIBB_ECOLI 34-dihydroxy-2-butanone 4-phosphate synthase OS=Escherichia coli (strain K12) GN=ribB PE=1 SV=1	None	TFVVWNNPBOKHFLHELRAUYOFKQZKCZBAYPIHTESPVIOEHAMVOEQLIAIVHNEPGYTAEDFP	Truncation at N-Terminal Side	150	0.022388	8479.156888	0	3	1.2343	8.77159e-89
BW_20_1_111106004325_cidetd_msdeconv2120.txt	XXX_sp|P64562|YQFE_ECOLI Putative uncharacterized protein YqfE OS=Escherichia coli (strain K12) GN=yqfE PE=5 SV=1	None	GQIURTGAHAKZWYZQTSZDRPFMLNQNZKZAGHLYGLIHGTMEBOZGMUQHTLNRZHDHPMKAYDKTGHNMASWM	No Truncation	-1	0.019481	9109.019426	0	3	1.1096	6.8071e-93
BW_20_1_111106004325_cidetd_msdeconv2122.txt	XXX_sp|P0AFE8|NUOM_ECOLI NADH-quinone oxidoreductase subunit M OS=Escherichia coli (strain K12) GN=nuoM PE=1 SV=1	None	UWERKCHIYGOPYQIOHQMOLCRIWWAFKCCTKRRSMQSTANGUDKTEFDTVPQHCLPWKTCEOHQNTFACUBZDCNLRKQLWHZSRLTLYNAMGMSRN	Truncation at N-Terminal Side	410	0.035377	12662.204434	0	7	5.3918	3.46216e-134
BW_20_1_111106004325_cidetd_msdeconv2124.txt	YYY_sp|P31060|MODF_ECOLI Putative molybdenum transport ATP-binding protein ModF OS=Escherichia coli (strain K12) GN=modF PE=3 SV=2	None	PFVIWNMSWZZOBHTLNELIATGZMLKRNIEHMDKOEVLZAOOWKEQBVKDQHKCYFPYHNWSCTYZWNTARUEAIUBSFPNSRZYZEIZGHUYIPPASKEOALMHOLFKCINBZTQCRRASKIZZNQCGITUMLLQMSQYWYHDCPUMVQUVCZPQIVZEYNBKLUIKLEZEMMATCDUYULZZ	Truncation at N-Terminal Side	305	0.025070	23514.684182	0	9	0.87416	1.80822e-253
BW_20_1_111106004325_cidetd_msdeconv2126.txt	ZZZ_sp|P0AED5|UVRY_ECOLI Response regulator UvrY OS=Escherichia coli (strain K12) GN=uvrY PE=1 SV=1	None	VKPILEYITGRGKMCKNADZGESQHTOGKHKIMWOUSDIMUEFBZHPSLGWLVEMHUWEGOELOYUZUUZUCUVTVCVOELGIAMRTUIYEABBMAHKM	Truncation at C-Terminal Side	99	0.047393	12645.614637	0	10	5.7957	2.66945e-133
BW_20_1_111106004325_cidetd_msdeconv2128.txt	YYY_sp|P64602|MLAB_ECOLI Probable phospholipid ABC transporter-binding protein MlaB OS=Escherichia coli (strain K12) GN=mlaB PE=1 SV=1	None	UPVYIRUGPAYZZKQCHKZDEVOOIINMCBLQZKVBQBHIPGTQLGVQITUDOOYAVGSFOSFPDZSTIFBSUBIYDLUQLBHHRVWIGBFPCMEFO	No Truncation	-1	0.028436	12343.507630	0	6	4.5301	9.16875e-132
BW_20_1_111106004325_cidetd_msdeconv2130.txt	ZZZ_sp|P0AED5|UVRY_ECOLI Response regulator UvrY OS=Escherichia coli (strain K12) GN=uvrY PE=1 SV=1	None	VKPILEYITGRGKMCKNADZGESQHTOGKHKIMWOUSDIMUEFBZHPSLGWLVEMHUWEGOELOYUZUUZUCUVTVCVOELGIAMRTUIYEABBMAHKM	Truncation at C-Terminal Side	99	0.042654	12645.614637	0	9	2.0881	2.66945e-133
BW_20_1_111106004325_cidetd_msdeconv2132.txt	ZZZ_sp|P52006|NUDI_ECOLI Nucleoside triphosphatase NudI OS=Escherichia coli (strain K12) GN=nudI PE=1 SV=2	None	DDYLNSAOTHALTGKUTQGDHLMZLMOHQYISGWONWVZSMHLFEVVBOUCKVIAYEQQWHIFSRFVMLOQDRKEGWULWCREAPFUDVPWZOEGYWHTGKNUGESML	Truncation at C-Terminal Side	108	0.023707	13988.209740	0	5	1.0717	4.68023e-147
BW_20_1_111106004325_cidetd_msdeconv2134.txt	XXX_sp|P0ADF8|ILVN_ECOLI Acetolactate synthase isozyme 1 small subunit OS=Escherichia coli (strain K12) GN=ilvN PE=1 SV=1	M_Acetylation	MKAHCROOIDUYKUDDURUMULCIUIAYBIOHAAIRWMBNHYZIDNDHORIPNWEKWQPWIPAIVPOWITBHUFLTFGMDHIGYFDYBONWBQFKP	No Truncation	-1	0.024876	13056.598556	0	4	1.701	2.7967e-122
BW_20_1_111106004325_cidetd_msdeconv2136.txt	ZZZ_sp|P0AED5|UVRY_ECOLI Response regulator UvrY OS=Escherichia coli (strain K12) GN=uvrY PE=1 SV=1	None	VKPILEYITGRGKMCKNADZGESQHTOGKHKIMWOUSDIMUEFBZHPSLGWLVEMHUWEGOELOYUZUUZUCUVTVCVOELGIAMRTUIYEABBMAHKM	Truncation at C-Terminal Side	99	0.049020	12645.614637	0	10	2.3902	2.66945e-133
BW_20_1_111106004325_cidetd_msdeconv2138.txt	ZZZ_sp|P0AED5|UVRY_ECOLI Response regulator UvrY OS=Escherichia coli (strain K12) GN=uvrY PE=1 SV=1	None	VKPILEYITGRGKMCKNADZGESQHTOGKHKIMWOUSDIMUEFBZHPSLGWLVEMHUWEGOELOYUZUUZUCUVTVCVOELGIAMRTUIYEABBMAHKM	Truncation at C-Terminal Side	99	0.051724	12645.614637	0	10	9.4315	2.66945e-133
BW_20_1_111106004325_cidetd_msdeconv2140.txt	XXX_sp|P76549|YFFR_ECOLI Uncharacterized protein YffR OS=Escherichia coli (strain K12) GN=yffR PE=3 SV=1	None	YABOBVGIFVQVZBSDKYDGQOBBUTAWPFOCKQESBDIIDNNIAUFWGOQTKOHSLRQKIYDKNARKGFIGAOATSBBMOPYCPAFRRVNGDISOSRHD	Truncation at C-Terminal Side	100	0.045673	12649.565061	0	9	2.3544	1.05728e-133
BW_20_1_111106004325_cidetd_msdeconv2142.txt	YYY_sp|P09836|UHPC_ECOLI Membrane sensor protein UhpC OS=Escherichia coli (strain K12) GN=uhpC PE=1 SV=3	None	QIWVACKQEKUOONBUDZARUFLPYDIAMKEBDTUZHEATPZNAOFWVGAFQYRGOALZOIEOWGUIZTINQ	Truncation at N-Terminal Side	367	0.031447	9529.681900	0	4	1.1941	7.20612e-96
BW_20_1_111106004325_cidetd_msdeconv2144.txt	YYY_sp|P62552|CCDA_ECOLI Antitoxin CcdA OS=Escherichia coli (strain K12) GN=ccdA PE=1 SV=1	None	ELLYHNZRNLYHMDPOUUCNALAPWKIGUHMMLKALOHCOSTFGDWGWGQMZMVLDHPROMHEECIOOLSUA	No Truncation	-1	0.031447	9510.176727	0	5	1.236	1.17878e-95
BW_20_1_111106004325_cidetd_msdeconv2146.txt	ZZZ_sp|P39354|YJHD_ECOLI Putative uncharacterized protein YjhD OS=Escherichia coli (strain K12) GN=yjhD PE=5 SV=2	None	TDCNOVWHDYLPOIISSMVVRGKTSHOKBHGSPDHFKETODYKLBMSGMIZHKCRGNBZRSHSHHIIMGWEIOGQT	No Truncation	-1	0.034591	9501.155680	0	5	1.1893	2.04117e-99
BW_20_1_111106004325_cidetd_msdeconv2148.txt	YYY_sp|A5A605|YKFM_ECOLI Uncharacterized protein YkfM OS=Escherichia coli (strain K12) GN=ykfM PE=4 SV=1	None	KONZZVGOZFEKCSZYGFMLGDHCWGBNVYBMPHMWQSBTDHMDTMGGYCSTVFTOCGZYDRLYFLWITDSPGUYYQGUZSSEMFASCKBUFGAPTTQDWKETKMVUFNHEKYWDADOICBPMLAAWVEQNGQYFSEKGZQBBTUMUIWITGICWPREG	No Truncation	-1	0.023585	19450.928783	0	7	75.5097	1.067e-217
BW_20_1_111106004325_cidetd_msdeconv2150.txt	ZZZ_sp|P39354|YJHD_ECOLI Putative uncharacterized protein YjhD OS=Escherichia coli (strain K12) GN=yjhD PE=5 SV=2	None	TDCNOVWHDYLPOIISSMVVRGKTSHOKBHGSPDHFKETODYKLBMSGMIZHKCRGNBZRSHSHHIIMGWEIOGQT	No Truncation	-1	0.031447	9501.155680	0	5	1.4259	1.07282e-95
BW_20_1_111106004325_cidetd_msdeconv2152.txt	YYY_sp|P77182|MNMC_ECOLI tRNA 5-methylaminomethyl-2-thiouridine biosynthesis bifunctional protein MnmC OS=Escherichia coli (strain K12) GN=mnmC PE=1 SV=2	None	YKRWKWBZLRAAOQPTNYCNLIFOWKULFAORCRCQOWPFEUVPNHQCQFRPMDIWZVSPNAIDQCKFISKP	Truncation at N-Terminal Side	596	0.031447	9531.062281	0	5	1.3	3.71665e-96
BW_20_1_111106004325_cidetd_msdeconv2154.txt	ZZZ_sp|P0AD24|YEJL_ECOLI UPF0352 protein YejL OS=Escherichia coli (strain K12) GN=yejL PE=1 SV=1	None	BWLFBUFRBMMQFWQSAQQSVPCZATZNGBZSEKDFEBBQRRBWEOHAUCSCKDPRODQDALVILHEOKFNNRVQ	No Truncation	-1	0.031447	9561.216396	0	5	1.1767	1.28694e-100
BW_20_1_111106004325_cidetd_msdeconv2156.txt	ZZZ_sp|P0AE60|CEDA_ECOLI Cell division activator CedA OS=Escherichia coli (strain K12) GN=cedA PE=1 SV=2	None	UITSHETVKUUVEBZTBTAECIGFBSYPFKYVEIWAMBTBMYTAMLBDNWNQIQYCTBZYAFQUCZGECZCAQMCVEMAH	No Truncation	-1	0.033784	9552.072667	0	5	1.2017	5.78668e-105
BW_20_1_111106004325_cidetd_msdeconv2158.txt	ZZZ_sp|P55138|YGCE_ECOLI Uncharacterized sugar kinase YgcE OS=Escherichia coli (strain K12) GN=ygcE PE=3 SV=2	None	WDPTNACSYPLUFSVSHCSOEYNIYKKOIVVCLWABTHQLDMQASMOIFPRRCTCFCFEUHLBVENSMROTHVASP	Truncation at N-Terminal Side	416	0.040881	9527.302181	0	6	1.345	1.43137e-102
BW_20_1_111106004325_cidetd_msdeconv2160.txt	ZZZ_sp|P0ADA7|OSMB_ECOLI Osmotically-inducible lipoprotein B OS=Escherichia coli (strain K12) GN=osmB PE=2 SV=1	None	QFRTMIQGCQYPFZNSKZEYYSYRLQGDRWMDFKOMBFEQGHAQFHYRGQOHLVLMOIKVMOPOWALLRVBP	No Truncation	-1	0.028302	9560.784940	0	4	1.6016	1.78489e-95
BW_20_1_111106004325_cidetd_msdeconv2162.txt	YYY_sp|P0AA31|YEDF_ECOLI Putative sulfur carrier protein YedF OS=Escherichia coli (strain K12) GN=yedF PE=1 SV=1	None	OLUGYETQCAFNSAFFMFNNLCUATEDLOYNBFGIBMRIFIEQZTKNLMTBUGNVOUHNMQSWETSIHSHTVQUHTA	No Truncation	-1	0.025157	9612.906375	0	4	1.1016	7.4785e-102
BW_20_1_111106004325_cidetd_msdeconv2164.txt	XXX_sp|P0A9H3|LDCI_ECOLI Inducible lysine decarboxylase OS=Escherichia coli (strain K12) GN=cadA PE=1 SV=1	None	HWSCCEIALKBLZKEWCWEZCEMUADIHNKDROKINLMGQNYRYLKPNBTTKKZWZRMAMEVEOVTNZWIVOPGG	Truncation at C-Terminal Side	75	0.031447	9528.996913	0	5	1.4227	4.33175e-101
BW_20_1_111106004325_cidetd_msdeconv2166.txt	YYY_sp|P0AE30|ARTM_ECOLI Arginine ABC transporter permease protein ArtM OS=Escherichia coli (strain K12) GN=artM PE=1 SV=1	None	FFGTHPECHFWYAPBLNVQGWTOWIIPCKEUSRWUOACNYVYZIHTFZYIIRSUPC	Truncation at N-Terminal Side	166	0.033058	7267.616814	0	4	1.338	7.29557e-72
BW_20_1_111106004325_cidetd_msdeconv2168.txt	YYY_sp|P15043|RECQ_ECOLI ATP-dependent DNA helicase RecQ OS=Escherichia coli (strain K12) GN=recQ PE=1 SV=5	None	QGRUHQITGSSKQMZZYWZHDKOCRKEGRKKKCAYYCMYCQMHVMFCBMSVLAZYUWTWFTVBCCPUTFGIBWCPWFSHPAIRUCDAKLDBBZYAOQDTBPNFRWODMVWARDEIZMSDYMPRBLFPOAIQIYHDBNQZMEZMSTPPTICBNPSHCPQVQPFGUNSROTPEHEEEKQTUIQKRNGTWUEZFFBNNQRSUWNZMIGGLDZPKANLTZIKVKBYLWRUULYKUUWFHSSBARGKPUNOSLQVKZQUBPWOYRQZYYUPPEGBDEGSCZORUIIVPVASQZPFFGKGLBSPOADOQRQMORERSCIMUUKTNNNWMDYAPNIAEGAVIFVPLNODBQRBFVTGTNL	Truncation at N-Terminal Side	256	0.015453	44366.485799	0	7	12.6443	4.94066e-324
BW_20_1_111106004325_cidetd_msdeconv2170.txt	XXX_sp|P25737|LYSP_ECOLI Lysine-specific permease OS=Escherichia coli (strain K12) GN=lysP PE=1 SV=5	None	TDHESLWQLNZRMBCVZMIWNZABMIFFWRFZBENYECWPYPODZETZVEOVCISDPCPQZNCQBYMDWEFUKFDBDCZQBLNDVOVCTVMNUOHHZKCFQFVFTENR	Truncation at C-Terminal Side	108	0.034188	13988.383001	0	8	1.0566	1.73415e-144
BW_20_1_111106004325_cidetd_msdeconv2172.txt	YYY_sp|P0AF45|YJBE_ECOLI Uncharacterized protein YjbE OS=Escherichia coli (strain K12) GN=yjbE PE=3 SV=1	None	ARLMWWNTBPGTWVDSUBBCLKUPCEQCEIHSYCRZDHWGZAYVBALWBNDFGLKBGUOVCTNMGRVDUPZSQKSUSGMU	No Truncation	-1	0.032468	9661.114738	0	5	1.0292	2.65983e-109
BW_20_1_111106004325_cidetd_msdeconv2174.txt	XXX_sp|P0A734|MINE_ECOLI Cell division topological specificity factor OS=Escherichia coli (strain K12) GN=minE PE=1 SV=1	None	GKTOYGZQFPFBFQTEHAREFWCMCSRRNEDMRLRVQGHUTZQOHQRQQNBLTOSSQBVOZWNFWWVNAZWFNDKEMVOMSOPHCRHE	No Truncation	-1	0.029101	11770.938588	0	5	1.2077	6.25574e-110
BW_20_1_111106004325_cidetd_msdeconv2176.txt	XXX_sp|P0ACV8|YMJA_ECOLI Uncharacterized protein YmjA OS=Escherichia coli (strain K12) GN=ymjA PE=4 SV=1	None	QFYUUZZYZSUBYPDBGRTKOMVLKRPQHEUHLHAZUDOWGBMVBPNSRYTOLNCKRYFRRYMMNRTCQOCNEWDFDICFQ	No Truncation	-1	0.034392	10909.504550	0	6	1.573	1.06418e-110
BW_20_1_111106004325_cidetd_msdeconv2178.txt	XXX_sp|P0ACE3|HHA_ECOLI Hemolysin expression-modulating protein Hha OS=Escherichia coli (strain K12) GN=hha PE=1 SV=1	None	SEVFTRTONFGEIQELMDWBDZHRHBAPVNWFHBEPEMBWVPMQOCLNRWIWQACANBYUPABFMLDFHNVF	No Truncation	-1	0.031646	9160.527438	0	5	3.7436	5.16437e-96
BW_20_1_111106004325_cidetd_msdeconv218.txt	YYY_sp|P27247|PLSX_ECOLI Phosphate acyltransferase OS=Escherichia coli (strain K12) GN=plsX PE=1 SV=2	None	OAAVMAMZWFGVMNGHRLZQECI	Truncation at N-Terminal Side	333	0.022222	2775.311750	0	1	1.0041	7.98839e-23
BW_20_1_111106004325_cidetd_msdeconv2180.txt	YYY_sp|P30745|MOAA_ECOLI GTP 3'8-cyclase OS=Escherichia coli (strain K12) GN=moaA PE=1 SV=1	None	BKOIIDPBLTPFNLMKGOFNMFIHDVEQINCRDKKKKSVVOGQLQTUINKFZOSVDWZUFMMCFDQDREVOVKFBEGEALWKRAVQRH	Truncation at N-Terminal Side	241	0.031746	11313.066646	0	6	1.8683	2.37981e-117
BW_20_1_111106004325_cidetd_msdeconv2182.txt	ZZZ_sp|P16687|PHNI_ECOLI Alpha-D-ribose 1-methylphosphonate 5-triphosphate synthase subunit PhnI OS=Escherichia coli (strain K12) GN=phnI PE=1 SV=2	None	IHUALMYQLZKLOWCWOALDDZTNUWSDSQSZOSQYHQAHPGIRHMTWIDTSPSTUKWFVZVFVYGTACAPTOMGWHWPWPEU	Truncation at C-Terminal Side	83	0.039326	10641.602917	0	7	3.0911	1.25227e-111
BW_20_1_111106004325_cidetd_msdeconv2184.txt	YYY_sp|P33224|AIDB_ECOLI Putative acyl-CoA dehydrogenase AidB OS=Escherichia coli (strain K12) GN=aidB PE=1 SV=3	None	IMENQQIHMCSLCYOAACVBSTAWYIYUINDVLLESZSCDEFQCWFTBLNYRPGFHTKEFNRZKCKTDRYPUTVASSQ	Truncation at N-Terminal Side	463	0.034810	9474.100256	0	5	1.2874	4.77049e-94
BW_20_1_111106004325_cidetd_msdeconv2186.txt	ZZZ_sp|P77433|YKGG_ECOLI Uncharacterized protein YkgG OS=Escherichia coli (strain K12) GN=ykgG PE=3 SV=2	None	UNWFAPRNZZSDBDBZADVHLKTPFCQOOBMQANEKKLZLEHGWOTOPWIZVUQVCAINLHMQGTLKPWKLGSOTZCHBCEMPTA	Truncation at N-Terminal Side	146	0.038462	10642.906016	0	6	1.5168	2.43598e-105
BW_20_1_111106004325_cidetd_msdeconv2188.txt	XXX_sp|P76156|YDFO_ECOLI Uncharacterized protein YdfO OS=Escherichia coli (strain K12) GN=ydfO PE=1 SV=2	None	LBLDDKSNNPWDYQNYLNYTUKPLZPZTOOACOIDVWUBRVSCMDGBYMWCPWITVRZBNGVYLMRZTRKLLVGB	Truncation at N-Terminal Side	61	0.039735	9473.836836	0	6	1.3406	5.37294e-99
BW_20_1_111106004325_cidetd_msdeconv2190.txt	YYY_sp|P0AE30|ARTM_ECOLI Arginine ABC transporter permease protein ArtM OS=Escherichia coli (strain K12) GN=artM PE=1 SV=1	None	FFGTHPECHFWYAPBLNVQGWTOWIIPCKEUSRWUOACNYVYZIHTFZYIIRSUPC	Truncation at N-Terminal Side	166	0.025862	7267.616814	0	3	1.244	1.96338e-74
BW_20_1_111106004325_cidetd_msdeconv2192.txt	YYY_sp|P0AAZ4|RARA_ECOLI Replication-associated recombination protein A OS=Escherichia coli (strain K12) GN=rarA PE=1 SV=1	None	PMMLUHAYHVGHFGLHMDBLRRDHDUNDGNWNIQLKOETWUZYIICVOFHFTGEDEUITIZBYYANEGSROWCFYKGOSCNRFCUNKYRPRUQHZVUZYWETDHAYUIVOOHQYAHTUKRWQTFVSWKCMTZTWKEUMIKHWPWAAATKWCLUPOBIWPTKRVOPCWBPRHINPRMNAHLNFOPSHFAVUYQOMHILFYMRNSHDLDDECIFYUUIETLMBIYHMALUNBKATPAPSZOAUTLSZOKTIKZCICVNUECKOVFSPENINYMWSWZWGTGSSMHQOCNTOUGGPWKSBOBECTVWGSDIOSMFRQBPOFEVOPQARLAWABTQWCTCTVYMZPGNZKDLLVQGDGATERBVYGDCUOWLVGCBFYKDICWHWPGPV	Truncation at C-Terminal Side	385	0.026846	49547.004482	0	12	0.56725	4.94066e-324
BW_20_1_111106004325_cidetd_msdeconv2194.txt	XXX_sp|P77658|YNAA_ECOLI Putative uncharacterized protein YnaA OS=Escherichia coli (strain K12) GN=ynaA PE=5 SV=1	None	AATZDKIPVHKLHEUGLRLQSUROQGGAZFDNASWMUDPZCKWZYCDLFMPOFHSRAARQYZCOQBHGOUHDCGDPKMDIENVYRUGVEOGFDZFHYDKFUOZSWMWZQLEMQPKNRSRQGLKPBAGPZAQCLD	Truncation at C-Terminal Side	134	0.026690	16854.792253	0	7	1.6658	7.75598e-182
BW_20_1_111106004325_cidetd_msdeconv2196.txt	YYY_sp|P77206|YAFZ_ECOLI UPF0380 protein YafZ OS=Escherichia coli (strain K12) GN=yafZ PE=3 SV=2	None	ZTEDKYHNSYASMTVUSSRBQUBGDOSRIYMZZZVIDAPYBWOLFRAPCPFFNWAAFAB	Truncation at C-Terminal Side	59	0.048780	7329.145271	0	6	1.8488	3.13979e-80
BW_20_1_111106004325_cidetd_msdeconv2198.txt	ZZZ_sp|P24232|HMP_ECOLI Flavohemoprotein OS=Escherichia coli (strain K12) GN=hmp PE=1 SV=1	None	ZFKPOSMWZOOIBLWLTYTRDSUMSUDDYWKOEIZHIVTLLFHLWRMCWDPCEHHTMRFRUERMTPZLQOLANPPYTDNWRUEUYFLMMYLYBDPUPAQDKWURSPGQHKCLUWBZIEZROLUR	Truncation at N-Terminal Side	272	0.026978	16856.654342	0	7	1.7666	1.48954e-166
BW_20_1_111106004325_cidetd_msdeconv2200.txt	ZZZ_sp|P33919|RADD_ECOLI Putative DNA repair helicase RadD OS=Escherichia coli (strain K12) GN=radD PE=1 SV=2	None	TWECAHVIMYAQUNZVFIBOPAVQYYACEWVOFWQHMIITAWEZBFDKSAQMZYHEFZAKFBGCAYDSRYFNEBULULHYZLZKVDIKSOIGMVWNZWIDYPICYAQESKGDIBDUMWETBGSHKGDYLWTYO	Truncation at C-Terminal Side	133	0.030249	16856.819677	0	8	2.1762	1.1819e-181
BW_20_1_111106004325_cidetd_msdeconv2202.txt	XXX_sp|P37683|YIAV_ECOLI Inner membrane protein YiaV OS=Escherichia coli (strain K12) GN=yiaV PE=1 SV=1	None	TMDQZSEGOFWCBTZUTQFTTAAPIEGAIZFMSGFYWQYIQRLHBGEEPTKDDEENMOSSQHFEZHGESTMVUNPDDHWTZIEUFLUWVMCQSYMIOFNYQGCYBTPRPOLYTEVWCQTNSIFCZTCVDGAVEVGNW	Truncation at N-Terminal Side	241	0.030249	16857.503587	0	8	1.2875	2.55472e-186
BW_20_1_111106004325_cidetd_msdeconv2204.txt	YYY_sp|P76038|PUUD_ECOLI Gamma-glutamyl-gamma-aminobutyrate hydrolase PuuD OS=Escherichia coli (strain K12) GN=puuD PE=1 SV=2	None	KHWDMRMNNKPWHLTTWKLAOZLOOHBPPKGDMPMYUPQTHLLFHQQYTQLGUBVAMCSRNKWQRUYUOQFGWCUHQOIYEPRIKEOLBWSSMOHFMROANQQZZVEDEBMMOKTKETVWMZTHOILLCSALFPZGZUTUENVWTOPBCZKBAMQWKBGIZOZWZERICVETZKWPOOCVQDQFFKFPBCYHREDVOLPKERETCWKFVFSIWRAQKFGEEOAHVHGHNEYIIPQDYDALSIFHETRHFAAGNR	No Truncation	-1	0.016158	33426.073276	0	9	1.6174	4.94066e-324
BW_20_1_111106004325_cidetd_msdeconv2206.txt	YYY_sp|P69425|TATB_ECOLI Sec-independent protein translocase protein TatB OS=Escherichia coli (strain K12) GN=tatB PE=1 SV=1	None	YGRESLLAVNLLGKARYVMCLAPAVEGZHDATFPFFLLPFUTPWQEDSRGONFWLEFZOD	Truncation at N-Terminal Side	111	0.044248	7269.510358	0	5	1.3268	3.12763e-78
BW_20_1_111106004325_cidetd_msdeconv2210.txt	XXX_sp|P25737|LYSP_ECOLI Lysine-specific permease OS=Escherichia coli (strain K12) GN=lysP PE=1 SV=5	None	TDHESLWQLNZRMBCVZMIWNZABMIFFWRFZBENYECWPYPODZETZVEOVCISDPCPQZNCQBYMDWEFUKFDBDCZQBLNDVOVCTVMNUOHHZKCFQFVFTENR	Truncation at C-Terminal Side	108	0.025641	13988.383001	0	6	1.1277	1.73415e-144
BW_20_1_111106004325_cidetd_msdeconv2212.txt	YYY_sp|P0ADG7|IMDH_ECOLI Inosine-5'-monophosphate dehydrogenase OS=Escherichia coli (strain K12) GN=guaB PE=1 SV=1	None	RGVLMFDGYMEPADHIRYIFGGCMCUFEDNOCWULMBYRGGQHPLGDDWWCOQTHMEUDHODYTABPQFIUMWR	Truncation at N-Terminal Side	414	0.031250	9546.761912	0	5	1.1636	2.5158e-97
BW_20_1_111106004325_cidetd_msdeconv2214.txt	ZZZ_sp|P37672|DLGD_ECOLI 23-diketo-L-gulonate reductase OS=Escherichia coli (strain K12) GN=dlgD PE=1 SV=2	None	UQUYACQNTBVHOERHOTTAZWDVGIMBLNAGEBLS	Truncation at C-Terminal Side	36	0.053333	4463.855571	0	4	1.2449	9.33624e-49
BW_20_1_111106004325_cidetd_msdeconv2216.txt	ZZZ_sp|P37672|DLGD_ECOLI 23-diketo-L-gulonate reductase OS=Escherichia coli (strain K12) GN=dlgD PE=1 SV=2	None	UQUYACQNTBVHOERHOTTAZWDVGIMBLNAGEBLS	Truncation at C-Terminal Side	36	0.053333	4463.855571	0	4	1.1991	9.33624e-49
BW_20_1_111106004325_cidetd_msdeconv2220.txt	ZZZ_sp|P0ADK6|YIBA_ECOLI Protein YibA OS=Escherichia coli (strain K12) GN=yibA PE=1 SV=1	None	PDSDOYIDOTITQQKIHSVLYCDVSRKRCBUHUMVARMYMGDBMNGBQBNKRSBTKQKUKLBKSL	Truncation at C-Terminal Side	65	0.032520	8048.586924	0	4	1.1349	3.85432e-84
BW_20_1_111106004325_cidetd_msdeconv2222.txt	XXX_sp|P31665|RPNC_ECOLI Recombination-promoting nuclease RpnC OS=Escherichia coli (strain K12) GN=rpnC PE=3 SV=2	None	YWECGYCQBWZYVCOTDRTUDUSOPASDYYHOFTQOWUQBMFNSZBVCQKDTVGBVPNFGVGYVFBWVOKMPQKOQLETN	Truncation at N-Terminal Side	220	0.022727	10540.014004	0	4	1.0979	3.26003e-106
BW_20_1_111106004325_cidetd_msdeconv2224.txt	ZZZ_sp|P62620|ISPG_ECOLI 4-hydroxy-3-methylbut-2-en-1-yl diphosphate synthase (flavodoxin) OS=Escherichia coli (strain K12) GN=ispG PE=1 SV=1	None	LSMBRIVUVSNASPSPPGEUQRFSMWRHCGIDZPOQRODOECHOORWIUPUNYKIFMWYWVUDZTMHHNHMMWVUQHYSQSNVQDLTZRSGOSAQWMVRRAVWGFFGVVWYDFLFITLSWDBNNQGSRNUNBEYUSLHHKOGMUDIOSZVEDMGFSDAQCYPEELQYSTHDTNWNNHSCOUPHZPOSBFPLULHGIKCQMEYRBSIDHZHGNGEHZGZFRWONDAMMBKUHYFEOVNQIRPTSKETIPBNKKTCYZAWNEZTFNPOREBDPADIKONUQUWIVQQTWLAIASQUIHLYUVWHNLIEINLIPZACRMADYSEBLORYHYQVSOGEQELVTOQKUGFDDQVSPUBFZELPPZHTBZIILANFYP	No Truncation	-1	0.014049	47545.124574	0	11	403.6854	4.94066e-324
BW_20_1_111106004325_cidetd_msdeconv2226.txt	ZZZ_sp|P0A959|ALAA_ECOLI Glutamate-pyruvate aminotransferase AlaA OS=Escherichia coli (strain K12) GN=alaA PE=1 SV=1	None	LDPDYBRKVSYKHSCOLSLSMKRZLYAATEOKHNITAVQAAHGRMTDVHQTPUMMTUZOIDMLBVZDMAAUWZLVSKOULMKCSQLFREVZFFTTQNVOYWKVHTECSSWQPFOVMZKGVWGIQRWIPPLHIVIKCTMIGHGBGBSROUTVOTCGMAMPNKFDVQOCYOZVBSMSZBSLIKPKHNTEFMSTCZFEHUSPVWCIQZYGIIPSSNAVHPUUUZDQZKEGFCYGSNQPZUSMFLBZGQKWLTHKQQIYRLEGTOODMWHNMEFPRBQIATYSRTEREMAUELINMUIRSWEYP	Truncation at N-Terminal Side	105	0.021834	37392.779621	0	10	0.94883	4.94066e-324
BW_20_1_111106004325_cidetd_msdeconv2228.txt	YYY_sp|P0AG93|SECF_ECOLI Protein translocase subunit SecF OS=Escherichia coli (strain K12) GN=secF PE=1 SV=1	None	SSGTKNOEHNBBSNKNRKGWEHLDYPZZVFAGVIWDPHLECUVUCTEVGPMOHRCFNNLDSZAQILPDCWGPPROWYRTLOACTURZWNIWCKSUKVLZRFFLUMBQGMUGCTWIZFIZDCLVBAUTMATKTTFAGGASCPKZKWCOZQWTPOAPVNVRIKOYAQLGZGULVPONRKKTBETOACFZETYDITFSDOFAMNEBRGUKTHUGVOKRFAVVMSHHZQTQTCAECAAMIRZSPBTSDZHDCYOTZZPIMSIODOYRRTEGRUMFCNGQWESLSSIFGQPZUAGQMONORDLGQAKEZQLRDWTKWWRRDWSKOTDK	No Truncation	-1	0.018957	40520.762676	0	8	1.1488	7.90505e-323
BW_20_1_111106004325_cidetd_msdeconv2230.txt	YYY_sp|P77611|RSXC_ECOLI Electron transport complex subunit RsxC OS=Escherichia coli (strain K12) GN=rsxC PE=1 SV=1	None	CBAQOYSWUUDMZQSPZGDSKFEEKODKKRZBMWCKKFHDKDKOKEYBFZBHLQDGVKQQCWIRSNGBZMNBVAFABLPAYFDIHVSNK	Truncation at C-Terminal Side	89	0.037433	11192.011676	0	7	5.8218	2.47687e-119
BW_20_1_111106004325_cidetd_msdeconv2232.txt	ZZZ_sp|P0ADG1|ILVM_ECOLI Acetolactate synthase isozyme 2 small subunit OS=Escherichia coli (strain K12) GN=ilvM PE=1 SV=2	None	YRGZDQWKKPYOPIRVDHKRZPUMGUIZILVZMBOIVGWZWSKCTAQIKCATFYTAYLKPEINQOGKNWQEFOOUFKVIUYKLZUVL	No Truncation	-1	0.037433	11438.926145	0	7	3.9489	1.78417e-117
BW_20_1_111106004325_cidetd_msdeconv2234.txt	XXX_sp|P96329|PIFA_ECOLI Phage T7 exclusion protein OS=Escherichia coli (strain K12) GN=pifA PE=4 SV=2	None	OCVINMOHVKLULISOOSQPFSTPMQSADUNGKSULMYWMIHSFBTQZMCRECIWKHZVNSMURKSNRNFFSYLPTDFZDDMBFDIKG	Truncation at N-Terminal Side	653	0.032609	11192.382827	0	6	2.9074	1.04189e-119
BW_20_1_111106004325_cidetd_msdeconv2236.txt	YYY_sp|P77611|RSXC_ECOLI Electron transport complex subunit RsxC OS=Escherichia coli (strain K12) GN=rsxC PE=1 SV=1	None	CBAQOYSWUUDMZQSPZGDSKFEEKODKKRZBMWCKKFHDKDKOKEYBFZBHLQDGVKQQCWIRSNGBZMNBVAFABLPAYFDIHVSNK	Truncation at C-Terminal Side	89	0.037433	11192.011676	0	7	5.1868	2.47687e-119
BW_20_1_111106004325_cidetd_msdeconv2238.txt	XXX_sp|P96329|PIFA_ECOLI Phage T7 exclusion protein OS=Escherichia coli (strain K12) GN=pifA PE=4 SV=2	None	OCVINMOHVKLULISOOSQPFSTPMQSADUNGKSULMYWMIHSFBTQZMCRECIWKHZVNSMURKSNRNFFSYLPTDFZDDMBFDIKG	Truncation at N-Terminal Side	653	0.043956	11192.382827	0	7	6.6088	3.66346e-115
BW_20_1_111106004325_cidetd_msdeconv2240.txt	YYY_sp|P77611|RSXC_ECOLI Electron transport complex subunit RsxC OS=Escherichia coli (strain K12) GN=rsxC PE=1 SV=1	None	CBAQOYSWUUDMZQSPZGDSKFEEKODKKRZBMWCKKFHDKDKOKEYBFZBHLQDGVKQQCWIRSNGBZMNBVAFABLPAYFDIHVSNK	Truncation at C-Terminal Side	89	0.037634	11192.011676	0	7	2.696	2.47687e-119
BW_20_1_111106004325_cidetd_msdeconv2242.txt	ZZZ_sp|P33596|RECX_ECOLI Regulatory protein RecX OS=Escherichia coli (strain K12) GN=recX PE=1 SV=2	None	GTQOWUPLABFPDVDOCSTVWDYPIWYMRSQUKFRTIVUVMLOHPBOQZBIQDOKTBAUYLNMBQMMVCDNSAFAYBOYGUFKOICTTSWBZDDZVNSVULLYTSOPGEYBAFTWQLOZUYZBKYVKQZHCWSFEZRBLEYOOOQKFVZALILFUMNDQOSEYFUE	No Truncation	-1	0.019284	22208.667277	0	7	2.4352	1.72953e-225
BW_20_1_111106004325_cidetd_msdeconv2244.txt	YYY_sp|P76501|YFCR_ECOLI Uncharacterized fimbrial-like protein YfcR OS=Escherichia coli (strain K12) GN=yfcR PE=2 SV=1	None	YDNUTLQCOFZCDCMNVUYYYATLVWGDKFTYLFRBZRRZQNOFFSHLSQOHNUPKWQUKRQGLGMFYWKFFFFHZDPINONBCZFHIYDDSNPDQCKIEIZOFDNHCBKQTHTDSPHEONENLTVFQVMWIYKHONUFCRPPNMKLEPLGHCPZRYLVGYPKDKSIWOA	No Truncation	-1	0.022222	22159.995460	0	8	1.9266	1.88136e-231
BW_20_1_111106004325_cidetd_msdeconv2246.txt	XXX_sp|P0AD61|KPYK1_ECOLI Pyruvate kinase I OS=Escherichia coli (strain K12) GN=pykF PE=1 SV=1	None	LKGRZKSAEASCBVIADKZOEKGDRWLDAYYUYPCVGYGMGWQBHEPVFOWMTIBVFWIEPGSRCOFPOIDGGMMFAPNVQBWHAGUHWALM	Truncation at C-Terminal Side	92	0.042328	11296.134851	0	8	3.0784	1.24368e-125
BW_20_1_111106004325_cidetd_msdeconv2248.txt	YYY_sp|P10442|RNH2_ECOLI Ribonuclease HII OS=Escherichia coli (strain K12) GN=rnhB PE=1 SV=2	None	HIEMCLKWEKTSZURAFURAIBLYEZPVECWDPGAQYBLIDVFVLSEYVGASQUFZZHBWYOOVUOBKPDIKMYQEMGHDVBOGGBDHDVYHISMOOADOLBTHKIBWQAFZKOOQAIBWVCWSOINEACYVTEVGNBFBKWRAFNKCVSDINNPIUCRPLSVDYLRSGHZVVYYOG	Truncation at N-Terminal Side	21	0.022546	22590.900195	0	8	2.3668	3.66192e-231
BW_20_1_111106004325_cidetd_msdeconv2250.txt	YYY_sp|P26365|AMIB_ECOLI N-acetylmuramoyl-L-alanine amidase AmiB OS=Escherichia coli (strain K12) GN=amiB PE=1 SV=2	None	FRSETBHCMAZVNOWUGCRSQQVHSAEETCGTRWWLPBVPUMUWOZISUAEZPHWYBVUKVUCAKRDDWPZGEECERIGLYEPENMVVPLA	Truncation at N-Terminal Side	354	0.031746	11297.028513	0	6	3.439	1.70895e-114
BW_20_1_111106004325_cidetd_msdeconv2252.txt	ZZZ_sp|P0CF11|INSA5_ECOLI Insertion element IS1 5 protein InsA OS=Escherichia coli (strain K12) GN=insA5 PE=3 SV=1	None	OSHDTMNVFAIPDUCMBOWIRIDUWNSOVCBZEGHPZHZIPIUPEDVKKURZCGERTDKLGIULYOYQYSABSUPRCHPSCLEULHGPLTR	No Truncation	-1	0.031746	11491.241156	0	6	3.3042	2.72641e-124
BW_20_1_111106004325_cidetd_msdeconv2254.txt	ZZZ_sp|P0A7I7|RIBA_ECOLI GTP cyclohydrolase-2 OS=Escherichia coli (strain K12) GN=ribA PE=1 SV=1	None	VBNLBBFYQSNKVADMFLDWGGVZZLRHOUYFGYBTTZPRVZMFZTCIRMQHLUSDCNZTNCZIRWDBWTOSKNDLAMYBKRKDVAWMFQ	Truncation at C-Terminal Side	90	0.044974	11295.510461	0	8	1.9524	3.25009e-122
BW_20_1_111106004325_cidetd_msdeconv2256.txt	ZZZ_sp|P0AF32|NARV_ECOLI Respiratory nitrate reductase 2 gamma chain OS=Escherichia coli (strain K12) GN=narV PE=1 SV=1	None	ERSEARWLWVLLLIVAHLPKCNLADPWCQMAVCCNEVDVMGPWFTWREBUGZVKGYNOVOGMRRQIDZLYLHQZZVZVWYBKQDZAALTSQW	Truncation at N-Terminal Side	134	0.032258	11296.411168	0	6	1.9983	2.41705e-120
BW_20_1_111106004325_cidetd_msdeconv2258.txt	XXX_sp|P16095|SDHL_ECOLI L-serine dehydratase 1 OS=Escherichia coli (strain K12) GN=sdaA PE=1 SV=3	None	SACGSAWGNDHQAYEWHFQZKZZQCRDKGPGRFLDSPWNVNLCPVGBIESYCNHIQPQSLOUCWAZOVTQPZYLELZHEBOZOMGSMFEVRP	Truncation at N-Terminal Side	362	0.031746	11295.612878	0	6	1.4566	2.9701e-116
BW_20_1_111106004325_cidetd_msdeconv2260.txt	YYY_sp|P0A784|ORN_ECOLI Oligoribonuclease OS=Escherichia coli (strain K12) GN=orn PE=1 SV=2	None	VFCPPSYYHWVQIBRUUMPNWUYIIKVCBPEAEUVVVIOQHZULEBLKBPMMLKIHMQPLYERGCTKIRPIVGQAEVFNEGIUDHBUWHDMZMSGMKGMAHMFOUTMMTRLCQKNZBLKSWOLZQCPTHGMBITZKALQUAUAVYGANPYIMWNEYUYZYYDTATANHPHTPYTWEOWCNH	No Truncation	-1	0.018568	22624.940298	0	7	1.1114	8.50815e-233
BW_20_1_111106004325_cidetd_msdeconv2262.txt	XXX_sp|P0A6D5|YDIB_ECOLI Quinate/shikimate dehydrogenase OS=Escherichia coli (strain K12) GN=ydiB PE=1 SV=1	None	HMGRTRKVKTTGSTCLYBNAEIPPHSVQBVGQBZVFACSNUIQRKMDSNEOOUNICOGGAUUGCLQUWKRPLROYYLCVGRCQZBKUVWTSGKVYSIFARGTDVWRVIOTPSREGCH	Truncation at C-Terminal Side	117	0.029412	14277.408468	0	7	1.3749	4.92449e-159
BW_20_1_111106004325_cidetd_msdeconv2264.txt	YYY_sp|P45541|FRLC_ECOLI Fructoselysine 3-epimerase OS=Escherichia coli (strain K12) GN=frlC PE=1 SV=3	None	MNYODKMCKINEOPRYHIDLBBTEYRWPHPRWTYZNZFPIDVZKASSQOMIOCCSNVMFOFGTHDRKIARCVGUYWGBHKVTAVANUIOGVQBUMEHAOQYLZWKNWWC	Truncation at C-Terminal Side	109	0.029915	14275.553599	0	7	1.3346	2.1653e-151
BW_20_1_111106004325_cidetd_msdeconv2266.txt	YYY_sp|P45541|FRLC_ECOLI Fructoselysine 3-epimerase OS=Escherichia coli (strain K12) GN=frlC PE=1 SV=3	None	MNYODKMCKINEOPRYHIDLBBTEYRWPHPRWTYZNZFPIDVZKASSQOMIOCCSNVMFOFGTHDRKIARCVGUYWGBHKVTAVANUIOGVQBUMEHAOQYLZWKNWWC	Truncation at C-Terminal Side	109	0.029412	14275.553599	0	7	1.3012	2.1653e-151
BW_20_1_111106004325_cidetd_msdeconv2268.txt	ZZZ_sp|P10805|ENVY_ECOLI Porin thermoregulatory protein EnvY OS=Escherichia coli (strain K12) GN=envY PE=4 SV=2	None	ANDLDTKTLRANRZIQISVVHMYIQYPSRIHTBIMKWGWIBTPUBUZBLNIGNVBNELUAHRBTTYNHTDENKAQDPEFYQWYTRNDCQPKCAIEISNIWVOOVIESBKZYWHSGPS	Truncation at C-Terminal Side	117	0.033613	14273.552284	0	8	1.8757	5.93658e-159
BW_20_1_111106004325_cidetd_msdeconv2270.txt	YYY_sp|P21693|DBPA_ECOLI ATP-dependent RNA helicase DbpA OS=Escherichia coli (strain K12) GN=dbpA PE=1 SV=2	None	YQGFSSKRIWECRCQGKHHDDZWHTYIONLRAWLWWDGSOEZIHKZZMAEACRHBY	Truncation at C-Terminal Side	56	0.032787	7271.879795	0	4	1.3976	2.62977e-73
BW_20_1_111106004325_cidetd_msdeconv2272.txt	ZZZ_sp|P64471|YDHI_ECOLI Uncharacterized protein YdhI OS=Escherichia coli (strain K12) GN=ydhI PE=4 SV=1	None	MSCKWIFOOIVVAFUKIUMHMWHNSHKENFNWHFULIBQYAKGSBVSQUGNCKWMN	Truncation at C-Terminal Side	56	0.040984	7270.043947	0	5	1.5392	2.44957e-71
BW_20_1_111106004325_cidetd_msdeconv2274.txt	YYY_sp|Q46835|YGHG_ECOLI Uncharacterized lipoprotein YghG OS=Escherichia coli (strain K12) GN=yghG PE=3 SV=1	None	YVKMRYMQTZLMZBAQIWLSRFVNUYRBCGVDRKHQVIPZYYEBPUGRGQYRWYOV	Truncation at N-Terminal Side	80	0.040984	7269.322046	0	5	1.6562	1.04596e-74
BW_20_1_111106004325_cidetd_msdeconv2276.txt	XXX_sp|P0A9R2|ESSD_ECOLI Prophage lysis protein S homolog EssD OS=Escherichia coli (strain K12) GN=essD PE=3 SV=1	None	FARDPQRQCNKAIWWCWYUCNNTLWCDKTCBIQHSLYHKRWVEGBAUCWPSKNWEANE	Truncation at N-Terminal Side	13	0.034188	7268.026671	0	4	1.1027	1.02117e-75
BW_20_1_111106004325_cidetd_msdeconv2278.txt	YYY_sp|P26266|FEPE_ECOLI Ferric enterobactin transport protein FepE OS=Escherichia coli (strain K12) GN=fepE PE=1 SV=2	None	DYFLWVAOHKKVNTLNOEQMBALDSAEHUUEWNYLYSMNPSCIPIWKOFTWLYYP	Truncation at N-Terminal Side	322	0.045082	7271.810586	0	5	1.5279	8.01279e-73
BW_20_1_111106004325_cidetd_msdeconv2280.txt	ZZZ_sp|P0ACU5|FABR_ECOLI HTH-type transcriptional repressor FabR OS=Escherichia coli (strain K12) GN=fabR PE=1 SV=2	None	CPBVZPHQRVLEBDPOYHBEYCYSGOWPVMHGIULZOUPCYELONITPIPGSKASQAU	Truncation at N-Terminal Side	176	0.032520	7322.691824	0	4	1.1141	2.05765e-73
BW_20_1_111106004325_cidetd_msdeconv2282.txt	XXX_sp|P75718|REND_ECOLI Putative protein RenD OS=Escherichia coli (strain K12) GN=renD PE=5 SV=4	None	IDAKBNLNPZTTMDNIDYEVFSLVOLZMGNBZGTWYPOFKEAWTVIGTAAWQVHITQFUNU	No Truncation	-1	0.024590	7421.873111	0	3	1.2584	9.07077e-73
BW_20_1_111106004325_cidetd_msdeconv2286.txt	XXX_sp|P0ADC1|LPTE_ECOLI LPS-assembly lipoprotein LptE OS=Escherichia coli (strain K12) GN=lptE PE=1 SV=1	None	YOPLTCMAEDVCOBPBZZVURDBHLKFNKFZVIKOWQICHBEYYSCRERPDKVGSNK	Truncation at N-Terminal Side	136	0.032520	7322.911873	0	4	1.1398	8.27576e-74
BW_20_1_111106004325_cidetd_msdeconv2288.txt	XXX_sp|P0A6R3|FIS_ECOLI DNA-binding protein Fis OS=Escherichia coli (strain K12) GN=fis PE=1 SV=1	None	SCFOQYKAKSHIWEUOGNGZQENONCGWYBTLSYGMOPZKFKECMTSISAMPRNNVVGA	Truncation at N-Terminal Side	39	0.027027	7322.846618	0	3	1.0984	3.00045e-75
BW_20_1_111106004325_cidetd_msdeconv2292.txt	XXX_sp|P75718|REND_ECOLI Putative protein RenD OS=Escherichia coli (strain K12) GN=renD PE=5 SV=4	None	IDAKBNLNPZTTMDNIDYEVFSLVOLZMGNBZGTWYPOFKEAWTVIGTAAWQVHITQFUNU	No Truncation	-1	0.024590	7421.873111	0	3	1.136	4.95304e-63
BW_20_1_111106004325_cidetd_msdeconv2294.txt	YYY_sp|P0AGI4|XYLH_ECOLI Xylose transport system permease protein XylH OS=Escherichia coli (strain K12) GN=xylH PE=1 SV=1	None	TPVQVFRLOPCGDAVYDQBYCASNRRYOWSVCRTAGAZNSFPZFTEWUCFVPFDCSBMHSYFVPAHRETVNKWEHTRWRYMZODFQTIRWAZLFHFDSWQBZMKTIPMCBIBRHWGYOEQRIUVTUHEEQPKZRMPQIMTCDQKMVHFGUZMIYLIYQPMBUHMCSYOCNHVAHKRRNTTTDZNGLHHFZATMDZMBMMSILWSGFEDTLNWCCMYRYHHLBLGGQUSRMAKRQSIZGKKGEYZZOCMGZANIKBUBQIEZEMTWNOCAYCLHTYYFQBLIGMPTDZACVTYYGKVCNBWHSNVSOUGZONFTPCKEHCOCQTCWPPZNSYGMKWAYORPNIQPLKARWFSNHLRPZGYKFKESIFNSTIZOHEKBLFGDBFDUBFWTOVABR	No Truncation	-1	0.020602	49356.908577	0	13	0.90915	4.94066e-324
BW_20_1_111106004325_cidetd_msdeconv2296.txt	XXX_sp|P75788|YBIR_ECOLI Inner membrane protein YbiR OS=Escherichia coli (strain K12) GN=ybiR PE=1 SV=1	NME_Acetylation	KMVYBDMCKOCNGLCLTQBOFFPKOYBNBCFAHENMFMRPEAGMASVIPTRMULZYEFHDSMWZCYVMRZUKYKNLTFCAMQIC	Truncation at C-Terminal Side	84	0.033708	10604.073226	0	6	1.1556	2.02487e-114
BW_20_1_111106004325_cidetd_msdeconv2298.txt	XXX_sp|P42915|YRAJ_ECOLI Outer membrane usher protein YraJ OS=Escherichia coli (strain K12) GN=yraJ PE=2 SV=1	None	LCTIDCRIKEBUEUQYWOIDMGVEOBPDANCNPTLEYRSVYTAGZGZEVFYOMOWATDBGFKRMFFHMYNGIVWZDMASLBAEGYVCBZP	Truncation at N-Terminal Side	748	0.042781	11190.367421	0	8	2.8444	7.90817e-124
BW_20_1_111106004325_cidetd_msdeconv230.txt	XXX_sp|P52076|QSEB_ECOLI Transcriptional regulatory protein QseB OS=Escherichia coli (strain K12) GN=qseB PE=2 SV=1	None	DYNTCBDZTAWRUMVIORTNVUWEBN	Truncation at N-Terminal Side	193	0.034483	3436.817806	0	2	1.1095	1.80968e-28
BW_20_1_111106004325_cidetd_msdeconv2300.txt	XXX_sp|P18034|TRBA_ECOLI Protein TrbA OS=Escherichia coli (strain K12) GN=trbA PE=4 SV=1	None	OFMWVOFRPQNKWDTQRRQWBBGCAAGBICPOLMOZRIQNQEYDQPMMNGFQOZMBTESKZUNGACSKSOVVESFGQKODTQ	Truncation at C-Terminal Side	82	0.039326	10645.476443	0	7	1.1136	2.63953e-110
BW_20_1_111106004325_cidetd_msdeconv2302.txt	YYY_sp|P31441|ADEC_ECOLI Adenine deaminase OS=Escherichia coli (strain K12) GN=ade PE=1 SV=2	None	GAUOAHQUSWREFBDYVDBCRCWFBEMAAFMCZLCHTUQNNMRMCYCKPFUCTNAWRPBIAVZNPYULOSYVPH	Truncation at N-Terminal Side	514	0.038217	9380.556210	0	6	2.0961	4.96648e-101
BW_20_1_111106004325_cidetd_msdeconv2304.txt	ZZZ_sp|P77528|PEAD_ECOLI Putative uncharacterized protein PeaD OS=Escherichia coli (strain K12) GN=peaD PE=5 SV=2	None	GAZSSNNMKPEMEZPRLAUDVFQRYMAEIREABQTHVEDFYTMCNLNTGUNRUWNFGWYUFBZTYYVPBIQOQCMSGQ	No Truncation	-1	0.025478	9622.848372	0	4	1.6999	6.34945e-90
BW_20_1_111106004325_cidetd_msdeconv2306.txt	ZZZ_sp|P64474|YDHL_ECOLI Uncharacterized protein YdhL OS=Escherichia coli (strain K12) GN=ydhL PE=4 SV=2	None	FGISEYOUZMKDURYQNTKZDRHZTGUALYUFCIITPDMZDCMLCGVYTREVYNCHNWHDAUFDTPRHDPQSHDLUVBG	No Truncation	-1	0.042763	9822.216748	0	6	3.6695	1.70144e-107
BW_20_1_111106004325_cidetd_msdeconv2308.txt	ZZZ_sp|P52138|YFJW_ECOLI Uncharacterized protein YfjW OS=Escherichia coli (strain K12) GN=yfjW PE=4 SV=2	None	PRBAYFZKSSMMTOFHFPKTPWOMDUWPEHBIYOKZDUKYEKIYYQLTHIPVBBFLKZZATYPIHBWKKIB	Truncation at N-Terminal Side	496	0.052288	9379.435136	0	7	13.612	6.54388e-92
BW_20_1_111106004325_cidetd_msdeconv2310.txt	XXX_sp|P76071|INSH5_ECOLI Transposase InsH for insertion sequence element IS5Y OS=Escherichia coli (strain K12) GN=insH5 PE=3 SV=1	None	FLUKVCPNHAUUFSLZKTCRGDBNTWQGHNHZKMEAKVLIELGUFURIIDEYTEOUMMKULDQAAVDVOBZVOQ	Truncation at C-Terminal Side	74	0.045752	9379.335771	0	6	3.318	4.94587e-101
BW_20_1_111106004325_cidetd_msdeconv2312.txt	ZZZ_sp|P68679|RS21_ECOLI 30S ribosomal protein S21 OS=Escherichia coli (strain K12) GN=rpsU PE=1 SV=2	None	PTNHBAHCCVBOKPPKSTTUUUELKENQAWDEAEZATGHOOEWPDKWKUCWKDNERESKFQZYMRDTHLUU	No Truncation	-1	0.030612	9230.633058	0	4	1.4662	2.84632e-91
BW_20_1_111106004325_cidetd_msdeconv2314.txt	YYY_sp|P62617|ISPF_ECOLI 2-C-methyl-D-erythritol 24-cyclodiphosphate synthase OS=Escherichia coli (strain K12) GN=ispF PE=1 SV=1	None	LLDLETHRNURNLDTLCEPLEPCTGBEVDFFIFOUWHLCWSZNSNHEBNEDKDDHYZIPARLSNQQLPZKPNNCSPLGIDEBPKRWSEWALUNBKRETKDGMNDNTQDYKEDQCBFQDUIZIQNEFLVZTMMFYDKWBDFPIZORSLCHAQKCKLLLVC	No Truncation	-1	0.026074	19472.614687	0	8	1.4422	3.41134e-213
BW_20_1_111106004325_cidetd_msdeconv2316.txt	YYY_sp|P45423|YHCG_ECOLI Uncharacterized protein YhcG OS=Escherichia coli (strain K12) GN=yhcG PE=4 SV=1	None	ZMRWYWBERYERVQOEWYMYNPVEDKMNOUOPGQONCFYKCWTECTHEZEVIGWCOTVDAPZVASRTQTHYZVABBGVWUTKAEKGSRRKMDZQTYSNDGNKESMVLCTWVRSGIAQEEZCZFDEHDEIMCRDSHWHGKTSYIFMDIWVUTOASA	Truncation at C-Terminal Side	155	0.026074	19560.619924	0	8	1.3511	4.1182e-205
BW_20_1_111106004325_cidetd_msdeconv2318.txt	ZZZ_sp|P41066|TRAK1_ECOLI TraK lipoprotein OS=Escherichia coli (strain K12) GN=traK PE=3 SV=1	None	OWWYSTAWFLAHNSYYRLLWGQKFEHTTUQYALMHQYSPLZFOMETIRPLQDUVYOOQNNWTCVLGTMCBHYSGGGEKYBSRZIULGDCNTI	Truncation at N-Terminal Side	150	0.043590	11730.240974	0	8	11.9739	1.03523e-125
BW_20_1_111106004325_cidetd_msdeconv2320.txt	YYY_sp|P33354|YEHR_ECOLI Uncharacterized lipoprotein YehR OS=Escherichia coli (strain K12) GN=yehR PE=1 SV=2	None	FHYRINWCZGSYQGHVLEGTRCWSUZRYMKNVUSOFIWFHLDIKVPCMEOMMLBOLOUFNQGRNGCNNBCAIHOOMLLAYEQESEWLASC	Truncation at C-Terminal Side	90	0.031579	11730.238054	0	6	1.1809	7.71878e-123
BW_20_1_111106004325_cidetd_msdeconv2322.txt	YYY_sp|P76298|FLHA_ECOLI Flagellar biosynthesis protein FlhA OS=Escherichia coli (strain K12) GN=flhA PE=3 SV=1	None	IBVHACRZCZNBFIKANQQOUTSUCCBKBMFRMHABFMLHBBKHHOBZBFYQGUOTBKPOECLRLINVCZMNRCQMOLSKOCCQLPVQRDZMBFTSRYROQFRPVHSCPGEOTFLNUGOSDTCDZQIOKLKYRFZBECDHSNUNGQCKPPBROHRTZSAETZYZRLVRILMFAEKMFINITCPTGCSHICQZCTFDNSZROLUBGZWKQFAFOABHYCFQKSFBKUHLPCUVELDZFFFVMNQANFHMSZEFGLFYTQDGNZFKSLOTRFMBHCLFTPTZHBLHISSNULNRPYLQDPBWZUWSHOANEPUPABNC	Truncation at C-Terminal Side	316	0.024887	40091.603223	0	16	66.8618	4.94066e-324
BW_20_1_111106004325_cidetd_msdeconv2324.txt	XXX_sp|P76113|CURA_ECOLI NADPH-dependent curcumin reductase OS=Escherichia coli (strain K12) GN=curA PE=1 SV=3	None	UTAPIBZUQUFFQEINERGCOSWLSYWBLHMYINAAIPSWNMOGKDTWGOIZWLSHZDNTVSWVMAKMWAYOVQZMUBHZBCWOZCCHDGNQDMMITNVWNHEZUVSRVLWRYEBEGROBMWLIRYPRUMOBUSPGTYTAZBSCPRLPYTTMWZYIHRIKDQAAFTBQSVISABCYRKKRLBHVHZYBASKNLUHOKCYGKBSDUPWGOKKLHDFQPLPVZUQRHDNESNTPQLUWYIPCEVKNWYWGUBDGUFPOLTGHPUITAPFKSHLGUPGCMRSMZLDZNTRYRFNKERTTKWZDGRWZBSWTVAKLYNKAYTYWPRBFOHTOIVYTOLVKAYZSKEANR	No Truncation	-1	0.024673	43962.488355	0	17	14.5014	4.94066e-324
BW_20_1_111106004325_cidetd_msdeconv2326.txt	YYY_sp|Q46865|MQSR_ECOLI mRNA interferase toxin MqsR OS=Escherichia coli (strain K12) GN=mqsR PE=1 SV=1	None	MILQPCCSTYNLERHNTMLZAIYWBYKUPSOULLLSFKAHAPCPIQWCWWYMOHKKKNWTERSYMYDFGDKQITCFHOVYWOWBGQBTW	Truncation at N-Terminal Side	9	0.041026	11729.368991	0	8	3.2237	2.8641e-121
BW_20_1_111106004325_cidetd_msdeconv2328.txt	XXX_sp|P10384|FADL_ECOLI Long-chain fatty acid transport protein OS=Escherichia coli (strain K12) GN=fadL PE=1 SV=5	None	DCLGUBARVTVEDKUHEPCQRWMWQFEOMMLZZNLZNECKLQVKBCGCFRBAOCHDZRDZAECOGGFSOKVPIRIHWRYWKRNGRQRCGYPI	Truncation at C-Terminal Side	92	0.052356	11730.359451	0	10	9.5151	1.90237e-125
BW_20_1_111106004325_cidetd_msdeconv2330.txt	ZZZ_sp|P0AFS3|FOLM_ECOLI Dihydromonapterin reductase OS=Escherichia coli (strain K12) GN=folM PE=1 SV=1	NME	PCNNYHSOSSLMONQERIHRQLHHEWTGLFFQYZNOEQMURSQHHIBVVLGPWKUVLNYDIQYEMMLYRCCRRTSEVAKYTEECGHVCLUKA	Truncation at C-Terminal Side	92	0.041237	11726.271959	0	8	10.3305	2.21978e-124
BW_20_1_111106004325_cidetd_msdeconv2334.txt	XXX_sp|P03960|KDPB_ECOLI Potassium-transporting ATPase ATP-binding subunit OS=Escherichia coli (strain K12) GN=kdpB PE=1 SV=3	None	AYRPYWZCHBTWUUIHVYAOPLRKRDQRRTUTKZGAVRWHMGLAQNMVGDVD	Truncation at C-Terminal Side	52	0.059091	6571.417079	0	6	1.2677	1.02294e-68
BW_20_1_111106004325_cidetd_msdeconv2336.txt	XXX_sp|P03960|KDPB_ECOLI Potassium-transporting ATPase ATP-binding subunit OS=Escherichia coli (strain K12) GN=kdpB PE=1 SV=3	None	AYRPYWZCHBTWUUIHVYAOPLRKRDQRRTUTKZGAVRWHMGLAQNMVGDVD	Truncation at C-Terminal Side	52	0.073394	6571.417079	0	7	1.1504	1.02294e-68
BW_20_1_111106004325_cidetd_msdeconv2338.txt	XXX_sp|P0AF98|LPTF_ECOLI Lipopolysaccharide export system permease protein LptF OS=Escherichia coli (strain K12) GN=lptF PE=1 SV=1	None	AVEZDSIPIFGATKQFCEDQIQUDHSMAAMZUTHQTHZYASHAVQNLDKOYLSGFDPLYTYG	Truncation at N-Terminal Side	304	0.034783	7267.631636	0	4	1.1702	9.5676e-82
BW_20_1_111106004325_cidetd_msdeconv2340.txt	XXX_sp|P56579|PTHC_ECOLI PTS system glucitol/sorbitol-specific EIIC component OS=Escherichia coli (strain K12) GN=srlA PE=1 SV=1	None	BWDSNUIZTHTAYEZRZTRWQSRZTRMNCQIFIFAVWCYZEYUCERDHFAPNEFBTRLHBVDIIWPCTOUZEWFDRLLTKUEOCERPRISZ	Truncation at N-Terminal Side	96	0.035354	11843.084237	0	6	0.96089	5.94408e-121
BW_20_1_111106004325_cidetd_msdeconv2342.txt	XXX_sp|Q46909|YGCS_ECOLI Inner membrane metabolite transport protein YgcS OS=Escherichia coli (strain K12) GN=ygcS PE=1 SV=2	None	FFTMVOWOGVNIROSFROQHLKWFQTKAICDLOCPNURMLIKSMNOD	Truncation at N-Terminal Side	398	0.045455	6573.355528	0	5	1.22	2.88261e-61
BW_20_1_111106004325_cidetd_msdeconv2344.txt	ZZZ_sp|P76396|YEGL_ECOLI Uncharacterized protein YegL OS=Escherichia coli (strain K12) GN=yegL PE=4 SV=1	None	RKSNUCCISCOAYKKQLKUDWQBTMHVRPNDZTDZZSATQZRQLCIKGFEEMPIFDSGQN	Truncation at N-Terminal Side	159	0.027027	7269.665966	0	3	1.1205	3.45225e-82
BW_20_1_111106004325_cidetd_msdeconv2346.txt	XXX_sp|P75949|NAGZ_ECOLI Beta-hexosaminidase OS=Escherichia coli (strain K12) GN=nagZ PE=1 SV=1	None	NHYINQIUUHVAOBQLMRDTTWGAKWUVNOQLAGBQZYWSYVFWRINFGGRECCTYZPZKCCEUYYGUKROBFVGIDBBDHHRZRROWZBPMKQKAHHMHDZCDRENHIGWLHZLKOAIEDFAPRTCVEFCKDHPGVFPVEQTCUQLKFEAITKRSTFRWZNOHEVDAOHOUKTNIAEHFEVTVPVTLZWHQUUUBIWIMPDRFQSCYVRIWTOYINGTONOWSN	Truncation at C-Terminal Side	225	0.016287	29211.045740	0	5	0.92729	8.08404e-310
BW_20_1_111106004325_cidetd_msdeconv2348.txt	ZZZ_sp|P10441|LPXB_ECOLI Lipid-A-disaccharide synthase OS=Escherichia coli (strain K12) GN=lpxB PE=1 SV=2	None	WYPWSRCZQRVUKBKYYEGCHCDNCIDGMUYNLKBLVLSNNSEHRPFTTOHBIHYKLPOSUTZRDPVSGFIFMHDONWCPMASFCPTHVBPSIMMSFTIVGHZYTFPMFSYGWFFUQIMIGMUZTGHRKLKLROEIEMWCCFHSLSUYUEVHTSVIWTTSEZNZTPIMPMECCRUUNYFAURIAWEUTQGDLVMOGCPNLRZBCNHSQSTMINBACSRFFRFGNCLYVKAUMDOUPRYOIUMRIZFUZOQRELRGKKWHZLAFPQRQMFPHAQUFNTSOBKNUODAHLKHOZVPNVDIOEDSKFHOAFPZWAMZZWWMBKRRNGCPMZAOPQIPZZ	Truncation at N-Terminal Side	46	0.019608	42898.040976	0	10	0.71834	1.4822e-323
BW_20_1_111106004325_cidetd_msdeconv2350.txt	ZZZ_sp|P0AEW4|CPDA_ECOLI 3'5'-cyclic adenosine monophosphate phosphodiesterase CpdA OS=Escherichia coli (strain K12) GN=cpdA PE=1 SV=1	None	SYURCRGTMTHAMWWBTZMEDDDITFVZGWFKCZASPLEGCNCRVVQYPAUAHOTHVACMMOMFLBTZUTYDDVGDTIQTNACUYLZCYCBBADERLGIEPQFMCFBVNIVUGQSZDADTKOHGAICPIDIZDETBOFMLZVFKTQPSNCUFUHNFBUELRURCSSGNIKGDWKMWGGPDUQEUMYFONYTKFHMMBDVHQMDEUHKLPNKWSBVCSMNPZOKRESSOPEKSZARPWRSTGWZWCMEQQAOHGRAAAMIMRUTAUQSYITLNVGW	No Truncation	-1	0.018036	33827.824947	0	9	1.1669	4.94066e-324
BW_20_1_111106004325_cidetd_msdeconv2352.txt	YYY_sp|P37387|XYLF_ECOLI D-xylose-binding periplasmic protein OS=Escherichia coli (strain K12) GN=xylF PE=1 SV=1	None	HSVGYKNLMUOZROQCDNNYQUGTBCCLKBBQYYRWTGKWFPZIGWSATZFSTQFUIHRVENRZODFDPLEYLRBQLMPTYUGIYBNZUBTCEDTLMALQHIRTDHGFVPDEVITZHMEAPORMYNUHUPEZLGPNSOMOTIDRHTYZARBAIKYYRKGIRTZEKSFUICACRYCHDDNANVGMASMYRWLHOLFGDIBZKGYAYRNFDEWYYSGOFYNEHUBAFAIARKGSKHIQVDFNUURHFAWSZTQYIIWUEVCNPBZIBLDVIYQYVAZDRRDVIMPYACIKKGVDPWIEIWNVGKWHZGLWVAODSUQCNGIAEPNWRFOGIH	No Truncation	-1	0.018908	41416.823184	0	9	3.5898	4.94066e-324
BW_20_1_111106004325_cidetd_msdeconv2356.txt	ZZZ_sp|P11458|NADA_ECOLI Quinolinate synthase A OS=Escherichia coli (strain K12) GN=nadA PE=1 SV=3	None	VIPYDLCUPHRCQSKHSNONSSRZTSLPOSHLTIFKRTZOODITMHIKEAUSDKMLFMLSKBBLZAZKHZGQNDVRKTAKMAQFYYTQWTFTCSPKSCLFAESPSQRMULCMHDBZGUEW	Truncation at C-Terminal Side	120	0.020408	14790.189827	0	5	1.0014	2.98282e-163
BW_20_1_111106004325_cidetd_msdeconv2358.txt	XXX_sp|P0A746|MSRB_ECOLI Peptide methionine sulfoxide reductase MsrB OS=Escherichia coli (strain K12) GN=msrB PE=1 SV=1	None	UVKZCRKYBTVUOOGLLKSZNUNGVQKSRQIWYPBSATEKIIGFNEQCVPMLRAQZGIDIZWGCKQVFPYDVKLSKETYGYFNLAQDCFEMRSDTLZ	Truncation at N-Terminal Side	40	0.025510	11730.959014	0	5	2.0127	1.80103e-120
BW_20_1_111106004325_cidetd_msdeconv2360.txt	XXX_sp|P27243|RFAL_ECOLI O-antigen ligase OS=Escherichia coli (strain K12) GN=rfaL PE=1 SV=2	None	LDEUBMQYWNETAHOGFGCKHQIDMYUOTCAVCLNOPZNFHAWUSICAWPMNITOZOQQTKGKZAKYIYSKMHSBTMHFIBZQSLQDLZVWTQHQFKAFVCCTWZACAICWWOARBTLFRCIOBOFNZNKVIYUNUZQUWLIHLPYCVLTKQAAVCEUTCUWDQGUMFSYNVGKLUVHSVKWDIAPOYLGMLDREBFYMICOAKHKTGMGYMSTQKCHKTTSTKGQYZZSWZNOMKSVQOEVSGBVRAHSQGRNQPQUFMZVLTZLEMYUBCMBZONETWRICZRDKMUIZHTGQRGQYDPYYSIOQVFDZFNVUHMQMWFZVLKENMLWMEMCDELSASDGCURCTTMWSMPCSNGSFFQMEYDKLS	Truncation at N-Terminal Side	51	0.019006	46349.430860	0	6	0.92837	4.94066e-324
BW_20_1_111106004325_cidetd_msdeconv2362.txt	XXX_sp|P0AFI5|PBP7_ECOLI D-alanyl-D-alanine endopeptidase OS=Escherichia coli (strain K12) GN=pbpG PE=1 SV=2	None	PDZNKQBYLTTOQYUSGHISVFGPDUYZIECEOEBSWZBHOEGTWYZMYOKNAQYPOCDSNQKCPLKABHBUZYZOSEPMOQSUYGPUKQDSZOSBHSPMYUTLLUTASABAFDZLETMVDBAEKVLZHMBMBWQMHRYSGMYZRMWNWKFHQCDDEHGKVIPNBLGIBVGGSMDGEQGFODPUBPKAHYMZRBRYNAVBLPLDEPRVMINWCLDSFHISHEHEIUKRPWEMKDKACHCQTLQQBRRMRVGTOYHAMASYTRGIOWGRBZGNZZQSIGMMVSZLMOMIZNUAMIUVSYNBMWFHEQGSYH	No Truncation	-1	0.019337	38779.610998	0	7	0.96212	4.44659e-323
BW_20_1_111106004325_cidetd_msdeconv2364.txt	YYY_sp|P27247|PLSX_ECOLI Phosphate acyltransferase OS=Escherichia coli (strain K12) GN=plsX PE=1 SV=2	None	UPWAANHPAWUGOPCGQIUZNNEIYMYONENPGDEPYDVWFUICELEYWFBBHQZPOKLBPZWTIGAPGOOSVRBFSQMVTSPRCPZM	Truncation at C-Terminal Side	88	0.032086	11190.761592	0	6	1.1796	2.01348e-120
BW_20_1_111106004325_cidetd_msdeconv2366.txt	ZZZ_sp|P45543|FRLD_ECOLI Fructoselysine 6-kinase OS=Escherichia coli (strain K12) GN=frlD PE=1 SV=1	None	AOLNFWIAUIDHKBKOWBEAVWTEPCDNFZCUDTIEQAVNKUQHPANILGZUEIZRNDNBUCMCDLRBSRHWUTFQFFOAFAOWGIDNYFC	Truncation at C-Terminal Side	91	0.043367	11729.295383	0	8	6.6481	2.52844e-123
BW_20_1_111106004325_cidetd_msdeconv2368.txt	ZZZ_sp|P77243|PRPD_ECOLI 2-methylcitrate dehydratase OS=Escherichia coli (strain K12) GN=prpD PE=1 SV=3	None	ASQFHLOQCGKPOZKLGPIMWTMKHOKOAGKVPCCAUIKLTWSQOKGSDISFMIHZCAUVRCTLKFZEGBTWKBAYWUMIDRWDPFYVWNQOPEUHHTPOBNRHTRRBIHHGLMMWPZMTNROAYVBAGANSGAUEPTBCBBTRDZSSTTHKRLKSNQOYVBWFONSTTHASGDODEEVWVSPOSDZVCREYTUGNGDQGPWUEUHQPGRUMHTRAUPMKRKSEVLCCPVLTEOSNFBPSMQPZUSOEKDRKCQOWFEOFRMCIZNVBTTNZCHDVPINNBZDHFSOFQGYSEZKNAQNUMQNBEPGZOVWBIQZUHWHREFQSWGSFEZQSUPTVEFDDRYHZLCBCFDEWIBUMIWHDVBGUICOFBHSHRPQFGHIUPZHFEEWFUOB	Truncation at N-Terminal Side	92	0.021110	49879.893639	0	17	1.1756	4.94066e-324
BW_20_1_111106004325_cidetd_msdeconv2370.txt	ZZZ_sp|P76165|YDFX_ECOLI Uncharacterized protein YdfX OS=Escherichia coli (strain K12) GN=ydfX PE=5 SV=1	None	FGBFAQBYSBQVQWPRBUHZAGDFTVANUWQSVLTPNNYOZULHWYYOSWBKZONOYMESQYLQVESAOQLMWPBUNNHFTGCLNGFNUZ	Truncation at C-Terminal Side	90	0.030612	11729.871715	0	6	1.27	3.82963e-120
BW_20_1_111106004325_cidetd_msdeconv2372.txt	ZZZ_sp|P0A828|SMG_ECOLI Protein Smg OS=Escherichia coli (strain K12) GN=smg PE=3 SV=1	None	QPKHYBZTPLMQLFBHYCALKVVKTTIQIBGVGFRDQHFQZDKCFAMUNHYFBROWRINYKEGFKHFAHNGUPNUWKLIDPRERCUGDNIOFSWVIVRHKBAYHETGUHCOHFQAEORSSVEDLIHPTQUDROOCQHKVLRWCATSIVDGKQBBLEZ	No Truncation	-1	0.024768	19900.138913	0	7	1.9169	2.51303e-204
BW_20_1_111106004325_cidetd_msdeconv2374.txt	ZZZ_sp|P39902|SPRT_ECOLI Protein SprT OS=Escherichia coli (strain K12) GN=sprT PE=3 SV=1	None	RMCNVKZUUNVKINNHGDYSEEYTOLPSYSELHQPEVLFPIBOKPQPQUKEOCWIKBMUBPQYLTGVLULZDYHGCWHIEQSGVZYNMDANMAQUIYIUWQKCTTEOTEBHFEBEDIRRRFTHMPPRBQUYWHESSSQTTZCNUSHPVSKZYMRG	Truncation at C-Terminal Side	155	0.024465	19560.641252	0	7	1.8394	1.3489e-212
BW_20_1_111106004325_cidetd_msdeconv2376.txt	XXX_sp|P0AGL5|RATA_ECOLI Ribosome association toxin RatA OS=Escherichia coli (strain K12) GN=ratA PE=1 SV=1	None	AYCSALFHASSAAMKHTOFPDAREWZQEOIKTTBWINTVZWMSUPRPIQCCGZDQPPYWQTCIECPKISWRUAUZMKOIKAESORPPHPKOFEVOBDHUZLRVVRBZZSMOYMYZVTKRVGPTYHNKRKDIMQCWUPZYNAHACSQCLTEAFKSMKNE	No Truncation	-1	0.021672	19922.074425	0	7	1.9094	6.83595e-213
BW_20_1_111106004325_cidetd_msdeconv2378.txt	ZZZ_sp|P75905|PGAC_ECOLI Poly-beta-16-N-acetyl-D-glucosamine synthase OS=Escherichia coli (strain K12) GN=pgaC PE=1 SV=1	None	SORBWRFLYCGLAMUQENKSGFYCOQTVTOIIZSMRZSFLLIQOAKZTYHRAHTYOPDWQTHSKHQQHBZFYFGGOZBTWIFUATFBNOMQPSCGSYIRTEMVGMOVITVYDVQYSBAKEHNWUKVUMGWRDFEILSLWSUGWNUGFRITNN	Truncation at N-Terminal Side	289	0.033951	19560.819693	0	10	1.898	6.18236e-209
BW_20_1_111106004325_cidetd_msdeconv2380.txt	YYY_sp|P0A9H1|MUG_ECOLI G/U mismatch-specific DNA glycosylase OS=Escherichia coli (strain K12) GN=mug PE=1 SV=1	None	FHQENVWLTVBNOSWQEQDFSWQVPGHOIRMIZMMSWVGVZBGKAAIWLRPOFITPTOCOGRLTQTSNSCYPFLBGHPCDYMWESCGBNUBVGNWHHHANDBWPASLVVPALGRLILFCLMSBHTZAYPDLKAITRTGEMTKTZWRTUAIZUKWZPFQAYHTZZLQZK	No Truncation	-1	0.023460	20449.529349	0	8	1.9321	8.28779e-231
BW_20_1_111106004325_cidetd_msdeconv2382.txt	ZZZ_sp|P11880|MURF_ECOLI UDP-N-acetylmuramoyl-tripeptide--D-alanyl-D-alanine ligase OS=Escherichia coli (strain K12) GN=murF PE=1 SV=2	None	RSLUPHVMVHNFTCVDWEWOKFKWSULBHEFKAZOAITBFKRBZSRBHOLOMLFSRNCSNULEIDOGWF	Truncation at C-Terminal Side	69	0.025806	9277.290469	0	4	1.3892	7.2093e-92
BW_20_1_111106004325_cidetd_msdeconv2384.txt	XXX_sp|P0ADT2|YGIB_ECOLI UPF0441 protein YgiB OS=Escherichia coli (strain K12) GN=ygiB PE=3 SV=2	None	NLNOGKZZDVPPSFGKKVRCNSAOUIFUHQOTIRSQRYSNFFDWZLCVZTCHOVHINCKTLTSMVMEFDAKNQT	Truncation at N-Terminal Side	149	0.038710	9276.356191	0	6	1.5141	4.11827e-100
BW_20_1_111106004325_cidetd_msdeconv2386.txt	XXX_sp|P37751|WBBK_ECOLI Putative glycosyltransferase WbbK OS=Escherichia coli (strain K12) GN=wbbK PE=4 SV=1	None	ATIHCPHYOYTTDGOVODOSYUVTDHKOUALNKONBQMYFVATBTFBHHUOQYNNUDVUQGHNELDDBKRFTZKDBADPSRMIDIWMTTYKHKEVNDWHMKRVFOINHMFCVFHKHRAQEFDIHWWDPLLDHIYQRMPFFEOTBUGSFEUSEOHRBHWLNMRSDKYWGTWGQCSSUFTHUHAVFSEIQIRIHQEEMUYHCRIIETRBATUGRCRZNPQPSUPYKHTFLFOWPVTZGYGRQHRPWHLECBIBRVGOUSOCPTLGORRHSYBDUHICDKRZGSNOTFCADURZLLSHACDYTMPKYURYFIAWIIAVTEIBVZ	Truncation at N-Terminal Side	51	0.022414	41560.159288	0	11	0.9784	4.94066e-324
BW_20_1_111106004325_cidetd_msdeconv2388.txt	XXX_sp|P75977|YMFM_ECOLI Uncharacterized protein YmfM OS=Escherichia coli (strain K12) GN=ymfM PE=4 SV=1	None	PRDRSCPEWOBIYQCIUBIIEEQBTLUYFSAZOORKNOKRTKQTKVSUTGFHNOHDOAHUAKAIYFNQM	Truncation at C-Terminal Side	69	0.048387	9276.241577	0	7	1.3545	4.43436e-94
BW_20_1_111106004325_cidetd_msdeconv2390.txt	XXX_sp|P32721|ALSA_ECOLI D-allose import ATP-binding protein AlsA OS=Escherichia coli (strain K12) GN=alsA PE=3 SV=2	None	MBIHTYUACBNGHEOAWGKYZYFCCWKFKIOAOSKASYOMUUSGGWASPZEUWOZEPIVZDUFOPNHOHOYVUMBGFTHIDMYYYTPCICZECMTRBFRDOQVVRYWHUOKFNBROVGIKVCHCZQAHFGBNVECTHLWPFEEEFTDTDBGMVDAHRWTTLGSMINCOLQZVZPLPIHVMCHCBFIKTTRCGIRSITTPYDDFORTQQVZDZLCFQCKNFKDCBVGMWAVHVEVHDBUNUBMQOWWAAWLACAZHCNGKTVSGYHBPYLWZRPYAQQZKKFZTMOEYULPBVGLOFWTTWSIWBEKDMD	Truncation at N-Terminal Side	201	0.021505	39506.318375	0	12	3.2183	4.94066e-324
BW_20_1_111106004325_cidetd_msdeconv2392.txt	ZZZ_sp|P0CF83|INSF5_ECOLI Transposase InsF for insertion sequence IS3E OS=Escherichia coli (strain K12) GN=insF5 PE=3 SV=1	None	VFSEVRQDWNZCWMLGZSAKDTPVBYEWYBQAPIDUHKCMGINPRPSNCVRFLQQFLWWIOEISHDYUWPTBYPAEWYEKYGADMHFPKMLLSAUFWDDBEPRHHRQWZDROSTKKKWLOTRGITWVTFSAMEOOLOOZRPSHCHGQDQLWZCOCSUGEVFNMMTCCSKNSUCERHHBAENFMCOFAFPSUYYLKGWGETTGZSTRWFFTCNDSZZFDKKIAUMLKOZNPFEIWMKOSZBVQPLTYZOFYFFMPHSVRCBAOOAOUCOOMQCFAVUWLGPBSRIGEMO	No Truncation	-1	0.023519	37463.253322	0	13	1.7942	4.94066e-324
BW_20_1_111106004325_cidetd_msdeconv2394.txt	YYY_sp|P37674|YIAM_ECOLI 23-diketo-L-gulonate TRAP transporter small permease protein YiaM OS=Escherichia coli (strain K12) GN=yiaM PE=1 SV=1	None	BKTMRBOBBEWLICFWDMQLZCMNZVMAQMSQUHFCNYOWEGENZOKOARFAMYUQLMBHVTWKSTHGDNQYHDUUZKWEARFLNPGSZURULKOEMSVKESNDCIFFQEOATIMMPEEOKCHBMLZUQRKRIVIDEOAFGSVRYDVOHPIFFYDHE	No Truncation	-1	0.026393	20686.991261	0	9	2.6466	1.05115e-216
BW_20_1_111106004325_cidetd_msdeconv2396.txt	YYY_sp|P39301|ULAA_ECOLI Ascorbate-specific PTS system EIIC component OS=Escherichia coli (strain K12) GN=ulaA PE=1 SV=3	None	SOQKPYUBVYUUHKQHSDVFIOHTDKMFIGAZZHYLFFYNNFAIOVCYPFERTICIAIHPNIIFHGDDCZHRYPCOIEQATZKDWRUFUVVMSGAQBMGIUHNCYFGUEYIZWBPIYUUPCFKGOYRKEVLASIWGQHGIQYLQBIFNVVTMRTZOOPTKTPAHKYLCTTUEHAZSHZEHIDSCVRVMKTODVOEFTUCNVMDLYRBTDNZRAVUBZETRZEPFTADSFTOCTTSUQNIVILDGZOKSOTCDPAHTGAOQFNVEOOVPMGTIAMKRMICHDHZTVTMLMHCPIRCZGLTQKFFREFIKEVIPRFUTTASMNLOEHVCQYZZLWLADZGVTOSTWGEAOUQEU	Truncation at C-Terminal Side	352	0.028355	44405.266983	0	15	6.7981	4.94066e-324
BW_20_1_111106004325_cidetd_msdeconv2398.txt	ZZZ_sp|P77148|YDHS_ECOLI Uncharacterized protein YdhS OS=Escherichia coli (strain K12) GN=ydhS PE=4 SV=1	None	CRKDHCIGAYKKGUHOQOWAWFKAARLQUQBBARKBRDRUZCTOIRCUFYANUZEWTEVRQZROTFPSMETPHDEAGLABZOEFPT	Truncation at N-Terminal Side	448	0.032086	11217.906585	0	6	1.6746	7.24877e-116
BW_20_1_111106004325_cidetd_msdeconv2400.txt	ZZZ_sp|P30125|LEU3_ECOLI 3-isopropylmalate dehydrogenase OS=Escherichia coli (strain K12) GN=leuB PE=1 SV=3	None	BPUSBDLTRZNKIZLOUHSGRNTAFVIMCMQREBVAZQTZNVIURSRNRZOQVIYLNWUIPBRYYZHKRNDSDFTDOEGTIOQMPONUHLAFNNAYIMHKMHQEGWDRUEKWNFDQYCCGIDRHZEWULKTNVVWSRHBNHZHGLDYHLPZWAYSLYNSYBIBFAFNKUAWCQHUDQCCLBKKWBGUBNLWGEIGBPPSQGYOOGNVDADSCTQRARDRVYNGPLGYUABHFKYDZUFOLVDRZRPDTVPDDKQGWDCWLBDDRLCAAUIUYOGTEBZWRIPHAPBYCADYGNYMKEVIMHWBYPHUQAGRUNTCADAVULWUYKHNLOBIPWAOGSESNOTIDUNNPQVRVFPKUSBNCMVK	No Truncation	-1	0.023202	45729.326415	0	10	2.0213	4.94066e-324
BW_20_1_111106004325_cidetd_msdeconv2402.txt	ZZZ_sp|P64616|YHCO_ECOLI Uncharacterized protein YhcO OS=Escherichia coli (strain K12) GN=yhcO PE=3 SV=1	None	ABDNZGQNDLQQMYIALMRBPYAQIKLALWASARGEFENWTELEDIBYOAEGUBQBECHFTTYCSEKDLHCUKNSQLORCQFZUPYOEZK	No Truncation	-1	0.034759	11208.843249	0	6	1.7925	1.11914e-121
BW_20_1_111106004325_cidetd_msdeconv2404.txt	ZZZ_sp|P0AER8|GLTS_ECOLI Sodium/glutamate symporter OS=Escherichia coli (strain K12) GN=gltS PE=1 SV=1	None	MUTUUVHPDOEPLAUVBQCUVGITODEDILKFKAWOPKPEYLFCLMFHZREWGGGKMMEDLHPYYAVFZTBNTHVLHMLTMHDZKQYHBUGOZADDFLSRKNSHUHAWVZTOUBWOTROGTCNUDGGFGUVTFUQKRLHLAFANMUYRIOMMHQLIUQDCVFADDAPOUMMMBDBOWTZVYGAKCNQQIGFTZNSKDMODFBDEVWZHWEGILRQWMWZELPSGVBPBAYPMWKYIWAGLEIDPAMHPWKTDBWIPNZWCOZTOFPEHGIMAYSALCPIYGGBZEAVRWLRYAGKGWUFEZCQQHLCVMSFVQDYKHHFWUHVLKTUQBQDPIWULHGWNRPVWPTIDVKAUCUVRVNCCSF	Truncation at C-Terminal Side	362	0.022989	45707.884680	0	14	0.8489	4.94066e-324
BW_20_1_111106004325_cidetd_msdeconv2406.txt	XXX_sp|P0AAE8|CADB_ECOLI Probable cadaverine/lysine antiporter OS=Escherichia coli (strain K12) GN=cadB PE=2 SV=1	None	KHLFUIFURFAYVOBRZWURACZIMCURKUVNCYIIFPKEHKGRBOHFILAKGUPMPZBVYBEQMLVUYTQUYOWQLYGLGSINW	Truncation at N-Terminal Side	359	0.026738	11216.236794	0	5	1.1892	2.43905e-114
BW_20_1_111106004325_cidetd_msdeconv2408.txt	ZZZ_sp|P0A8S5|USPB_ECOLI Universal stress protein B OS=Escherichia coli (strain K12) GN=uspB PE=1 SV=1	NME	UGMHSFOATMUTONKGSZMGSDCWZLYFBPHOMPFITYGEYGVGLLDDUVWDWSKFBS	Truncation at C-Terminal Side	58	0.040984	7268.970429	0	5	1.3825	2.44063e-77
BW_20_1_111106004325_cidetd_msdeconv2410.txt	YYY_sp|P0A982|CSPH_ECOLI Cold shock-like protein CspH OS=Escherichia coli (strain K12) GN=cspH PE=3 SV=1	None	YFYSRFKEHYSTZAALSVZMIGAIKVSVDLHAYKLFOSGVMENLTGKSFBULROPEDZNWWBNHOYTDYU	No Truncation	-1	0.026144	8812.587706	0	4	1.4524	6.73049e-94
BW_20_1_111106004325_cidetd_msdeconv2412.txt	YYY_sp|P0ABA0|ATPF_ECOLI ATP synthase subunit b OS=Escherichia coli (strain K12) GN=atpF PE=1 SV=1	None	NYPQRVKSNILRFZZGIZTUQULUDNSFNKURZYOBKEZNWQMCZPDKWNOLEFGNOKWHQGGIUNPFCQZCEAVMMWLORBNMVPCPDKNWQTDNWCQBKSCUQWPKQMCQYMPPFRDTFESGDQGGVKCEIVPGIWWLGOEVFEAHOUUAIMMB	No Truncation	-1	0.018349	19877.887829	0	6	1.7422	1.11654e-212
BW_20_1_111106004325_cidetd_msdeconv2414.txt	YYY_sp|P23909|MUTS_ECOLI DNA mismatch repair protein MutS OS=Escherichia coli (strain K12) GN=mutS PE=1 SV=1	None	HPTWIDMYPQYAPBMRWIVGACFMCDFRFSYPLFUTVSVRVMAHQDEFNLDTOFDURGFPFQWBHWYCQCMQ	Truncation at N-Terminal Side	781	0.026316	9112.853436	0	4	1.4214	5.10846e-95
BW_20_1_111106004325_cidetd_msdeconv2416.txt	ZZZ_sp|P0DP63|YBEH_ECOLI Putative protein YbeH OS=Escherichia coli (strain K12) GN=ybeH PE=5 SV=1	None	UVOESTKNBBSKPGTSMVEHQEGCKYVPQAZIMAUQFFUOOKBFCFYLCVNRTLKWIHOPIAHBFEDIESTWSEI	No Truncation	-1	0.032895	9491.784614	0	5	1.7756	1.82143e-96
BW_20_1_111106004325_cidetd_msdeconv2418.txt	YYY_sp|P28916|YBFD_ECOLI H repeat-associated putative transposase YbfD OS=Escherichia coli (strain K12) GN=ybfD PE=3 SV=1	None	HUAILLFVDNSEBKYCEYKQZBECEAKQDOITQVPRPEMYMTOWKFPNMTTNONVOBPOWVNLYBVRWS	Truncation at N-Terminal Side	184	0.039474	9113.824943	0	6	1.7971	1.20718e-93
BW_20_1_111106004325_cidetd_msdeconv2420.txt	YYY_sp|P28916|YBFD_ECOLI H repeat-associated putative transposase YbfD OS=Escherichia coli (strain K12) GN=ybfD PE=3 SV=1	None	HUAILLFVDNSEBKYCEYKQZBECEAKQDOITQVPRPEMYMTOWKFPNMTTNONVOBPOWVNLYBVRWS	Truncation at N-Terminal Side	184	0.032895	9113.824943	0	5	1.8583	2.63934e-93
BW_20_1_111106004325_cidetd_msdeconv2422.txt	ZZZ_sp|P0DP63|YBEH_ECOLI Putative protein YbeH OS=Escherichia coli (strain K12) GN=ybeH PE=5 SV=1	None	UVOESTKNBBSKPGTSMVEHQEGCKYVPQAZIMAUQFFUOOKBFCFYLCVNRTLKWIHOPIAHBFEDIESTWSEI	No Truncation	-1	0.042763	9491.784614	0	6	1.2401	9.48755e-103
BW_20_1_111106004325_cidetd_msdeconv2424.txt	ZZZ_sp|P0DP63|YBEH_ECOLI Putative protein YbeH OS=Escherichia coli (strain K12) GN=ybeH PE=5 SV=1	None	UVOESTKNBBSKPGTSMVEHQEGCKYVPQAZIMAUQFFUOOKBFCFYLCVNRTLKWIHOPIAHBFEDIESTWSEI	No Truncation	-1	0.036184	9491.784614	0	5	1.2615	1.06732e-88
BW_20_1_111106004325_cidetd_msdeconv2426.txt	ZZZ_sp|P21418|YDFC_ECOLI Uncharacterized protein YdfC OS=Escherichia coli (strain K12) GN=ydfC PE=4 SV=1	None	DUMSZBMTVQPTYQZIAMDKPHPOMHNUPQNBDHDTQVRPCBELYUUTLIWFNIHZAFPWYPCFFVLGICPG	No Truncation	-1	0.029412	8849.594742	0	4	1.2899	1.09219e-97
BW_20_1_111106004325_cidetd_msdeconv2428.txt	XXX_sp|P0ADX9|RSMD_ECOLI Ribosomal RNA small subunit methyltransferase D OS=Escherichia coli (strain K12) GN=rsmD PE=1 SV=1	None	KPMGZWMDCGWKOMOHQRMRBWMUQHLVMKCNLDHWCYPGDQPEBIKVVVZKUVCFHLGFLRROSEIILSV	Truncation at C-Terminal Side	71	0.032895	9114.272616	0	5	1.1798	4.87557e-95
BW_20_1_111106004325_cidetd_msdeconv2430.txt	YYY_sp|P31064|YEDE_ECOLI UPF0394 inner membrane protein YedE OS=Escherichia coli (strain K12) GN=yedE PE=1 SV=1	None	NOMSRSHBLOBSWVMHQMLIMMNSHWGHKYVFGVETBVCDGAYLASCSPGYOZGIYPHILZYUTWNEOPOUI	Truncation at N-Terminal Side	329	0.032680	9170.643736	0	5	1.4689	9.14436e-98
BW_20_1_111106004325_cidetd_msdeconv2432.txt	ZZZ_sp|P0A9E0|ARAC_ECOLI Arabinose operon regulatory protein OS=Escherichia coli (strain K12) GN=araC PE=1 SV=1	None	WFNVUFRICLLATRBDGNRFFMNFCAZWKOBVHQWRELMMHTPFZEMSKZMLMPBHZHSSF	Truncation at N-Terminal Side	231	0.038462	7771.997543	0	5	1.3819	2.03101e-81
BW_20_1_111106004325_cidetd_msdeconv2434.txt	YYY_sp|P75691|YAHK_ECOLI Aldehyde reductase YahK OS=Escherichia coli (strain K12) GN=yahK PE=1 SV=1	None	ETGISRWOFZRBHVTONEDGRWPQITSFOUTGQDYDBLMPEQGOIGTKBVWKRAEDPYUNMAHFAEHATPYUPTIWBBFFAISQUCGATCMTZREKYZYQNFZBDIPYTSOECHOIIIBPTWWMRIOWNGCTEURBUFRRZKTTVGYNKHQBESMRLMIOUVPZEQSWZKPLUKSZMQRYWUDIIUHGQBOQPNWQBSPBOIQTGFROUUDWLCIEPZHFCFVFVRBHNNVVGQOALUYOSDPUAPYMEQHABAPRTRTRQBLMTHIGACAERPSLOLGPLGSCBNOBDQKBHYFVIOYCZHYLRHTDTULFBVTSIIQMHY	Truncation at N-Terminal Side	27	0.019064	41210.655320	0	11	1.022	1.4822e-323
BW_20_1_111106004325_cidetd_msdeconv2436.txt	YYY_sp|P77432|LSRK_ECOLI Autoinducer-2 kinase OS=Escherichia coli (strain K12) GN=lsrK PE=1 SV=1	None	TEQMIZMGNCPHFOAZFKNKRUNNEYQFTQUQAFSEPKYIULGSGEQZNYUVIZLZOQVPYMKWGYPQQIMTE	Truncation at N-Terminal Side	457	0.026667	9221.433197	0	4	1.1556	2.8728e-96
BW_20_1_111106004325_cidetd_msdeconv2438.txt	XXX_sp|P65294|YGDR_ECOLI Uncharacterized lipoprotein YgdR OS=Escherichia coli (strain K12) GN=ygdR PE=1 SV=1	None	BGNEBWFMAIBKTLTODYIMIYDZCMEVRPFFFQUEKRRGSSFBIGKMGIUHHFSEIQKRGHCFLYQBQMOS	No Truncation	-1	0.026316	9061.073701	0	4	1.2379	4.59367e-95
BW_20_1_111106004325_cidetd_msdeconv244.txt	ZZZ_sp|P75793|PFLF_ECOLI Putative formate acetyltransferase 3 OS=Escherichia coli (strain K12) GN=ybiW PE=3 SV=1	None	AMCQFNVDGUBEGRTFKWGYKVNGMUYSP	Truncation at N-Terminal Side	781	0.094828	3436.804071	0	5	1.1736	3.90349e-38
BW_20_1_111106004325_cidetd_msdeconv2440.txt	XXX_sp|P76335|YEDS_ECOLI Putative outer membrane protein YedS OS=Escherichia coli (strain K12) GN=yedS PE=5 SV=4	None	SHBLMWTMOYRRYHZOOFAWNHPCFVGNBPIMCMMEORUIGCQFWZEUKPKPPKWQITYIWAASUOLOZTDCDKBUEZGYGCFHPEANUMQUQBCONDITUFYWYRCNSSLKDIGZRPNEZLUADWLAYVIPPKIDABIDNBUKVDGUEKKFPOMMFGPBN	No Truncation	-1	0.016194	20762.168365	0	4	1.0657	8.89379e-214
BW_20_1_111106004325_cidetd_msdeconv2442.txt	ZZZ_sp|P33026|SETB_ECOLI Sugar efflux transporter B OS=Escherichia coli (strain K12) GN=setB PE=1 SV=1	None	OQEYGSVSOOMQCBUHFYORNWKOYOWHBQRUYTNIKFIZNSVIEILUTRDECHNTHWZQAIAWKSMTCVLIKHPVDEKWNDFVUAUPNIYQGSIWNZVVHUDZPHYLGRHMFAOMEQYQEZMIYDWFHTLLKYWGZKYUIBYVIFWQGYFHVQOENCYMVVYHASUIPDMUKVTFKDRRVFWVNDIUUWIATQTHDIELEONRBRDSAITSPSRQKHDAOASFONGUGSFYTQDDMMMWEEKIGLQDQHFNMHFAHHFGRKHWLWYLAOFTYCQBVEEKMFNYAQFDNCLTGNPNSGRQPYZRWKHWCYECCQHMVCTWY	Truncation at N-Terminal Side	72	0.020534	41626.350401	0	10	1.0034	1.4822e-323
BW_20_1_111106004325_cidetd_msdeconv2444.txt	YYY_sp|Q9JMS7|YUAM_ECOLI Uncharacterized protein YuaM OS=Escherichia coli (strain K12) GN=yuaM PE=3 SV=1	None	VARETQVKFISQNQIWQBHYHTWDYZURFKUYPMKGYOAPFCGBCWHFQLRIPQWV	Truncation at C-Terminal Side	56	0.035398	7266.793896	0	4	1.1446	1.94172e-76
BW_20_1_111106004325_cidetd_msdeconv2446.txt	ZZZ_sp|P62617|ISPF_ECOLI 2-C-methyl-D-erythritol 24-cyclodiphosphate synthase OS=Escherichia coli (strain K12) GN=ispF PE=1 SV=1	None	CTVHFOWITAEFTUQHLNQMVNHPTLRCSWNEHMBEKPYAKSBYYZBYZTHDGKNVRQIMPFFZGFSTYHSBWLISNHADOOHGBQZIRSWUCSMGBIORLGQSYZHETYRQPOARHSQMGPAFMDRZMYZEQSPUDMIMVOSZTMRSELOFQDZRUHT	No Truncation	-1	0.023256	20264.493102	0	8	1.1306	4.02573e-217
BW_20_1_111106004325_cidetd_msdeconv2448.txt	XXX_sp|P0CE56|INSH9_ECOLI Transposase InsH for insertion sequence element IS5LO OS=Escherichia coli (strain K12) GN=insH9 PE=3 SV=1	None	VMVLISELBZCCYHFCKBPFWUIAQHOQZCFEKANATYGBIPVPFVEWISOEZUZCKNSYVIBWOHVYRSQVSMIPNHTINCOTBYUGVPFARFYSKMPKRWLSRSIFTMOMIOEZIBNWLYAVLWZGWMECUEOHUMKNZEKIAGCQPGSZLNTVOOANPL	Truncation at C-Terminal Side	162	0.026706	20626.499925	0	9	1.3147	2.08767e-221
BW_20_1_111106004325_cidetd_msdeconv2450.txt	XXX_sp|P75745|YBGK_ECOLI Uncharacterized protein YbgK OS=Escherichia coli (strain K12) GN=ybgK PE=1 SV=1	None	HWVEOPCTUYDQEBTHVZOPNSAMBMOAGOASADTDNITHNTFLCPMELWUROVIVIYQLPKZRVLYSBMYWCNHYMYIAKGHKRLKBOSDEIQTCHBSZKAPYYOTFSPSHWOFGQILWLGGTCMHRKCSFQKTOPHFOBUGTFLFYWPPSDBKWHLKTCNKELRETOLDRRCLNQWOIKBGPTQKRRSGGBLBZDPBLSQNLGHUHERTVCZTYOBZCTPVNDDTOLOFGTPYKGORAFTBOKFDYYLALPANNKRNEIHHMCMUTHODRWIUMHFELQUYMWUNGURDIVVPVODMIHBKSZIWVBY	No Truncation	-1	0.014963	39929.508027	0	6	0.78355	4.44659e-323
BW_20_1_111106004325_cidetd_msdeconv2452.txt	ZZZ_sp|P24242|ASCG_ECOLI HTH-type transcriptional regulator AscG OS=Escherichia coli (strain K12) GN=ascG PE=1 SV=4	NME_Acetylation	YDSOFTMGZSHSQUVSKBDZFYCYARGEWGGNOABZPUITPVYNTTPRIBQULBCCMUFSQSFIPLMGYTHMTDPGCNRONHMVWEQFPWMLYARQHGEPYUHGGMLUMOEQOFFTADARGQEGAWBCNDEPARLCYOGAIUIVWPPPWVUMDRCBRNYLTKKYFBZWTQDLAQQEYDPRWROATKLFUWSZDSEGGAKAINNKDVVBYIZOUTQCDLTGHYMFWQKYYZHNBPGHCDDHVQTDTNVQLTFTLTDISKBBFTTQSRIUFOKNZMCLYYBUQWWESENLZOZRKDMYWGHEKZOAYGLIKHANWGWPDASBFEMSOFGCWKWSYUH	No Truncation	-1	0.024024	42216.065234	0	16	2.8429	4.94066e-324
BW_20_1_111106004325_cidetd_msdeconv2454.txt	XXX_sp|P04693|TYRB_ECOLI Aromatic-amino-acid aminotransferase OS=Escherichia coli (strain K12) GN=tyrB PE=1 SV=1	None	YIWRMHDHGSYSFGORDTCGBQYBHPNVRTWDCHRVKMWYTECBCMBZATEEWNTRGNEFVGUHCSLELBAKTOERHPUUFTRSPMPDDBQGNARTNAFUPHEGEQHHBSGONGTKGIRDONPLGKUYTHNVEKZVIISEPALQVKDHCNFOFKYSGZMVSNHVSAFIEG	Truncation at N-Terminal Side	227	0.026163	20625.995005	0	9	1.417	8.75888e-233
BW_20_1_111106004325_cidetd_msdeconv2456.txt	XXX_sp|P0A7L8|RL27_ECOLI 50S ribosomal protein L27 OS=Escherichia coli (strain K12) GN=rpmA PE=1 SV=2	None	TGZUECQBYPQPYUFHEWZKDFDPSVTYIGMAPRVTPFBKDHWUKRTPWZYZZBWWYITEQTYLULPVVRNH	Truncation at N-Terminal Side	13	0.026144	9164.826057	0	4	1.316	1.31974e-93
BW_20_1_111106004325_cidetd_msdeconv2458.txt	YYY_sp|P30843|BASR_ECOLI Transcriptional regulatory protein BasR OS=Escherichia coli (strain K12) GN=basR PE=1 SV=3	None	GPUIWSDGFBPMHRFZGTAITKOZVCOIQQGUZEYVOAUULMGHWHGOAAQOVBQZDAZZNLKYNLRFSKQUC	Truncation at N-Terminal Side	149	0.019481	9325.014225	0	3	1.1905	2.57978e-90
BW_20_1_111106004325_cidetd_msdeconv2460.txt	YYY_sp|P0A7I0|RF1_ECOLI Peptide chain release factor RF1 OS=Escherichia coli (strain K12) GN=prfA PE=1 SV=1	None	DOESPRCMZUANWCSFFUMTOCHODKQLVCACIIEYZAZWOPKWBKHQQTGZOAGWGERTUWHPKCFBSGLEGNNQMNLZCHYHLBOZWVEYBBMCLETGKAHNVELKLRBPQURERGNRRDQDNCUHHHFLHPLKYKEMHYEILRYUEUYUWOTTFLQYTCFHHOUFWDSGAWCGKCRODLDWHGQZRNULOSDVPGWONHZZWKZPTDYYOAUMPYDLWVWMHKBHGZMLFWTSPHZFKLWYQRGEPKKKRYTBBBSAQBCGVZDRORWQIBLGDBGODGAAQIUEUOUPOYACRTHQKSINLCNSYOZUFIEMHSACUCHFBMRWQKZIELZORHYAOKCRUQCPVMDIDKITKMKQ	No Truncation	-1	0.018265	47097.413741	0	8	0.57993	4.94066e-324
BW_20_1_111106004325_cidetd_msdeconv2462.txt	ZZZ_sp|P76521|YFDY_ECOLI Uncharacterized protein YfdY OS=Escherichia coli (strain K12) GN=yfdY PE=4 SV=1	None	DQHDPDZHQVWSREZSULPOFADRAYCTBBBSGPGWSQNWKLGEIAMPPVORTMPUUCHUECKKSBCYRIGLLW	Truncation at C-Terminal Side	74	0.032895	9113.785487	0	5	1.4387	2.81365e-102
BW_20_1_111106004325_cidetd_msdeconv2464.txt	YYY_sp|P0ACG8|HSLR_ECOLI Heat shock protein 15 OS=Escherichia coli (strain K12) GN=hslR PE=1 SV=1	None	AEYYAOADQOPLKODKDINHETGYRUCYKZUZIFYZTRRLACSFWREQWRSAKGZEQUTQYEBRCQVSDN	Truncation at N-Terminal Side	63	0.029605	9114.488239	0	4	1.4538	3.77109e-87
BW_20_1_111106004325_cidetd_msdeconv2466.txt	ZZZ_sp|P0DP63|YBEH_ECOLI Putative protein YbeH OS=Escherichia coli (strain K12) GN=ybeH PE=5 SV=1	None	UVOESTKNBBSKPGTSMVEHQEGCKYVPQAZIMAUQFFUOOKBFCFYLCVNRTLKWIHOPIAHBFEDIESTWSEI	No Truncation	-1	0.026316	9491.784614	0	4	1.3769	2.22247e-94
BW_20_1_111106004325_cidetd_msdeconv2468.txt	ZZZ_sp|P77717|YBAY_ECOLI Uncharacterized lipoprotein YbaY OS=Escherichia coli (strain K12) GN=ybaY PE=1 SV=1	None	UDVZDOYPZNKPPLIETQLFCUHTSILQOGIFIPDFHFKMVIPMLHVQWIGYGGFCYFWSYDPEBKZVQHOY	Truncation at N-Terminal Side	118	0.032680	9150.252416	0	5	1.3319	5.18782e-96
BW_20_1_111106004325_cidetd_msdeconv2470.txt	YYY_sp|Q46789|YGEI_ECOLI Uncharacterized protein YgeI OS=Escherichia coli (strain K12) GN=ygeI PE=4 SV=1	None	EQBYRABIHIARMOTGFVVFBFUSZTKZCFMZPYKBVLDPFHKOMZSLAIARSASWMPFCRMLBNIMTDHIZ	No Truncation	-1	0.045752	8877.174798	0	7	1.8059	3.50627e-97
BW_20_1_111106004325_cidetd_msdeconv2472.txt	XXX_sp|P0AB58|LAPB_ECOLI Lipopolysaccharide assembly protein B OS=Escherichia coli (strain K12) GN=lapB PE=1 SV=1	None	MPQBHZYQOMQDCYSGAFMBFPSUMGLROIHYHHZBSWVZLLVHRHSZGPBTPQHQOVCVHSNRNMYGFFDO	Truncation at N-Terminal Side	317	0.025974	9203.135998	0	4	1.4111	1.58704e-94
BW_20_1_111106004325_cidetd_msdeconv2474.txt	XXX_sp|P76118|YNCH_ECOLI Uncharacterized protein YncH OS=Escherichia coli (strain K12) GN=yncH PE=4 SV=1	None	ZSHTKTGLMFNNBZBSCYVLNTGGBWDAQRECWNGRLWUFUZBZFGNHQBULCRRITHDWQYLKYQLZQU	No Truncation	-1	0.026144	8710.506527	0	4	2.2776	2.37016e-89
BW_20_1_111106004325_cidetd_msdeconv2476.txt	YYY_sp|Q46789|YGEI_ECOLI Uncharacterized protein YgeI OS=Escherichia coli (strain K12) GN=ygeI PE=4 SV=1	None	EQBYRABIHIARMOTGFVVFBFUSZTKZCFMZPYKBVLDPFHKOMZSLAIARSASWMPFCRMLBNIMTDHIZ	No Truncation	-1	0.052288	8877.174798	0	8	1.5394	3.50627e-97
BW_20_1_111106004325_cidetd_msdeconv2478.txt	ZZZ_sp|P75823|LTAE_ECOLI Low specificity L-threonine aldolase OS=Escherichia coli (strain K12) GN=ltaE PE=1 SV=1	None	PGWHTBKLLQYYGGAKMTYSQWISEUHYMWTIFIYYRRGHZANNUEILWPKDTAIECVFNEWOUUGFLFASNQC	Truncation at N-Terminal Side	259	0.025806	9281.942312	0	4	1.2902	4.60032e-92
BW_20_1_111106004325_cidetd_msdeconv2480.txt	ZZZ_sp|P77376|YDGJ_ECOLI Uncharacterized oxidoreductase YdgJ OS=Escherichia coli (strain K12) GN=ydgJ PE=1 SV=2	None	ESIEDGQPWBBFSFMKYBADTMKNLWFIRESNBVGRTQZEMSQBYLIDRENHHFHPYONSFBZAGFNKLEDAKNOQVPZMBLMNHCETVUOUCSFBQOENLDTWBDHOYOPNASUIZOMUOFMFGOITDENTWCQSVLNHCAKFUCLTGMMPSKZCWMDEOSBITOSUFVKPRBVUNSNNRTASUUTHEWIESTPKUBFWMRQTKBNAVOLGCVFISTAVUYOURIEZCUGNLTCOSSNVSCTFTYVNUHVTEHIZBMQHTFEOLSTCLFAITYWINAFGDOFWLSTAMFVPWAAHFEOKYDYIMITAWENQQUUCTOLUQCIRDZLIFFPKDGAFSMQTSFFANW	No Truncation	-1	0.028912	44011.778586	0	17	0.66262	4.94066e-324
BW_20_1_111106004325_cidetd_msdeconv2482.txt	XXX_sp|P25549|ASLA_ECOLI Arylsulfatase OS=Escherichia coli (strain K12) GN=aslA PE=3 SV=2	NME	WCSSOEPHDFWBFBLAWECHLCZHHBHBNTQCBTWNCUIHSABRPNSRTGROKBTIPSCDOMWUSBBCUYRDSCCQHQSOSFSZVCIIRPTIECTEKOFQMDTCHFNCKCCTGPZLRTLQCYEGUMTKGARLLPBHTRDDCALQSNCQDDCDEEHHFGWROEFBWROHDPZEGKBRKZKPDKDTVIRHNUPIHLLIOSLLCAGHQYYLFTTSSCRMFCUEDQWNRDYNRAUSCNHOKKEGAYQYDYUOLGTFBTRSQLKUHUTVNQYLBVQIZFQPKDALESIVSOEYGYFICQEBSIQKQAWUSUKPONGFLFUZANCUZBYARTNWWQDFEBCPYIKZYRZTIQFHRN	Truncation at C-Terminal Side	350	0.025276	44073.251297	0	16	0.6658	1.4822e-323
BW_20_1_111106004325_cidetd_msdeconv2484.txt	ZZZ_sp|P30125|LEU3_ECOLI 3-isopropylmalate dehydrogenase OS=Escherichia coli (strain K12) GN=leuB PE=1 SV=3	None	SRNRZOQVIYLNWUIPBRYYZHKRNDSDFTDOEGTIOQMPONUHLAFNNAYIMHKMHQEGWDRUEKWNFDQYCCGIDRHZEWULKTNVVWSRHBNHZHGLDYHLPZWAYSLYNSYBIBFAFNKUAWCQHUDQCCLBKKWBGUBNLWGEIGBPPSQGYOOGNVDADSCTQRARDRVYNGPLGYUABHFKYDZUFOLVDRZRPDTVPDDKQGWDCWLBDDRLCAAUIUYOGTEBZWRIPHAPBYCADYGNYMKEVIMHWBYPHUQAGRUNTCADAVULWUYKHNLOBIPWAOGSESNOTIDUNNPQVRVFPKUSBNCMVK	Truncation at N-Terminal Side	45	0.015909	40229.454971	0	7	1.1739	1.4822e-323
BW_20_1_111106004325_cidetd_msdeconv2486.txt	ZZZ_sp|P33643|RLUD_ECOLI Ribosomal large subunit pseudouridine synthase D OS=Escherichia coli (strain K12) GN=rluD PE=1 SV=4	None	SYAOUTTYIGGCHDSDMKTFLQQMLNDYHGSURZVNAATGUIOFYCUEAUIFTAFZWBLACLKIOBCGBCRYZBSA	Truncation at N-Terminal Side	250	0.032258	9279.205265	0	5	1.6482	7.8727e-95
BW_20_1_111106004325_cidetd_msdeconv2488.txt	ZZZ_sp|P07018|MCP4_ECOLI Methyl-accepting chemotaxis protein IV OS=Escherichia coli (strain K12) GN=tap PE=1 SV=2	None	ABVTYDRRSZDVWYEDKIKYRMLBSQAGUFQNPZBGTZNSOKPFARFDBFUBEPGZVDOLTHDTBFBPWFUZBWIFRPPPSIGABLYQYOQGSVLBAKWFWDFMHORWMLWTCKKMTKIQYEUMVWGUHTWCRUQZHFHMWCMUDYHQUFPGEY	Truncation at C-Terminal Side	154	0.024242	19875.331319	0	8	1.0197	3.1603e-211
BW_20_1_111106004325_cidetd_msdeconv2490.txt	ZZZ_sp|P77625|HXPA_ECOLI Hexitol phosphatase A OS=Escherichia coli (strain K12) GN=hxpA PE=1 SV=2	None	HSEUSNZDKYLFBBHSSKSWRIKOETMGZYTTFZKQMYGTGCSBQFNHEZAHKSCTYRRIVDVPDWHNCTGAKSFREQNFLOOBBBDYHLHRKSHSDABNUZVHIPFFMKHCELIGGKTTSTWUELMAAKWUZPTCWDKWVBLNGIYRLKFRAYBLUTVDBG	Truncation at C-Terminal Side	162	0.028875	19874.811515	0	9	1.0638	9.95605e-222
BW_20_1_111106004325_cidetd_msdeconv2492.txt	XXX_sp|P52005|TORY_ECOLI Cytochrome c-type protein TorY OS=Escherichia coli (strain K12) GN=torY PE=1 SV=2	None	PGBCTULDOSWDZZPCAVLPEHZFKBEOAZAHTOIHQBGYZTWZGRCUIAUETBHQWHIYZLIWOUUSPGSACQBBMWDDZNVNZNVOGRKGRRNWGONLQQRIKFLPUELMOFPBOGFCOAGGEFBFCIHAYOAQTOUCOMGKLUZUCCLNVZPPIGQPCEBAKPKOUHGPUQIBYROHHKPAWMPSVLMCVPRMOOSNSVLOFUUSCROYCFSRLUOZODFPOEIQOQFVASGNOOEAZASDBAYPSYSHEHMQVEGVUAHRZENWPFLBBERYUGFTDDRZAFFLROGHMHRFZFHFMFVWULFSHLIBDDQORRFINHWMEEDSUGFUVFWFBKEQTZDIRZOFSUMFCAFMEYWMWCZLCZ	No Truncation	-1	0.025097	48148.235620	0	13	0.60209	4.94066e-324
BW_20_1_111106004325_cidetd_msdeconv2494.txt	YYY_sp|P0AFL1|POTI_ECOLI Putrescine transport system permease protein PotI OS=Escherichia coli (strain K12) GN=potI PE=3 SV=1	None	HBIEHYUKFNFDYUECSQNQQLKCSYYRLRDWUYKECVKGASMKSEPEOSSYBTUSASKASTGHFMMATIQKQKHCLDDRGKBFKOFRHPQIRZUWNZGWKMMFSHQVVOHVLSPHGVPPESPMISIG	Truncation at C-Terminal Side	128	0.026616	15761.495755	0	7	1.1726	2.96702e-174
BW_20_1_111106004325_cidetd_msdeconv2496.txt	ZZZ_sp|P33644|POLOX_ECOLI Polyphenol oxidase OS=Escherichia coli (strain K12) GN=yfiH PE=1 SV=1	None	ZGNPZFTCHSDMFLCNPWAKMPSZPTYFOTRDQITOUYOUMQPICWUCQZBUYHLRBHDVLPODHOWA	Truncation at N-Terminal Side	175	0.032895	9091.780342	0	5	1.2153	3.14511e-89
BW_20_1_111106004325_cidetd_msdeconv2498.txt	XXX_sp|P0AEK7|FDNI_ECOLI Formate dehydrogenase nitrate-inducible cytochrome b556(Fdn) subunit OS=Escherichia coli (strain K12) GN=fdnI PE=1 SV=1	None	ANVVWRCQHCPHUSZNQUAAWGWWZPFHPNSEALLPIQRIOWPFBLYKCYMTGLDEYBUQQYQHRHQELZAQPQZAKTCUMIWAVOLIDOUBTQABWSZCCGBYSIBOEUCKMHZVUAPRTODC	Truncation at C-Terminal Side	124	0.026616	15761.561471	0	7	1.4427	4.82217e-170
BW_20_1_111106004325_cidetd_msdeconv2500.txt	XXX_sp|P15030|FECC_ECOLI Fe(3+) dicitrate transport system permease protein FecC OS=Escherichia coli (strain K12) GN=fecC PE=1 SV=2	None	MVRODSIDDVUPITDCMTFHRHUBULZRAZTBMLHZFCMOBLICALPUDSGFZZUZYQWFZSAGPQDFWMSNLSCHFDAWTWLANNGSVFLPMTPOKWDOAWUQHKUUQVEEMKGPIAHKRPGPPSS	Truncation at N-Terminal Side	205	0.022814	15761.490919	0	6	1.07	5.43374e-156
BW_20_1_111106004325_cidetd_msdeconv2502.txt	XXX_sp|P0A9E5|FNR_ECOLI Fumarate and nitrate reduction regulatory protein OS=Escherichia coli (strain K12) GN=fnr PE=1 SV=1	None	GCYBYLPMSOHAYGUINTTTKZRTSEEPSDOSWOZWQVOBGUSUZPVRMWAGQHFCSGBYUSNGVQTESCDTHKSYTNKCHHVAHOLMTBIBMVIKYPBIHQTYQTNOPDPTHRCGGTUAHWMVSZLE	Truncation at N-Terminal Side	122	0.026616	15761.727690	0	7	1.0858	3.13482e-174
BW_20_1_111106004325_cidetd_msdeconv2504.txt	YYY_sp|P37613|PANZ_ECOLI PanD regulatory factor OS=Escherichia coli (strain K12) GN=panZ PE=1 SV=1	None	TQTDTNBWMGGLMFDNGMQSMPOOZGGASGPNIIROWQNBLGUEPQKBZWRAOOTFQEUFOFTLPFGWMNSZRIMTRVTBRCIMLIKNPDSMDQABGNWNGIUPLSLCYYBGDHAHTSBBACKGRQP	No Truncation	-1	0.022814	15449.446574	0	6	1.1243	1.30424e-154
BW_20_1_111106004325_cidetd_msdeconv2506.txt	XXX_sp|P62672|APAG_ECOLI Protein ApaG OS=Escherichia coli (strain K12) GN=apaG PE=3 SV=1	None	SIMRUZTIAKBFVFWLORNFKKMHZQVQVYOFGNIEZOKGPQCEFPAMAKEACNYHWQHITKZRGVSBMUZLWZVOGMYNPKDRCYTVVAAVMTOUUIHSRAQLEHEEADINOAWSNOPVSLORV	No Truncation	-1	0.027027	16026.622527	0	7	1.4568	1.16439e-165
BW_20_1_111106004325_cidetd_msdeconv2508.txt	YYY_sp|P45539|FRLA_ECOLI Probable fructoselysine/psicoselysine transporter FrlA OS=Escherichia coli (strain K12) GN=frlA PE=2 SV=2	None	DDMIFIAIVVCHDYLHZUNRMUBEILHKMERKFSNLSRQKQIFVZUQSBYIHZWIFSFWUOUFLEHVEGFAQRFROTDNAFIQMKSQDVEEBNSYUNFOZDBAZNAQMATPVDLFCMAQRRRDT	Truncation at C-Terminal Side	124	0.031128	15760.378708	0	8	1.078	1.76033e-167
BW_20_1_111106004325_cidetd_msdeconv2510.txt	YYY_sp|P00452|RIR1_ECOLI Ribonucleoside-diphosphate reductase 1 subunit alpha OS=Escherichia coli (strain K12) GN=nrdA PE=1 SV=2	None	GDZSZFEOGGDFVIVSDSGOWDUBFQMUWRUGBYMKFRPPBABUERIKHMAZYLWIOYNBCHLQWAAQLTQHMQMNCQSHMLTOZZOERRFCRCLYKKDCWPPQVCPSFYDZYMSQUYHGETPOQKHIBEILBCWPFSGATCYCGKNREVYNALNGSQIQDOWHTWCWCAPIOVHTBRIIBYNIBKVFCZOELLUOOSCHHBVAOBYEAMASPRQRKKFAVNHNGLNYEWOMIHSCVWFEKMIKTEQAATTGKRGBMDDQTUQMWPKHAPOLGWLPVESWHBERRAZBESUULPVASCLLUKAVZOYMYRRGQWBARPHCERVHVVQUVOYQATVPLCNKOYHOQKDUNMRGAZHPSIHL	Truncation at N-Terminal Side	401	0.021168	45772.654921	0	14	1.4592	4.94066e-324
BW_20_1_111106004325_cidetd_msdeconv2512.txt	YYY_sp|P75676|YAFX_ECOLI Uncharacterized protein YafX OS=Escherichia coli (strain K12) GN=yafX PE=3 SV=1	None	LHNPQGOWQYDWAFQDKKHNEMKLTOCYISWGTUTRQACTSQQWVBSBZGHWCRUKZUYWOHARVTGVYGUQOAPULBRYIVMWARWRRZSCVMFSUMRVBBAMMYUBPGMGMTQDPGNIHEABKNSQVUZYKKWNQBSGUKMPQPKPSANR	No Truncation	-1	0.030351	19066.010292	0	9	1.0814	1.37772e-206
BW_20_1_111106004325_cidetd_msdeconv2514.txt	ZZZ_sp|P27243|RFAL_ECOLI O-antigen ligase OS=Escherichia coli (strain K12) GN=rfaL PE=1 SV=2	None	LZDSNKVFQIYWTRBLQPEBZFPFGNUGESBPUQSVOWBVAMOTCLMWQHFHQKOVYBBHSROGNQQTOEQNYOSIPFAPAQCNSVABEPNYRTBYWQODDEAWNPCWGGBFFVPRIHGZQMEZGZVYSHQQFWEWWBRZVZDABYE	Truncation at C-Terminal Side	147	0.030351	18760.400636	0	9	1.6002	2.513e-199
BW_20_1_111106004325_cidetd_msdeconv2516.txt	XXX_sp|P0A8N0|MATP_ECOLI Macrodomain Ter protein OS=Escherichia coli (strain K12) GN=matP PE=1 SV=1	None	URZHAODEIZCFAZDPACHWCVHVNOURMAGCZZRUHQMCKGBDOKWWNRMUPDGIYVZRZPAMQGHDLBIZSNLFHGYIURBELLVGKBNGNMEZLCIUYNHPICEDUZTTHRCOBSUQSEWNFWKQTLCYVHZEZRGGRYFAMNMLRZ	No Truncation	-1	0.027508	18865.759519	0	8	2.4249	3.13185e-205
BW_20_1_111106004325_cidetd_msdeconv2518.txt	XXX_sp|P32680|YJAG_ECOLI Uncharacterized protein YjaG OS=Escherichia coli (strain K12) GN=yjaG PE=4 SV=1	None	QBEOGEZDVYPGFDTEBCCYSEUQLALQFNFCSPFUFYWQWWFCSGSABFRKCWHCOZBVWSOPGTZWRKYPSKBLCULAHADDVCLWZLAQWPRSBBVSVGWIVREAOZQOPVDTQVCEOWRLLKBPVWVVDLRSADNCBZZIMZSMET	Truncation at C-Terminal Side	150	0.035144	18761.860854	0	10	2.0962	8.99049e-203
BW_20_1_111106004325_cidetd_msdeconv2520.txt	YYY_sp|P0A715|KDSA_ECOLI 2-dehydro-3-deoxyphosphooctonate aldolase OS=Escherichia coli (strain K12) GN=kdsA PE=1 SV=1	None	DINQMHULDAIFWOSRNMPTTPGBONLYBQRFZNYIVQAQTHMWNSQFILQZDYBTEIOAQPLCEVPARACREPINSNMEEOPUPRLHVPUCKCVIUWKQBHTYTZNKWHIYTMMOVWMDQMYWGHMEMDTOSQBZUDWNWGVVRZYAMWCOOLAPVVRCFFUKPBPLWZZVBECZVUUWPYCENOLADDPWPOBINKWWMTSSMCUHUBDBAWBHURYLABNAVDSAVOOQFPEMMBREFIBMLLTSGVVBOVWNTOUTOPOOBEPRCKRQFSTRKVSBOWIQ	No Truncation	-1	0.019737	37217.921021	0	12	1.0783	1.23516e-322
BW_20_1_111106004325_cidetd_msdeconv2522.txt	YYY_sp|P0ABA6|ATPG_ECOLI ATP synthase gamma chain OS=Escherichia coli (strain K12) GN=atpG PE=1 SV=1	None	UFENPEMEKHOWYOKZKPCBTTNLHQTDRLPSYINIPWWIGZHMEEDCTPGOFHIDRFPEGBWOSUEQSVYWIZALTCNZWSAITNAMNMGPZTHHLOGAIFLANRNBRZWSLDLAWFUZGRHSPHZPKEFDHKPQKSPQZALCKFAQQDD	Truncation at N-Terminal Side	136	0.028754	18763.574769	0	8	1.3932	1.63895e-199
BW_20_1_111106004325_cidetd_msdeconv2524.txt	ZZZ_sp|P0AEH3|ELAA_ECOLI Protein ElaA OS=Escherichia coli (strain K12) GN=elaA PE=3 SV=1	None	DLVLBYMUZAVSZQTKMHRZPRRLQMPNSGWDKLAZDWLRHKMVRQOLENZABBPVYKVLWQEOUUBRECURVQLCLQVCVLWMOMYZZMSCZWNFSHDOPWRMFCFMGSEHQVICVQTYIAIGSKIQQBOSHIISYVMRIZZITLSLLAETG	No Truncation	-1	0.025559	19211.490962	0	7	1.173	4.1161e-196
BW_20_1_111106004325_cidetd_msdeconv2526.txt	ZZZ_sp|Q57154|REPB_ECOLI RepFIB replication protein A OS=Escherichia coli (strain K12) GN=repB PE=1 SV=1	None	DCFUYHQVVOVKHLBRGEQYEQZUYVVLCDCZOMIULQQHMFTFELUDAFABLCQUAKSNGNMDPRDDMITUV	Truncation at C-Terminal Side	73	0.025974	9194.574623	0	4	1.2149	3.09118e-94
BW_20_1_111106004325_cidetd_msdeconv2528.txt	YYY_sp|P02932|PHOE_ECOLI Outer membrane pore protein E OS=Escherichia coli (strain K12) GN=phoE PE=1 SV=1	None	ZHYLVZNFHVYANQKZOHLVMNAHKEGLWUKQPFCUHZOBZCBMFNFVWEOQWEHAMFAIDNEVYMDQYKEYPMVOTWFLAWQWHUNVWANMKCOQO	Truncation at N-Terminal Side	254	0.023697	13102.331014	0	5	1.0541	3.17661e-127
BW_20_1_111106004325_cidetd_msdeconv2530.txt	XXX_sp|P0AC47|FRDB_ECOLI Fumarate reductase iron-sulfur subunit OS=Escherichia coli (strain K12) GN=frdB PE=1 SV=2	None	MVZSCVLGUGUNMQENOYDIMEQMBKLCOOBMCLZRNARPVFDYBKCNESRTFRDGOMOGCHIHKQFBWTKVLHIHDMLKAZUVCBYZEBHLHORVKTQIDDGSYYGVVNMGBBFQIPWOSWPWSTILYHLPQVGMEIHZUHMKFHAK	Truncation at N-Terminal Side	96	0.025641	18760.023512	0	8	1.7541	3.15665e-204
BW_20_1_111106004325_cidetd_msdeconv2532.txt	XXX_sp|P0ABJ3|CYOC_ECOLI Cytochrome bo(3) ubiquinol oxidase subunit 3 OS=Escherichia coli (strain K12) GN=cyoC PE=1 SV=1	NME_Acetylation	YIQFMKDSEMSAPPMYDCOSCIKZEBNLHOFLVHKTTZEOGASPGGBDNZUGAMNIBAASVGTKRROSKVTNHBQLFCOFKRVETDYECZHMPWWRINIYTZYZIUNHUQVFQMLVINRZZCOLOPTECTTGGYTPAZIFB	Truncation at C-Terminal Side	141	0.024221	17462.017929	0	7	1.0818	5.36982e-195
BW_20_1_111106004325_cidetd_msdeconv2534.txt	YYY_sp|P31679|YAAU_ECOLI Putative metabolite transport protein YaaU OS=Escherichia coli (strain K12) GN=yaaU PE=3 SV=2	None	YEPHYFZKAPBQULZEDCGMAFKKDUFCGIBCAOQIHRPRNIILQGZLAYHGLGFKUPDINWHCKTQZAWQSUEHYPHAZNEMHRPCYIWSHZFKWTCOBBIVFR	Truncation at N-Terminal Side	338	0.036530	13101.724997	0	7	1.4949	8.98413e-144
BW_20_1_111106004325_cidetd_msdeconv2536.txt	YYY_sp|P76403|YEGQ_ECOLI Uncharacterized protease YegQ OS=Escherichia coli (strain K12) GN=yegQ PE=3 SV=1	None	WFAIVYZSGNIALKQUOKPBPCWSTQRMPCZRYPZRZBVEVENTDFLDWEHTRHGNVHCGYVTIIFSMYDZMRKSQCPBAGMQFRMCESOCRSWNYFVVRPSCUENMKAHMKOBFEVTTCYGSEZBYZGKGVIVAQDVPMIRKL	Truncation at N-Terminal Side	309	0.027397	17501.991256	0	8	1.1217	5.82883e-198
BW_20_1_111106004325_cidetd_msdeconv2538.txt	ZZZ_sp|P60716|LIPA_ECOLI Lipoyl synthase OS=Escherichia coli (strain K12) GN=lipA PE=1 SV=1	None	PSVHVTEFULLPKAWFBDGUTEFKKQZBSUTIEONZCGBWTYQVQITOKPFEOLLLBEQFHRPLKCQNPBKHPCBMESWFFZKLPLLPBZFNWFKVQZAETOPHZYWQHFGADKRPTOFVBMUTIQQHQHDPHUZQU	Truncation at N-Terminal Side	184	0.024138	17503.369558	0	7	1.0701	1.00077e-183
BW_20_1_111106004325_cidetd_msdeconv2540.txt	YYY_sp|Q46789|YGEI_ECOLI Uncharacterized protein YgeI OS=Escherichia coli (strain K12) GN=ygeI PE=4 SV=1	None	EQBYRABIHIARMOTGFVVFBFUSZTKZCFMZPYKBVLDPFHKOMZSLAIARSASWMPFCRMLBNIMTDHIZ	No Truncation	-1	0.026144	8877.174798	0	4	1.1849	2.35604e-95
BW_20_1_111106004325_cidetd_msdeconv2542.txt	XXX_sp|P04982|RBSD_ECOLI D-ribose pyranase OS=Escherichia coli (strain K12) GN=rbsD PE=1 SV=3	None	ZVGIGVGOKGFTSCHORUSIKDZUEMPNOTHZLBFPVKPDWNHYHIDRCZVFAUQHCQWWNILVOSOGTABPCUTRSLBQHRWQQLYENMRKVPTZGENRLWGMRRUWTOIVBHRHSQVBYLGRYOIIOQVPHNDBLVZ	No Truncation	-1	0.027397	17908.397510	0	8	1.0689	1.97181e-190
BW_20_1_111106004325_cidetd_msdeconv2544.txt	YYY_sp|P32675|PFLC_ECOLI Pyruvate formate-lyase 2-activating enzyme OS=Escherichia coli (strain K12) GN=pflC PE=3 SV=2	M_Acetylation	MNRCINDCEFMEKWASHZYOEZONTLMWDZTDVFYMNGERVZDNQLTWIBZHWTSVMWTUKANRYGOBVIQLSRZBEUMAYAQWNNWKMNPBWYKQCZZDPKIOVYEKQKBZRGVVBWHCFNPBURMDEWZKPIM	Truncation at C-Terminal Side	135	0.026408	17459.200874	0	7	1.1089	2.44184e-184
BW_20_1_111106004325_cidetd_msdeconv2546.txt	YYY_sp|P41409|RIHA_ECOLI Pyrimidine-specific ribonucleoside hydrolase RihA OS=Escherichia coli (strain K12) GN=rihA PE=1 SV=2	NME_Acetylation	BOYECWOWTOTOYDALPKROOBSAKFPVQERKIQKQACBDWVVWABPSFQDALBAESTRSCEUQLAFVIROFCAIIMICNTGHKQSMTOWEGYYNRLKKRGTODKVNHTQOTSRCSTSNDBVOMBGDFEQDUBUQ	Truncation at C-Terminal Side	135	0.024648	17462.213839	0	7	1.1715	3.14529e-182
BW_20_1_111106004325_cidetd_msdeconv2548.txt	ZZZ_sp|P32169|RHAD_ECOLI Rhamnulose-1-phosphate aldolase OS=Escherichia coli (strain K12) GN=rhaD PE=1 SV=1	None	KCBIARBSIBHTDBOUCMRIBORZILZKAZGNUDGMMATBCDYUVMTEBDMRCCYDYMYROGIPTCVQMCYUQSWDRNZTRMBBDDMUDLCMEYVQEIEWONPVOPIWYVOWABBHABHQYKDATNWYMSTPFSBFOZCLYVLAOHVMYWIMMMKICUNIGULLHBTWVUSFKTELYCLQROMKVPHNZYVNTDDLLGTMOLAWPAKKYALPVLZCNDEEFRDCNBCLEMKAUPRWCVVMEWZGDDRPGQHYCSATBZROVTFPSLGOQHFNFI	No Truncation	-1	0.024348	34754.564902	0	14	0.90816	4.94066e-324
BW_20_1_111106004325_cidetd_msdeconv2550.txt	XXX_sp|P0ADX9|RSMD_ECOLI Ribosomal RNA small subunit methyltransferase D OS=Escherichia coli (strain K12) GN=rsmD PE=1 SV=1	None	KPMGZWMDCGWKOMOHQRMRBWMUQHLVMKCNLDHWCYPGDQPEBIKVVVZKUVCFHLGFLRROSEIILSV	Truncation at C-Terminal Side	71	0.026316	9114.272616	0	4	1.3831	4.87557e-95
BW_20_1_111106004325_cidetd_msdeconv2552.txt	YYY_sp|P24215|UXUA_ECOLI Mannonate dehydratase OS=Escherichia coli (strain K12) GN=uxuA PE=1 SV=2	None	NMISAYWRLPRFZNHVGBZYTKNELSSSBWMYBNVMDBLAMARQDABUMVVDWPRGKWLRFYOPQZZNIQPKQBWKMBLGRWWESCYWGDUBUAAYYGSVEZUWPYPAWLVVPYTPARYSGVEITPUFAZSKWKOBAVTYCHNBNGWHNQPRSWBAZPVOYDZAWHRTOUATYVCDFCLNTQALOBSNZYYLDBOHEGNCRTCBKKKCEFLUMRBAPLTEFFLIPMAEACKNZBSUFGWZTFKRVVPKWQIWFCRESZIWTCSCSOSYWIGQWWHIKFEFIBWEFMWQRVSHZWLTZEVSRNOWEALGCYDCWSGIWYVLIATNQHTPICFSDGBNTLZMDMUAHFSOZLHBLEBPBYAZRWRWBYCEHLRVGHDNIIHQYEZEHGMNQPMDTC	No Truncation	-1	0.021277	49260.818967	0	13	0.63041	1.97626e-323
BW_20_1_111106004325_cidetd_msdeconv2554.txt	ZZZ_sp|P18335|ARGD_ECOLI Acetylornithine/succinyldiaminopimelate aminotransferase OS=Escherichia coli (strain K12) GN=argD PE=1 SV=4	None	ZFWGRPYNEFBAVRWHINIWADNBIZRTAECFOYSRFWSSNHPSWRQTGMWNRQUHWUBOUTZEPDVWDZTTRSMRQTDBKLYOVRUNGPDCMOAQPFNUIZSQYROHBADOFMGLTON	Truncation at N-Terminal Side	287	0.022814	15758.883915	0	6	1.0626	1.37969e-162
BW_20_1_111106004325_cidetd_msdeconv2556.txt	ZZZ_sp|P18811|MALI_ECOLI Maltose regulon regulatory protein MalI OS=Escherichia coli (strain K12) GN=malI PE=2 SV=2	None	YGWOGFDBGHBZSBBWGVSNYIIMBAYBYYENCCOQNMDLBZQFWLSIDBZYYQMNGFFEZTDPKOIGVUGBNPEOVUAKVMWNZVUOVSFODNEDYDLWRDWBHHVTBLGZQKNUWFLGVELNMRPNILVQEEPWFALDOFUWIOUUGWFVLGYGYCSYSPULGGOIMTDKQYRVQVNYLQUHMWENDVGKSUUALVFCAOGUVCDVKDOTIUDCKQRZOHOEHISFWUMMLLHYVQYETKADMCES	Truncation at N-Terminal Side	94	0.021680	31988.431632	0	8	1.1701	4.94066e-324
BW_20_1_111106004325_cidetd_msdeconv2558.txt	XXX_sp|Q47153|LFHA_ECOLI Putative truncated flagellar export/assembly protein LfhA OS=Escherichia coli (strain K12) GN=lfhA PE=5 SV=1	None	KWSVFRLTQRUMPPFULBKGYCVFFINFLQHICKMOLZYGQHPNCYOCYBCTHFNBTBUBIMKDKDFUTNSMYAVVRMOFERLTLFTDKPNGGUSHHCSWKYRMVKQNKZYYURS	Truncation at N-Terminal Side	464	0.033058	14718.875368	0	8	1.4991	3.85081e-156
BW_20_1_111106004325_cidetd_msdeconv256.txt	YYY_sp|P06961|CCA_ECOLI Multifunctional CCA protein OS=Escherichia coli (strain K12) GN=cca PE=1 SV=1	None	TACKSCKAKKYHPWFALQYQADMZVNAMWQISSDNKGQBIICYORL	Truncation at N-Terminal Side	366	0.054545	5535.681060	0	3	1.0644	6.68052e-61
BW_20_1_111106004325_cidetd_msdeconv2560.txt	ZZZ_sp|P75800|YLIE_ECOLI Putative cyclic di-GMP phosphodiesterase YliE OS=Escherichia coli (strain K12) GN=yliE PE=1 SV=1	None	HMOALURCFOVYCQGDLFABODMOBTSWHQOAODIRNFMLLNWVBIDYBVFKTLLGFSOAMPETVGOLLOWBTYAWOHOGKVLSQMPQCDAOWILOZZEDBDUAUFNBT	Truncation at N-Terminal Side	673	0.027083	14715.459719	0	6	1.1812	5.59506e-146
BW_20_1_111106004325_cidetd_msdeconv2562.txt	XXX_sp|P0ADB1|OSME_ECOLI Osmotically-inducible putative lipoprotein OsmE OS=Escherichia coli (strain K12) GN=osmE PE=2 SV=1	None	HOLOKNUTDSTVLCVHIDFIUHLRMGYIAIYWFWIHSUHOWGWNUWAGLEMUQQWIZSDNDFQPTYGVFDRBVBRAMUPSHDEBCUYGTRDLSKAYPWUSGGHQGTUMIWKQ	No Truncation	-1	0.020747	14224.712167	0	5	1.2891	7.62521e-152
BW_20_1_111106004325_cidetd_msdeconv2564.txt	YYY_sp|P63386|MLAF_ECOLI Probable phospholipid import ATP-binding protein MlaF OS=Escherichia coli (strain K12) GN=mlaF PE=1 SV=1	NME_Acetylation	VWVIRPMEZEOOMGINDGRSCPHVLMUYOHHLHCRQAKSQRUNMHPTKHQWHZZIUOKBFAATMIAIESLSOQUIUZDQIVMUEZLFANLKIOGIOSTDHGMMSOGCURZYNN	Truncation at C-Terminal Side	113	0.031120	14674.990666	0	7	1.1236	2.16386e-153
BW_20_1_111106004325_cidetd_msdeconv2566.txt	YYY_sp|P07654|PSTA_ECOLI Phosphate transport system permease protein PstA OS=Escherichia coli (strain K12) GN=pstA PE=1 SV=1	None	EEONBUCMDMELNDZZPLYALKIZUMERBMLRYEALATQCYLYMURUPMQKZHAPASHYBFUCBEE	Truncation at N-Terminal Side	230	0.028571	8390.165505	0	4	2.2258	2.93947e-84
BW_20_1_111106004325_cidetd_msdeconv2568.txt	XXX_sp|P0ACE7|HINT_ECOLI Purine nucleoside phosphoramidase OS=Escherichia coli (strain K12) GN=hinT PE=1 SV=1	None	QULGWHZLTLUGUYACUKEHIIZMQRSUBLGVLFRASINAFUHLSOZMZCABWSYDTMGVCQDVUDNEHALAWHAWAZZBKAFAWDEGOQNEMWUWVPOACDDWRTSTKRZLTLIMMUE	No Truncation	-1	0.024390	14855.923057	0	6	1.4225	2.08257e-161
BW_20_1_111106004325_cidetd_msdeconv2570.txt	ZZZ_sp|P39267|YJCZ_ECOLI Uncharacterized protein YjcZ OS=Escherichia coli (strain K12) GN=yjcZ PE=4 SV=2	None	KLMDROEADBVUUQGGDARPAPSOAYDAPRCGNZTAZAAAPFZLSRHSKFQHQNAQZIKSARQSQWKATEMHSGOPFEMLDHBIGMRIRBBBDPBYLMUNRKZDTTLCGUZAPOOKPPYNGEUPTLCWAZOTNMNRWITAQABDHLYRRWKENWGZHGKVPCWBLWYFKBOZKBPQQRFMADICWUUGACDVWOLZKISTIBQAZLAPZRAZZQVKYNTKTAEGCZUSFIZRNHRKCIRB	Truncation at N-Terminal Side	52	0.019751	29432.337569	0	9	1.1426	4.66044e-316
BW_20_1_111106004325_cidetd_msdeconv2572.txt	ZZZ_sp|P75800|YLIE_ECOLI Putative cyclic di-GMP phosphodiesterase YliE OS=Escherichia coli (strain K12) GN=yliE PE=1 SV=1	None	HMOALURCFOVYCQGDLFABODMOBTSWHQOAODIRNFMLLNWVBIDYBVFKTLLGFSOAMPETVGOLLOWBTYAWOHOGKVLSQMPQCDAOWILOZZEDBDUAUFNBT	Truncation at N-Terminal Side	673	0.029046	14715.459719	0	7	1.1393	2.79753e-146
BW_20_1_111106004325_cidetd_msdeconv2574.txt	YYY_sp|P07654|PSTA_ECOLI Phosphate transport system permease protein PstA OS=Escherichia coli (strain K12) GN=pstA PE=1 SV=1	None	EEONBUCMDMELNDZZPLYALKIZUMERBMLRYEALATQCYLYMURUPMQKZHAPASHYBFUCBEE	Truncation at N-Terminal Side	230	0.028571	8390.165505	0	4	1.7631	1.85069e-84
BW_20_1_111106004325_cidetd_msdeconv2576.txt	ZZZ_sp|P16691|PHNO_ECOLI Aminoalkylphosphonate N-acetyltransferase OS=Escherichia coli (strain K12) GN=phnO PE=1 SV=1	None	BPCSAIFZFTSFALAKFILYTNQWTVWGZATNCMBPUTUKOYYZOWMYULEFOZCLRZNAHQRLC	Truncation at C-Terminal Side	65	0.051471	8391.163309	0	7	1.5231	1.04982e-87
BW_20_1_111106004325_cidetd_msdeconv2578.txt	ZZZ_sp|P0A7V0|RS2_ECOLI 30S ribosomal protein S2 OS=Escherichia coli (strain K12) GN=rpsB PE=1 SV=2	None	LGZQTOEHUECAUHEDLOMNPNVGBENRVDEOCGCMCMVZCPTQHPMYGQIPHRIFUDAALB	Truncation at N-Terminal Side	179	0.043307	7597.053969	0	5	1.2257	1.00908e-82
BW_20_1_111106004325_cidetd_msdeconv258.txt	ZZZ_sp|P36930|GATR_ECOLI Putative galactitol utilization operon repressor OS=Escherichia coli (strain K12) GN=gatR PE=5 SV=3	None	AMHFRAGGNNSZ	Truncation at C-Terminal Side	12	0.040000	1289.065115	0	1	0.77164	4.14531e-13
BW_20_1_111106004325_cidetd_msdeconv2580.txt	YYY_sp|P09163|YJAB_ECOLI Uncharacterized N-acetyltransferase YjaB OS=Escherichia coli (strain K12) GN=yjaB PE=1 SV=1	None	KMMTTEMNUFDGZMVUSNQLCTYDRGCFRQPCLEAIISTLEIKMSLNQFLQSVQTWPFILTREFLTGTHWZSYTDDLAOAOOGZQCPQQWBSUKNTFWVQLFLGBDPNBBAKLSRLZNKHH	Truncation at N-Terminal Side	26	0.024793	14717.745849	0	6	1.208	5.76276e-165
BW_20_1_111106004325_cidetd_msdeconv2582.txt	YYY_sp|P76196|YDIL_ECOLI Uncharacterized protein YdiL OS=Escherichia coli (strain K12) GN=ydiL PE=4 SV=2	NME_Acetylation	QFWNPKBFPBABLEUAQSDCZBCNHKYHEIEBIWRFTMLYIUVWRKNORFZKGATDAAQCEUHGPTOIVTTQTWMQSDGDUZPCKOCTMGTHGMBOEULUEZAZILFPVAZNHTTCH	No Truncation	-1	0.024194	14530.048623	0	6	1.3227	2.20835e-145
BW_20_1_111106004325_cidetd_msdeconv2584.txt	XXX_sp|P0AGL5|RATA_ECOLI Ribosome association toxin RatA OS=Escherichia coli (strain K12) GN=ratA PE=1 SV=1	None	MSUPRPIQCCGZDQPPYWQTCIECPKISWRUAUZMKOIKAESORPPHPKOFEVOBDHUZLRVVRBZZSMOYMYZVTKRVGPTYHNKRKDIMQCWUPZYNAHACSQCLTEAFKSMKNE	Truncation at N-Terminal Side	41	0.032258	14862.128675	0	8	1.6407	8.82002e-160
BW_20_1_111106004325_cidetd_msdeconv2586.txt	XXX_sp|P0AGL5|RATA_ECOLI Ribosome association toxin RatA OS=Escherichia coli (strain K12) GN=ratA PE=1 SV=1	None	MSUPRPIQCCGZDQPPYWQTCIECPKISWRUAUZMKOIKAESORPPHPKOFEVOBDHUZLRVVRBZZSMOYMYZVTKRVGPTYHNKRKDIMQCWUPZYNAHACSQCLTEAFKSMKNE	Truncation at N-Terminal Side	41	0.034274	14862.128675	0	8	1.4912	8.82002e-160
BW_20_1_111106004325_cidetd_msdeconv2588.txt	XXX_sp|P0A877|TRPA_ECOLI Tryptophan synthase alpha chain OS=Escherichia coli (strain K12) GN=trpA PE=1 SV=1	None	NNAHUNSUQCFBGCHSVCSBVFMLRCZQBMQPIIERNBGRYZHGYEBYVVLQKVMNIPYKIROCTYZQKKMAQHGBPMCBUAVLZHIUCBDVZBYOIMWBQGOEFPGHURCWWCYGSAIY	Truncation at N-Terminal Side	148	0.026210	14862.707155	0	6	1.333	5.14517e-159
BW_20_1_111106004325_cidetd_msdeconv2590.txt	XXX_sp|P75869|SXY_ECOLI Protein Sxy OS=Escherichia coli (strain K12) GN=sxy PE=1 SV=1	None	YEZWBAUBKNOLVNLPDVYLADEMINYVDFGHEEUDUWSAMVBDNIWVRCUDNDKWSSFVPUMZCGNQWEPEEMPGHEULIVBKHBVDNRDRYSHNUZDDDBPRPRYWOBZTKTGUEQ	Truncation at C-Terminal Side	118	0.030242	14861.258279	0	7	7.7345	2.9909e-149
BW_20_1_111106004325_cidetd_msdeconv2592.txt	ZZZ_sp|P0AEB7|YOAB_ECOLI RutC family protein YoaB OS=Escherichia coli (strain K12) GN=yoaB PE=3 SV=1	None	EAGARQCQTIIBDMOTBEFSWNROHDOQPFKIIOOEOASFTMMLMQKOZNSMSTDZBWVNMNAARIPMPOIGRMPIWNROERRLMRQQTZHLBUVQCUUIRUSHWFUSZIVGMH	No Truncation	-1	0.024194	15113.929335	0	6	1.577	3.73025e-153
BW_20_1_111106004325_cidetd_msdeconv2594.txt	ZZZ_sp|P16456|SELD_ECOLI Selenide water dikinase OS=Escherichia coli (strain K12) GN=selD PE=1 SV=1	None	PVUDGWQBVNHTBCPYSODUINHFNTOYSTFRGYLHGRYCWVCARPMYSUEODKPIKKBYFIBHGZYDQGHBKKAPDLGIHRAUTIBNUUEORMREHMUVGAFOKWHIPAPHYEFZ	Truncation at C-Terminal Side	116	0.032258	14863.336291	0	8	3.8126	4.77238e-159
BW_20_1_111106004325_cidetd_msdeconv2596.txt	ZZZ_sp|P0CF49|INC10_ECOLI Transposase InsC for insertion element IS2-10 OS=Escherichia coli (strain K12) GN=JW5919 PE=3 SV=1	None	WAMGKFWPKNYYTQGMKTYSAYDBEGGQDRKIANOSBBNHMOGCWWUPVQVWYLUHAPPZRLGRNGDOBMESLUYACQEGOCEZHKQHUZTUKHNVYWSYZCCZBYPOLIMISIFPSYBZQ	No Truncation	-1	0.024590	15351.502105	0	6	1.2191	1.37704e-166
BW_20_1_111106004325_cidetd_msdeconv2598.txt	ZZZ_sp|Q46844|YGHT_ECOLI Uncharacterized ATP-binding protein YghT OS=Escherichia coli (strain K12) GN=yghT PE=4 SV=1	NME	ZDYPWIOOCMBADWLIORVSEEUIMSWFHARGFZGDLLTYGIQVKPBAPYEDKCTHINIVUNAGPCMLITKVZONDHYBWBNRTKRLISPBCCUDKPBWNISTSPOBANRVCVGTWKQUSMKBNDTOZIQOWYVWIRZUQEPOLIOTYSHAKVAMROSAGFODPVDNWTFQGEBNRVLLZQBRHTDLVFQGPWLFYQUONFBTULDYGYSAIUIBSPRNSZLYTWTWZQ	No Truncation	-1	0.022177	29110.360609	0	11	1.1504	2.23895e-315
BW_20_1_111106004325_cidetd_msdeconv2600.txt	ZZZ_sp|P0AA04|PTHP_ECOLI Phosphocarrier protein HPr OS=Escherichia coli (strain K12) GN=ptsH PE=1 SV=1	None	GAQUVLNRNTKQOEQCIKHFWBAYBNHBFHKCGZKADOCROIPHOPMZNHKVGWCMIAOOQWFSDTTAYACYAUAIFRFTIHRQV	No Truncation	-1	0.022727	10990.684451	0	4	1.1624	3.26586e-109
BW_20_1_111106004325_cidetd_msdeconv2602.txt	YYY_sp|P0AGF2|CSDE_ECOLI Sulfur acceptor protein CsdE OS=Escherichia coli (strain K12) GN=csdE PE=1 SV=1	None	QOCIFONRESIHVBDVOPWUQITDVUZLYYMDNPDNDUSVWOGPRAIAYCIRRCZRUQTVIIDBHISRENGPBIVIPOWKOL	Truncation at N-Terminal Side	65	0.033333	10743.492727	0	6	1.7092	1.4757e-108
BW_20_1_111106004325_cidetd_msdeconv2604.txt	YYY_sp|P0AGF2|CSDE_ECOLI Sulfur acceptor protein CsdE OS=Escherichia coli (strain K12) GN=csdE PE=1 SV=1	None	QOCIFONRESIHVBDVOPWUQITDVUZLYYMDNPDNDUSVWOGPRAIAYCIRRCZRUQTVIIDBHISRENGPBIVIPOWKOL	Truncation at N-Terminal Side	65	0.036517	10743.492727	0	6	1.2783	6.07779e-110
BW_20_1_111106004325_cidetd_msdeconv2606.txt	XXX_sp|P0AE58|CAIF_ECOLI Transcriptional activatory protein CaiF OS=Escherichia coli (strain K12) GN=caiF PE=4 SV=1	None	UMQUGGAWOARMPODAYVMMWOHAHSAREUFBEEHANKOECRZLWZTUOGVZQFIKIHEBNKRDQPR	Truncation at N-Terminal Side	64	0.033333	8944.405452	0	5	1.3022	2.61254e-91
BW_20_1_111106004325_cidetd_msdeconv2608.txt	YYY_sp|Q46789|YGEI_ECOLI Uncharacterized protein YgeI OS=Escherichia coli (strain K12) GN=ygeI PE=4 SV=1	None	EQBYRABIHIARMOTGFVVFBFUSZTKZCFMZPYKBVLDPFHKOMZSLAIARSASWMPFCRMLBNIMTDHIZ	No Truncation	-1	0.032680	8877.174798	0	5	1.2352	3.50627e-97
BW_20_1_111106004325_cidetd_msdeconv2610.txt	XXX_sp|P04983|RBSA_ECOLI Ribose import ATP-binding protein RbsA OS=Escherichia coli (strain K12) GN=rbsA PE=1 SV=1	None	GTTROOFOANFFWYICSAIEARBIGUFSPUIDRMNOQWCSWATGZTRWGTBHNYMEQNMHEARLYVCPVL	Truncation at N-Terminal Side	431	0.030000	8947.542001	0	4	1.3329	1.21338e-91
BW_20_1_111106004325_cidetd_msdeconv2612.txt	YYY_sp|P0AE30|ARTM_ECOLI Arginine ABC transporter permease protein ArtM OS=Escherichia coli (strain K12) GN=artM PE=1 SV=1	None	FFGTHPECHFWYAPBLNVQGWTOWIIPCKEUSRWUOACNYVYZIHTFZYIIRSUPC	Truncation at N-Terminal Side	166	0.024793	7267.616814	0	3	1.1453	2.20226e-74
BW_20_1_111106004325_cidetd_msdeconv2614.txt	YYY_sp|P0AFU6|YIIF_ECOLI Uncharacterized protein YiiF OS=Escherichia coli (strain K12) GN=yiiF PE=4 SV=1	None	ABOWCCZRVFCNDOPCVFAKBALYTQSQTWHYSNNGQTUDYTQCSEKUNCLPHWBSKCSHVYVCCYIZAEOY	No Truncation	-1	0.033784	8998.217126	0	5	1.3038	1.63213e-90
BW_20_1_111106004325_cidetd_msdeconv2616.txt	YYY_sp|P0ABR1|DINI_ECOLI DNA damage-inducible protein I OS=Escherichia coli (strain K12) GN=dinI PE=1 SV=1	None	GDNKLOMOTEPSPFKSOZYGRZCQMILGNDDFZLWMTOVLIEFRECMMPAIZVUISSGMVYDLPGCVTVQRYBFMUPMYOF	No Truncation	-1	0.022989	10253.203676	0	4	1.9698	1.46777e-103
BW_20_1_111106004325_cidetd_msdeconv2618.txt	YYY_sp|P0ABR1|DINI_ECOLI DNA damage-inducible protein I OS=Escherichia coli (strain K12) GN=dinI PE=1 SV=1	None	GDNKLOMOTEPSPFKSOZYGRZCQMILGNDDFZLWMTOVLIEFRECMMPAIZVUISSGMVYDLPGCVTVQRYBFMUPMYOF	No Truncation	-1	0.024691	10253.203676	0	4	1.5461	1.97818e-107
BW_20_1_111106004325_cidetd_msdeconv2620.txt	YYY_sp|P32662|GPH_ECOLI Phosphoglycolate phosphatase OS=Escherichia coli (strain K12) GN=gph PE=1 SV=1	None	YGAIMTCIHSFDEAAYUHECZLWVSYMTRABQWLUSAWCKBMKLKTUSQYCUUYMAUSSFOICTHZRNYY	Truncation at C-Terminal Side	70	0.031250	8844.286878	0	4	1.2847	2.0838e-92
BW_20_1_111106004325_cidetd_msdeconv2622.txt	XXX_sp|Q46791|YGEK_ECOLI Putative uncharacterized response regulatory protein YgeK OS=Escherichia coli (strain K12) GN=ygeK PE=5 SV=2	None	YGBUNFIEHHKBCQKYUDFAOQWZUPRHVVRACBCMBSDEABSEWWBRALSSBQZWOWAHKLAKIUAUOKUERHLKBYEFVAWLBLHYCESVOEPQONDLWZTDMUHIRDERCSCMH	Truncation at C-Terminal Side	117	0.023438	15306.344891	0	6	1.8871	2.38259e-158
BW_20_1_111106004325_cidetd_msdeconv2624.txt	YYY_sp|P0A6P5|DER_ECOLI GTPase Der OS=Escherichia coli (strain K12) GN=der PE=1 SV=1	None	GPWCAOTAOLIGRFWCHGOOIKABWNPROZLOIEPUSTSUAEKEGBHBCNFGPMGYAAPDGCYNNSCTLBVDLHIAVIMNORCOIAIEQQCIZQOUGCYFDQBYUUATQDNKBYZMUCLEY	Truncation at N-Terminal Side	369	0.033333	15307.030968	0	7	2.2658	3.01568e-165
BW_20_1_111106004325_cidetd_msdeconv2626.txt	YYY_sp|P0A6P5|DER_ECOLI GTPase Der OS=Escherichia coli (strain K12) GN=der PE=1 SV=1	None	GPWCAOTAOLIGRFWCHGOOIKABWNPROZLOIEPUSTSUAEKEGBHBCNFGPMGYAAPDGCYNNSCTLBVDLHIAVIMNORCOIAIEQQCIZQOUGCYFDQBYUUATQDNKBYZMUCLEY	Truncation at N-Terminal Side	369	0.027888	15307.030968	0	6	1.4068	7.64975e-162
BW_20_1_111106004325_cidetd_msdeconv2628.txt	XXX_sp|Q46791|YGEK_ECOLI Putative uncharacterized response regulatory protein YgeK OS=Escherichia coli (strain K12) GN=ygeK PE=5 SV=2	None	YGBUNFIEHHKBCQKYUDFAOQWZUPRHVVRACBCMBSDEABSEWWBRALSSBQZWOWAHKLAKIUAUOKUERHLKBYEFVAWLBLHYCESVOEPQONDLWZTDMUHIRDERCSCMH	Truncation at C-Terminal Side	117	0.048828	15306.344891	0	12	3.4902	2.38259e-158
BW_20_1_111106004325_cidetd_msdeconv2630.txt	YYY_sp|P36673|TRER_ECOLI HTH-type transcriptional regulator TreR OS=Escherichia coli (strain K12) GN=treR PE=1 SV=2	None	QSDPPCOIHWPEMHSMDZMKVBFZYTNYIHALDRCBOBDSIYYLRGRAYVUBESNKEBUDNNMUPSEVHPSBLTCQREIEGOBIVHOYSVUGSCFUVEQLFQIEWCZUUUVCISSDEQVENM	Truncation at C-Terminal Side	122	0.031250	15307.028889	0	7	7.493	8.07812e-166
BW_20_1_111106004325_cidetd_msdeconv2632.txt	XXX_sp|Q46791|YGEK_ECOLI Putative uncharacterized response regulatory protein YgeK OS=Escherichia coli (strain K12) GN=ygeK PE=5 SV=2	None	YGBUNFIEHHKBCQKYUDFAOQWZUPRHVVRACBCMBSDEABSEWWBRALSSBQZWOWAHKLAKIUAUOKUERHLKBYEFVAWLBLHYCESVOEPQONDLWZTDMUHIRDERCSCMH	Truncation at C-Terminal Side	117	0.027451	15306.344891	0	7	1.1742	2.38259e-158
BW_20_1_111106004325_cidetd_msdeconv2634.txt	ZZZ_sp|P0AFM2|PROX_ECOLI Glycine betaine/proline betaine-binding periplasmic protein OS=Escherichia coli (strain K12) GN=proX PE=1 SV=1	None	WMTZLVILNKAVKGDUBTYDWMNWTBLMTSTHZZGDYYWGISIKPZIPBFIIBGDYZLBNFHIBMQLTSWIBWVABTBPMLBNWBHPEGIUDBFLAGHVFKAKSIECPDYCGTZRFHOACMQTYASRIG	Truncation at N-Terminal Side	201	0.027344	15310.908776	0	7	3.1634	9.74343e-174
BW_20_1_111106004325_cidetd_msdeconv2636.txt	ZZZ_sp|P06129|BTUB_ECOLI Vitamin B12 transporter BtuB OS=Escherichia coli (strain K12) GN=btuB PE=1 SV=2	None	MILINLGWGYVOEPUTQUYLHFDRVPSLLYPPTQNHHLVYWGYECUNDWGQBBLVSTNIAGTZSIHHTFSDINHPAZVDSSRVPAWFIGUMRQYMFGLUYFBWWICRZNNSADRFQOZPHHHVG	Truncation at N-Terminal Side	490	0.029644	15180.165600	0	7	2.0804	9.82235e-168
BW_20_1_111106004325_cidetd_msdeconv2638.txt	ZZZ_sp|P0AE91|CREA_ECOLI Protein CreA OS=Escherichia coli (strain K12) GN=creA PE=3 SV=1	None	KEOTLTDGUSUSWCHFTGUBEDOUVMTVMKKOHGUTAKNSQWRYGVFHBIMCNRARDDLUZGHLSPMQOYGSARMISGRUTVVHVPKCHCZEHBQVTCLRKDAYBDKORSOSQFVNTEUNL	Truncation at C-Terminal Side	121	0.023715	15178.417459	0	6	1.3936	2.73574e-165
BW_20_1_111106004325_cidetd_msdeconv2640.txt	XXX_sp|P0ABJ6|CYOD_ECOLI Cytochrome bo(3) ubiquinol oxidase subunit 4 OS=Escherichia coli (strain K12) GN=cyoD PE=1 SV=1	None	FGKGWBWNTFOHVIFVYTDKGGVWWMZOAWKBNIOODTDFZCRNUWNLWTZYDCIFDGNPQEOGTHAPOLHOUYEUZBANFWZQPHNPOEHLUNMHQQIBSQPOONIBE	No Truncation	-1	0.028000	14744.587927	0	6	1.7559	4.41681e-147
BW_20_1_111106004325_cidetd_msdeconv2642.txt	XXX_sp|Q46791|YGEK_ECOLI Putative uncharacterized response regulatory protein YgeK OS=Escherichia coli (strain K12) GN=ygeK PE=5 SV=2	None	YGBUNFIEHHKBCQKYUDFAOQWZUPRHVVRACBCMBSDEABSEWWBRALSSBQZWOWAHKLAKIUAUOKUERHLKBYEFVAWLBLHYCESVOEPQONDLWZTDMUHIRDERCSCMH	Truncation at C-Terminal Side	117	0.046875	15306.344891	0	11	5.9105	2.38259e-158
BW_20_1_111106004325_cidetd_msdeconv2644.txt	ZZZ_sp|P45537|YHFK_ECOLI Uncharacterized protein YhfK OS=Escherichia coli (strain K12) GN=yhfK PE=3 SV=2	None	RESNSVWGQUBANWMVRTCOLOMOBUHRGPHVYZVNARDUQELMUDLLPATRUNDIIHBLHNHEZWZMGUUHVTSNREHBSSZYDGDBWQLCFTRLFTUKIQKKLGDMBPSGPZRHBNGGGLM	Truncation at N-Terminal Side	577	0.027668	15177.267144	0	7	2.5014	1.07217e-167
BW_20_1_111106004325_cidetd_msdeconv2646.txt	ZZZ_sp|P76628|YGAY_ECOLI Putative uncharacterized transporter YgaY OS=Escherichia coli (strain K12) GN=ygaY PE=5 SV=2	None	EGHPPFADPEZRDRVDWBKIUSKGCQBGMZMQEHCOOUEMEKNOTPVRLYPERGBNDIOTZDMLMPDOOIHQMPZUPYVYZCQZUPYSTARPFLIYZTLKRFDLQRKURTBAKSKTVRRH	Truncation at C-Terminal Side	120	0.021318	15436.518310	0	5	1.3925	6.35851e-161
BW_20_1_111106004325_cidetd_msdeconv2648.txt	YYY_sp|Q7DFU6|YGHX_ECOLI Putative hydrolase YghX OS=Escherichia coli (strain K12) GN=yghX PE=5 SV=4	None	NVHUKLQCGIYDTDMYDMWFEOLWPYBMVWPOVHFSDCSHHLHAAQBZLPHZTMWIQATVNQGAWHURARWPVZFFPOANHNENQEV	Truncation at C-Terminal Side	87	0.029412	11030.418126	0	5	1.9617	7.64241e-119
BW_20_1_111106004325_cidetd_msdeconv2650.txt	XXX_sp|P76034|YCIT_ECOLI Uncharacterized HTH-type transcriptional regulator YciT OS=Escherichia coli (strain K12) GN=yciT PE=4 SV=1	None	UKZKIUDRFGCQTRVYRMPETRACTEMSWLKVPOPSVAEGOCRSCSBTAVGNYONIEIICFGGTSKDNPIYFSBADFCOIUSKPIWSBRCB	Truncation at N-Terminal Side	158	0.035326	11030.474424	0	6	1.2439	4.92425e-122
BW_20_1_111106004325_cidetd_msdeconv2652.txt	YYY_sp|P18471|TRAU_ECOLI Protein TraU OS=Escherichia coli (strain K12) GN=traU PE=3 SV=1	None	TTPHBGUWEPGORFQCRYMLRCORLTWKCMOYOSSFQSSITBKMCHOTAGCEDRYVYMYEZFMMBGACUYUEGEORQGDGPWMH	Truncation at C-Terminal Side	84	0.032609	11028.655664	0	6	1.4845	4.0712e-112
BW_20_1_111106004325_cidetd_msdeconv2654.txt	XXX_sp|P45956|CAS2_ECOLI CRISPR-associated endoribonuclease Cas2 OS=Escherichia coli (strain K12) GN=ygbF PE=1 SV=2	None	AQNVYECZEKSNIZZQFBEVIVZAYOHTPDYGEAGFFNEWNLYMFKREFEYWSKLORPWQIIYTMVZWCVKVEQBACSAFIIPAGTDYIBCNQG	No Truncation	-1	0.033520	11513.389635	0	6	1.5125	2.94397e-126
BW_20_1_111106004325_cidetd_msdeconv2656.txt	XXX_sp|P0C0V0|DEGP_ECOLI Periplasmic serine endoprotease DegP OS=Escherichia coli (strain K12) GN=degP PE=1 SV=1	None	BYOLEEUSTKBAEOLGMYKCRZZBRDCTNLTBKSSTPNUAKYPCQPDQLSZUZQSITLDTZKNSUDDEGOVFHPVZZZRYLNMSCRQISP	Truncation at C-Terminal Side	90	0.030726	11027.707942	0	5	1.5255	8.16109e-119
BW_20_1_111106004325_cidetd_msdeconv2658.txt	XXX_sp|P45464|LPOA_ECOLI Penicillin-binding protein activator LpoA OS=Escherichia coli (strain K12) GN=lpoA PE=1 SV=1	None	BFUNUGZPQVFMOGCBUNYHZNIOYMVHABQMPMBABFCZTBNSLANANEWNFSQLZAMPCDTZBBLGPHUDCLEWPGKMDDFSDKFRQLL	Truncation at C-Terminal Side	91	0.024457	11030.865957	0	4	1.6075	1.56043e-111
BW_20_1_111106004325_cidetd_msdeconv2660.txt	YYY_sp|P0AFF4|NUPG_ECOLI Nucleoside permease NupG OS=Escherichia coli (strain K12) GN=nupG PE=1 SV=1	None	GRGRFWBSSAMHHOCSWYKUONTVUSQKHIAFSAPEAHCYYFUSKSKOPCGHUNCHYTFSSSRUKRITTFZHHMFADFUPQIWLDZV	Truncation at C-Terminal Side	87	0.027174	11030.036928	0	5	1.2705	2.31308e-116
BW_20_1_111106004325_cidetd_msdeconv2662.txt	XXX_sp|P61889|MDH_ECOLI Malate dehydrogenase OS=Escherichia coli (strain K12) GN=mdh PE=1 SV=1	None	EPTAUQVICIDBYNZHCRVASENSRTKAFSLRAMAMNMBHQEGEQENNBWUSPBQGBFTQCBGZMIYPFHYYBBMHDKLZRZGHPNSQDIFWA	Truncation at C-Terminal Side	93	0.027174	11029.591821	0	5	1.1561	1.50055e-126
BW_20_1_111106004325_cidetd_msdeconv2664.txt	ZZZ_sp|P0ACH1|SFSB_ECOLI Sugar fermentation stimulation protein B OS=Escherichia coli (strain K12) GN=sfsB PE=3 SV=1	None	THDAQMPCQGGDNPQVSATGZRKHNBYQSDPVQWLKBWOHINRMQKOBIESQMPWVHQREGPZYCUADVPGCTTWBYNEKYTCPVGWKBRYN	No Truncation	-1	0.017544	11168.510318	0	3	1.3272	6.37126e-108
BW_20_1_111106004325_cidetd_msdeconv2666.txt	XXX_sp|P0AG40|RIBF_ECOLI Riboflavin biosynthesis protein RibF OS=Escherichia coli (strain K12) GN=ribF PE=1 SV=1	NME_Acetylation	ZOINZOCISQWVLGVSAIIVMQFYAVCBZCSWHMAVKTGUPEUHKVKIKFAUOQLNLTNEZDPOWINMSYDKGNTCIDNFONUPBILUIQPYQLSPDQGHYSLTRVHVHLRMBYLFVPHSOPAPSHTVMQROPTFFUPITBMVHQPTNBZRRZBNYRLYMKBCFBNTYLKCLBLGMZAQSIDGLGFWCZVSPKATYDAOLULRVUADZGNOWIYYZYOWCYPFQUTAGUHRZLEIHHTRYRUSCAUCGEKHOSQTNUACMKOCSDCRRLOHCIYYZIL	Truncation at C-Terminal Side	278	0.021964	35074.141749	0	8	1.4775	4.94066e-324
BW_20_1_111106004325_cidetd_msdeconv2668.txt	YYY_sp|P77624|ARCM_ECOLI Carbamate kinase-like protein YahI OS=Escherichia coli (strain K12) GN=yahI PE=3 SV=1	None	FWVLOITHKAATTANPIZKQBKRFKSUZCNZLQUMHBAZNQBGENIYMPZFPVOTIDIBMCAKNKLOKHSRNCGDKPPAYENZYAVDVDCAQMNPUCDDTDBFWDGYDPAVLEMTWBLWTRGUPVSZSSRDUGKUDFHEIKORWVFROUWGWKNBERCYWOQUSBAMQUDQPCMPVGTBVIKBQKUSESHCSALZHSGSYGRFYAONHDWZ	Truncation at C-Terminal Side	211	0.017544	26154.625710	0	7	1.687	3.50281e-292
BW_20_1_111106004325_cidetd_msdeconv2670.txt	ZZZ_sp|P0CF46|INSC7_ECOLI Transposase InsC for insertion element IS2 on F plasmid OS=Escherichia coli (strain K12) GN=insC7 PE=3 SV=1	None	VHVCUQLVMOYGOSYMTTENLBGSCTMPEVHPHVYVYEIWKFTSBMGNTPQAGHHRDENNORHUVH	Truncation at N-Terminal Side	55	0.029197	8198.607536	0	4	1.2439	2.74185e-85
BW_20_1_111106004325_cidetd_msdeconv2672.txt	YYY_sp|P0A6X1|HEM1_ECOLI Glutamyl-tRNA reductase OS=Escherichia coli (strain K12) GN=hemA PE=1 SV=1	None	UKYNPAACPPKEVGLSAIMIIMWKKMAPZKWZQULWDLRFCQIIYWTATWGKODIHHBRMRGIPDBSBMHHBCHGSCVOVSRLWAFEIUEDYWGDHBYIDHRPFSEGUIMHMWITOMPAMVYLWFGYYKNCALPWFFZTIYRLHSIBFKKDTNHDABUOBSTMEYGEHDTWRLLOCTAMOERVQWHKYWUFOLTNDCGTNCOGTLYOQVZEIIAURPMBDEKZBGNLTBGGAFCIOKBOYMAVNAKZYCGBNZWKKAQEZLTNHKSDQZKTEGFMVLAWQWYPHYAUFULYRYADMHDLKVHLLZCPOKATFKVLFVARMFSUQKFCTSAPNWQWGDUSMCPZQKNAHVMIE	Truncation at N-Terminal Side	66	0.019824	44111.889228	0	9	2.0361	1.4822e-323
BW_20_1_111106004325_cidetd_msdeconv2674.txt	XXX_sp|P17445|BETB_ECOLI NAD/NADP-dependent betaine aldehyde dehydrogenase OS=Escherichia coli (strain K12) GN=betB PE=1 SV=3	None	YNQUPVECSOABIZZUGIOEVIVWMTUWBGRTHBQGDZCBYMVWKDIDGKHDZUCMDDNOKBDHPBTIEDZW	Truncation at C-Terminal Side	72	0.026316	9150.104112	0	4	1.1759	1.5832e-95
BW_20_1_111106004325_cidetd_msdeconv2676.txt	YYY_sp|P0A6P5|DER_ECOLI GTPase Der OS=Escherichia coli (strain K12) GN=der PE=1 SV=1	None	GPWCAOTAOLIGRFWCHGOOIKABWNPROZLOIEPUSTSUAEKEGBHBCNFGPMGYAAPDGCYNNSCTLBVDLHIAVIMNORCOIAIEQQCIZQOUGCYFDQBYUUATQDNKBYZMUCLEY	Truncation at N-Terminal Side	369	0.021825	15307.030968	0	5	1.2273	2.11795e-154
BW_20_1_111106004325_cidetd_msdeconv2678.txt	XXX_sp|P16690|PHNN_ECOLI Ribose 15-bisphosphate phosphokinase PhnN OS=Escherichia coli (strain K12) GN=phnN PE=1 SV=1	None	WDLMRENMLQSQGZGFLVPLSCAORVNOQVUEDZMVTNBIHDWCYLOSOWEAWUDPGMQNAIWKNCPLZLPFFHKQMYYIRFAARCVBZVTITWYAUIQHIMMDWKWBTZIOGCGQFCGMZ	Truncation at N-Terminal Side	64	0.041016	15306.401659	0	9	1.5657	3.03736e-167
BW_20_1_111106004325_cidetd_msdeconv2680.txt	ZZZ_sp|P0DP63|YBEH_ECOLI Putative protein YbeH OS=Escherichia coli (strain K12) GN=ybeH PE=5 SV=1	None	UVOESTKNBBSKPGTSMVEHQEGCKYVPQAZIMAUQFFUOOKBFCFYLCVNRTLKWIHOPIAHBFEDIESTWSEI	No Truncation	-1	0.019737	9491.784614	0	3	1.2645	6.51479e-93
BW_20_1_111106004325_cidetd_msdeconv2682.txt	YYY_sp|P33229|RALR_ECOLI Endodeoxyribonuclease toxin RalR OS=Escherichia coli (strain K12) GN=ralR PE=1 SV=2	None	WSCETUHQYRCUUINADWNSPFUOKOQYOGBWEIQSEICCMERLYMHOWTNTLAVMPCKGYSSI	No Truncation	-1	0.021429	8446.952257	0	3	1.1285	2.88556e-86
BW_20_1_111106004325_cidetd_msdeconv2684.txt	XXX_sp|P76418|YEGU_ECOLI Uncharacterized protein YegU OS=Escherichia coli (strain K12) GN=yegU PE=3 SV=1	None	PZNBBAQNNLDLQFVKEEQSSRUPHSTBBPAYLPZFYMLSVQZKAVSYUGBBUUMTQLEYKORAULKINPRDGZFAAZBQEHOOTPFFTNOBRMHGRSVOKDVIWHFHQEFWEDTLFIEUICBUVDKYNWNQZZYOSPOUPIYWRUDDONQWBRMCHAIYGGIVYSRHGWOVLZAMMRLYFEVBFQRGBTRNSKQREPHRLHOKETGMQKUNDCTOVMRPMLTWTVRIEVMUCUOOPYRMECCNYZVCCYSAGETISNYMFMTIMVFVCURBGAQMDOELFUCFSYHFDOZCUEITYSIOQEVCDPGZVLCTIPGTEIUDWGNGQQQZGBCMCE	No Truncation	-1	0.021220	42647.275453	0	8	0.71846	4.94066e-324
BW_20_1_111106004325_cidetd_msdeconv2686.txt	XXX_sp|P0ACG6|HOKD_ECOLI Toxic protein HokD OS=Escherichia coli (strain K12) GN=hokD PE=3 SV=1	None	WHDWCDZQZFTTPHENLNUOPEWMEUBGDIBHQRKTANZOTAOOPKPDSZB	No Truncation	-1	0.034783	6747.382101	0	4	1.236	2.5997e-67
BW_20_1_111106004325_cidetd_msdeconv2688.txt	ZZZ_sp|P0AFA2|NARX_ECOLI Nitrate/nitrite sensor protein NarX OS=Escherichia coli (strain K12) GN=narX PE=1 SV=1	None	SSEEUCUBCOBKYOAFMNWDAQMFKAKKAMVQIFHOINOYFLFTBTCWDGDT	Truncation at C-Terminal Side	52	0.036036	6849.458581	0	4	1.1969	3.84968e-69
BW_20_1_111106004325_cidetd_msdeconv2690.txt	XXX_sp|P31550|THIB_ECOLI Thiamine-binding periplasmic protein OS=Escherichia coli (strain K12) GN=thiB PE=1 SV=2	None	VSVTYBTPLBVVKVOVSGHKQMLEVALWZWYZOGACMYKDCHRMCNHMYKARTVTMOPSPTWDQLIFMWUBFWDKBWNOQGEHZOPEEKQSEYBCEKMNMPWYWICKBWREILUBNAYFIMPYLCRLMRIQVAKKYHDHCQDQKWVATPQANVHKAMESRGFGWZUHINAKZZGVTOBRPQIQWDWIPLTNLHUZZRGSROECEASHTEAZESCNGDWIZSKBDOEAYCUMVWFQSZCDDAMMRNNSAWZLRUHNMUSAIEHBRSSQYHIZIAAAHSDWDK	Truncation at N-Terminal Side	46	0.019868	35140.148446	0	9	1.0295	4.94066e-324
BW_20_1_111106004325_cidetd_msdeconv2692.txt	ZZZ_sp|P45543|FRLD_ECOLI Fructoselysine 6-kinase OS=Escherichia coli (strain K12) GN=frlD PE=1 SV=1	None	AOLNFWIAUIDHKBKOWBEAVWTEPCDNFZCUDTIEQAVNKUQHPANILGZUEIZRNDNBUCMCDLRBSRHWUTFQFFOAFAOWGIDNYFC	Truncation at C-Terminal Side	91	0.030612	11729.295383	0	6	1.4603	2.52844e-123
BW_20_1_111106004325_cidetd_msdeconv2694.txt	ZZZ_sp|P27238|YFED_ECOLI Uncharacterized protein YfeD OS=Escherichia coli (strain K12) GN=yfeD PE=4 SV=3	None	RYQOHHOMICZOBRDQMIKHEIBSMWTOBBLNWOTLOFWKCFLBEFVTVRFYTPFLLVCIRGIFWRL	Truncation at N-Terminal Side	63	0.045161	9282.760105	0	7	2.7093	1.28557e-87
BW_20_1_111106004325_cidetd_msdeconv2696.txt	XXX_sp|P76521|YFDY_ECOLI Uncharacterized protein YfdY OS=Escherichia coli (strain K12) GN=yfdY PE=4 SV=1	None	QEOAWZSITHRQNFMERRQOGGNLEBVNSSIZMMDDRQZKGDOQULKINVRTPPQKSAAFGHGVIDVMNKTFKIRAIRAZ	No Truncation	-1	0.025806	9712.351153	0	4	1.5642	7.83413e-83
BW_20_1_111106004325_cidetd_msdeconv2698.txt	ZZZ_sp|P27238|YFED_ECOLI Uncharacterized protein YfeD OS=Escherichia coli (strain K12) GN=yfeD PE=4 SV=3	None	RYQOHHOMICZOBRDQMIKHEIBSMWTOBBLNWOTLOFWKCFLBEFVTVRFYTPFLLVCIRGIFWRL	Truncation at N-Terminal Side	63	0.051613	9282.760105	0	8	2.4233	1.28557e-87
BW_20_1_111106004325_cidetd_msdeconv270.txt	ZZZ_sp|P19926|AGP_ECOLI Glucose-1-phosphatase OS=Escherichia coli (strain K12) GN=agp PE=1 SV=1	None	SWULSYQLIUYQCOCDIUKGTKBUKD	Truncation at C-Terminal Side	26	0.060345	3436.710282	0	3	1.1799	4.90316e-31
BW_20_1_111106004325_cidetd_msdeconv2700.txt	XXX_sp|P16676|CYSA_ECOLI Sulfate/thiosulfate import ATP-binding protein CysA OS=Escherichia coli (strain K12) GN=cysA PE=1 SV=2	None	QLTEDUPNPNKLYVICRPLVWSLSKOQSLETTSFQTHQGYWSTVNPSLWDAPSAGYKSLAKAZPCCTLIGGBYGSOIBQSNDDKTAYHFAPPLKWVSLZFBSWQFLDUMTZKATLCGAMSVFLLRUHSYDQCAOBDYQIZCUCUQLYFFMWZHLQQDTSESOSQMCGLAFBGNOBGUWZHVKDATERTHLDZWVMQPWFKKETLRAUZLZDUBUCTDIFGIPDRATYAYNTFVCBNHADVOAIEHFCFGBOQPTHDYGSAZRUUTWTHOCEIBONHQTGOGQYUEDRUQNKZRFTFMBEBNAEBQWUWFSDTNVIPKVBPAICWFBZHKWIFHIBVIIUZWQIFVGWLVCFAPZTNCMYWVALKF	No Truncation	-1	0.018109	44795.450450	0	9	2.9002	1.97626e-323
BW_20_1_111106004325_cidetd_msdeconv2702.txt	YYY_sp|P27431|ROXA_ECOLI 50S ribosomal protein L16 3-hydroxylase OS=Escherichia coli (strain K12) GN=roxA PE=1 SV=2	None	IHMVUQCARVUMHGMKISKLQBKPSQIGTYTPMESEFTNQFYFAYLBCFWVESUYLZKNPVSIPSZOVLOKOQH	Truncation at N-Terminal Side	299	0.048387	9266.272769	0	7	5.948	1.04817e-100
BW_20_1_111106004325_cidetd_msdeconv2704.txt	YYY_sp|P0ACE3|HHA_ECOLI Hemolysin expression-modulating protein Hha OS=Escherichia coli (strain K12) GN=hha PE=1 SV=1	None	EOGAONFBKVSHNYVPUMNLDDPDZBBMNOMRAMCICHBOREQPTDKSHSURKCCWECLTYEDDRECCFTPN	No Truncation	-1	0.032258	9157.280151	0	5	2.3813	1.87821e-90
BW_20_1_111106004325_cidetd_msdeconv2706.txt	YYY_sp|P0A7T7|RS18_ECOLI 30S ribosomal protein S18 OS=Escherichia coli (strain K12) GN=rpsR PE=1 SV=2	None	THCLKKGQUVKCNYFUELMPTVGYTDHQILTZSMIUODKYETQYPDFHNWNLFVOIMEQYGPYGTIIRVRIFGIR	No Truncation	-1	0.038710	9403.856734	0	6	3.0454	8.70814e-100
BW_20_1_111106004325_cidetd_msdeconv2708.txt	YYY_sp|P0A7T7|RS18_ECOLI 30S ribosomal protein S18 OS=Escherichia coli (strain K12) GN=rpsR PE=1 SV=2	None	THCLKKGQUVKCNYFUELMPTVGYTDHQILTZSMIUODKYETQYPDFHNWNLFVOIMEQYGPYGTIIRVRIFGIR	No Truncation	-1	0.070968	9403.856734	0	10	11.4275	8.70814e-100
BW_20_1_111106004325_cidetd_msdeconv2710.txt	YYY_sp|P0CE64|INH17_ECOLI Transposase InsH for insertion sequence element IS5-17 OS=Escherichia coli (strain K12) GN=JW5936 PE=3 SV=1	None	UGZGGFQKCWPREPKZSLNLINLWIKQGUMOVQNPURSZHUTFOTNRFNMFYCPETWUURTZBFLRFVHTO	Truncation at N-Terminal Side	255	0.032051	9321.443388	0	5	1.3856	1.76345e-94
BW_20_1_111106004325_cidetd_msdeconv2712.txt	YYY_sp|P0ACA7|GSTB_ECOLI Glutathione S-transferase GstB OS=Escherichia coli (strain K12) GN=gstB PE=1 SV=1	None	PSEVDLUGYRADBCRHRONSUUURVUKSPHEQDYHCNLWSMACQGUWYWZBZNNREEFWRDGFERZVLZPUI	Truncation at C-Terminal Side	72	0.038462	9318.458111	0	6	1.2492	1.12375e-96
BW_20_1_111106004325_cidetd_msdeconv2714.txt	XXX_sp|P64606|MLAE_ECOLI Probable phospholipid ABC transporter permease protein MlaE OS=Escherichia coli (strain K12) GN=mlaE PE=1 SV=1	None	CYZPNNTYSWASIGBDEZABYENYLKWAZIVUIZFZEZUOBFLQLYNHKYLMMVWGQBZBAVMPNUHMGKTHQCS	Truncation at C-Terminal Side	75	0.029032	9266.835389	0	4	1.4019	1.33763e-88
BW_20_1_111106004325_cidetd_msdeconv2716.txt	XXX_sp|P64622|YHDV_ECOLI Uncharacterized protein YhdV OS=Escherichia coli (strain K12) GN=yhdV PE=3 SV=1	None	LQRHGVBRKYMWKHHYKIHIOMRAGTWETTIZBANQHOFWHENIQLYVAQKZPTSPPBMBYEFQIMAYRROCF	No Truncation	-1	0.032051	9481.700220	0	5	1.2009	9.34834e-98
BW_20_1_111106004325_cidetd_msdeconv2718.txt	ZZZ_sp|P77315|YPHD_ECOLI Probable ABC transporter permease protein YphD OS=Escherichia coli (strain K12) GN=yphD PE=3 SV=1	None	YDNFKYRTGGOYRWCCVTKVHGGMWACKBBNEUKCFZUZCISLBGSUHKSHDIVKWHYWDWQLFNVUPFFWZKSNIFCGMWOANBDPIYFDZLNUFZDNKSOAQGQKIOPSUKQPTEYMRGQGOOSISOQMOEFACGRFPMKGFYKYCFYMVRKIMHAWZOTUVUHNYNSTTBIQKTWPYWMUHBVFYWDQVWRPSMDYUTBECQQSKRACUEBRQLAGIRKVOBVGYASPVTEQIHYFBPRQWVTVIFMCGALNRWKKTGIHSDILAQMCAIUYNBADUBDLDYWUEKRKWFETNOPINLKFCFDOWWEARRTYGGHFCOIVPREVRRHIE	No Truncation	-1	0.024286	42568.880452	0	17	0.87318	4.94066e-324
BW_20_1_111106004325_cidetd_msdeconv272.txt	ZZZ_sp|P16692|PHNP_ECOLI Phosphoribosyl 12-cyclic phosphate phosphodiesterase OS=Escherichia coli (strain K12) GN=phnP PE=1 SV=1	None	EAPPPLKBTPMQMPNPPDNCZEOZLNOTHCIZNKHVWSFRYHIU	Truncation at N-Terminal Side	208	0.031250	5533.537118	0	2	0.95157	1.74661e-58
BW_20_1_111106004325_cidetd_msdeconv2720.txt	ZZZ_sp|P21345|GLTP_ECOLI Proton/glutamate-aspartate symporter OS=Escherichia coli (strain K12) GN=gltP PE=1 SV=2	None	EVYKEKVSYBIGOEMTBYAWCHULQBUKLKTQAVCAWRGAIDYVOQNKKSHQAQPPVMUPWBCMHOHAMWRCZYEKBVATLUMIATQVDSGIWTDUUUMPUABTDNSWZQDWITLPUVDECZCRIBNBDKDMKPSYDZKAEBYYGSUGNFMTBIPRWFEQUENKIABHLOKKHSFNYNBSPBIANCOMBHVUCDYIFG	Truncation at N-Terminal Side	239	0.025253	24582.026746	0	10	0.99092	1.01136e-271
BW_20_1_111106004325_cidetd_msdeconv2722.txt	XXX_sp|P0A9H5|BTUR_ECOLI Cob(I)yrinic acid ac-diamide adenosyltransferase OS=Escherichia coli (strain K12) GN=btuR PE=3 SV=1	None	LUIAEIVBYEDKOSUTZDVVYMYHCPWYBWDZVMHZNFIDUPFDULDURFMDWUVMINOIEMTHSITIALZHYPLASRMDCZHKGDBIODEQEVZYZFFVESQGSBZWATPTDRNNOYKMCGDNCRYBGIWHPRSRSUTGZSSCYMRPRWVUNAYODAHHHWRAUDWWIOYSPALEEYKBZFYFFVMDEEDVHICC	No Truncation	-1	0.028777	25082.386212	0	12	1.0188	8.65425e-268
BW_20_1_111106004325_cidetd_msdeconv2724.txt	YYY_sp|P0ADV9|LPTC_ECOLI Lipopolysaccharide export system protein LptC OS=Escherichia coli (strain K12) GN=lptC PE=1 SV=1	None	HLKILBEGFWNNNDZRUBCTEKILLSIOSFDMUTGLYEGULOMOHGKAQQEEYLPREUIKKZYCBDOWPBFLYIQHYYBCQFUYOLAAPBCMHLUDQNERSYDSVVHDTTCSZNLMWKQALTEKDVVVRADGRZEFEKCMEOMASEWESAEOCYYQYBWRPSUIMNNGHDSCKTIRDRKZTVNIPIHELHP	No Truncation	-1	0.027569	24147.635941	0	11	1.053	3.94336e-263
BW_20_1_111106004325_cidetd_msdeconv2726.txt	YYY_sp|P0AA60|YGHB_ECOLI Inner membrane protein YghB OS=Escherichia coli (strain K12) GN=yghB PE=1 SV=1	None	VTZAKMDUQRCDCWPORTBWRKRIMWZLPDFKSBVIZESWTYMMFCAPLNIGWGPHAUNRLKTLYFKVSFLCPMQALTZHMNGQCKRRQTFBOHQTBOOLOVZPHSABFPBAPYKRMKPLZFCQNONEYNFLWOCZRSBEHVKBOZAIGIYSAPMMYAFYPLHNNYGADMINDUIPVZPOBUEFTDRUZCOW	Truncation at C-Terminal Side	192	0.032338	24584.825390	0	13	0.99824	4.54378e-265
BW_20_1_111106004325_cidetd_msdeconv2728.txt	YYY_sp|Q46898|CAS5_ECOLI CRISPR system Cascade subunit CasD OS=Escherichia coli (strain K12) GN=casD PE=1 SV=2	None	GFIQVKRQNFMBLDTMVZUIVNQFONDDMVAVGIGNDWKMTNHCGSATCRSCUAIULOMHVQCEQVQQIQHFUYWHMZAEUSFBHRAMQKCRRTAYGLLYBPNCNBINTGZEWUCUCBZCVMDALLNKNGHCWQKPSVHMWWDFAOZBAHHEFTOFARFMCECOIZBCESWLHBNNVVAZTDAMZVHOFOERZKVKU	Truncation at N-Terminal Side	27	0.022785	24585.930284	0	9	1.0686	1.07819e-269
BW_20_1_111106004325_cidetd_msdeconv2730.txt	ZZZ_sp|P0A7I7|RIBA_ECOLI GTP cyclohydrolase-2 OS=Escherichia coli (strain K12) GN=ribA PE=1 SV=1	None	VBNLBBFYQSNKVADMFLDWGGVZZLRHOUYFGYBTTZPRVZMFZTCIRMQHLUSDCNZTNCZIRWDBWTOSKNDLAMYBKRKDVAWMFQIYQVEZOZQMFYLPCVCLKTNHCNMDBYFYLLWFWWQNMRBFHCASZEOQBWMSCPHYNNZZHCSNSFTPQZIGLAKHVGYBKDSDCZSIKAMDWRZSALVCYOBE	No Truncation	-1	0.026650	24544.884536	0	10	0.99226	5.48212e-253
BW_20_1_111106004325_cidetd_msdeconv2732.txt	YYY_sp|P32151|YIIG_ECOLI Uncharacterized protein YiiG OS=Escherichia coli (strain K12) GN=yiiG PE=4 SV=1	None	BRDLYFDVBDLEDUOQTDDRGWZTSZAAFQUUELHHRBAMALQIMMYNIUHPKWDUIDOVPTHIEUOGAATCKEICOLIARKDONUSWGKMPOWHTDAVKVMHGYRSDYLIRYWYEMCCUCARFBRMTRYALORGHUHCDTLFVUACQCTQUDIZAKGLFSZNUCCKSOMGGQQYUIQDFTZNOPVSGAQDTMGOWOVQYMSTKWULTPZEVFICQGRAEVKNSPYVRIYSICNFVMBZVRPMYIDYGVCGORQKDFIIVYIPLCAYFKUSLECGTOTVQOFELRSQMQQTIERDGCQHEBAVVREPBLUPYOWDCVNAMBTTEKPIMRGWVCZCRQCYDTUSZPSZDIVT	No Truncation	-1	0.020520	43992.032701	0	15	0.83002	1.97626e-323
BW_20_1_111106004325_cidetd_msdeconv2734.txt	XXX_sp|P0AAI9|FABD_ECOLI Malonyl CoA-acyl carrier protein transacylase OS=Escherichia coli (strain K12) GN=fabD PE=1 SV=2	None	GOMPHMBAFHKLAPOBSWWSPAVNDKWHHFKRCNEQTUEAAZDGDURRIARBVDLCQLMQEIHZHEEHLEUPSAYDGWMTHTHGYWTBLEPCZTNOFFIHDARHEKKUPYWWRPHBTAOLFMHPVKESBPBTTLNCZTMQPBVDGLLKSRCTKRZIENFAIRLFGYMYYDCNIGSRBGHLUIVAYSQFUIGOLZSGKSLNNMYTGRNKYNESHPEUYNNQFIDCFMEHAKVWSZQTKCDZPVUIPVNHMRPGMWGBEGNIOLKCWOKUIBRQUUWODV	Truncation at N-Terminal Side	31	0.019958	34579.707508	0	9	1.1093	4.94066e-324
BW_20_1_111106004325_cidetd_msdeconv2736.txt	YYY_sp|Q47622|SAPA_ECOLI Probable ABC transporter periplasmic-binding protein SapA OS=Escherichia coli (strain K12) GN=sapA PE=3 SV=1	None	CYUQMZCSDCTSFGEBCLSIQEPCCNMKVTEMUBKIQDNEPAZMEGAEAABRRPOCEFDDYKYLDVGFCPLRRIYWYVPCVDAQYQWKQVEWURYMPBHWASEBHEPYAIGOKEOVIOOHGNWIFPFYCDCSRVVLTTMMHTWYNUGPBKDSQUYUDDQUIPDWCTSLYZDIIIRMNEICMBYTFKVQDLUUQQBHBCRUFQYO	Truncation at C-Terminal Side	204	0.026570	25813.547865	0	11	0.98768	1.60782e-279
BW_20_1_111106004325_cidetd_msdeconv2738.txt	YYY_sp|P22188|MURE_ECOLI UDP-N-acetylmuramoyl-L-alanyl-D-glutamate--26-diaminopimelate ligase OS=Escherichia coli (strain K12) GN=murE PE=1 SV=2	None	LRMCKCTHAGSAKHEQHRLGQSAVIIKFVUVPNBTFBWSTUUCCTNGMPUNFPHSLHUQZOPCPMRGQIVAYKVDQQQTSPGZRSRWTCVNMNGK	Truncation at N-Terminal Side	400	0.026882	11149.761135	0	5	1.2438	8.52959e-125
BW_20_1_111106004325_cidetd_msdeconv2740.txt	YYY_sp|P28304|QOR1_ECOLI Quinone oxidoreductase 1 OS=Escherichia coli (strain K12) GN=qorA PE=1 SV=1	None	NLBKVEQSSZUIRUSGLTSOGREVMBLCCWZRTOTBFFZLGNDHRGCKBEAEVVDQLRSVUKDDOBSMIEQPZRSWGRTLPRWIGINPSAMAGQNDVULVCLUAAIEVFSDGBYCYUSIVOVVIRWVSWWQVYNERTCAKPRZRKYGSWUNGIVFPTPZFZKYNTFMYLYHAYIZFHUZMWEVGMURLBIDBRTPKIBPGELHZQNTCUEFQEUMYDEYLIFLBTQMEBLWINFMWNWDRFEGYYZHBTCCWILATQALDEMWRCPHSNONHZCCTHZFOAUEEDBGZHMEOTPWZVCMVNSYKEMOGZPRNQFTDQZQLSYYELNO	No Truncation	-1	0.023704	40899.767646	0	16	2.0006	4.94066e-324
BW_20_1_111106004325_cidetd_msdeconv2742.txt	YYY_sp|P22188|MURE_ECOLI UDP-N-acetylmuramoyl-L-alanyl-D-glutamate--26-diaminopimelate ligase OS=Escherichia coli (strain K12) GN=murE PE=1 SV=2	None	LRMCKCTHAGSAKHEQHRLGQSAVIIKFVUVPNBTFBWSTUUCCTNGMPUNFPHSLHUQZOPCPMRGQIVAYKVDQQQTSPGZRSRWTCVNMNGK	Truncation at N-Terminal Side	400	0.032258	11149.761135	0	6	1.6247	5.50661e-122
BW_20_1_111106004325_cidetd_msdeconv2744.txt	XXX_sp|P0DN74|YTIA_ECOLI Uncharacterized protein YtiA OS=Escherichia coli (strain K12) GN=ytiA PE=4 SV=1	None	FIQYQRPWNMHOGWEFEOIIZRVIFFMQLGUZLTUNPIPTKQRCLHEUWNBNFESNUHWMEOWOOHWTRFQEOZSVWDGKSMGNB	No Truncation	-1	0.034946	11643.694367	0	6	1.4364	9.04102e-114
BW_20_1_111106004325_cidetd_msdeconv2746.txt	YYY_sp|P05055|PNP_ECOLI Polyribonucleotide nucleotidyltransferase OS=Escherichia coli (strain K12) GN=pnp PE=1 SV=3	None	PLWPEPBRQEFZEVLLPQKVWLNRLDOBMSYTQZLHPBLLRUSPNEIRFRLQNRBRYCKMQPCGQGKPDLEMUIKKZICZYLZFMGHAPVCEFRSTCONSGHAGGWWRWMKYGEKMOYCNCNTNLQWWQASQDIQV	Truncation at C-Terminal Side	136	0.023050	16905.434066	0	6	1.1726	1.15452e-170
BW_20_1_111106004325_cidetd_msdeconv2748.txt	YYY_sp|P05055|PNP_ECOLI Polyribonucleotide nucleotidyltransferase OS=Escherichia coli (strain K12) GN=pnp PE=1 SV=3	None	PLWPEPBRQEFZEVLLPQKVWLNRLDOBMSYTQZLHPBLLRUSPNEIRFRLQNRBRYCKMQPCGQGKPDLEMUIKKZICZYLZFMGHAPVCEFRSTCONSGHAGGWWRWMKYGEKMOYCNCNTNLQWWQASQDIQV	Truncation at C-Terminal Side	136	0.024823	16905.434066	0	7	1.339	5.15059e-185
BW_20_1_111106004325_cidetd_msdeconv2750.txt	YYY_sp|P05055|PNP_ECOLI Polyribonucleotide nucleotidyltransferase OS=Escherichia coli (strain K12) GN=pnp PE=1 SV=3	None	PLWPEPBRQEFZEVLLPQKVWLNRLDOBMSYTQZLHPBLLRUSPNEIRFRLQNRBRYCKMQPCGQGKPDLEMUIKKZICZYLZFMGHAPVCEFRSTCONSGHAGGWWRWMKYGEKMOYCNCNTNLQWWQASQDIQV	Truncation at C-Terminal Side	136	0.026596	16905.434066	0	7	1.1265	5.15059e-185
BW_20_1_111106004325_cidetd_msdeconv2752.txt	ZZZ_sp|P25746|HFLD_ECOLI High frequency lysogenization protein HflD OS=Escherichia coli (strain K12) GN=hflD PE=1 SV=1	None	QEBGKFOYRVBHEFOCUOHYSDWTDOOHGBRNNMUPHAQAAZUTNICBVYLOOSODTSESRSOUUGDBLLLINNDQTQDBWOTWVGUUVSMQHKYSENEMWBECNMUFYTSRSDLAUWHUHEZPFF	Truncation at C-Terminal Side	126	0.028369	16903.188885	0	8	1.1751	1.9242e-171
BW_20_1_111106004325_cidetd_msdeconv2754.txt	XXX_sp|P09130|TRAD1_ECOLI Coupling protein TraD OS=Escherichia coli (strain K12) GN=traD PE=1 SV=4	None	VQYVYBBDCVZBBZGPOMWARABORSEQGIHTUQETQLKLUFSDFUBZVKFGWHRGUAFANDSUBPEFGCVVPTVENQFBGGTUCEZORNEODUBBAQWWDNRRENTEUAUWHHBVPIOCSEVEECCRHMPKYE	Truncation at N-Terminal Side	583	0.021277	16903.153527	0	6	1.1248	1.5771e-181
BW_20_1_111106004325_cidetd_msdeconv2756.txt	ZZZ_sp|P25746|HFLD_ECOLI High frequency lysogenization protein HflD OS=Escherichia coli (strain K12) GN=hflD PE=1 SV=1	None	QEBGKFOYRVBHEFOCUOHYSDWTDOOHGBRNNMUPHAQAAZUTNICBVYLOOSODTSESRSOUUGDBLLLINNDQTQDBWOTWVGUUVSMQHKYSENEMWBECNMUFYTSRSDLAUWHUHEZPFF	Truncation at C-Terminal Side	126	0.031915	16903.188885	0	8	1.3578	1.9242e-171
BW_20_1_111106004325_cidetd_msdeconv2758.txt	YYY_sp|P61887|RMLA2_ECOLI Glucose-1-phosphate thymidylyltransferase 2 OS=Escherichia coli (strain K12) GN=rffH PE=1 SV=1	NME_Acetylation	UIVBQUPBAUWRMYTDWWYSDVCOKLRSIASNCYLZAGVCWWKRVGBMLOHHZKVDVPHVYPDUFLEZPKRSSYYIEVVFKLUNHFIGIGZADPOKQRACDPOYVIDIHLWMPRGQVGKOTQLCEKEDEFBPNBYIYCHCPWVKIVCDFYVVQHLFYPOAHICUSIQNHMICNBWZFYMBMGAAESFODMHYQKQOGPZOPWMORYORIACVLQPTTBPKSYDRDTTOPIBPBFOIDVPRUOBQMUZVNOTCVWTSCNPBZLBZFQRBTHYUNGYRVBSVMVWGHTEDQKDK	No Truncation	-1	0.016835	37327.015047	0	10	1.0688	4.94066e-324
BW_20_1_111106004325_cidetd_msdeconv276.txt	YYY_sp|P64442|YCEO_ECOLI Uncharacterized protein YceO OS=Escherichia coli (strain K12) GN=yceO PE=1 SV=1	None	OYYIGLUYHQSVTONCOLIGYNYHKPCVBYYYTZKSMNKVMLFRZB	No Truncation	-1	0.032787	6092.866873	0	2	0.98196	4.47158e-59
BW_20_1_111106004325_cidetd_msdeconv2760.txt	XXX_sp|P33602|NUOG_ECOLI NADH-quinone oxidoreductase subunit G OS=Escherichia coli (strain K12) GN=nuoG PE=1 SV=4	None	FIIWDVQKSOIOHWOLUEORVWUDPRCCOWVDKIHTWDEMACOTGYQWYVG	Truncation at N-Terminal Side	857	0.035398	7266.401911	0	4	1.2846	5.76173e-66
BW_20_1_111106004325_cidetd_msdeconv2762.txt	XXX_sp|P24192|HYPD_ECOLI Hydrogenase maturation factor HypD OS=Escherichia coli (strain K12) GN=hypD PE=1 SV=1	None	NMBTAOPCQEYHOZNMARACQAIMYUFSULKFNFVCNWQZNNSIUMRPMNCRLTNTASDAQIESWEHNWNPGCZESQZSLBZWTBPOBZFLFZCEPTDMIMWCBWTMAC	Truncation at N-Terminal Side	264	0.027523	13511.518089	0	6	1.8155	6.42582e-146
BW_20_1_111106004325_cidetd_msdeconv2764.txt	ZZZ_sp|P0A968|CSPD_ECOLI Cold shock-like protein CspD OS=Escherichia coli (strain K12) GN=cspD PE=1 SV=1	None	PRKEOFREVBKBZNBQBGSTRTESCTMDDFYGACWVBMKEUESCBCGQYBQKKLBLRNFUPMTRVTSSGPRWEM	No Truncation	-1	0.020408	8979.321906	0	3	1.181	1.80777e-87
BW_20_1_111106004325_cidetd_msdeconv2766.txt	XXX_sp|P11864|YHAC_ECOLI Uncharacterized protein YhaC OS=Escherichia coli (strain K12) GN=yhaC PE=4 SV=3	None	OFTMWTKAQAGNVNNWMNLFUFQMMMWOOEFUIKKICFOHSYAHWOUGACLTZTVPEBUEPZEUWANFHURBNUFCNREDQCRSTOLLESASLEUPMHBMPPSROFWEEQEYYVUAIFKQIWGDPSDTGZKVMVTTNQEBZCFBOVUSYCFENWAAWMOBDOAMRYGVDFERVBQYDVOCEGALIHEBYUEVFRIEQVHCUCBNSWMGUDGYMSBDCPRYIYQYSFHUMYLNQSIUTRCHENHZFNCWLTFWGGFTBSKUGYRCYLVWODVCIRYZFRKUROVUIHORGUGABKHAN	Truncation at N-Terminal Side	98	0.014493	38592.749922	0	8	1.1855	4.94066e-324
BW_20_1_111106004325_cidetd_msdeconv2768.txt	YYY_sp|P0A9C5|GLN1B_ECOLI Glutamine synthetase OS=Escherichia coli (strain K12) GN=glnA PE=1 SV=2	None	SFNBBFATIWZDCISMBZIDTQBGUYGFFKPSPGLGDVSVMVTETYSKZULFMBRRNISEBIGRLQAUMEKRLIEANMYMBKWFHHEKUOSUINKFHMTUCCBOOIFSQPEMHZQAZAVCDWZCGIKZVSAVISHSAINWFEARNYSKTPYEIEARCHEIEFRVHBPNYLZLPVNUSCQSHMZWODBZAFDVDQGNDARFCDNSSUHMHYTWKGFPNVIDKLUWHMDTZDTGIHODVSZEVLFTLEREEAFZHZDPVGDLPVALOEDWVZCHAHEHKCOBUWBMHFTUZIEAKGTSSST	Truncation at C-Terminal Side	299	0.021314	36483.678813	0	12	0.83341	4.94066e-324
BW_20_1_111106004325_cidetd_msdeconv2770.txt	ZZZ_sp|P06987|HIS7_ECOLI Histidine biosynthesis bifunctional protein HisB OS=Escherichia coli (strain K12) GN=hisB PE=1 SV=1	None	KIBIDDRIKSWRMKQGOSWIQZRLHILWZIBSSQYYTSLCFLKALSMWZRRHSBTDSONMCCIPLMVSVPKTBYTWEWTFOVQWMTGLBSZFTHGHPKNTLFFVPHRDWMMWOLQBZRDBSVLZFYCELNLEWDNSZWAWOHDMBWFRZIYBIBQMABGVZGGZQSPTZEGCPTRBGIFBGGMDIOGENAICMRDRRVGDRZDTHVHSHFLBKMGYMQSSUODWEDZLDEILCDZZNDKGFKFMUCSGLURVMLSOVBGIZDHPUYOEKGMMUZWLDLTFAOWRGNCGSNGVKMVGETSRCWFKKCOZOLSIQFVSCCDGVCAPGLPHRGWZUYFBARRIRUFKNFURFUBGTHK	No Truncation	-1	0.020173	44158.940352	0	14	0.98537	4.94066e-324
BW_20_1_111106004325_cidetd_msdeconv2772.txt	XXX_sp|P0CF90|INSI4_ECOLI Transposase InsI for insertion sequence element IS30D OS=Escherichia coli (strain K12) GN=insI4 PE=3 SV=1	None	RWWLYNKWNOUNIUZSVQPZGECIHQICMPLQOOAKIHEIQBVHCDYWYKTIYLWHKEHUQKIAHCLCPHNKIATIARCPZCCBVNLZPLAODZTWCHLHAWCMDOPGWQHTNHSCBRUTVNEITWBFZZEFOVOCUDGEZOLDMNRUPHSTPDYPOKWBZRSGRUWAGEZPBSVGLCUPNLOHQVCOBUMDUUATHLAISDYMDGIHOUUUNQBHMGMDGKDLRWMEARKWMKGFCAPFSFARUWSQLRKQQDAVPPFRCFCKPQKOIUAIRIGUWUQVSEGUVKEIKBDWZEGIQHZOPPCAALYOBNHBYRFTHWOBBAO	Truncation at N-Terminal Side	60	0.021645	41580.297657	0	5	0.67877	1.4822e-323
BW_20_1_111106004325_cidetd_msdeconv2774.txt	ZZZ_sp|P0DP63|YBEH_ECOLI Putative protein YbeH OS=Escherichia coli (strain K12) GN=ybeH PE=5 SV=1	None	UVOESTKNBBSKPGTSMVEHQEGCKYVPQAZIMAUQFFUOOKBFCFYLCVNRTLKWIHOPIAHBFEDIESTWSEI	No Truncation	-1	0.019737	9491.784614	0	3	1.2296	6.85942e-93
BW_20_1_111106004325_cidetd_msdeconv2776.txt	ZZZ_sp|Q46836|PPPA_ECOLI Leader peptidase PppA OS=Escherichia coli (strain K12) GN=pppA PE=1 SV=2	None	OHZPWVCLCIHZKATTDGTZLHURMWEIMDPCBHQFAPZFLTENMHIQNLHGAFUYCGBSCKPROZVBMBNMQOTSUSIRFAFDRHZWVEFQZDDZQTFVEMQFMSTEHCDRSQCKHYRZTMETHSGRLDUCBLORUQCQBIMVFOPTGMCIVKUIHOTUBMDMARUIWCGSLFUIOIIRGDZFISYVLWFGTKCOWDVRTRBSIELQDVBEGCOLPDNRBTTSHIABNMTMMABFMSHYYCIGZNRAZWOLKBIYMTDZVWMNUPLSH	No Truncation	-1	0.018036	33815.609105	0	9	1.9033	1.97626e-323
BW_20_1_111106004325_cidetd_msdeconv2778.txt	XXX_sp|P0AES2|GUDD_ECOLI Glucarate dehydratase OS=Escherichia coli (strain K12) GN=gudD PE=1 SV=2	None	ZKOCZYVVUBDNWREGETGIMPKCDQGBCFSTTFNPYZGFPKPFQVSYEIDPQIVWWUUPFSBDDQUABDTGOOVLUARFHMYDQFSAIGOSTELWZQVHCQOZSGESVENYHYTTYIVRTVGEGNIGVDFEKUQYRETRZCTISOOUQRADLOVEGFYLWVTVSWVQSDCQIMMVDLVVMHECSYTVBOVIYFMZEIRAWYKNHBKOMLMUDYWKQLGSHPOUGLSFOBF	Truncation at N-Terminal Side	215	0.018634	29329.966562	0	9	1.0429	4.36526e-316
BW_20_1_111106004325_cidetd_msdeconv2780.txt	YYY_sp|P76234|YEAE_ECOLI Uncharacterized protein YeaE OS=Escherichia coli (strain K12) GN=yeaE PE=4 SV=1	None	DCSBMYICSZAYWSUKWGMSZFHUVQKCTPNQECATVPMZKLFRPTETCEIMQDVHZYEHZYOMLQEPDBBUSBMULETCRKGAZPMRQDFYCOFKESBSSQYMIPRINQABZZEEIPDMZCQYSPRWTCCTOMQYGQFPBHVEUSTZAGYKNLMTUUHTHUKQNLBDALNRKLAFWVPFOSGOFHQZEALISWLBHMLBVKZQSZBLZRBKBNOENUZURWZLLPLHSGGVIOURASIFRSCIDFGTMAQVFOCZUIVWGZHTRLDIKEHWOPITKQCOYBMS	No Truncation	-1	0.018735	35630.365131	0	8	0.83105	4.94066e-324
BW_20_1_111106004325_cidetd_msdeconv2782.txt	XXX_sp|P76575|YFGJ_ECOLI Uncharacterized protein YfgJ OS=Escherichia coli (strain K12) GN=yfgJ PE=1 SV=2	None	TUVKGIYYDWOOMUWIAOSRRFKMEWWKHZAQTLHOVVMUCEMSKTEACGAAIKPPYKCWNKAKALPLNPM	No Truncation	-1	0.027586	9126.781214	0	4	1.4386	6.42476e-84
BW_20_1_111106004325_cidetd_msdeconv2784.txt	ZZZ_sp|P31121|MARB_ECOLI Multiple antibiotic resistance protein MarB OS=Escherichia coli (strain K12) GN=marB PE=4 SV=1	None	WREEVEZTYNLWONIPVSWQSKBGEWMWVTNRRQKHIWPZARHQRCPSKISIBQEPLMVNKHACOLQSYDKN	No Truncation	-1	0.027586	9140.528845	0	4	1.3883	9.0503e-96
BW_20_1_111106004325_cidetd_msdeconv2786.txt	YYY_sp|P76016|DHAR_ECOLI PTS-dependent dihydroxyacetone kinase operon regulatory protein OS=Escherichia coli (strain K12) GN=dhaR PE=1 SV=2	None	NBPVUOGMSBCPADYTWDRDPREPHNTFPHZTMVKIAPWUZROQBQGVMYIOVNZIAZNVKQMAQTMHNKWAKYFCQEWTVEMOORMTAZRSRARONEBBOQWACBPDRODYZFWBHRQGBNGMWDIAPKNZOVPYQQHNWHNVQIETFNWPURDKHTCGBKFRUEVGDHNDBGFEOMEQGZWTDFLITEWNFNMVLRRPYEVZWMZNQYZKAUVMPOISQCVBGNSTLLPOHYSAOISCQEVWHIFTYTIBWOSZVIWFVNDHUPAHPTMOFLCRRWDFWMEKMETHEYVBZBBHLBEYMIGBLI	Truncation at C-Terminal Side	306	0.019538	39426.942288	0	11	2.0711	4.94066e-324
BW_20_1_111106004325_cidetd_msdeconv2788.txt	XXX_sp|P0A799|PGK_ECOLI Phosphoglycerate kinase OS=Escherichia coli (strain K12) GN=pgk PE=1 SV=2	None	YGNPLKTGBIYCYVNHGWVTBVQMWNPTPECHSCOPUATDBNDHGUDGFCODITHMLGLECCMOQFPAGEKMVZKMBBRFMUNTZLACEATSPSCOGIDNWZWYZOIDBWPURILCYIONSLFUUTDZDGTAINECHBTATPKRDONCCGECPKKFMCMCIZYNPHOYGQNBQBHBHSCYGSDOABZAQBPCOGDMYDFPZCVIFYGIEZSWLYQYDHUNGYAPZWWRYDZPDKBPIZOVZHPQOIPIWCMHBISEEUHLCAZAKOEVGEMVAILHGYSAHKSYLKLBKSSKUYEVUUZQRMOYSDBTGHUNTNNSZIGLZECUPPPFBOAPAHYQRQVNDDFBDPGOVFLVWKBEIAGGNVUAVRRAUIMPZOGIPFFVIBRDVLS	No Truncation	-1	0.020000	47643.328465	0	9	0.71383	4.44659e-323
BW_20_1_111106004325_cidetd_msdeconv2792.txt	ZZZ_sp|P76291|CMOB_ECOLI tRNA U34 carboxymethyltransferase OS=Escherichia coli (strain K12) GN=cmoB PE=1 SV=1	None	FTCUPSBVPQYBEQTDDGVIQHGAMZFCHWPAZHHHHRYYLIEKBNZZIMNQSLEQRUSBIHHMEWHRDYUDPEPHRQVLMYQDFGCKKTAAFHWFHBWCPHAOYORLVCIBRLDKDIZDCDTYRMSLNYTHEADLCZTLQWFFNRMDFNU	Truncation at C-Terminal Side	151	0.025723	19009.171617	0	8	1.1038	1.52749e-206
BW_20_1_111106004325_cidetd_msdeconv2794.txt	ZZZ_sp|P0A9F3|CYSB_ECOLI HTH-type transcriptional regulator CysB OS=Escherichia coli (strain K12) GN=cysB PE=3 SV=1	None	ZHNEPQEQCDNUFPBMFSRVZZBVHKVERNBISVDYGNKRKHPFNVESCAKQFWLEYHYQWMWODVCODYCWCRSPTRLDGEIBFFWGVBNYCUSYMNHAVKUQYIHENOIHGLPGQOREGOYEPRKPCEITGCEUQKUTPOWOTEACHYIMWMCQCHRAAZPNEQHHTABQTAKIYTAQPCWYEKZEAILOYINDNKTFZDNSKBQTBMDINESKAOHCOHEOWPAAYWENHWGSDWKWVGSDHDPDGVBVRUBVALUPMGOWRUVSZNSBTOBYSQCTAWHPLKGFDCMAUOKVSSUFOBENYAESZSDZLKDQEATMWCOQ	No Truncation	-1	0.018634	41159.875985	0	6	1.0719	4.44659e-323
BW_20_1_111106004325_cidetd_msdeconv2796.txt	XXX_sp|P75782|RLMF_ECOLI Ribosomal RNA large subunit methyltransferase F OS=Escherichia coli (strain K12) GN=rlmF PE=1 SV=2	None	TKNDCGAFCGWUSKUVHVZCNFZUZHALUCMLHNUSNSLGRDWRQUSCQDNIGWQRNFQOVCBRPEQWTECECKRNSLGWMGVKNYYGIATCRGCDLVYMLWDCKCFIAKCLUEIOEKOTGABVPFFKTYSGSKZRRITRKCQBRWFPYDIBZUWMSPBHKLGONGFVQMAYLMNTCBFGRGRZPEVZQODLONPARKYBVSBPNUONTCKALQZFZVLBTBZMILIDYILBDQITVIHLWGGTFGFFCHZVWGMBGPVSITPTZUSIIEKOQISIZOACMGBHSGHGTSTNPPDEGTGNIBUKYAFU	No Truncation	-1	0.013216	37274.868306	0	6	1.006	4.94066e-322
BW_20_1_111106004325_cidetd_msdeconv2798.txt	ZZZ_sp|P76219|YDJX_ECOLI TVP38/TMEM64 family membrane protein YdjX OS=Escherichia coli (strain K12) GN=ydjX PE=3 SV=2	None	NHEBMDDWVTAGTDFKMNQDVQFIRSEYTZMEDTABQYLTTTKAWSMZPBMDZSZCIDGNMBNAZVZZUGISKDZWKVKYSTKBROSRUDVQBYKRZTBVGAMGWILAYSWYQAWQPUWQAHSYASEEPOGBCDAKBAFZCZAOLPRUAWYEACKUHUIWHSRYUMVDDFFEFDBDW	Truncation at N-Terminal Side	59	0.019284	21803.488801	0	7	1.1423	1.78371e-236
BW_20_1_111106004325_cidetd_msdeconv280.txt	XXX_sp|P02413|RL15_ECOLI 50S ribosomal protein L15 OS=Escherichia coli (strain K12) GN=rplO PE=1 SV=1	None	GYKFTCRWMEZBWUSHQRQIPANKKCAKLVKHKR	Truncation at C-Terminal Side	34	0.041667	4269.067768	0	3	1.1606	2.23636e-45
BW_20_1_111106004325_cidetd_msdeconv2800.txt	XXX_sp|P31129|DGCZ_ECOLI Diguanylate cyclase DgcZ OS=Escherichia coli (strain K12) GN=dgcZ PE=1 SV=2	None	NQLQCCKPELLCBBMLAZEMDZONSCHTWIYAOTDUUOHWKCQWAMFIZHRGGWSDZESZOCAWTODWSAHBTNRFBFKFPSZYPTQOZQREGUTRVINKNFVTRIIFBRSCVLUCHNAHPDZPORLNKUIMYSMTMGVMDNUGLSPWRTONGPUMHBKQSDDQFCEHAEOBCLAIOYNFDQECWOCESWUZLOHITYMGZESRIMRZQKOOFZVVDPKABVWNLBHFLFITWIQYZYFMRWAFOIYCPYIFHQBWNPDCIYYGPYVHMETFYVUNSKTEPEFUNADTIOZGNBKM	No Truncation	-1	0.021526	38328.360545	0	11	1.0961	4.94066e-324
BW_20_1_111106004325_cidetd_msdeconv2802.txt	ZZZ_sp|Q46858|YQHG_ECOLI Uncharacterized protein YqhG OS=Escherichia coli (strain K12) GN=yqhG PE=3 SV=3	None	YAWPTMILHIOGFHAFATFMOUDUQZLQMLHFBYZMLDBCCKMGZPZHDCZSENPZYIVPBENWYOHZQITUSZIPGONAVDZG	Truncation at N-Terminal Side	224	0.035088	10571.497574	0	6	1.21	4.99665e-114
BW_20_1_111106004325_cidetd_msdeconv2804.txt	YYY_sp|P0AEL3|FEOA_ECOLI Fe(2+) transport protein A OS=Escherichia coli (strain K12) GN=feoA PE=1 SV=1	None	KAQWSACOLQMMGURYPKGGFSGHQNGPADZOWAGLCWFQFNSLBQEMLLOGTFGEDUKQQBFYMDOOWTUTPNT	No Truncation	-1	0.027211	9475.616599	0	4	1.1825	1.174e-98
BW_20_1_111106004325_cidetd_msdeconv2806.txt	YYY_sp|P0CE61|INH14_ECOLI Transposase InsH for insertion sequence element IS5-14 OS=Escherichia coli (strain K12) GN=JW5914 PE=3 SV=1	None	NEMYMGMWISWAYLITUNMSGDFNZOHPBIVALQDYWCNVTKVNQIVHLDLYRUNITNTCYESGDKBNIREARCOGYPHDARDWFZADTIKT	Truncation at C-Terminal Side	92	0.032432	11268.050511	0	6	2.6571	8.27754e-126
BW_20_1_111106004325_cidetd_msdeconv2808.txt	ZZZ_sp|Q79CP2|YGIA_ECOLI Putative uncharacterized protein YgiA OS=Escherichia coli (strain K12) GN=ygiA PE=5 SV=1	None	TOVVSWGSYCGELHKHWRAQPMOBPHILGZMISMVLQAHRONSDGWZDKRPKOEWSSBWOUQOZEWFRUPKROYNLHGKHLSMKFR	No Truncation	-1	0.039326	11492.110356	0	7	1.3314	3.57892e-116
BW_20_1_111106004325_cidetd_msdeconv2810.txt	XXX_sp|P0ABA6|ATPG_ECOLI ATP synthase gamma chain OS=Escherichia coli (strain K12) GN=atpG PE=1 SV=1	None	OLGQDKLMGNVVADFIMFEYIQQEBFEHULTQVUUDNUYPSKZBMFZBODAUSVYUQUNIYRLLRPTHFQFDREEIHUDKHDOTIGM	Truncation at N-Terminal Side	200	0.034759	11268.001824	0	6	1.6435	2.49651e-115
BW_20_1_111106004325_cidetd_msdeconv2812.txt	XXX_sp|P21151|FADA_ECOLI 3-ketoacyl-CoA thiolase FadA OS=Escherichia coli (strain K12) GN=fadA PE=1 SV=3	None	EAMCHDVFBCSORSDTGOYTNDHTUQCYWMACIMGMADOMYDMQUBAZLENGAUQFVMGKABOWQBSDBKUSHAMVTEDZFEGFLVCEVGUGZQVHSRMFYGQIBUACPKVUMUVBHTERHMKMIPGQSFHALFEZRRMUOQSDYFQZSIFQYDNDVWFPPPLVNRRYMIVHGBZEDKZALPVIEWPGQAQLDMKCKMZEEDIRTKLSGFECVDFZHGHYKBGIUHPRYMGTEYNTGZMUTWPYSCFDZHQGEGFQSKPSPDHFHDHNWCSQWEPZLYABHBCAVQVKNYFQDAQLITEFADMCHTBOMSGVSGMTKTPUPNPMRBPCNPEABWVRVVVELBKCTKARTWVHMTLFMVTALDOFRRQMLEFQHYNKFCOICNCMUYP	No Truncation	-1	0.015915	47132.478924	0	6	0.63167	4.94066e-324
BW_20_1_111106004325_cidetd_msdeconv2814.txt	YYY_sp|P42596|RLMG_ECOLI Ribosomal RNA large subunit methyltransferase G OS=Escherichia coli (strain K12) GN=rlmG PE=1 SV=2	None	SPBEMPUTTEMSGDNKKEDHLQZBYUCMKSKDNRLCFSFYZDALYKQGYLBIBYPHSEBTWKHYIIODLAGNRPCQHUDTVLWKVOLUOILGYKMLZROOYRTKQNLYHNVMPGYWGWANOEUORVFDYQQMQTVHLWRIMIBUENVAWTQOIEDLEUMUGVIRQPSNTGDKPKFWMWSFOWIIIAYWVRNIFBYSDOVQCQDLYQBQGRIAODIFABCWGTRHMHVCZKHWDWASOLQZFFLNBBWNPYUSHETQSUSIQZBDMPYZUGQPMVGERWCZKCUKLDKUWVYUQBETQFHKFNIQUIVMCPQNTYEUGVWGTSWZUQPWZEINEQOZTHNUZUODILZOZZVVHEIMLMRVGHAORHMZKNTPBSSKTT	No Truncation	-1	0.015291	48781.292732	0	5	0.59719	4.94066e-324
BW_20_1_111106004325_cidetd_msdeconv2816.txt	ZZZ_sp|P0C0L7|PROP_ECOLI Proline/betaine transporter OS=Escherichia coli (strain K12) GN=proP PE=1 SV=1	None	DPDSINEDOPNBOYOQMOSKQLCAAOFSNSNLKHSFUUUVSPZIVLQFAIDULNTUPNURLWANDGOVPCRRCQKCNEPFEEEZYMYQLUSLOPSGHYGYVAAQKGUQLWOKQLVHKCEWQLWRBPDLKHFRLKFFNBDUDABKWQNQFVPQGSEUNQQVMTEULOIUWGBVYNZBBTFRCGYVVWLOFHMNALWNOEFPYDFNLSLGKIGSTMGVHVEQADPQCREAZEHYQZSLGKNHILRRIOROZRKTNRVQHGCQRYFLDCGYCLNUULVTUEROQKRLCLYSCTIISAGNWTRSLDZYTPHADYHZVAEQNILTFYGWIHGUWLKBYITNKZHQWTDIPPLEHBQOMQHDWIUWDNSSQLZFNVKOBWV	Truncation at C-Terminal Side	375	0.017668	47669.373236	0	5	0.52481	4.94066e-324
BW_20_1_111106004325_cidetd_msdeconv2818.txt	XXX_sp|P33013|DACD_ECOLI D-alanyl-D-alanine carboxypeptidase DacD OS=Escherichia coli (strain K12) GN=dacD PE=1 SV=3	None	UTQVBQRAEAWYVZRADYRWEQMTPDAYPIFIAGCWYSBNSCVWVZYAZVSLFMLIDVQFPLDYEYIEONSDIIUBWIYOSBBIAEIUOEBEYVZOSEVUYFEHVEPSAZEOVOPVFUOQFCFWQAGWFAFORCTCDLYRPBFOVGSDLIIZZCWHWRLNEOTKKNKKRVUVQYQOBQUKSSPSGPIFKKKRBQGSCMBPQPGGTVNDGUQQRWNGWMKOZMHEOQWQNMCPRBAGSTRENLEASIBRHEVRIZQRMLBLMVULQUTDEPTNRARD	Truncation at C-Terminal Side	276	0.017192	35179.905280	0	6	1.0045	4.94066e-324
BW_20_1_111106004325_cidetd_msdeconv282.txt	YYY_sp|P0AET8|HDHA_ECOLI 7-alpha-hydroxysteroid dehydrogenase OS=Escherichia coli (strain K12) GN=hdhA PE=1 SV=1	None	FQZFHOVOZRFLSRTEQLEGPHVENNVCPLFO	Truncation at N-Terminal Side	223	0.048611	4265.184410	0	3	1.2516	8.25732e-39
BW_20_1_111106004325_cidetd_msdeconv2820.txt	YYY_sp|P76538|YFEZ_ECOLI Inner membrane protein YfeZ OS=Escherichia coli (strain K12) GN=yfeZ PE=1 SV=2	None	RWPEZUDVTLFRGBNCEHMVUPFNQWBHUKWWRBAUEGCTOFMFOPMCIVMOKVDCRPNBZGQLBOVCQRUEAVWEYUFCMWSIAGCQDLOFKIRMMOAHBUZZRPFBEWHEQFBELQVNYWVVMZ	Truncation at N-Terminal Side	23	0.025180	16648.441236	0	7	1.2878	5.25377e-171
BW_20_1_111106004325_cidetd_msdeconv2822.txt	XXX_sp|P33025|PSUG_ECOLI Pseudouridine-5'-phosphate glycosidase OS=Escherichia coli (strain K12) GN=psuG PE=1 SV=1	None	HVHDYRWUBTBGDWGPDSYGZEMKNUZRCUGKRKBICUOEWOPUIBQEQQKFHUBCCBPKKBNEDPVWIEFYEWNUFWLWAZNMTYRSFAAHYCZNEEHZLVMDQCUBYDLKCNKZEPEBSTCUNMFDWRUQQKRDQTTKEKKFYWSSLGVZRCDFRYOHAFHHSISORHMWYLEYYWZEDSVFLUQUMSQGBQLFWQHFHLCCAGWARIGZHWSWDZGEMPDBOLEOYENLVVUKFDKQFPEGSPPYGPVZDRQWPYNKEARNVTVBHGWVPD	Truncation at N-Terminal Side	38	0.014925	35068.046454	0	8	1.6797	8.39912e-323
BW_20_1_111106004325_cidetd_msdeconv2824.txt	XXX_sp|P75745|YBGK_ECOLI Uncharacterized protein YbgK OS=Escherichia coli (strain K12) GN=ybgK PE=1 SV=1	None	HWVEOPCTUYDQEBTHVZOPNSAMBMOAGOASADTDNITHNTFLCPMELWUROVIVIYQLPKZRVLYSBMYWCNHYMYIAKGHKRLKBOSDEIQTCHBSZKAPYYOTFSPSHWOFGQILWLGGTCMHRKCSFQKTOPHFOBUGTFLFYWPPSDBKWHLKTCNKELRETOLD	Truncation at C-Terminal Side	171	0.019934	21988.378539	0	6	1.0991	8.11114e-235
BW_20_1_111106004325_cidetd_msdeconv2826.txt	YYY_sp|P76027|OPPD_ECOLI Oligopeptide transport ATP-binding protein OppD OS=Escherichia coli (strain K12) GN=oppD PE=1 SV=2	None	HONEAUGKNFOBNWNHWBQTWCUQMFIMTGHEPWFBTDPMLZHPBRFLPUKCHFCZNRPTDACUQZQEVWZIRHIAWNVUZKWSEGHGHNNHYVDEOCPRLCQCSEBZCDIBZDLSNQCFEETKBBCFABQRCLSUURHQMWGBVMZNAWEUPWKNLYRHEKAVTFWEWGYYQAOTPNUBLRCYODCAUSFCQYVGQVFODSSWUTZRUFYGLPPOUTZZUBFFQOPUBABAVNIHNKUDWIZEOWQNTNMUWYGOWCONZAGQBZNRPWKUMUMPAUDDFOLGHPDSVHHTFCZSCCRPQEPZIHVQNMRLMOTTMOGDMLOGQK	Truncation at C-Terminal Side	326	0.021429	42176.486570	0	6	0.72273	4.94066e-324
BW_20_1_111106004325_cidetd_msdeconv2828.txt	XXX_sp|P02931|OMPF_ECOLI Outer membrane protein F OS=Escherichia coli (strain K12) GN=ompF PE=1 SV=1	None	UEGSPVQWCPNTKIDAFUITOKWPQHHWRSNFGWQPBQLKOBFHSHHMIGECRTSVNAUCMGEGOWEKLYWFVKHBUZAMIYMPBQDGWYFAVZNLEOVUGSUVCVZCVVRSZFORDQAFNSLTBRYZOWTLEZFAGEHDWIFMVKZCOITISLIENGGMBOSUFALYTWGZUZLSKMBRYSZOMOWKENITMQARNLVCFOCVYELSGWUKWBDFQHLWTQNHPIMCEPDBIEMQUIEPQPLQNKBKUAMIPUINTYLLYAFETKRHRURRZPBGYWTHRHUPDGOAMFDHPERWLBNGMASAQSVZWPSPQPPDMATVZZUEGZBIDTIQUDWLRYQNYRZBLTPPHODNLRSRYVUYGM	No Truncation	-1	0.014652	45829.985361	0	4	0.68725	7.90505e-323
BW_20_1_111106004325_cidetd_msdeconv2830.txt	YYY_sp|P77231|CITG_ECOLI 2-(5''-triphosphoribosyl)-3'-dephosphocoenzyme-A synthase OS=Escherichia coli (strain K12) GN=citG PE=2 SV=1	None	RIMVCKHIBYBTCNUGUTIHALVNEKTWVGTICBFWLUVGSHKLNCWKGRWLERTWBGMDSQFLDURPYQUOIETVAUYTZWHDAEIWZGVKTGPGOBWCBFVPFKTYAUAIOOINHIRZIWSSQGCECTTEAQMGTWIONDWNRICKSNILZGLCBCUCMDWKKGLNYOSSUHYTZUBGFHLVWFQGAKTQVGBZSDOIFOKREUNWRNPGLQPSMYOCSHFIGVMZDVDWHFLWZDFUDYPKHEQKUUMTNZORWRVHOVZYGPMVAMEHGRZKPUUSKBOMBBDCZNAT	No Truncation	-1	0.018919	36954.819363	0	6	0.80405	1.97626e-323
BW_20_1_111106004325_cidetd_msdeconv2832.txt	YYY_sp|P05020|PYRC_ECOLI Dihydroorotase OS=Escherichia coli (strain K12) GN=pyrC PE=1 SV=2	None	HSTPMSOBFISUVEGZYSVYBZDRCPLKESZVOIDLELHUGLGTVBGYAUHZYGMFKFBONOQPICZWGOQZOMOVBSQHQKDSVVGGNUZNVIRLMBSMYLUHEMNHQDNFAZFLIHWLCOOBDCBULIMWDYZKBHYHRVCLDEEVHPCBWRUOOHWZVWNLUQHKQIYPSWRNLPHRITDCDNCAFKAEFMTBIAGEZBOQUUQPUUOUNWUEYSRRPRQRFCFMLSMSKQLYVKUDFASEBYDBSDWGZNDEPPWOQZPPVTAAOITRAQHGSKREDDTWKDWMDEQVHKNEVGNSCA	Truncation at N-Terminal Side	46	0.017778	38744.046795	0	8	0.7936	5.43472e-323
BW_20_1_111106004325_cidetd_msdeconv2834.txt	XXX_sp|P76278|YEBZ_ECOLI Inner membrane protein YebZ OS=Escherichia coli (strain K12) GN=yebZ PE=1 SV=1	None	UIIRYWSIPNYKYGCMVLLKHSBYLMUTHBHSWYMTITKICTKLWSRWGOPQLKHYVWYBFLYHAZKABZFBLYFURIBGNWTTNKNKQUHKNIPYAWDQWKTQPUTUSCTLCRESROOUGVRAPPSZIFMOGSONDQUNKPZHUTTIEIQRAVRLDETEZIUHZLFTRYAMUEUDVDZBDQGZSIOECYEVFRTVUVGDDQBTYRTYWPOBIKEAWCPSGUURPODMZWUROYAFFVUIWYENYZDNSQMDECLVSZAUWDCWBDGAOACSAEMWYTCVKTKORAGRLC	No Truncation	-1	0.016842	37279.301944	0	8	0.81938	4.94066e-324
BW_20_1_111106004325_cidetd_msdeconv2836.txt	ZZZ_sp|P56979|INTM_ECOLI Probable site-specific recombinase OS=Escherichia coli (strain K12) GN=intM PE=3 SV=1	None	YEZVNRLMHEAQWDVEHVFTUAPKKPZGHYETYFEQQOFRYLDNBOHSRZRRGAPYIBRYTTMPHANTYHYUGKBLNNTYADNQMZIGQBCTQQGGEDNYGICKVNDAMRRVMDFMYFCBDKEUQTCEWAWRPOPTLYAYDOLFVLKWRKZAMABSGTGBFCQYBGZMNVPOAGQPZSORHYDONRRNBLUCLSWRKGBDRODCYYARIVGKCNCIKBKPKYKKGQHEQRCOWOUFDNYEBGHKPM	No Truncation	-1	0.019512	31087.593740	0	8	1.096	4.94066e-324
BW_20_1_111106004325_cidetd_msdeconv2838.txt	YYY_sp|P60390|RSMH_ECOLI Ribosomal RNA small subunit methyltransferase H OS=Escherichia coli (strain K12) GN=rsmH PE=1 SV=1	None	KAMOUDQYWTKGQCLMCGKYIVAEDDCGHDORLTZYOBWFNRVGCHKCYUCPICRTYDOLENWPCWUNLHNFKWMYZORUSTCZEQLHNPIMBNOVMUEGUENQIRLKCMSGRZEMQTKLVHNTFWWNAHIBTOZQNYUHSFNQESNROLHBVNNKSDGNNIMKUBINKKPLDPRMIAULHRNWYHUVMLQLYAWIBZROOGYHWIPEZAWQDDSTRNZTTTMMDDMQFWLWMVKWREAMLPSDKSDASKAITLSOTTNLQBCQTRMHKUKBAEQKQUIBKTIVIOFAYMQTUMDAFAAZFHOMYFYHYIGBD	No Truncation	-1	0.017660	40213.172239	0	8	1.1921	4.94066e-324
BW_20_1_111106004325_cidetd_msdeconv2840.txt	XXX_sp|P0A991|ALF1_ECOLI Fructose-bisphosphate aldolase class 1 OS=Escherichia coli (strain K12) GN=fbaB PE=1 SV=2	None	ZBVKOFOTPIQFEOZGQWKAFVHGLVLTBNLFZPRWKDFRPGKUBNZZWQZAVHRSSDTNEUMOKUIQDTMCZQRLTRCZSOFEUWIUZWAAWQTTEQBNVIHUBKBMUZQUKSDLTGVLCDZDHGVYEVDDIRKQAMIMTYHFUNWWENKNBFMGIOLDSBBEWRFTVUYSDGCDDGILIDWTGKSLHPKFWAFBWKZFYYTILTEECDRNZYLFEOKMTUC	Truncation at C-Terminal Side	223	0.020299	28457.761323	0	9	0.94171	1.82621e-306
BW_20_1_111106004325_cidetd_msdeconv2842.txt	XXX_sp|P77674|ABDH_ECOLI Gamma-aminobutyraldehyde dehydrogenase OS=Escherichia coli (strain K12) GN=prr PE=1 SV=1	None	OYCHROOACEKRUUQQZKROWHYDFGVQGSDIBHZAPMBSMNKIKDHEBRLMNHNTYZVVFVRGHGECIKEAAGBPHFHASFCYCLDUQTTWUUSRWSLBIZOYTVCABCQMHBATHITFWOVEQBGDPVDRZFOEIIPSKIIDBLWRSZEUVVSRBNOCGTZLFACDIOQTUKGTPDQVHMVZPEABLYFTIMWSMTVUOZCZTTZFPFFTTBACYDHSBWUTBDZPPPGOBCPQBARVUGTPYNSLVDDQDPMYLIRIYVLYQUNTGCYMQAQLZGOIDSSVTTCBOTTLFICSTSMSWGQDURYGLACBEWYPDGPURONKVNCLWLDWRRBUAOGKABWIEMIHKCDYEWPDOPSUNOQGFTZPTOUYNCDRZCFALQDWNKN	Truncation at N-Terminal Side	87	0.020548	48525.394093	0	12	0.68317	1.4822e-323
BW_20_1_111106004325_cidetd_msdeconv2844.txt	YYY_sp|P71311|YAIS_ECOLI Uncharacterized deacetylase YaiS OS=Escherichia coli (strain K12) GN=yaiS PE=3 SV=1	None	MDVGBMQOUREDMNIOMLSCVTDKFRCYKUILMOUFNNVPLFLNYASGLGTTUZTHOEPGFMPDWVNMSUKCNORDRHEDALQVORYKUYCGLZLQKDMKSUBVOVFOCDPQULCCLTRGASISBQGQACYULGZWDPQKYLTOMBICSBBULQQNWVQZTAEWMUSODGOEHYLHYHNARWPEE	No Truncation	-1	0.025974	23767.049223	0	10	1.0111	1.26561e-252
BW_20_1_111106004325_cidetd_msdeconv2846.txt	ZZZ_sp|P00509|AAT_ECOLI Aspartate aminotransferase OS=Escherichia coli (strain K12) GN=aspC PE=1 SV=1	None	TAOLQPILOVUITCKLWRZUVIELLEPWDYTEYKZKFGIAGFAKDIFGKGAGYTERETNKIZHIYYSRLSQRVYVYTBOGRSKFTEUGBLRACU	Truncation at N-Terminal Side	302	0.025773	11623.079232	0	5	1.2206	4.05591e-120
BW_20_1_111106004325_cidetd_msdeconv2848.txt	ZZZ_sp|P37128|NUDK_ECOLI GDP-mannose pyrophosphatase NudK OS=Escherichia coli (strain K12) GN=nudK PE=1 SV=2	None	PEAQCGQEZQEVPZDWZAEDBRBWNRDYCFLQTWLQHIYGIWIPBAIHBCNEKMGYCHONCHKPEOPTNQBUGYWKVRVKKPFGRSPHYMUTLVCSWHPYKSICTVFYEFZWKUUPRTTRECEUHUBDZNZEQOKSCEPNTRZABHTAPBNZRTMULMFPDKHMLDCVFYTNTKIYZGMTYRACQZPZSMF	No Truncation	-1	0.021127	23791.559251	0	6	0.9942	1.31178e-262
BW_20_1_111106004325_cidetd_msdeconv2850.txt	XXX_sp|P0CF93|INSL3_ECOLI Putative transposase InsL for insertion sequence element IS186C OS=Escherichia coli (strain K12) GN=insL3 PE=3 SV=1	None	ESQOQZLMWTKRSYRUPASNEVDMTYCEEECDVDFOBLPADNTZZHIHLQKTGOSARNDMMWERKKCDMBNOYSOOFHFBWWQLCAKCOOFWRIFUWKAKUCANALNFVGCFRNKCVLSNPQBSATMCNCSNLBNLOMQYBNFIVEZDLRBFRTCGYGADRWOEHNQOIUYAQBAZATLKQFAAMQDTAMVLZTKMIIBAWLRPSUIWHCQLLNRIOVGMQQVILHFEGFIEYCCCETCYYFRPCUNYBVIVQPBBQTBBTYSUCAFHMIUGDRHPHDTDAGHCBYCIHHGFULNOUOMMYNMTANTRCYPPLAVRZQMKKTSCWGYYEBDWEMDKGCSAQACAQDTMDWPGZENAUGCBMIORGDTWOA	No Truncation	-1	0.018519	46278.557408	0	9	0.66594	1.97626e-323
BW_20_1_111106004325_cidetd_msdeconv2852.txt	XXX_sp|Q46803|YGEW_ECOLI Putative carbamoyltransferase YgeW OS=Escherichia coli (strain K12) GN=ygeW PE=1 SV=2	None	AIAOSDULFFQBRNMGHETYTSIAWFKBEZAZGOZRCYGAKNYIGTCUATTTNNEZVLBCVTRGMUKFPCKIRSDDZQZICLGYRTKLBNVUWQITPUMLCNYNMKTWRFOCUBFKOIAYLYYCZQTECNFVKBLLRZOGBZHBRKRAWPTBFFVZMQTCOOLWODZAPQDYMDMBGIQEIQWTCIEMMLAAQGMSOPTGZWAFLUQATGSMGFYGUPVVMCHNDNTPPNQTZCCYLIQROGKDAMBLCNPDKOOFUQFFTKKPTZURWNWKAKGFUIWRVTMAWANNGPUVVLPADYUPZKZVYGNWPNWHVDWTKSWIWOAMUBKNHRBRCODRVACKZZYBWAOKMDZEEGADFSVBHBLNVDBTZPFGGVQNMDVODSTSNCUHMKBERYYE	No Truncation	-1	0.024450	49551.681370	0	10	0.61296	4.94066e-324
BW_20_1_111106004325_cidetd_msdeconv2854.txt	XXX_sp|P0AD14|BTSS_ECOLI Sensor histidine kinase BtsS OS=Escherichia coli (strain K12) GN=btsS PE=1 SV=1	None	VDMIIMFVHYPEKZWBNCDHAMQUKCCLKDVCEEUKAKWCWELBRQNDUAADSRSZDANOANWACOGFYMTLAD	Truncation at C-Terminal Side	74	0.027397	9148.739614	0	4	1.1866	7.94637e-100
BW_20_1_111106004325_cidetd_msdeconv2856.txt	XXX_sp|Q46807|ARCL_ECOLI Carbamate kinase-like protein YqeA OS=Escherichia coli (strain K12) GN=yqeA PE=3 SV=1	None	VHPHOAWVREREEHQWOHCNHEAABFBWUUOHRDZQFWSEZUEYUKEVAUGNDWSBBBBRZNVCLAHQYSVHLHMSGHVCSFFVKTZHANUBBWUUMOFICLPILEKRBPVFMOMLYFEUBCETRFSUBSAUNPVBNFMKAQDCLLFNPSYACWFPVCRCSBYYZGASDYNBANNWISQWAMKUCCYQEPRGWRPBAWKAILGQYHRFDHTGGAGZFOIHDKNKYEEFZPWWLNBDNVTHRTFDAUYZKGPBGGYDYCYVNMFZAMIEENQNIGYIRNRNLQFPWZLQAMAUGWOVAETTLWRCHOYQWV	No Truncation	-1	0.019048	39083.863797	0	4	0.72621	4.94066e-324
BW_20_1_111106004325_cidetd_msdeconv2858.txt	ZZZ_sp|P77730|YDCR_ECOLI Uncharacterized HTH-type transcriptional regulator YdcR OS=Escherichia coli (strain K12) GN=ydcR PE=3 SV=1	None	UOTVWCBSYFYDKZWYLAOGSTYBFDNWHEYRZZWPRQYKSVEVWDATMQGUTELBWRDLFCZDQZOETCZAWKNWKCLLFARCDQIWPNMQBOZZYNPHVICMEKWWUPRBVRTFFOHTUSFULUEUUPZQTFTHQQEHBWWCIZHASRQAULFFKKZFQDGWCIRWGUNHELIYTHMQQGLTYRVMTBCVLYZHVGGDRAEOWTLGFAQKVOBVWZEQBVUWPFCHPLVHRYCODRAMEYNIUOUBPEFETNFVYUMKOYBHQSTWATWFNVSDOWLFCKIGKUDODLAZQGMKLTLDVYNQGCNSUGP	Truncation at N-Terminal Side	157	0.015513	40469.707183	0	6	1.0348	5.43472e-323
BW_20_1_111106004325_cidetd_msdeconv2860.txt	YYY_sp|P23876|FEPD_ECOLI Ferric enterobactin transport system permease protein FepD OS=Escherichia coli (strain K12) GN=fepD PE=1 SV=1	None	PNITNHCAWTRYYPNDTFVNLOASRDZBVBZEAPFBHERQFQSFCHTBRZTVNUHNMIQLTYYWGWFLINWLEYUSTBIIOIAYGIBSRLYSUEBEYMALNDLWKTSNIVANYVVGVTKOVLVFGQVSKMECLTFIWZUQFODMCYDLIPNAKSBYMEMQDGGPYPPFMTYWFCHRZQBWMCLKVOVOETEEIWVGGGOFCRVPCDHZZHGPTKNHGICFUGTIGNZCOGKKZBLTLMUBDKYAUETDBKFBBCEVAYMYPUCZGCKTNDCIGZNYTTDYSESRDGKQMRGNLWVOHODTYCOMEBVMTKDWGUZDWPUACCNFOIRIITZGEP	No Truncation	-1	0.017857	41386.117445	0	5	0.78228	1.23516e-322
BW_20_1_111106004325_cidetd_msdeconv2862.txt	XXX_sp|P52129|RNLA_ECOLI mRNA endoribonuclease toxin LS OS=Escherichia coli (strain K12) GN=rnlA PE=1 SV=2	None	ISEYLWCIIWRQSMAHUKHYFERIEESCRKPKVDMUUZHCTEEVUZTOBPDUQMRMEBMSPQNWDWNPRGPPOWLVESOVVLEIZRPUWOUDVPMFUWYBKQOYMRDLIVBBLDCSSPSFIMRDHBYUSDLMQPGCVPGSQOWFBOUSLSHEMDQQWNNRGWFLHKNBQQQLIECIWYBZROPZUQNFSHLUKVTEYREWYRIDQHRIYWFCISOHYPMFTAIEKHWYINWTTLGPVHEKCLWIBSPSSHLBKELENEYKL	Truncation at N-Terminal Side	96	0.017327	33977.859026	0	7	1.0494	4.94066e-324
BW_20_1_111106004325_cidetd_msdeconv2864.txt	ZZZ_sp|P06996|OMPC_ECOLI Outer membrane protein C OS=Escherichia coli (strain K12) GN=ompC PE=1 SV=1	None	NCVADISEAEMUKHMPRWLNPGGMDQVGCZFUIUEBKDGELQHTVWORTROFAMAEQKYVEYAIHUELCDSIPUKHEDOENREWNPCVPSUPFNLQWAQRHVOYSIFABMWUDYITUABKRFBZEEIQHVWCEZZQDHDTNMQSVYWQNDFMLKLHAUEBSERNTUAQLZTCQSGHTMFCFQUTAAYYLDBUGQSVPUEZPDFBCHACZIDPTOGMOTQLVATAAPTYSVPZUPSCLIWIQNHVZEENTYOEZIZDDBKQPHGHILMCPFEZFRHHZLAQPBMRKBWGWSNBMQDECRPHZZGZNIBWLIWUFIUG	Truncation at N-Terminal Side	51	0.024621	39114.152338	0	6	2.7185	4.94066e-324
BW_20_1_111106004325_cidetd_msdeconv2866.txt	XXX_sp|P31801|CHAA_ECOLI Sodium-potassium/proton antiporter ChaA OS=Escherichia coli (strain K12) GN=chaA PE=1 SV=1	None	UCGVZUZCDBFAZRCRYZTTUDRAPSBNRMSLHTVFBSACCNNLNMBSDAVLMKUIGNYSNPWBDTBCQVDUURZCRUHCMTBBHUDIWBEKZYSMMYCKCAGHOPSUWQMSGPMDQGHCKQMINHQZQKVDFBKBVNTBRYHQIOGTZTBINQHEDHMRUHDMYAIIICRWDIYFDSIHBEPRZFBUABZLLVECHKLRELYYIRNVUQVVWQIFPGKGLSZWEZTQGLPVWHHSGIDNPAGQNAKNUWFUUUGQZAYIZNYGUSHKZEZGCOMIZHYIZOOKQDVCPOCGARIHWFFLRPIQRDKSELMZFTINBUGBWEEMZHDWQNLYZZKUSVCKWQFVUSQDMGNCIPEKMEZPGYVWPB	No Truncation	-1	0.020161	45299.463145	0	5	0.63212	4.94066e-324
BW_20_1_111106004325_cidetd_msdeconv2868.txt	XXX_sp|P0ACB0|DNAB_ECOLI Replicative DNA helicase OS=Escherichia coli (strain K12) GN=dnaB PE=1 SV=1	None	WDWMBLMRYODDTHAKYIRWAMRRZBCFQPLUKYPCUFUECKHNICIKYGNDFRADIQUKOVMBUSKBPIYBBFGLAWVMKDONMHDGPKKMPIQSENEDTVGCCQVYUHRIFOYQMMUCSUWKVRWUZQOWWTUPMCAARETOZQOVKHHBAOIHWABMGDGYYANPGANHDBYZPFPHESBQIORDWEGGQFULHNIFLDMOVNNEIHHUBSWDBNRPRLOQIYRITNIPWVWDLWNFAQDUYQGBTFESHTHHCSZEOQEMYQOZLASSRLVDESKPUCQBKWBSPW	Truncation at N-Terminal Side	181	0.017668	37632.595872	0	5	0.83766	5.43472e-323
BW_20_1_111106004325_cidetd_msdeconv2870.txt	YYY_sp|P76113|CURA_ECOLI NADPH-dependent curcumin reductase OS=Escherichia coli (strain K12) GN=curA PE=1 SV=3	None	DEWURBNOVQFWWHDRTMLFQQOSINCQTMWZACZRCYKHPNGWMKYFAWPDYIADAMALUYKWTUMZIUEQVMIHYFYNYNYFTISRUGDBZLIBEWMRCOGBNUUTENNLPSVPZCFUUKYWZOOVQWMKNUGZTOKTLLTUBDPAGDPYAPRLUBBDOFMABZEQWBNSVHLBKCTFNAVLMBPAIVDHOFEWKOLAFLFOIGAWQTDMOPLRPRDVYFHHUSSQNKCBTPTVTIKKWUFUHLBDLLCUISFWFYSCQGRFEGACIBIDSLAIQEFMDGOMKCVTEURSGWRZSWWDPCTBGQDRLDCPNYBPMZYLQLIINZSSHQPDHBBTYDSCGTRKI	No Truncation	-1	0.017857	43821.130336	0	4	0.72318	1.23516e-322
BW_20_1_111106004325_cidetd_msdeconv2872.txt	YYY_sp|P11875|SYR_ECOLI Arginine--tRNA ligase OS=Escherichia coli (strain K12) GN=argS PE=1 SV=1	None	WPYILWQTLFTSZERBGHHLPPAZPWDWBVYPMUVRTCCDGZPWHRQNNEGQHGTZNZIIIRVGCFOCWQBLCTICVHNYQKHBHIKEBOVPQOMKCKKGTFSVLPUPDZGCDFWSDISSAWIYDWANFWCSGMTFCBTWDTLNLPFTDGDEVBHMZOWSPGTZT	Truncation at C-Terminal Side	165	0.022388	20103.473851	0	7	4.3087	1.429e-219
BW_20_1_111106004325_cidetd_msdeconv2874.txt	YYY_sp|P23840|DIND_ECOLI DNA damage-inducible protein D OS=Escherichia coli (strain K12) GN=dinD PE=4 SV=1	NME	IHZAGORWZPQPHBWVUWCCKQEVWMEDWOFTUPOHMLBSZKSMISGQEYHTQQWWCADQSBQIQEZCHTDMYHNBSMLVSYDRYDGSHVRCANYSUIIRBTIAKWYSRDTSBEWOGCRKKQMZKMALSEGNCWYVAVISNULWYTDOKFDPOQLQFNEKIRQMEFPNCSITKKHHFHLPIQUKDOZIIFIRUFTSQZPLOTHLNTCZIZWLKTFGKWSQPLLVWCQHRCCEUEQVUQPBKWTYYKYKZPCRIUQNRYUWUKKGTFCPGUGIU	No Truncation	-1	0.016771	34901.725634	0	8	2.6722	4.94066e-324
BW_20_1_111106004325_cidetd_msdeconv2876.txt	ZZZ_sp|P11519|FLMC1_ECOLI Protein FlmC OS=Escherichia coli (strain K12) GN=flmC PE=2 SV=1	None	UGUDRDCURYTRZPEVBBAALZOOYNQOHBFVEKRDNDABPZDVAPIEWBGVPDLUBTHQPSNPQHPRUR	No Truncation	-1	0.022556	8845.137415	0	3	1.1516	5.85758e-92
BW_20_1_111106004325_cidetd_msdeconv2878.txt	ZZZ_sp|P0ACV2|LPXP_ECOLI Lipid A biosynthesis palmitoleoyltransferase OS=Escherichia coli (strain K12) GN=lpxP PE=1 SV=1	None	DUHDPWDVECFSLRNBTSOSKLCDEQTVOSBFVWZBDOTNZNUWKUIQADNFTWRMAHENGLHMACDTHLHWEGVNDPZBOLTICAOTYYNKQNPPLYVYKNTSEEQBAVVMUGWEMQTUBMYQGVONKCWZKEALAYPMDWCOSTHVALKHGAAMKNQRHVZLFKPEDQBVCDZVRVMYTSQMYYSVFOFZELPHBESTZBVPEOGOMDZGKEUDUOSVICNWSEROTGRTQMCEVYBUSSNGDMDNVNWPDKUCYDAPWDNHIITNZFBCZFCEPMITBHMUCTCZSYM	Truncation at N-Terminal Side	15	0.016701	36373.292025	0	8	0.9208	4.94066e-324
BW_20_1_111106004325_cidetd_msdeconv2880.txt	XXX_sp|Q46793|YGEN_ECOLI Putative uncharacterized protein YgeN OS=Escherichia coli (strain K12) GN=ygeN PE=5 SV=3	None	GCOSPFDHDGBBHFHAVTQEVVYAWADPWPLLUBYKOWPCWFYNFQSAGSZUIGDMKCVMKVALQFQLKRILYULGSCBFLMERHQMSHNKZQYORPBEKMRPACNSMEQRUAWPSSQNLN	Truncation at N-Terminal Side	114	0.024291	14909.084742	0	6	1.1563	3.69e-166
BW_20_1_111106004325_cidetd_msdeconv2882.txt	YYY_sp|P69212|MDTJ_ECOLI Spermidine export protein MdtJ OS=Escherichia coli (strain K12) GN=mdtJ PE=1 SV=1	NME	WAHHYZZHVTDPYCQQKARBGWCQUGGVQDTSIAKWATNSCYEWQRMTQNSDEYRDMWOTDTMTTAHMOLMIKTYSKSDLEZDGOGHSOCOQYFNGWQCKVFYUCTAFGTHUNGNEYALT	No Truncation	-1	0.024194	14931.374569	0	6	1.2854	2.68742e-161
BW_20_1_111106004325_cidetd_msdeconv2884.txt	XXX_sp|P77658|YNAA_ECOLI Putative uncharacterized protein YnaA OS=Escherichia coli (strain K12) GN=ynaA PE=5 SV=1	None	AATZDKIPVHKLHEUGLRLQSUROQGGAZFDNASWMUDPZCKWZYCDLFMPOFHSRAARQYZCOQBHGOUHDCGDPKMDIENVYRUGVEOGFDZFHYDKFUOZSWMWZQLEMQPKNRSRQGLKPBAGPZAQCLDTHMCZWKPYWIEFQSHSTFQGYSSDKLEQPLTWSKIIBLDTYADRWMTRULGVCOYIFLRUZNYINDLVWCBYBUVCIUADTDRHVADLSDDDIBKRUMMGQSKOLLFCPRGGKIKCDSLZUGQIWIEAKTERWWTKCFSHCHQCDMLAUQZAQRVCWEASQAHTFKREVSTNLCVUCELWMLWSNMMYVWBNHNYAEWESBLDHSHR	No Truncation	-1	0.021212	42498.820847	0	7	0.71048	4.94066e-324
BW_20_1_111106004325_cidetd_msdeconv2886.txt	XXX_sp|P33602|NUOG_ECOLI NADH-quinone oxidoreductase subunit G OS=Escherichia coli (strain K12) GN=nuoG PE=1 SV=4	None	FIIWDVQKSOIOHWOLUEORVWUDPRCCOWVDKIHTWDEMACOTGYQWYVG	Truncation at N-Terminal Side	857	0.032787	7266.401911	0	4	1.2366	2.88086e-66
BW_20_1_111106004325_cidetd_msdeconv2888.txt	XXX_sp|P60061|ADIC_ECOLI Arginine/agmatine antiporter OS=Escherichia coli (strain K12) GN=adiC PE=1 SV=1	None	CYGKTMFSRGECSLNWADFISGNVHHSELYOWVMESYIFKNNQHISPAONYZRAPHAQPBCHGUPLMCAPMSYPBBZAEZBIDNFGAHNEKINICQWIRRHWZQGGKQRBOREISBKPHSHKKWTOFNHUQWOWEWLKWFRGHDFHUWBLERPGRHMZVRBPYBRPCATNLHRZAHPLTHMPEWALNEIEFDOLKLMZOZBAHCCWCVNCYGVQMPFIMKSQICBQHIZGWSSKUVUQWWM	Truncation at C-Terminal Side	241	0.019022	30244.694065	0	7	1.0293	4.94066e-324
BW_20_1_111106004325_cidetd_msdeconv2890.txt	XXX_sp|P75799|GSID_ECOLI Glutathione transport system permease protein GsiD OS=Escherichia coli (strain K12) GN=gsiD PE=1 SV=1	None	QQAIFOIREAVEEULAIUYVUWEELEGORATQUGNAROLGMTQHPDWNDMOEAYZMVOURCGEQUKEGLERHKIPMTCEUUYPDVPDYLZSNIDITOLBIEPBCYNIIWWTUWNUWLCOWBDFGTYRFSCGVIORYWQPWMAYBVWURYCTGKBNFZMOPSZEBDKTQRZUWGUNDVMFGDUFCZNVVFTITAGEQTGVFAMPALBVMTIWEMQMWCYGADUVODZCUBTLTOKPHMDRQOHERYFVRTITQMMNARZKKTWMEOLRZZFWTFYWYPBFNERCCOLKVPKBZTFEHFTNRCKL	No Truncation	-1	0.019305	39327.351763	0	5	0.54001	4.94066e-324
BW_20_1_111106004325_cidetd_msdeconv2892.txt	YYY_sp|P75777|YBHG_ECOLI UPF0194 membrane protein YbhG OS=Escherichia coli (strain K12) GN=ybhG PE=3 SV=1	None	PDVVYGTZMKSZFNNIWFLOHACBOIVVAAIGVKUIIUMWFZZOWLRKGTAMBGLOENOGYIGVRCULBIYHLNPWSNNPMVDUMFYBYKARQPKGTPZDBIOHHHBTVWBAKLCAQZHCUOCEMKMKYUKALSPMZEVUDDTYZETFCMBVPBFHCHRVPUUMAEGRPHSRMCWRDTCEZOYRGNCHUULUSQVDGHAZUMCHTKRBFFQCBN	Truncation at N-Terminal Side	118	0.019031	26937.683804	0	5	0.976	2.78645e-295
BW_20_1_111106004325_cidetd_msdeconv2894.txt	YYY_sp|P21507|SRMB_ECOLI ATP-dependent RNA helicase SrmB OS=Escherichia coli (strain K12) GN=srmB PE=1 SV=1	None	WOGVDOZPWMFMUNHFLRIDTASFCGHEDYMWIUVSVDRMZUUWLDQAWOZBHDTPVIHZYTZLWNISZDHZKQEQBTURUNACFC	Truncation at N-Terminal Side	358	0.026596	11235.940128	0	5	2.7799	1.01589e-117
BW_20_1_111106004325_cidetd_msdeconv2896.txt	ZZZ_sp|P0CF11|INSA5_ECOLI Insertion element IS1 5 protein InsA OS=Escherichia coli (strain K12) GN=insA5 PE=3 SV=1	None	OSHDTMNVFAIPDUCMBOWIRIDUWNSOVCBZEGHPZHZIPIUPEDVKKURZCGERTDKLGIULYOYQYSABSUPRCHPSCLEULHGPLTR	No Truncation	-1	0.021277	11491.241156	0	4	2.6139	2.49593e-113
BW_20_1_111106004325_cidetd_msdeconv2898.txt	ZZZ_sp|P03024|GALR_ECOLI HTH-type transcriptional regulator GalR OS=Escherichia coli (strain K12) GN=galR PE=1 SV=1	None	NUNPKKLBSHRUMDYQMDAILBUDCYGNTIZZNHIVLIAMBVFNGAHETLDKHSCZSKGZBBLPPQOYDTFTCHYMZSDWVMPUARTGZWDQMIPWYFFDQIQRKWLCUVOUWCTTZEPEOICUQFAVZFZTMPFUUCLDLDUOEUSUCFCEVUNYIQMZKVRKEZPQFOIVEYFDYAEMPQAULWYULWTKVEBDZKPDESGFIDQPCISPUFCEAUADCVEODFEKQWYAYZZFLOIYAAVCDIAPLZUHSNBQYZOEMEEFFYIQOUBEWKSKVQVHKIGKWBHOOKQIRMYYAHGTWQKMDYOWFMZIQLYMCRLHHEGTGMYEUBYEGMDSTUDZLTP	No Truncation	-1	0.015931	43985.029128	0	6	17.4711	4.94066e-324
BW_20_1_111106004325_cidetd_msdeconv2900.txt	YYY_sp|P69346|YEFM_ECOLI Antitoxin YefM OS=Escherichia coli (strain K12) GN=yefM PE=1 SV=1	None	PSNQFKHMOSFYMFAYLTYOWKSNIUDHWUNOFZYAVDZDQGBEAVUFYBDVHHRBGSQROGLSICMPEEFZVFSQMQDOTNI	No Truncation	-1	0.021390	10813.694019	0	4	1.5772	1.73109e-108
BW_20_1_111106004325_cidetd_msdeconv2902.txt	YYY_sp|P0DKB3|MNTS_ECOLI Small protein MntS OS=Escherichia coli (strain K12) GN=mntS PE=1 SV=1	None	GNFNYPNCUCNGWKBNEZAFBLBFLEETLCFWPNHKLFTPDG	No Truncation	-1	0.025974	5006.074128	0	2	1.0893	5.43597e-51
BW_20_1_111106004325_cidetd_msdeconv2904.txt	ZZZ_sp|P75906|PGAB_ECOLI Poly-beta-16-N-acetyl-D-glucosamine N-deacetylase OS=Escherichia coli (strain K12) GN=pgaB PE=1 SV=1	None	ENVNQDLCNLMIPTIOFSGFCUQCSRCAUDQHRQPIOKUGEZWRBQQNRCIZWCKZQNCSCHAHIQPETDTHCYSQDQLFMSBCAPCUBSBOOMUWYOUFBHKYNAHDRWUYHNCQUSAFMSONIKFHEPNWNIBAISYAMUFYBTATNIOESWLVCHCAZFBOYGPWWNRCNWRQRHEEFITYVLWVUTTWDMDZDDCANIKNTKUARRACTVTOUNDMHNKCPZUIRFVGIFPZWODRIPLSFPULIILGORDVKSTDWAPTTSFCKFEBNKZYRHCSSPDLPWZBYYSPEVKHOIRSZLVQVWQYLGHYBDKBBZHKKTEDWNBIDNQLYKSNKAICAOHMPQ	Truncation at C-Terminal Side	346	0.016173	43964.502442	0	6	0.7185	4.94066e-324
BW_20_1_111106004325_cidetd_msdeconv2906.txt	YYY_sp|P56579|PTHC_ECOLI PTS system glucitol/sorbitol-specific EIIC component OS=Escherichia coli (strain K12) GN=srlA PE=1 SV=1	None	NHWCZUSTHARHCBLOFMSHCCOUSCMGMVBTMPIQLAQSOBIHCYEHKHYFVRFUYTPFEDEFCENTYCKQWOQGHIOAWRWELKACBWHHCCPEFNBUOLUFBONMMUEVNCQOTIZMPMQAYKAOMRBOGPVQISGIVAYBSGZRIHNKZMGMYCTRWZCBKREVMBLCCNCVHBGRGVYGIUC	No Truncation	-1	0.017606	23923.091326	0	5	0.75809	3.77524e-251
BW_20_1_111106004325_cidetd_msdeconv2908.txt	ZZZ_sp|P27830|RMLB2_ECOLI dTDP-glucose 46-dehydratase 2 OS=Escherichia coli (strain K12) GN=rffG PE=1 SV=3	None	LKFTMTLTMYNAKQYSSZMFFOSRSMNKFSFBQIKIMGHVZYYWDTASZKFZFSPSBEAYFZSPSHLWNTVKYEHKPPLODEVLBGPFEUMENHOCLHUYOFYLFMLPYQTOGSIDPLDQNNAMGUVPPKTIEHNZTDZBYARNMCSHGRKBZAISHFGANPKLWZRYLZFCWUDGYSDDMDRSEDUBIUPCWORCHLHKBRCRGAAWRDEBEQRKRTDVBROHDOCKHSEOWOFYDZDTLZVBDUVAAKQEPHBMFDAAEIRWAIYLDIEBKSHWTBTEMFZFCCGUVLOLYOILSURNFEWHYWCFMGOMBFKRWKPQKHPGRYRGRSTTKVTMRCAYVCBGEEICOBZOTYF	No Truncation	-1	0.019802	45209.347737	0	4	0.63297	1.23516e-322
BW_20_1_111106004325_cidetd_msdeconv2910.txt	XXX_sp|P45394|YRBG_ECOLI Inner membrane protein YrbG OS=Escherichia coli (strain K12) GN=yrbG PE=1 SV=1	None	PAKCASRTOMMDZAUFWMKUSRLFTTZFLLNTOUDPSQGHPISCWZPCGNCFGWVLVVUZVRWIIUSRSQTSQLVQOKKSQEPOHTAWEFQTUZIKGDCOTMTQAUDOETDKDOFOQLKIPNMCOSPHZIDSQAHSVNIKODYFPWPKHSGBMZEAGPCBBNRWEVGMTPTGWPLRWSUSYDEPRZWPYNBAVOIZRUZLRFAENTSRAYWDREFRNDUPZDHSDCLMDTMIABIPQPSIQFSRNLZFLKBMNEIOTEUEIUHGTPSBTEPLBSCUQRGDWGIWHTAARESTPEYUWMVSSFMOVDPZBYQBDNV	Truncation at C-Terminal Side	315	0.025915	39305.586542	0	17	0.94551	4.94066e-324
BW_20_1_111106004325_cidetd_msdeconv2912.txt	XXX_sp|P77608|MHPD_ECOLI 2-keto-4-pentenoate hydratase OS=Escherichia coli (strain K12) GN=mhpD PE=1 SV=2	None	GNWPEIQPDOCRTORKGHEPPZARPGSWYQGPDYAUZUCYIMDDYTUEGNRVPRIKHOKNUADHZKQBMVYBIFSYFQHTMVSNYRKINHPFQQDPLFRKPKPHQUVZGRMPWLEAMOGPUSYKVVDVPSHERVTBPYYRUWSAUFSHIHUIAODOCVQKZMWFDHSNSOULOOOZNQUWNRQDRVBMEEYPHLHZPIYTARLBAVLHELFSIWZEVBDVWWYQDQVGBPAUFPPSCNBLPSZDYYYYQKLDFNDRYHAAEQHGVSMUP	No Truncation	-1	0.021352	34292.477154	0	12	1.217	1.77864e-322
BW_20_1_111106004325_cidetd_msdeconv2914.txt	XXX_sp|P29012|ALR2_ECOLI Alanine racemase catabolic OS=Escherichia coli (strain K12) GN=dadX PE=2 SV=2	None	OGESCQWPSORFAINVYAURPENVMRYZPDOLHHWCAGDGZKWMSTNUWIVDIGQTGHIANEPRZITTNKUISUZTPSZADABBZTLEFZURSMZTLDTEHFOFFRMINOIIDVIMFKGIWQATCIATNHOUSDEUYBAPACQOKOZHEERSCIOKTHWFKVUNLYNPZTFGMWYQYLOSRNOCSHCDDTRNHQBTANONEYFDGBWSZBAFDCQQIHHCBULFHOGCEORBVAMFTWNGMUIVWGFVAPODCSCZOHUFWKKEQWEQWNKHVUKVATYEKNWHHCBOPMGHFRERERGTWKKLIDEHFETBUVGSZFRKBTZSDTUUWPUWZGANGIYMRZVPSHBGNHQDNVPT	No Truncation	-1	0.023968	45341.555478	0	18	0.85866	4.94066e-324
BW_20_1_111106004325_cidetd_msdeconv2916.txt	XXX_sp|P0A6L4|NANA_ECOLI N-acetylneuraminate lyase OS=Escherichia coli (strain K12) GN=nanA PE=1 SV=2	None	MWZUZTASGIDDBUOVSRKTPMYPYDIKGVOZMTQZUAAYFLGOYUYGYTGVTTEKNBBQRMPGZWREMKWGHBMSYGEAAZMOQTSQGBNIEIDMVEOIEMEWWLYUGMHWZLWIRKEGBUUNZCQBCISQKQTGVENLFPFKUVIWVCFAAAGCFCQIDNKGDEGHTQTNTYRZVWNKCSHNSRATUQLSQWOEDIFCKTMBPGHRTEDHOFAHYKCGYUYGHCYSOUWKFWDUDNSZCFWFCPQIVFNYPNAGBUVSLGMNHCCPESCSIWHCFESGMNDDHREIROWFGTMQM	No Truncation	-1	0.019704	36922.727309	0	12	1.1367	2.42092e-322
BW_20_1_111106004325_cidetd_msdeconv2918.txt	ZZZ_sp|P24242|ASCG_ECOLI HTH-type transcriptional regulator AscG OS=Escherichia coli (strain K12) GN=ascG PE=1 SV=4	M_Acetylation	MYDSOFTMGZSHSQUVSKBDZFYCYARGEWGGNOABZPUITPVYNTTPRIBQULBCCMUFSQSFIPLMGYTHMTDPGCNRONHMVWEQFPWMLYARQHGEPYUHGGMLUMOEQOFFTADARGQEGAWBCNDEPARLCYOGAIUIVWPPPWVUMDRCBRNYLTKKYFBZWTQDLAQQEYDPRWROATKLFUWSZDSEGGAKAINNKDVVBYIZOUTQCDLTGHYMFWQKYYZHNBPGHCDDHVQTDTNVQLTFTLTDISKBBFTTQSRIUFOKNZMCLYYBUQWWESENLZOZRKDMYWGHEKZOAYGLIKHANWGWPDASBFEMSOFGCWKWSYUH	No Truncation	-1	0.024182	42347.105724	0	17	0.86027	4.94066e-324
BW_20_1_111106004325_cidetd_msdeconv2920.txt	YYY_sp|P0AAL3|NAPG_ECOLI Ferredoxin-type protein NapG OS=Escherichia coli (strain K12) GN=napG PE=1 SV=1	None	HHGIRLSAVTQGNDSHREKGPKVUHIKDIUTLSBFQRLAFZDLPUVNQHQHEYVBUGGQSLDUUWHRBEUVOEFISEQHK	Truncation at N-Terminal Side	151	0.036585	9825.076201	0	6	2.1982	1.51167e-104
BW_20_1_111106004325_cidetd_msdeconv2922.txt	ZZZ_sp|P24242|ASCG_ECOLI HTH-type transcriptional regulator AscG OS=Escherichia coli (strain K12) GN=ascG PE=1 SV=4	NME	YDSOFTMGZSHSQUVSKBDZFYCYARGEWGGNOABZPUITPVYNTTPRIBQULBCCMUFSQSFIPLMGYTHMTDPGCNRONHMVWEQFPWMLYARQHGEPYUHGGMLUMOEQOFFTADARGQEGAWBCNDEPARLCYOGAIUIVWPPPWVUMDRCBRNYLTKKYFBZWTQDLAQQEYDPRWROATKLFUWSZDSEGGAKAINNKDVVBYIZOUTQCDLTGHYMFWQKYYZHNBPGHCDDHVQTDTNVQLTFTLTDISKBBFTTQSRIUFOKNZMCLYYBUQWWESENLZOZRKDMYWGHEKZOAYGLIKHANWGWPDASBFEMSOFGCWKWSYUH	No Truncation	-1	0.016973	42174.054634	0	12	0.91128	7.90505e-323
BW_20_1_111106004325_cidetd_msdeconv2924.txt	YYY_sp|Q9XB42|YKFH_ECOLI Uncharacterized protein YkfH OS=Escherichia coli (strain K12) GN=ykfH PE=3 SV=1	None	YFBSEMIPQGURKPQWZFYPSYDOBOZZQCQMDEVWUHGLPTWLETCDWEKZFKTVLBFUDURVALKAPPSHC	No Truncation	-1	0.025641	9307.391167	0	4	1.4799	2.11736e-93
BW_20_1_111106004325_cidetd_msdeconv2926.txt	YYY_sp|P32166|MENA_ECOLI 14-dihydroxy-2-naphthoate octaprenyltransferase OS=Escherichia coli (strain K12) GN=menA PE=1 SV=1	None	OEDLEHOIFQMZOWUZLOZQTHZVCAETNIPLVVUPNZFAIBGIZTFDICWQNWWZDBFPKLHPWUFTOAEWGBPEGHPIMAYOKEWTSRGBTVAMYSPKAREPDUMOISEDMBHASFWDAFOICEPIHOMCCSYMIZBUWBGSEBVDGMIDBPOSNZVYSDICMDKQOVTFQFKGOTLZEHSMMBFCSIVVOYIDLFVPDWNDTLYEPFYLCNSRUEESESVDGVHTZYROSBCFQIZCNQKREGHRFMDSZFFZWPDHGKSPEIKZHOMCDOBLQQKYISHQBPITMZAYSFEIGRKAMDURQAUS	No Truncation	-1	0.010917	39033.802479	0	5	2.1222	4.00193e-322
BW_20_1_111106004325_cidetd_msdeconv2928.txt	ZZZ_sp|P77692|YKFI_ECOLI Toxin YkfI OS=Escherichia coli (strain K12) GN=ykfI PE=1 SV=1	None	APRHWQPAQCUCAZSTWVRPEHSMTGARFMOTFISBCVLHCVLSFUSVUHHTKWCZNFKTDWVKGTEOOZWDOKNYL	Truncation at C-Terminal Side	77	0.039634	9821.377464	0	6	1.326	1.73681e-105
BW_20_1_111106004325_cidetd_msdeconv2930.txt	YYY_sp|P03023|LACI_ECOLI Lactose operon repressor OS=Escherichia coli (strain K12) GN=lacI PE=1 SV=3	None	RITESKZRWBTQENBRMDHLANYPOKOCZPBCPBILZZSMCZUTYHASLDANWAGGMYCAEEHWPQEWVWFWIWCRMFSLOWATNVFQBUFEVWBHOBNZUUUDDCUQKPIINUGYDAUHOSWNLCCEPDSAYRTRCEZORFZMGNVPGKRDEUMUZUTDYCZWTDYDRABISKPAPRPVDQKWLIDBCDYBSERHCPQLOHRBIGMHWTMMNZDYLDOTUBYODPTSCIDEIWMOGIWCMDCPGTAAMUNAWERLIPLAIPCYGMUDSEUACNSKWFKDOYIGQOPIPMMSWDDNELSLQTIWLNKVDPLPVNCVFLDRKQWUSFCIMYBFAHQSZKPOBATKQVTMQNIISPVDPVZV	No Truncation	-1	0.017442	45302.597238	0	6	1.6341	4.94066e-324
BW_20_1_111106004325_cidetd_msdeconv2932.txt	ZZZ_sp|P0AFS5|TQSA_ECOLI AI-2 transport protein TqsA OS=Escherichia coli (strain K12) GN=tqsA PE=1 SV=1	None	QNIRSUBIRHWMPMROPIQILERLRZGPFBBMBWYKABIHBZMQUMFVKZWAKARPBIHOOLPGPUPHOHRLKRVZKKPACPWNULRBNQZWTZWOKKOOGYNYHQBEZZBBQKZLZZBTIUHILQRQSEMOIWMKUMRSLOSDATBGFRLONNQRVKMMDGCMSNZPCLAFVUAUPMITLROHPEMBNFBIBCLSUVNYGDQEMQBRSWIMCQFYMZPHCLCYCAGONRQGDTCKHGKPOFBILNLONGKBUOPFNBOYEVOFPZUCLCEBIDAUHNRVFPCYQDGMWHLVHGMGNFZTOPGDSBRBQOWZLVAWSZRYABELPUMEQTFGPFMKIKNYCVHM	No Truncation	-1	0.018519	44355.526129	0	10	0.73088	4.94066e-324
BW_20_1_111106004325_cidetd_msdeconv2934.txt	YYY_sp|P28249|ASMA_ECOLI Protein AsmA OS=Escherichia coli (strain K12) GN=asmA PE=3 SV=2	None	HISKIOCGUQUWPDESNSCNPDRDPHMMFBCKUQBUUQWLDLVAHLTIYOSDKAWQCLBGBFTWCLMHWUIYHGZOGCZBAEZYKGYCCDBAHGINORCGOUEEZQRCUANHONDUZWLMLPCMFBERZYFFHIBCBKHCVZWNLMTCMMHCNESAMMRAPQUYIWCYAWETQEFSWAWOMMQEKRZZRKSEPYYEEQPSMASGYYTVGFZUYWVEKRSGNMIOBEVCYGHDNDEWZSDFNBBIDCSDPYDMUOTHQSYLIDOFATQQLMMTTHFIAYSHNBGBAPUYWLHFDOMKPVOWBIIDTVYGFOPFUHZSMVVEQPRMWRNHZVMOVICZLORYVWAWMEHHEGELPHEZRSPPIIHYINDGH	Truncation at C-Terminal Side	369	0.017730	47234.773462	0	10	1.295	4.94066e-324
BW_20_1_111106004325_cidetd_msdeconv2936.txt	XXX_sp|P76000|YCGI_ECOLI Putative uncharacterized protein YcgI OS=Escherichia coli (strain K12) GN=ycgI PE=5 SV=2	None	ARQPNGDBOQRYUSSZSNMWYWSORLSNFGTKZENNSNSALQFGAVKCFTZZFQTZGGKPBMEAFDSZPLKSPSFHKFSEGDSQTOBDDBVTQFIOHIALKDPOQMZBTTGTIGY	Truncation at C-Terminal Side	115	0.041304	13777.381523	0	9	2.3171	4.10065e-154
BW_20_1_111106004325_cidetd_msdeconv2938.txt	XXX_sp|P62066|YCEQ_ECOLI Uncharacterized protein YceQ OS=Escherichia coli (strain K12) GN=yceQ PE=4 SV=2	None	KCIMCEGDDSDGWAGSTDFIAQYDOBUQYRTREIFROSDHMWFPRULGNEQSDQVVYSEMBMFNNTHLCTMKYKPTDICNWZMOTBOUTVONMSWABQSKWEEAIB	No Truncation	-1	0.041304	13429.735579	0	9	2.3855	5.36635e-145
BW_20_1_111106004325_cidetd_msdeconv294.txt	ZZZ_sp|P21189|DPO2_ECOLI DNA polymerase II OS=Escherichia coli (strain K12) GN=polB PE=1 SV=2	None	VDWTMCMTQYIGAYKZUHKDMNRDEC	Truncation at N-Terminal Side	757	0.074074	3234.752448	0	4	1.3556	8.08017e-34
BW_20_1_111106004325_cidetd_msdeconv2940.txt	XXX_sp|P0A9K1|PHOH_ECOLI Protein PhoH OS=Escherichia coli (strain K12) GN=phoH PE=1 SV=1	None	QWKTNOZUSEYRAVHIYCTNZTRMRSKDLHKUWQLOTUUGQDZNUINAVFSLIYGNGODZBTFYQTGGWMUBPAOSIDKATBHDGLDAOMHBEDPYFRIAAZCVLONDZDPUTUKBOWVDEBGWITPRBVLZBTWVIFVGSFUSKSIHEGMLMYOVESQNLKDTMHCYLUITVEFIOQFQHKVZWEGWPALVKTGCEUOKQPCILYASFAHMVLSRZSKVIFYUMZUECIYIWQPNFTWSGRGSNCPTCCDGEANLILCDGDNODQPOLUUPUQNHUBOQEOHCUTSGEMGTPHKLKFOPYYPPOORAWUMHYUAWAUMHNHTGTPSSWVOFIFKIIMMGOEIIUOMWEMLAOB	No Truncation	-1	0.017429	45260.400246	0	8	1.1691	1.97626e-323
BW_20_1_111106004325_cidetd_msdeconv2942.txt	YYY_sp|P69425|TATB_ECOLI Sec-independent protein translocase protein TatB OS=Escherichia coli (strain K12) GN=tatB PE=1 SV=1	None	YGRESLLAVNLLGKARYVMCLAPAVEGZHDATFPFFLLPFUTPWQEDSRGONFWLEFZOD	Truncation at N-Terminal Side	111	0.032787	7269.510358	0	4	1.2438	3.12763e-78
BW_20_1_111106004325_cidetd_msdeconv2944.txt	YYY_sp|P64506|YEBY_ECOLI Uncharacterized protein YebY OS=Escherichia coli (strain K12) GN=yebY PE=3 SV=1	None	TLEFIMGFWOAWOFGVMPHHKRFLTSIQKERSHNRTYQVEAIIQUPGGGHFVRACWNTFSTBPYBTAREERBALWUGCRALDPFSQZBLPCBTSNMVIHPZSVUYFQDMGBFF	No Truncation	-1	0.026316	13672.190014	0	6	1.4222	1.70802e-140
BW_20_1_111106004325_cidetd_msdeconv2946.txt	YYY_sp|P0AE30|ARTM_ECOLI Arginine ABC transporter permease protein ArtM OS=Escherichia coli (strain K12) GN=artM PE=1 SV=1	None	MNWOTQMFPEEVDQLPSHBVIQWGZVTQOKUPTZTVMVIEMAUGRURQFMYFFGTHPECHFWYAPBLNVQGWTOWIIPCKEUSRWUOACNYVYZIHTFZYIIRSUPC	Truncation at N-Terminal Side	115	0.041304	13776.925253	0	9	1.6737	1.09628e-146
BW_20_1_111106004325_cidetd_msdeconv2948.txt	XXX_sp|P77746|YBDO_ECOLI Uncharacterized HTH-type transcriptional regulator YbdO OS=Escherichia coli (strain K12) GN=ybdO PE=2 SV=1	None	HKWQZOZPGNCKNFEKVNAPEMUPNAWZBOOAMFZPGPUIRAOVOZACYZLELHYUWPVNFHRWLRTNIZRMZQMNVKCZYAMWQMFHMBVFHKHVHRCPNYLBTEPDVFODUIPHYFOSNIEGZTIZKNKGHZAAYVZPQGSIGPSUNPVOVFVPSHHFOEUDAFYSKMBHQYSMYNCYDFLYURLDNMNUEBYEATRCDFZTKDCMONBFGUZBQAFQDMQZQGENROEYGMCERBHHRQLFAQBAPDWYZEYEZTWVZPCYQKLKOADBTBFKLEMICYFSFGMZWRMAEKMLOCCZ	No Truncation	-1	0.019608	38454.773887	0	6	0.77936	4.94066e-324
BW_20_1_111106004325_cidetd_msdeconv2950.txt	YYY_sp|P0AB74|KBAY_ECOLI D-tagatose-16-bisphosphate aldolase subunit KbaY OS=Escherichia coli (strain K12) GN=kbaY PE=1 SV=1	None	OCRISPMMENVRLGFYDIUCPHZMSLDONSNASCOCCKCLDNUHIYFVAIPBWWECLKATKQSGWYTASDYTZGPSMECCKWBPNGZOUVZGOZTYPBHADRUBWQVMUQFMCEHWGYPNKCATPWKNLFLQCLMNCUZFQKYLQNTFBWVGKLLATNQMADFVIIQBARVNYISTOVCGIZCOWGQCDTWCBCWABITAGBDUEAGYLNONIFYYMDUSQBPOPTCZMRZINQKTRSNWKZPYFUGRTGTEINAHNONLIDUMQDRNBLFVWUQLHSEEVIFKEF	No Truncation	-1	0.018456	35512.684718	0	11	0.94499	4.94066e-324
BW_20_1_111106004325_cidetd_msdeconv2954.txt	YYY_sp|P0A9G2|NHAR_ECOLI Transcriptional activator protein NhaR OS=Escherichia coli (strain K12) GN=nhaR PE=1 SV=1	None	YGUFTUVIFAFFFVHEGHTWKAOPKDTMQHIYEDSOIGFZIOUUEOOAQRETWCBZUQKOWTFUBEHOMQZRGDBBYNUAHOLAKQINFRSFMTVZOCLWLTFZEUEDYBWGMUHGVVYMLEIFFNKIRFZHAYWHYNBQHEAYAPOQBOLDWIGAKKUEKHBUDZHHWGNCMDPZPNBVBSCGHLROUURCDBALNCKITKIUZKFMMMAPGGNHCRHNKPDCGWKMNUPVWMNSKFQEHHZBWYMAZWDPHZPOZNAYQYBGNFDHYULFYDTYPRUHIGOMMMDCARSAFYIIGNCKU	No Truncation	-1	0.023041	39149.225239	0	15	1.1795	4.94066e-324
BW_20_1_111106004325_cidetd_msdeconv2956.txt	XXX_sp|P0AB58|LAPB_ECOLI Lipopolysaccharide assembly protein B OS=Escherichia coli (strain K12) GN=lapB PE=1 SV=1	None	QKYBFNLCETFFLVEHWKODGRYLZVAKEITWPVOAUKHVWIHVONCNACPZUNEUAOFTCVWTQGILHYRCNGHOEOVGAPKWFVSNRAAVAAGIABGNUTZHUSGRSSLDDZHFBCLSLWGCMQUFPZHSABTEIQADQZARKTIWOKEFOMSMQHDGRRGCRBLDLDDKYTHGMTYSZEMCUWZSQCGTADLCLLTECSIMMTPPFLMVEOIPZSYISQFGIWWMHYBAHUMPKLRQRFVRQYIOMWRADGDVTOIIVKUHQHEMSUHMBYAZOVOENDQMPQBHZYQOMQDCYSGAFMBFPSUMGLROIHYHHZBSWVZLLVHRHSZGPBTPQHQOVCVHSNRNMYGFFDO	Truncation at N-Terminal Side	34	0.017794	44624.462013	0	5	0.66771	1.4822e-323
BW_20_1_111106004325_cidetd_msdeconv2958.txt	XXX_sp|P0AGE9|SUCD_ECOLI Succinate--CoA ligase [ADP-forming] subunit alpha OS=Escherichia coli (strain K12) GN=sucD PE=1 SV=2	None	ZYVNUNMWCMQUERZAFSEIRSMUHIPVAUNPNBKAHLSDRUREFGUPCLKCCZWZAHTLQLRSIARTYLDOTHOFCELNAKCGNSTTBYTKRNFASDNRUEBMEYVUSEWWUTZVPCZPUABTAUIATFFBNYKWONYHQCHYUIWYYNPAHDOYNOHISKMCYHKEQKBGVOBMNIRNLGWLKETPVETODQBRLQSSVEVHIBZOLBULRBZYLSQKLIIYAAASOWHOIPFDQHZICORKYBROSYFPSAMSBEGWCLUQSTUIZLKHGNFYHZDCARBESWFBD	No Truncation	-1	0.021036	36945.872590	0	13	1.0376	4.94066e-324
BW_20_1_111106004325_cidetd_msdeconv2960.txt	XXX_sp|P77432|LSRK_ECOLI Autoinducer-2 kinase OS=Escherichia coli (strain K12) GN=lsrK PE=1 SV=1	None	BGGGIAGTNGVGYBUSRIQBIDOIHVQECOGYMFEUTLHFKTRSIYIDLDECUCEEEPVSVOYRWDMUUHDLYFHZOGPDDNKRYSRIZGSKECEWSGPUVHKAVVRFMIOZMFAZQMKIHENHOMFZVHMWHFGSNCPOMHYVZKPFRVGIQPNUYDPOFILTCRZNYCGOGOEBBUVEVQBQZHMGAOUKIERLHKCSLNFDZLRTMQPZTRKMRKRCROMTDYCETTSZZHYNRVWNDOVWNEKEMZEOKAAARKDVROEHIYKSSAZVZKUUEWKPNGYLMGQBNQTAOAPFPATLPGAUQPVZNGEBYVCZYMCOUNIHVAHKKDQPKCVOTHAOTVZYFHOBIKDBTNSOZWHYZCZUWTMOQCR	Truncation at N-Terminal Side	159	0.020538	47585.812477	0	14	0.9311	1.4822e-323
BW_20_1_111106004325_cidetd_msdeconv2962.txt	YYY_sp|P77329|HYFG_ECOLI Hydrogenase-4 component G OS=Escherichia coli (strain K12) GN=hyfG PE=1 SV=1	None	STRUDHKNNEFBMDTGQSINCAUUPEHFDQTASEOHAYLWYATZINWQMBEMVKLTOCSTYLKGFSPSIQOAYCAWTLQWGMCFOZPOAINBNWNUSDNMSKZOZZAFMGAWONAPKSUSDCGKEINBMNCEEUQSIEZHOUOZLVAWPUAILRDRTYTRWCIAZATEZZOMFOGZKQEBMPFYYIMQUZKVKCSFZSPTDMEVUKANTNSZIWNOLGWPVYQMWLGDCENYWCTAGPCCCBUADDLMHVNZCDKBYFNCKQFQCODOFKLQGACQGQKUHCZPYIPQYAYCVAOODRUQONOIYLLHTNABSEUBGZDMUGRGCPNIQFDFMWYVRMGWCITVNLOAAMRUVDQCCYENEP	Truncation at N-Terminal Side	193	0.021307	45716.162528	0	15	0.83756	4.94066e-324
BW_20_1_111106004325_cidetd_msdeconv2964.txt	ZZZ_sp|P0ABR7|CNTA_ECOLI Carnitine monooxygenase oxygenase subunit OS=Escherichia coli (strain K12) GN=yeaW PE=1 SV=1	None	YCDENGDUANMWEQSERTPZYEHQGCLEQANZPPLZLHTGRNZGFMANBHBGPZNYAKRLLFPDULRAOHDYVUKTTIWQKNLHVUKFOUTPWRZRTQWQAGQWFSBGGULFZBABEUKWIAHLTEGRKPYYQFEEWPWTSRDVOHVMNRVLATKADYOMBDZDRYBTTCECRDQHNKQMKIHQMIBDGBLZVTHUDAICIHHZPCYPYRMSYWNAMRBSTGEHNYZNSVZPDHUPEYICEEDHSGILVGZPEUUFDHRWFMPRBGBUEDAFWTGTCSMFESWHWZWWGQPTUVYERBMIMAUWIZDPOZZTSVETZLTQBINFUEICRSAILQSKARQLISMEKIPLPGYRCQFAZPHAGUYYACDTGFNWUP	No Truncation	-1	0.015652	46071.829841	0	9	0.74085	1.97626e-323
BW_20_1_111106004325_cidetd_msdeconv2966.txt	XXX_sp|P37642|YHJD_ECOLI Inner membrane protein YhjD OS=Escherichia coli (strain K12) GN=yhjD PE=1 SV=1	None	DDAWITIWCVSLDVQRWYTIUYEVAMKVDCNUIMCBSEAGIPPZGMBNVVIWOLAFEVTRRUACYEDVGNISDBADFYYAPGUZINOYARSZISLCOBMVRHVBNPQQFBTVQERQZFCYYVRLOAAYFPAISVSSDAQLAUIYHPECAMYQIHUTHTMQYHLICVRHZQVEORBPDHQOENZPQMMTTKAYKRYSQOKLGPDQHMBMQOGVNYIMAVHDVPYPDMKWOIZEDZSNDQOCLFRLSBHPMVYWAWCHCHZMOHELTIUATFZHUUZPGUMBLRYIFNHVTTZZDUHNYPEUTIAVDOESWILQO	Truncation at N-Terminal Side	24	0.016181	39377.819106	0	10	2.304	4.94066e-324
BW_20_1_111106004325_cidetd_msdeconv2968.txt	YYY_sp|P0AD53|YGAC_ECOLI Uncharacterized protein YgaC OS=Escherichia coli (strain K12) GN=ygaC PE=4 SV=1	None	HOGZCSKAYPMAKNKUAKCIOSNQVQRHNUTNYKVCFLKSYGGTAFUEQRKATMYNLVAIGDGZFRGIVOMAPBUQAAUYLZASWDVIQVIOKVDLETYBRITCSHHNQCPHWK	No Truncation	-1	0.035556	13824.802460	0	7	2.4419	9.25374e-156
BW_20_1_111106004325_cidetd_msdeconv2970.txt	XXX_sp|P75817|RLMC_ECOLI 23S rRNA (uracil(747)-C(5))-methyltransferase RlmC OS=Escherichia coli (strain K12) GN=rlmC PE=1 SV=1	None	ZORUBFUCGGUUFMGPAGSGPCGKZANTNLAWFLUEHIWSMTMURBVFQRUERABILFZVSLOWBNTMEWUVIVKIRQZRTDFAQIAFESMTCDBVFDUGNERPAESCKBZUDGBYSYEAIDCUEWQNDVYUMMTUYCMHQMOPWUWZSZIFBDVLHABDTLBEUDYBABGBODMSSYIIMBWSODMRCREWUHVPLGORQMKDLOYWKUWSRPTGPOBQOSLQSHNKUCCOSNFGHZBIAPOTOMCTKSQAMMCPEFOOUSMSVDHGZAGYCZBDVNZYIZBNOLFGAVUTBMNWLOBQKPCCGCOFKMCUIVCAVUNCVWVBNYZDIQDYRYDGAKAQANFGIDZLUDIZHCNWZGYFGNRUTMHPFTMOZOP	No Truncation	-1	0.014286	47611.117132	0	7	1.4728	4.94066e-322
BW_20_1_111106004325_cidetd_msdeconv2972.txt	YYY_sp|P21829|YBHA_ECOLI Pyridoxal phosphate phosphatase YbhA OS=Escherichia coli (strain K12) GN=ybhA PE=1 SV=3	None	HUQBIBHATDSYOOBUMYOEYPLEDCRIFGUQLIIOQPCEIBQRCNCLIZZVVQYFMPYMNNYBTUPKDRBZYSZKYTHDFSHGUILHDKYZZGGZMCURTPQUPUSBSHTIPCIKRAFRIGOLESRHHPPKYENUGCTAZBKTVMWKZIMIRIQIDFDDZONCPGCKSDCPOGTBZZZIULULLEKCMOFPSRTZYPDEYAWTFEAEFNCINDPIYBHWNIIZAPELGQOPKUDEWMUWKICWZGYCBLBOFIOTRKDNUYLFHMNYGOUT	No Truncation	-1	0.023729	34842.750660	0	7	1.0723	4.94066e-324
BW_20_1_111106004325_cidetd_msdeconv2974.txt	XXX_sp|P0AEG1|DPPC_ECOLI Dipeptide transport system permease protein DppC OS=Escherichia coli (strain K12) GN=dppC PE=1 SV=1	None	PCMPZMOKYURWGKVCPYOMDPCHTGIETICWFQPFHFTDQFKIUEUEFYOLKUMYPDNAUTRRBQCBTFZHDQFBHMUTICBNWSKPGEZRVFAPMEBZQNOP	Truncation at C-Terminal Side	104	0.028889	13474.988423	0	6	1.587	5.82085e-138
BW_20_1_111106004325_cidetd_msdeconv2976.txt	ZZZ_sp|P27300|LPXK_ECOLI Tetraacyldisaccharide 4'-kinase OS=Escherichia coli (strain K12) GN=lpxK PE=1 SV=2	None	WYBKIWFFHVFGTDUBCSSPSOLQFSDSETWAVPKKMSZWNHDDDVWFFSCKGQFZNMAPVGLYEYIAYNPKDNMSEOUIHVDNIWMHTHDKKEHCFZBDOYIQETTQEVVYNUQLWUGURQDEFLZCDQYTMYFWKCOFKVGHVVOYVVKECWUWOHFCWSAGWALPFGNVNYZBTSMPLHPOFSFRBLEAGBDNOQVEPVMEPCZYKWLWEMMMMMDRILHDQZSHELRKQUEAKGORYPLUBCHUANMDIAANRIGUHBRBWUVLVGANSAGNVCMTOYPMDCSSNNTSDLPWNMFDUCGHSMZBRWFLSHAHLLMKQHYMCPRL	No Truncation	-1	0.018156	41197.643561	0	6	1.0911	7.90505e-323
BW_20_1_111106004325_cidetd_msdeconv2978.txt	ZZZ_sp|P75777|YBHG_ECOLI UPF0194 membrane protein YbhG OS=Escherichia coli (strain K12) GN=ybhG PE=3 SV=1	None	SKOKZQPYKNUIRIHCVGHVMUHQYYSHQEFMWAGAPBZGRPWGUCEUIBQSPNYCZRKLWCINTMGZLOLPGQDBMIDSWPQAUCSZBZYEENUTUAAETYYBUIURTIHIKBSOWPDEURLTHRQUZDMQZIRZRWOEBKKNZMQSPMVWKTUFFUTGIMPAHUULWFQUUIZPMYLIFFIKGRGRKMGLHISUKQYHRHVMNQLUHEDNSNSYPFOZSAEDPADUFQKCOGZDEZFGTLRBKLHCOEWSOOANKWYDMZQTGBRHHSAWHRZGASTMOBFQRLLSIWZRZOIOEKYAEDCUUIKDHLOMVUAYVQAIKFCFASZ	Truncation at N-Terminal Side	5	0.021792	42106.145079	0	9	0.79952	4.94066e-324
BW_20_1_111106004325_cidetd_msdeconv298.txt	XXX_sp|P17109|MEND_ECOLI 2-succinyl-5-enolpyruvyl-6-hydroxy-3-cyclohexene-1-carboxylate synthase OS=Escherichia coli (strain K12) GN=menD PE=1 SV=4	None	LMVFKFISNGFYBSOINBRKVE	Truncation at C-Terminal Side	22	0.042553	2775.441710	0	2	1.3116	1.02032e-26
BW_20_1_111106004325_cidetd_msdeconv2980.txt	XXX_sp|P06999|PFKB_ECOLI ATP-dependent 6-phosphofructokinase isozyme 2 OS=Escherichia coli (strain K12) GN=pfkB PE=1 SV=2	None	MGZVODMGYOUWCMHKNEEFRDAFQQPBSOLFYTFZHYTMVVYMVSSGWEGSQFQQIDNIHCGISRZLDLKVFNCBMZLZQOIZEBFLSZYGAAPWUMSHQEOCNMCNWHLOYAWDNKBNPYZGZRIZCKKNGKKTASGUOQWMRNRWRONATZYDKFLZGKMMHDBUHGRGTPMFYOEZNSFRLZREAANIOGLLUQFUMYWPRNHRABQIHQNOMZRNZDQPMAQQKBYTGWLWORRVEWBSBYIDUGQYSAUWGQMFNIKZHMABQVCQIALNWLQTQNLGMGDAHKBAIHCHDEQADDFQZSIYY	No Truncation	-1	0.014563	39126.886149	0	3	0.74589	1.77864e-322
BW_20_1_111106004325_cidetd_msdeconv2982.txt	YYY_sp|P0ADK0|YIAF_ECOLI Uncharacterized protein YiaF OS=Escherichia coli (strain K12) GN=yiaF PE=4 SV=2	None	PPAEIICKYTLVRVHYDHDSLVBVNAWMVYQSYRKLMGPMMEIWFVQZZZMZETFAEIFB	Truncation at N-Terminal Side	176	0.032787	7267.455235	0	4	1.3397	2.06167e-80
BW_20_1_111106004325_cidetd_msdeconv2984.txt	YYY_sp|P0A9S5|GLDA_ECOLI Glycerol dehydrogenase OS=Escherichia coli (strain K12) GN=gldA PE=1 SV=1	None	IWSZDQSNZSDPPFWMGKCNYMWHZGVMGFHYYPLBGNHDUAKBMWSABIQRSMFUHVEPIDGIZYKCGZUMBBCSTPHODSEBVVFZZOLKZQUGDBQASALLGKQRIIMLZCSLZLPPUBVWYPQIONGYIAOLCIOPWRCUVKMLSAOYDRUCMLSTLTRIUQORVAKCEYMESHCYNQRBVGPWOPBUESEYNDFDBSZIYFISFHKOLWVMTQDPZSFLGZNRQTPPUTIEPBKNANNIKONITKQEGQRQDAWKSDLEKHNYZKCDGTNQYELHWHSDDYTVQCACASIYMRNNIACTVPDEBSFOSDBVMUMCZMOWQKOALNRGEKDBEQCTQKTKHAHNBLZRQZCWDOCTMBVQBQP	No Truncation	-1	0.020649	45577.554538	0	7	0.78746	4.94066e-324
BW_20_1_111106004325_cidetd_msdeconv2986.txt	XXX_sp|P77439|PTFX1_ECOLI Multiphosphoryl transfer protein 1 OS=Escherichia coli (strain K12) GN=fryA PE=1 SV=1	None	UPELSSSTCPQQHPPGRDWSPQTSDBAFQNUGCYOQUWILKVSARHMDIFSEBKWOMFBQINL	Truncation at C-Terminal Side	63	0.029167	7781.816894	0	3	1.2361	1.72174e-71
BW_20_1_111106004325_cidetd_msdeconv2988.txt	XXX_sp|P45758|GSPD_ECOLI Putative type II secretion system protein D OS=Escherichia coli (strain K12) GN=gspD PE=1 SV=2	None	WKFOMHATYKUWSNTFVZPPRRQWQAFCWPBKHYWNORUHSAYPHQAHYLZEHEKFTPLLNTHNZMYLUZFFWEOWOGBWGLMHCAWEPZGGQTSOMPFFDWKVZBKYWKKUAVVPQQHYRTSQAPVWADDQYTLKQTSCRIFPOLZCQOIOIOBAIMYYBPTIPNZORNOSLALTOPIAVYWGLIHEIOLESDKASOTWYUWKARKRAIFQVYOFRBZOUAYSTKWWLWULPQFAQQBTIBEIKHUNYHGPLQKGYYMPANUIUOYCHFAUEUVHBLNTABAGHMHGEBGUZGWIEDPRUIGDUACCWIYBFUHVMWUHHDRLWDTIPGPKFTCOS	Truncation at N-Terminal Side	313	0.015326	44016.654676	0	8	0.69673	1.4822e-323
BW_20_1_111106004325_cidetd_msdeconv2990.txt	YYY_sp|P0AB71|ALF_ECOLI Fructose-bisphosphate aldolase class 2 OS=Escherichia coli (strain K12) GN=fbaA PE=1 SV=2	None	KUVSPRGRIQZCEMBSKYSWOKPIPPSPSOPWTYWBIQAKNCQONMGYPEHROHRYGAGRLBLKZCMPTQQPTWQUHHNPPDOTCBLEUMODTLNKAFLSKIBDQUKYHGAQUFIBUVPUHVKIGBWGFTYKPCONZWOVQFFUVDSALDDGRBUMZRNLNGVTFMFBBZIWUMRTVHBQTROLEUWSPQQGWDNDTHORMDLAOHEVASLOGEPEDSZTZHFTRQIZIMDENCQMMOZERYFEMSRYGLLDKNGTZQGCKMWOYYFKNUDOAPEYUPKHRDHFSMFAOWPMAIOQNGNOBDSVTMVKUDFSBSRYW	Truncation at N-Terminal Side	42	0.021773	40880.498537	0	14	0.97173	4.94066e-324
BW_20_1_111106004325_cidetd_msdeconv2992.txt	XXX_sp|P69795|PTQB_ECOLI PTS system NN'-diacetylchitobiose-specific EIIB component OS=Escherichia coli (strain K12) GN=chbB PE=1 SV=1	None	EDSHLBMGWLCEOHKPLTVFBLBVFRTRSDFGHEEZZBQVYIOSNAILDEIWYMRGUSYSIBOPNYADRKGSCSSEBOPRPMRLOSVZUAIURPQMFVAZRQUQVH	No Truncation	-1	0.031390	13363.071322	0	7	1.3764	2.28063e-145
BW_20_1_111106004325_cidetd_msdeconv2994.txt	XXX_sp|P0ABN5|DCUA_ECOLI Anaerobic C4-dicarboxylate transporter DcuA OS=Escherichia coli (strain K12) GN=dcuA PE=1 SV=1	None	VTYCHVCQRITEKYWTMNPTQIYYSBSDUAKBLHFSOZTIRGPCDAVUCRAFTNHIYRBYAHBEBFOEZZPYAZWFFCCGVQLHFRFVIOWMYFGFQHRKQVRAAS	Truncation at N-Terminal Side	327	0.042601	13359.589166	0	8	1.5472	4.50333e-144
BW_20_1_111106004325_cidetd_msdeconv2996.txt	XXX_sp|P0ABN5|DCUA_ECOLI Anaerobic C4-dicarboxylate transporter DcuA OS=Escherichia coli (strain K12) GN=dcuA PE=1 SV=1	None	VTYCHVCQRITEKYWTMNPTQIYYSBSDUAKBLHFSOZTIRGPCDAVUCRAFTNHIYRBYAHBEBFOEZZPYAZWFFCCGVQLHFRFVIOWMYFGFQHRKQVRAAS	Truncation at N-Terminal Side	327	0.029148	13359.589166	0	6	1.3674	1.10992e-137
BW_20_1_111106004325_cidetd_msdeconv2998.txt	ZZZ_sp|P0ADZ0|RL23_ECOLI 50S ribosomal protein L23 OS=Escherichia coli (strain K12) GN=rplW PE=1 SV=1	None	ONKIORHCNMEKTCANFNMDZGKFMFBHWZPZQKTWONCCBTZTDPYVOBPIMTMNOQVOKQPBMQFLALRCIUKARDFCYDKDKRAZMNPGULYKTIHA	No Truncation	-1	0.026906	12873.462091	0	6	1.5641	3.4423e-134
BW_20_1_111106004325_cidetd_msdeconv300.txt	ZZZ_sp|Q9S4W2|YUBM_ECOLI Uncharacterized protein YubM OS=Escherichia coli (strain K12) GN=yubM PE=3 SV=1	None	RGFSRFFTHZMYZYNGKUUBEOBTANWKPKESGDVCNGTVITGHUKEOKRKNYDTKYVRDEUHUHMLGPCNSACKOWQLUGSHVWGDCFNSITFCILZWUZTSEIHFWPNRPQIKCZOUFSTFIAKRTCPPNHUZMLULARPTFFPGVQ	Truncation at N-Terminal Side	503	0.016129	18563.819955	0	5	1.628	9.50874e-204
BW_20_1_111106004325_cidetd_msdeconv3000.txt	ZZZ_sp|P0AC23|FOCA_ECOLI Probable formate transporter 1 OS=Escherichia coli (strain K12) GN=focA PE=1 SV=1	None	OGKMEUHYBNPCFKQOMRLDINRBSNDCHDFQSSRKSUWNCSWTWYRMNLVKUDBTOVAIZPFYIDFFFKDYZLNEHBLEGELBDLIUHSPHESWRWTFNSNVZ	Truncation at N-Terminal Side	181	0.040359	13360.766792	0	9	1.5986	5.25377e-142
BW_20_1_111106004325_cidetd_msdeconv3002.txt	ZZZ_sp|P0ABW0|HCAC_ECOLI 3-phenylpropionate/cinnamic acid dioxygenase ferredoxin subunit OS=Escherichia coli (strain K12) GN=hcaC PE=1 SV=1	None	FINDRTTVRNASDAANRVVIGNHQFNQVDTWNBYAROFOWZBEVZMMTYMOCOCVFCLWRYKAZVTQWLBEAQGLFSYHHZQCQIZFPTAMPKHPMVYBKOZVAWH	No Truncation	-1	0.026906	13448.436420	0	6	2.256	4.73653e-143
BW_20_1_111106004325_cidetd_msdeconv3004.txt	ZZZ_sp|P0ABW0|HCAC_ECOLI 3-phenylpropionate/cinnamic acid dioxygenase ferredoxin subunit OS=Escherichia coli (strain K12) GN=hcaC PE=1 SV=1	None	FINDRTTVRNASDAANRVVIGNHQFNQVDTWNBYAROFOWZBEVZMMTYMOCOCVFCLWRYKAZVTQWLBEAQGLFSYHHZQCQIZFPTAMPKHPMVYBKOZVAWH	No Truncation	-1	0.029148	13448.436420	0	6	4.5409	4.9885e-143
BW_20_1_111106004325_cidetd_msdeconv3006.txt	XXX_sp|P64578|HIGB_ECOLI mRNA interferase toxin HigB OS=Escherichia coli (strain K12) GN=higB PE=1 SV=1	None	LNWSAMRUEBCPMYZDRRZWEFFVGFSIFQNOEGUBMBMRWSEUNTYWMWFUADNDNRYPHHHYAYPVBRLLWMGAZZHEZBPVWBKPKAGSKZQDKEOZMEPL	No Truncation	-1	0.033632	13329.103177	0	7	1.4673	2.25699e-141
BW_20_1_111106004325_cidetd_msdeconv3008.txt	XXX_sp|P0A7B5|PROB_ECOLI Glutamate 5-kinase OS=Escherichia coli (strain K12) GN=proB PE=1 SV=1	None	NSTCGFZIOBWUZOFMDQMQDWBMKZAAYGKKAGWGCCPKLDURIEANCVQUYEUFISDWGNFADCPHCHKWBUYVPDHBKLSIKZBQWABVLMOAESPDBFTTAPYQBYSHLGWHSIETFRTIQDRPAZVBWUGTLQBNATEQATDOVYTSTUCNPRMYLDDELGRZHMCVWSNDTDGIOIEHVFCAGWFKNGLMOENFUTEQSPUWZISFOVMHEFOQORWQOOWAOELECWMUVFCZGWWIGIUSDQCUHLRGOILHGCQBDNLZYKZIENBFWYISGZWQCWNHFVQNQDLMFWRISRWAVTPCPOKDWSYABVAGFCOOEUPIKPEPAQRATISVRPBGZPRYCLLOETWOLQPPRKELZSR	No Truncation	-1	0.014760	46619.098274	0	4	0.63508	7.90505e-323
BW_20_1_111106004325_cidetd_msdeconv3010.txt	YYY_sp|P0AFI5|PBP7_ECOLI D-alanyl-D-alanine endopeptidase OS=Escherichia coli (strain K12) GN=pbpG PE=1 SV=2	None	PIBKYDZEZMWVZGDPQUFBUDPBILERUFUCASGRZLNBULBRAKKYPPZFLSEPGFQRWLNLHNBGTLQMMCTFSEHIOFOHDYONGNEGGBPVMFKYCDMRNUPSAQLYFWLGQMWBTDROPCTWKWZKSPRZIQKCICRTIUYZRCCVFEHKRVMAGHNESMVCCLPRKQWRWLEUBAGNISUDNBRWYYOPAGCVVRPBHBUTRHCTRHKWCGTVCIPIHVUWEQODUYBYZLKONIOPPHIAQMAZUDIAWKHNERKTLBYUNURNYQHFVPKD	Truncation at N-Terminal Side	30	0.017778	35526.246310	0	4	0.55728	4.94066e-324
BW_20_1_111106004325_cidetd_msdeconv3012.txt	XXX_sp|P77627|YBER_ECOLI Uncharacterized protein YbeR OS=Escherichia coli (strain K12) GN=ybeR PE=4 SV=1	None	VUYEKGHAISACUZCRLODBWPGLFFDFHKQGADRBQFYBKAEBLFENRCACSREVKKTACUGHSOTKIDYUUUSFEITWEHGFWEGDLOGFGVMTMESZAYKLFBRHIKDRRGREUAGFSOBKFICBSTFGOGFWHFNDQQMMNVCUPQSYAZLQZYDDLYUSEHHYRMBBKOGFDEGTVYBCYNKBGAQBVKOHSPKHZKBNFASHKDVHOBVUWMPYUVHOSKTKKNUUCUV	No Truncation	-1	0.022587	29598.858712	0	11	1.5556	1.03917e-319
BW_20_1_111106004325_cidetd_msdeconv3014.txt	XXX_sp|P33360|YEHX_ECOLI Glycine betaine uptake system ATP-binding protein YehX OS=Escherichia coli (strain K12) GN=yehX PE=1 SV=1	M_Acetylation	MULKGTIKYGZFQHPELEMOYPADIVVIKRASENLGBDZGQYERFTZAZHZPPGUOANBBMGWQSCEVHIWEZICPSMOQKWSFCIKGWKPDPNHBHZYVBQZHZZGVUDOSVILWNRLKRUU	Truncation at C-Terminal Side	123	0.027344	15281.304560	0	7	2.4453	9.1742e-170
BW_20_1_111106004325_cidetd_msdeconv3016.txt	XXX_sp|P0ABN1|KDGL_ECOLI Diacylglycerol kinase OS=Escherichia coli (strain K12) GN=dgkA PE=1 SV=2	None	WFCVTVZEDOBOOPBVEKQEZWYPHSHLDGTYORPRWFLPAGGGWPAYTWFZZEMWRYKBDDLFFVNNPEVIVOSFECENPLCPODWPGHOIGGQNIHNIFMCAPFKBYGGEVPWQYNEYIS	No Truncation	-1	0.025391	15532.337990	0	6	3.9089	3.05819e-153
BW_20_1_111106004325_cidetd_msdeconv3018.txt	ZZZ_sp|P30870|GLNE_ECOLI Bifunctional glutamine synthetase adenylyltransferase/adenylyl-removing enzyme OS=Escherichia coli (strain K12) GN=glnE PE=1 SV=2	None	ULEAUQKUWIOMMYWAUUFPRMVQSQLAMNMZUTKTDPGQMTZRIPLLLHDASHGMSGCPEWQSTOURPINBNBOLLIZTGTRLHLBWAMKCBCSSNQTWLNKNADPWBZVDAMUVVOQVTCKH	Truncation at N-Terminal Side	822	0.027451	15323.973179	0	7	1.4498	2.24056e-159
BW_20_1_111106004325_cidetd_msdeconv302.txt	ZZZ_sp|P39390|YJIS_ECOLI Uncharacterized protein YjiS OS=Escherichia coli (strain K12) GN=yjiS PE=4 SV=1	None	SYKKIILFTCOOUKLIHADLLAMLQLWIAEPWRCANKZO	Truncation at N-Terminal Side	15	0.047059	5092.181893	0	4	1.3466	8.64573e-46
BW_20_1_111106004325_cidetd_msdeconv3020.txt	XXX_sp|P08868|YUAZ_ECOLI Uncharacterized protein YuaZ OS=Escherichia coli (strain K12) GN=yuaZ PE=4 SV=2	None	YTCVAVUIOQIKGTQHAZFIKGAQCMANCKPWOPEQFVQYYYLNLHCFYYPLOWGRYPRPBCAGOMTLQHICZ	Truncation at N-Terminal Side	17	0.042208	9220.887028	0	5	1.4824	2.12087e-93
BW_20_1_111106004325_cidetd_msdeconv3022.txt	XXX_sp|P27862|YIGZ_ECOLI IMPACT family member YigZ OS=Escherichia coli (strain K12) GN=yigZ PE=1 SV=2	None	GLSYOPTAYERZABUIRCFEAVYMBSOFYHMASFTSDCKYKCSTGLBHTTDWYLMSFTUAOKTVLFMPMFGMPFA	Truncation at N-Terminal Side	129	0.025974	9223.050186	0	4	1.4516	2.54666e-93
BW_20_1_111106004325_cidetd_msdeconv3024.txt	XXX_sp|P08868|YUAZ_ECOLI Uncharacterized protein YuaZ OS=Escherichia coli (strain K12) GN=yuaZ PE=4 SV=2	None	YTCVAVUIOQIKGTQHAZFIKGAQCMANCKPWOPEQFVQYYYLNLHCFYYPLOWGRYPRPBCAGOMTLQHICZ	Truncation at N-Terminal Side	17	0.035714	9220.887028	0	5	1.5516	3.0149e-96
BW_20_1_111106004325_cidetd_msdeconv3026.txt	YYY_sp|P0AAG3|GLTL_ECOLI Glutamate/aspartate import ATP-binding protein GltL OS=Escherichia coli (strain K12) GN=gltL PE=3 SV=1	None	AHLNATZPKILBHBOEGCUMGRCEMLBZYHHFAYFRESGTMVRHBOQDVVYNKSQYYFPQKEDEKUCBSIHENZ	Truncation at C-Terminal Side	74	0.032468	9221.001571	0	5	1.9928	1.48879e-101
BW_20_1_111106004325_cidetd_msdeconv3028.txt	XXX_sp|P62552|CCDA_ECOLI Antitoxin CcdA OS=Escherichia coli (strain K12) GN=ccdA PE=1 SV=1	None	UTDNEWNKCMRRCLSTTOUVHFPPSMBZRIMOSRRNDMWPUKHINDDOUZCQYBMTUHICHPRKSVFIWZZF	No Truncation	-1	0.025974	9547.919195	0	4	1.4992	1.29856e-88
BW_20_1_111106004325_cidetd_msdeconv3030.txt	XXX_sp|P11866|TDCR_ECOLI Threonine dehydratase operon activator protein OS=Escherichia coli (strain K12) GN=tdcR PE=4 SV=2	M_Acetylation	MSTCCHLRBDBEKEVWFGATBQBZIABWLEZGCPCEIMZNTKBBTOTWUAKBLKMCGZWLOYDPNREICKQE	No Truncation	-1	0.025974	8874.866008	0	4	1.417	6.22337e-94
BW_20_1_111106004325_cidetd_msdeconv3032.txt	YYY_sp|P37614|YHHL_ECOLI Uncharacterized protein YhhL OS=Escherichia coli (strain K12) GN=yhhL PE=4 SV=1	None	RBAOBARVPDCNICGBEKBVNSPCIWGAVBUDDEENWNGTEDKEYQAICULNPCYTDQPZDNLOFNOLFNNDVKO	Truncation at C-Terminal Side	75	0.042208	9221.986711	0	6	2.6669	7.06115e-96
BW_20_1_111106004325_cidetd_msdeconv3034.txt	XXX_sp|P11866|TDCR_ECOLI Threonine dehydratase operon activator protein OS=Escherichia coli (strain K12) GN=tdcR PE=4 SV=2	NME_Acetylation	STCCHLRBDBEKEVWFGATBQBZIABWLEZGCPCEIMZNTKBBTOTWUAKBLKMCGZWLOYDPNREICKQE	No Truncation	-1	0.042208	8743.825518	0	6	5.192	4.08884e-94
BW_20_1_111106004325_cidetd_msdeconv3036.txt	YYY_sp|P0DMC7|RCSB_ECOLI Transcriptional regulatory protein RcsB OS=Escherichia coli (strain K12) GN=rcsB PE=1 SV=1	None	ALMNSRFDPEIALTWEHIFEDQFKROCPAKGVHHLPGORZSLLCRQSMCHIWHNNZMSURSDOCLVSTZTFRSES	Truncation at N-Terminal Side	141	0.027397	9274.885373	0	4	1.2844	1.31492e-92
BW_20_1_111106004325_cidetd_msdeconv3038.txt	XXX_sp|P0A903|BAMC_ECOLI Outer membrane protein assembly factor BamC OS=Escherichia coli (strain K12) GN=bamC PE=1 SV=1	None	QCQMKNHDQAPDZCVQDVSHCHKETDYPWBBIKQPPIOMVHOYYQBDZIKRMNBTEOFNBWQUCCLRMRITFHDSTNQWRGCOOPDZILRRGDAVIYOSNDCWTGFVAHOYONMHODZBYRKHZLDYDWYVHZHGNKVBSBFZWPZZCABRUHMCDSOTWOYLWIFBTIGUHGTYSDQIHRLWLSAYATEREFENIEPOFVEKHQNPZKDUIGUHEFYQLSGMQUUMSQVOBUFYAWEZIZDRSPFGMQHALRHCMERYVBOGMKYQLYUUANAMKQMFHWFNWVYDKZELGHCCEBWHQOWLLTLRGBGYVALCFUIVEPBRTZIFTV	Truncation at N-Terminal Side	15	0.022222	42549.214803	0	5	0.53946	4.94066e-324
BW_20_1_111106004325_cidetd_msdeconv304.txt	ZZZ_sp|P31121|MARB_ECOLI Multiple antibiotic resistance protein MarB OS=Escherichia coli (strain K12) GN=marB PE=4 SV=1	None	RRQKHIWPZARHQRCPSKISIBQEPLMVNKHACOLQSYDKN	Truncation at N-Terminal Side	31	0.023529	5093.623890	0	2	1.2779	4.09687e-44
BW_20_1_111106004325_cidetd_msdeconv3040.txt	YYY_sp|P15993|AROP_ECOLI Aromatic amino acid transport protein AroP OS=Escherichia coli (strain K12) GN=aroP PE=1 SV=3	None	ECDVYRBSCPVVYBRSTIQAPVYLPYNKBPRAMKVTKFBLMWOQNCYRIGDMLPTQIWAN	Truncation at C-Terminal Side	60	0.033333	7268.541600	0	4	1.3612	2.3067e-79
BW_20_1_111106004325_cidetd_msdeconv3042.txt	XXX_sp|P64467|CNU_ECOLI OriC-binding nucleoid-associated protein OS=Escherichia coli (strain K12) GN=cnu PE=1 SV=1	None	VKEFTBFNTKUWHVGDOSZVCVNUSEBLKHSRQIHCWVINPRKSCIWIYMBYFGVYKCFQUUQYDULRQSU	No Truncation	-1	0.019737	9084.674558	0	3	1.2362	2.15522e-92
BW_20_1_111106004325_cidetd_msdeconv3044.txt	XXX_sp|P05825|FEPA_ECOLI Ferrienterobactin receptor OS=Escherichia coli (strain K12) GN=fepA PE=1 SV=2	None	RCUSHIIPANLNLNTPLDQYGHSUPGEOTIRKHCAZDRAVVAQTQLHKZMDCZOPHFITMDNEUPQOULINLHNK	Truncation at N-Terminal Side	671	0.058442	9219.632282	0	8	1.6737	3.47391e-100
BW_20_1_111106004325_cidetd_msdeconv3046.txt	XXX_sp|P0AFE4|NUOK_ECOLI NADH-quinone oxidoreductase subunit K OS=Escherichia coli (strain K12) GN=nuoK PE=1 SV=1	None	WVPBIOTDBQVNUOTUAZFULHYZUOZLAKDWCQSIIFZZACYORMQUVGOYHINBYMTSYRENGZIWIHNSQECELZDORERMHPHQSUDLGDWUDDAI	No Truncation	-1	0.023474	13228.425306	0	5	1.2646	3.49213e-134
BW_20_1_111106004325_cidetd_msdeconv3048.txt	XXX_sp|P06988|HISX_ECOLI Histidinol dehydrogenase OS=Escherichia coli (strain K12) GN=hisD PE=1 SV=5	None	NDYINNCYNMBGHZBFUZSFLLQCMFTYZDMDHHSGHHQTTTLWCOAPAVHRYCEYQQMYAUVZORADMBHVOAPAQYQPHFQIPRPVGCZQGGAEOGZFTZTLZIWYTYWDDGBMQTCBZBWCFZEYNOLVFKFYMHVLKPVHMWNTCAKYYVZLUKBPODFNEBCVWDEFRZNINYZDOONYURYVRDLAMBFOOSTKITFEHIWIKNZKOSDPOUPIKSLMSRMAVCNIOYIAGWKQGSLZAEFFDSIQWNBBKTATITOEFCWYQMNVVQLHIBSZIKTESUFMOBBPLWBYLFCUSLNNWHVDIZYYDVFDKCMMKKEEFTDQZTOQSVQQ	Truncation at N-Terminal Side	98	0.023490	43034.850966	0	7	0.83573	4.94066e-324
BW_20_1_111106004325_cidetd_msdeconv3050.txt	YYY_sp|P37659|BCSG_ECOLI Cellulose biosynthesis protein BcsG OS=Escherichia coli (strain K12) GN=bcsG PE=4 SV=1	None	RLHSUEMBPKHPFCBWWZNWVRUYQVVRGDOHVSHYELCZPBRMTAYUOOGPYFYSFRAOLGCCBBMEUHWYDQUWEQHUECFPEKOWMSRZQAURDWIYRBSRQFYECKVATFTOTWSFIIEBMAFWNLNBWSTYADTUORNEPPWANYKAORHGTPENRKVVMIHNKLMMPMEVAVHWKAZSZROKTEUCDFUCCEPDMADCOSFYCDOGRVWVZVZTWUMCPKUEUBWVMUSYHPQKUASFMUDPCCKGZNIFVMVH	Truncation at N-Terminal Side	299	0.019455	33941.413918	0	5	1.1067	4.94066e-324
BW_20_1_111106004325_cidetd_msdeconv3054.txt	ZZZ_sp|P0AC41|SDHA_ECOLI Succinate dehydrogenase flavoprotein subunit OS=Escherichia coli (strain K12) GN=sdhA PE=1 SV=1	None	MDBBDNFFWGOTCVQNHAFNCHDBWKGBZKZRLMAUOBWHIKCGFLUIAAMNPFSCGBIMDNLSWQRFYULMEGHLRCLZHKTDDQLNKMBGSSFTQURWVEINPBNUOIDPOYDTADKRAZYUATVSVKMOWCHNYCZPMIVOBPDKIMKDFMFSUPVDCEFLZMTWWAMESPINQFKKAHALCKCWIBCNBBUUOSUYNNGZPMWKFUCGFMKBGOFSVLUPMVRGSPSUKTSYHWWKKGWAOYWKDPIYBVOOBHMWNFLTCPGRGMOFWIVTQRGZGODPGRHWBGCISTQEVECUFYSSNURVTOMFQVWTOTBQRUHCMWAFZWNWGRWLIBZFVVNLWFSVPTIPDPFMPQERCYLOLWGPCZ	Truncation at C-Terminal Side	370	0.016598	47131.876913	0	8	1.0318	4.94066e-324
BW_20_1_111106004325_cidetd_msdeconv3056.txt	XXX_sp|P10423|IAP_ECOLI Alkaline phosphatase isozyme conversion protein OS=Escherichia coli (strain K12) GN=iap PE=3 SV=1	None	NBNITCRIAPCSGHYMRVBFCPQUBOPHNVWSUZECWWOKHEUGLECRFYLIYDCNPCRKKCMRCRIGBNRUKQDTYZKEUHTEPTZGGTHWHAAPBZMRBKEYPDWVTUUWNVCKHRFFLMFDWOPOPUPPIWTHFVAFSCPIVZTHURWEAQEDOMCRAOEEWEMQUGMOGCZCGQPWMINMQLMFNKNOVWVLTYWRLNDKNQAHUOBLDQETBFLNYWUOLMLQBYLWWCYHUAGZDWWWEOGQIFRDEHOABTFSPPMCFRBNUVRCCUTGRWNNRANSHBBKWFHMWWECKCSIBNCYBZYWMLPYYUTKYLQTCAWBDVVMUQYRFNKPCANHKVFIW	No Truncation	-1	0.014388	44942.773886	0	6	0.81025	1.97626e-323
BW_20_1_111106004325_cidetd_msdeconv3058.txt	YYY_sp|P0A9Q9|DHAS_ECOLI Aspartate-semialdehyde dehydrogenase OS=Escherichia coli (strain K12) GN=asd PE=1 SV=1	None	FDCLBGBYQTCHEPPAZCRADBFCCRRPDHSUETHKCYYBKYWYLECIVMWYIYRCIUSIYYDHARZTHOYAROAWRIPVWIPWNBQPUYUDFPMPWPDDAQMWQNYNYYWGRMKPWBMFPPACLZLLWAZHKRFFCIIMSTQIBYVRMSAATLETVWWCAZQHDMGFMCOCNPTYEOBLWWSBNSFBFHUKEQDWOPIRPBNSRDGHCMFTMBNWGNZIWDBZBSBVTVWGVGICBOYTPKPDMODVVDCEQTAMSURKEPPRODWFOIZPPWKSCANRYLUDQIMSGCAQBURGQNLCDVOALQFSGSLDICFGGECRESPMZTGNILKWLBGLLGTSOTOPWZVAGLTOGHEESVUKYSKGRFQ	No Truncation	-1	0.017094	45908.234077	0	2	0.59091	3.16202e-322
BW_20_1_111106004325_cidetd_msdeconv306.txt	ZZZ_sp|P39390|YJIS_ECOLI Uncharacterized protein YjiS OS=Escherichia coli (strain K12) GN=yjiS PE=4 SV=1	None	SYKKIILFTCOOUKLIHADLLAMLQLWIAEPWRCANKZO	Truncation at N-Terminal Side	15	0.048387	5092.181893	0	3	1.2456	5.33654e-50
BW_20_1_111106004325_cidetd_msdeconv3060.txt	ZZZ_sp|P62558|SOPB_ECOLI Protein SopB OS=Escherichia coli (strain K12) GN=sopB PE=1 SV=1	None	FBLIZNSEOMWGFWQNFBDSRAQIOIPWYWHMGYPVBTVGCRHDFRZEDKHZBBCDFPSWSRNHUVHFFFFGVSMTBHWQEOQTCEDIFYPZSDVQYKWUNBFEEILFHKYBOPSVGKNGQLQIGRZVWNTDHIIIIIEAIZEFDWKOFGVGYLKNCUWYLUORPVAFYMBTHGSCGFBRHTSDHPBZUQUNEPTOMBOPHKFZRLGYVUNZECPBHZVQVPTUYKSTRPAGDVIRKPZIARDHBUYHBFQBHCEYKRRWZWMAKBHHEDTKNFWYTFYHURFSTZQIWLPTHQNUIFGFGZZQSKAUCZUBLAHBRYBAOTI	No Truncation	-1	0.018182	41062.921249	0	6	0.65993	4.94066e-324
BW_20_1_111106004325_cidetd_msdeconv3062.txt	ZZZ_sp|P28304|QOR1_ECOLI Quinone oxidoreductase 1 OS=Escherichia coli (strain K12) GN=qorA PE=1 SV=1	None	OCSRUTOMKSAGTGBIOVWPBALVQUQRBSKPBUZCOYDGFHHZKSBVTIPZWFFTZNOVNAWOAYRPFBYTDELIHVNBMHERQAWEYBQOAMRDOAPCTYQDTVDLOISSMEPOPAEODSNDEYBIAOWWDQWHKCBSRMZGPFOHDIPPFWQBZZVCOTSILGNRDQRIPNRLNKBZPIUMHVTRKOVHPWYWGNGVPVKQLDOSFBGBRVAUZVZGGORNIGTZIDSFBUUMOGOVMVBRPUTFQRCEKWTRKBEPOGFRPBSPOTIAWWKUMBIFBRRAIYFCMAETWYQQURRMRAUMNOHPNQGZCCMYDBZYEAHELBZ	No Truncation	-1	0.013699	42395.229768	0	4	0.73421	4.44659e-323
BW_20_1_111106004325_cidetd_msdeconv3064.txt	YYY_sp|P27550|ACSA_ECOLI Acetyl-coenzyme A synthetase OS=Escherichia coli (strain K12) GN=acs PE=1 SV=2	None	FRBEZITMNMTPEMTVBZGFHOLGBMPTODKTYWZOGDEHKURQAHRKMTFGTOOMPLFRQKCRSZSGEUZCIVHWWGBZFGKRZCSVITKMDYRALBZGNGKPWZPANNUCZNAIZCERYTCRUWBVLWVUQHUZOWZNALCVGCOLGZAQDEYDQTBLCINQSDRFWOVOAARKTSLOGCDIITBOTLAMSQSWRNFTLAUASBPLFSWZYGVGZTPDUIZLZLOKOSMHASELZRNPMEMCRCEBCYRGFIOAZFFUBVPOWGBCLKZKADDUDHVGKKVGYGOYOBLPTVHGGESSROTLADLRMYWEPPLKKRQCVTUHPGAQUEEWYNRKMHNVHOBRTYGKENVNVNRRAVWGAYTGMKWNVDDBVAQVVESCAOFYPIGPAHIOUWBBDY	Truncation at N-Terminal Side	254	0.017722	49906.618119	0	7	0.67396	1.4822e-323
BW_20_1_111106004325_cidetd_msdeconv3066.txt	ZZZ_sp|P00954|SYW_ECOLI Tryptophan--tRNA ligase OS=Escherichia coli (strain K12) GN=trpS PE=1 SV=3	None	OBSMOWHTMBEMMPTRBBMQUKNYWMELGYVDKCKVFDSWTTLGITKEBTOMQCZPRZDCDOFTRBWZNSHDVLKKAOTRCPVHZUGTOCLPQKZFPGLFKBDSIWRMEDTOHLPOMIOTZRBVAKBTNOEEMDYFEIUEBPHKHNEZFWCAWRZIAYSLFNTKWUECHIGWQVKSKFIAFUZICVHYBHPPLWEOAKDIBMGBLKGGPAMSPOHPYDASKUQTYOSPWWDKDUUDOURIDZTAGNBHVWAQKTAOVNVYVHUMUCZAPPFCAMCHEODUHVINLLONWIWUVZPWSMSVTIBQBBPYUNPUUTIOIROHZDQWGGWEZKZFLM	No Truncation	-1	0.026087	43200.883338	0	6	0.72474	4.94066e-324
BW_20_1_111106004325_cidetd_msdeconv3068.txt	YYY_sp|P31462|MDTL_ECOLI Multidrug resistance protein MdtL OS=Escherichia coli (strain K12) GN=mdtL PE=1 SV=2	None	AHMLVNLITOZWYKGOVKIOIDUZTBYRMDAHHNSMBDCIFPHZNMISMDTCAAUQNQLWIGLAWZHSOKGUUZDNGCKWNIPHFITKRBRPDYCWGZEVUKGBNZYMFOHGEHNUVCPQUBPTLHBYNWGIQOLVVQRFLZNOZOMFZQHZYOBZZOGHNIWHTYRNVAYGSCVYPLWRFTOIMIBIKKSAEUUIVLUCQFUNLPVYOGEMGYEIGTWIBILEZDHCVWDTUYTPWSKPWTQBRVSAWMPQQGQCLVOERRASISMOZLWPKZWLCVPGOGKSAVDHAMDIRHNRQNIRGZAYSHFKRDKKBIOBPCULWOZCLGOFCQBYFWFKZUMVSSDQYKIVSTQWFAYCKSMTMBORDPPAEEZPAEGBEPEAIZOAYNZRQWE	No Truncation	-1	0.011429	49926.031147	0	2	0.56271	1.11165e-321
BW_20_1_111106004325_cidetd_msdeconv3070.txt	XXX_sp|P45579|HCXA_ECOLI Hydroxycarboxylate dehydrogenase A OS=Escherichia coli (strain K12) GN=hcxA PE=1 SV=2	NME_Acetylation	IGMPNBYYWLPMKCUESQAEFZCUCONRUZCTKZKNURQDOYCDCMIISQRFNDVGNDESDLLYGVAOYOVLNDNMTFPHRNEHNYGFCMYDICEPCPLECVMUIHHQDUVMCSRLFLAYSIVNFUZWUMDLMNTIFZUBFWWAYNHWSTMZFTCOWZRRHDEBQDKSUNSQOEWSGCKBTKGWQAMQDCYUPRZAZONOEUDIROAAAQCNGNTEODAAAAQEMLAHUPUMPLMRKGNYNCNWHDIKNFDBOVILEFQRSTOVAODFQCQUVWHMUBUPKFTSVLBAWVWURKMVVYBISHHAAKHZUMVIVGNPNFLESWGVUTAULICHDYGACEUZQYWIWHFCVRFSKQSRRVNGI	No Truncation	-1	0.017995	45812.252096	0	7	0.67212	4.94066e-324
BW_20_1_111106004325_cidetd_msdeconv3072.txt	XXX_sp|Q46793|YGEN_ECOLI Putative uncharacterized protein YgeN OS=Escherichia coli (strain K12) GN=ygeN PE=5 SV=3	None	HKMZTFFSFZDGNIKBWTIWSWAYERWSYIUOYGLEIPGBYUKNBVSYMATSETPYVBAWUZGVLCTEQZTGEPKPUCAQIQMHITSGFOYKGRZGQOGSMCDHERCOUSRZFEGCOSPFDHDGBBHFHAVTQEVVYAWADPWPLLUBYKOWPCWFYNFQSAGSZUIGDMKCVMKVALQFQLKRILYULGSCBFLMERHQMSHNKZQYORPBEKMRPACNSMEQRUAWPSSQNLN	No Truncation	-1	0.023529	29088.111257	0	6	0.97868	4.94066e-324
BW_20_1_111106004325_cidetd_msdeconv3074.txt	YYY_sp|P16690|PHNN_ECOLI Ribose 15-bisphosphate phosphokinase PhnN OS=Escherichia coli (strain K12) GN=phnN PE=1 SV=1	None	HBSPOIHTZAPUPAHSUBMYCCGVNRELICWYHOBSWUDPKVPTTWKRZNRMBKOLPRVYPMKAYAPHTEIZWYARMSLKINZPZEIZOSFPCQEIGBVDYLNKHAKIUUAKVWPLNIPZAWNTAMSRKHGYKCQRFFROCLSYMEZKQIPHMRAPQFHLKNZCNWZVCINRNDSUEZURZQKOG	No Truncation	-1	0.018265	23315.148996	0	4	0.87499	7.99489e-253
BW_20_1_111106004325_cidetd_msdeconv3076.txt	XXX_sp|P05824|RECN_ECOLI DNA repair protein RecN OS=Escherichia coli (strain K12) GN=recN PE=1 SV=2	None	ZFOWNRTGANOFNRIFVNNOHBRWOUUWKMOQMBHPLQVYPWDADVCCROWEOWUOGAMTDVUWKIQQSWAAIQPDRHYEWWZNGSHSVMALDGMGNBSLCBPMWNZFMQYEOGZSUILYPADWBSIPTEWRRVQCYBKOQFITYKNPIOYGUCTLTPIPCBASWEVHNZMHWFNYOGRQMWBYIWGGATHSNLMCPDUSWNHLSZRFGWDBHTKTRMZCTSHG	Truncation at N-Terminal Side	329	0.017949	29028.763316	0	7	0.96308	7.63861e-308
BW_20_1_111106004325_cidetd_msdeconv3078.txt	ZZZ_sp|P32051|YDEK_ECOLI Uncharacterized lipoprotein YdeK OS=Escherichia coli (strain K12) GN=ydeK PE=5 SV=2	M_Acetylation	MHYYBFECFDNSUWKTDHLFLYOTMWBKDTEUTFUYKQSYDYQUCLYEMRCUZILRSGRMAPWTBYRRTZZPPWCTIYDSBHMFDFKQMWWVBYRMIQGDMSZZZWKFQUFSLMKBRDITZQZRHNONYTRDYGOKOOASMODIKDDWDNUVKLBIESYQWRBULCYZLTUEPPUBETOFOKFRUYDLOMRVADIZVUYIQNCMBGOQVFGSPDKELIQVRFGZKQPCFQVZBBVDTROKHNNFCDLYDYGUIQHOWVKDENZQWDHKGBLLNNLLAUMFNEVSLAITKKUHGBMCCMQLLNSLLBPRQKYRRSTQEUMAHFUZOWFAZZZILUMEMSURTOYAGVLHPKNIBAYPGTYHGHTDICGOW	Truncation at C-Terminal Side	369	0.017986	47931.133067	0	5	0.7647	4.94066e-324
BW_20_1_111106004325_cidetd_msdeconv308.txt	ZZZ_sp|P0A6M4|DTD_ECOLI D-aminoacyl-tRNA deacylase OS=Escherichia coli (strain K12) GN=dtd PE=1 SV=1	None	EZICDZMDTAMGCQLDDRGTQWHUICTIZWAECWPKOSOW	Truncation at N-Terminal Side	105	0.028169	5092.624428	0	2	1.2396	1.34919e-44
BW_20_1_111106004325_cidetd_msdeconv3080.txt	YYY_sp|P75942|FLGJ_ECOLI Peptidoglycan hydrolase FlgJ OS=Escherichia coli (strain K12) GN=flgJ PE=3 SV=1	None	TRKUHYZEIPOPMNSNSVRSIHFVVFQEQLNIQSCPZBLSKFOLDTCWIBHWUPESFVUWCOERPQCPYMRBCYOEYVAVZOWSGTNOMALVMENKGPQGCAQFMPNKURDTOPYFBVOOIMIQUCGPDHADVDRWENZWOBWAKVEFUKACSSMWYSQGTILTMIDCHEMDZONEAIUUUSBUTUBOCUETTQZLZSTGPESAIPNESCNQBHPRLQWALFZANWNFCWCUPDWOFUCCCBMKPEKTPRZSLMCARQOOQMATNFPBAPWITZFNFNFYOERUPRQMPTRKCUGLTVNFUPSZEFERGEDHP	No Truncation	-1	0.018568	40008.258826	0	7	0.80521	4.94066e-324
BW_20_1_111106004325_cidetd_msdeconv3082.txt	ZZZ_sp|P0A6P1|EFTS_ECOLI Elongation factor Ts OS=Escherichia coli (strain K12) GN=tsf PE=1 SV=2	None	NCAHLKWKGNNSMWTTDPQVMIBGNEELLCTFCYHLSHMQAQUVHUYKIFARUEIIYTDZSQUGLGREMWVYDFGBBEFIFHAFGSOOGUOVOUBZTAOPYUAARQGRKLTLUDIOQWRGKGCYQEIYDUAESOVHNINSWSOYSBRULQRGSUIPIDYPHZLRCNMQKKESKPYPNFYEVQAPMLCYWQWRWGGDHVCUAWPIOTNUFKQNMIOBYPINGGTUFDZFUZIHGWHRVTELOKOKYRLZGIDCMTQHETVSWNFKZTFBNGCCADSLGFHYRDR	No Truncation	-1	0.019802	35895.561170	0	12	2.8385	4.44659e-323
BW_20_1_111106004325_cidetd_msdeconv3084.txt	ZZZ_sp|P0AC88|GM4D_ECOLI GDP-mannose 46-dehydratase OS=Escherichia coli (strain K12) GN=gmd PE=1 SV=1	NME	PNUMQVHVPMTUIVGRSDAARCGEFDFGDRVNGSBECIQFGKLWUCQWLOKEZFAREPHIQYTTEMKWFRAPOEWHNWGEYHUPNQOBDOBLQREUBZBRSRWDHVOFQQZPUFVRTWDQEECUQBRVLMQSQVHUGOZUEFOOTGPFZVDVUUAZWTYYAKQMYTVEFOSKWKZVITIBSWOGZFSFNGGVKZUADYUGAQSASRKPNLISGFPUOFHAIYCRBDUIPCARQPGLAGSLWVHHFMVOMNBOHVKRKISIRMKQOLVTHIFEQITNTTIORYYAIMCVCPBEPW	Truncation at C-Terminal Side	294	0.020701	37653.222395	0	13	5.2072	4.94066e-324
BW_20_1_111106004325_cidetd_msdeconv3086.txt	XXX_sp|P76142|LSRB_ECOLI Autoinducer 2-binding protein LsrB OS=Escherichia coli (strain K12) GN=lsrB PE=1 SV=1	None	RVLLKZCMGLRQEMBPTKNOMUCTNKVHCUZUDBFAHUCPMSIQGBPPIDVQBWVHFEEYBVIUIOATYRGEFEYQYGQOQANTMNCRHPQNFYARTNVGYRUVLGGSKABMDMWPKIBTAIEUKNBNFGLVIVFVIPLDQMQU	Truncation at C-Terminal Side	144	0.027304	17573.519164	0	8	1.2589	4.27065e-197
BW_20_1_111106004325_cidetd_msdeconv3088.txt	YYY_sp|P37443|YCAI_ECOLI Uncharacterized protein YcaI OS=Escherichia coli (strain K12) GN=ycaI PE=4 SV=3	None	UWNYVZVHRRQYNLEBAWLVSCHCFCKVSFHQEETLIERNEOOFSLEOZGAPUZFKZQEZOIBFLTPKUPFGGEHOVTMVSFONBFSSELWSIQZPCDOQQZFDTFMNRMCOHEZATKTVZGDODWLBPBNNLWU	Truncation at N-Terminal Side	619	0.022184	17573.935932	0	6	2.2095	1.00433e-181
BW_20_1_111106004325_cidetd_msdeconv3090.txt	ZZZ_sp|P75737|YBFP_ECOLI Uncharacterized lipoprotein YbfP OS=Escherichia coli (strain K12) GN=ybfP PE=3 SV=1	None	MTIKSTPIAARNOCBBFSPAKQUBNTQEWPUVZKGPUVTVVYMVPMVFIQQWMFAFZHMVARDBZHDCKYCLEYDSKGTQPQBOISMPRGODPVADRGVEWQSRZYOAFWPLUCLRHLMDLWQAFDKZERGUKFETFDNEQB	Truncation at N-Terminal Side	22	0.025597	17569.318270	0	7	1.2576	5.25746e-196
BW_20_1_111106004325_cidetd_msdeconv3092.txt	YYY_sp|P0A763|NDK_ECOLI Nucleoside diphosphate kinase OS=Escherichia coli (strain K12) GN=ndk PE=1 SV=2	None	BBYIVDOGYVIOAWQRBWBGLFGYRMRLGELHNPSTVUYUVWENSNVUFZGTLRMCMNHWZTSGECGMUEPSPKAPKHVZZQYNIRTUNUSRNLLTIGGYAGZDGKFZPNAPTODAEBVVVKUSOAUBQTZUYDMBRDHNFFK	No Truncation	-1	0.021352	17543.328982	0	6	1.331	1.61946e-185
BW_20_1_111106004325_cidetd_msdeconv3094.txt	ZZZ_sp|P0AEG1|DPPC_ECOLI Dipeptide transport system permease protein DppC OS=Escherichia coli (strain K12) GN=dppC PE=1 SV=1	None	STWOEREVZBTONIVVSNIEMHSPMCLOALOEYRIURYENIERBZHTECPNFKBAMVQLYVVIZRRFNANOIQSDWRMTREOFPRBNRKRWDPOWBRYHFSPGNWCFHCEMQATLGYFOFFNHREIFVZIUHOMGTTYTUKOEKSBLHQFNPFFEFQMPMKYHROFLVCEBDBYUAWDEMQOFHADIRGLLHKQACRQVMRRWYMFPLEBSDSOPBCRBFYQRVEGFEZPGWMPFRLYLBABRMIWIUCSICMRNYDPHGLOYMVTCUQIDNUZTTLISBLVBBUZKEDBNZCSAEAFOM	No Truncation	-1	0.016304	39081.290594	0	6	0.95859	4.94066e-324
BW_20_1_111106004325_cidetd_msdeconv3096.txt	ZZZ_sp|P31675|SETA_ECOLI Sugar efflux transporter A OS=Escherichia coli (strain K12) GN=setA PE=1 SV=3	None	ZPUPWHTSPWKBKKZPBEMUWDQCTTCIDWEGAUUYPMNQVRBGCGQVAIUQFKUKLVOKHLEWPVZDKTZTSWRIQEZQYBELYZVGGOBIFMOWFBTORSFEBELCYUDRBOHCFEDUQTSRSKQYGKBIDGCESKVYNCROWBSLHOFZFAAFSKSAQPZUMMZOOQQPSCPNCOCGWDKZMKRMPAURGRMG	Truncation at N-Terminal Side	196	0.026316	25203.742565	0	3	0.86662	1.21411e-269
BW_20_1_111106004325_cidetd_msdeconv3098.txt	ZZZ_sp|P09551|ARGT_ECOLI Lysine/arginine/ornithine-binding periplasmic protein OS=Escherichia coli (strain K12) GN=argT PE=1 SV=3	None	GEIPTEKVADTFGCWBZHNWLQCANRVFKIGFOQDBPQRVCCQAYTBNWUFCNQTNMLAYEFAZDHTMZTINCUAOAMNOSGSWLDYKISSOIRBQMVTHPRDRBCLHDLVQTQAEPITGUCRLHRMZVMIYNYHPEKVHAMZYWLYTVLEDAYVIHOYPKQQUTUEKYTGUFPIWSIDTSVPTYEFROEDOEBQPTEIHAOTSTVDNUQDCKHMYAPUTDTWQTMAMAWAZEVUSCVHBSHCNTUSVFQCCTUWOIQVO	No Truncation	-1	0.017893	32458.405548	0	9	1.7038	1.23516e-322
BW_20_1_111106004325_cidetd_msdeconv310.txt	YYY_sp|P0A7J7|RL11_ECOLI 50S ribosomal protein L11 OS=Escherichia coli (strain K12) GN=rplK PE=1 SV=2	None	WLKODVNRIFPTNDESOFRDPCBRUGREOWLZUDWSLVQIZEHEHIT	Truncation at N-Terminal Side	95	0.028302	6311.401256	0	3	2.1685	2.05527e-59
BW_20_1_111106004325_cidetd_msdeconv3100.txt	YYY_sp|P0ADR6|RLMM_ECOLI Ribosomal RNA large subunit methyltransferase M OS=Escherichia coli (strain K12) GN=rlmM PE=1 SV=1	NME	OTHTQMSYBSKDCGEBGQRGVYYMLWKDADAEKBEKLRSABYIALTMRTQNEBICNKHTOGVVDSZSKGVPTWKPUILQHAQNYFDNGTKATIAOKDFLLDIRINUUTHHUHKHQBFEWLACNFRGWTWVAEFIUQFEPOAKAKTAVRMWVWOWSONRKPHWESAWSMVWSPVQRPFDIZATAONFCIDMMUQYNZCNHWSZUUPVSTNYMQHQUPMTCCVYBOGGUSLUYNDLOPZABGAUOZWACTTCGQWTGRLZHMOWDAEGBKKUQSSVEHBCWWYHULSORHNKMLSLLDTCOGLYAIUGKERSBFKZUNMETRITLLGLZABZHPBKPTOQBCZGKHDEZDCOKRZUSNMPUFWQYOA	No Truncation	-1	0.012195	45921.418289	0	4	0.76216	1.77864e-322
BW_20_1_111106004325_cidetd_msdeconv3102.txt	XXX_sp|P0ABE9|CYNT_ECOLI Carbonic anhydrase 1 OS=Escherichia coli (strain K12) GN=cynT PE=1 SV=1	None	FVQPAEWMPMWGVSYMUSRVCAMWSMZRQDTQQKAWMBAGATCRMELZKDGQBWQVIUANBOWQKPSAUITBBVSIBIZHCFCRBIVVKTNLNVDHRUUOYUPTLMHZVMNQMNWGCVMENBKNEERNUYROMFWBRUVEQSDNO	Truncation at C-Terminal Side	145	0.021429	18291.084919	0	3	0.90451	6.96531e-197
BW_20_1_111106004325_cidetd_msdeconv3106.txt	ZZZ_sp|P28307|CSGA_ECOLI Major curlin subunit OS=Escherichia coli (strain K12) GN=csgA PE=1 SV=3	None	AQBEEDQIGTSBWEZUGSYGGWWVCSNGIIGGWAVGWEBTUGYWUQDNACAZPKZSHGPMEDEECARKRNPUROMKPVZQWQETAGCCSUHAHTRTTNMRAKUBYWUKKNAPGRWMTNIZNERLWGQIBSBMMPZDUPVOQYTMIZHRVUY	No Truncation	-1	0.019934	18303.810012	0	6	1.1501	2.79853e-192
BW_20_1_111106004325_cidetd_msdeconv3108.txt	YYY_sp|P0A780|NUSB_ECOLI Transcription antitermination protein NusB OS=Escherichia coli (strain K12) GN=nusB PE=1 SV=1	None	TVFCTUSWKMNCGBBPYLDTRKQLZBDVQSQNFHSCOZPLFZHZCHFEIFENSRSDOWWGCCPNRMKYYGRIRZCAEQIODVRCEEURIYGHLTTFQYBOCNMYTPPVOCTCOTUHEDHUWUKYUAPKBQUGWVLVBWA	No Truncation	-1	0.026490	17907.960526	0	8	1.2167	1.44581e-192
BW_20_1_111106004325_cidetd_msdeconv3110.txt	YYY_sp|P06983|HEM3_ECOLI Porphobilinogen deaminase OS=Escherichia coli (strain K12) GN=hemC PE=1 SV=2	None	RIDYQERIQUEBATQZFCCDHDSZRWOBYTVTUKIRKWATLWNZVGQGVHKPPDKFFEEHRAZOQAWKTHEZBYOCRZNCIZLFYQIILCRFTYBSNOKZTOBSSCTDBOHAWLOMOISDIQQZSPYEKTWTMVWPWDVGZLTCEDEKMGFQUCCDVHYKKDHBNTDUQFNKEGRDKPOEWKSQNHTOPTWMYBIFMVDGKBSBBNWRCZPTKWCWFOZPFKLMEKUBAPWBPEROPESSLINZLMEGLIULVDLSEMCKELASTDNPFZFCINPAQKVWTZNKFMVUNFWDQWDIGUEFKMREBZGNCETGV	No Truncation	-1	0.009950	39756.794989	0	4	0.79585	1.77864e-322
BW_20_1_111106004325_cidetd_msdeconv3112.txt	XXX_sp|P0AAE5|ARCD_ECOLI Putative arginine/ornithine antiporter OS=Escherichia coli (strain K12) GN=ydgI PE=1 SV=1	None	DWQDYHDUEGTVEMFLNYCEEDCSQYAQAZVUCDPAFSYIPRATUQUHIMZEAAQSVFAOZULWLIOSAGHQLHDYWWAZHIYHUNEAAQFLDVSZMQWGKIPAEGMQCGSIVPKDIETAUWMARHWRFMTAEQKMIUPOEVQIIUBRZSDPHVSFRICTYALQWMWHMGESWFFHWUTYNGRRQTKPLPIOSSZRNCKGDADVZKTRZCZZZAUNNDYKPZHSKULKUVICLNSPYZETPEVYOGZPLMUCZGTSBYIRTHVUMREAIMBOTQICOMLCCMREQQALIHBMEWFEMDUEWMGZSFVALDQYDINACCTMTCWEPIECAFMQLMNEQHTUHROCNWSCZSMLMM	Truncation at N-Terminal Side	106	0.017903	43899.188586	0	7	0.76351	4.94066e-324
BW_20_1_111106004325_cidetd_msdeconv3116.txt	YYY_sp|P64423|ZNTB_ECOLI Zinc transport protein ZntB OS=Escherichia coli (strain K12) GN=zntB PE=1 SV=1	None	RRGIISYVZQHMBQUDSNAGWDTZGATGIHZOLSOZIIKLRNRCIZEWHWRFIVFHYLVSMARSRPPGBSUKHIFIUSTNYBMRNHLTVPWHBMUUVHVHVTSOOMKHBFLETDSIZUZZRFQIEKGURUSRBTQOHQIRMLEUKROQDAZTSPGQCOAVZVZOVWKEHCATGOETUUYFMTFFQNICHARKCIYLFPNHVWEHDAQSMIZKOPUCVNTSIPRKBDAULCAOPEMYGZDEAQMUMNIIYINETACLWYTEYEWWKNAZHDTFWGESGEERVMZOBFQTRTUTEDEGVCELSMNDUYVTOTZPNKSHZPSNRYWDODZ	No Truncation	-1	0.024249	41600.162503	0	9	0.76576	4.94066e-324
BW_20_1_111106004325_cidetd_msdeconv3118.txt	XXX_sp|P04693|TYRB_ECOLI Aromatic-amino-acid aminotransferase OS=Escherichia coli (strain K12) GN=tyrB PE=1 SV=1	None	HCUYTGVKECRRUKFOKYRYUFWNZGMBBVCZIOUNGZBRMQMAQILQZQBYANOISPEOWHUAVBGMWROOLDOIIBATYFCQHPNLBIDFBQKSUAFCLAFEPYHESRKIOZDSIQTYIWRMHDHGSYSFGORDTCGBQYBHPNVRTWDCHRVKMWYTECBCMBZATEEWNTRGNEFVGUHCSLELBAKTOERHPUUFTRSPMPDDBQGNARTNAFUPHEGEQHHBSGONGTKGIRDONPLGKUYTHNVEKZVIISEPALQVKDHCNFOFKYSGZMVSNHVSAFIEG	Truncation at N-Terminal Side	108	0.019084	36288.417013	0	5	0.96882	4.94066e-324
BW_20_1_111106004325_cidetd_msdeconv312.txt	ZZZ_sp|P0A8U6|METJ_ECOLI Met repressor OS=Escherichia coli (strain K12) GN=metJ PE=1 SV=2	None	GYOSBBSNTRPHYDHSYWWYULEBGODYWSKEWLIFADRRTPSGPVZZI	Truncation at N-Terminal Side	56	0.042453	6314.344528	0	4	4.3097	1.25924e-64
BW_20_1_111106004325_cidetd_msdeconv3120.txt	ZZZ_sp|P77570|ANMK_ECOLI Anhydro-N-acetylmuramic acid kinase OS=Escherichia coli (strain K12) GN=anmK PE=1 SV=1	None	LYSFFMOSLTKELKDVDONGGNLCZIQEMKCPGTFUVVBPPOAOOEHHKCHMPZBTGFYHNCRMAGDWDMRCHPYZQZFCFFPNAMFIHNPPHEBVEBRRPLCOBUUQSGOFNFVQNIYGWTKBLYTEEDKSMARWDINVACGEVILYKMDTSMLPRYKKSPDVDTWVZOYKHOGKWSUFRBHCYPCFOLUHFGODZLBSDKELTMQOKMINYBUBMUDNIFQWPRGMLROGDOHNOENZBYYROPVYHHKDSZFGUQVNVGUADFQTQMDFPPYPDUHMAGFSRIDGKKOIBTYPQNDGIDYMTNIMHWZUICPGACSHPFLMKQFPTCMYLETQOMVFO	Truncation at C-Terminal Side	341	0.019704	43565.857733	0	12	1.1431	4.94066e-324
BW_20_1_111106004325_cidetd_msdeconv3122.txt	ZZZ_sp|P06715|GSHR_ECOLI Glutathione reductase OS=Escherichia coli (strain K12) GN=gor PE=1 SV=1	None	DOAYFDVMUIVESATKCDGWNIYRPAUIKUBKBZIRRMTPWHYWVIHLQVPATKDZWACOITLYNESLAEIQCQRAICUWZLSCCWGUKAVLDKINPFVBNEZTVBYOPHBEFEEFMVMNVIVIONFUZNDVSUBNIGDTCMOSEIPZSNQOULYHYHOQHPAHTRQYSSHQLVDZCMVDASFBWFICRBSKRBGPMCRHKIBTTROMKQFYPQZINUILMSLSCZWBNPMIHWGCHABIBKPHYTCAZCVFBYSVVIPAMGSCNGDNAOUBCGSYFU	Truncation at N-Terminal Side	172	0.018315	34312.397063	0	5	0.75059	2.96439e-323
BW_20_1_111106004325_cidetd_msdeconv3124.txt	XXX_sp|P77324|YAGS_ECOLI Putative xanthine dehydrogenase YagS FAD-binding subunit OS=Escherichia coli (strain K12) GN=yagS PE=1 SV=1	None	ZENHGWDCSNGWQFUHESKAKGSWCOZLZBSFGNLQBVHVKDPSEWVVISLKYHANTLDOIHMHRKCDRQGOZKSAQKMNZGCOFNSTQSOZEPWZULTEQUAWGIEENDCCLLOBBGVYDRWHVZVHFISFGFYBHOQOCGGWITREKCAZYFDCOZLDOWFMFGZPKKGPDGIRGKMQYKCUVTWLZISNKMSEGHHFNWFBISLFYPDORBBKKPAMUQPVTUFZOUEQONAWHUNQVVSQTDHUODQPNWQRGQPYYLCNCMHCSYKUURFSRTLIBCGRHODNCFMMNZDRYDZPDIKTFQYZBYUMHYCPYC	No Truncation	-1	0.020619	40640.564466	0	4	0.76762	4.44659e-323
BW_20_1_111106004325_cidetd_msdeconv3126.txt	XXX_sp|P0A8R9|HDFR_ECOLI HTH-type transcriptional regulator HdfR OS=Escherichia coli (strain K12) GN=hdfR PE=3 SV=1	None	UQITECHSYRQGCIQHITHPNLYCDFIFCQMIFHFPIPLKRFEHPNBCTOCNBNVZLYGZDZPDLCQGECWANSRUTECLPRPFSHGHTBLYIIPOGYGHPPYCCYKONWPKCDAQIVWWZNSPWFZUCCLZACOFFESSLODGWODPKSPOAATQLGAAATNQFRATKUND	Truncation at C-Terminal Side	172	0.019830	21123.873382	0	7	1.121	2.04772e-232
BW_20_1_111106004325_cidetd_msdeconv3128.txt	XXX_sp|P39286|RSGA_ECOLI Small ribosomal subunit biogenesis GTPase RsgA OS=Escherichia coli (strain K12) GN=rsgA PE=1 SV=2	None	NTSVCIODZFSBIKPWGOZTKWDMDTQMRWZKGMBBETFHEQOAQBIEIPSEFFKMPUOHLDWSWPPEVQUHSPZGPWGWLIYUELYOZVKGAYVZIPZDMLTHVYEHYCUWGZVCYFUFNQTFDOAGDPRYATGLPCIFCHDZBORWYFUMOBVMMOYQRSIGBGWOTDNNKAMIBQYRUEINOTMZTAHHSQRNAKMMIOHCZAHMKWZTFECMROTFHZHGYKWQETMKTQZVYQWSTZVYLFMPMPPNPRTWLTTGUIASYVWQEWKOCOTMZMALLYTEDYDZEQHQMWGZAQIIGWBVRLCZACOKQHDRDBELEQALZGOZFLYQGBZHDITLCGOZOISEIW	No Truncation	-1	0.013115	45179.376874	0	4	0.89295	1.77864e-322
BW_20_1_111106004325_cidetd_msdeconv3130.txt	XXX_sp|P0A6B4|ALR1_ECOLI Alanine racemase biosynthetic OS=Escherichia coli (strain K12) GN=alr PE=1 SV=1	None	BQNSUOPRGHKYWQSTQOCFHHCCZHCTHHFRYQFZONNQNFRDDCFLLLNFYBHVLHIURGSWRGCVHZLBSOIWNDVLMFDMVVKAWEHNZFRKRUECQPWNEMCTVERFZOGNSGBLPUUWAQYFPHOCZGTYRUCANMVWEILDITAWUEOGVUSYWEDOVLTZRLQDLZGACAPFMQTRINIDQDEERCQECVZUPUYKWDWHGTVPFZBOOAEKQQKIUBFEDEDBWNRFEOESEVMOBDFFVWZOHWGBYUKGAKVCVCNRRAMBQWEBTIVQTCOWRCIHLNCRPETMDQOGQLBRMUEIBZWWUQSZVVRTHGFMNZHZTDRYZYVGHYECVTISFHRGWYTFWTROIUP	No Truncation	-1	0.020921	46745.645440	0	5	0.6551	4.94066e-324
BW_20_1_111106004325_cidetd_msdeconv3132.txt	ZZZ_sp|Q47152|RAYT_ECOLI REP-associated tyrosine transposase OS=Escherichia coli (strain K12) GN=rayT PE=1 SV=1	None	LTEHMODZHAOPKYDCMAQGAKMDESNBMZULPPIGHZSGWNQZCBWACUHDMEVBTZUNHUIOMYLKBWMYTTNDNZUDQTAOFFCELIWCOAAEZLMVNUUBQWOAIVAOMRUAMIPVDFCVESOWWVSUKSQQAEWACUATBFPBROEPBHCLHSWKSGBPT	No Truncation	-1	0.017192	21009.459820	0	6	1.0797	1.3353e-225
BW_20_1_111106004325_cidetd_msdeconv3134.txt	XXX_sp|P75804|YLII_ECOLI Aldose sugar dehydrogenase YliI OS=Escherichia coli (strain K12) GN=yliI PE=1 SV=1	None	RSFYLLLWKAODYMWATIQLDMQBNYKEPZFCQFFRBPFVARGFKYDYNQAZCADAGCKZHUKDYCWIIUBQEZPNMYAPFMLEUCECKVVRQPWLNALEYQPEZQQNIWZNGAUATHAKQHKSEBDEYCLMNGYTIQKRQCNWTLZNHOTUIRDZSQLMDSWBOWQDSQCYNMYQVVZTGTRVYIWCQRKLRNVIWTWLAUFTFPMSRQOVMCKIKYVYDLSUNDFURIFPONQTCYKKLOZUTAIHTZNRSSWKTRVRAHCWMAUSFIRYWDZERKFZCOMFCUZQSASMMFQTVYCVPSCLDVYEYPYWHCIALYLCGFIOWAWTFYMBOFOKVCBGEMUUMQUPGKYSDVILPNIVALFSURMWTMB	No Truncation	-1	0.023569	47208.612830	0	7	0.73573	4.94066e-324
BW_20_1_111106004325_cidetd_msdeconv3136.txt	ZZZ_sp|P0CE58|INH11_ECOLI Transposase InsH for insertion sequence element IS5T OS=Escherichia coli (strain K12) GN=insH11 PE=3 SV=1	None	NEBYWIPMDQDLOPOMAAWGWLYYCIAQTBVRZQFUOYOCHTNKEIKIUKTWRCBHSAHPBIKCEBKUNTRLVHFUCBYOTMSKPBWSFOKTYFMETVMSIOSWBZTLWGTHWYKGKGFOTYUBTHDRUQMZZVGQAOSGNLEGKDRVMILMNBUQAGBQOZHAVPMIEBYRNYCMTRQZDROTHGVUFFCMMWOZVOPHFPGYLZVOWOVTQEDQYRHRQPCGOOAGNQLGMNBRNICIUNQHAFLOBMUCRQODOYTSNDYODCWLQGREOHITACYORUVIFAKEZEATMUKRZBWSYCSNYVPKCZOAUVGPNSCDFZOWODDMOTHBQLSOCE	No Truncation	-1	0.018018	44821.967404	0	6	0.71748	4.94066e-324
BW_20_1_111106004325_cidetd_msdeconv3138.txt	XXX_sp|P75794|PFLE_ECOLI Putative pyruvate formate-lyase 3-activating enzyme OS=Escherichia coli (strain K12) GN=ybiY PE=3 SV=2	M_Acetylation	MQYERSKTUKOAMTMFEYFHHGMANUWSRFRUSULEQQKKCBBPOZWPLMZKHLMGDQWLLSSYLYFMTALLOVHOUTSSAWSWLDACYUNYVLATCMHSPQWAMZYYSFZPNESYSRVWNWRUZMTBYIKTLZCKPBORGKGRCDZDHNLVSOBPANLYFRYNIMIFIVCAGQKSEWLQVAVLKBTZVMUGZNFVQWKPKGWRVTNRTWNDQUWYTTHYHARPFFOBELZIIWQABEOMRZDHWCRKFEHOEKPKOBEIGVEKCACFFLWZWDFNYMDOEATKYNUPDLYOATIVNBZ	No Truncation	-1	0.018433	38562.895355	0	4	0.86645	1.97626e-323
BW_20_1_111106004325_cidetd_msdeconv3142.txt	ZZZ_sp|P00961|SYGB_ECOLI Glycine--tRNA ligase beta subunit OS=Escherichia coli (strain K12) GN=glyS PE=1 SV=4	None	YEEDLKWOBTMFFTFFNPDPVAAMGKMZUGWOGPFFZNSHHYMTTMMISPVVFRMSENUHUSVBEAANELWKWP	Truncation at N-Terminal Side	615	0.025806	9249.919514	0	4	1.3025	1.80585e-98
BW_20_1_111106004325_cidetd_msdeconv3144.txt	ZZZ_sp|P0AEH5|ELAB_ECOLI Protein ElaB OS=Escherichia coli (strain K12) GN=elaB PE=1 SV=1	None	MTTYPKGETLUYLKRYKARSGLCWEMDPNKUOPZCITGWOCTISBTEVVGLAZQAPYQMYRILOSYILVGPVNNDZ	Truncation at N-Terminal Side	25	0.045161	9248.377806	0	7	1.3597	3.38644e-102
BW_20_1_111106004325_cidetd_msdeconv3146.txt	ZZZ_sp|P52133|YFJR_ECOLI Uncharacterized HTH-type transcriptional regulator YfjR OS=Escherichia coli (strain K12) GN=yfjR PE=4 SV=1	None	GPCKBNKQLHFMKALRRSTPYSEVEPQIQHUNGLUCYCZPZOIAEEFYECNFDDQHQRNQHRQBHAEFOWTRK	Truncation at C-Terminal Side	73	0.033113	9250.131311	0	5	1.3441	1.91852e-99
BW_20_1_111106004325_cidetd_msdeconv3148.txt	XXX_sp|P15640|PUR2_ECOLI Phosphoribosylamine--glycine ligase OS=Escherichia coli (strain K12) GN=purD PE=1 SV=2	None	IGWGMUFCRMMMAZEWZQTNLYNZPWCAEIYMIDPVBCNCSSICKDNDPOZLWAMQFZNABTQRNUTKADESBQNWGHHEAKUASYHUVARAFEALSQZHLENYCVKQLZHWROCDWHAZOIVKAWAGSLLLGLVHSLLBWFCHUCFTUFTMCYAFHMPQOQHWNFGOVVFTCIPRPYAPDQHZCYQZOMFIORDQTLYUCWHMQMQKWQEHGFYBRTGUQDGMOHGYPQOSYFGWPKPWHGCZWEQLIZRRUCZADEWBEPNDEMUAKEKHBRQGOOEYVWDULAWYWERFUYLDNNGKUOOFTFISVCOZUZTOSTCVDVQBHIBDGRQWKLEOKDZAUEFSEEFYCSGIPURFUHUHBTVTGIIIFVTTMHTWQGLBFDAGDFMVGL	Truncation at C-Terminal Side	390	0.015432	49756.618789	0	5	1.2787	4.94066e-324
BW_20_1_111106004325_cidetd_msdeconv3150.txt	XXX_sp|P32672|PTFC2_ECOLI Fructose-like permease IIC component 2 OS=Escherichia coli (strain K12) GN=frwC PE=3 SV=1	None	KDPUQTQDVSIKHQFZKGGIVIFOTHFBIYPVANRGUIEWQTBRDOHODADMDWSUTDDFPIFCVUCIRYAPTMHSNDTBCGVWHBRRWKNVMIOONDAIKZAIDBCGDIWQFTFIFKWYDBBFYLTNHLWLCZVMHYMZSDCQBNHUZQCEIRNTFRWKBHOKTRAQBNSLHGCHDQNZAKIPBIEPTUUKLRIEKWMSSWDMFNMYALSZGMNMTYUBMZCIHEICLQRVUFQAMMFDZMCKZZWCFYUIFWQGQDCWNIEBCGBVKNYRCETZTFAQRINVFNUQQTMCECEDIZFHHPLUTEKOISGTTAASAKBBINEZMKPSFULBPZAUOCEYLPYNQHKNLDSPCIENYBD	No Truncation	-1	0.013514	44739.485787	0	3	0.54315	1.77864e-322
BW_20_1_111106004325_cidetd_msdeconv3152.txt	XXX_sp|P0CE57|INH10_ECOLI Transposase InsH for insertion sequence element IS5R OS=Escherichia coli (strain K12) GN=insH10 PE=3 SV=1	None	UHWBNVDAMPNCENIMKUNNDZRUMYBPSCNTVQYHGLIZNYIRMBOZUHLZBYFWSYUKTELMBMZIOEUIASWZHDFPPNIMSWVLIEOFDZAKONQNCTDURWPNRFBTZYECODDLYIQDCAVRLNUANTNVGTULKOEKURRGYWNPHAIWFZEBNWLMOGWLWMIGWAWRPKZOOUAQRFBIVHSKOTCUWMTZENQKZHSUWRCOOVDMIDNKISFIFAAILHATRHBOSAGIQIWLYQYHTBODYGMGYIUBMOHQATWFOEPZGKMQCAUKEHRFFVCLRAYVSGOSFWPEOCLANGTADIENICZADQIYDVMGVWNBYTYMEEFECB	No Truncation	-1	0.019231	43896.593610	0	6	0.72539	4.94066e-324
BW_20_1_111106004325_cidetd_msdeconv3154.txt	YYY_sp|P64423|ZNTB_ECOLI Zinc transport protein ZntB OS=Escherichia coli (strain K12) GN=zntB PE=1 SV=1	None	RRGIISYVZQHMBQUDSNAGWDTZGATGIHZOLSOZIIKLRNRCIZEWHWRFIVFHYLVSMARSRPPGBSUKHIFIUSTNYBMRNHLTVPWHBMUUVHVHVTSOOMKHBFLETDSIZUZZRFQIEKGURUSRBTQOHQIRMLEUKROQDAZTSPGQCOAVZVZOVWKEHCATGOETUUYFMTFFQNICHARKCIYLFPNHVWEHDAQSMIZKOPUCVNTSIPRKBDAULCAOPEMYGZDEAQMUMNIIYINETACLWYTEYEWWKNAZHDTFWGESGEERVMZOBFQTRTUTEDEGVCELSMNDUYVTOTZPNKSHZPSNRYWDODZ	No Truncation	-1	0.016667	41600.162503	0	4	0.75458	4.94066e-324
BW_20_1_111106004325_cidetd_msdeconv3158.txt	XXX_sp|P52132|YFJQ_ECOLI UPF0380 protein YfjQ OS=Escherichia coli (strain K12) GN=yfjQ PE=3 SV=1	None	DYKEMNUVHCSWCKTGOSYDTAYYRYYSWHLOPBLCRKCHICKAZQMZOLUMIALSQSFHZKYRGBPKLNKNSDKOTAZLOVQNWEYESOBOFUFHNDQCNFPLFZPGNLQSVQCSZWHLBPWNBYIGEIPHSVQZGSVODGZFSALDYROCHBPZSKVTIVCLCRKDLGTLLSKHCYBZCVTAZUULTTHVINVSWVDULYVSFYQRBFMHYZQOFLIHERAWTWOMWREZHDFUGHEYAQPRAOSNFOAUGDLDKWOKFQWASRSQMQDVV	No Truncation	-1	0.026087	34891.376749	0	6	0.96825	4.94066e-324
BW_20_1_111106004325_cidetd_msdeconv316.txt	XXX_sp|Q47156|YAFN_ECOLI Antitoxin YafN OS=Escherichia coli (strain K12) GN=yafN PE=1 SV=1	None	ATTEZHWSUNVVHRUVRPZLUDBWNNWLPEDFVATOESRKIFWCUKETD	Truncation at C-Terminal Side	49	0.028302	6314.076402	0	3	2.7508	3.03879e-64
BW_20_1_111106004325_cidetd_msdeconv3160.txt	ZZZ_sp|P77306|YQIK_ECOLI Inner membrane protein YqiK OS=Escherichia coli (strain K12) GN=yqiK PE=1 SV=1	None	LNOOFHMTFLNEMGBNQHGWLCOVCZDGTQVYOYCGFFGKIPBEQDEOPKALOSNVEFURPPCUUEPHEUHTPBGTREUZVDDDYZUSFTHBQLIVNUADZCVKFKGHHKEFSLGRRUIUYAEQFNBAQDVZEHQKRWOBOTQHPDNYYGEMAZPRCMUNKQFNOZIPDTGKTFOWYWCK	Truncation at N-Terminal Side	373	0.025000	23244.326515	0	7	1.3084	3.1131e-240
BW_20_1_111106004325_cidetd_msdeconv3162.txt	ZZZ_sp|P76481|YFBK_ECOLI Uncharacterized protein YfbK OS=Escherichia coli (strain K12) GN=yfbK PE=4 SV=1	None	ZEPRVEAKHSVURASENYZBUPCNGFEBMPMRZIUCORLBTKEISPNLPDHMKFBQZIVCVAFZYIQNQVBOTMBCWZIEMLQYMIPOOVTSNHGHZEYCKPWGPAVKQLHZVHIKDOYEYUVABKAQWIVHOOPKEPGQFIYNGKCOFBTVIIUCILGQSBFLYKYEROSKVITDLPIYIDADHHARYLWRBVHYHLCIHVGSCSMSZKRVSFWAWKRPQCYVSLMQMOYASDQTCLDGHRUKMEQNLYNZPSHFCONMDNPNNTISZVYTLGTAHUIQLGCHSPLGVNMRNAGUHWSMFZUYGZHQFKCUWVECZHYVYMDMYNCUWLCDITITMYNDHLWCTVIKOSNNIPQ	Truncation at C-Terminal Side	355	0.031034	44214.862838	0	9	0.86495	4.94066e-324
BW_20_1_111106004325_cidetd_msdeconv3164.txt	XXX_sp|P0AC75|KDTA_ECOLI 3-deoxy-D-manno-octulosonic acid transferase OS=Escherichia coli (strain K12) GN=waaA PE=1 SV=1	None	TBUYFTMMVPFZERBUDRFCYDOCFYNCNDPZOULOMSHFKSNSVPEGVSNACAPNYWKLKAKRPKBZROIYZDUQDFWAYQPPEDEUFYLTIPWBLWWUFRTDBEFWLLISGYKUEGFSWGGIDLPFGKUBNGPPNZOTWVDMWWQLSYYAMMEMIKSRDUVNZFIBPAKHWIWNMPFIFPBUHEASIOTFNIWHAGVZAFYYZWSFIBQYGBBLDMINTELHFRZRIGNNIBEBHMFQPVYCVBFVHTPKKRFSCOSKCZD	Truncation at C-Terminal Side	263	0.020231	33306.511790	0	7	0.90577	1.4822e-323
BW_20_1_111106004325_cidetd_msdeconv3166.txt	YYY_sp|P21515|ACPH_ECOLI Acyl carrier protein phosphodiesterase OS=Escherichia coli (strain K12) GN=acpH PE=1 SV=2	None	GHMZRESHABUDHMIPKDFORKUSASWREWIQTFKZSOCDRFEICMHMERMZZNVFTOYMTHKOECNLBSBFPFEBABVIWFTVGGULRTIABALPCVLIIZQNBNFZBQHRDERKMOEVPMMQPZCZSCBZM	Truncation at C-Terminal Side	133	0.021429	16765.475409	0	6	1.4484	8.19782e-182
BW_20_1_111106004325_cidetd_msdeconv3168.txt	XXX_sp|P45545|YHFS_ECOLI Uncharacterized protein YhfS OS=Escherichia coli (strain K12) GN=yhfS PE=1 SV=1	None	DSUDVMIDRMYEKAOZLNFTZPOTPSCAVIFPOEHAAHZILQOFMHRDDCGWFVEGREUSGBKSMVDBWLDFUTYDIBZNOWSTLYZVLHNFNRQKTSWOSKIMUWCWNIQLGENAMEIYPLSYEGQQQBFKZCGKSBUFQSVDDTCMHUAVCIKHKBSKFKETKFSRBATDDFKGFHDYYWDVHFPGOQCMLDGALYAPQPCENANEPHFECFAIELQRNQPDQLVPAFTAPKQDAMCWYUUPSYVUDMYPCYQBYQNWTWBOMVRRIDPRDFHMIBCMQRVOCEREFDCLCGFMAMORKLWMREDSTYKQRTYRMSFQMZEHYLKBGVKGHNGOZMMVTDKUMGTMMGPENZKBGVCIK	No Truncation	-1	0.019900	44946.187350	0	8	0.85529	4.94066e-324
BW_20_1_111106004325_cidetd_msdeconv3170.txt	XXX_sp|P64524|CBTA_ECOLI Cytoskeleton-binding toxin CbtA OS=Escherichia coli (strain K12) GN=cbtA PE=1 SV=1	None	VTYQOZNHLAQNYBAFHYNALSLCPKLFFVBFEQTIYOFZTKEEWULHOPOHENIKSTEOKRVHFFLYTUSBVTZVBEHAMGWLPLPOIUNSNTSYAWUYNBMURHKKVOUPLUSYNHULEOII	No Truncation	-1	0.021505	16421.359139	0	6	1.1694	4.75643e-165
BW_20_1_111106004325_cidetd_msdeconv3172.txt	YYY_sp|P03024|GALR_ECOLI HTH-type transcriptional regulator GalR OS=Escherichia coli (strain K12) GN=galR PE=1 SV=1	None	QQWIIFNRHOZOPZQGODFYUAHMKINWEVUKPIUSZOUIISPVSWTSHYOBCGBPEZGCZZBSCSTHOEUNOEHEKKRAIZTQWWFQPPNTGQEPTNIQAEZSPURWDYCKDMQBAGRUVTENGMYGYNAUQAIRWBSICSBRRNYMKEETULRMKCVTOWSHHOUURFIKMRKTPLAEEGTTMWYWIHNGDHIPKEBSZFBTEVAGSZAMADWWGCMRCKYDPZAVTSIERQMTTNGQHAYDEKNCNGRBWVVQHHROZAGCIRWTMLHMVYZAVDBLSYNLSSEQRVQAYNNFCLKSDAAYSWPQMIHVKRVHTPQGSRHBHMAKKFPLUCWEIKPSDOC	No Truncation	-1	0.018349	42683.813626	0	4	0.74396	1.97626e-323
BW_20_1_111106004325_cidetd_msdeconv3174.txt	YYY_sp|P31433|YICH_ECOLI AsmA family protein YicH OS=Escherichia coli (strain K12) GN=yicH PE=3 SV=2	None	FEHVNVLSPINGKMPHCWLTGNLHRTPNYWMEISUBZITZCFUYTAANBKEVCIFSORIYRIQUKRPRWPVOUQOKEHDQOWCYWEKPYDZCSTTQWHNAUCANTDWDQQNSRWMQTGREGHMCNYRYEKRWKUAVIQYLGIHWLYDSQRYCRFYGNNYBSRSMMTDDBFKINFTLZWPZCDGPMECLKHWILBIZKDGMSQGCPKTHNMNCPACGFZZTBERLLRPHDGUQFMEYYKBAKRTIQGZNQVOBQPPFEHWPERSSYPCYITCCGZPYWQSRDUQEDYLUGCHIUIVSINEBEQSMIZRDTCRBGUAZIUZKDUVAEWLCDQGEIFCLLW	Truncation at N-Terminal Side	231	0.014423	42007.398959	0	6	0.81105	5.43472e-323
BW_20_1_111106004325_cidetd_msdeconv3176.txt	XXX_sp|P37637|MDTF_ECOLI Multidrug resistance protein MdtF OS=Escherichia coli (strain K12) GN=mdtF PE=1 SV=1	None	BSLDEHNNLDVZCYKQFHNDWRNAZYZEGKVZNELIDCQFPQSUSMMVCNCHEINWFMGMHEVRIDMNHVFSVPZPAIAOUNSYTEIZCVOCULUTUFYFBOPWWBTGZPFERFMYLVTYFLTPMHMTNUVPDCDMTFYCRIHVTZMVQMOMUDAYACIVHZWLSFILUYLWIRMIVIFEBQFQFZDIFQSNKLBVZGWBKLKAEBOZEWFDBOCKKTFLWDVWHQCIYLEFNHCIWSEFCQINDHPRCFTCMEKKCKOWDTWBVKKNLBGFICURWBYDUCPYFDKQAEBDOPUFQMEIOFSGCVWCGOWAAPVGVFCSOIFUOELSFVTYQNQUACLVIMLPDWUHUQFAWLUBUHRLPSYMKFAFC	Truncation at C-Terminal Side	369	0.018657	47177.526586	0	5	0.73437	4.94066e-324
BW_20_1_111106004325_cidetd_msdeconv3178.txt	ZZZ_sp|P0CF93|INSL3_ECOLI Putative transposase InsL for insertion sequence element IS186C OS=Escherichia coli (strain K12) GN=insL3 PE=3 SV=1	None	YREZFTUEWUNZCDSVKZPIHLISAWRQTVHIKESKSZHNLVWYHGKOSNKLHPKDLSDMAYMCABCIFTBRKMUEFCDCLMAOEUIBDESLBDZDOVZCQMZGQEAEFNQILVPLDDKBILLPSGUYNTQVWMVEOVCMUMDDNZOSBOMNHNYKTMZCLAHAYNHWTSUITWAWFKLGDHPHRSQDRQVUWRDQZDVEQRZYFDQIOGKIVBAVTONEFBBKIRNPDYCUHMEFFAMTHTLZBLPNFGDAMIGZTIHQPCVLLNEATPSZCZSURUDLIBZUMKBYVQDQHGDANKSBHAKMDHSAFSGSGHUQZLSVKOBZYBMTSWCBQSVOZTFDWFZRDIDVIQNSLZISFBWBAWYOPRTLHA	No Truncation	-1	0.015094	45794.407929	0	4	0.7077	4.44659e-323
BW_20_1_111106004325_cidetd_msdeconv318.txt	ZZZ_sp|P75777|YBHG_ECOLI UPF0194 membrane protein YbhG OS=Escherichia coli (strain K12) GN=ybhG PE=3 SV=1	None	ZOIOEKYAEDCUUIKDHLOMVUAYVQAIKFCFASZ	Truncation at N-Terminal Side	297	0.076923	4663.996569	0	6	1.4349	4.00312e-44
BW_20_1_111106004325_cidetd_msdeconv3180.txt	ZZZ_sp|P76137|YDET_ECOLI Putative uncharacterized protein ydet OS=Escherichia coli (strain K12) GN=ydeT PE=5 SV=1	None	YIVMBWBTZOSERPCOMNCDIAUHCIGWZIEDGBFUTOUPIQQKGIIEYVSMBIKQWSUATDKFEGIREUIDPCETDQFLBNEQQKAGIAVEEAPVPWCAUKPVSKRMSMHBOTOZKIDOMKBYLBNAIRDYKIGKYUYGWDGPUUYOMHLLKQFGYDRQIGVOLSLGIABEOGHUONYLVOFBZQDBWBQCSVPPGNRUCGOTHEUQDGTOALFQZVCQWZETYZOROIHMHNPOFKTPNZQSIYZTTRCNODHQVEBLBBIFUYHPLUASAKPQZFBDNFCCQZTHIIAIPLNCENHSKDGILYDFSDPGCHFGWLOGRPVINBEPFIILEHKFGRFSNUEBIEFVLCEINLLKCCYLZKE	Truncation at C-Terminal Side	363	0.027933	45576.331550	0	5	0.75687	4.94066e-324
BW_20_1_111106004325_cidetd_msdeconv3182.txt	XXX_sp|P08401|CREC_ECOLI Sensor protein CreC OS=Escherichia coli (strain K12) GN=creC PE=1 SV=2	None	BNOQOMSRIMSPZBMTHWFWGSARCGVRTHCCZDVLPWSTWYRPGUNPKGPQSNQAWNGHAHVODDMMBZHPRWRCTGIOTCFCGDIBIQYYQBSWUKMZSAFMKQKEFNKZDPBAINKBEQIFZGMBNVDHYYIVRYEWAABYSSFMUPCKGFDYHHEEPQVGCSMFSSLPIGOCQQUGMQHBNMAIOPSNCVMCZWNYPOGNOCSHENCBQLQUMVDLCDNEQMTYVYBBADZOTZPNETLBZBADGCGMIOOHAKCTMKAUFZEQOBLZCFRSLYUAUFDWVRUDZWEKYUMDHRWGNROZDGVZSUWZKCRMWYQLOUHKP	Truncation at C-Terminal Side	325	0.017316	41003.172311	0	4	0.83606	4.94066e-324
BW_20_1_111106004325_cidetd_msdeconv3184.txt	ZZZ_sp|P11864|YHAC_ECOLI Uncharacterized protein YhaC OS=Escherichia coli (strain K12) GN=yhaC PE=4 SV=3	None	PGDCUFFLSAQTKSHFOIGHUWUFCTZCRZRALUUVZQGOEEHUNKLUYKOQTGBELGGWLTVZKHZRHZMHKIZHZKCAVZEFCCIWSKEAKWCRVDIRRILLKRIRMMRZMOBTASRVZPZDZAVLYOBSDMTGYCAPMDDAISEZZIAITQGHFQHCNBFIPMIGYAVWMOKBRIOTDAVEADKTVLSBQZWEFOFCVPPOWHLLCTEOQRCQFCMSCAFOKMFPDQBVHUSKZKBVWTHOGNCMZOUVGFPTDOBAEVOIRKGRGGSVKRIPDGTKYFWIVTIEEWHHHVDWNBRMFYEIIHVTWSNOKELRNDNGVSQNHYILFHSBZFOLYYPIHAERDRYPONAUVHWZPKKYBLDWBABMVGYBPKLPAWYEHKCELGEWSLYGKIS	No Truncation	-1	0.016000	49879.739495	0	2	0.55313	1.97626e-323
BW_20_1_111106004325_cidetd_msdeconv3186.txt	ZZZ_sp|P69739|MBHS_ECOLI Hydrogenase-1 small chain OS=Escherichia coli (strain K12) GN=hyaA PE=1 SV=1	None	YSDSLTEHINQOFPTQNUPFGPRATCLILCYHNOSGRCFNNRRTZTWUIOKTHPQORRQSAVQGRQYNPWOLFWWWNKSNVOROGVRWASAGBHOIEVTPLPQPOLRCSIEHQREFGIMACZRZBZRHZZGTZVTHAVREVWZEQONBDGBGUKGIYNAZOSINLTMBOBCRPSDKQVEKWKPREHWLDHTOWZBHCRRIHGDONLPTNCAHZMOPNHNTRGVZDHZSAMSLMZEPQRQWQIPPLHZIUAIBIKYHWHNRFWKIZDZTEMEQSHEABRHHLOMRAEHMGIKOCVKZONWELKZPYSNLZMRAHQHTHHHGFNCCZOIAKETRBZVOYRRRLYAMQZALWCCGUHOCQIICUMDFUVUIZHYG	No Truncation	-1	0.012422	47822.511474	0	4	0.79315	1.23516e-322
[truncated: 499 more rows]
