# Supplementary material for: SPECTRUM – A MATLAB Toolbox for Proteoform Identification from Top-Down Proteomics Data
Source: Sci Rep. 2019 Aug 2;9:11267. doi: 10.1038/s41598-019-47724-1 (PMC6677810; doi:10.1038/s41598-019-47724-1)
Supplement: Supplementary file 24 — Supplementary Table S18 - Complete Results - SPECTRUM with PSTs - ETD - Decoy Search [file 41598_2019_47724_MOESM24_ESM.csv]

File Name	Protein Header	Terminal Modification	Protein Sequence	Protein Tuncation	Truncation Position	Score	Molecular Weight	No of Modifications	No of Fragments Matched	Run Time	E-Value
BW_20_1_111106004325_cidetd_msdeconv1005.txt	XXX_sp|P77315|YPHD_ECOLI Probable ABC transporter permease protein YphD OS=Escherichia coli (strain K12) GN=yphD PE=3 SV=1	None	IZFWOLGLVYGEYTROHSQBYSUKVSRZQQQLRHKKIGFVCBFIINSSHPQLBDVFMFVWSEPUIYCAHTGSAVKPARRUPRZCUKBVOA	Truncation at N-Terminal Side	242	0.029940	11178.721062	0	5	1.1724	7.0882e-123
BW_20_1_111106004325_cidetd_msdeconv1009.txt	XXX_sp|A5A619|YOJO_ECOLI Uncharacterized protein YojO OS=Escherichia coli (strain K12) GN=yojO PE=3 SV=1	None	RPHKHIQSSAVLTZCRTTHIL	Truncation at C-Terminal Side	21	0.048780	2425.804465	0	2	1.0635	1.05409e-24
BW_20_1_111106004325_cidetd_msdeconv1011.txt	ZZZ_sp|P77252|YKGE_ECOLI Uncharacterized protein YkgE OS=Escherichia coli (strain K12) GN=ykgE PE=3 SV=1	None	WOVMRZAINKUKUEOLAAWSKVTEAKVGNAGKTTQLPPROHFM	Truncation at N-Terminal Side	196	0.032967	5425.204486	0	3	0.96729	1.76684e-55
BW_20_1_111106004325_cidetd_msdeconv1013.txt	YYY_sp|P0ACF0|DBHA_ECOLI DNA-binding protein HU-alpha OS=Escherichia coli (strain K12) GN=hupA PE=1 SV=1	None	SAQNACDWWYWOPSAYBYVFGQPHFCCRUGKOUMBBGCBUITPMUCMNIIPEMVPYWLGERRUBZNLPTKPTSVYGMMZCUATSHQQMQT	No Truncation	-1	0.016043	11079.759343	0	3	3.9522	4.86393e-109
BW_20_1_111106004325_cidetd_msdeconv1017.txt	YYY_sp|P22564|RIHC_ECOLI Non-specific ribonucleoside hydrolase RihC OS=Escherichia coli (strain K12) GN=rihC PE=1 SV=1	None	AIPELYAFRNZAHPFEDVPNOWINKZSHPZKSLYZGKFGFMQKDEWFSVMGUZAQHQRELHTOSMICSLLODZOC	Truncation at N-Terminal Side	229	0.032520	9454.493128	0	4	0.97362	3.44713e-102
BW_20_1_111106004325_cidetd_msdeconv1021.txt	ZZZ_sp|Q46806|PHYDA_ECOLI D-phenylhydantoinase OS=Escherichia coli (strain K12) GN=hyuA PE=1 SV=2	None	NSVHTGWMEALIKSMUIERMBNEBHACWLZNURE	Truncation at N-Terminal Side	427	0.088710	4180.174871	0	5	1.1214	2.09383e-36
BW_20_1_111106004325_cidetd_msdeconv1023.txt	ZZZ_sp|P08868|YUAZ_ECOLI Uncharacterized protein YuaZ OS=Escherichia coli (strain K12) GN=yuaZ PE=4 SV=2	None	GHBBYARULUOZPESDPYPGVUZPMNLGCPFVFVYCQSAQCSONPPTKKVRHKIZGWNTIHIONGFGMKLDCRZAHLRPEWAWALVQWNU	No Truncation	-1	0.025806	11015.936402	0	4	1.2131	7.69102e-119
BW_20_1_111106004325_cidetd_msdeconv1025.txt	YYY_sp|P0ACF0|DBHA_ECOLI DNA-binding protein HU-alpha OS=Escherichia coli (strain K12) GN=hupA PE=1 SV=1	None	SAQNACDWWYWOPSAYBYVFGQPHFCCRUGKOUMBBGCBUITPMUCMNIIPEMVPYWLGERRUBZNLPTKPTSVYGMMZCUATSHQQMQT	No Truncation	-1	0.026738	11079.759343	0	5	0.99406	4.8851e-122
BW_20_1_111106004325_cidetd_msdeconv1027.txt	XXX_sp|P27434|RODZ_ECOLI Cytoskeleton protein RodZ OS=Escherichia coli (strain K12) GN=rodZ PE=1 SV=2	None	ZYBAPKTDAQRADCIEBHCMVVKIUFEUPCISAAVSEWZYSHQTEYIQSLUSBMQBMABHNWHRAMIAULMWWTLWHOQKRIMACHSKFLP	Truncation at N-Terminal Side	246	0.050000	11178.274452	0	5	1.0379	2.29872e-122
BW_20_1_111106004325_cidetd_msdeconv1031.txt	ZZZ_sp|P75988|YCGX_ECOLI Uncharacterized protein YcgX OS=Escherichia coli (strain K12) GN=ycgX PE=4 SV=1	None	ADLESNLGOSSEOUEBCUEFFPI	Truncation at N-Terminal Side	111	0.040000	2948.636301	0	2	1.0678	2.59883e-22
BW_20_1_111106004325_cidetd_msdeconv1035.txt	ZZZ_sp|C1P610|YPDK_ECOLI Uncharacterized membrane protein YpdK OS=Escherichia coli (strain K12) GN=ypdK PE=1 SV=1	None	VUPMKVQKFOWRRWVOQOORAYL	No Truncation	-1	0.046512	3579.928368	0	2	0.96868	7.46106e-26
BW_20_1_111106004325_cidetd_msdeconv1037.txt	YYY_sp|P0A707|IF3_ECOLI Translation initiation factor IF-3 OS=Escherichia coli (strain K12) GN=infC PE=1 SV=1	None	KZRRZDKQQFYALFEFUWRSQIMRYUGNCSMRPDDGAMEGLWPOPPBIPGEIIHNNBBICHRFGKWLRQHDVTMPISBWZBRYACEGUHR	Truncation at C-Terminal Side	90	0.051471	11177.955279	0	3	1.0569	4.41522e-111
BW_20_1_111106004325_cidetd_msdeconv1039.txt	YYY_sp|P76329|MPGP_ECOLI Mannosyl-3-phosphoglycerate phosphatase OS=Escherichia coli (strain K12) GN=yedP PE=1 SV=1	None	AHMMNNZQZQRLHKNBAPMCHGDQPWUEUNAA	Truncation at N-Terminal Side	239	0.046875	3837.934311	0	3	1.1645	9.5765e-29
BW_20_1_111106004325_cidetd_msdeconv1043.txt	ZZZ_sp|P0A7T7|RS18_ECOLI 30S ribosomal protein S18 OS=Escherichia coli (strain K12) GN=rpsR PE=1 SV=2	None	UBIDCNLDVNGQBATHHLTKHNFSNREWPGZYLNNOCCLSARKACVOEZEMMYSYGYEOQOGITYSCQWFSAHGD	No Truncation	-1	0.033333	9280.083118	0	2	0.88314	1.70689e-95
BW_20_1_111106004325_cidetd_msdeconv1045.txt	XXX_sp|P77315|YPHD_ECOLI Probable ABC transporter permease protein YphD OS=Escherichia coli (strain K12) GN=yphD PE=3 SV=1	None	IZFWOLGLVYGEYTROHSQBYSUKVSRZQQQLRHKKIGFVCBFIINSSHPQLBDVFMFVWSEPUIYCAHTGSAVKPARRUPRZCUKBVOA	Truncation at N-Terminal Side	242	0.036458	11178.721062	0	3	0.94208	7.0882e-123
BW_20_1_111106004325_cidetd_msdeconv1047.txt	XXX_sp|P0AG38|RHTC_ECOLI Threonine efflux protein OS=Escherichia coli (strain K12) GN=rhtC PE=1 SV=1	None	GVOKMQMLKGBNALZZVAGCTLRFIOUGKELQKZBSLOEGTDSMPFMYIEFTKMVZUFBSENWMFBQEHUWMQYZR	Truncation at N-Terminal Side	130	0.027778	9612.753669	0	2	0.74856	3.94589e-99
BW_20_1_111106004325_cidetd_msdeconv1049.txt	ZZZ_sp|P56257|YKGL_ECOLI Uncharacterized protein YkgL OS=Escherichia coli (strain K12) GN=ykgL PE=4 SV=1	None	SCOGVWRHRDQWBYSYWCWSDFOWMNDIRGHIAOVLWWMQCREIKFVEKFUFAZVFMYMHCDDDFGVOAFQMNNZ	No Truncation	-1	0.060345	10026.979818	0	3	0.59476	5.8636e-99
BW_20_1_111106004325_cidetd_msdeconv1053.txt	XXX_sp|P75958|LOLE_ECOLI Lipoprotein-releasing system transmembrane protein LolE OS=Escherichia coli (strain K12) GN=lolE PE=1 SV=3	None	VSWPCWPNYKUZOMHCKSWGRGMTQRMKQFNPDYDRKYGOSORTFEMHRVYKUGZPFYBGHBFUNMOHTQCBQIYKVDPWYUO	Truncation at C-Terminal Side	83	0.026738	11179.325952	0	5	1.2531	2.28994e-111
BW_20_1_111106004325_cidetd_msdeconv1055.txt	ZZZ_sp|Q46888|LTND_ECOLI L-threonate dehydrogenase OS=Escherichia coli (strain K12) GN=ltnD PE=3 SV=1	NME	QDVKGQOQZKSVDIWGIPLAKPGYIWPTBMQIN	Truncation at C-Terminal Side	33	0.075758	3908.029410	0	5	1.073	1.3428e-41
BW_20_1_111106004325_cidetd_msdeconv1059.txt	YYY_sp|P0ACF0|DBHA_ECOLI DNA-binding protein HU-alpha OS=Escherichia coli (strain K12) GN=hupA PE=1 SV=1	None	SAQNACDWWYWOPSAYBYVFGQPHFCCRUGKOUMBBGCBUITPMUCMNIIPEMVPYWLGERRUBZNLPTKPTSVYGMMZCUATSHQQMQT	No Truncation	-1	0.032787	11079.759343	0	2	0.86776	8.47343e-110
BW_20_1_111106004325_cidetd_msdeconv1065.txt	YYY_sp|P37355|MENH_ECOLI 2-succinyl-6-hydroxy-24-cyclohexadiene-1-carboxylate synthase OS=Escherichia coli (strain K12) GN=menH PE=1 SV=2	None	DBBENUIVKQOENBVNPWPDPBYORDWENGLTAIUCCRCGEURSPNRCTGQE	Truncation at N-Terminal Side	200	0.041176	6466.571974	0	3	1.0673	5.28079e-67
BW_20_1_111106004325_cidetd_msdeconv1067.txt	YYY_sp|P0AD33|YFCZ_ECOLI UPF0381 protein YfcZ OS=Escherichia coli (strain K12) GN=yfcZ PE=3 SV=1	None	YYZCOPCUZYZPHWCDECOOPNQDPLOCNFLZBOHMVCBPNPSYWIQ	Truncation at C-Terminal Side	47	0.038835	6465.743843	0	4	1.0331	1.87458e-58
BW_20_1_111106004325_cidetd_msdeconv1069.txt	XXX_sp|P36646|HOFC_ECOLI Protein transport protein HofC homolog OS=Escherichia coli (strain K12) GN=hofC PE=3 SV=3	None	BLDEUFEIPSVGWESNNTAFMEBIHPTZEZHLDMTLWA	Truncation at N-Terminal Side	362	0.040816	4513.889708	0	2	0.70296	6.47844e-49
BW_20_1_111106004325_cidetd_msdeconv1071.txt	YYY_sp|P77234|YBEQ_ECOLI Sel1-repeat-containing protein YbeQ OS=Escherichia coli (strain K12) GN=ybeQ PE=4 SV=2	None	LAENTBOLIPTBABODLCKLIOIBWTAMOEKVZ	Truncation at C-Terminal Side	33	0.055556	4292.771865	0	4	1.0255	8.5939e-40
BW_20_1_111106004325_cidetd_msdeconv1073.txt	XXX_sp|Q02885|YUBO_ECOLI Uncharacterized protein YubO OS=Escherichia coli (strain K12) GN=yubO PE=4 SV=1	None	CSBLQYFCDSOBTKYFVLQBGSTMIWVPEYTVPTAUOSSZFQEEGQMBWSZDVOZQLIMNPTUUUBQWTAVATLNMZSTTUMVGWEMIAEESMLA	No Truncation	-1	0.028777	11564.215865	0	4	1.0137	6.60876e-111
BW_20_1_111106004325_cidetd_msdeconv1075.txt	YYY_sp|P43667|YGAH_ECOLI Uncharacterized protein YgaH OS=Escherichia coli (strain K12) GN=ygaH PE=4 SV=2	None	EWOWVYSWUHTITONBSWMCUMDMOLETYCTCDQWBOORSMAUIWIBYHADSPKMNVYTRQDHSEOUIKCKUYUQADUHRB	Truncation at N-Terminal Side	30	0.032086	11178.348756	0	6	2.0715	1.16577e-106
BW_20_1_111106004325_cidetd_msdeconv1079.txt	XXX_sp|P24169|DCOS_ECOLI Inducible ornithine decarboxylase OS=Escherichia coli (strain K12) GN=speF PE=2 SV=1	None	WKUCRSSWOVSHWZARDZDHATTVESNTICEPIHDOMFCIQGHCTVBTPNCMWYOEEIAHGKRVELMWUSCPGNSSMYOPZHFUCEVPR	Truncation at N-Terminal Side	643	0.026316	11178.745394	0	3	0.95222	2.96113e-116
BW_20_1_111106004325_cidetd_msdeconv1085.txt	YYY_sp|P0A9W6|IBAG_ECOLI Acid stress protein IbaG OS=Escherichia coli (strain K12) GN=ibaG PE=1 SV=1	None	MKQZRPNOVOHARLBIVERVHFYEOZRFMCSBPUFIQQQPERIMQROOILYVPUWISIYVZSDTMMNZAPDIAMDZMILFNAOF	No Truncation	-1	0.025210	11113.887951	0	3	0.95534	2.84353e-110
BW_20_1_111106004325_cidetd_msdeconv1087.txt	YYY_sp|P0ACF0|DBHA_ECOLI DNA-binding protein HU-alpha OS=Escherichia coli (strain K12) GN=hupA PE=1 SV=1	None	SAQNACDWWYWOPSAYBYVFGQPHFCCRUGKOUMBBGCBUITPMUCMNIIPEMVPYWLGERRUBZNLPTKPTSVYGMMZCUATSHQQMQT	No Truncation	-1	0.028986	11079.759343	0	2	0.40291	3.13123e-113
BW_20_1_111106004325_cidetd_msdeconv1089.txt	XXX_sp|P52074|GLCF_ECOLI Glycolate oxidase iron-sulfur subunit OS=Escherichia coli (strain K12) GN=glcF PE=4 SV=1	None	GVVGRTVFZUYIBKOIHAALKYELGAKPDSEQCBLYMQYHUFEM	Truncation at C-Terminal Side	44	0.033333	5384.907366	0	3	0.94678	1.24797e-59
BW_20_1_111106004325_cidetd_msdeconv1093.txt	YYY_sp|Q05807|TRBE_ECOLI Protein TrbE OS=Escherichia coli (strain K12) GN=trbE PE=4 SV=1	None	KCPPCMKTGHKERDWQDWEDGNZBZSTECHYVFRLGIVUIHRYN	Truncation at C-Terminal Side	44	0.032258	5387.836878	0	2	0.75239	5.26489e-60
BW_20_1_111106004325_cidetd_msdeconv1095.txt	YYY_sp|P0A707|IF3_ECOLI Translation initiation factor IF-3 OS=Escherichia coli (strain K12) GN=infC PE=1 SV=1	None	KZRRZDKQQFYALFEFUWRSQIMRYUGNCSMRPDDGAMEGLWPOPPBIPGEIIHNNBBICHRFGKWLRQHDVTMPISBWZBRYACEGUHR	Truncation at C-Terminal Side	90	0.033557	11177.955279	0	4	1.0793	6.82926e-123
BW_20_1_111106004325_cidetd_msdeconv1097.txt	ZZZ_sp|P32718|ALSK_ECOLI D-allose kinase OS=Escherichia coli (strain K12) GN=alsK PE=1 SV=1	NME_Acetylation	VTLYAAMQMAEEPLFGICPKDTTLYDPCTDTBFGCUKDEWIG	Truncation at C-Terminal Side	42	0.065217	4755.506138	0	4	0.99331	3.48808e-53
BW_20_1_111106004325_cidetd_msdeconv1103.txt	XXX_sp|P0AE12|AMN_ECOLI AMP nucleosidase OS=Escherichia coli (strain K12) GN=amn PE=1 SV=1	None	ADRTUSPKIRWNFITHVTAKFELMVP	Truncation at N-Terminal Side	458	0.037736	3125.538708	0	2	1.0771	3.33158e-28
BW_20_1_111106004325_cidetd_msdeconv1115.txt	XXX_sp|P0AB49|YCHH_ECOLI Uncharacterized protein YchH OS=Escherichia coli (strain K12) GN=ychH PE=4 SV=1	None	WPRFOILHDSRHLPOQIQORLWTNMKINWSFIRSYNGQHGABAPFSTPYQHYQDTASQQQLKNQYPUPQZRMYGOEBSCTBQPZIMBGVEVU	No Truncation	-1	0.034483	11603.432441	0	3	1.0399	8.86943e-115
BW_20_1_111106004325_cidetd_msdeconv1117.txt	YYY_sp|P00864|CAPP_ECOLI Phosphoenolpyruvate carboxylase OS=Escherichia coli (strain K12) GN=ppc PE=1 SV=1	None	LICPYTBZSGQLURTOMNCWOFLKOUEZDPQOYEEZGMENAZZCCOITHFDUUOHNAEDMYAZSYTMDIOYKDCBPFHBTDOI	Truncation at N-Terminal Side	800	0.030172	11178.142847	0	3	1.2345	7.42525e-110
BW_20_1_111106004325_cidetd_msdeconv1119.txt	ZZZ_sp|Q9S4X3|YUBC_ECOLI Uncharacterized protein YubC OS=Escherichia coli (strain K12) GN=yubC PE=4 SV=1	None	ZQQZPYLSQYGWYMCYISVEKCUYRWABHMTWMUZOPYWDEEGTALGWKEAMBBUMVYEKKDDCGZNUW	Truncation at N-Terminal Side	32	0.037037	8871.885372	0	4	1.0392	3.1309e-92
BW_20_1_111106004325_cidetd_msdeconv1121.txt	YYY_sp|P0A972|CSPE_ECOLI Cold shock-like protein CspE OS=Escherichia coli (strain K12) GN=cspE PE=1 SV=2	None	SDTIAGFCUSLHLQEWKDZWOPVNHMBZVUFLLBVDEMBROURTVGADZEHDYBCSZRACYMAMGLQUY	No Truncation	-1	0.047872	8595.433537	0	4	1.0077	5.61759e-95
BW_20_1_111106004325_cidetd_msdeconv1123.txt	ZZZ_sp|P23878|FEPC_ECOLI Ferric enterobactin transport ATP-binding protein FepC OS=Escherichia coli (strain K12) GN=fepC PE=2 SV=2	None	FUMBUVIGKNGRPBPNUZHOSWYIZZRTGDKOYDDQBDVMBSTIYHTVGNUOZNMLQBKCFCPBOLOE	Truncation at N-Terminal Side	203	0.036036	8870.737522	0	4	0.96221	4.12663e-92
BW_20_1_111106004325_cidetd_msdeconv1125.txt	ZZZ_sp|P33363|BGLX_ECOLI Periplasmic beta-glucosidase OS=Escherichia coli (strain K12) GN=bglX PE=3 SV=2	None	BOBFUOBTGDFFUGOAGLKFFFLASRMSEULSKVTQHLBSRSHLCDLTPUIFCDBKBCMUMIWPBTEGRTR	Truncation at N-Terminal Side	694	0.042105	8870.194725	0	4	0.95061	3.30036e-92
BW_20_1_111106004325_cidetd_msdeconv1127.txt	XXX_sp|P77180|YKGH_ECOLI Uncharacterized protein YkgH OS=Escherichia coli (strain K12) GN=ykgH PE=4 SV=1	None	TPRMWAVTOIGVBDVNKAQSTRGZEBHQSVWSUUMUZGKYSMIDZZSOPNLKIKVBAWPSSPIZHORFGNLVC	Truncation at N-Terminal Side	149	0.063830	8868.069779	0	3	0.8946	9.07317e-100
BW_20_1_111106004325_cidetd_msdeconv1129.txt	YYY_sp|P37655|BCSQP_ECOLI Putative cellulose biosynthesis protein BcsQ OS=Escherichia coli (strain K12) GN=bcsQ PE=5 SV=4	None	DEBWIDHUHROUVOAZTDBYVQQLEKCDQUYDGAZHGBAAYPSHFSNPHTMAIKISIHHMZIDTEMLKYDCI	Truncation at N-Terminal Side	170	0.040179	8869.732954	0	4	0.97292	4.09643e-94
BW_20_1_111106004325_cidetd_msdeconv1133.txt	YYY_sp|P0A9Y6|CSPC_ECOLI Cold shock-like protein CspC OS=Escherichia coli (strain K12) GN=cspC PE=1 SV=2	None	QMEEDSUAYRPILCVRECOHHLWIFKAAFIRNESMAOEZSYFVDBKHEUGVIYINZBDOYEOLMADEOQ	No Truncation	-1	0.025000	9081.134206	0	3	1.0005	1.10858e-83
BW_20_1_111106004325_cidetd_msdeconv1135.txt	XXX_sp|P27862|YIGZ_ECOLI IMPACT family member YigZ OS=Escherichia coli (strain K12) GN=yigZ PE=1 SV=2	None	ASFTSDCKYKCSTGLBHTTDWYLMSFTUAOKTVLFMPMFGMPFA	Truncation at N-Terminal Side	160	0.051471	5199.788553	0	3	0.94942	2.07794e-47
BW_20_1_111106004325_cidetd_msdeconv1137.txt	XXX_sp|P75942|FLGJ_ECOLI Peptidoglycan hydrolase FlgJ OS=Escherichia coli (strain K12) GN=flgJ PE=3 SV=1	None	UDCQAOWCHOETLLBRCMOQQDBSRDAGVZGFQLMVDUQR	Truncation at N-Terminal Side	273	0.051724	5199.681866	0	4	1.0482	2.49562e-51
BW_20_1_111106004325_cidetd_msdeconv1139.txt	ZZZ_sp|P76137|YDET_ECOLI Putative uncharacterized protein ydet OS=Escherichia coli (strain K12) GN=ydeT PE=5 SV=1	None	EBIEFVLCEINLLKCCYLZKEUVSERRFTYNQOVNYMWEM	Truncation at N-Terminal Side	342	0.068966	5202.357583	0	6	1.132	9.31485e-51
BW_20_1_111106004325_cidetd_msdeconv1141.txt	XXX_sp|P31455|YIDR_ECOLI Uncharacterized protein YidR OS=Escherichia coli (strain K12) GN=yidR PE=4 SV=4	None	PMQTLLSYDYBVBLBOVQTTFSAQNUUYPUPBSMIKZ	Truncation at N-Terminal Side	378	0.034483	4583.339199	0	2	0.81511	4.05873e-46
BW_20_1_111106004325_cidetd_msdeconv1143.txt	YYY_sp|P67080|PLPHP_ECOLI Pyridoxal phosphate homeostasis protein OS=Escherichia coli (strain K12) GN=yggS PE=1 SV=1	None	YARKVYNMMPZNWABZAUWPVZPBITHYMFNNLAIDFGGRIUHSHLRVKEFRIUQWCWCWDDZHQYNDSKWSOKILDOYUEUYIWHSKLOZNEPZEVPOHWWY	Truncation at N-Terminal Side	131	0.050725	13718.998040	0	3	1.266	4.52272e-139
BW_20_1_111106004325_cidetd_msdeconv1145.txt	XXX_sp|P56976|BLR_ECOLI Divisome-associated membrane protein Blr OS=Escherichia coli (strain K12) GN=blr PE=1 SV=1	None	DSZKGVHRZFRUHYDKHHYZQOGDENFMWHRKHPCTVWVIQ	No Truncation	-1	0.025316	5382.946493	0	2	0.97933	4.62251e-49
BW_20_1_111106004325_cidetd_msdeconv1157.txt	YYY_sp|P0A707|IF3_ECOLI Translation initiation factor IF-3 OS=Escherichia coli (strain K12) GN=infC PE=1 SV=1	None	KZRRZDKQQFYALFEFUWRSQIMRYUGNCSMRPDDGAMEGLWPOPPBIPGEIIHNNBBICHRFGKWLRQHDVTMPISBWZBRYACEGUHR	Truncation at C-Terminal Side	90	0.032051	11177.955279	0	4	1.0041	2.66521e-122
BW_20_1_111106004325_cidetd_msdeconv1165.txt	ZZZ_sp|P0ABG4|FTSW_ECOLI Probable peptidoglycan glycosyltransferase FtsW OS=Escherichia coli (strain K12) GN=ftsW PE=1 SV=1	None	BGVVAZHYAACEYQCLUHFQDQMOIMVUFA	Truncation at C-Terminal Side	30	0.048387	3709.451946	0	3	1.0458	8.57634e-38
BW_20_1_111106004325_cidetd_msdeconv1169.txt	ZZZ_sp|P18393|YBDZ_ECOLI Enterobactin biosynthesis protein YbdZ OS=Escherichia coli (strain K12) GN=ybdZ PE=1 SV=1	None	ZLUDMLDQUPCKHPAQFLAUNOPDLFVSRRRPEZFYYWMSQATTZZGELMPUEAGLCUVIHEKKFLTRUQLD	No Truncation	-1	0.034483	8962.694068	0	1	0.38519	6.85017e-95
BW_20_1_111106004325_cidetd_msdeconv1171.txt	XXX_sp|P0A903|BAMC_ECOLI Outer membrane protein assembly factor BamC OS=Escherichia coli (strain K12) GN=bamC PE=1 SV=1	None	DADIDWZEBZEIPODQCQMKNHDQAPDZCVQDVSHCHKETDYPWBBIKQPPIOMVHOYYQBDZIKRMN	Truncation at C-Terminal Side	68	0.058824	8632.892520	0	2	0.93436	9.39206e-87
BW_20_1_111106004325_cidetd_msdeconv1173.txt	XXX_sp|P0ABM5|CCMD_ECOLI Heme exporter protein D OS=Escherichia coli (strain K12) GN=ccmD PE=1 SV=1	None	ESPISFDAFHKWHRAVVDWGIUNCVGTPHPVQVMOUUHFQONWLLQBTKQOWQLBSYCAUUYSRDUNZO	No Truncation	-1	0.041667	9061.228603	0	2	0.57401	3.82917e-94
BW_20_1_111106004325_cidetd_msdeconv1175.txt	YYY_sp|P60720|LIPB_ECOLI Octanoyltransferase OS=Escherichia coli (strain K12) GN=lipB PE=1 SV=1	None	TCBAHRLHHHPFALINSLRHLAQ	Truncation at N-Terminal Side	190	0.044444	2685.885445	0	2	1.0469	4.18539e-25
BW_20_1_111106004325_cidetd_msdeconv1181.txt	YYY_sp|P0CF13|INSA8_ECOLI Insertion element IS1 8 protein InsA OS=Escherichia coli (strain K12) GN=insA8 PE=3 SV=1	None	NQFDZZDIYBBQECYTPDDOGLREKOTCOBCFFBDIBSCVWDOHQPKRRWZFFABTBNCFVVUNAITKRIKPSSLSSKRPQVEQVMETRKT	No Truncation	-1	0.024590	11455.374608	0	3	0.8744	2.92238e-111
BW_20_1_111106004325_cidetd_msdeconv1185.txt	YYY_sp|P0A707|IF3_ECOLI Translation initiation factor IF-3 OS=Escherichia coli (strain K12) GN=infC PE=1 SV=1	None	KZRRZDKQQFYALFEFUWRSQIMRYUGNCSMRPDDGAMEGLWPOPPBIPGEIIHNNBBICHRFGKWLRQHDVTMPISBWZBRYACEGUHR	Truncation at C-Terminal Side	90	0.040000	11177.955279	0	4	0.95406	6.82926e-123
BW_20_1_111106004325_cidetd_msdeconv1189.txt	YYY_sp|P13029|KATG_ECOLI Catalase-peroxidase OS=Escherichia coli (strain K12) GN=katG PE=1 SV=2	None	OZUAKOMLBRPWUQCIUAGIYWKCFGWDSRONANGLQGCUMKVLCQLQLMYEQZHYQTKFOTSYQMYZMWHRFRTUIACWWWTP	Truncation at C-Terminal Side	84	0.035354	11180.779930	0	3	0.97054	1.08497e-113
BW_20_1_111106004325_cidetd_msdeconv1193.txt	XXX_sp|P0AFA2|NARX_ECOLI Nitrate/nitrite sensor protein NarX OS=Escherichia coli (strain K12) GN=narX PE=1 SV=1	None	LGVLHIRNUMORPCKAKIKTNGWANKVKWPTNPVD	Truncation at N-Terminal Side	563	0.056338	4208.188203	0	4	1.0338	4.57929e-38
BW_20_1_111106004325_cidetd_msdeconv1201.txt	YYY_sp|P0A6L9|HSCB_ECOLI Co-chaperone protein HscB OS=Escherichia coli (strain K12) GN=hscB PE=1 SV=1	None	SZARTZQCVQIYCDBZGPQQDADHRLVEEPTYQGUBYZYORDZEPLNTCSGPALZWVIVECAETTQIPZOKLAHWHGSFMLYTRSGAUQESQBD	Truncation at C-Terminal Side	94	0.035948	11177.899441	0	5	1.3321	6.83608e-127
BW_20_1_111106004325_cidetd_msdeconv1203.txt	XXX_sp|P45956|CAS2_ECOLI CRISPR-associated endoribonuclease Cas2 OS=Escherichia coli (strain K12) GN=ygbF PE=1 SV=2	None	AQNVYECZEKSNIZZQFBEVIVZAYOHTPDYGEAGFFNEWNLYMFKREFEYWSKLORPWQIIYTMVZWCVKVEQBACSAFIIPAGTDYIBCNQG	No Truncation	-1	0.035714	11513.389635	0	4	0.98936	6.78044e-109
BW_20_1_111106004325_cidetd_msdeconv1205.txt	XXX_sp|A8DYP9|LPFUR_ECOLI fur leader peptide OS=Escherichia coli (strain K12) GN=uof PE=1 SV=1	None	GCQTEANIMUMTSUCHRKTHNIVSOVYW	No Truncation	-1	0.031746	3501.410796	0	2	0.95011	3.77663e-35
BW_20_1_111106004325_cidetd_msdeconv1209.txt	ZZZ_sp|P16684|PHNF_ECOLI Probable transcriptional regulator PhnF OS=Escherichia coli (strain K12) GN=phnF PE=1 SV=1	None	AVQAAEMZTGOVVRDBGGCHAMZZZVWIGFEODHLPEZPRBKWCQODTBNCRADKVHDVVG	Truncation at C-Terminal Side	61	0.040984	7284.411990	0	4	1.0089	3.525e-79
BW_20_1_111106004325_cidetd_msdeconv1213.txt	YYY_sp|P0ADE2|YTFK_ECOLI Uncharacterized protein YtfK OS=Escherichia coli (strain K12) GN=ytfK PE=4 SV=1	None	VSTNMMEWTCFGLQLRFIWAVGRUBOAEZNPOLNNUZWZVAIASSQAHNUMRZSBVGTBD	Truncation at N-Terminal Side	8	0.036885	7282.606234	0	4	1.0234	2.03374e-69
BW_20_1_111106004325_cidetd_msdeconv1215.txt	ZZZ_sp|P0A7R9|RS11_ECOLI 30S ribosomal protein S11 OS=Escherichia coli (strain K12) GN=rpsK PE=1 SV=2	None	VHIDWFZSERNSOEFWFYCGOFGTUSDLPEFDCNWPZQIOKYIWZMSNATILCQWUZSWAGNCWPYOFCZDWOIDAEC	Truncation at N-Terminal Side	51	0.030612	10311.909256	0	3	1.0739	4.50038e-103
BW_20_1_111106004325_cidetd_msdeconv1219.txt	XXX_sp|Q2EEU2|YJHX_ECOLI UPF0386 protein YjhX OS=Escherichia coli (strain K12) GN=yjhX PE=3 SV=1	None	CAVZDSRCLOQABIDQIPRVRLVMYVLIOLTDRADEGFDKDZHKMLRKOOBLYGSQUMZPUAFYDYIVQEKZQFBBQDHBESZDN	No Truncation	-1	0.026316	10736.989201	0	2	0.9392	1.20596e-103
BW_20_1_111106004325_cidetd_msdeconv1225.txt	XXX_sp|P76474|ARNF_ECOLI Probable 4-amino-4-deoxy-L-arabinose-phosphoundecaprenol flippase subunit ArnF OS=Escherichia coli (strain K12) GN=arnF PE=1 SV=2	None	WVKPZROUCRGFZEIBTFCCVDV	Truncation at C-Terminal Side	23	0.040000	2952.790763	0	2	1.0321	1.48204e-24
BW_20_1_111106004325_cidetd_msdeconv1229.txt	YYY_sp|A5A616|YNEM_ECOLI Uncharacterized protein YneM OS=Escherichia coli (strain K12) GN=yneM PE=1 SV=1	None	LTWNSEUNLIOPMSRLONIGSRGMRIQDARK	No Truncation	-1	0.032787	3934.988868	0	2	0.79557	4.02959e-30
BW_20_1_111106004325_cidetd_msdeconv1231.txt	XXX_sp|P0AAG3|GLTL_ECOLI Glutamate/aspartate import ATP-binding protein GltL OS=Escherichia coli (strain K12) GN=gltL PE=3 SV=1	NME_Acetylation	TERYLMMVHNSEEIIDNLRVZHRQSIDVRUMQPKPNZLIIBPYPUVVLM	Truncation at C-Terminal Side	49	0.046053	5996.329881	0	3	0.9444	1.07334e-61
BW_20_1_111106004325_cidetd_msdeconv1233.txt	ZZZ_sp|P0AB18|TUSE_ECOLI Sulfurtransferase TusE OS=Escherichia coli (strain K12) GN=tusE PE=1 SV=1	NME	CDGFVKEVTUPKUHNNREGRQQPGOAEZTVDEKQSLKAIKWTFSMOKDM	Truncation at C-Terminal Side	49	0.084158	6039.280701	0	8	1.0022	9.62577e-66
BW_20_1_111106004325_cidetd_msdeconv1235.txt	ZZZ_sp|P0AB18|TUSE_ECOLI Sulfurtransferase TusE OS=Escherichia coli (strain K12) GN=tusE PE=1 SV=1	NME	CDGFVKEVTUPKUHNNREGRQQPGOAEZTVDEKQSLKAIKWTFSMOKDM	Truncation at C-Terminal Side	49	0.123762	6039.280701	0	12	1.1119	9.62577e-66
BW_20_1_111106004325_cidetd_msdeconv1237.txt	ZZZ_sp|P26649|GLGS_ECOLI Surface composition regulator OS=Escherichia coli (strain K12) GN=glgS PE=1 SV=1	None	OECWFFLRHQSFSMLOQHZWUKACFWTDGHENA	Truncation at N-Terminal Side	33	0.040541	4448.432948	0	3	1.0429	4.97332e-43
BW_20_1_111106004325_cidetd_msdeconv1245.txt	XXX_sp|P0ABH7|CISY_ECOLI Citrate synthase OS=Escherichia coli (strain K12) GN=gltA PE=1 SV=1	None	BUNAOFTVNEIKWUPWDTVNCRVZCQAVYBPQELNMEFYKQCVGZYLRUQRYEAERM	Truncation at N-Terminal Side	370	0.032787	7266.057969	0	4	1.2821	1.71036e-75
BW_20_1_111106004325_cidetd_msdeconv1249.txt	YYY_sp|Q47270|NINE_ECOLI Prophage NinE homolog OS=Escherichia coli (strain K12) GN=ninE PE=3 SV=1	None	FHBOSPWFMSKGFIHDYKYTBPFSYOTBTKKHCOUDRUEKPWNBPEZPYEARRQHO	No Truncation	-1	0.032787	7616.940101	0	4	1.0974	3.16726e-73
BW_20_1_111106004325_cidetd_msdeconv1257.txt	ZZZ_sp|P0AFA2|NARX_ECOLI Nitrate/nitrite sensor protein NarX OS=Escherichia coli (strain K12) GN=narX PE=1 SV=1	None	SSEEUCUBCOBKYOAFMNWDAQMFKAKKAMVQIFHOINOYFLFTBTCWDGDTHHF	Truncation at C-Terminal Side	55	0.040984	7270.644811	0	5	1.0234	4.77213e-73
BW_20_1_111106004325_cidetd_msdeconv1261.txt	ZZZ_sp|P0ACX9|YDIE_ECOLI Uncharacterized protein YdiE OS=Escherichia coli (strain K12) GN=ydiE PE=1 SV=1	None	DLPZDNUNZTSLFTDIIYWEINMRAPZNLBKSOCSRVBSWRQSSPTSYOMSLCMWQFHGCAVG	No Truncation	-1	0.024590	7648.932838	0	3	0.99985	2.06039e-72
BW_20_1_111106004325_cidetd_msdeconv1263.txt	ZZZ_sp|P32712|NRFG_ECOLI Formate-dependent nitrite reductase complex subunit NrfG OS=Escherichia coli (strain K12) GN=nrfG PE=4 SV=1	None	RGWZNVGSBAGCOGGZCFAZRQBBYQRGWCWWLQCMHCGPZPPVLRHUMWAVGGBWZDRKPZLHCESELLWRGDEHNDZHGETZAGR	Truncation at N-Terminal Side	111	0.026923	10295.464823	0	3	0.99458	2.86533e-107
BW_20_1_111106004325_cidetd_msdeconv1265.txt	XXX_sp|P31574|FIXB_ECOLI Protein FixB OS=Escherichia coli (strain K12) GN=fixB PE=1 SV=3	None	RIDGWTVQLTZDDAUVFPZNSAGHMZLWODFVNLTMOOFLYCHZUTSBNSQIKGSNUFBUGVOUUFFWTGBRRAIFNDDMGG	Truncation at C-Terminal Side	82	0.030612	10294.699303	0	3	0.89187	9.69557e-110
BW_20_1_111106004325_cidetd_msdeconv1267.txt	YYY_sp|P0AG63|RS17_ECOLI 30S ribosomal protein S17 OS=Escherichia coli (strain K12) GN=rpsQ PE=1 SV=2	None	LKDKARLEPWEVWMEQILEWMHZKDSRQWNTPERIKHZWULKGQABHTBOFDWMSCUCNMBTALMGVRCYNTHHYLPLIQQGSU	No Truncation	-1	0.024691	10527.155789	0	2	0.60637	7.10452e-100
BW_20_1_111106004325_cidetd_msdeconv1269.txt	ZZZ_sp|P0A7H6|RECR_ECOLI Recombination protein RecR OS=Escherichia coli (strain K12) GN=recR PE=3 SV=1	None	PRLCVDCVWNEEPYNNNBMTRLPDRRWHRZGLRILQTEUTFCHRWQWIVWLHERVAWQFFIBKPQVHBDBVBBHBKAMLYCP	Truncation at C-Terminal Side	82	0.047009	10294.815248	0	5	0.97824	7.90073e-108
BW_20_1_111106004325_cidetd_msdeconv1273.txt	ZZZ_sp|P37774|YECC_ECOLI L-cystine transport system ATP-binding protein YecC OS=Escherichia coli (strain K12) GN=yecC PE=3 SV=2	None	RTVULLWAWZGIMNDNVVHPFEASANPRFAYQFDTUVEZRICKGYGSBLALEIKFFKQPQSPDAKAHZNGDMDPDYSGIYRKYOMW	Truncation at N-Terminal Side	164	0.028481	10291.745656	0	4	1.025	4.18134e-100
BW_20_1_111106004325_cidetd_msdeconv1275.txt	XXX_sp|P75717|EXOD_ECOLI Putative uncharacterized protein ExoD OS=Escherichia coli (strain K12) GN=exoD PE=5 SV=1	None	AVUEOMVKLYQUYBZTCZLAVDPRPGFMEAMUNAQGHDGQBCYAKOISSOEHGVSLCYPZAAPGNMMPSNABYRRLZDQGTSUYIGZ	No Truncation	-1	0.050000	10285.305552	0	3	0.74713	1.48513e-117
BW_20_1_111106004325_cidetd_msdeconv1277.txt	XXX_sp|P00804|LSPA_ECOLI Lipoprotein signal peptidase OS=Escherichia coli (strain K12) GN=lspA PE=1 SV=1	None	TLHTDWKKZADVRWCATYDSIRHEVVHQMMZZAPCYGGALOSCNPPITZBKHLWVEMRUTNDDCLLNKITLBLYKQUQKPTHHNCZLAMOCVKZUAUOLEIVQWTTBIDKYEZDUKRBOSCSUOPPQUKQANOSKHEYAAYSSLBHPSNGFQBQMCEGRDGBRM	No Truncation	-1	0.030534	20258.877456	0	4	1.2645	4.90119e-220
BW_20_1_111106004325_cidetd_msdeconv1279.txt	YYY_sp|P39351|YJGZ_ECOLI Uncharacterized protein YjgZ OS=Escherichia coli (strain K12) GN=yjgZ PE=4 SV=1	None	TZQBAMROFHVCUMLYSKDQMANZZKGUIVYMTBLCEWOHEWTVPRQKFVHZMGYRTCETTZNWIEEWSOTBYSONVVULYBAPPAGBANZGGQSVIBGYAIFPGMHYN	No Truncation	-1	0.032258	13423.911444	0	6	1.1293	1.43941e-130
BW_20_1_111106004325_cidetd_msdeconv1283.txt	XXX_sp|Q46797|YGEQ_ECOLI Putative uncharacterized protein YgeQ OS=Escherichia coli (strain K12) GN=ygeQ PE=5 SV=1	None	IUACYOATOVSDYEICLUDLNUNQLLHTGQAHSDITTDODEEURTCARUHMTAANAZQZTEUCWNSUSBRIIYEDLKHIPUKCTCTCWGCSNMDOLFSKUAQVDPG	Truncation at C-Terminal Side	106	0.029954	12994.464102	0	6	1.4801	3.89561e-141
BW_20_1_111106004325_cidetd_msdeconv1285.txt	YYY_sp|P06129|BTUB_ECOLI Vitamin B12 transporter BtuB OS=Escherichia coli (strain K12) GN=btuB PE=1 SV=2	NME	GCGZSSMGSPHKLVFEWRRNHCONOEUMVDIWLQYGFPNAFTRAHWHLFKKNNKGYWWTEFWZKMWUKZMQYBBCGOZZBZQSTFQNBGIUDUULIGPBQKZ	Truncation at C-Terminal Side	102	0.036145	12993.516715	0	3	0.88943	4.35621e-140
BW_20_1_111106004325_cidetd_msdeconv1291.txt	YYY_sp|Q9JMS8|YUAL_ECOLI Uncharacterized protein YuaL OS=Escherichia coli (strain K12) GN=yuaL PE=4 SV=1	None	GKBMRTSFTCTCTYGADPADTKADZACUBLGTVTFUHTPZGFAWTGNRFZCMBMUKSKDRWRVIZTZYT	No Truncation	-1	0.032787	7995.263754	0	2	0.97038	1.1454e-81
BW_20_1_111106004325_cidetd_msdeconv1293.txt	YYY_sp|P00960|SYGA_ECOLI Glycine--tRNA ligase alpha subunit OS=Escherichia coli (strain K12) GN=glyQ PE=1 SV=2	None	AYBMNWUPQFZAFUUROKZZYCNYTGPZWVUPCOYMQCGSCULBHEYGPESVFKUBGSANPDPYELDMEURAIKLWLVBUANBOGHDTHWBQFYPZPMVOTB	Truncation at N-Terminal Side	201	0.027650	12996.998049	0	6	1.1738	3.84309e-140
BW_20_1_111106004325_cidetd_msdeconv1301.txt	YYY_sp|Q47270|NINE_ECOLI Prophage NinE homolog OS=Escherichia coli (strain K12) GN=ninE PE=3 SV=1	None	FHBOSPWFMSKGFIHDYKYTBPFSYOTBTKKHCOUDRUEKPWNBPEZPYEARRQHO	No Truncation	-1	0.031250	7616.940101	0	1	0.85582	1.25851e-65
BW_20_1_111106004325_cidetd_msdeconv1303.txt	XXX_sp|P76049|YCJY_ECOLI Uncharacterized protein YcjY OS=Escherichia coli (strain K12) GN=ycjY PE=1 SV=2	None	DGRROWRSARNKITRFOZVFECLDELSMHAWWNVCDASCMAUPQDMICTIBHEBPATPAKRHNLRRVQQECKDIDMCNHWTLBWEU	Truncation at N-Terminal Side	220	0.036313	10703.779701	0	6	1.2671	3.42138e-113
BW_20_1_111106004325_cidetd_msdeconv1305.txt	YYY_sp|P0AF24|NAGD_ECOLI Ribonucleotide monophosphatase NagD OS=Escherichia coli (strain K12) GN=nagD PE=1 SV=1	None	KTZKVQCZRWPTBGTFMIQKHLFWIBUEBVLDUAUSZLLIOITORZWDZKFEDEFPFOTEUDVNIMOZSAQEGQKORKYRHMSSRLOIFEZCYOPGOCEVGSUCHCQYGQYULRLVEYSMOETONOQIYLPIZAKHIAUYBGEUBYNRPEWDMKF	Truncation at N-Terminal Side	95	0.029032	20582.731344	0	4	0.88246	3.05621e-212
BW_20_1_111106004325_cidetd_msdeconv1307.txt	ZZZ_sp|P61175|RL22_ECOLI 50S ribosomal protein L22 OS=Escherichia coli (strain K12) GN=rplV PE=1 SV=1	None	RGGTZYFVIPQCAUKMPFPAWBMSGSVUYHNROWBRTSPBAWGWCDNDNRFOLYYIEDUZFFTIWRZBTTGGVFZQRZFELSOU	Truncation at N-Terminal Side	26	0.031008	10703.078622	0	4	1.0841	9.03743e-115
BW_20_1_111106004325_cidetd_msdeconv1311.txt	YYY_sp|P77280|YDJJ_ECOLI Uncharacterized zinc-type alcohol dehydrogenase-like protein YdjJ OS=Escherichia coli (strain K12) GN=ydjJ PE=1 SV=1	None	UDVFPCGNRLAVVTDSNUZQSOLGAUIONZQITRBETZLPSBATSLASSALBKGHTWVOMBBVROUDDZOOFNBSVKUOOVWIC	Truncation at C-Terminal Side	84	0.041899	10704.824850	0	7	1.034	1.29588e-111
BW_20_1_111106004325_cidetd_msdeconv1313.txt	XXX_sp|P0AG51|RL30_ECOLI 50S ribosomal protein L30 OS=Escherichia coli (strain K12) GN=rpmD PE=1 SV=2	None	UFIAIHTPEUBAQPVRHVNHDVDYAPYMKZHPZYPNGQQQSLABFTZAWPKUMCSNPZD	No Truncation	-1	0.019608	6995.878014	0	1	0.57814	5.75949e-69
BW_20_1_111106004325_cidetd_msdeconv1315.txt	XXX_sp|P75746|YBGL_ECOLI UPF0271 protein YbgL OS=Escherichia coli (strain K12) GN=ybgL PE=1 SV=1	None	CYZKFIYHHMIVEOKZIWFMHTNSSTFKIPFMSVBVKFSVLEONFCDAFGYHLWNYLHHIWVSQWQYBLMWADTDWTWWCVGQUMOIQQNSLMCFVZYONZHAMKCGKYZKMBHOTERKTORQSTWAMEQCYVZUWTYLSGATCTWVAHYVTGGBEVTFLRORGCWMICAMKNWUPFSWYNTTKAZLVVAABKIRONVGESWGUVEKWLSCCGVLIFSHCVKTLKITGOSORQSHRUOKWKPHO	No Truncation	-1	0.041096	31144.642950	0	3	0.68347	7.71995e-318
BW_20_1_111106004325_cidetd_msdeconv1317.txt	ZZZ_sp|P45577|PROQ_ECOLI RNA chaperone ProQ OS=Escherichia coli (strain K12) GN=proQ PE=1 SV=2	None	WIIDHLEBKLTNCRSFVOOFLYCVLRFBEMEIHPFTAIGQCHYDOPBAIHRHAZOCEWNSSNMKVWBDEYUQVVPYDFMBHZE	Truncation at N-Terminal Side	149	0.036885	10705.412248	0	4	1.0292	2.6569e-114
BW_20_1_111106004325_cidetd_msdeconv1319.txt	XXX_sp|P65298|YQHH_ECOLI Uncharacterized lipoprotein YqhH OS=Escherichia coli (strain K12) GN=yqhH PE=3 SV=1	None	HQYQKPCCKSVQRZWKWNOMVQTBTFPCAQCPKAUPZMOUVVYDOPFGHIYDCSLMCLTVEDHTQNSWSZKTLEENCGQRREPAQ	No Truncation	-1	0.031250	10535.670186	0	3	0.87753	1.28294e-111
BW_20_1_111106004325_cidetd_msdeconv1321.txt	YYY_sp|P37019|CLCA_ECOLI H(+)/Cl(-) exchange transporter ClcA OS=Escherichia coli (strain K12) GN=clcA PE=1 SV=2	None	LKEQRIVVTGRYQEWHGTQMFYIGSFFMTRHTKTFVVTIOIDTKQABUSSKERKAYPBQNTFGKPDZHCSTAGOPZECTVRLERY	Truncation at C-Terminal Side	85	0.045455	10293.020448	0	4	1.0518	2.8576e-114
BW_20_1_111106004325_cidetd_msdeconv1323.txt	ZZZ_sp|P77506|YBDJ_ECOLI Uncharacterized protein YbdJ OS=Escherichia coli (strain K12) GN=ybdJ PE=4 SV=1	None	GRPSGDVNEQOVEEIRNMAHQARBUVZZIZQVCPNPOPEPWHMGIYFENLUVOCDDZDHYZBTETIEBCLBFUCRBZOFUVO	No Truncation	-1	0.024096	10540.945022	0	2	0.83797	2.28562e-103
BW_20_1_111106004325_cidetd_msdeconv1327.txt	ZZZ_sp|P76159|LYSQ_ECOLI Probable prophage lysozyme OS=Escherichia coli (strain K12) GN=rrrQ PE=3 SV=1	None	MGLIAPAFFRMGIFDGBMOZKSTDENVRZLGACAKGIDKPIYWGENIQHSLZVSLBMLAMRPMA	Truncation at C-Terminal Side	64	0.040984	7267.078910	0	5	1.0208	7.29867e-85
BW_20_1_111106004325_cidetd_msdeconv1335.txt	YYY_sp|P0AAX6|MCBA_ECOLI Uncharacterized protein McbA OS=Escherichia coli (strain K12) GN=mcbA PE=2 SV=2	None	SCAPOULDSLKOTQIKPNWONPDSCPAFRMVASMMTRLEDLSOBHRLYLCCDOQGQSPIZKYHFPSVPEWELRPZFQRGOBRZSAQ	No Truncation	-1	0.061453	10876.776928	0	10	1.0671	4.9717e-116
BW_20_1_111106004325_cidetd_msdeconv1337.txt	YYY_sp|P0AAX6|MCBA_ECOLI Uncharacterized protein McbA OS=Escherichia coli (strain K12) GN=mcbA PE=2 SV=2	None	SCAPOULDSLKOTQIKPNWONPDSCPAFRMVASMMTRLEDLSOBHRLYLCCDOQGQSPIZKYHFPSVPEWELRPZFQRGOBRZSAQ	No Truncation	-1	0.054598	10876.776928	0	9	1.0291	4.9717e-116
BW_20_1_111106004325_cidetd_msdeconv1339.txt	ZZZ_sp|P0AC62|GLRX3_ECOLI Glutaredoxin 3 OS=Escherichia coli (strain K12) GN=grxC PE=1 SV=2	None	IAYZTORBKBDOZMDDTYZBWZCKGIWLOYOBUNCAEGEBGZNUDWCLUPUNNYVPHDDRTWSBYRKUOLYQGPPNYPCTKSY	No Truncation	-1	0.040541	10922.916065	0	3	0.94908	5.61898e-110
BW_20_1_111106004325_cidetd_msdeconv1343.txt	ZZZ_sp|P76136|SAFA_ECOLI Two-component-system connector protein SafA OS=Escherichia coli (strain K12) GN=safA PE=1 SV=1	None	KWFUMVCCMLSTSVSIWLLGRL	Truncation at N-Terminal Side	43	0.045455	2641.219578	0	2	1.0899	2.62749e-22
BW_20_1_111106004325_cidetd_msdeconv1345.txt	ZZZ_sp|P08365|CHPS_ECOLI Antitoxin ChpS OS=Escherichia coli (strain K12) GN=chpS PE=1 SV=1	None	ZHDOWPMAOLMMZCPTGSKGWCUKYLIAMYAVYROKKANUUMGUBSFIZYSUVBRQBKLAQRARAVIUQPQCZASCZKCVNKF	No Truncation	-1	0.016760	10340.374058	0	3	1.6568	1.25127e-103
BW_20_1_111106004325_cidetd_msdeconv1347.txt	YYY_sp|P18775|DMSA_ECOLI Dimethyl sulfoxide reductase DmsA OS=Escherichia coli (strain K12) GN=dmsA PE=1 SV=2	None	PRFHTALCLSPRBIAKQEVGEOFPYCARWCSFZSIQIIWVVKSINWKVCQGMYLYCWVDKHLUNIGBEZLCFKYNGMPUIVYZWCFR	Truncation at C-Terminal Side	87	0.058824	10687.478916	0	3	1.0259	2.16565e-118
BW_20_1_111106004325_cidetd_msdeconv1355.txt	ZZZ_sp|P0A790|PAND_ECOLI Aspartate 1-decarboxylase OS=Escherichia coli (strain K12) GN=panD PE=1 SV=1	None	TVOKGMNOPSGMGPSZFMGLRVWZHUTAIAAKMIHKHZYRDCNPQHGBFMSAIVFYTIILE	Truncation at N-Terminal Side	65	0.038462	7267.484408	0	3	1.0619	1.86239e-74
BW_20_1_111106004325_cidetd_msdeconv1357.txt	ZZZ_sp|P77509|YPHE_ECOLI Uncharacterized ABC transporter ATP-binding protein YphE OS=Escherichia coli (strain K12) GN=yphE PE=3 SV=1	None	QDIDTZELFMIPUFWQTLSYRUIDHLRKWEDHAZSLLWGDVZMPQQRZAMMCZCUPBFFHWIEIVCOOIGOWFGVSICKWOT	Truncation at C-Terminal Side	82	0.033520	10686.820944	0	5	2.6688	7.11264e-111
BW_20_1_111106004325_cidetd_msdeconv1359.txt	YYY_sp|P0ACH8|MELR_ECOLI Melibiose operon regulatory protein OS=Escherichia coli (strain K12) GN=melR PE=1 SV=1	None	LCCADAEASYLFZEFTFSMFGWUWCOGWOHNOPCOOQDKCKLKGUZIMHIFFMSNRZPGRGBKMNVTULKCZFKBKLSKUUVI	Truncation at C-Terminal Side	83	0.041899	10689.655565	0	7	1.1341	1.5615e-112
BW_20_1_111106004325_cidetd_msdeconv1361.txt	YYY_sp|P32704|YJCF_ECOLI Uncharacterized protein YjcF OS=Escherichia coli (strain K12) GN=yjcF PE=4 SV=1	None	USSMWZBYUVMEFPKRYTPNLFRLTKBFDVREQLAWZLIOTATNFZSFZZUINKVIBMZRUZOZLDOKPKQUDFKWQNNEF	Truncation at C-Terminal Side	81	0.027933	10687.251095	0	5	1.0488	2.53762e-107
BW_20_1_111106004325_cidetd_msdeconv1363.txt	ZZZ_sp|Q9JMT8|YUAB_ECOLI Uncharacterized HTH-type transcriptional regulator YuaB OS=Escherichia coli (strain K12) GN=yuaB PE=4 SV=1	None	YVDIDKNQZMOTRBDRGCKRBTAUWNMFGWHBCOAHNYZLSKGOETSYYPWQBHLGYTCIMIUMSAWQHUPKBMGOYLVGNPVF	Truncation at C-Terminal Side	84	0.033520	10687.160564	0	6	1.4483	1.00709e-116
BW_20_1_111106004325_cidetd_msdeconv1367.txt	XXX_sp|P0A6A0|UBIB_ECOLI Probable protein kinase UbiB OS=Escherichia coli (strain K12) GN=ubiB PE=1 SV=1	None	MWCEDAFKTNEZVWAAGOQEPLCIENMSDPUQGNDROQFBUTCHNMPGBGGDSNZWRIMURWTORRNLNOHYVBKOYLVYZVV	Truncation at C-Terminal Side	83	0.030726	10687.698749	0	5	2.4168	2.9717e-114
BW_20_1_111106004325_cidetd_msdeconv1369.txt	ZZZ_sp|P0A790|PAND_ECOLI Aspartate 1-decarboxylase OS=Escherichia coli (strain K12) GN=panD PE=1 SV=1	None	TVOKGMNOPSGMGPSZFMGLRVWZHUTAIAAKMIHKHZYRDCNPQHGBFMSAIVFYTIILE	Truncation at N-Terminal Side	65	0.062500	7267.484408	0	4	1.0009	3.02803e-83
BW_20_1_111106004325_cidetd_msdeconv1371.txt	ZZZ_sp|P0A790|PAND_ECOLI Aspartate 1-decarboxylase OS=Escherichia coli (strain K12) GN=panD PE=1 SV=1	None	TVOKGMNOPSGMGPSZFMGLRVWZHUTAIAAKMIHKHZYRDCNPQHGBFMSAIVFYTIILE	Truncation at N-Terminal Side	65	0.032787	7267.484408	0	4	1.0659	6.20203e-83
BW_20_1_111106004325_cidetd_msdeconv1383.txt	ZZZ_sp|P0AF16|MURJ_ECOLI Lipid II flippase MurJ OS=Escherichia coli (strain K12) GN=murJ PE=1 SV=1	None	MQMICLPPALKGPONPUZVWLKFPIMZMAACYOSMUSEPSSCYBTDELHPUBZYZBTRMF	Truncation at N-Terminal Side	451	0.043478	7399.565424	0	2	0.5496	1.03959e-76
BW_20_1_111106004325_cidetd_msdeconv1387.txt	YYY_sp|P0AGA2|SECY_ECOLI Protein translocase subunit SecY OS=Escherichia coli (strain K12) GN=secY PE=1 SV=1	None	TPHWPVRILVQTSUVCNGNENGNAQRMHKKGBHVTYIIODKHOOYLBNUCODSLOSVS	Truncation at N-Terminal Side	385	0.040323	7401.540686	0	5	1.0096	4.62407e-75
BW_20_1_111106004325_cidetd_msdeconv1389.txt	ZZZ_sp|P0AF16|MURJ_ECOLI Lipid II flippase MurJ OS=Escherichia coli (strain K12) GN=murJ PE=1 SV=1	None	MQMICLPPALKGPONPUZVWLKFPIMZMAACYOSMUSEPSSCYBTDELHPUBZYZBTRMF	Truncation at N-Terminal Side	451	0.046610	7399.565424	0	5	1.0754	9.27048e-72
BW_20_1_111106004325_cidetd_msdeconv1393.txt	ZZZ_sp|P05847|TTDA_ECOLI L(+)-tartrate dehydratase subunit alpha OS=Escherichia coli (strain K12) GN=ttdA PE=1 SV=3	NME	ETGIOWNRLAZBPDYSKCWOQZLITQRGBNRRQUDQZFIGNRZTUDLFUUWBFKLAD	Truncation at C-Terminal Side	57	0.032258	7399.670527	0	4	1.1769	4.60042e-75
BW_20_1_111106004325_cidetd_msdeconv1397.txt	ZZZ_sp|P32057|WCAI_ECOLI Putative colanic acid biosynthesis glycosyl transferase WcaI OS=Escherichia coli (strain K12) GN=wcaI PE=4 SV=1	None	RYCKZEFIBVRPFPWASBYFTVKEIINSGTAVWARLMWFIOLIWENSZMTQRCKSOQSGBMPSGSALUDRTSSSWWQQUCPGZYOR	Truncation at N-Terminal Side	321	0.032520	10686.959366	0	4	0.98045	6.61961e-115
BW_20_1_111106004325_cidetd_msdeconv1399.txt	YYY_sp|P0A828|SMG_ECOLI Protein Smg OS=Escherichia coli (strain K12) GN=smg PE=3 SV=1	None	QVGVTIZFQMEPNHLWGMRYQKCMYULOSEFSVSYPRONSBKQPDCGQUOLYOKODWFMITEEIYMGVZLUPMZSNMFDCUP	Truncation at N-Terminal Side	75	0.040816	10687.591552	0	2	0.75016	3.38028e-111
BW_20_1_111106004325_cidetd_msdeconv1401.txt	ZZZ_sp|P0AB40|BHSA_ECOLI Multiple stress resistance protein BhsA OS=Escherichia coli (strain K12) GN=bhsA PE=1 SV=1	None	YOTVVHGEFMZAAHAIRFGFOHYWBBVNIWSKOPNQILSUZUFNIPOMZQEEFVZBQKVKQCVHCTFATQDOMQTYAEMZHFNYO	No Truncation	-1	0.031250	11140.138161	0	1	0.44288	6.88156e-113
BW_20_1_111106004325_cidetd_msdeconv1403.txt	ZZZ_sp|Q2EEU2|YJHX_ECOLI UPF0386 protein YjhX OS=Escherichia coli (strain K12) GN=yjhX PE=3 SV=1	M_Acetylation	MTHCGDRGMKYNFHWPKNSDYDWAPWFAKHWZANMPFHKVWEQBTDROWIMBPZIKQRBRMUKBOBNEZAYRZUIBIFUVMGSGC	No Truncation	-1	0.032000	10919.713544	0	4	1.0325	1.96351e-115
BW_20_1_111106004325_cidetd_msdeconv1409.txt	ZZZ_sp|P0A8Y1|YJJG_ECOLI Pyrimidine 5'-nucleotidase YjjG OS=Escherichia coli (strain K12) GN=yjjG PE=1 SV=1	None	MLZFTLLCYGQSSYASVGFTWBDKMLZVZDOUIKWGTPVKGGYHNMGYQQOUMUECGIEAAAESHVCLRRHTGIYWZBMCHBLUFAELSCVMIYUNFFPCZZYHFOSARZLAMHGLMGFNBL	Truncation at C-Terminal Side	122	0.027972	14795.791555	0	4	0.89928	3.36995e-166
BW_20_1_111106004325_cidetd_msdeconv1413.txt	ZZZ_sp|P0A790|PAND_ECOLI Aspartate 1-decarboxylase OS=Escherichia coli (strain K12) GN=panD PE=1 SV=1	None	TVOKGMNOPSGMGPSZFMGLRVWZHUTAIAAKMIHKHZYRDCNPQHGBFMSAIVFYTIILE	Truncation at N-Terminal Side	65	0.029703	7267.484408	0	3	1.0894	1.98698e-69
BW_20_1_111106004325_cidetd_msdeconv1415.txt	YYY_sp|P0AC65|NRDH_ECOLI Glutaredoxin-like protein NrdH OS=Escherichia coli (strain K12) GN=nrdH PE=1 SV=1	None	SOWKOLPTBPLALFQBBZYQHBBPKQTBPWAFZHNGUNMZYFPCMSANGPOSSATVHCCQTPIGPRSFTRQRZAFLUPBTQ	No Truncation	-1	0.029412	9793.906396	0	1	0.4467	5.19592e-103
BW_20_1_111106004325_cidetd_msdeconv1417.txt	XXX_sp|P33022|RIHB_ECOLI Pyrimidine-specific ribonucleoside hydrolase RihB OS=Escherichia coli (strain K12) GN=rihB PE=1 SV=1	NME	RIUVKNFMVCNPGNOQHEIQFGFRPAWVDBYIPGTVUVKFANDGOSPCKOPVTLAYGBO	Truncation at C-Terminal Side	59	0.050847	7267.468311	0	3	0.40842	3.83276e-79
BW_20_1_111106004325_cidetd_msdeconv1419.txt	YYY_sp|P0AE74|CITT_ECOLI Citrate/succinate antiporter OS=Escherichia coli (strain K12) GN=citT PE=3 SV=1	None	KRTQNGVAYVCSHMPTWNUOKRSGGRZCSVLDNHDGNIYYQWTTUQSUINDSILHUCLIM	Truncation at C-Terminal Side	60	0.043103	7269.494852	0	5	1.173	1.79167e-79
BW_20_1_111106004325_cidetd_msdeconv1421.txt	XXX_sp|P10906|UGPE_ECOLI sn-glycerol-3-phosphate transport system permease protein UgpE OS=Escherichia coli (strain K12) GN=ugpE PE=3 SV=1	None	AQNWYRBSLQUVFNANLPUVVYTTLGGTAQHIMNTNQRRDZEUDKBITSINMPKPCPVVBZWSCKPQREFGKWOUCMLYVAVSGDTZQIS	Truncation at N-Terminal Side	191	0.033708	10688.709862	0	6	1.0921	9.9568e-124
BW_20_1_111106004325_cidetd_msdeconv1423.txt	YYY_sp|P06710|DPO3X_ECOLI DNA polymerase III subunit tau OS=Escherichia coli (strain K12) GN=dnaX PE=1 SV=1	None	NFKWRQSMONVPEZZYAPGWGDIUQQAVYWILWCTYREYZKPVCKRIEWIGYIEOZADCSWPWAOSHBARR	Truncation at N-Terminal Side	572	0.065217	9198.844753	0	3	0.9507	1.56543e-95
BW_20_1_111106004325_cidetd_msdeconv1425.txt	XXX_sp|P38051|MENF_ECOLI Isochorismate synthase MenF OS=Escherichia coli (strain K12) GN=menF PE=1 SV=4	None	EOVKMOKDZBOKYEOLNNGNFSKCSCSESGBIETPKECMIYLVFGLRKFEAYZQTNHUWBEHZHMCLIRAEY	Truncation at N-Terminal Side	359	0.026667	9195.247288	0	4	1.1814	1.06246e-97
BW_20_1_111106004325_cidetd_msdeconv1427.txt	XXX_sp|P0AGD3|SODF_ECOLI Superoxide dismutase [Fe] OS=Escherichia coli (strain K12) GN=sodB PE=1 SV=2	None	DYHNNCOYZRWULUBPLCDNGOTTOAGGENFLMZWDHUYAEOIEPNNRYBLMPZNLELVMMNKOSFCOGKSKQK	Truncation at N-Terminal Side	119	0.045455	9750.800504	0	2	1.0493	5.04355e-100
BW_20_1_111106004325_cidetd_msdeconv1429.txt	ZZZ_sp|P37188|PTKB_ECOLI PTS system galactitol-specific EIIB component OS=Escherichia coli (strain K12) GN=gatB PE=1 SV=2	None	SNYLAYCDGOWUEMGBRLCZPFFYEMKSUQGNPVMPHDOKSDBTPNVDIVRRMAMMKFMAMVIWUWREFLRIS	Truncation at N-Terminal Side	21	0.032468	9198.496814	0	5	1.0669	2.25039e-97
BW_20_1_111106004325_cidetd_msdeconv1431.txt	ZZZ_sp|P38393|KILR_ECOLI Killing protein KilR OS=Escherichia coli (strain K12) GN=kilR PE=1 SV=1	None	SNHICSDLUOWHOOSGDZNQWTRPIDGDBDOOZPARTRVYVQWUKVMKSOMFPHETSGCYGLZTAAUWTZKBC	No Truncation	-1	0.030928	9462.186724	0	3	0.76947	1.43753e-100
BW_20_1_111106004325_cidetd_msdeconv1433.txt	YYY_sp|P0ADA7|OSMB_ECOLI Osmotically-inducible lipoprotein B OS=Escherichia coli (strain K12) GN=osmB PE=2 SV=1	None	TSYRHOVHCSYTEDQSKDNHZPCVBCQGLROTKFZOLPVDLMCPUTWPKVSWRNVHCIDWIEISDMAYZOPF	No Truncation	-1	0.030075	9171.252718	0	4	1.0035	3.44313e-92
BW_20_1_111106004325_cidetd_msdeconv1439.txt	ZZZ_sp|P0A9D2|GSTA_ECOLI Glutathione S-transferase GstA OS=Escherichia coli (strain K12) GN=gstA PE=1 SV=1	None	SQZHHBHLIQKHHCEQBOBDEZSKAINNOYHFOSQHOUTRAGIEBKKZCRDGHDSAFBPWIUIBCIZCFKSMFSHGTRAIYSFTH	Truncation at C-Terminal Side	85	0.034091	10689.810531	0	3	0.68378	5.08059e-112
BW_20_1_111106004325_cidetd_msdeconv1441.txt	XXX_sp|P0A6A0|UBIB_ECOLI Probable protein kinase UbiB OS=Escherichia coli (strain K12) GN=ubiB PE=1 SV=1	None	MWCEDAFKTNEZVWAAGOQEPLCIENMSDPUQGNDROQFBUTCHNMPGBGGDSNZWRIMURWTORRNLNOHYVBKOYLVYZVV	Truncation at C-Terminal Side	83	0.035398	10687.698749	0	4	1.096	3.09141e-115
BW_20_1_111106004325_cidetd_msdeconv1455.txt	ZZZ_sp|P67729|YFEO_ECOLI Putative ion-transport protein YfeO OS=Escherichia coli (strain K12) GN=yfeO PE=3 SV=1	None	RRNOZDHRHQGNSNHCMKYQGURFPQGISINMWTVMTFERPKIDEUFYPQGNNUHBWWMLHSECFZRSASWGUANWWHPC	Truncation at C-Terminal Side	80	0.042105	10131.646702	0	4	0.97492	3.5498e-108
BW_20_1_111106004325_cidetd_msdeconv1457.txt	XXX_sp|P0A9K1|PHOH_ECOLI Protein PhoH OS=Escherichia coli (strain K12) GN=phoH PE=1 SV=1	None	QWKTNOZUSEYRAVHIYCTNZTRMRSKDLHKUWQLOTUUGQDZNUINAVFSLIYGNGODZBTFYQTGGWMUBPAOSIDK	Truncation at C-Terminal Side	79	0.063380	10131.230543	0	4	1.0326	2.28958e-108
BW_20_1_111106004325_cidetd_msdeconv1459.txt	YYY_sp|P75960|NPD_ECOLI NAD-dependent protein deacylase OS=Escherichia coli (strain K12) GN=cobB PE=1 SV=3	None	BTLETLEMLIAFHFLYFWOFCQQNGATMTWIAPGRDZQBMBTYTANSLICHGYHBLCNWOQUPELCAKEVYWPKOSWIIO	Truncation at N-Terminal Side	199	0.047619	10133.243538	0	3	0.97785	2.50166e-105
BW_20_1_111106004325_cidetd_msdeconv1463.txt	ZZZ_sp|P0A8G9|EX7S_ECOLI Exodeoxyribonuclease 7 small subunit OS=Escherichia coli (strain K12) GN=xseB PE=1 SV=2	None	CGDDYFABYKCDVIMWZRUTTCEZMTKQYRCMMLNYTMDONIAZWNUFCVKSSSZDKROYSLMFEFCUHESZZPACPLUY	No Truncation	-1	0.028986	10153.480197	0	2	0.67793	3.13168e-95
BW_20_1_111106004325_cidetd_msdeconv1465.txt	XXX_sp|P69330|CITD_ECOLI Citrate lyase acyl carrier protein OS=Escherichia coli (strain K12) GN=citD PE=2 SV=1	None	IUFQUKHPYYODVZBDHKYAYODNQUHLVNFFEZRGILDKZPQFVNRRKMKZCFKUFELBRFSPUZKUTZVONSGBRELTBLBSBGWKIVPPRDHNWD	No Truncation	-1	0.027650	12675.577208	0	6	1.1828	2.62355e-132
BW_20_1_111106004325_cidetd_msdeconv1467.txt	XXX_sp|P62395|SECM_ECOLI Secretion monitor OS=Escherichia coli (strain K12) GN=secM PE=1 SV=1	None	KTEQOPNMPDBQKSNVUQPWDPYCEHOVQPLDPDKUVEYCHGPLGLZDQWWHKPDNUPYPNWALYONBNMZTEEOYLEFHNBMNSZUBRHBAWSQWSKZFI	Truncation at N-Terminal Side	69	0.052632	13006.007007	0	5	0.93906	1.90783e-136
BW_20_1_111106004325_cidetd_msdeconv1469.txt	XXX_sp|P0AE95|CSGE_ECOLI Curli production assembly/transport component CsgE OS=Escherichia coli (strain K12) GN=csgE PE=1 SV=1	None	CFMTBRFQSULTBTKGBDAHNWQTHKUAAHCESFEYEZVHSISOIQRFUUYOYYLPRPKHCISKGWISZBLMFAHFFMMD	Truncation at C-Terminal Side	80	0.040404	10134.278667	0	4	0.99439	9.52893e-110
BW_20_1_111106004325_cidetd_msdeconv1473.txt	XXX_sp|P75734|CHIQ_ECOLI Uncharacterized lipoprotein ChiQ OS=Escherichia coli (strain K12) GN=chiQ PE=2 SV=1	None	GPOAACSVUIGQLUDPNCNPCCHBKVDHOYZGOOCAYZTOOZYGBMDGBDBWEOSSPWIIWMNZZLWY	Truncation at N-Terminal Side	40	0.037037	8890.318186	0	3	0.66251	3.75673e-90
BW_20_1_111106004325_cidetd_msdeconv1475.txt	ZZZ_sp|P0A8Q3|FRDD_ECOLI Fumarate reductase subunit D OS=Escherichia coli (strain K12) GN=frdD PE=1 SV=1	NME	AQVGMDRKZATPZUUIYAAOPTFTZPIZNFRBUOEFKWDDHALMSOGTURDONULVZOCRCFHGIIUH	Truncation at C-Terminal Side	68	0.039474	8892.728818	0	3	0.6813	3.15302e-92
BW_20_1_111106004325_cidetd_msdeconv1481.txt	YYY_sp|P76106|HICA_ECOLI Probable mRNA interferase toxin HicA OS=Escherichia coli (strain K12) GN=hicA PE=1 SV=2	None	OPFRPNASZACABLUVDTBTSQVDUQUKPMAGYQMLWYTVACPWRBPRODNVYDOFFP	No Truncation	-1	0.035714	7296.126639	0	4	1.0421	7.10103e-76
BW_20_1_111106004325_cidetd_msdeconv1485.txt	YYY_sp|P0ACQ0|RBSR_ECOLI Ribose operon repressor OS=Escherichia coli (strain K12) GN=rbsR PE=1 SV=2	None	ARHQPNKKKBZMOVDLNRADKBYEVQIMYVUONDHWPEEYNUDNFKDHYAHSYHCIHBOCCBTNKULTUYYQWKGGRBDWOIBLRZNRYIVUWDLVYY	Truncation at C-Terminal Side	98	0.043478	13005.620880	0	2	0.87437	2.98894e-131
BW_20_1_111106004325_cidetd_msdeconv1493.txt	ZZZ_sp|P18032|ARTA_ECOLI Protein ArtA OS=Escherichia coli (strain K12) GN=artA PE=4 SV=1	None	FYNOZTHBBUKKNWKPCIDFKGFQUFWSNZOFVVHHVMBTLGIIUASVGQFPBZPKAVPVNAYKSDUWTTKROPIRDAOOORYYWPYCIANSELCHTNTQWBEK	No Truncation	-1	0.020270	13413.212707	0	3	0.92813	5.96572e-125
BW_20_1_111106004325_cidetd_msdeconv1497.txt	YYY_sp|P39901|YBFI_ECOLI Putative uncharacterized protein YbfI OS=Escherichia coli (strain K12) GN=ybfI PE=5 SV=1	None	QSPBSEYUUMCVCAKYUQUARCDDRBZCGDLAULAPYZMFQQIGRIBKNGSMBVYEVAEIHMRQQ	No Truncation	-1	0.052632	7789.926170	0	2	0.39757	1.10649e-85
BW_20_1_111106004325_cidetd_msdeconv1499.txt	XXX_sp|P75975|CROE_ECOLI Prophage transcriptional regulatory protein OS=Escherichia coli (strain K12) GN=croE PE=4 SV=2	None	TEGTNAGMKRNUHFCSEGTQKNPZDNLKGWGDPGGBKEYGVYVVFKWEWGBWZPLZWQPAPFORFA	No Truncation	-1	0.033898	7809.066933	0	4	1.0177	1.77855e-75
BW_20_1_111106004325_cidetd_msdeconv1501.txt	XXX_sp|P0AFD6|NUOI_ECOLI NADH-quinone oxidoreductase subunit I OS=Escherichia coli (strain K12) GN=nuoI PE=1 SV=1	None	TILVCISFIWYQAFSNPHKHGFWYRVLUYZKLYUZEHNRUULFRPKNLYPTKGBAOFN	Truncation at C-Terminal Side	58	0.056000	7477.865212	0	7	1.3119	2.80302e-77
BW_20_1_111106004325_cidetd_msdeconv1505.txt	ZZZ_sp|P23721|SERC_ECOLI Phosphoserine aminotransferase OS=Escherichia coli (strain K12) GN=serC PE=1 SV=4	None	YICEYUPSYGCNNVGFEKSZVUVIQESYMIYHMVDTOHUQZNVWYVSMYDLZMRNKHMB	Truncation at C-Terminal Side	59	0.036697	7476.016499	0	4	1.1831	4.49423e-78
BW_20_1_111106004325_cidetd_msdeconv1513.txt	YYY_sp|Q47156|YAFN_ECOLI Antitoxin YafN OS=Escherichia coli (strain K12) GN=yafN PE=1 SV=1	None	EAVIOFEISMHOOUITEFITTEWOBFFQPQNZQZIMTFHEUVSFFUTMDGSRIVMWF	Truncation at C-Terminal Side	57	0.044776	7645.873214	0	3	0.55775	1.70386e-71
BW_20_1_111106004325_cidetd_msdeconv1515.txt	ZZZ_sp|P41409|RIHA_ECOLI Pyrimidine-specific ribonucleoside hydrolase RihA OS=Escherichia coli (strain K12) GN=rihA PE=1 SV=2	None	DOWYIYICLYARHYIHNCLUBCUFOESDFCVFTTZOAOLZDRRKVCUTUAQVBOET	Truncation at N-Terminal Side	255	0.029126	7646.240952	0	3	1.0815	2.74678e-73
BW_20_1_111106004325_cidetd_msdeconv1517.txt	XXX_sp|P32695|DUSA_ECOLI tRNA-dihydrouridine(20/20a) synthase OS=Escherichia coli (strain K12) GN=dusA PE=1 SV=4	NME	URSNRUKMYPENMDQGKYOKWZGEADVLGMKSMDMCUITLLOLIMZMIBKLHSEQFMBTSB	Truncation at C-Terminal Side	61	0.050781	7645.799314	0	6	1.372	3.7631e-82
BW_20_1_111106004325_cidetd_msdeconv1521.txt	YYY_sp|P0AEG8|DSRB_ECOLI Protein DsrB OS=Escherichia coli (strain K12) GN=dsrB PE=2 SV=1	None	WKDRDPOHGPKAARADAFRFWLNQWPCMATZLKGRZFNENOCQBCGZRWFUZYTNVNACUTN	No Truncation	-1	0.031250	7766.896701	0	4	1.1902	8.85816e-81
BW_20_1_111106004325_cidetd_msdeconv1527.txt	XXX_sp|P0AG51|RL30_ECOLI 50S ribosomal protein L30 OS=Escherichia coli (strain K12) GN=rpmD PE=1 SV=2	None	UFIAIHTPEUBAQPVRHVNHDVDYAPYMKZHPZYPNGQQQSLABFTZAWPKUMCSNPZD	No Truncation	-1	0.024096	6995.878014	0	2	1.0248	1.56104e-54
BW_20_1_111106004325_cidetd_msdeconv1529.txt	YYY_sp|P17888|PRIA_ECOLI Primosomal protein N' OS=Escherichia coli (strain K12) GN=priA PE=1 SV=2	NME	CNUPWZLGKMHEZECKVUVRERGPLZDZMZUSGHFAFOWCUSETMPZVBCDZFVH	Truncation at C-Terminal Side	55	0.039130	6852.586162	0	4	1.1347	3.90016e-65
BW_20_1_111106004325_cidetd_msdeconv1531.txt	YYY_sp|P64517|YODC_ECOLI Uncharacterized protein YodC OS=Escherichia coli (strain K12) GN=yodC PE=4 SV=1	None	AMVHFQYBDSLYAVOBLSKEIQTUGWYDARTSRKQFVYHRSACILRQEDPSVKZVCPDLH	No Truncation	-1	0.039130	7265.952433	0	4	1.0767	1.1196e-80
BW_20_1_111106004325_cidetd_msdeconv1535.txt	YYY_sp|P0ADK8|YIBL_ECOLI Uncharacterized protein YibL OS=Escherichia coli (strain K12) GN=yibL PE=1 SV=1	None	AGMPBDFMPKFRYGNIOBBGNAQZMWFRLNPDPROPPDQMAYCRSMBWFAGAWBZS	Truncation at N-Terminal Side	64	0.034783	6850.599025	0	4	1.1596	7.52635e-71
BW_20_1_111106004325_cidetd_msdeconv1539.txt	XXX_sp|P68688|GLRX1_ECOLI Glutaredoxin 1 OS=Escherichia coli (strain K12) GN=grxA PE=1 SV=1	None	IFRVVMEBFUASTQENLGSGFLSREEVGHBGNUYQELYAMAGPGLMAPGDIQTIVYVAPREFTMQDPUDUSYVRKCAEYAITBOA	No Truncation	-1	0.037736	9808.709172	0	2	1.0692	1.39461e-104
BW_20_1_111106004325_cidetd_msdeconv1541.txt	YYY_sp|P03007|DPO3E_ECOLI DNA polymerase III subunit epsilon OS=Escherichia coli (strain K12) GN=dnaQ PE=1 SV=1	None	FTPHIYGBGIBWNSESUEAQILDAHISIGADEDNWDZNVUCGBBVSPKKWGHHNLFVCISOAL	Truncation at N-Terminal Side	180	0.032967	7269.666176	0	3	1.1181	1.9067e-71
BW_20_1_111106004325_cidetd_msdeconv1543.txt	ZZZ_sp|P52048|YGGP_ECOLI Uncharacterized protein YggP OS=Escherichia coli (strain K12) GN=yggP PE=4 SV=1	NME	NYNGCITDQZKQQWLISAGVWWYRCPBSSSELSNOVWZWZZUUCKVIDLDDRIPRGSGSM	Truncation at C-Terminal Side	60	0.046512	7268.667976	0	2	0.47347	2.59075e-79
BW_20_1_111106004325_cidetd_msdeconv1545.txt	YYY_sp|P0AGF4|XYLE_ECOLI D-xylose-proton symporter OS=Escherichia coli (strain K12) GN=xylE PE=1 SV=1	None	PDDNGPZRCCZITGGUBZCKBPNPSGKFYNKDEVCQTWYQYLPV	Truncation at C-Terminal Side	44	0.047059	5075.608158	0	4	1.2536	5.77765e-57
BW_20_1_111106004325_cidetd_msdeconv1547.txt	YYY_sp|P64562|YQFE_ECOLI Putative uncharacterized protein YqfE OS=Escherichia coli (strain K12) GN=yqfE PE=5 SV=1	None	WEIGERVURQFQRDLIMTBHFOHVGPVVZUKGWPDLBGTLVOCYKZYYIFCYPVQDEEZTSINYGMGCCHWOEVYE	No Truncation	-1	0.030405	9649.830746	0	4	1.0354	4.69402e-102
BW_20_1_111106004325_cidetd_msdeconv1549.txt	XXX_sp|P0AEQ3|GLNH_ECOLI Glutamine-binding periplasmic protein OS=Escherichia coli (strain K12) GN=glnH PE=1 SV=1	None	DGQZCAEBIWIGOPHECRPMZZIWRQVMUEGQVQBYGOHM	Truncation at N-Terminal Side	208	0.076471	5077.701298	0	6	1.7222	3.27106e-51
BW_20_1_111106004325_cidetd_msdeconv1553.txt	YYY_sp|P0AGF4|XYLE_ECOLI D-xylose-proton symporter OS=Escherichia coli (strain K12) GN=xylE PE=1 SV=1	None	PDDNGPZRCCZITGGUBZCKBPNPSGKFYNKDEVCQTWYQYLPV	Truncation at C-Terminal Side	44	0.058824	5075.608158	0	5	1.1249	5.77765e-57
BW_20_1_111106004325_cidetd_msdeconv1557.txt	ZZZ_sp|P0AFA2|NARX_ECOLI Nitrate/nitrite sensor protein NarX OS=Escherichia coli (strain K12) GN=narX PE=1 SV=1	None	SSEEUCUBCOBKYOAFMNWDAQMFKAKKAMVQIFHOINOYFLFTBTCWDGDTHHF	Truncation at C-Terminal Side	55	0.058824	7270.644811	0	2	0.55049	4.77213e-73
BW_20_1_111106004325_cidetd_msdeconv1559.txt	YYY_sp|P07762|GLGB_ECOLI 14-alpha-glucan branching enzyme GlgB OS=Escherichia coli (strain K12) GN=glgB PE=1 SV=1	None	PZGYKBUBEIIAIDCZUNVQISVLCUGZRYEFOFYHLCLAQFRIVHHWILKNSYQVIGCGKMW	Truncation at C-Terminal Side	63	0.038462	7777.990219	0	5	1.0821	2.76966e-85
BW_20_1_111106004325_cidetd_msdeconv1561.txt	ZZZ_sp|P75718|REND_ECOLI Putative protein RenD OS=Escherichia coli (strain K12) GN=renD PE=5 SV=4	None	ACAHNMYMGZKCZYITNONAURSGWEPHLLBHLPNOVDOMLEAABGPSVASYCASYKEWHO	No Truncation	-1	0.024096	7511.408378	0	2	0.97389	4.27918e-65
BW_20_1_111106004325_cidetd_msdeconv1569.txt	YYY_sp|P0A6A8|ACP_ECOLI Acyl carrier protein OS=Escherichia coli (strain K12) GN=acpP PE=1 SV=2	None	SPOUQTVMTDQFMHMHFKDDODUZTAOFUYFQDNAHVVVSRSATDYPTUSETRFRYCEMVIYVKCKVYPTQVVOEEGV	No Truncation	-1	0.032258	9940.785497	0	2	0.99281	1.82694e-99
BW_20_1_111106004325_cidetd_msdeconv157.txt	XXX_sp|P77365|YAFY_ECOLI Lipoprotein YafY OS=Escherichia coli (strain K12) GN=yafY PE=1 SV=2	None	NWFHRGPFUNMYGTTIFRMKDRHO	Truncation at N-Terminal Side	123	0.022727	3234.465923	0	1	0.77897	9.03847e-29
BW_20_1_111106004325_cidetd_msdeconv1587.txt	XXX_sp|P0ACN4|ALLR_ECOLI HTH-type transcriptional repressor AllR OS=Escherichia coli (strain K12) GN=allR PE=1 SV=1	NME	SZIVNZRAWEMYPGWGPHOOSMOZCGZFWSOTSNNONFZTGGPKFQPGFSQCGBEEKYVBUQRV	Truncation at C-Terminal Side	64	0.044118	8114.196083	0	6	1.0451	1.00894e-84
BW_20_1_111106004325_cidetd_msdeconv1589.txt	YYY_sp|P0AE56|BFD_ECOLI Bacterioferritin-associated ferredoxin OS=Escherichia coli (strain K12) GN=bfd PE=1 SV=1	None	BLADABUHORCDVHOUVUFLIHNIANITYFULWUPNFCVNSWIVNKZGBHUEPTEFNYTFODBN	No Truncation	-1	0.036765	8299.780238	0	5	1.0962	8.92153e-84
BW_20_1_111106004325_cidetd_msdeconv1595.txt	ZZZ_sp|P0DMC7|RCSB_ECOLI Transcriptional regulatory protein RcsB OS=Escherichia coli (strain K12) GN=rcsB PE=1 SV=1	None	FEOVLKOVWOWCRONRGHCEZLRBEQZMRRYLAMSGTBADFPINIWFSMKLTHLWNTONLG	Truncation at N-Terminal Side	155	0.048387	8115.104750	0	3	0.89383	1.58756e-82
BW_20_1_111106004325_cidetd_msdeconv1599.txt	XXX_sp|P08179|PUR3_ECOLI Phosphoribosylglycinamide formyltransferase OS=Escherichia coli (strain K12) GN=purN PE=1 SV=1	None	SYZDCETANWGVTWTZFBYRCYQKCYASZULUYQUURCZQTIVOBGYNGDAYYVQWDBEMVQIOAVILSEVWIVSWQ	Truncation at N-Terminal Side	135	0.090909	9735.497917	0	2	0.87642	9.77226e-102
BW_20_1_111106004325_cidetd_msdeconv1601.txt	XXX_sp|P75826|LYSO_ECOLI Lysine exporter LysO OS=Escherichia coli (strain K12) GN=lysO PE=2 SV=2	None	IPGUTCSGPZNYAVHDDVRYFDMIVTWDNOSQRMRRWLNIFVVKSKLFDWIFYCLSCKCYOSIETILIICDRWRPGAAM	Truncation at C-Terminal Side	79	0.042453	9732.183578	0	4	1.1086	2.77598e-101
BW_20_1_111106004325_cidetd_msdeconv1605.txt	YYY_sp|P0ABR5|HCAE_ECOLI 3-phenylpropionate/cinnamic acid dioxygenase subunit alpha OS=Escherichia coli (strain K12) GN=hcaE PE=1 SV=1	NME_Acetylation	APBHCLUMTRIQSWKMHEKAWTFHLZBBGZHKOYGYYRPUCPSQRRPGRDQCHWVQW	Truncation at C-Terminal Side	57	0.040650	7285.705836	0	5	1.0316	3.85168e-77
BW_20_1_111106004325_cidetd_msdeconv1609.txt	YYY_sp|P0AAV6|YBGS_ECOLI Uncharacterized protein YbgS OS=Escherichia coli (strain K12) GN=ybgS PE=3 SV=1	None	MYLALODUBPLSLEQVZNNNSVNODRKYOPTNKDVYQEDCKWWUWCDCNYEBHQEA	Truncation at C-Terminal Side	56	0.039773	7327.609796	0	3	1.0329	6.06806e-73
BW_20_1_111106004325_cidetd_msdeconv1613.txt	YYY_sp|P0AEG8|DSRB_ECOLI Protein DsrB OS=Escherichia coli (strain K12) GN=dsrB PE=2 SV=1	None	WKDRDPOHGPKAARADAFRFWLNQWPCMATZLKGRZFNENOCQBCGZRWFUZYTNVNACUTN	No Truncation	-1	0.044715	7766.896701	0	5	1.0796	4.64885e-80
BW_20_1_111106004325_cidetd_msdeconv1615.txt	ZZZ_sp|P37624|RBBA_ECOLI Ribosome-associated ATPase OS=Escherichia coli (strain K12) GN=rbbA PE=1 SV=3	None	GSZZVSLCYRUBBQGYWTFSPEEPOPHHPORPSOMSQVKOEVOUQUYUYBTMNY	Truncation at N-Terminal Side	857	0.048780	7330.532252	0	6	1.2512	1.92545e-70
BW_20_1_111106004325_cidetd_msdeconv1617.txt	YYY_sp|P0ADJ3|YHJR_ECOLI Protein YhjR OS=Escherichia coli (strain K12) GN=yhjR PE=2 SV=1	None	KUEAMHZSIUKFLLBDEZIIGQHETYKTUNAOUPDWRTZPMLVSTTGNYFGVTYSHFMKMDB	No Truncation	-1	0.031746	7623.661942	0	2	0.83622	1.36009e-66
BW_20_1_111106004325_cidetd_msdeconv1623.txt	ZZZ_sp|P0A953|FABB_ECOLI 3-oxoacyl-[acyl-carrier-protein] synthase 1 OS=Escherichia coli (strain K12) GN=fabB PE=1 SV=1	None	SESRHQCRGBGIUFTAQTWRFBSGOPMANGIMNOHPNMAZDSTQRBBIKKMRADFWWQGSPS	Truncation at N-Terminal Side	344	0.038462	7459.870158	0	3	0.97524	3.34957e-81
BW_20_1_111106004325_cidetd_msdeconv1625.txt	ZZZ_sp|P18390|YJJA_ECOLI Uncharacterized protein YjjA OS=Escherichia coli (strain K12) GN=yjjA PE=3 SV=3	None	CDKICNMOAPTIUNHMKMAZEMSHCREZRDCHWGFAGKFFYFTHDOEITSTHVDEYNGBR	Truncation at N-Terminal Side	104	0.048000	7459.699298	0	5	1.2724	4.62974e-79
BW_20_1_111106004325_cidetd_msdeconv1627.txt	YYY_sp|P76291|CMOB_ECOLI tRNA U34 carboxymethyltransferase OS=Escherichia coli (strain K12) GN=cmoB PE=1 SV=1	None	IGLIRKCEKPVPHFFNWUGLUQWVVGCGYEOPNIVIGLNONZDBAYWVHZQTBMPIFNETMFVNAIASSNGWSFTTPNRUOUPVOUMVFEMMDIZCNIHNFGVFU	Truncation at C-Terminal Side	105	0.036866	12996.116603	0	8	1.0402	1.63736e-141
BW_20_1_111106004325_cidetd_msdeconv1631.txt	ZZZ_sp|P76053|SMRA_ECOLI Probable DNA endonuclease SmrA OS=Escherichia coli (strain K12) GN=smrA PE=1 SV=1	None	CNLUHDZUTHDLYKQBPHMPIOKYOIVVORRSKYCPBWUQUESKCZNZWFUTDWA	Truncation at N-Terminal Side	132	0.040000	7460.505545	0	5	1.2038	1.42221e-75
BW_20_1_111106004325_cidetd_msdeconv1633.txt	ZZZ_sp|P0ADN0|VIAA_ECOLI Protein ViaA OS=Escherichia coli (strain K12) GN=viaA PE=1 SV=1	None	SWURHUKUHMDAULECQUGVVZELSOEDILILNCKMLKPPESSFVITQDCNOPWGORLGCRODHZMULBEPRYNKUBGNIWUPHSWDSBEVFOMVFKKPCD	Truncation at C-Terminal Side	101	0.041475	12995.877254	0	8	1.2213	3.93554e-137
BW_20_1_111106004325_cidetd_msdeconv1635.txt	XXX_sp|P27434|RODZ_ECOLI Cytoskeleton protein RodZ OS=Escherichia coli (strain K12) GN=rodZ PE=1 SV=2	None	ALCANVYWUZOCYGGSLMIRTGVUGCZLABHKGHUYPUZYRVVYANWQFYIGUUOVGFKSWVCFZRKDREEBENCWOVNTEQOZBAVULZIVRFBIHWTBNZ	Truncation at C-Terminal Side	102	0.032258	12995.438546	0	7	1.1082	2.93478e-138
BW_20_1_111106004325_cidetd_msdeconv1637.txt	XXX_sp|P07018|MCP4_ECOLI Methyl-accepting chemotaxis protein IV OS=Escherichia coli (strain K12) GN=tap PE=1 SV=2	M_Acetylation	MMYHORGZNMMLWZGVIPLFIQPEDPRZSKUHIIUKCAIPZEZOBDOFZRFMPQCDZPUOCPWLZUSMRKAPBHEIBTUNKRNQPUQWBZCWRQFHYVP	Truncation at C-Terminal Side	99	0.032258	12954.023463	0	7	1.0308	4.25903e-134
BW_20_1_111106004325_cidetd_msdeconv1643.txt	XXX_sp|P45420|YHCD_ECOLI Uncharacterized outer membrane usher protein YhcD OS=Escherichia coli (strain K12) GN=yhcD PE=3 SV=1	None	KALTOEKEQPZMOPMYBIPTPTGFHGWTPUWZANRBGDDGHZZIKIFHBDUKOBKMETGVB	Truncation at C-Terminal Side	61	0.050000	7581.922106	0	2	0.79091	6.47954e-80
BW_20_1_111106004325_cidetd_msdeconv1645.txt	YYY_sp|P0AEG8|DSRB_ECOLI Protein DsrB OS=Escherichia coli (strain K12) GN=dsrB PE=2 SV=1	None	WKDRDPOHGPKAARADAFRFWLNQWPCMATZLKGRZFNENOCQBCGZRWFUZYTNVNACUTN	No Truncation	-1	0.022222	7766.896701	0	1	0.40669	2.99913e-73
BW_20_1_111106004325_cidetd_msdeconv1649.txt	YYY_sp|P18310|SSBF_ECOLI Plasmid-derived single-stranded DNA-binding protein OS=Escherichia coli (strain K12) GN=ssbF PE=3 SV=3	None	YPMEIUOFFFZTMWAKDVUGWKHYLYDPUNVWKEONYBYEMIOYVLYCUSFZRW	Truncation at N-Terminal Side	125	0.025862	7583.640892	0	3	1.0611	2.36093e-71
BW_20_1_111106004325_cidetd_msdeconv1659.txt	YYY_sp|P76256|TSAB_ECOLI tRNA threonylcarbamoyladenosine biosynthesis protein TsaB OS=Escherichia coli (strain K12) GN=tsaB PE=1 SV=1	None	STHNFPWPIMLICSDCQMCHANMNBOGVRTSFCRNKBEMHVVHQUGHHFRZWBERHNLATEFOZQCNAGUQSZHNTEHRI	Truncation at N-Terminal Side	151	0.041237	9872.240661	0	4	1.0279	1.70583e-107
BW_20_1_111106004325_cidetd_msdeconv1663.txt	YYY_sp|Q46863|YGIS_ECOLI Probable deoxycholate-binding periplasmic protein YgiS OS=Escherichia coli (strain K12) GN=ygiS PE=1 SV=1	None	KNMFLKFNRCBDTHONSIIOUSKIRUPVORRBROVHLBQRBOFPIHIPKSVMDK	Truncation at N-Terminal Side	481	0.029412	7326.760586	0	3	1.0188	2.61955e-67
BW_20_1_111106004325_cidetd_msdeconv1669.txt	YYY_sp|P0AEG8|DSRB_ECOLI Protein DsrB OS=Escherichia coli (strain K12) GN=dsrB PE=2 SV=1	None	WKDRDPOHGPKAARADAFRFWLNQWPCMATZLKGRZFNENOCQBCGZRWFUZYTNVNACUTN	No Truncation	-1	0.044643	7766.896701	0	4	1.1095	1.85057e-71
BW_20_1_111106004325_cidetd_msdeconv1671.txt	XXX_sp|P0ADA7|OSMB_ECOLI Osmotically-inducible lipoprotein B OS=Escherichia coli (strain K12) GN=osmB PE=2 SV=1	None	TSBRUTKOOZMCCBYRPZQDDFMMWCVHKQHPYFOGHWVCHKECIVUOZTYGQYKYYOTYKGMDNPGWEMGU	No Truncation	-1	0.033333	9659.557659	0	1	0.39593	3.35778e-95
BW_20_1_111106004325_cidetd_msdeconv1677.txt	ZZZ_sp|P76159|LYSQ_ECOLI Probable prophage lysozyme OS=Escherichia coli (strain K12) GN=rrrQ PE=3 SV=1	None	MGLIAPAFFRMGIFDGBMOZKSTDENVRZLGACAKGIDKPIYWGENIQHSLZVSLBMLAMRPMA	Truncation at C-Terminal Side	64	0.032787	7267.078910	0	4	1.0009	7.29867e-85
BW_20_1_111106004325_cidetd_msdeconv1681.txt	ZZZ_sp|P0ACH1|SFSB_ECOLI Sugar fermentation stimulation protein B OS=Escherichia coli (strain K12) GN=sfsB PE=3 SV=1	None	THDAQMPCQGGDNPQVSATGZRKHNBYQSDPVQWLKBWOHINRMQKOBIESQMPWVHQREGPZYCUADVPGCTTWBYNEKYTCPVGWKBRYN	No Truncation	-1	0.036036	11168.510318	0	4	0.96078	1.09324e-112
BW_20_1_111106004325_cidetd_msdeconv1685.txt	XXX_sp|P33342|YEHC_ECOLI Probable fimbrial chaperone YehC OS=Escherichia coli (strain K12) GN=yehC PE=2 SV=1	None	EPYWPNLINKWUDQCVIYGQLEEFYMAWGURFRLRAALTKCLHPHQGZPBSSNFWNANVECHHVERVGEPAQBTGLEGFKGDYRLISIHMH	Truncation at N-Terminal Side	148	0.055556	10815.446311	0	2	0.40412	5.72958e-123
BW_20_1_111106004325_cidetd_msdeconv1687.txt	ZZZ_sp|P08372|PPDC_ECOLI Prepilin peptidase-dependent protein C OS=Escherichia coli (strain K12) GN=ppdC PE=3 SV=1	None	VHDQSHIBRCARRNUTPBLVCRKNHIRKMLCNCOMBBGOMFCGWYHMKTKWYRZGATLPWMRTMQQGHQIRAOETSRYDKNLAIWDONUWFQETRAPUSVTPUPNYW	No Truncation	-1	0.046512	13718.685327	0	2	0.91473	8.07406e-134
BW_20_1_111106004325_cidetd_msdeconv1689.txt	ZZZ_sp|P41443|GSPH_ECOLI Putative type II secretion system protein H OS=Escherichia coli (strain K12) GN=gspH PE=1 SV=1	None	KNQZHKBLUWHCTVEYFFMVBSITUCBDQHNPBLRIPVMTPKOADIEDMWZDLMETPONDDTYYFILCTEPDPNVWTOEMZBOQLUBQOBYBRQDSZOASDGZHI	Truncation at C-Terminal Side	105	0.096774	13529.410744	0	3	0.71821	1.13615e-143
BW_20_1_111106004325_cidetd_msdeconv1693.txt	YYY_sp|P76402|YEGP_ECOLI UPF0339 protein YegP OS=Escherichia coli (strain K12) GN=yegP PE=1 SV=2	NME_Acetylation	HBDHTUCTKEDYVDVSHNPYCOEISIVAVPQZHIMBQADWCGQSMZVTVGILLNUGDGZFQZEYTRKGCDHUZBCOCNVVFVEUEOAKMRHTRLYMWUZWYHQEEKCMD	No Truncation	-1	0.058824	13602.050235	0	4	0.91197	1.75199e-149
BW_20_1_111106004325_cidetd_msdeconv1695.txt	YYY_sp|P76446|RTN_ECOLI Protein Rtn OS=Escherichia coli (strain K12) GN=rtn PE=2 SV=1	None	BSMLUIMNGNYTAGTBPQQNGARGKMCLQYSORCKQZWINLNLLHZVQFIFZRPZBHIDGMWEYNTZMCGOVTROHPGMCIUTAC	Truncation at N-Terminal Side	433	0.033058	10336.636686	0	4	0.9727	5.52191e-116
BW_20_1_111106004325_cidetd_msdeconv1697.txt	XXX_sp|P07654|PSTA_ECOLI Phosphate transport system permease protein PstA OS=Escherichia coli (strain K12) GN=pstA PE=1 SV=1	None	RSTEDUOIRNZCPGSQFCFVBMVEFCAFQNBCUVUAZLVALYEPBNVBGUTIBHHVNSAFGWZKAGBHRFRUWWSAWUIUGVOE	Truncation at C-Terminal Side	84	0.031579	10338.526496	0	3	0.95384	5.86718e-104
BW_20_1_111106004325_cidetd_msdeconv1699.txt	YYY_sp|P75783|YBIO_ECOLI Moderate conductance mechanosensitive channel YbiO OS=Escherichia coli (strain K12) GN=ybiO PE=1 SV=2	None	STMHITPEHOMCWRAGIQPZATWOMRHLZIPBCKCSPZBKVOQVUZERHCMASPIARGNYPZPPTFCVYLVCHGTHBBLGUCCAGDT	Truncation at N-Terminal Side	654	0.034483	10334.074816	0	4	0.97669	2.41265e-117
BW_20_1_111106004325_cidetd_msdeconv1701.txt	XXX_sp|P37353|MENE_ECOLI 2-succinylbenzoate--CoA ligase OS=Escherichia coli (strain K12) GN=menE PE=1 SV=2	None	AVHLWNRQROGFRLAEYPPYWCKUUUBTMAKRNFINITPOEKELALEIRTZCVTKQDUYPGFOUHGTQIMMYBZWPGWKK	Truncation at N-Terminal Side	371	0.032258	10337.633845	0	2	0.57811	6.93028e-109
BW_20_1_111106004325_cidetd_msdeconv1709.txt	YYY_sp|P37751|WBBK_ECOLI Putative glycosyltransferase WbbK OS=Escherichia coli (strain K12) GN=wbbK PE=4 SV=1	None	AWVUITNQTMETAQLRNSSCDTTKBYVMSNNAVLQKQZUHRZYMUFRIFVBUPLNCPOBLOOZQBZYFLTRLNLBHUCZG	Truncation at N-Terminal Side	292	0.032967	10131.340385	0	3	1.013	6.48618e-106
BW_20_1_111106004325_cidetd_msdeconv1713.txt	YYY_sp|P76558|MAO2_ECOLI NADP-dependent malic enzyme OS=Escherichia coli (strain K12) GN=maeB PE=1 SV=1	None	TAQYFVDBMMRAVGUMVDKMYMDWTACPRZIZVAUMFURNWAONVISGSAZLNNROQYZWVBPKKBISSDZDYEQHM	Truncation at C-Terminal Side	77	0.044118	9568.112414	0	6	1.0826	1.47605e-104
BW_20_1_111106004325_cidetd_msdeconv1717.txt	YYY_sp|P76558|MAO2_ECOLI NADP-dependent malic enzyme OS=Escherichia coli (strain K12) GN=maeB PE=1 SV=1	None	TAQYFVDBMMRAVGUMVDKMYMDWTACPRZIZVAUMFURNWAONVISGSAZLNNROQYZWVBPKKBISSDZDYEQHM	Truncation at C-Terminal Side	77	0.040625	9568.112414	0	6	1.171	1.47605e-104
BW_20_1_111106004325_cidetd_msdeconv1721.txt	YYY_sp|P33234|ADIY_ECOLI HTH-type transcriptional regulator AdiY OS=Escherichia coli (strain K12) GN=adiY PE=4 SV=1	None	EWVEPLBZIYHTGNSZMWAUAWQHWVGDBVPFGPGURWZGPSDPNMQEVFTCOTDYVMZORTCPPMPLFDDBUABGNLQ	Truncation at N-Terminal Side	174	0.038462	9567.952824	0	4	1.1287	4.71639e-107
BW_20_1_111106004325_cidetd_msdeconv1725.txt	ZZZ_sp|P0ABS8|HOLE_ECOLI DNA polymerase III subunit theta OS=Escherichia coli (strain K12) GN=holE PE=1 SV=1	None	CEHZHFONGGIETKOANAYGVRRFQOKUIKKOLZCYYPCSMTKRGMIYFNEFGFKDZYPLSDAAIDWFQVRRUCVQ	No Truncation	-1	0.028986	9717.084631	0	2	1.0897	7.91955e-99
BW_20_1_111106004325_cidetd_msdeconv1727.txt	ZZZ_sp|P38393|KILR_ECOLI Killing protein KilR OS=Escherichia coli (strain K12) GN=kilR PE=1 SV=1	None	SNHICSDLUOWHOOSGDZNQWTRPIDGDBDOOZPARTRVYVQWUKVMKSOMFPHETSGCYGLZTAAUWTZKBC	No Truncation	-1	0.031250	9462.186724	0	5	1.9824	1.43753e-100
BW_20_1_111106004325_cidetd_msdeconv1733.txt	ZZZ_sp|P0CF66|INSE1_ECOLI Transposase InsE for insertion sequence IS3A OS=Escherichia coli (strain K12) GN=insE1 PE=3 SV=1	None	HOPUHPDRANLAZUIGZDUDRILFLAKAWEZOAGFWHSFFEFDYOFMKEGOQNNMWFFGNOUIAZVHGMHUU	Truncation at C-Terminal Side	72	0.034375	9567.952468	0	5	2.8677	6.18436e-93
BW_20_1_111106004325_cidetd_msdeconv1741.txt	YYY_sp|P64517|YODC_ECOLI Uncharacterized protein YodC OS=Escherichia coli (strain K12) GN=yodC PE=4 SV=1	None	AMVHFQYBDSLYAVOBLSKEIQTUGWYDARTSRKQFVYHRSACILRQEDPSVKZVCPDLH	No Truncation	-1	0.032787	7265.952433	0	2	0.83123	2.36433e-76
BW_20_1_111106004325_cidetd_msdeconv1745.txt	ZZZ_sp|P0CF30|INSB8_ECOLI Insertion element IS1 8 protein InsB OS=Escherichia coli (strain K12) GN=JW2285 PE=3 SV=1	None	IFFNVMZZOHHAPNPMBYNYONEQEQSYMREIEEFIDZYYVYKDSFPGWZHAYLNLZLHHMTAIAQTDTGCUHBTBY	Truncation at C-Terminal Side	77	0.042857	9698.243148	0	3	0.71338	4.77411e-104
BW_20_1_111106004325_cidetd_msdeconv1749.txt	YYY_sp|P0AAA5|YMCE_ECOLI Uncharacterized protein YmcE OS=Escherichia coli (strain K12) GN=ymcE PE=2 SV=1	None	CZPHUSSCNOAVRQCYESFFRYFNLIULEMZHSIBLSBIGWWICIOEVQZGUIDMOTVRRVPVWGIZIGMWMDCZD	No Truncation	-1	0.039474	9596.694779	0	3	1.0359	1.6405e-102
BW_20_1_111106004325_cidetd_msdeconv1757.txt	YYY_sp|P76106|HICA_ECOLI Probable mRNA interferase toxin HicA OS=Escherichia coli (strain K12) GN=hicA PE=1 SV=2	None	OPFRPNASZACABLUVDTBTSQVDUQUKPMAGYQMLWYTVACPWRBPRODNVYDOFFP	No Truncation	-1	0.033333	7296.126639	0	3	1.0622	7.10103e-76
BW_20_1_111106004325_cidetd_msdeconv1765.txt	XXX_sp|P64459|YNCJ_ECOLI Uncharacterized protein YncJ OS=Escherichia coli (strain K12) GN=yncJ PE=3 SV=1	M_Acetylation	MHVFMNDPWMEWZBTDGHONEMHFBDACKQNWOTWWHUHYNRRBIBSZGFNPBGMBVVVKYPIDVYFKZFGOUZYY	No Truncation	-1	0.027778	10003.269756	0	2	1.0348	1.34404e-96
BW_20_1_111106004325_cidetd_msdeconv1771.txt	XXX_sp|P09053|AVTA_ECOLI Valine--pyruvate aminotransferase OS=Escherichia coli (strain K12) GN=avtA PE=1 SV=3	None	FLUPEUZDVFLHLHCRBEMGLPBWVCEAPRTFZMBEIWBIQUBTBHGWPNSCWNADGARAMMGPGYAOIIAROTTFEIS	Truncation at N-Terminal Side	338	0.047619	9566.108444	0	3	1.0519	7.58954e-105
BW_20_1_111106004325_cidetd_msdeconv1773.txt	ZZZ_sp|P0AEF8|DPPB_ECOLI Dipeptide transport system permease protein DppB OS=Escherichia coli (strain K12) GN=dppB PE=1 SV=1	None	WCLMCWLECWDQIVTFTZFNSLBYLBVOPIDBCGVKRDMNLKTNTIPUOZIADIPWSGEWDIBBDFNDMBZWGPUCUKRCFUUMQBNIRNVWTDPRMHPAFUFBFQEFLUDKRNLMQKUWNMWQZATORLAKGDPOTAAZYCVBDIBSBCCNHLFWHYTKWGSZIFNFVGFEOFWCFGUKCPBCPCIMFIQUZMODSBKMWWBDRHOECUSFNEWHLDPHGHPZZVRDVQFTNEMAESIQMBMAIGPMIEWANTCIO	Truncation at N-Terminal Side	82	0.042105	32450.588758	0	4	0.77956	1.4822e-323
BW_20_1_111106004325_cidetd_msdeconv1777.txt	XXX_sp|P0ACJ5|DECR_ECOLI DNA-binding transcriptional activator DecR OS=Escherichia coli (strain K12) GN=decR PE=1 SV=1	None	OONRQOGZDYBWKAVQCTSWYYTHRERDMBWNNRPUVZEUNEWSQPFNBHQVRI	Truncation at N-Terminal Side	98	0.028986	7327.706826	0	2	0.9138	3.81638e-69
BW_20_1_111106004325_cidetd_msdeconv1787.txt	YYY_sp|P75718|REND_ECOLI Putative protein RenD OS=Escherichia coli (strain K12) GN=renD PE=5 SV=4	None	ZDESICNATDEMWLCFHDFUNSGCRLUFTHTURSWUGGIKSPOUODPLBVWKEAAWDNSWW	No Truncation	-1	0.023256	7741.957170	0	1	0.78611	1.72067e-68
BW_20_1_111106004325_cidetd_msdeconv1789.txt	ZZZ_sp|P64467|CNU_ECOLI OriC-binding nucleoid-associated protein OS=Escherichia coli (strain K12) GN=cnu PE=1 SV=1	None	ZZRYVYSICUZSSHMDZMGCRAHPBBMZAQLIMMVCENLNSYCOACNLDMERQGHOKQRAD	Truncation at N-Terminal Side	10	0.032967	7459.669058	0	3	1.0061	4.69106e-79
BW_20_1_111106004325_cidetd_msdeconv1791.txt	XXX_sp|P75830|MACA_ECOLI Macrolide export protein MacA OS=Escherichia coli (strain K12) GN=macA PE=1 SV=2	None	FBELBOLATGQRAVHGAZYPBYQLEQMMFHRFWLZQZIFKABPIFEYAHNEAVUYOPSCCLZOKEREAEHLYYSVWLBNRGBLGKCNRHGLMEABURWGNYBEHKLWTAGBKQYVQBMBYASWAZENPYFSDUYCWOPIGTGVQKZKAAKFEORZRRGMBBHYWLMRBKIUKRODUDSAUMPSZGPGYUSUSOCKQVSMPMQFODEVTSRPDNBPUGTWUPPESWTUGKFUUQYFMGLEZTRIMKRPCYBTRILTMDTUCUPGICOGPCFQYBOHWSRCIBHTPHMEEEUOHWBDDUFUFQDHWFOHYBFRWNBYCKTKKDBDINFNTEWYDFAGPSQTQOPAQEPLLUTLPPISQAEUETQHMMVIIKLO	No Truncation	-1	0.027211	47171.498235	0	4	0.45156	4.44659e-323
BW_20_1_111106004325_cidetd_msdeconv1793.txt	YYY_sp|P05055|PNP_ECOLI Polyribonucleotide nucleotidyltransferase OS=Escherichia coli (strain K12) GN=pnp PE=1 SV=3	None	PLWPEPBRQEFZEVLLPQKVWLNRLDOBMSYTQZLHPBLLRUSPNEIRFRLQNRBRYCKMQPCGQGKPDLEMUIKKZICZY	Truncation at C-Terminal Side	81	0.047297	10130.868656	0	3	1.0468	4.09145e-102
BW_20_1_111106004325_cidetd_msdeconv1801.txt	ZZZ_sp|P18775|DMSA_ECOLI Dimethyl sulfoxide reductase DmsA OS=Escherichia coli (strain K12) GN=dmsA PE=1 SV=2	None	NMGQVCSBPHQUEUYMHSIQASEWRKAGQFSIRKGDWEOODPTKTUVBDVKG	Truncation at C-Terminal Side	52	0.037383	6406.718224	0	4	1.0222	1.86883e-70
BW_20_1_111106004325_cidetd_msdeconv1805.txt	ZZZ_sp|P0AE37|ASTA_ECOLI Arginine N-succinyltransferase OS=Escherichia coli (strain K12) GN=astA PE=2 SV=1	None	DFRLRWCQDQRZSPCWWSRLLGWGASLTKBEMGERDYCPQBOOAAWIAIO	Truncation at N-Terminal Side	294	0.051402	6407.610920	0	5	1.0536	4.16971e-64
BW_20_1_111106004325_cidetd_msdeconv1809.txt	YYY_sp|P0ACW0|YDAF_ECOLI Uncharacterized protein YdaF OS=Escherichia coli (strain K12) GN=ydaF PE=4 SV=1	None	QHVYVFUDLVNFSNQPQADYUMUUSSRIIFANFRKSLPWSMPEYFQIUTEB	No Truncation	-1	0.051402	6401.982930	0	5	1.1495	1.47695e-65
BW_20_1_111106004325_cidetd_msdeconv1811.txt	ZZZ_sp|P31462|MDTL_ECOLI Multidrug resistance protein MdtL OS=Escherichia coli (strain K12) GN=mdtL PE=1 SV=2	None	ANZHNCNGNIRYRTIBMFMLQDLOIIYZMTZWLEYDDZKSZGVUBHETWWS	Truncation at C-Terminal Side	51	0.037736	6459.338113	0	2	0.40978	3.62207e-69
BW_20_1_111106004325_cidetd_msdeconv1817.txt	ZZZ_sp|P52073|GLCE_ECOLI Glycolate oxidase subunit GlcE OS=Escherichia coli (strain K12) GN=glcE PE=4 SV=1	None	HFAFIWAAFWBPIUSIRFEWAWWAWCVOIGGWPIZSGZPCDTLRHEITRKLG	Truncation at C-Terminal Side	52	0.046729	6408.574563	0	5	1.4506	7.33884e-66
BW_20_1_111106004325_cidetd_msdeconv1821.txt	ZZZ_sp|P69346|YEFM_ECOLI Antitoxin YefM OS=Escherichia coli (strain K12) GN=yefM PE=1 SV=1	None	PEUYOUWNSAGHORFGIOBQAPEBNGBEYVBHPZYIHALCVEERGHMUIOOCGVGCKQNGYOYVDYKGEUGZIZZKDFWUNQD	No Truncation	-1	0.031792	10721.462110	0	5	2.8117	5.38267e-111
BW_20_1_111106004325_cidetd_msdeconv1823.txt	YYY_sp|Q46889|OTNK_ECOLI 3-oxo-tetronate kinase OS=Escherichia coli (strain K12) GN=otnK PE=3 SV=1	NME_Acetylation	DOBMRNGBVHHVMCZNLTNLFKCWRFSDAUCWCAPIGKLWHCTWBVTHMKFMTTNVBOBMEFULMPYVVVRUUVNSSEAZUPH	Truncation at C-Terminal Side	83	0.025862	10338.718040	0	4	2.0854	5.11776e-103
BW_20_1_111106004325_cidetd_msdeconv1825.txt	XXX_sp|P77539|YDJL_ECOLI Uncharacterized zinc-type alcohol dehydrogenase-like protein YdjL OS=Escherichia coli (strain K12) GN=ydjL PE=3 SV=1	None	PURSDUKPHOZSILBTKUTZDMMPNGKHDGUADNMNGKEFPIMCMVHQLUFPTNTABTEFNYAFWCVRYFZBQKTYZIEYKEBF	Truncation at C-Terminal Side	84	0.032710	10380.201205	0	3	1.1187	1.21862e-109
BW_20_1_111106004325_cidetd_msdeconv1827.txt	XXX_sp|P0AB46|YMGD_ECOLI Uncharacterized protein YmgD OS=Escherichia coli (strain K12) GN=ymgD PE=1 SV=2	None	OWRBYKMGYMIMAPMMMWNUKQVDUFLQUZWSIFEUCGAUFRVEEDTVSPBVEKEKHCWSBMHRBUWFDFQVCAVLRNEQS	Truncation at C-Terminal Side	81	0.070000	10379.561448	0	3	0.74936	6.40887e-110
BW_20_1_111106004325_cidetd_msdeconv1829.txt	ZZZ_sp|P0AE72|MAZE_ECOLI Antitoxin MazE OS=Escherichia coli (strain K12) GN=mazE PE=1 SV=1	None	TCEDELWGIWCWVQAVKFWSPYIECOLZCUSZUFWRSNMWUSQAOQSTKNVHSAHOWNKGODWYYDTZTNSTZHCUOCGKZF	No Truncation	-1	0.036364	10777.983462	0	2	0.96419	8.75215e-107
BW_20_1_111106004325_cidetd_msdeconv1831.txt	XXX_sp|P0A6M8|EFG_ECOLI Elongation factor G OS=Escherichia coli (strain K12) GN=fusA PE=1 SV=2	None	DSEYAVOTBRGWSMTWBZKLLHUGRYIKOSNTLZVMKOUCGTWIVRVHGBR	Truncation at N-Terminal Side	653	0.085106	6538.597816	0	4	0.91565	7.59603e-68
BW_20_1_111106004325_cidetd_msdeconv1833.txt	ZZZ_sp|Q46871|YQJH_ECOLI NADPH-dependent ferric-chelate reductase OS=Escherichia coli (strain K12) GN=yqjH PE=1 SV=1	None	QQECTGTTAVZVUGRZRVVGUSOKZWHFZAKVDEBRRHHGODRILAHMAVYVY	Truncation at C-Terminal Side	53	0.035354	6539.560591	0	3	1.0565	9.37154e-62
BW_20_1_111106004325_cidetd_msdeconv1835.txt	XXX_sp|P0AD07|YECF_ECOLI Uncharacterized protein YecF OS=Escherichia coli (strain K12) GN=yecF PE=4 SV=1	None	BISKTODCNKMAERWAIUGPDPGGOLKIDZHHVOOSSYRRDWNESHNOKC	Truncation at C-Terminal Side	50	0.043269	6538.138763	0	4	1.0318	1.83582e-61
BW_20_1_111106004325_cidetd_msdeconv1843.txt	ZZZ_sp|P24230|RECG_ECOLI ATP-dependent DNA helicase RecG OS=Escherichia coli (strain K12) GN=recG PE=1 SV=1	None	QRHSATVOKQVDUQSWHCWYQKSLUIWKNULISUTLQEZHTQQWRLMURNMPFHFCZQHYDUEFQMAMAWMRKPHKWGPSAMNRQHHQPCBOPVABDRBCNYEQSKIDYPNVZMLDESZTSBORPSCUELWBNPMCPEKBRZGVUFZCZSOWCHMDLZCUCCMLMMNARNPDBKLUYWUMRWTGPWURWTMQEVVFVONPMWPRUCMFDBDNSOPKNVZAZOCUZMRUYBFDIQSBNWDWAYFRLNQBZAMUDQUFKSGEANRSSLMZKLBRWSCBRNGOON	Truncation at C-Terminal Side	282	0.030612	36357.722131	0	3	0.57594	4.94066e-324
BW_20_1_111106004325_cidetd_msdeconv1847.txt	ZZZ_sp|P0ADE2|YTFK_ECOLI Uncharacterized protein YtfK OS=Escherichia coli (strain K12) GN=ytfK PE=4 SV=1	NME	ZABHDNMUYARTNGNYEESMSSSPDQFVVLSZPSZZHFNYGPCLWVSLULHQAZN	Truncation at C-Terminal Side	55	0.081395	6407.597761	0	3	0.69121	1.16222e-71
BW_20_1_111106004325_cidetd_msdeconv1849.txt	ZZZ_sp|P02930|TOLC_ECOLI Outer membrane protein TolC OS=Escherichia coli (strain K12) GN=tolC PE=1 SV=3	None	GWLESDPNATEEFVZVAFUTOMHEBMCZGMTKWAWHLLBMFPULDBIVBCPSK	Truncation at N-Terminal Side	440	0.035714	6404.681636	0	3	1.0975	4.51944e-67
BW_20_1_111106004325_cidetd_msdeconv1851.txt	YYY_sp|P0ACW0|YDAF_ECOLI Uncharacterized protein YdaF OS=Escherichia coli (strain K12) GN=ydaF PE=4 SV=1	None	QHVYVFUDLVNFSNQPQADYUMUUSSRIIFANFRKSLPWSMPEYFQIUTEB	No Truncation	-1	0.042056	6401.982930	0	4	1.0163	2.49449e-65
BW_20_1_111106004325_cidetd_msdeconv1857.txt	YYY_sp|P0ABU5|ELBB_ECOLI Glyoxalase ElbB OS=Escherichia coli (strain K12) GN=elbB PE=1 SV=1	None	TWDLGELGINPGYPLQRQUSKZKTMKIDEEYCEBESPEBKOUHILHTIIPAYQRZKZYEKEVLFMUANHTNQDWUWFZHNOQYVIKALTTRWAQITHNGSPENLRLNTPHFMZZUDZROVAIUSHBYA	Truncation at C-Terminal Side	128	0.022388	16025.173188	0	6	0.97795	3.67198e-175
BW_20_1_111106004325_cidetd_msdeconv1861.txt	XXX_sp|P75728|UBIF_ECOLI 2-octaprenyl-3-methyl-6-methoxy-14-benzoquinol hydroxylase OS=Escherichia coli (strain K12) GN=ubiF PE=1 SV=1	None	VSHNPTOFYYFMQRMOBISGAWQINEYDMLCZEIAEUTRCYISVRVQPECEFTAFPICCMLRNTHVILOHHEBOCWCLHAQLZVVMEBIAHGYDMVZOERRWVMKKLHMDUOEVHGRNWTWOQCFILVSFEMFHKRADUGQFGDSSMLAVVISOILKWULIHCVYYULEBLDUFLBZMYAESIBPVEVFEPNNMBCDARYASLRFMWBVTAZKWRQBZHUURCDWKNSDHAUROLZDQTTRIRYMQFGSWNPUTRBHGFZBRSNEHOOCFVWPWAFAIZBGZMSLRWDMCIPEQKGBPILFSNHKDVUQTINFPUEENVCHUNHUDKNSWWBFKKTTWFLYOGROYUPBYQINPYASLUHMVTNBVPENOYRGDDQGFHOGYCPMLYAKGD	No Truncation	-1	0.030120	49797.865738	0	25	0.71196	4.94066e-324
BW_20_1_111106004325_cidetd_msdeconv1863.txt	ZZZ_sp|P0AGM5|SIRB1_ECOLI UPF0162 protein YchA OS=Escherichia coli (strain K12) GN=ychA PE=3 SV=1	None	IEDVHTBCPMQATBLHQDZEFDMAQGKBYYHLZPAANFFCZMRIVECIADESGYOEPCASGWVYVIBEDCQQDIRUMFMVUFSOYUQRCRIRDQDEDDRFBNKIFRHNONIEPTRYHCKCKFCTWSHU	Truncation at N-Terminal Side	141	0.028090	16009.773252	0	7	1.0031	7.11736e-175
BW_20_1_111106004325_cidetd_msdeconv1865.txt	ZZZ_sp|P76520|YFDX_ECOLI Protein YfdX OS=Escherichia coli (strain K12) GN=yfdX PE=1 SV=1	None	DVATBRKUFYAMACCNHBEZKITKBVUUZPVWVYDYDDFKBKNVWSUOOTDVATSDSRNMGYTTGZGDAVZFVCFGNHRYMKIDOHBLELLZTALQMOEBYTLPREVRHHBZGLUPLEIHALDIIAIUKGT	Truncation at N-Terminal Side	80	0.046816	16008.589733	0	12	1.2857	8.68038e-179
BW_20_1_111106004325_cidetd_msdeconv1867.txt	YYY_sp|P27859|TATD_ECOLI 3'-5' ssDNA/RNA exonuclease TatD OS=Escherichia coli (strain K12) GN=tatD PE=1 SV=3	None	FZLFFTFZPTMHQVAZTUSNRACGHSAUWQDAKTHOKKLAAKQQEAQPCWLUAEUYREACETTTCGWNQQTKPATAFVOBKWPWVTWTNWQQBOCVNKTTMMZCTOQKWVVDCHLSRRETKUDHDNRENEDDUTCYPASRHDHGKMNYBETCSBGSZRGVUWZEMODKQTGFIKPDZYLZGAVNGIYONZBGWONKDUVYMKPGYHPGWLRRLEMLLEDVIALKMNHSNAFYNDMQAFFBBZEWCWCAWIDMP	Truncation at N-Terminal Side	7	0.023352	31253.093304	0	8	1.0961	1.4822e-323
BW_20_1_111106004325_cidetd_msdeconv1869.txt	ZZZ_sp|P0A9S1|FUCO_ECOLI Lactaldehyde reductase OS=Escherichia coli (strain K12) GN=fucO PE=1 SV=2	None	CAAFASNNVKRHLAWDNWGYDTHCVIUCDYBLDTPDHSCCMAPBYYYQFFMGQZURQILKEKMYRWHVRSQIAFWZTHHVGESIDRRVVGVDDPTVGTAYLHCAFHGZVQGOYCYDEUUTUMEIPKGGDUERIVUYGDB	Truncation at N-Terminal Side	243	0.028674	16737.844951	0	7	1.2072	7.09689e-170
BW_20_1_111106004325_cidetd_msdeconv1873.txt	YYY_sp|P32711|NRFF_ECOLI Formate-dependent nitrite reductase complex subunit NrfF OS=Escherichia coli (strain K12) GN=nrfF PE=3 SV=1	None	VWTFCUHOKNOBSHQOAZVHILOMMCQOGIZAKRLEEICLEQHUKLFNZOCMRPHYSWEMCRSGUPYZGTLIAZARDRYUTQLZLCAQBNBDSTGDVKKTEMLHNKMSMYZYALBUTCZOIWDAYCC	No Truncation	-1	0.024345	16225.098445	0	6	3.1363	1.60622e-174
BW_20_1_111106004325_cidetd_msdeconv1877.txt	YYY_sp|P21169|DCOR_ECOLI Constitutive ornithine decarboxylase OS=Escherichia coli (strain K12) GN=speC PE=1 SV=2	None	ZRKVQSGLEFFKIKCFFLUBESMIDFVQQCWYAPGAZMRDEFNSCCHDAEZWZFUHGECSBLSDKWAOCIVEOOCLFPKHCARVPYICPGDYHVYYMMHRAUDAWVGDTQENTDBOVIPSLRPEGWUGYK	Truncation at C-Terminal Side	130	0.068966	16063.455977	0	2	0.81172	5.62495e-179
BW_20_1_111106004325_cidetd_msdeconv1879.txt	ZZZ_sp|P0A799|PGK_ECOLI Phosphoglycerate kinase OS=Escherichia coli (strain K12) GN=pgk PE=1 SV=2	None	GROFCLEPZCKKUOQKULNBWMLOFTGOMEZLDIBROYGNWWHDLDPSWKHNCIEINZIAPMARUIYDNQDHRADTASOLGVEOBLLMDPMMIRZUTHCQYUUEEREVNHMTEOSSHGVWDBNBWRDWNBMBOHEBHOLLARHHIDVCEGCZIVKWHQZHRNUMVWPAAKTUIMBEOYRYDACBMSDQMSICWCIVHOOZQFKEUIAABPMQDQNCVDMKLNTZIROZYOGTQQUVOTMGFZSURVTSVYKLBIIYBQVYOKQVZDHFILIIACCYTNTNZTGAKQCTAWSAFRWFPKHSWRHMNYKZMQAQGQELNGAHRPDKUVKTMMAAQGDQEVFAVNEPDGNBDEUDOEDGUUTOIBQBDHZVYFMQTCAIVMVVYUVQAAN	No Truncation	-1	0.013547	49101.451768	0	11	6.4512	4.44659e-323
BW_20_1_111106004325_cidetd_msdeconv1881.txt	YYY_sp|P0ACG4|HOKC_ECOLI Toxic protein HokC OS=Escherichia coli (strain K12) GN=hokC PE=1 SV=1	None	ANSVBHWRWUAYAAZIKCBALUPZBOQPDTHKQDCMDAHHUMKQOOOQYW	No Truncation	-1	0.028169	6692.330324	0	2	0.88472	3.46201e-62
BW_20_1_111106004325_cidetd_msdeconv1887.txt	YYY_sp|P27241|RFAZ_ECOLI Lipopolysaccharide core biosynthesis protein RfaZ OS=Escherichia coli (strain K12) GN=rfaZ PE=4 SV=2	None	SHHOLHQBOVUROAZBOUYFZYDIPMPOBAUOTLAPNSLGVRTAMEQWSPQRZZTSPOFBGBEBICYWNQQNIAIIZZBVUSNKHFLABVLMCLWROZMBVMSBAIGMDDAZEDRSIPZKLIGUADUWTOSHWYAQIBZWWZZWPSRDOROWNRHGRWSQMWFALLVSBBCFUTETGWVVBMWUUDABCTGNFTVWGIHQNHWSFNRWLOZIDBKCGSSTSHLBGYMZPYSSUQSNRTPWVNGLARRSOYIEQQAWTHIEQYYUFIHYSPYVNQSSKBQDEEL	No Truncation	-1	0.018868	35994.845363	0	2	0.64607	2.17883e-321
BW_20_1_111106004325_cidetd_msdeconv1889.txt	ZZZ_sp|P16679|PHNL_ECOLI Alpha-D-ribose 1-methylphosphonate 5-triphosphate synthase subunit PhnL OS=Escherichia coli (strain K12) GN=phnL PE=1 SV=1	None	BNSULPPBLWLQIWAMCQZBIANQDHYCUPYQODNRTIKMRHZBBYUWHYDPOSAANUCDDCUGARAWVRREAPIGUCWFRVHYLONCEKFPTFVVGBDUZFMPAIWHZEYHSOCGEMKVBQQUDKOPZOUTDVNDCWNTFYNUIFHOIUCDDOZZDGSUKKRODUQCRDRANNVOVKRQPLMBOTSZFNDAOWFLSYDIVZRZLPQUVKESUYZHYGYYQCQTIK	No Truncation	-1	0.044776	29508.719750	0	3	0.67232	8.62488e-311
BW_20_1_111106004325_cidetd_msdeconv1897.txt	XXX_sp|P39371|NANM_ECOLI N-acetylneuraminate epimerase OS=Escherichia coli (strain K12) GN=nanM PE=1 SV=2	None	OWOOZVHGLKMFQBRBOYGYTOGDEBRDAKYVVHBNPLLPPEYPRWGKNLEGWPZFNSFPHHGKTOMPYTBMECWYHZDTP	Truncation at N-Terminal Side	287	0.027273	10595.088185	0	3	0.96658	1.79281e-106
BW_20_1_111106004325_cidetd_msdeconv1905.txt	ZZZ_sp|P77245|MURR_ECOLI HTH-type transcriptional regulator MurR OS=Escherichia coli (strain K12) GN=murR PE=1 SV=1	None	LZDZRAGHYCFUMDRRPYRTHLUGQLFAWSYDNOPZKYNAWQESBDPRUBGBHUBLQEPCWHUAHFFDNEWMOGPYMCHAIUHAFSOFGRRTEMHYZOMLBHRHRIEEYBSWWQDUWGCBPY	Truncation at N-Terminal Side	163	0.037037	16008.905566	0	2	0.41018	5.74505e-164
BW_20_1_111106004325_cidetd_msdeconv1911.txt	XXX_sp|P76204|YDIV_ECOLI Putative anti-FlhC(2)FlhD(4) factor YdiV OS=Escherichia coli (strain K12) GN=ydiV PE=1 SV=1	None	EKPDHNLYGBBTNKPWNZGCHUOZFKBSADAFAFMKUNLFCLINRTKRFADIUHZCVEPEQBQBUOEUTHNEVZGLTVDIFCCVYMFDIKHFYTUINQVLTKTNDVSYRIINYZPDIPMUTGYPARMFSNRYBTDPRRRPLTBGOSOEWQMQGDSUWGLPTPYEYEUGQKMADDNORARKRIRIEHWRHNAQGYKUSDIMICFVCPOKPUGWYNARRQUGZICZPKQFGIRULEABH	No Truncation	-1	0.033113	29553.253414	0	5	0.69613	4.94066e-324
BW_20_1_111106004325_cidetd_msdeconv1913.txt	YYY_sp|P36647|PPDD_ECOLI Prepilin peptidase-dependent protein D OS=Escherichia coli (strain K12) GN=ppdD PE=3 SV=2	None	CYDPRVOBEMYNSVPPDKKRGRCZLIQRKGTCHNNHOERZTNHSHPOPNPAZMBUBGTQDSSIIQFMERTMOCQEBCGKUYVQSOSULZSMOBWHWBELKPLFKLMBBBSZDLHUDUKAIHGWWUIDBIDUQNQKDPIGNDFNSFA	No Truncation	-1	0.022624	18339.308306	0	5	0.88413	5.02688e-201
BW_20_1_111106004325_cidetd_msdeconv1917.txt	ZZZ_sp|P30140|THIH_ECOLI 2-iminoacetate synthase OS=Escherichia coli (strain K12) GN=thiH PE=1 SV=3	None	ASQRMZFGTUTOLZLAZIRKAYSDAKSYVQYURKDRUIMNAPZKVBLCPFTYKLTDHHTSUSDKVQQEPGYVSWBRWBLAMVNYFZTKGAOCHOWILWQIDNYVPUKWNVGABLKNVFAVFOWYRKHKEDHRVDKBOEFNNLTOBDSPCYYTIOPBHYFHTKKUFIWBQVSIQHCVYPLWTYVMCVBORISQCCUCZOBLYUNHHWFMIMQOICREHDLPVYNYGUZNUFZNRBTGQWWDFDKSMAMKPKVOWGQANOGQSBORHHKSKEOSTDMWFYPHMZQUWVFMBKMKUZSTKFTOQEQNATGKQCWZKFFULHEVPQGZEUQNUKWSVHWSWGPUEOLE	Truncation at N-Terminal Side	33	0.019417	44633.316723	0	4	0.48503	4.94066e-324
BW_20_1_111106004325_cidetd_msdeconv1919.txt	XXX_sp|P0A9K1|PHOH_ECOLI Protein PhoH OS=Escherichia coli (strain K12) GN=phoH PE=1 SV=1	None	QWKTNOZUSEYRAVHIYCTNZTRMRSKDLHKUWQLOTUUGQDZNUINAVFSLIYGNGODZBTFYQTGGWMUBPAOSIDK	Truncation at C-Terminal Side	79	0.032609	10131.230543	0	3	0.99652	2.28958e-108
BW_20_1_111106004325_cidetd_msdeconv1923.txt	ZZZ_sp|P75876|RLMI_ECOLI Ribosomal RNA large subunit methyltransferase I OS=Escherichia coli (strain K12) GN=rlmI PE=1 SV=2	None	OFIENZPZUTESAZVATKYYCVLWWQONVFMBIFQWIUWABCEDEMKIMAVNRANUFHBMFTEUIVHEPRHCZPUMFTCOZURLGTVEPAFKUKHUPOMBPSSVFHGCKGEYLUCHZCMWKZOUILLVQTLMWWOPFHNODEDPHKGAHHQEMLPQTDSKBMPHPUNSSAYCEFUGYITCGKTYLHRKTFFUKNEUNBVIESCAQYLCRSFDAPHVNEMYKQKTIEOKNOLVUMMVESEQRTTEDUBIEDDSUKQKGHDYKZGQCOYHUAYLKDGSNVEQTRDGPSWPLBLITYYLIWKWPPZUQVVNPSELEEDTOGRFNMSUZQGOKCTCZOVQQVBEEEVVHQUMYGLQZPIQVHIEWYDAITYAVWDBTKNGRTYQCLOCMQDEGCZAUFYY	No Truncation	-1	0.024691	49965.525701	0	2	0.39082	7.11455e-322
BW_20_1_111106004325_cidetd_msdeconv1925.txt	XXX_sp|P0AFG6|ODO2_ECOLI Dihydrolipoyllysine-residue succinyltransferase component of 2-oxoglutarate dehydrogenase complex OS=Escherichia coli (strain K12) GN=sucB PE=1 SV=2	None	ELVTUEVSCUWAPEUVDYICMDCUBGVFSDBNOVDHCEFFGMAPMGUEMGEBVHSZKVOBCQLAKEFALLLZPEIZMYVENTCUQLYYRHNFPROUFZUUTCNBTMHQOARSKRMNCQDUBRURUOEOYKLSMDMHMICVFNVWCZVWQIOULTDHCZARYYCUSKVVBHGNKWBIMYTSRIHBNBZRCSKRNEDVSIFCVUWWBLTYKWPMCRHTUCFWLPBCTOZLDLMLKWWUWBTWAFWSYKQHDAMRPTONATACHIVOFTYWSZKIDTFLDSSBFOKVSQLUIVNCAFBYDIAYOATMLCUPNITOQDOGOHKNERLMGOLZPELCNUMZBWPYQNGFEATSZANLYNESYONLGAPOVSIQCDNCPRC	Truncation at N-Terminal Side	30	0.021368	48014.181785	0	5	0.46157	2.96439e-323
BW_20_1_111106004325_cidetd_msdeconv1927.txt	ZZZ_sp|P64631|YHFU_ECOLI Uncharacterized protein YhfU OS=Escherichia coli (strain K12) GN=yhfU PE=4 SV=2	None	ADMUAWQSGCTKLPFVLMAQICMCFEOFVCQKLBIKMWRUCNNTNNCHLUNRTRMANMSLCITWKGQZUHZBDPQMLRICYILLQQEVFLHVQQIIQZAZIZZNFZORTAYHWTDBO	No Truncation	-1	0.024490	14606.541302	0	6	1.2774	1.33882e-155
BW_20_1_111106004325_cidetd_msdeconv1929.txt	YYY_sp|P0ADU7|YQIB_ECOLI Uncharacterized protein YqiB OS=Escherichia coli (strain K12) GN=yqiB PE=4 SV=1	None	OAQPDILZRTSKBLABIVQSPYMRZMFQFOKRPACBHDIYLDCWMORMMNNHQHUOKFQCKEYDZHCTZPANGHICFNPRAUHVKNUUTHWVKCTDOYLHGYOVAUCLACVFEK	Truncation at N-Terminal Side	26	0.024490	14658.970580	0	6	1.4807	5.67635e-157
BW_20_1_111106004325_cidetd_msdeconv1931.txt	ZZZ_sp|P76004|YCGM_ECOLI Uncharacterized protein YcgM OS=Escherichia coli (strain K12) GN=ycgM PE=1 SV=1	None	NRKKCIGRNGDOHODSELNMTKLEOFMEKUBCWEYSCZEYDFTBRHOOELPBPKAHDMKWPSLZDBAQVBDBEGKOZKYKHHAAQCPEGSZWZLDCLZTQBAZUWWQRAGNTODA	Truncation at C-Terminal Side	115	0.021858	14662.606006	0	4	1.4509	4.62111e-156
BW_20_1_111106004325_cidetd_msdeconv1935.txt	XXX_sp|P33012|SBMC_ECOLI DNA gyrase inhibitor OS=Escherichia coli (strain K12) GN=sbmC PE=1 SV=1	None	MIIGODRCFMBBOOGVHOCPVAAODRLVUQHEGBQKSGVGBEZFBDRENLOSGYLLVSSQDVCMRCFYHPLKFDNYIFWPZULGIMTZSORPUFCRFAPHCNFFBKCVSRDFZTZR	Truncation at N-Terminal Side	41	0.029851	14663.209029	0	4	1.0493	9.34206e-156
BW_20_1_111106004325_cidetd_msdeconv1937.txt	ZZZ_sp|P45756|GSPA_ECOLI Putative general secretion pathway protein A OS=Escherichia coli (strain K12) GN=gspA PE=2 SV=1	None	FKFLQHHQOIYNNDAZCNIKZFNAATUCYAKUZDRDKFFTTMNARLANNSKTROMBUBGTEGOROBDLLZTMWPFCLBPRBTVUOPSOEWTZGPDTPSMHWQZERVLMTWVNQBE	Truncation at N-Terminal Side	374	0.091549	14660.556977	0	5	1.0901	4.78801e-158
BW_20_1_111106004325_cidetd_msdeconv1939.txt	ZZZ_sp|P0AC26|NIRC_ECOLI Nitrite transporter NirC OS=Escherichia coli (strain K12) GN=nirC PE=1 SV=1	NME	GFGECSHPLDAGHOOVZZRAUCPDEUDHRAKIKAOQUGRYSVLUYFMZITPHDQSZTNHZETUZQIMKBCGGLGQBKLDZDDMCUHODLUSBAWQOACURYDYOFPWECYLETDWVVOOLUUUSMUQRMRDIYFBKFSNLUIESINIFMGZAKVFQHUHMWDNOHPAOVDBFLTQGEKWFMHHATCTROGLTEVGIGTCPZQHVFOEFOEEHNUHKUWTZPLUVMTRYSYMGOCRNFGAQRGPPESMTRRFHOPGITVNDBHBCYEV	No Truncation	-1	0.019802	34271.815771	0	2	0.69794	1.42785e-321
BW_20_1_111106004325_cidetd_msdeconv1941.txt	ZZZ_sp|P76004|YCGM_ECOLI Uncharacterized protein YcgM OS=Escherichia coli (strain K12) GN=ycgM PE=1 SV=1	None	NRKKCIGRNGDOHODSELNMTKLEOFMEKUBCWEYSCZEYDFTBRHOOELPBPKAHDMKWPSLZDBAQVBDBEGKOZKYKHHAAQCPEGSZWZLDCLZTQBAZUWWQRAGNTODA	Truncation at C-Terminal Side	115	0.067797	14662.606006	0	4	0.95494	4.62111e-156
BW_20_1_111106004325_cidetd_msdeconv1943.txt	ZZZ_sp|P06974|FLIM_ECOLI Flagellar motor switch protein FliM OS=Escherichia coli (strain K12) GN=fliM PE=1 SV=1	None	LETOYEOABRWSRHRRCCHAHAPIRNBBEGYMAYIWPBVBVOHPQRPTWHAOVUNPCSOKWZOUQGWTBKZKHMUDDFWUEDYQVMOOMSEIIKYAW	Truncation at N-Terminal Side	237	0.060606	13202.931877	0	2	0.93315	2.76623e-132
BW_20_1_111106004325_cidetd_msdeconv1945.txt	XXX_sp|P0AG00|WZZE_ECOLI ECA polysaccharide chain length modulation protein OS=Escherichia coli (strain K12) GN=wzzE PE=1 SV=2	None	VKVOAYRZITMHUTROFEGSDSNZNSMWIQGGRVAKLAWCTHBWAHPMTSUVGTNIPDCVTUWTRSCANYQZZGGNZRRLCAPIUVNFSPSGFFQLVQNNGBZTZEGEUBDZ	Truncation at C-Terminal Side	112	0.041237	13200.092880	0	4	1.2659	1.12016e-152
BW_20_1_111106004325_cidetd_msdeconv1949.txt	XXX_sp|P0AB96|ARSC_ECOLI Arsenate reductase OS=Escherichia coli (strain K12) GN=arsC PE=3 SV=1	NME	ZEYKLIDUEUKLNLAQGPIOTOHMYWWZTAZLNCTSOSRPBKKRKOPLVOUHVFCCDUZETACEYOAWYMLPFRZDQQQZKGLCITHSQVNKPPNSKCIUWI	Truncation at C-Terminal Side	102	0.036290	13200.507280	0	4	1.0408	5.38799e-140
BW_20_1_111106004325_cidetd_msdeconv1951.txt	XXX_sp|P15286|FLK_ECOLI Flagellar regulator flk OS=Escherichia coli (strain K12) GN=flk PE=3 SV=2	None	UYRCAYYQIFTVPHOBEINMAODWCRGMTVILMVVUHETDPQZMKCCUZSRMPZHSECCNSSRIBHOCTNRMTMEVNWFLOYBVKHTPGBQVBNRPGLCBMH	Truncation at N-Terminal Side	229	0.056338	12762.992314	0	11	1.1007	1.56203e-139
BW_20_1_111106004325_cidetd_msdeconv1953.txt	YYY_sp|P0AAC8|ISCA_ECOLI Iron-binding protein IscA OS=Escherichia coli (strain K12) GN=iscA PE=1 SV=1	None	ASDCUARGIVHGNDWYMSQBYMROLGQFNCFPYNLAACDMNLZACCOCFUGKZTVNHNRWATVSKTRUWICQGAIDGLMFZQLSWWDZGZZDDHKYLZBQNWVPFFE	No Truncation	-1	0.044601	13009.017174	0	8	1.1073	3.95916e-135
BW_20_1_111106004325_cidetd_msdeconv1955.txt	YYY_sp|P0CF72|INSE7_ECOLI Transposase InsE for insertion sequence IS3fB OS=Escherichia coli (strain K12) GN=insE7 PE=3 SV=1	None	OKALYSUOUHEERWNRIODGWEOCSOYOWYBSKCBWCFIIUIVSUSTPHWIGNDYIVVZUDAVSACMIQNGUIQUDOFUTDYIENDSZIZSEUHLHBHB	No Truncation	-1	0.030516	13185.727717	0	6	1.4476	2.25314e-132
BW_20_1_111106004325_cidetd_msdeconv1957.txt	XXX_sp|P15286|FLK_ECOLI Flagellar regulator flk OS=Escherichia coli (strain K12) GN=flk PE=3 SV=2	None	UYRCAYYQIFTVPHOBEINMAODWCRGMTVILMVVUHETDPQZMKCCUZSRMPZHSECCNSSRIBHOCTNRMTMEVNWFLOYBVKHTPGBQVBNRPGLCBMH	Truncation at N-Terminal Side	229	0.044601	12762.992314	0	9	0.99725	1.56203e-139
BW_20_1_111106004325_cidetd_msdeconv1959.txt	YYY_sp|P0AAC8|ISCA_ECOLI Iron-binding protein IscA OS=Escherichia coli (strain K12) GN=iscA PE=1 SV=1	None	ASDCUARGIVHGNDWYMSQBYMROLGQFNCFPYNLAACDMNLZACCOCFUGKZTVNHNRWATVSKTRUWICQGAIDGLMFZQLSWWDZGZZDDHKYLZBQNWVPFFE	No Truncation	-1	0.035211	13009.017174	0	7	1.1024	6.70565e-146
BW_20_1_111106004325_cidetd_msdeconv1963.txt	ZZZ_sp|P31550|THIB_ECOLI Thiamine-binding periplasmic protein OS=Escherichia coli (strain K12) GN=thiB PE=1 SV=2	None	PAGYTWQLACATDTVEDKQESBLSILUMTNTQVPAVOVSQKROZNWTCUAQOWTVVPQIVLGNYGCWEZAIESLHQIBWQRBPZRMATITNQZRSGHQBYPCGOMN	Truncation at C-Terminal Side	106	0.030556	12761.935401	0	5	1.1106	3.12516e-139
BW_20_1_111106004325_cidetd_msdeconv1969.txt	XXX_sp|P76016|DHAR_ECOLI PTS-dependent dihydroxyacetone kinase operon regulatory protein OS=Escherichia coli (strain K12) GN=dhaR PE=1 SV=2	None	TRMIVSZEBFSAQSKLVTHOGPLDLYDHTMFPNHBFMSSMKTUBTRHMZKMZNUHEFEOSZEEQTPRCIEIOWKFEPUCTRTKESKNLDLDEHOBRGSFFC	Truncation at N-Terminal Side	538	0.036232	12763.674214	0	7	1.0869	1.67321e-135
BW_20_1_111106004325_cidetd_msdeconv1975.txt	XXX_sp|P15286|FLK_ECOLI Flagellar regulator flk OS=Escherichia coli (strain K12) GN=flk PE=3 SV=2	None	UYRCAYYQIFTVPHOBEINMAODWCRGMTVILMVVUHETDPQZMKCCUZSRMPZHSECCNSSRIBHOCTNRMTMEVNWFLOYBVKHTPGBQVBNRPGLCBMH	Truncation at N-Terminal Side	229	0.051643	12762.992314	0	11	1.1638	1.56203e-139
BW_20_1_111106004325_cidetd_msdeconv1981.txt	ZZZ_sp|P0AF61|GHOS_ECOLI Endoribonuclease antitoxin GhoS OS=Escherichia coli (strain K12) GN=ghoS PE=1 SV=1	None	VZIFGTPBZFSLWKAKGGUECWLEZTBNAAPPZHNQYFGBOVENIBQHZHHPGURKOKFLCWUOQFDPEHUFYMEIUKRYOEWWVCKHTSFNSPZZAL	No Truncation	-1	0.028777	12567.952490	0	4	0.96019	1.00023e-133
BW_20_1_111106004325_cidetd_msdeconv1985.txt	XXX_sp|P67603|YQFB_ECOLI UPF0267 protein YqfB OS=Escherichia coli (strain K12) GN=yqfB PE=1 SV=1	None	GNDVDNDVIZGIVTQDQZVLFWPBCOTTGLOUIGHPFTAWRVCQKELKWNYGKAIDORUVPQIFPSEBRTBTQOERGLGITRNGYGNLGMFFYHTIACTODPB	No Truncation	-1	0.041667	12512.984546	0	3	0.94347	1.77969e-138
BW_20_1_111106004325_cidetd_msdeconv1993.txt	XXX_sp|P02925|RBSB_ECOLI Ribose import binding protein RbsB OS=Escherichia coli (strain K12) GN=rbsB PE=1 SV=1	None	IGPWLQNGOPYIICTQENOCZSDEHTNFDWFKUSPVVMMRTADRHLQAMKNRTBWPSDPUUBHDAFLAVBPCLNVBOGWEBN	Truncation at N-Terminal Side	214	0.023669	10099.382019	0	4	1.0018	1.97733e-104
BW_20_1_111106004325_cidetd_msdeconv1997.txt	YYY_sp|P22787|YIFB_ECOLI Uncharacterized protein YifB OS=Escherichia coli (strain K12) GN=yifB PE=3 SV=2	None	MWOAKOAWPRKDLIDECOHZDBFEYNWINKGQPSUTSBRFKFPSLOIQIHKSKUAUSWTPUZPMRZIKNIVBIOBWGKTCALTDFTVINM	Truncation at N-Terminal Side	416	0.038860	11557.901462	0	7	1.1405	5.19529e-123
BW_20_1_111106004325_cidetd_msdeconv1999.txt	XXX_sp|P76938|EPMC_ECOLI Elongation factor P hydroxylase OS=Escherichia coli (strain K12) GN=epmC PE=1 SV=2	None	FAYQHDAEEWUHLAKCSBBGBVTKBVDPPTFTERBVTEVMHQUPSVFFFBAUDSEBUYVFHVAKRKRDAVISECNVMRQCNFRZPBAQLITRHRNQRZGOSAFBDQFDQTEMDETKEYEIVWCURZLDVOVLSCHDTFKYKNUFSVFYSGCVMPIADRFHIWLREKVFPFZTMBWTPKZSWR	No Truncation	-1	0.029650	22363.410823	0	11	0.87273	2.26649e-246
BW_20_1_111106004325_cidetd_msdeconv2001.txt	ZZZ_sp|P16684|PHNF_ECOLI Probable transcriptional regulator PhnF OS=Escherichia coli (strain K12) GN=phnF PE=1 SV=1	None	AVQAAEMZTGOVVRDBGGCHAMZZZVWIGFEODHLPEZPRBKWCQODTBNCRADKVHDVVGBPOEBQBMZVGLBLSILVBNODOAYVIHNNTZO	Truncation at C-Terminal Side	94	0.045872	11556.057070	0	4	1.0617	1.72631e-122
BW_20_1_111106004325_cidetd_msdeconv2003.txt	ZZZ_sp|P77503|YCJS_ECOLI Uncharacterized oxidoreductase YcjS OS=Escherichia coli (strain K12) GN=ycjS PE=3 SV=1	None	AYFWLGLQOEFVGIPSQFOOTGVPDKVDSSGTWFWBMVKZLGQAEFNSAIWGCWUQDMKKRCVMLQCKSTKOBSLONTBLBHEOZACCPREMQRRYCPRIWSFRVKBQGNKZVIVIFBDLYLLBUVAQHKQZUSGGQDTZEBIPNKZQDKSVTYFUSMPLTWIYAZNVZNBRO	Truncation at N-Terminal Side	178	0.041667	21422.585682	0	3	0.82196	2.93027e-230
BW_20_1_111106004325_cidetd_msdeconv2005.txt	ZZZ_sp|P76034|YCIT_ECOLI Uncharacterized HTH-type transcriptional regulator YciT OS=Escherichia coli (strain K12) GN=yciT PE=4 SV=1	None	EOULRHMDOCSVYIEHQASWSBTLGCZNBPMIKNCILSQFEBVKOMGSAWYTSIWRQUASDOKGBMYRFGEYUPGLSTYW	Truncation at C-Terminal Side	80	0.042553	10098.911394	0	2	0.88353	2.47999e-110
BW_20_1_111106004325_cidetd_msdeconv2007.txt	ZZZ_sp|P75797|GSIB_ECOLI Glutathione-binding protein GsiB OS=Escherichia coli (strain K12) GN=gsiB PE=1 SV=1	None	ORFWQEFAENRCIGBUBTNKUVBBOBHYHTGUHNUQVHRHMAVNDZPOVUULIIRKGMYMPCLHTNELBSLETCWETKNNLZLNBCCWRTTQIMTSCNISCYRSWQMDPULWBQMHYLIWVDVYBQEBORMBQVWHRNABVZKGOYWNGCAFGAUKEMFPFZLGSKVTNKHVVIQVE	Truncation at C-Terminal Side	177	0.024259	22243.601904	0	9	1.025	3.41047e-243
BW_20_1_111106004325_cidetd_msdeconv2009.txt	ZZZ_sp|P52643|LDHD_ECOLI D-lactate dehydrogenase OS=Escherichia coli (strain K12) GN=ldhA PE=1 SV=1	None	NOQZHRAGQNLMLNSSLMMSIEOFBZDNWAYQUEYQRPYWFOZISUWEBMLKEHZUTMHCQKOSQHQIFPMUYISWZUINDIKPQCCCUPOOBAULMMBVMMGEQZQZDDZSIOOEMZZKRMYMCRQOEGMBVZWWGSOBPMBSPUMUMLHLYWPAGKALEDWFFWU	Truncation at N-Terminal Side	162	0.032787	22241.110625	0	12	0.89884	3.66892e-225
BW_20_1_111106004325_cidetd_msdeconv2011.txt	YYY_sp|P39380|KPTA_ECOLI RNA 2'-phosphotransferase OS=Escherichia coli (strain K12) GN=kptA PE=3 SV=2	None	KBBKYFTMMEIPPPIYCSDMDURRSZLQPBFTNGBUGQVPZHGPTZIKAHGCZDIFUERNICRHDGVYRTSPIUDSBMTHGVSQANTIZLQAMEDEOGRRVRALRGVOBOUWZKFMPQDHKZEUADBEKUETFIMUOCFGMZEQZIZZGFTCPDHRQNKOMVZSBLULEIKYLZKANYBBZGHT	No Truncation	-1	0.021563	22583.661327	0	8	0.99261	9.84262e-243
BW_20_1_111106004325_cidetd_msdeconv2013.txt	ZZZ_sp|P0A7D4|PURA_ECOLI Adenylosuccinate synthetase OS=Escherichia coli (strain K12) GN=purA PE=1 SV=2	None	QEMQBODALPVNZBQSZCHUYSOAULYUYTVZLAEWEPVFBOTTHHRGUQPOKNCYUBBKNQGPUUQKLGWGHCAEFUNERFPPBLVLFQBDALVPPRWBFLEQKONPEHAYRHHBTNHKLWGHQTWARSCFOINCIPRLOMAGHYGTQMIAPBFMUCQOWZALKKOOZTGFZ	Truncation at C-Terminal Side	173	0.029650	22245.773422	0	11	0.8879	1.5829e-236
BW_20_1_111106004325_cidetd_msdeconv2015.txt	XXX_sp|P20083|PARE_ECOLI DNA topoisomerase 4 subunit B OS=Escherichia coli (strain K12) GN=parE PE=1 SV=3	None	WYQOTNNCNYSILHKSFGAZQQIBZFOIHMOTUIEUWORTPFQAQZEQZIBCZPHFTGCVNNYYKWEAOYQLMTBSIBCUWQNOYSIANKGFMCBOAQRCPSUBRWCEVTETWSTMAOTRKFBQQVFQTUGZSRANUHABSDIQZILIULZTCGUYUQZBUHOLQGIARHHCEMQBYFYOQKAKTZIODAAPCOWUISQKUIELCLCVIGTZAEOZGEHATAMUIZDGSTBSWGBMSAUFVWHLBAZWYEHADSEFWMUWEQCOKILEMUHLZYKOQDWTQTPWIIBEUIFNQQDPHGENMPIKRRQNRWYEKOSPFMZSLWIWMIPAZYGAPEHWKPYK	Truncation at N-Terminal Side	290	0.027473	43670.269306	0	20	0.66405	4.94066e-324
BW_20_1_111106004325_cidetd_msdeconv2017.txt	XXX_sp|P13458|SBCC_ECOLI Nuclease SbcCD subunit C OS=Escherichia coli (strain K12) GN=sbcC PE=1 SV=1	NME_Acetylation	IWKLZRFZLAOYHYZIVENSDMUCMTEPWISDIYTHKIFBGPDPLCCTNYMWCGVSRIAASGRZUMRFEKSOILMQAKKKUZFMLDTSLMUPTTYIZCHUVIEIHRHVZEZOYOVMPUSTUQFOVVAYWWAINCQDYZNUHFAFZCRALSIHLISPTABHISRMVPTFKCLKKBIIUSEBLFNGYGDOALLIPVBGQFCUQVSWOBCHIGFLQKLNVHSIZRWKWRGOSIMSSVCKPDCEOGQRROGMFHHMBRNVEMWAAYTCTULGRUYBPUPPHFLLVESLOHAZWPOMVDCBLCFKIIRIAKNURDLRTADYCWAKOLNOOEDUUNDTYAFKBVGUGYYVKHHWRPAWKVKDIATDLSPKWMYASGOSIBORWVOHCZTLFMR	Truncation at C-Terminal Side	387	0.024420	49052.383276	0	20	0.65338	4.94066e-324
BW_20_1_111106004325_cidetd_msdeconv2021.txt	YYY_sp|P77425|ALLC_ECOLI Allantoate amidohydrolase OS=Escherichia coli (strain K12) GN=allC PE=1 SV=1	None	HCIOYVWLTKUMBKIQMODSRRUUGUCZAMCOQKKLWGKCHUCWGPRFRNRLBMZOATOFUPZEBOUIAUDYZLFUYMKGMGBAFWDKZKQDTWFQVQVWFBUNHHHNIZLIOGPAUQSLQAVUZNUHWODQGMKGOHLUEYKGPMYEFKFPDOGGCFCLWWLMYZM	Truncation at N-Terminal Side	244	0.025676	22246.622697	0	9	0.91279	1.48139e-226
BW_20_1_111106004325_cidetd_msdeconv2023.txt	YYY_sp|P0A6W9|GSH1_ECOLI Glutamate--cysteine ligase OS=Escherichia coli (strain K12) GN=gshA PE=1 SV=1	NME	TVUYLMQDLUTTLFNLTPZGFQPDVYZESOVKVYFSGUPHCISBWLYQEBRQHETIRDSDRGTTQQAPDHITUGMKTNUHPOIBUHIYHKAE	Truncation at C-Terminal Side	92	0.036842	11353.289043	0	7	1.0261	4.4293e-125
BW_20_1_111106004325_cidetd_msdeconv2025.txt	YYY_sp|P0A6W9|GSH1_ECOLI Glutamate--cysteine ligase OS=Escherichia coli (strain K12) GN=gshA PE=1 SV=1	NME	TVUYLMQDLUTTLFNLTPZGFQPDVYZESOVKVYFSGUPHCISBWLYQEBRQHETIRDSDRGTTQQAPDHITUGMKTNUHPOIBUHIYHKAE	Truncation at C-Terminal Side	92	0.050000	11353.289043	0	9	1.0332	4.4293e-125
BW_20_1_111106004325_cidetd_msdeconv2031.txt	YYY_sp|P0ACX3|YDHR_ECOLI Putative monooxygenase YdhR OS=Escherichia coli (strain K12) GN=ydhR PE=1 SV=1	None	WMKGQOZZEBUNLRKWAINKKDKKEHQKGFPHBAFUQIILQZFKNDZGAWHTNQUQZAEGVQVQIHYKZMUOQUSONGWEEFMFMSTDWBQLKRUKIIPII	No Truncation	-1	0.027778	12957.301658	0	6	1.0308	2.12427e-133
BW_20_1_111106004325_cidetd_msdeconv2033.txt	XXX_sp|P0AAB6|GALF_ECOLI UTP--glucose-1-phosphate uridylyltransferase OS=Escherichia coli (strain K12) GN=galF PE=1 SV=1	M_Acetylation	MYPBCRUHZNUCLZDTKLYDSHUAVQFNISSGBOHOMTDDKDZIMHSWOQTZLYHINDINGVLUHPWIHQWEPGAKGQYATUVZIKDQPVTRUPULVDZDUYP	Truncation at C-Terminal Side	103	0.027778	12916.226374	0	6	1.0342	7.5826e-140
BW_20_1_111106004325_cidetd_msdeconv2035.txt	ZZZ_sp|P0A7R5|RS10_ECOLI 30S ribosomal protein S10 OS=Escherichia coli (strain K12) GN=rpsJ PE=1 SV=1	None	CVOKDBWMLHKKIDFDOEKEWMPLNUCTQHNWUIUGTTKMPSBHFMQYKEPAALOFHBKBSAHRBSYOKAPIZKNHZOIKMAEWFCEVTSEGGGYAVKYGLFE	No Truncation	-1	0.029954	13014.474559	0	6	1.0461	4.2564e-140
BW_20_1_111106004325_cidetd_msdeconv2037.txt	XXX_sp|P0ADF6|EDD_ECOLI Phosphogluconate dehydratase OS=Escherichia coli (strain K12) GN=edd PE=1 SV=1	None	CTINRFNIGCGOZVAGTQGSRSZLGTDKQGSPLLHBKWIMDUWDONWWNWKPLPUZSPQTOADPRBMQORMLCMILVAIHGITVWPDLCQFFGHLDPYUQHZKKDS	Truncation at C-Terminal Side	106	0.032558	12958.011304	0	7	1.171	1.23108e-143
BW_20_1_111106004325_cidetd_msdeconv2039.txt	XXX_sp|P63746|EUTS_ECOLI Ethanolamine utilization protein EutS OS=Escherichia coli (strain K12) GN=eutS PE=1 SV=1	None	NBCCNBVIHQNHSTMCPRSLELLPYGRGRADPBMZDTWZFASGMNCNGRDZWCNSZKBZSTMAAUFDZEEHNSHVBAGYIGSDINHGENHNBLTUSIBFQNFHBMQBBCUM	No Truncation	-1	0.023148	12823.027884	0	5	1.2819	5.15913e-139
BW_20_1_111106004325_cidetd_msdeconv2041.txt	ZZZ_sp|P0A8P6|XERC_ECOLI Tyrosine recombinase XerC OS=Escherichia coli (strain K12) GN=xerC PE=1 SV=1	None	EOOKHWIGYAQQFBQKINVWPBTOSWKQPSGBWBOCSDNAIZCNZDBDUHCYQDEZCEZSQOWCOAALLZDKBENSUYTPKAZHRMHECGVPCYEQNLWEM	Truncation at N-Terminal Side	197	0.032258	12962.571391	0	6	1.1498	3.40761e-137
BW_20_1_111106004325_cidetd_msdeconv2043.txt	XXX_sp|P11290|YIBD_ECOLI Uncharacterized glycosyltransferase YibD OS=Escherichia coli (strain K12) GN=yibD PE=3 SV=2	NME	IADDTWLPLQNHIZVTVFZPDPONBCIRMLMCDPHKLVHOHMRZGEPTORKYDRBYNITNZIENDCKNTGMZTGSTDCFRLDPIBYNUEEUDZYBZPQOVADKU	Truncation at C-Terminal Side	104	0.025581	12961.248794	0	5	1.032	4.87875e-131
BW_20_1_111106004325_cidetd_msdeconv2045.txt	XXX_sp|P52696|YBHD_ECOLI Uncharacterized HTH-type transcriptional regulator YbhD OS=Escherichia coli (strain K12) GN=ybhD PE=4 SV=3	None	NONSEERBASPANEIRQOCISRSORQYUCDAOPWDNEYEHGKUHGCIBBHWZGNRTYCADKSSIBIZPTYLVRPLELHAIWNYRQYUPKIFFZNUFYIPZBC	Truncation at N-Terminal Side	215	0.025463	12960.197877	0	5	1.6728	6.15716e-136
BW_20_1_111106004325_cidetd_msdeconv2047.txt	ZZZ_sp|P0A7R5|RS10_ECOLI 30S ribosomal protein S10 OS=Escherichia coli (strain K12) GN=rpsJ PE=1 SV=1	None	CVOKDBWMLHKKIDFDOEKEWMPLNUCTQHNWUIUGTTKMPSBHFMQYKEPAALOFHBKBSAHRBSYOKAPIZKNHZOIKMAEWFCEVTSEGGGYAVKYGLFE	No Truncation	-1	0.031056	13014.474559	0	5	1.0988	1.16578e-140
BW_20_1_111106004325_cidetd_msdeconv2049.txt	XXX_sp|P58037|YRHD_ECOLI Uncharacterized protein YrhD OS=Escherichia coli (strain K12) GN=yrhD PE=4 SV=1	None	FDKKHENOUBUMRVFRPWYAKWKISQEVMYYEKDTTGKTRGQQRVGLYDCU	No Truncation	-1	0.043478	6591.398339	0	2	0.49422	3.29204e-68
BW_20_1_111106004325_cidetd_msdeconv2055.txt	XXX_sp|P0AC07|FLIQ_ECOLI Flagellar biosynthetic protein FliQ OS=Escherichia coli (strain K12) GN=fliQ PE=3 SV=1	None	UZLOVTTEGBFDZEGEGUZIAFPINTAYZKZGDTLQEGCZADFCPNYLBILMEFZMIDODYWVWHYFMHEOYDVCPMZBDWTHEHQDZM	No Truncation	-1	0.020979	11175.640896	0	3	0.96447	1.4074e-108
BW_20_1_111106004325_cidetd_msdeconv2057.txt	ZZZ_sp|P31467|YIEH_ECOLI 6-phosphogluconate phosphatase OS=Escherichia coli (strain K12) GN=yieH PE=1 SV=1	None	VQYTKFUUNHMGVTAARPSUZCPPCLPBTNUVDVKTWAPAPMZFYEVEHEBEPVEA	Truncation at N-Terminal Side	165	0.036697	6547.567307	0	4	1.1094	1.0077e-72
BW_20_1_111106004325_cidetd_msdeconv2059.txt	XXX_sp|P18033|TRAQ_ECOLI Protein TraQ OS=Escherichia coli (strain K12) GN=traQ PE=1 SV=1	None	IZGIEZSVTDOPGALFMWMUWCQDEEYRRWFYGNSSUFAQBCVGPSDGPAGSLAFHRNDECIPRACGLYVCPCMGADYBDWBVALUAVIMAHZM	No Truncation	-1	0.042683	10873.468869	0	3	1.0699	3.43448e-111
BW_20_1_111106004325_cidetd_msdeconv2071.txt	XXX_sp|P16690|PHNN_ECOLI Ribose 15-bisphosphate phosphokinase PhnN OS=Escherichia coli (strain K12) GN=phnN PE=1 SV=1	None	SQGZGFLVPLSCAORVNOQVUEDZMVTNBIHDWCYLOSOWEAWUDPGMQNAIWKNCPLZLPFFHKQMYYIRFAARCVBZVTITWYAUIQHIMMDWKWBTZIOGCGQFCGMZ	Truncation at N-Terminal Side	74	0.026549	13989.801099	0	6	1.0029	1.9739e-153
BW_20_1_111106004325_cidetd_msdeconv2073.txt	YYY_sp|P37751|WBBK_ECOLI Putative glycosyltransferase WbbK OS=Escherichia coli (strain K12) GN=wbbK PE=4 SV=1	None	EAZCRWODRKPYLPIEDOTNWISEVSCPDLAWVUITNQTMETAQLRNSSCDTTKBYVMSNNAVLQKQZUHRZYMUFRIFVBUPLNCPOBLOOZQBZYFLTRLNLBHUCZG	Truncation at N-Terminal Side	262	0.032051	13986.708385	0	7	1.0238	2.09045e-148
BW_20_1_111106004325_cidetd_msdeconv2075.txt	YYY_sp|Q47377|ARNE_ECOLI Probable 4-amino-4-deoxy-L-arabinose-phosphoundecaprenol flippase subunit ArnE OS=Escherichia coli (strain K12) GN=arnE PE=1 SV=2	None	LUGSTYFRHWKIBTDKRCEULMYWZURZLNIIVRKOACAUBCVSADLSHVZKODHGDHQNECFUVHAMTEPSIWVRPEOSDRIQBZQSSCNBKSQTDPYYOUBUKUPEWIH	No Truncation	-1	0.017094	14175.368169	0	4	1.0471	8.12911e-153
BW_20_1_111106004325_cidetd_msdeconv2077.txt	YYY_sp|P30750|METN_ECOLI Methionine import ATP-binding protein MetN OS=Escherichia coli (strain K12) GN=metN PE=1 SV=4	None	OIMIIDEYRFGFQFMOMDIFZWBWEFGVAESHIOLDBLIPAMCNIWGGLMVFQUIBQIYMPOBDQONKDIHKSRSFYNLMALOOVRPFFFMSBQSWCYWNOULIH	Truncation at C-Terminal Side	105	0.036325	13987.653621	0	8	1.0389	3.6534e-139
BW_20_1_111106004325_cidetd_msdeconv2079.txt	YYY_sp|P52107|CSGC_ECOLI Curli assembly protein CsgC OS=Escherichia coli (strain K12) GN=csgC PE=2 SV=1	None	UGGNUVQYGCEBQDYBZIOBWOHCVUYHCHLYTWNRPRSZLGWRHTGGQBVVQKDQOYSPGZTGLALGFVHUIDPYPFBWVZRSNUYELMQUASFBRRVNVYFZSPQHCS	No Truncation	-1	0.033898	13700.212778	0	2	0.64565	3.83218e-148
BW_20_1_111106004325_cidetd_msdeconv2081.txt	YYY_sp|P37652|BCSB_ECOLI Cyclic di-GMP-binding protein OS=Escherichia coli (strain K12) GN=bcsB PE=1 SV=2	None	ATSOIKFVETKIWEAYWRDUCOTGTYSTKROGRTHKEVCAZDUFCACPCBIZMOQFNSFVEDDKGVZDIDTYMYMVDBPYUAPROMLGAPDHVVNEUTPZNWYUKMEZYDC	Truncation at N-Terminal Side	668	0.032051	13986.384715	0	7	1.1093	3.03228e-147
BW_20_1_111106004325_cidetd_msdeconv2087.txt	XXX_sp|P75914|YCDX_ECOLI Probable phosphatase YcdX OS=Escherichia coli (strain K12) GN=ycdX PE=1 SV=1	NME	ZBHZTOYNEYUVNHPRQELLEGWQRPSAALSAPHANTZCGWQYPGTEKZGEPMTIQDSPYNDGOACONPBDCZHBDA	Truncation at C-Terminal Side	77	0.033333	9186.980593	0	3	0.93001	6.8198e-91
BW_20_1_111106004325_cidetd_msdeconv2089.txt	XXX_sp|P45505|YFAH_ECOLI Putative uncharacterized protein YfaH OS=Escherichia coli (strain K12) GN=yfaH PE=5 SV=1	None	PKIIYHGIWMCGHOYZWKBMOKYZGYSSWTUUEGEHIWYRYCTMCUMRYKYIVWUUPOOSUBQOWQTI	No Truncation	-1	0.042208	9561.894678	0	6	1.3957	7.00991e-86
BW_20_1_111106004325_cidetd_msdeconv2093.txt	YYY_sp|P06965|DICC_ECOLI Repressor protein of division inhibition gene dicB OS=Escherichia coli (strain K12) GN=dicC PE=4 SV=1	None	QMKZBAUDKYDNCFQEBARUYVPYAFGBBOEZUTLWKYKTFKQOZHBBVNALSFQBACDWBNTLIEYLQYVEOVPA	No Truncation	-1	0.055556	9674.706509	0	2	0.85758	1.49468e-98
BW_20_1_111106004325_cidetd_msdeconv2095.txt	XXX_sp|P45505|YFAH_ECOLI Putative uncharacterized protein YfaH OS=Escherichia coli (strain K12) GN=yfaH PE=5 SV=1	None	PKIIYHGIWMCGHOYZWKBMOKYZGYSSWTUUEGEHIWYRYCTMCUMRYKYIVWUUPOOSUBQOWQTI	No Truncation	-1	0.042208	9561.894678	0	6	1.1787	7.00991e-86
BW_20_1_111106004325_cidetd_msdeconv2099.txt	XXX_sp|P45505|YFAH_ECOLI Putative uncharacterized protein YfaH OS=Escherichia coli (strain K12) GN=yfaH PE=5 SV=1	None	PKIIYHGIWMCGHOYZWKBMOKYZGYSSWTUUEGEHIWYRYCTMCUMRYKYIVWUUPOOSUBQOWQTI	No Truncation	-1	0.045455	9561.894678	0	6	1.0794	7.00991e-86
BW_20_1_111106004325_cidetd_msdeconv2103.txt	XXX_sp|P64572|YGHR_ECOLI Uncharacterized ATP-binding protein YghR OS=Escherichia coli (strain K12) GN=yghR PE=4 SV=1	None	PNUZSMAIAUOARTRHQSYMDYPLTTAEGEOCPGISTECBTSIEVMHZTETVGBBAUMVGAGDIOKMDTCFALVWEGCZ	Truncation at N-Terminal Side	173	0.038961	9183.835389	0	6	1.0811	4.29556e-106
BW_20_1_111106004325_cidetd_msdeconv2109.txt	ZZZ_sp|P37019|CLCA_ECOLI H(+)/Cl(-) exchange transporter ClcA OS=Escherichia coli (strain K12) GN=clcA PE=1 SV=2	None	PVPZTENWAWUZFHUPKMWRYZZYANEPSQMHCHVVWSKIIMOMHHFZPNVOLAESAARWAMZRO	Truncation at N-Terminal Side	408	0.024648	8477.848116	0	3	1.3609	1.44878e-80
BW_20_1_111106004325_cidetd_msdeconv2113.txt	XXX_sp|P15043|RECQ_ECOLI ATP-dependent DNA helicase RecQ OS=Escherichia coli (strain K12) GN=recQ PE=1 SV=5	None	ZVQZYFUMZPQUUIYCKGDDEPPRVHFZMVLMPCMPNNLBYCWBVYAPQAZATDUQBABVZWQBDCWHGFGCKZLOGNHTDQGMEVIAIQYMNPHLRPIBEDBZPIEMCWWLUCP	Truncation at N-Terminal Side	494	0.031250	13987.113595	0	3	0.82469	2.58717e-153
BW_20_1_111106004325_cidetd_msdeconv2115.txt	ZZZ_sp|P76509|YFDM_ECOLI Putative uncharacterized protein YfdM OS=Escherichia coli (strain K12) GN=yfdM PE=5 SV=2	None	FQZDKSECGAVFFAUUQMBDYFDIWNBUSDNATRGWNVBTWOQPQLUYYEZPERHWQERDUFQWD	Truncation at N-Terminal Side	26	0.048387	8479.667645	0	3	0.91528	3.08803e-87
BW_20_1_111106004325_cidetd_msdeconv2117.txt	ZZZ_sp|P76509|YFDM_ECOLI Putative uncharacterized protein YfdM OS=Escherichia coli (strain K12) GN=yfdM PE=5 SV=2	None	FQZDKSECGAVFFAUUQMBDYFDIWNBUSDNATRGWNVBTWOQPQLUYYEZPERHWQERDUFQWD	Truncation at N-Terminal Side	26	0.047619	8479.667645	0	2	1.0657	3.08508e-87
BW_20_1_111106004325_cidetd_msdeconv2121.txt	ZZZ_sp|P65294|YGDR_ECOLI Uncharacterized lipoprotein YgdR OS=Escherichia coli (strain K12) GN=ygdR PE=1 SV=1	None	PMSOTMSCOFLQRLUGLOLNBRVWRTFICNDIOBRYKWATVQERQQURUPWSVSQPSKUQSLUBMRTDYTKY	No Truncation	-1	0.041322	9535.741590	0	5	1.1343	3.89821e-95
BW_20_1_111106004325_cidetd_msdeconv2123.txt	XXX_sp|P37640|YHJB_ECOLI Putative HTH-type transcriptional regulator YhjB OS=Escherichia coli (strain K12) GN=yhjB PE=1 SV=1	None	AVQYNQFDFMVSUPKOCMKZVAAIKZFPGILTFFDNAUBYEIBPPNFOGWMPPDNQQBNIGNDZEBYWVEZNUOGSBDZRAYSMIVICAHNPKPISIVPGIHDWZ	Truncation at N-Terminal Side	95	0.049296	12661.135809	0	3	0.98397	1.99878e-141
BW_20_1_111106004325_cidetd_msdeconv2127.txt	YYY_sp|P39267|YJCZ_ECOLI Uncharacterized protein YjcZ OS=Escherichia coli (strain K12) GN=yjcZ PE=4 SV=2	None	EOOKGLOHQOWVLHFLBZHKUONWOOWVACNHISNIHMYDBSUSDGLFMEKDBIDFIUGVGAZDFEBRYMKSNURGAIPBVOKIIWGEOGBGDQMN	Truncation at C-Terminal Side	96	0.027397	12645.788892	0	4	0.98827	1.64779e-128
BW_20_1_111106004325_cidetd_msdeconv2129.txt	ZZZ_sp|P75915|YCDY_ECOLI Chaperone protein YcdY OS=Escherichia coli (strain K12) GN=ycdY PE=1 SV=1	None	DDAZFCZRYHSWTARVEVIQARFLMDQMYMUGVMHNVMKFETQPMNTDWEUHVVKZAGQHGECEVHFBZQPYFOFUONVLSCFPKCKOSZPSFQMQQPANW	Truncation at N-Terminal Side	83	0.037915	12647.484489	0	7	1.0462	1.33923e-137
BW_20_1_111106004325_cidetd_msdeconv2133.txt	XXX_sp|P75987|IRAM_ECOLI Anti-adapter protein IraM OS=Escherichia coli (strain K12) GN=iraM PE=1 SV=1	None	DEULBOHGWMHDVTBVZORPDFOMAQOBKGFUDZBPMBEEHERQEGERPUPBRFFDQCHWZVFHYQBDDMUTAIPFOONWIVWQCYABYIAUVDQZDMHOTLLNSFO	No Truncation	-1	0.042553	14344.072770	0	2	0.80294	8.9542e-144
BW_20_1_111106004325_cidetd_msdeconv2135.txt	XXX_sp|Q9S4X3|YUBC_ECOLI Uncharacterized protein YubC OS=Escherichia coli (strain K12) GN=yubC PE=4 SV=1	None	BVFEQQWBKSRKBRNDGTWPSIQRHFNADCAIHQNMITWTOKLYMBAKHWZFTLHLLQRIQWTFASEALVOQFBUNUUVPOEWKYHKWIDIKDMUCRVISV	No Truncation	-1	0.028436	12998.043042	0	6	1.0619	3.71591e-136
BW_20_1_111106004325_cidetd_msdeconv2141.txt	YYY_sp|P07364|CHER_ECOLI Chemotaxis protein methyltransferase OS=Escherichia coli (strain K12) GN=cheR PE=4 SV=2	None	AMABNBRMIUPQHAZITRYKIEYQKZVMZPDWPTRBIDKFWOFVVLVQNCDUZSVUOFBIRMWAMVAQPWSQDGSUBVKTGNYSEQDPEFYQBSSCLMOCU	Truncation at N-Terminal Side	185	0.033175	12649.372265	0	6	1.1044	3.33178e-139
BW_20_1_111106004325_cidetd_msdeconv2143.txt	XXX_sp|Q9XB42|YKFH_ECOLI Uncharacterized protein YkfH OS=Escherichia coli (strain K12) GN=ykfH PE=3 SV=1	None	CHSKHCGCWQRUFKYBSVLYZBTHCGUSFDKLVWLEHEOWWZBUKOLLCBVCRMQLBTMSFMCRNTUEEHQMA	No Truncation	-1	0.037736	9398.289557	0	6	1.2015	5.04546e-97
BW_20_1_111106004325_cidetd_msdeconv2145.txt	XXX_sp|Q9XB42|YKFH_ECOLI Uncharacterized protein YkfH OS=Escherichia coli (strain K12) GN=ykfH PE=3 SV=1	None	CHSKHCGCWQRUFKYBSVLYZBTHCGUSFDKLVWLEHEOWWZBUKOLLCBVCRMQLBTMSFMCRNTUEEHQMA	No Truncation	-1	0.044025	9398.289557	0	7	1.6639	5.04546e-97
BW_20_1_111106004325_cidetd_msdeconv2147.txt	XXX_sp|Q9XB42|YKFH_ECOLI Uncharacterized protein YkfH OS=Escherichia coli (strain K12) GN=ykfH PE=3 SV=1	None	CHSKHCGCWQRUFKYBSVLYZBTHCGUSFDKLVWLEHEOWWZBUKOLLCBVCRMQLBTMSFMCRNTUEEHQMA	No Truncation	-1	0.040650	9398.289557	0	5	1.1167	1.51364e-96
BW_20_1_111106004325_cidetd_msdeconv2149.txt	XXX_sp|P37903|USPF_ECOLI Universal stress protein F OS=Escherichia coli (strain K12) GN=uspF PE=1 SV=2	None	KPLDKOIDEFOIMIGCAKNCAIUDRQYGWUMRPMWIVAEUNDHVVFHKANAYNKTEIOHLMEEQBPNPLNKGOFYFLQNQYLQYFBOHTUHZBMFWHUTUSWZFLTTGOHYFBHYBNDIROYHSHTPPFSQQOFUPWBPUVLCD	No Truncation	-1	0.031447	18983.234859	0	10	2.6357	1.88694e-197
BW_20_1_111106004325_cidetd_msdeconv2153.txt	XXX_sp|Q9XB42|YKFH_ECOLI Uncharacterized protein YkfH OS=Escherichia coli (strain K12) GN=ykfH PE=3 SV=1	None	CHSKHCGCWQRUFKYBSVLYZBTHCGUSFDKLVWLEHEOWWZBUKOLLCBVCRMQLBTMSFMCRNTUEEHQMA	No Truncation	-1	0.047619	9398.289557	0	5	1.114	5.04546e-97
BW_20_1_111106004325_cidetd_msdeconv2155.txt	XXX_sp|Q9XB42|YKFH_ECOLI Uncharacterized protein YkfH OS=Escherichia coli (strain K12) GN=ykfH PE=3 SV=1	None	CHSKHCGCWQRUFKYBSVLYZBTHCGUSFDKLVWLEHEOWWZBUKOLLCBVCRMQLBTMSFMCRNTUEEHQMA	No Truncation	-1	0.095238	9398.289557	0	2	1.0859	3.01404e-96
BW_20_1_111106004325_cidetd_msdeconv2159.txt	XXX_sp|Q9XB42|YKFH_ECOLI Uncharacterized protein YkfH OS=Escherichia coli (strain K12) GN=ykfH PE=3 SV=1	None	CHSKHCGCWQRUFKYBSVLYZBTHCGUSFDKLVWLEHEOWWZBUKOLLCBVCRMQLBTMSFMCRNTUEEHQMA	No Truncation	-1	0.059748	9398.289557	0	9	3.6939	5.04546e-97
BW_20_1_111106004325_cidetd_msdeconv2161.txt	XXX_sp|Q9XB42|YKFH_ECOLI Uncharacterized protein YkfH OS=Escherichia coli (strain K12) GN=ykfH PE=3 SV=1	None	CHSKHCGCWQRUFKYBSVLYZBTHCGUSFDKLVWLEHEOWWZBUKOLLCBVCRMQLBTMSFMCRNTUEEHQMA	No Truncation	-1	0.044025	9398.289557	0	7	2.1131	5.04546e-97
BW_20_1_111106004325_cidetd_msdeconv2165.txt	XXX_sp|Q9XB42|YKFH_ECOLI Uncharacterized protein YkfH OS=Escherichia coli (strain K12) GN=ykfH PE=3 SV=1	None	CHSKHCGCWQRUFKYBSVLYZBTHCGUSFDKLVWLEHEOWWZBUKOLLCBVCRMQLBTMSFMCRNTUEEHQMA	No Truncation	-1	0.044025	9398.289557	0	7	1.1515	5.04546e-97
BW_20_1_111106004325_cidetd_msdeconv2169.txt	XXX_sp|P0A903|BAMC_ECOLI Outer membrane protein assembly factor BamC OS=Escherichia coli (strain K12) GN=bamC PE=1 SV=1	None	DADIDWZEBZEIPODQCQMKNHDQAPDZCVQDVSHCHKETDYPWBBIKQPPIOMVHOYYQBDZIKRMNBTEOFNBWQUCCLRMRITFHDSTNQWRGCOOPDZILRRGDAVIYOSNDCWTGFVAHOYONMHODZBYRKHZLDYDWYVHZHGNKVBSBFZWPZZCABRUHMCDSOTWOYLWIFBTIGUHGTYSDQIHRLWLSAYATEREFENIEPOFVEKHQNPZKDUIGUHEFYQLSGMQUUMSQVOBUFYAWEZIZDRSPFGMQHALRHCMERYVBOGMKYQLYUUANAMKQMFHWFNWVYDKZELGHCCEBWHQOWLLTLRGBGYVALCFUIVEPBRTZIFTV	No Truncation	-1	0.028302	44474.539438	0	3	0.53898	4.44659e-323
BW_20_1_111106004325_cidetd_msdeconv2171.txt	ZZZ_sp|P0A937|BAME_ECOLI Outer membrane protein assembly factor BamE OS=Escherichia coli (strain K12) GN=bamE PE=1 SV=1	None	BTTGOQDTAUPZFLMKKGLKPMADMTAUGLEDNVVBMYGUCHFGNKCWKYIIPGLIMOHZOPAWPLCGFEDQEDMBTMRHCSSHVLWTPKQZLWCQHMSSHSKNERIUHIKZE	No Truncation	-1	0.025641	13724.528792	0	2	0.6237	2.91159e-146
BW_20_1_111106004325_cidetd_msdeconv2175.txt	XXX_sp|P58035|SGCB_ECOLI Putative phosphotransferase enzyme IIB component SgcB OS=Escherichia coli (strain K12) GN=sgcB PE=3 SV=1	None	VZLDAQYYBVIYTNYMWSKMYHDODGKVWSIDBLSOYVNCMEYFOWETIFITHMBLEYBDAKRNDEIYITQGTKWPQIQSNDLGQDRKSYCZ	No Truncation	-1	0.031746	11648.427500	0	6	1.159	3.90761e-119
BW_20_1_111106004325_cidetd_msdeconv2177.txt	ZZZ_sp|P0A9U3|YBIT_ECOLI Uncharacterized ABC transporter ATP-binding protein YbiT OS=Escherichia coli (strain K12) GN=ybiT PE=1 SV=1	None	GHHZTDZDYVFMBSYYGEUQWQTADBBCSZDRFMTEBMDNHOLIIRHKVTCUGNTGZULSHKUPULBRDUMBPMYYTWLDVYLLZEQQKR	Truncation at N-Terminal Side	440	0.031746	11311.921478	0	6	1.2179	2.05104e-122
BW_20_1_111106004325_cidetd_msdeconv2181.txt	XXX_sp|P08365|CHPS_ECOLI Antitoxin ChpS OS=Escherichia coli (strain K12) GN=chpS PE=1 SV=1	None	OFQDICQWPGORTFEKZNOASENALDFSMBDACLCQAWSBHFGULOLZUQQUHBCKEQWYSNCBHQSCWYUYDCOPHRUMRIG	No Truncation	-1	0.026667	10881.323835	0	2	0.9892	1.38337e-111
BW_20_1_111106004325_cidetd_msdeconv2189.txt	XXX_sp|P76350|SHIA_ECOLI Shikimate transporter OS=Escherichia coli (strain K12) GN=shiA PE=3 SV=1	None	SREFHLVGACUEKEVPQFKHFTQZTWPSMMAZBBVGLEKLQEOMTNCNAWCQZBERFRMSVBIFLPWCUGUSYBZFH	Truncation at N-Terminal Side	361	0.055556	9473.488559	0	2	0.45769	3.21846e-99
BW_20_1_111106004325_cidetd_msdeconv219.txt	YYY_sp|P0A7Q6|RL36_ECOLI 50S ribosomal protein L36 OS=Escherichia coli (strain K12) GN=rpmJ PE=1 SV=1	None	NOUSWDWSEOPDUSRHQTW	Truncation at C-Terminal Side	19	0.029412	2778.048021	0	1	0.60343	8.60139e-22
BW_20_1_111106004325_cidetd_msdeconv2193.txt	XXX_sp|P52067|FSR_ECOLI Fosmidomycin resistance protein OS=Escherichia coli (strain K12) GN=fsr PE=1 SV=1	None	SCHTUOHYAPRRLQGRQGFTFLIZHWIRIBGPCATKMRYWZZLUSKDSFYNZGFCDMDNNHTKGTIGDZTTZAANTBDPQMEYZHGMAQZVUARWAORNYZRBSFWGQNWUPGEFFLKQENPSIGKMMTADYZCUMVSKNCYDZQGNVSEFAAKDOGTSFCYELNKBFGLGVZIKFNYNHHZBNKSYNZBNWDGVYTUDFZMCTKBLTIDVAREIYPCETNWGYRKPRDVVUAOBQUMRRHRQKDFKYDPBAERVKCSFAOESRVVZSYNTGACYAPZOLOOKBLSAECESZYQFCEWPVPLPINKNYGIQMQLIYCUHMCECCRTFHGQAAVRHHPEARWMFYKGLFCMLIIHZIDDFMBRSGVMTEPQSDCIBFYDKKDMYTUCODUOGCSHQULYB…	No Truncation	-1	0.027273	49825.809461	0	3	0.42223	4.44659e-323
BW_20_1_111106004325_cidetd_msdeconv2195.txt	XXX_sp|P0ADR0|YQAA_ECOLI Inner membrane protein YqaA OS=Escherichia coli (strain K12) GN=yqaA PE=1 SV=1	None	UZGSNBQATTRVASAFHQFSRTUKLUNKZTNSLAYSSHGOCZDNGKNBCWNNQIPHRYCQSTUFNQVIQYAZYKSVKZKQMVHOFHIEYVFQETHGVZLAMSKECNKIZHFMVESZHZWLFADZEEIIIMCMFLPMMSPWVE	No Truncation	-1	0.037975	17204.630617	0	3	0.90574	1.32685e-192
BW_20_1_111106004325_cidetd_msdeconv2199.txt	XXX_sp|Q9JMR4|YUBK_ECOLI Uncharacterized serine-rich protein YubK OS=Escherichia coli (strain K12) GN=yubK PE=3 SV=1	None	FRBGDHNBHWSRCESOBYVZZZRYWISBMQPEIRRKZFGPEOFAUARHTPWLKMTEBCBSQLZYMNHKHKZRTBSLEUKEGQGETZTEKLIVZUHMRTHIBNUAWOBBBRVMCDTRVTEESTQFRTPNYUQN	No Truncation	-1	0.023474	16704.774365	0	5	0.98552	9.36802e-179
BW_20_1_111106004325_cidetd_msdeconv2201.txt	YYY_sp|P77598|YBCV_ECOLI Uncharacterized protein YbcV OS=Escherichia coli (strain K12) GN=ybcV PE=4 SV=2	None	EEVPOGQDEFZGMWLSFAIECCECLVPZENLGYUEWEZGMTGYONLSSRWCFEDUIDVBIOPBBOLKMKCITMBASLHZDNTTFKBUOVBISTYLSGZHECRSQKGQFVRBZDGFKFSDMDCLNAFTITLIGEFPK	No Truncation	-1	0.030303	16519.840899	0	3	0.93023	4.22805e-171
BW_20_1_111106004325_cidetd_msdeconv2211.txt	YYY_sp|P0A881|TRPR_ECOLI Trp operon repressor OS=Escherichia coli (strain K12) GN=trpR PE=1 SV=2	None	FFFFHMLVGOZOHWGNKBPCAKELWEKVKEBZSOWKKWQOAWMFKBMBBCGNYYVSSCZKFSOFYGSAOSPNTUMKMNNLHCPMRHILZTPSWGRQKIPVZISBKEWK	No Truncation	-1	0.034483	13877.166308	0	2	0.74091	1.3628e-141
BW_20_1_111106004325_cidetd_msdeconv2213.txt	YYY_sp|P0AE60|CEDA_ECOLI Cell division activator CedA OS=Escherichia coli (strain K12) GN=cedA PE=1 SV=2	None	INEABHSYQBSMEQKLILQSVQYAGFMDKEMWPKAUPZGBTGZSWNHDRNRFSECUDVVOIDZVADPUKMFNZDITKUBH	No Truncation	-1	0.030303	9685.025732	0	2	0.98666	7.9943e-93
BW_20_1_111106004325_cidetd_msdeconv2215.txt	YYY_sp|P0A912|PAL_ECOLI Peptidoglycan-associated lipoprotein OS=Escherichia coli (strain K12) GN=pal PE=1 SV=1	None	GIUBHULZDVYYRGTIKKDPQOGZCMIRCOEPUW	Truncation at N-Terminal Side	139	0.044776	4466.349034	0	3	1.0762	7.87965e-44
BW_20_1_111106004325_cidetd_msdeconv2223.txt	ZZZ_sp|P08868|YUAZ_ECOLI Uncharacterized protein YuaZ OS=Escherichia coli (strain K12) GN=yuaZ PE=4 SV=2	None	GHBBYARULUOZPESDPYPGVUZPMNLGCPFVFVYCQSAQCSONPPTKKVRHKIZGWNTIHIONGFGMKLDCRZAHLRPEWAWALVQWNU	No Truncation	-1	0.062500	11015.936402	0	2	0.75006	3.11259e-124
BW_20_1_111106004325_cidetd_msdeconv2225.txt	YYY_sp|P45539|FRLA_ECOLI Probable fructoselysine/psicoselysine transporter FrlA OS=Escherichia coli (strain K12) GN=frlA PE=2 SV=2	None	RFROTDNAFIQMKSQDVEEBNSYUNFOZDBAZNAQMATPVDLFCMAQRRRDTCHLQZZTICWDHYUZPMZAOABOIMRWMYWIMQZESECEHVIFDTSIFWQDREGPMPHAUTMDMLDKVRQEQOHGGDZLLSSLRYQHONSQMHTKFAETSWHLATZAHHDTLTUBIAGDUNWLFCQSZHZTHIMAFWNTRMFPBYSATPVARYYHMINDHNQMSPNPVMSLZGNAMDFZFMPLDEMNWPZVIZLPWPTMDWKVEAWOUUBEVKVFHMBDRYVZRCNUSFBRRKIKRMFWMRLFOYQIYLHOCZZDUKOPTTZCGVSWYZNVSZYCGIRHTLRNILQHDBPZGAFLDLOFOHNLWZERTUCAKPODRYAASM	Truncation at N-Terminal Side	72	0.025685	47155.007680	0	7	1.2684	4.94066e-324
BW_20_1_111106004325_cidetd_msdeconv2229.txt	YYY_sp|P37746|RFBX_ECOLI Putative O-antigen transporter OS=Escherichia coli (strain K12) GN=rfbX PE=1 SV=4	M_Acetylation	MCFVYQAADTKLLPEHPVAQCUFVIWOZYLRMDKNEHUMLOHZBTGYOROOFMCLMURTCIQQAWYOWYNWFOSWNZOUYPBCUGDAIFFNFRLMITOOWHTTOGKOGDPSSYFUKLKPAGTLBNMLCLWWFZBWTPMBDCZNPWGOIAMZECPBHTTHSAYIOQQOWSZAITUCBKFRWFSFZEVSSBNZYZVGDPQLQUUCCHTYZFGCWOHEMHHCSAVZCLUKLRFFGQQUPNKGMCOOIAFFRMQZLQDYGHVSPAMQNHTANVIKPWERKYRPFRCFWVVDNNDAIOLDBMOTRMGFEZI	Truncation at C-Terminal Side	306	0.044586	39999.310778	0	6	0.60929	1.4822e-323
BW_20_1_111106004325_cidetd_msdeconv2231.txt	YYY_sp|P71229|HYFR_ECOLI DNA-binding transcriptional activator HyfR OS=Escherichia coli (strain K12) GN=hyfR PE=1 SV=1	NME	GWZFSAEQEOOZPNETEVTATEVMRCNWNDQVFCGMBTVAURANDYUHWUMULUIEMKVHRIAAITDEDALYORILFEYGOKEPMMAR	Truncation at C-Terminal Side	88	0.045699	11193.256250	0	8	1.1285	4.41697e-119
BW_20_1_111106004325_cidetd_msdeconv2233.txt	XXX_sp|P0A964|CHEW_ECOLI Chemotaxis protein CheW OS=Escherichia coli (strain K12) GN=cheW PE=1 SV=1	None	SRBBMMZECYMHECILIUBVCYZZEEHBBFLHQGHSKFTMTIRFYPKFEFLKZPYHPOPWQMVIGDKTYGCHTBWHHUKPBUZHFGDZC	Truncation at N-Terminal Side	78	0.032787	11192.164359	0	6	1.1107	2.972e-116
BW_20_1_111106004325_cidetd_msdeconv2235.txt	YYY_sp|Q9JMS6|YUAN_ECOLI Uncharacterized protein YuaN OS=Escherichia coli (strain K12) GN=yuaN PE=4 SV=1	None	SHOBWUOHMOQPDUTUMTPFALFFYSNWZQNOQRREVIWCEONEHUKLPQNWHKDERMYZWDGYOWIVHQRFCOCUE	No Truncation	-1	0.035326	11015.160905	0	6	1.2394	1.03199e-104
BW_20_1_111106004325_cidetd_msdeconv2237.txt	XXX_sp|P0AB49|YCHH_ECOLI Uncharacterized protein YchH OS=Escherichia coli (strain K12) GN=ychH PE=4 SV=1	None	WPRFOILHDSRHLPOQIQORLWTNMKINWSFIRSYNGQHGABAPFSTPYQHYQDTASQQQLKNQYPUPQZRMYGOEBSCTBQPZIMBGVEVU	No Truncation	-1	0.031977	11603.432441	0	5	1.0543	2.91272e-117
BW_20_1_111106004325_cidetd_msdeconv2239.txt	ZZZ_sp|P52048|YGGP_ECOLI Uncharacterized protein YggP OS=Escherichia coli (strain K12) GN=yggP PE=4 SV=1	M_Acetylation	MNYNGCITDQZKQQWLISAGVWWYRCPBSSSELSNOVWZWZZUUCKVIDLDDRIPRGSGSMAETFSPCTOHAZMZMTSLDYYHQGZYLLOP	Truncation at C-Terminal Side	91	0.037433	11152.931836	0	6	2.5394	5.96486e-124
BW_20_1_111106004325_cidetd_msdeconv2243.txt	XXX_sp|P76208|YNIB_ECOLI Uncharacterized protein YniB OS=Escherichia coli (strain K12) GN=yniB PE=4 SV=1	None	LSZMALFYUGSNOIAFWYQQOLULKQEFEVBLPOEBSIFPHYOHRYBOAYFKRUVKCYKIFGHPOFASPHCSNMCPVINAPMNHCCOKMVMRUCIHCUEUGLKLYDTLNAPPNDPCYSFEEVMBWDDKHMWGGCYSEEDHGQMESSNMWISRTRISWLGIISTICEHOEAQKKNIGHB	No Truncation	-1	0.028708	22340.903113	0	6	1.4209	7.25243e-243
BW_20_1_111106004325_cidetd_msdeconv2245.txt	ZZZ_sp|P0AFL9|PQIA_ECOLI Paraquat-inducible protein A OS=Escherichia coli (strain K12) GN=pqiA PE=2 SV=1	None	ARLWATLAGTZCMTLLEVVQSYZLGQTEHZGSBMZFBVMGEITZKNMSFNRFBUVBFMNUOQBSEFATERQLTQAIZAKHSVOHEHMAQTNHPILZQEUFEPPRRVQVCABKCDYACBAAKQLNRYQKKRENOMRATBPNUPRBFCBMVPYHBVKWQNYGBCWYKRVDNNYDKNYSDVNYHBQE	Truncation at C-Terminal Side	184	0.043062	22384.013532	0	9	0.96554	1.62082e-250
BW_20_1_111106004325_cidetd_msdeconv2247.txt	ZZZ_sp|P0A8P3|FETP_ECOLI Probable Fe(2+)-trafficking protein OS=Escherichia coli (strain K12) GN=yggX PE=1 SV=2	None	RLDGCFELKFOPHFEZMQUUGQYNFNUANAUZGRDOBWPUMOGFFGMHRSZYKCQPEDRWLTLSOACAPFEAIZLUFAUBMMWIYCEBKGT	No Truncation	-1	0.037838	11694.130416	0	6	1.224	1.84007e-120
BW_20_1_111106004325_cidetd_msdeconv2249.txt	XXX_sp|P0ABA6|ATPG_ECOLI ATP synthase gamma chain OS=Escherichia coli (strain K12) GN=atpG PE=1 SV=1	None	VUHKAOMFBUBZWBLFKFDGPEDBSNVUKHOPCBOYOFAQECIRKMDNMGZHPLYIARUMQBFICIUOSSRHZPYBNWGBYAUSZVIOLGQDKLMGNVVADFIMFEYIQQEBFEHULTQVUUDNUYPSKZBMFZBODAUSVYUQUNIYRLLRPTHFQFDREEIHUDKHDOTIGM	Truncation at N-Terminal Side	113	0.030749	22591.680027	0	11	1.4383	8.62152e-238
BW_20_1_111106004325_cidetd_msdeconv2251.txt	XXX_sp|P17411|CHBF_ECOLI 6-phospho-beta-glucosidase OS=Escherichia coli (strain K12) GN=chbF PE=1 SV=4	M_Acetylation	MOIIKONHHYDRZIZUCKCEBTSKKIGNAINKUBTWPYFGYYPYKVNYCSUGABWFNBFMPSFIRWEMTEUVAKEZEDIVBPKQWLVQK	Truncation at C-Terminal Side	89	0.039683	11253.975487	0	7	1.2037	1.33047e-121
BW_20_1_111106004325_cidetd_msdeconv2253.txt	ZZZ_sp|P60624|RL24_ECOLI 50S ribosomal protein L24 OS=Escherichia coli (strain K12) GN=rplX PE=1 SV=2	None	FBCDNKUIWGKVQKLTYODRNHEGPTBKRTTCFFEYHDEEDEHMDGPUKQULCNAQMDBNYYVBNDYFMIDSCGODSOKETLZIIQQMCN	Truncation at C-Terminal Side	90	0.044974	11294.199129	0	8	1.2363	7.28512e-111
BW_20_1_111106004325_cidetd_msdeconv2255.txt	ZZZ_sp|P0AB65|ACYP_ECOLI Acylphosphatase OS=Escherichia coli (strain K12) GN=yccX PE=1 SV=1	None	ENYFPEIQFRGIEWSCUVMSFVDZMNAEMDKPTQHYVODRRCAWURUGTPGSCPVDHLWWPYKGAPRLLYIEPVGYFVDTFFVESZMRATNN	No Truncation	-1	0.026455	11213.917199	0	5	1.3314	7.71303e-117
BW_20_1_111106004325_cidetd_msdeconv2261.txt	XXX_sp|P0ABE5|C561_ECOLI Cytochrome b561 OS=Escherichia coli (strain K12) GN=cybB PE=1 SV=1	None	SLWNNERRPQGSKEIZOTOVMVPKRPDUILMRVBBGBTDVIEQIWRPTYPQNVLFLOCDSRQUNRBOTICADTYKDKDRTUNCSGWYETAVUEPHUHQOPZQLCRPQWZTGGUUTQVUZEUYNITVNMRLMRZTKEGEYNDIORPDSYZPIRSAYBOALCGVOCUWDRUDBMQQPZ	No Truncation	-1	0.045139	22445.132408	0	6	0.9248	4.04938e-239
BW_20_1_111106004325_cidetd_msdeconv2263.txt	ZZZ_sp|P37195|DCTR_ECOLI HTH-type transcriptional regulator DctR OS=Escherichia coli (strain K12) GN=dctR PE=2 SV=1	NME_Acetylation	CLYPAZIYDAGBLQFUYRKAWYHCGVFNBCEOLHOHKMMFTTMBMIZLLKAUVCCKCAYPDSKVUGLIMGYCLLQDMORUUNRSDMKYWQFUICWVEIASVCBBYILDBGIDZW	Truncation at C-Terminal Side	114	0.037815	14233.467708	0	8	1.0377	4.47065e-152
BW_20_1_111106004325_cidetd_msdeconv2265.txt	YYY_sp|P39832|ZNUB_ECOLI High-affinity zinc uptake system membrane protein ZnuB OS=Escherichia coli (strain K12) GN=znuB PE=1 SV=3	None	WUBOCUTANVHGYMFEENAWBHEKHWKZGZQTWSHDGDEYQDZERISUOKBVFTSBWMVMNBALFRGQUFMSDIPQRQPTZGZNINIMCQMSBYLQKVGFGAQENLPAEHOKHMM	Truncation at N-Terminal Side	146	0.035242	14274.546232	0	8	1.065	7.18617e-159
BW_20_1_111106004325_cidetd_msdeconv2267.txt	XXX_sp|P77437|HYFF_ECOLI Hydrogenase-4 component F OS=Escherichia coli (strain K12) GN=hyfF PE=3 SV=1	None	RIBBWLWHSGQHZUQAHYCIPEKRNNMZITKMKBMHEOHPDPATHIFNDWFCHMYTIEAHERMSCLMTVSQOUCYMBTNOULMVOUKYIVQZBWDRUWGCPNDFNIFUBT	Truncation at N-Terminal Side	416	0.035714	14276.402413	0	8	1.0416	5.12436e-152
BW_20_1_111106004325_cidetd_msdeconv2269.txt	YYY_sp|P21645|LPXD_ECOLI UDP-3-O-(3-hydroxymyristoyl)glucosamine N-acyltransferase OS=Escherichia coli (strain K12) GN=lpxD PE=1 SV=2	None	KNYAGVUFKDWFTHAYCRIFNQIAZGYKAMOQVZNZGWHKVFRLMBUSBKGMSTYLLALYIOHLRWGNRWCZMPYRDMPATMMZUWPLDLINUOVDLNLKIMBVMNWQMRGSAV	Truncation at N-Terminal Side	227	0.038793	14276.563122	0	9	1.0371	3.67876e-154
BW_20_1_111106004325_cidetd_msdeconv2273.txt	XXX_sp|P0AG90|SECD_ECOLI Protein translocase subunit SecD OS=Escherichia coli (strain K12) GN=secD PE=1 SV=1	NME	VTIECOPFOATVQZSAOOOKTBNGUDHQLFMIEAYWTBIHRNIFRTWTVKQWWD	Truncation at C-Terminal Side	54	0.053571	7269.061933	0	4	1.0638	3.01432e-73
BW_20_1_111106004325_cidetd_msdeconv2275.txt	YYY_sp|P39453|TORS_ECOLI Sensor protein TorS OS=Escherichia coli (strain K12) GN=torS PE=1 SV=4	None	LVVGRDCDSWFTNPSYCOPIEGALAVTFFKVVWZBPRWFRZNQQLTOTLSSUIYTYAWS	Truncation at C-Terminal Side	59	0.050420	7268.981978	0	6	1.1229	6.93134e-79
BW_20_1_111106004325_cidetd_msdeconv2279.txt	ZZZ_sp|P0A8A8|RIMP_ECOLI Ribosome maturation factor RimP OS=Escherichia coli (strain K12) GN=rimP PE=1 SV=2	None	UHMDRYDKIGVNHLKZNMSWWKVUBUAUFCTWTERWWUDEPMKOEBZTIHTMYW	Truncation at C-Terminal Side	54	0.049180	7270.779275	0	6	1.1655	2.85802e-72
BW_20_1_111106004325_cidetd_msdeconv2287.txt	YYY_sp|P00935|METB_ECOLI Cystathionine gamma-synthase OS=Escherichia coli (strain K12) GN=metB PE=1 SV=1	None	TBBZOCNUBLCZPQMHCAEIPQINEOIGEUIOQLGNPGFDMOHBKYVNICGOOHUC	Truncation at C-Terminal Side	56	0.045977	7322.112014	0	4	0.92996	1.09734e-72
BW_20_1_111106004325_cidetd_msdeconv2295.txt	ZZZ_sp|P39338|YJGN_ECOLI Inner membrane protein YjgN OS=Escherichia coli (strain K12) GN=yjgN PE=1 SV=5	None	SSVKCHWCMTWKSZVYSIZUSEZDPNOFHSOBAEHFUWDHETOPWDGZZIMLNEPFIQOLZZDACIYLDBTKVMVEGUBACLNGCNLCDURTHMYDUBAVRAOHDLECSFFIFYFODZHFKKBTBQATZPCUMFFFCZHIUIAPDSCVHUZRLAIVRRYFEMANIBTMIGDOGEEHOWQDKQTOSVBHKMSUEGHLOZSACSWYCFPIQNCNQIBVBQRWRTCDFLPFPKKHWYLNQFWGZRGNBVGVROQHEHBZDHTZHOMBLPZFZIZNSTCUTRINCDGUVNOVBDPPGEGAIPTIENPDANUPRZMPESWKKRHMZGPVIYGDDYMPDWCFFPYGPNVWIAECBGEQHDZGBMPEUOMCKSNEURSMHDDSUTOLPFGSAPNMFTMYPDFMDZ	No Truncation	-1	0.021583	49557.923305	0	6	0.51591	4.94066e-324
BW_20_1_111106004325_cidetd_msdeconv2297.txt	ZZZ_sp|Q2EEU2|YJHX_ECOLI UPF0386 protein YjhX OS=Escherichia coli (strain K12) GN=yjhX PE=3 SV=1	None	MTHCGDRGMKYNFHWPKNSDYDWAPWFAKHWZANMPFHKVWEQBTDROWIMBPZIKQRBRMUKBOBNEZAYRZUIBIFUVMGSGC	No Truncation	-1	0.030899	10877.702944	0	5	1.0426	8.45208e-115
BW_20_1_111106004325_cidetd_msdeconv2299.txt	YYY_sp|P16685|PHNG_ECOLI Alpha-D-ribose 1-methylphosphonate 5-triphosphate synthase subunit PhnG OS=Escherichia coli (strain K12) GN=phnG PE=1 SV=2	None	UPAAGZWBNLBFDNOGYLSUUUEDCQZSYZEOMNLABYUREGQFARLMGBNEHZAEBPIQCLZOGVFOUSKQUTWUGETBYWKOTSP	Truncation at C-Terminal Side	87	0.032967	11190.756934	0	3	1.0455	1.10567e-117
BW_20_1_111106004325_cidetd_msdeconv2301.txt	ZZZ_sp|P0A8S5|USPB_ECOLI Universal stress protein B OS=Escherichia coli (strain K12) GN=uspB PE=1 SV=1	NME_Acetylation	UGMHSFOATMUTONKGSZMGSDCWZLYFBPHOMPFITYGEYGVGLLDDUVWDWSKFBSCAKAHYEHOEQBPMNSDHUOOHBR	Truncation at C-Terminal Side	82	0.033708	10603.396677	0	6	1.0681	5.25121e-112
BW_20_1_111106004325_cidetd_msdeconv2307.txt	ZZZ_sp|P0A6S3|FLGI_ECOLI Flagellar P-ring protein OS=Escherichia coli (strain K12) GN=flgI PE=3 SV=1	None	UVKBRVCIGQCMOVGOFLWMUQZQOUBWARPMZKWLMMBVGZNDZPRRHEPPVPPUEGNPCBNERYRWDKQGE	Truncation at N-Terminal Side	292	0.037736	9379.009022	0	2	0.98843	9.11104e-95
BW_20_1_111106004325_cidetd_msdeconv2309.txt	YYY_sp|P25536|YHDE_ECOLI Maf-like protein YhdE OS=Escherichia coli (strain K12) GN=yhdE PE=1 SV=1	None	WYSUUPUWCOEZYFAIQGMHOEALAMATBFCDLOFHCLAWQCWFOGWURNAACISUCQFSRNUKBEANYRQ	Truncation at C-Terminal Side	71	0.037383	9379.104633	0	4	1.0672	3.29101e-94
BW_20_1_111106004325_cidetd_msdeconv231.txt	ZZZ_sp|P64432|YPJD_ECOLI Inner membrane protein YpjD OS=Escherichia coli (strain K12) GN=ypjD PE=1 SV=1	None	DPSOGYZPILUWCLMREEUMTPEDYGN	Truncation at N-Terminal Side	236	0.051724	3436.802786	0	3	1.0722	1.72836e-34
BW_20_1_111106004325_cidetd_msdeconv2311.txt	YYY_sp|P33014|YEED_ECOLI Putative sulfur carrier protein YeeD OS=Escherichia coli (strain K12) GN=yeeD PE=1 SV=1	None	INFCCMNBQVQSPICTQSUYRPYTNHGQZTCGEZULILAKILNGOUPCQGABTFHSMPOACVRKNLURLKLNNNN	No Truncation	-1	0.025478	8936.854897	0	4	1.162	9.47348e-99
BW_20_1_111106004325_cidetd_msdeconv2313.txt	YYY_sp|P0AAY1|BSSR_ECOLI Biofilm regulator BssR OS=Escherichia coli (strain K12) GN=bssR PE=4 SV=1	None	RWKCBQQZYQESGFLPGDCEHUBPALLGEIIPOBEUUBYULROLSBMVWIDLSBTVIFWPMFZLCFDGFRKQIVC	Truncation at N-Terminal Side	52	0.043478	9381.048317	0	2	0.81628	7.92486e-91
BW_20_1_111106004325_cidetd_msdeconv2315.txt	ZZZ_sp|P32135|YIHN_ECOLI Inner membrane protein YihN OS=Escherichia coli (strain K12) GN=yihN PE=1 SV=1	None	GLCFKQNWOEKBAVPWULCOATYSULTHTYUGHQLIKGKSWRBFBZNYOVGWWMQOQNMHYGZGERKDQCHVWQKYCQHUSSKBYEOTWBDSYNBOZKPMCLBFVYSLWENPFVTQCKGLHHNEHQRGBEWIFGPHBSOBCUEPELNVEEDGA	Truncation at C-Terminal Side	153	0.036697	19558.014735	0	4	0.97785	1.86361e-208
BW_20_1_111106004325_cidetd_msdeconv2317.txt	XXX_sp|P52074|GLCF_ECOLI Glycolate oxidase iron-sulfur subunit OS=Escherichia coli (strain K12) GN=glcF PE=4 SV=1	None	KNKPEAOSOILCOCOQBMGCBUABIUNWEVUIFNNWCZEMDSOMFMMHVQCOVSNAHMAGVMYEUUHOVNFFLGONDVSEDAMIHPQQTHTQMQIWBUTCCPAMIUOSQEVCFZNKQGYBCDTLEYTFDLTKBAABINOGKMRCKIZKCLSWZP	Truncation at N-Terminal Side	253	0.031250	19559.767156	0	3	0.9651	6.50383e-210
BW_20_1_111106004325_cidetd_msdeconv2319.txt	YYY_sp|P25728|YGBA_ECOLI Uncharacterized protein YgbA OS=Escherichia coli (strain K12) GN=ygbA PE=4 SV=1	None	VICMNRGPVRPNWTFTDWBPVZABFRLDKCRZDSEUACEPZLMBLPWLZZVYNYVKLPCZTKGKQLSARGLNRRGZOSKVFHGZZBWUZNMMFWYD	Truncation at C-Terminal Side	96	0.033163	11729.366676	0	6	1.1533	4.66235e-108
BW_20_1_111106004325_cidetd_msdeconv2323.txt	XXX_sp|P31456|CBRA_ECOLI Protein CbrA OS=Escherichia coli (strain K12) GN=cbrA PE=2 SV=2	None	TRFKMIBHTDDEDIRGZIUMQYUDATGPOQVVSMPARLCIFVACIYRAFZCRMIYWKLAOZCHHCZIWFUIRRCCAWEUPDFZEACMILYZGIDVHTFBHNUQNQAWWWENSPZSYZLZNZORBQCEESZMVQEPWVSOGPAAEEECKHFHMLOBUQYWZUFZMTMUSRLPMPFLHWCPTQOGULSCHZCLIICDAWCMNLFUPHEWGVHGFRKYODQODHQKMAIBMSDGYADNMFETLCNIABENARRQPNQLUYRMZGAZIKUNLPGQGZQDBWZWOOMRGYVYKNRALINNUPYMVAHDINVURBHHCUIECR	Truncation at N-Terminal Side	37	0.031056	40091.922480	0	5	0.53812	4.94066e-324
BW_20_1_111106004325_cidetd_msdeconv2325.txt	XXX_sp|P04968|ILVA_ECOLI L-threonine dehydratase biosynthetic IlvA OS=Escherichia coli (strain K12) GN=ilvA PE=1 SV=1	None	BSRWBHVTICWQTMZBSLLWWRATUUTAETTUOVSFBOLPYASWNECCSCCQBBRWBYDLDNBUYZPUOOBYPPNMITQLHFENTFINOQNZLKHZGVVZMZPSRQZPALVMYGBCECLEBOZYBIPZNGLYOUSNYYCRFUBHWPKWNPUEDTYDNCVOCQZPCODIYHCOFKDKULGVZWYZGGYFIHYEKWMNIPBEYFUDMTARTBFCBVHTWZEGYFYBBCEDIPMUZHYCQUMYSGFGTQQRCDUKKMCZNUGFYKERZVUEKKPRKLUBTRHOBCESZFMSVQRWSRVNBLGRHQLVUTYBGVEVARLBKELZQHKKYWOLMSAGLQOLALMODZKP	Truncation at N-Terminal Side	170	0.022358	44253.636006	0	16	3.7203	4.94066e-324
BW_20_1_111106004325_cidetd_msdeconv2329.txt	XXX_sp|P37689|GPMI_ECOLI 23-bisphosphoglycerate-independent phosphoglycerate mutase OS=Escherichia coli (strain K12) GN=gpmI PE=1 SV=1	None	DTSMFIEFHNZORNTEOPPYSLRMSRHZMENGILCFGFPCDYYEWMZULRHUCQRVNMSDNTBTQWRYORBWUOQKPGEIMWWKBCYK	Truncation at N-Terminal Side	426	0.033163	11729.079964	0	6	1.1056	1.12991e-118
BW_20_1_111106004325_cidetd_msdeconv2343.txt	XXX_sp|P39334|BDCR_ECOLI HTH-type transcriptional repressor BdcR OS=Escherichia coli (strain K12) GN=bdcR PE=1 SV=2	NME	FPQRIQPACVDCNKRSZKNRWZLIEKSPHRGBFPGIMHIKZPLGTKIKOSZSZDF	Truncation at C-Terminal Side	55	0.095455	6572.389600	0	10	1.0855	6.69033e-72
BW_20_1_111106004325_cidetd_msdeconv2347.txt	ZZZ_sp|P0AE30|ARTM_ECOLI Arginine ABC transporter permease protein ArtM OS=Escherichia coli (strain K12) GN=artM PE=1 SV=1	None	OBTQPFSSIAVTNRTHWOGGWIDYQZEUMPBOQMBNBVPRQPYEMVMTERWDLBFQVIAWMWHRANHIYTIQKOZPDVSCDHLNGUUGPCRIRHRKKESUYNEPEKVLYIRPCKYBKFFIYNUIMYDBRYCQDRQBUZLIBFOPGQBYCIQNNKTGQYHUTCDKRQRADTVSYYFNTNPOSBMFIOSKNDFHLFGWPYPGCOLRTKOEYNGFYRRQTONWKF	No Truncation	-1	0.023529	28773.096496	0	2	0.7586	1.68669e-299
BW_20_1_111106004325_cidetd_msdeconv2349.txt	YYY_sp|P0AA39|RLUC_ECOLI Ribosomal large subunit pseudouridine synthase C OS=Escherichia coli (strain K12) GN=rluC PE=1 SV=1	None	WNQFRDHZZERYTDRIWKQOIDWRRRMHENDHUHKRUOHHNPKHRHIOBMCYRYBNBKLYEYZIVQIENWTQZDSOTSWEFLRZZNMQTMOZWNSMWIOWHFHLVLBVMLONZQONLYOZQEIIVLHMOHOVZKLCCSFDZZPSKSAORVYORCPTGABKEUSYOIIMVICLOIDDATLLENMYZLIOQQAYZZVTAEANOIPGIMKTGWFCUMUEMOCRVPTQAECSCOPOZRKZFWOBAMPWUEABZNSKLWSUKSNGISCAMQQBWBIVYEWGBIIGIBYSLFKURWUZCEYMCGEKROQIZGWDYLWWVWSIOPA	No Truncation	-1	0.024242	42629.317427	0	4	0.56147	1.97626e-323
BW_20_1_111106004325_cidetd_msdeconv2351.txt	ZZZ_sp|P42910|PTPC1_ECOLI N-acetylgalactosamine permease IIC component 1 OS=Escherichia coli (strain K12) GN=agaC PE=1 SV=1	None	GSIYIVGDVYSMFZYUIEZTOEZOCNWNQPSZWZGKUSIMVPHRYHSQESLMQLCEDAQISNNLGDEOMCGSAEZGUSVWBBPEHCRVOWDPQAHREYRSHROFDFSDLHBMDWZYAQWLCVNOGSBWRDVDVVFNLKHULRBGUTFVUQVTYDDPLIBIMSVUVMWQWKAEEERZIMSDEEVKGWAQOZRISHQNBUUBGSHGABPBFTZVQMCHNHNQSOFOLFKPOUBINSUNHVTRKQGAMMPLSRECMDCQSVLNTANHHTU	No Truncation	-1	0.029412	33306.644521	0	3	0.67088	4.44659e-323
BW_20_1_111106004325_cidetd_msdeconv2359.txt	YYY_sp|P0A6Y8|DNAK_ECOLI Chaperone protein DnaK OS=Escherichia coli (strain K12) GN=dnaK PE=1 SV=2	None	UNRZWLWOHMWACUMAEQHFQZOSLCYLKBPKYTQRYMGVVMNDDQYVOAFLBZEFFMERBWNGEHZZBGLOOFAIEGBRPPWHNWFQ	Truncation at C-Terminal Side	88	0.056604	11727.261726	0	3	0.99886	4.02697e-120
BW_20_1_111106004325_cidetd_msdeconv2361.txt	XXX_sp|P24192|HYPD_ECOLI Hydrogenase maturation factor HypD OS=Escherichia coli (strain K12) GN=hypD PE=1 SV=1	None	TRGWKGZLIPSZYIMKMUZUSPLMFFRHBTNVLGLVKYTZLZMPHGUFZKGTWFYECGZPPOYSFWWAKCEMZFEBNLMYYIVNBCYQBYPLFPUGQREIEFNKQEZFTGMYGHMLQKEDDIIYNPMYRAWFFFLDCHKIHNDSQOWQMIAUTPWFTBBYFQMKCLDPQZNRTSAIHVVFTVINEUATHKKGBYTLRLYEZHFSFVZHNPHOQCFNGABAOIOCMIFUGTZWRLAKQFOSGFHUPWFVGOOAHWYIASBRVEQGNMBTAOPCQEYHOZNMARACQAIMYUFSULKFNFVCNWQZNNSIUMRPMNCRLTNTASDAQIESWEHNWNPGCZESQZSLBZWTBPOBZFLFZCEPTDMIMWCBWTMAC	No Truncation	-1	0.030612	46758.513623	0	3	0.50295	1.97626e-323
BW_20_1_111106004325_cidetd_msdeconv2365.txt	YYY_sp|P16685|PHNG_ECOLI Alpha-D-ribose 1-methylphosphonate 5-triphosphate synthase subunit PhnG OS=Escherichia coli (strain K12) GN=phnG PE=1 SV=2	None	UPAAGZWBNLBFDNOGYLSUUUEDCQZSYZEOMNLABYUREGQFARLMGBNEHZAEBPIQCLZOGVFOUSKQUTWUGETBYWKOTSP	Truncation at C-Terminal Side	87	0.032609	11190.756934	0	3	1.0598	5.52836e-118
BW_20_1_111106004325_cidetd_msdeconv2367.txt	YYY_sp|P0AEM4|FLGM_ECOLI Negative regulator of flagellin synthesis OS=Escherichia coli (strain K12) GN=flgM PE=1 SV=1	None	BPMAQRSAAFBQOBNIFFWGATGRWRSEINDFKPTONTCLIUORNCBGFOTHWWLZGGPEPGGNUBBIEHACAFVYQQNUUHLKBYKZAUIUPQNKY	No Truncation	-1	0.033163	12119.638803	0	6	1.0802	1.52623e-131
BW_20_1_111106004325_cidetd_msdeconv2369.txt	YYY_sp|Q47013|ELAD_ECOLI Protease ElaD OS=Escherichia coli (strain K12) GN=elaD PE=1 SV=3	None	LGADTNQCQUDGMREPHEOOAIUIPDRPCCFQZTVRMQWZBGICWMYOSNVEBSNYABMFIRSEUSQCTLLQRWATGZWVNFBTEFOGHSLUNPVPYZOYZEFWTGMRCBTSLMBFCRYUNDTFIRAOPKSGBUKEFHNYSCTACFYUHFFRQKQNERFPFRQITQRPGYLUGVPBBFEMTTZOSHVOEDNDWKYRNWAPCUTZDNKLVYMCQPDFQDOIVURBNPHKALAETAQLOQBRZIABLODDHLFLGCLCKKAVWTCTPEHOTSZDTBBMVLNWLZWHBTVUIEVLCESHRIDIYIBQVHFSPQPQQFACISDSDKLNQLGKBPOVWHHNUASICBPYTPPUQEUWSTFCBMQNUMWCFFGPHASTZTULYYVKYNCMQQVCMSETNTGYDIQ…	No Truncation	-1	0.021635	50225.503318	0	18	1.1069	1.97626e-323
BW_20_1_111106004325_cidetd_msdeconv2373.txt	ZZZ_sp|P76182|RSXD_ECOLI Electron transport complex subunit RsxD OS=Escherichia coli (strain K12) GN=rsxD PE=1 SV=1	None	MVDRVIAVQNUGVYZOHWOTFEMYOLSCWQOWFWWFVFFVNQGHTRNMUZNEDLCFLWDEAFOMBMTMOGUSBSZHGCSDLBYLRWOBLLNALIIFOQTHUTEKTBCYODYHUFQTEKERVABTHTOFPUEUEBEEYVUSENEZAY	Truncation at C-Terminal Side	146	0.025994	19562.745559	0	8	1.067	7.85342e-198
BW_20_1_111106004325_cidetd_msdeconv2375.txt	ZZZ_sp|P0ADD2|YJJB_ECOLI UPF0442 protein YjjB OS=Escherichia coli (strain K12) GN=yjjB PE=1 SV=2	None	ZFTBAWUAZONBZDCYTIYAQWHWDEKGUEMQEGNDKQLETLTHAVINBKQMAVDDGZYDVFGCWKDPYAOTGDDQQELMKTRLGKDUFOSRKNNIUUEWMBFZINHDIDWZCCRTCDGHGRZSEBFPYKVYMPOGOBWCWKIYPSHEOQPQEIARZ	No Truncation	-1	0.023077	19836.532330	0	3	0.95785	4.36079e-204
BW_20_1_111106004325_cidetd_msdeconv2379.txt	XXX_sp|P0A828|SMG_ECOLI Protein Smg OS=Escherichia coli (strain K12) GN=smg PE=3 SV=1	None	KSINKLGUKULQHEVSKNLFKPUAUCBYWGKDIUWQYFPBLEVDRDURVDEQVSCRIUMNZCKZSEFBUIPAEKMNNQZHBZDVFAQKZPCLGGPZTQNQVGWEAGEIEKRBARFTNOSKWUNKFMDICNTSDPTHEOVNETDBDKBMIQUAEVNCK	No Truncation	-1	0.040000	19132.406645	0	2	0.81616	4.08855e-212
BW_20_1_111106004325_cidetd_msdeconv2381.txt	YYY_sp|P76319|YEDL_ECOLI Uncharacterized N-acetyltransferase YedL OS=Escherichia coli (strain K12) GN=yedL PE=3 SV=1	None	RNDNDZRYCUZHRSSGGFMGMFSZGKIAVZIEWOIZRCLRUTEKYFFRQVTQDOWRTRYDTLBLAUQGMCLHIEIDHIFCVOBLNFWANGQARIHVSMWTVWWWKMKILGQYINYOWWRVFPGBWYZEGFVAUCMEGQVRGEFWTNOYWSOHLSOLFOD	No Truncation	-1	0.028736	20751.151827	0	5	0.97896	7.92422e-217
BW_20_1_111106004325_cidetd_msdeconv2383.txt	YYY_sp|P0AE45|YTFL_ECOLI UPF0053 inner membrane protein YtfL OS=Escherichia coli (strain K12) GN=ytfL PE=1 SV=1	None	IQGBASOBSDICTGMNDFWZVKIUZGYVLORYAHUZHDHYWZHGELESZLGEZDUZHHDHGVRWWGHZLCMPCLS	Truncation at N-Terminal Side	372	0.034483	9274.841704	0	1	0.49274	2.99938e-96
BW_20_1_111106004325_cidetd_msdeconv2389.txt	YYY_sp|P75620|YAAY_ECOLI Uncharacterized protein YaaY OS=Escherichia coli (strain K12) GN=yaaY PE=4 SV=1	None	IBTNUYUUEIFIHOPDPQIBIDPWUIMBMEMHTPRLQNQUSEDFTZRQHFSDAMZPCHSDCNFOUAATKAED	No Truncation	-1	0.027027	9085.930293	0	1	0.7569	9.736e-87
BW_20_1_111106004325_cidetd_msdeconv2391.txt	XXX_sp|P22729|LIVM_ECOLI High-affinity branched-chain amino acid transport system permease protein LivM OS=Escherichia coli (strain K12) GN=livM PE=3 SV=2	None	VVDAIGUDMRMZBCZCPKGTLEIOKSDZHQPYWHUROLUZSQOAOMLVQZCUEQLIMEPPNCTCYPDAAULYGOGWLMZQHOMRWFDIDZTNSLUIWZOVORROPEPUBSZIKBTAERVPQIPARVMDALCOWCVTGBTCSNLMOFQOKRPHKDGQQUWCAHYRESLOPOFNIQGBHMFCGBKLPVPPOOWUTQVVNWAWLVYSZFEQMZSTPGCZIZOYDLTRVWYAQUTEFVFRLMDLCFIUWIFODVZWCBCPGPRYWNVISOMGSRCMIVUHQQLPMFZGHDOYWWZKFDKPCGIAFDKDZ	Truncation at N-Terminal Side	120	0.014946	39508.770381	0	5	1.7699	2.76677e-322
BW_20_1_111106004325_cidetd_msdeconv2393.txt	ZZZ_sp|P06987|HIS7_ECOLI Histidine biosynthesis bifunctional protein HisB OS=Escherichia coli (strain K12) GN=hisB PE=1 SV=1	None	KIBIDDRIKSWRMKQGOSWIQZRLHILWZIBSSQYYTSLCFLKALSMWZRRHSBTDSONMCCIPLMVSVPKTBYTWEWTFOVQWMTGLBSZFTHGHPKNTLFFVPHRDWMMWOLQBZRDBSVLZFYCELNLEWDNSZWAWOHDMBWFRZIYBIBQMABGVZGGZQSPTZEGCPTRBGIFBGGMDIOGENAICMRDRRVGDRZDTHVHSHFLBKMGYMQSSUODWEDZLDEILCDZZNDKGFKFMUCSGLURVMLSOVBGIZDHPUYOEKGMMUZWLDLTFAOWRGNCGSNGVKMVGETSRCWFKK	Truncation at C-Terminal Side	305	0.026549	37832.282380	0	6	0.94879	4.94066e-324
BW_20_1_111106004325_cidetd_msdeconv2395.txt	YYY_sp|P69820|ULAC_ECOLI Ascorbate-specific PTS system EIIA component OS=Escherichia coli (strain K12) GN=ulaC PE=1 SV=1	None	RFVDHUUBBDVDQNHMIWPRBFOSNDDDVKINUBMYZNLQHFQZCCDCWWUVRNKWRPIBONNILIPVVFNOPGROUFHBUZSQUNQDGVLUHPAMVUFQUMYKPLVTTLFSHCDOWNNOAGEGRMSCRUTUKTOAERYHCHWHSMSMIBHVSC	No Truncation	-1	0.029801	20012.044236	0	4	1.2278	2.72992e-209
BW_20_1_111106004325_cidetd_msdeconv2397.txt	ZZZ_sp|P76017|YCGV_ECOLI Uncharacterized protein YcgV OS=Escherichia coli (strain K12) GN=ycgV PE=4 SV=1	None	KRDIESGLFYKYEWGKOALVRVOKYSPHTDMSIVQMKVHYUVOMHGTVWELGGYTASBRSTTWTMZEQUDYSTELKUMYDGZBEOYVMIKZZMRFIPIISEACWCLSKNUUIMPVHCDFDOVNNIHVZYBRLZHPADUPAOYGQALZTQPHIPYIVSPHNZZFNATUVQBQDWETZSDKPSNPWFLCYSKHVMNDRPZEHRUGQHAMGAZUYTHTWARWWKFBBQTFVFFEIABUQELAHOPDSKFQBQBHDGVATQONYUIETGENNZVBVYVRFMBRPEKUMTFEPFPSUWHYZOVCBCMRRLGPTHQCMNRCQEFTKPYHOKGUPKTIWHMODELTBIZWZGNPASARGZVTH	Truncation at C-Terminal Side	356	0.020213	44408.527632	0	9	2.0878	4.94066e-324
BW_20_1_111106004325_cidetd_msdeconv2401.txt	XXX_sp|P76481|YFBK_ECOLI Uncharacterized protein YfbK OS=Escherichia coli (strain K12) GN=yfbK PE=4 SV=1	None	VZGPKLLCIFOPZMKTNTGRKZKEAWYRKPIWMRSSLECGASITGPYZWGZCPQEPNDYWGGIVSBAUORLSQCFUFCKZYSOZAMKABUEPFOQEWCTDEAAGYHCCWNCOACEKYPRRWVQYGVNGDKPATWHLFMGBKWKKDNBTRUYBMLQOYHCWFZSBDIICZUIBKRDDVPNEHPLKYHYDTIZPEQTNKDMVGDMUWAZECVZNQQTGBDCKBMRBIYUQSTPYZFAFUCNEMBDBCYGIMKLQZLMBDDSPRHFBDLQYYTCQUPWSKEKGCWAHLOHRUPCETMZUUPRLEBZKQQESQODCAQWOYNIUGTGDMUWZYRUQWBAHLKBLLBPDQYGYICNTHCCVILZKSZQSTBPMSH	Truncation at C-Terminal Side	370	0.026316	45953.269725	0	3	0.55795	4.94066e-324
BW_20_1_111106004325_cidetd_msdeconv2403.txt	ZZZ_sp|P0C066|MLTC_ECOLI Membrane-bound lytic murein transglycosylase C OS=Escherichia coli (strain K12) GN=mltC PE=1 SV=1	None	HTVFDGFBFKIRMPYDKHMUFCRLHOYDTUYUQOUOGSCTLGUSGYUFRMKUQLEOHCHIMDHDVVHTBBMZSRBUKLDRRWNH	Truncation at C-Terminal Side	84	0.037433	11215.909369	0	7	1.2356	2.56945e-111
BW_20_1_111106004325_cidetd_msdeconv2405.txt	YYY_sp|P0ADR6|RLMM_ECOLI Ribosomal RNA large subunit methyltransferase M OS=Escherichia coli (strain K12) GN=rlmM PE=1 SV=1	None	MOTHTQMSYBSKDCGEBGQRGVYYMLWKDADAEKBEKLRSABYIALTMRTQNEBICNKHTOGVVDSZSKGVPTWKPUILQHAQNYFDNGTKATIAOKDFLLDIRINUUTHHUHKHQBFEWLACNFRGWTWVAEFIUQFEPOAKAKTAVRMWVWOWSONRKPHWESAWSMVWSPVQRPFDIZATAONFCIDMMUQYNZCNHWSZUUPVSTNYMQHQUPMTCCVYBOGGUSLUYNDLOPZABGAUOZWACTTCGQWTGRLZHMOWDAEGBKKUQSSVEHBCWWYHULSORHNKMLSLLDTCOGLYAIUGKERSBFKZUNMETRITLLGLZABZHPBKPTOQBCZGKHDEZDCOKRZUSNMPUFWQYOA	No Truncation	-1	0.014652	46052.458779	0	4	0.81621	1.77864e-322
BW_20_1_111106004325_cidetd_msdeconv2407.txt	YYY_sp|P15028|FECB_ECOLI Fe(3+) dicitrate-binding periplasmic protein OS=Escherichia coli (strain K12) GN=fecB PE=2 SV=3	None	KKQFDMMYOKMHVOTTGRVDBIDDRECBAIBTWBOIDKWACOWYZZZPHPHGTAGLEGRISVZGMRMFQAWKYTGYHIPKVUHDULMFG	Truncation at N-Terminal Side	211	0.021390	11216.173421	0	4	1.1074	3.18608e-117
BW_20_1_111106004325_cidetd_msdeconv2413.txt	YYY_sp|P76347|YEEJ_ECOLI Uncharacterized protein YeeJ OS=Escherichia coli (strain K12) GN=yeeJ PE=3 SV=3	None	PYHFLCWAAELTWQHIDOGOVDGFPELGHENLINVIKNADSEEDMHDOTOTUFPTMPFZLMYNICUSOBZYGOFOFVTWSBNRBKOHBBZCCNSKBIZFIVYAKVEOLNZYKQZTWPWFODCWAHRUBAICUTVHHTTRNZBRLBTFACLY	Truncation at C-Terminal Side	151	0.063380	19562.889947	0	4	0.8685	1.41296e-207
BW_20_1_111106004325_cidetd_msdeconv2415.txt	YYY_sp|P23909|MUTS_ECOLI DNA mismatch repair protein MutS OS=Escherichia coli (strain K12) GN=mutS PE=1 SV=1	None	HPTWIDMYPQYAPBMRWIVGACFMCDFRFSYPLFUTVSVRVMAHQDEFNLDTOFDURGFPFQWBHWYCQCMQ	Truncation at N-Terminal Side	781	0.024390	9112.853436	0	1	0.49538	1.90223e-94
BW_20_1_111106004325_cidetd_msdeconv2417.txt	YYY_sp|P0AGL2|TDCF_ECOLI Putative reactive intermediate deaminase TdcF OS=Escherichia coli (strain K12) GN=tdcF PE=1 SV=1	None	ORBITCIKLCOBLEAMONHUEPYTVAMWCSGUWUBNFIFIRSORLLMCBOGUZTUZTDHHIHCELTUSE	Truncation at N-Terminal Side	60	0.039474	9113.684738	0	3	1.0382	7.46815e-92
BW_20_1_111106004325_cidetd_msdeconv2419.txt	YYY_sp|P76548|YFFQ_ECOLI Uncharacterized protein YffQ OS=Escherichia coli (strain K12) GN=yffQ PE=4 SV=2	None	VKEKYNHZAWPVCSSAFHALTCIFIPYPUCBBRWSKKSDTQUZAWMOGANUQBTBVADWHQRCWOTRGHMOY	Truncation at N-Terminal Side	53	0.035971	9113.936949	0	5	1.209	1.26656e-99
BW_20_1_111106004325_cidetd_msdeconv2421.txt	XXX_sp|P37630|YHIM_ECOLI Inner membrane protein YhiM OS=Escherichia coli (strain K12) GN=yhiM PE=1 SV=2	NME	LBUBWAGPYLIEGUQMADURZDDCNDIAODTPAOHDFQCAZZTSMKIWIAFQFMRTUQGDMEQQVYBNWVWLM	Truncation at C-Terminal Side	73	0.047445	9114.670487	0	6	1.1058	5.55559e-98
BW_20_1_111106004325_cidetd_msdeconv2423.txt	XXX_sp|P0ADQ2|YIID_ECOLI Uncharacterized protein YiiD OS=Escherichia coli (strain K12) GN=yiiD PE=4 SV=1	None	KBMIWAGNTRBAEZTISVWFNKFLEESSEPPEPHMIOBAWYVFAFHQWNNUEACLWIYDUSFTKHIKYWVSNE	Truncation at N-Terminal Side	256	0.032895	9116.068746	0	5	1.1397	1.33547e-97
BW_20_1_111106004325_cidetd_msdeconv2425.txt	YYY_sp|P76136|SAFA_ECOLI Two-component-system connector protein SafA OS=Escherichia coli (strain K12) GN=safA PE=1 SV=1	None	YIBBIOKQAOZYZNQEDDOFAYQDCHCMRWLINHTQYGCKPGSCIMQMOVPONDZKODDHIRIOC	No Truncation	-1	0.026316	8750.657640	0	4	1.2645	8.79893e-85
BW_20_1_111106004325_cidetd_msdeconv2429.txt	YYY_sp|P08245|YCIH_ECOLI Uncharacterized protein YciH OS=Escherichia coli (strain K12) GN=yciH PE=1 SV=1	None	MSFQQEWMZPZKZMAUMNHBUOTVWTZICCAWDWOMUZULWFPTUSHNMMOYQTANYBSVMQDHBCCHC	Truncation at N-Terminal Side	39	0.029412	9115.292845	0	4	1.2323	1.043e-90
BW_20_1_111106004325_cidetd_msdeconv2431.txt	ZZZ_sp|P28916|YBFD_ECOLI H repeat-associated putative transposase YbfD OS=Escherichia coli (strain K12) GN=ybfD PE=3 SV=1	None	GDEGDCBIEYMHCQHKHSBIMAUAGLAGZHDCUFWSYEOQZYEGTBIWFHSLCQHIABPNKARGGAFGUHZZPRQDHG	Truncation at C-Terminal Side	78	0.032787	9170.663289	0	2	0.83269	1.10297e-103
BW_20_1_111106004325_cidetd_msdeconv2443.txt	ZZZ_sp|P0AGB0|SERB_ECOLI Phosphoserine phosphatase OS=Escherichia coli (strain K12) GN=serB PE=1 SV=1	None	HDZUUROQONHKHHGQEWZVUBFGEIHAMBEILZMZOIHQVHWYSDBYPLENDRISYZSDAKWHWDNIRMZAOQLPFHSRLRNUUIZPPBINKRSERWMAERKWPUUSBOWADMFZTMZVOHYKDFTTIPSNLHANQEQBDGPMODPQWQCFDGKRTHRMMLEYKSQNMWOAVOFIYCTBVKUMCQGWFLPOMDIGQNPNGZIEMVGYLVYSRPRKKYOFOVMSQTDOYZQNCUPYRWCPIIDLSBTGHMMVMGCAOZZAGBQMMMSPRQQYMKPUTTPUTYFLKERPALNPFRDZFSONOODRBKQZQZIEYLNFFTEHVI	No Truncation	-1	0.055556	41812.820363	0	3	0.46698	1.97626e-323
BW_20_1_111106004325_cidetd_msdeconv2447.txt	XXX_sp|P0AFW0|RFAH_ECOLI Transcription antitermination protein RfaH OS=Escherichia coli (strain K12) GN=rfaH PE=1 SV=1	None	GIBCWBPWGEEOYRHBILMUZBACCZQZMASSIULZBCEGYLLTPEVFQFVQPOWIOPMNRLGNKUFKEQDUFEAUWTUUCHVUFKIGOCQLYKVUPLNVZKSAPKYUIITTFRBMQRNKBOCLRIHBEYTGLQSHIDKRWNPSZAOLEACYEDLIYMMWFV	No Truncation	-1	0.029070	20663.885495	0	10	0.97446	2.58344e-217
BW_20_1_111106004325_cidetd_msdeconv2449.txt	XXX_sp|P76241|NIMR_ECOLI HTH-type transcriptional regulator NimR OS=Escherichia coli (strain K12) GN=nimR PE=2 SV=1	None	CCEOPEYKIUPPHTLLMUWIBSKOOBBPZUZPMUQHQWLGEVGDBHYYCTPYUQFQESRMGNOZARVOAFUWICAVODZGBAPGCIGMFFVYWVEADDMULGSFYUENPLKRKKEGOVAPLEMGOYOYBUPZYBUAWWPYWLUKFVSNPTVRYRRYIK	Truncation at C-Terminal Side	158	0.026163	20627.726123	0	9	0.99703	6.67185e-216
BW_20_1_111106004325_cidetd_msdeconv245.txt	ZZZ_sp|P64432|YPJD_ECOLI Inner membrane protein YpjD OS=Escherichia coli (strain K12) GN=ypjD PE=1 SV=1	None	DPSOGYZPILUWCLMREEUMTPEDYGN	Truncation at N-Terminal Side	236	0.038462	3436.802786	0	2	1.0615	2.35061e-32
BW_20_1_111106004325_cidetd_msdeconv2453.txt	XXX_sp|P06971|FHUA_ECOLI Ferrichrome outer membrane transporter/phage receptor OS=Escherichia coli (strain K12) GN=fhuA PE=1 SV=2	None	CYPDEVQAOQGWLHGPAVDYUPEFGBTUHTPIPGQTZOGHCTOGMADURWUIUAGKGFCVNDZPOLPECEOZISALPTCABLGSEWWSHZVYLGUYDICUVWUFOAWIBRCSQOESYUKDELPVEKZGPBNYZBLYROSSALFURFNSVZTOSQGKDAYUMPGRVBLAVQLEQFVSKILLWUUKWOZNSDOVGRHVVPSLRHBRIWVRCCKPYNHRSNQRGGRAQAUZCGZFQZTIFQTKZCENOOWAHGLIKHRTABOFUZELBHZIRTWRVCQCUELTYQKMWDGAGOZSZIPHLVSWIGQMZAVCAOYFZZGMQPQBEIIZUWCOVVRHCGFUS	Truncation at N-Terminal Side	410	0.019544	42283.493864	0	12	0.8289	4.94066e-324
BW_20_1_111106004325_cidetd_msdeconv2457.txt	ZZZ_sp|P76505|YFDF_ECOLI Uncharacterized protein YfdF OS=Escherichia coli (strain K12) GN=yfdF PE=4 SV=1	None	NVFKONTVTMGGDVEDUFQLOKEEQZUEPUNPCSLVZAFIHKLDVPPGGBTOVKNVTTVTBWMUFUCWSMRQKSG	Truncation at N-Terminal Side	277	0.050000	9165.904175	0	3	1.0907	2.20616e-100
BW_20_1_111106004325_cidetd_msdeconv2467.txt	YYY_sp|P46478|AAEX_ECOLI Protein AaeX OS=Escherichia coli (strain K12) GN=aaeX PE=2 SV=2	None	CVWFEVRZEHOISTKBDRSZHFZLMTEECOYVVWOKLUHFWRFYPTNCCMYCVFFOZYCFUTGPTDT	No Truncation	-1	0.026316	8987.424191	0	3	1.0538	2.60471e-87
BW_20_1_111106004325_cidetd_msdeconv2471.txt	YYY_sp|P39353|YJHC_ECOLI Uncharacterized oxidoreductase YjhC OS=Escherichia coli (strain K12) GN=yjhC PE=1 SV=2	None	UEKVSTHDQNYBVFTSRSDCGHIQTLWADHTYUIWWMLUYWTRSHTHZEGFTRCLZNEVPLQCZZMRNUMERC	Truncation at N-Terminal Side	299	0.031250	9150.161987	0	2	0.88889	8.0728e-94
BW_20_1_111106004325_cidetd_msdeconv2481.txt	XXX_sp|P75821|YBJS_ECOLI Uncharacterized protein YbjS OS=Escherichia coli (strain K12) GN=ybjS PE=3 SV=2	None	VGAQRRYZKUODIKULUDYVLHPWWBAWMWHLYVRVZIKZIBVQATOAAHSUOCKRHAYRFYBZHFKOTQLKMVWIPSOPDHKNRMVAIZZFBDTRKULYIZYNLLNCZPUUTVWQZUIATBNZBQBHKOIMGOHEZHPNQGKVYAAYVKAYEIASTQTWUIADASDSPZGQMRWZIQSZKWUWUKRLEYQWPPBWNBDSANVCZOYLKIEGWSHNUTOOWLKCMLVDZQRYWIYCLLRGWBVGCWODZKWMAYYHPTWMATVQAHKEIGUOSUVBAGMPHTCSLHKCEEUIQIONSRLOEQMUQNTYQOUUPEEZOOSCRVFECWEKEMCZFPNLQ	No Truncation	-1	0.020353	43917.433854	0	15	0.85593	4.44659e-323
BW_20_1_111106004325_cidetd_msdeconv2483.txt	ZZZ_sp|P0AGM0|YHHT_ECOLI Putative transport protein YhhT OS=Escherichia coli (strain K12) GN=yhhT PE=1 SV=1	None	OERZUMMVYZYMDBRVSOSGSHFZILMPTHWIIVORIDTHEZELEPYDAHGYKMFNGTNVALVLDPYWELUBSIFCPYWTAGKVKIGPQBAHKWHQSKBWQPVFFTDPVYHOICVIVWBGISUMULYOPKSUHABSNFYIFRODYEIANGTUFYIRSFFZVDHIVZZZFFYRKRQTTYAQGPCZCCYHKUAEDUGQFKPYTEHKSZYKSABCFGVRKUIIIRNIHLDBHZSNQKBUIEOEGFLIVENKPUKHYICZVGGGICPOQHBVYYHGYRYHKOPKSHVGHGRZUIVZGHRFFUVAIZELCKHTYPDREYOMFMQEFSUNFNOHYGQBFWUAZNDDOWUYHDYLR	No Truncation	-1	0.027190	44325.150063	0	9	0.62015	4.94066e-324
BW_20_1_111106004325_cidetd_msdeconv2485.txt	XXX_sp|P0AAH4|SAPD_ECOLI Putrescine export system ATP-binding protein SapD OS=Escherichia coli (strain K12) GN=sapD PE=1 SV=1	None	UQZHVQBLVTIYRSHZCZHQQDEPYOHVHSEGOPIGOMPZCSUMYPTCEQDPSHDAYEUCSMIZFZAEBELSNZCWNLEWZWVIYRVFBFVEARCRDZNRBAKIAZVERNIITELQNKGCQGYLSWBSDBWNHKEKARZGHVOHULTGZSCCIPWGAHGGBVGLHSABQATMKKRFDKIDENEEZWKTLTUNPOQHMIIDFBFEEVFNEZDCSGQPTCQLGBNLINLEATYQRHZGUTPLZSUYGOMWZCHZZHIIRKWSBCIHVWAFQFZCPNGTMADRDINYSSFGLORQGAKGCQOGHAFWZEFQWILFVWUWABNNBDVSFYWEHN	No Truncation	-1	0.037975	40415.755499	0	3	0.61559	4.44659e-323
BW_20_1_111106004325_cidetd_msdeconv2489.txt	XXX_sp|P12995|BIOA_ECOLI Adenosylmethionine-8-amino-7-oxononanoate aminotransferase OS=Escherichia coli (strain K12) GN=bioA PE=1 SV=2	None	TBVVCVGDEIHZHDVQHSNDOMLODZEISVFQFBCAMZIHFGBWEZELSZEZMZTARZFHVSGCWUFUFRKGMWNCCGQZGECRRVGLIQECNCKTEGFOIEUNNGGHDAYTWNYHEWDMLFALDSNEOTTISDPUALFWPPALWTSCILWCZTCKESPHSLIM	Truncation at N-Terminal Side	265	0.024096	19877.980047	0	8	0.98564	2.38091e-206
BW_20_1_111106004325_cidetd_msdeconv2491.txt	XXX_sp|P63417|YHBS_ECOLI Uncharacterized N-acetyltransferase YhbS OS=Escherichia coli (strain K12) GN=yhbS PE=3 SV=1	None	TBSCSMRYRYUYMANGFSEETCLLBHIGNACDBLEAPZIZRMBGPEDNBDDBZMVTTZFHAVHSILYPQKBIILIHHMCHMMETTNPLDPCVIDNCDAZLELGOPEGGHYVZDLYISQPUGLLZLGYBBVCWMVKNHUHWNWURLYBHILQELCGRFRDKILVOLKV	No Truncation	-1	0.039157	19930.380577	0	12	1.3519	3.87645e-226
BW_20_1_111106004325_cidetd_msdeconv2493.txt	XXX_sp|P39366|SGCX_ECOLI Putative aminopeptidase SgcX OS=Escherichia coli (strain K12) GN=sgcX PE=3 SV=3	None	ZPFWBVPKMZOGMURLQCDAVFNUUVVROIARUZABSVCDMRWVDBCHOCBHCVGGSOEARQESODGENMFLKIKDSCZQCKMQIYOFAGZNTYZQRODLLNVKNWLNWOHGILVLBODZEQWNOKHADZWSLUCQRCQMGPZSKBGRIHOAKKTRBAUQHBNYNMBUMMQESQRGLVGPMAMWTSFWKGBTODDBBEDKBLOISLGKKGRUZDFPDNKGVFOICTFBALWEBYMZWDCVQPCWMHMCVHSWFOFKSVGSWRMCTUUBDRTGBKWNMBOYZPGWTMFGGAKHBLZBAAQGFCSYMYOEUOBBAPZOUVZICNOTIZOMERDACQZMOCKVPTMBENMPSCROZAWQRKNHYAWWPUKZQBRNO	No Truncation	-1	0.019169	47982.618684	0	12	0.9059	4.94066e-324
BW_20_1_111106004325_cidetd_msdeconv2495.txt	YYY_sp|P0A6B7|ISCS_ECOLI Cysteine desulfurase IscS OS=Escherichia coli (strain K12) GN=iscS PE=1 SV=1	None	TGHIZEQFRSRIZMTHNFTDEPNQRENGYVZYTUZSSUSELNLEAVBSSHAOHZTAROPPPDQVNANYWEIAWLGLOUNBGOQBKQYYIWGOYDROGTFSWLADZLANYPPSLBLOUEQZNUVFG	Truncation at C-Terminal Side	125	0.034247	15761.539245	0	5	1.0192	1.03732e-168
BW_20_1_111106004325_cidetd_msdeconv2499.txt	YYY_sp|P76001|YCGJ_ECOLI Uncharacterized protein YcgJ OS=Escherichia coli (strain K12) GN=ycgJ PE=3 SV=1	None	NGPBABEOLBPTUBDSKUNCWRSFEKSOYSKQIRBHKNHYGGFZHZNUBIEGWNQPOPWCHYNYFGSPTMQDDLBHMKODBOGZKOPTHWVNDUGUWGZGKGVMGPLZMHBCIFEQPEIARF	No Truncation	-1	0.041237	15347.553590	0	4	0.95956	1.22578e-166
BW_20_1_111106004325_cidetd_msdeconv2501.txt	ZZZ_sp|P0AA93|YPDA_ECOLI Sensor histidine kinase YpdA OS=Escherichia coli (strain K12) GN=ypdA PE=1 SV=1	None	ITZSIATSZMQEUAUOPIDLMFTITGCDDONTHNYSAQEMQCLHMOHHSCADOQOURNAHGEGMLIVTBMDKKSAMLQSTBWTCWIRTBFOEVIZQAABYCZAEVPZPMHMRGDLHBDBKYLMHAVCGVV	Truncation at C-Terminal Side	130	0.030418	15762.463324	0	7	1.0227	3.01297e-159
BW_20_1_111106004325_cidetd_msdeconv2503.txt	YYY_sp|P0A6B7|ISCS_ECOLI Cysteine desulfurase IscS OS=Escherichia coli (strain K12) GN=iscS PE=1 SV=1	None	TGHIZEQFRSRIZMTHNFTDEPNQRENGYVZYTUZSSUSELNLEAVBSSHAOHZTAROPPPDQVNANYWEIAWLGLOUNBGOQBKQYYIWGOYDROGTFSWLADZLANYPPSLBLOUEQZNUVFG	Truncation at C-Terminal Side	125	0.038023	15761.539245	0	9	1.2973	1.03732e-168
BW_20_1_111106004325_cidetd_msdeconv2505.txt	YYY_sp|P40711|ARFB_ECOLI Peptidyl-tRNA hydrolase ArfB OS=Escherichia coli (strain K12) GN=arfB PE=1 SV=2	None	FNAIROCKAFIGDYNQPGCLFFWCVUMOVUQNPHGLZVNOKLUHFWMTHBWKLUSCQOQHGEUSYQVMYWWYNZDEARLURCTTSMQWWPKCRKIHNIGCHHKMBDKASNZAERGLAVGPDDNZK	Truncation at C-Terminal Side	125	0.032319	15760.791203	0	8	1.0927	6.40271e-173
BW_20_1_111106004325_cidetd_msdeconv2507.txt	ZZZ_sp|P0AF10|MTLR_ECOLI Mannitol operon repressor OS=Escherichia coli (strain K12) GN=mtlR PE=1 SV=1	None	ZVNBALSEMPOFNQNITNVCOQSPTUWEZTIWGPQEUBNEQANRLATSMHTIUOAOSVPHIVMVZNIRRGMHHHVQQTFQDZIPTLSQONRRYGTYDLZKGZOLPELGRALBWHWGFCWWDISBSGL	Truncation at N-Terminal Side	68	0.055556	15758.374504	0	2	0.96341	1.53652e-173
BW_20_1_111106004325_cidetd_msdeconv2509.txt	YYY_sp|P64590|YHAH_ECOLI Inner membrane protein YhaH OS=Escherichia coli (strain K12) GN=yhaH PE=1 SV=1	None	ENHMRRYBHQTIQURQAGKHMZIEUUZYTOSECYGDAAQHVDOLMOYBCYWOLGYKFTSZUMNEDDRNVPCMSEPBNVEUNHEELYIWRUWSYEUQHNIWADSPZKCFMADUYPOWWERII	No Truncation	-1	0.024715	15995.894064	0	6	1.1895	4.61616e-163
BW_20_1_111106004325_cidetd_msdeconv2511.txt	YYY_sp|P77328|YBBY_ECOLI Putative purine permease YbbY OS=Escherichia coli (strain K12) GN=ybbY PE=1 SV=2	None	OPAADHGGFNIEISUTKHEHTGCMCPCKSYBITYRBERIEZAYREMTAIZHUGRUCYSRBSWLHZWWOYTAGCHYHSTCPGRIFIHHOWQBNRQYMSIVOKKGVOOLZGLLMNIBQWABQCDDPOBAFTSMBFOIPSTDSLYPSWSQCGVCIGPWFBPAKDUOHGFUNNNCCWQMOZQSTTNDGUCNMEZFEBGREESFQZTQICLKQWGCIDQQTOTRUBAIZSGFMMIVGWIPWQURKKFUSTCDVHKNCZLEVSDAMGLTTCUBBQDPOWIOAONONHHZFPGQMRQDRMZMDCCBBMMDUDKAFDNMMHPITNBEKOYOPLDDSRMYIISMHYHYSUWYLFYWPQHLKWBSCOHPLY	Truncation at N-Terminal Side	72	0.018349	45772.731541	0	14	0.89688	4.94066e-324
BW_20_1_111106004325_cidetd_msdeconv2513.txt	YYY_sp|P06616|ERA_ECOLI GTPase Era OS=Escherichia coli (strain K12) GN=era PE=1 SV=2	None	HGRGSUEADHHMKMBBIDDOSGEVBEIHEIAKTTQTUWUERWCPLFOGGTSNZAMFMMGDVVNVHMAVEWNZMYOEAHLFQOTILDKQASFGBMTQWBDQILKFOGKBWBVVSAQEKROWGZSOVCVSSAALFHGNWHVRHPMNHEBAPTPPU	Truncation at C-Terminal Side	153	0.027157	18759.956772	0	8	1.1933	1.88821e-208
BW_20_1_111106004325_cidetd_msdeconv2515.txt	ZZZ_sp|P77622|DDPF_ECOLI Probable DD-dipeptide transport ATP-binding protein DdpF OS=Escherichia coli (strain K12) GN=ddpF PE=2 SV=1	None	KAIZIAOCOAFSINREGFDPMQSPUZSLYMDZBHMTUDSDUIDPGLWNELLZBFDZIFNCNFPPZTEAZKUEURLVYDCAAWASMRBTUIPUOZZCELWKOFVCGZSKNBNREAAUMAHFLWCPKCHLYOKZITEMTKVYDDCABMGYDYZ	Truncation at C-Terminal Side	151	0.032432	18762.220064	0	6	1.1233	6.14793e-206
BW_20_1_111106004325_cidetd_msdeconv2517.txt	YYY_sp|P32155|PTFLA_ECOLI PTS system fructose-like EIIA component OS=Escherichia coli (strain K12) GN=frvA PE=3 SV=2	None	GDKKGNEWOSGABMRSZPYZDGFDYTCEPKEYDNYWRDWNCNGPWQDZZMNDETHRFMRCCFKYGZISSLOAAWSLDSSLPZWRBEBAEQFAYHESGACWSLUMOFSRIIKCICUIAWUFMFEFNCHQYFIMMUYPUFSLNLBVEKQK	No Truncation	-1	0.025559	18496.712215	0	8	1.6479	1.25434e-201
BW_20_1_111106004325_cidetd_msdeconv2519.txt	YYY_sp|P37351|RPIB_ECOLI Ribose-5-phosphate isomerase B OS=Escherichia coli (strain K12) GN=rpiB PE=1 SV=2	None	YPTBDYTGWAOTMKBHWOMHWWOVGFTPFLDERWOYNFGYNNKQRFYFGOGDGVDTAPGAKRYBBFCBEVVVOLWCPIRRZEMBDVAEOIWUNIMVCEKGALQYHQRZNGETLBYCQFNDFEBUKDVCYOABCQPGCMWCBBLOEBFCG	No Truncation	-1	0.025559	19138.555256	0	8	1.1393	1.54502e-199
BW_20_1_111106004325_cidetd_msdeconv2521.txt	YYY_sp|P0AEX5|KPPR_ECOLI Probable phosphoribulokinase OS=Escherichia coli (strain K12) GN=prkB PE=3 SV=1	None	POYIEPFNFPZOZIGOMKTMTEWYFZHPLZEGIRGDCMHLWPQMUGHUBIPPOAHQFRFBVCQQBIYADCREPSDGYKHYFUSVFOPNZKRGIYQRKPFIWQAWGHRIBLERVCMIHWTNEUYRDNBRUZUMDSLBEPLSCBNRMLKPAOPGWEGFPQYVAMBWGIPVGYBGEBMQETQLNQUYVVRWOGZPBNVYVZQFKVNNKUGAQCBMQUUALOOPBOLUIWOLEIZYIUBFMZKDDQQMNYSBZHKSEDVSFKIPLNHLHCOGQQCIOYGTWPKWVHEUIMEDZ	No Truncation	-1	0.042553	37044.767949	0	2	0.47051	4.44659e-323
BW_20_1_111106004325_cidetd_msdeconv2523.txt	ZZZ_sp|P77795|YDCT_ECOLI Uncharacterized ABC transporter ATP-binding protein YdcT OS=Escherichia coli (strain K12) GN=ydcT PE=3 SV=1	None	SOGPSKZHEDIVHPSOAOQAGOWQTUZEEIZRNBQHZRIFPIAVMBGNCNOKNUBPNCFUUMMTDAKZFIRGLSCBLQDEZLQUYGUKGWVWKEOHHFTWHYEVRSDWTOKTAOKLUWOHGVLGTWQARDKRDTQQMCLGQIBYCA	Truncation at N-Terminal Side	191	0.022364	18761.835841	0	7	1.3214	2.46798e-202
BW_20_1_111106004325_cidetd_msdeconv2525.txt	XXX_sp|P39414|TTDT_ECOLI L-tartrate/succinate antiporter OS=Escherichia coli (strain K12) GN=ttdT PE=1 SV=2	None	MQQKWNOKRUSOCPHQAOAYZZQRUTSKMEVWGSMUNOTOVUDUVFGPGAMRHZLLGKDDZFYFKSCONANYUTUGPNVRSVSMKHAIBSKZGFVNMOPVBIOPRKDRSVKQGUTZNULMHACMFMKRGPVOYKBOHCEDNWYEE	Truncation at C-Terminal Side	145	0.028205	18758.659572	0	5	1.0154	4.92677e-198
BW_20_1_111106004325_cidetd_msdeconv2529.txt	ZZZ_sp|P0AG59|RS14_ECOLI 30S ribosomal protein S14 OS=Escherichia coli (strain K12) GN=rpsN PE=1 SV=2	None	BKKQOOTCEGSVONAUKIZAOQDDUZTHKORLETQUGLAUAKNCLHYVWIQFNYUZURPHCZCMLUPRZSBBYUKGNORUCOTNPOIFRYSETTZPIFVYB	No Truncation	-1	0.032520	13470.651982	0	4	1.0162	2.99759e-137
BW_20_1_111106004325_cidetd_msdeconv2533.txt	YYY_sp|P0A870|TALB_ECOLI Transaldolase B OS=Escherichia coli (strain K12) GN=talB PE=1 SV=2	None	ENWBUUAORACSYHVSGQHHIUVKBLCSYZOVIAPELQIGIYVDIBPWHCALFVGKIRHABUWYTCQHZPITCCUBVATIYRPGCFRVSOTODINUCLDHMEOZZUWYZBIUBDDPVVYCGVEVTSEPAKZHQCBIECDBPD	Truncation at C-Terminal Side	142	0.027397	17504.745564	0	8	1.056	5.19379e-192
BW_20_1_111106004325_cidetd_msdeconv2535.txt	YYY_sp|P10408|SECA_ECOLI Protein translocase subunit SecA OS=Escherichia coli (strain K12) GN=secA PE=1 SV=2	M_Acetylation	MIPDBYNFETLTPLKCRPYYNHOABSIOUQSZCHKGCIZGZFLLEQOAIBUZQYASFGHWYFKOCGCKDLWEUEFNNWUHTLLCHABYOFYYYQIRLPCAE	Truncation at C-Terminal Side	101	0.029680	13061.687852	0	6	1.0981	4.72617e-136
BW_20_1_111106004325_cidetd_msdeconv2537.txt	YYY_sp|P0A870|TALB_ECOLI Transaldolase B OS=Escherichia coli (strain K12) GN=talB PE=1 SV=2	None	ENWBUUAORACSYHVSGQHHIUVKBLCSYZOVIAPELQIGIYVDIBPWHCALFVGKIRHABUWYTCQHZPITCCUBVATIYRPGCFRVSOTODINUCLDHMEOZZUWYZBIUBDDPVVYCGVEVTSEPAKZHQCBIECDBPD	Truncation at C-Terminal Side	142	0.032534	17504.745564	0	9	1.0643	4.61742e-182
BW_20_1_111106004325_cidetd_msdeconv2539.txt	YYY_sp|P26218|BGLH_ECOLI Cryptic outer membrane porin BglH OS=Escherichia coli (strain K12) GN=bglH PE=1 SV=3	None	HPMNIAWCFIRMFEHGPWDNZARODYETUCTLCDKABZHKHDLZOUGDOBAGPRQWFEMSDROFHUKHNPERYWVEFCKTUYMCGABIACOSQFNYVMRLMWRNAIKGKFCIWTKGAVQYTRCSCHBHUTSQWDKSKS	Truncation at C-Terminal Side	138	0.027397	17503.068745	0	8	1.1199	1.441e-190
BW_20_1_111106004325_cidetd_msdeconv2543.txt	XXX_sp|P03825|GSPB_ECOLI Putative general secretion pathway protein B OS=Escherichia coli (strain K12) GN=gspB PE=2 SV=2	None	ANDNKZOVSZUAZGLTCFRBEOZFNBTPDMVZEAODFTVAEZTYISUZVOTFBKQBPUOAAIAZSGYVVLKTMERVHHPQOSEMFSVSSVWRIADNUIYLNLWLTYFBVCVMHISSSWTKCWEZZMGFTCLLPERMRHC	No Truncation	-1	0.027559	17195.277647	0	7	1.0801	4.97024e-190
BW_20_1_111106004325_cidetd_msdeconv2545.txt	ZZZ_sp|P32715|MDTO_ECOLI Multidrug resistance protein MdtO OS=Escherichia coli (strain K12) GN=mdtO PE=1 SV=2	None	IRSWFHHICSTUVIFGNMOTBKGMIOIZYFZBATDCNGQLZGGEGFGMINDHYZORLGDRYLYVACAKNIQRRGWOUEMKHPNEKEMEQOCRMDUAFLTETNWRAYZEAQIVPOSIWPQBKRMQWERCCLGUYZIHMZ	Truncation at N-Terminal Side	545	0.020548	17501.906727	0	6	1.207	7.746e-185
BW_20_1_111106004325_cidetd_msdeconv2549.txt	YYY_sp|P31452|PTXC_ECOLI Putative permease IIC component GlvC OS=Escherichia coli (strain K12) GN=glvC PE=5 SV=2	None	VNDQCVRQEPCNCSEBKHYPTKSGMMYIAGLWRBTUADFHFIWBRKQOETEIQALOADEAHDYSROGCBCWKWEYTSQHCEHLEWKSNUQAGWZHTPWNZWKUWIFAQEVKLKSTMNYAYRTKBNIHTOAYDGQGTQQEFVZVZTGWBUGOFCEVEDMGCWIZMPDUGNBLECSIBRQHVAWTELTENBFZIRGCEHMZAWZEKLVKLOIALMPRCGPRNUKGTHCSEHOLDKGMZGBDEEMOPFVBCWPQDQHKQFVAQBPPSNMYVIPYNUSTDEQTPMGUSS	Truncation at C-Terminal Side	285	0.020595	35005.695969	0	9	0.79947	4.94066e-324
BW_20_1_111106004325_cidetd_msdeconv2553.txt	YYY_sp|Q47013|ELAD_ECOLI Protease ElaD OS=Escherichia coli (strain K12) GN=elaD PE=1 SV=3	None	GMREPHEOOAIUIPDRPCCFQZTVRMQWZBGICWMYOSNVEBSNYABMFIRSEUSQCTLLQRWATGZWVNFBTEFOGHSLUNPVPYZOYZEFWTGMRCBTSLMBFCRYUNDTFIRAOPKSGBUKEFHNYSCTACFYUHFFRQKQNERFPFRQITQRPGYLUGVPBBFEMTTZOSHVOEDNDWKYRNWAPCUTZDNKLVYMCQPDFQDOIVURBNPHKALAETAQLOQBRZIABLODDHLFLGCLCKKAVWTCTPEHOTSZDTBBMVLNWLZWHBTVUIEVLCESHRIDIYIBQVHFSPQPQQFACISDSDKLNQLGKBPOVWHHNUASICBPYTPPUQEUWSTFCBMQNUMWCFFGPHASTZTULYYVKYNCMQQVCMSETNTGYDIQHPDH	Truncation at N-Terminal Side	11	0.022638	49011.125645	0	11	2.5993	4.94066e-324
BW_20_1_111106004325_cidetd_msdeconv2559.txt	XXX_sp|P03856|REPE1_ECOLI Replication initiation protein OS=Escherichia coli (strain K12) GN=repE PE=1 SV=1	None	YYUDBUNIHNLVONMKBIYTLTCCNINMBSMCFLQOKOYMLWYGUNRFGRFWRFAVEKDHUUGSCGGHIDWACSDAVETWCDRDKMSWZUFITBALRCCNUANWRBEONHEKLLN	Truncation at N-Terminal Side	136	0.030488	14715.991416	0	7	2.616	1.96772e-155
BW_20_1_111106004325_cidetd_msdeconv2561.txt	XXX_sp|P0AAS0|YLAC_ECOLI Inner membrane protein YlaC OS=Escherichia coli (strain K12) GN=ylaC PE=1 SV=2	None	LWUVSISVEBWQLACWZSBTGBSEZPUMCMKMFWVSQZGFQVFMWDYMSUCCBUEOALMWGAUVSCYAFEAHHTRTELTEFDPSDZOKWNUBYHUKFVEALAHKUPDYEBEZUTHYQ	Truncation at N-Terminal Side	39	0.024390	14715.974262	0	6	2.1447	2.29878e-158
BW_20_1_111106004325_cidetd_msdeconv2563.txt	YYY_sp|P02931|OMPF_ECOLI Outer membrane protein F OS=Escherichia coli (strain K12) GN=ompF PE=1 SV=1	None	NUGNQFEBDZSRYNSPPTCVQHLIIBRIEMQVSQWZNMLZOFHMOZMFMADDILZODFLYNLLDTHMOGGWTKYBRRDMQOLKISDRISAGKYVGUGCPQWNBHNGFIUHUSTAMO	Truncation at C-Terminal Side	116	0.026423	14716.080877	0	6	1.1339	1.20871e-159
BW_20_1_111106004325_cidetd_msdeconv2565.txt	YYY_sp|P0ACC3|ERPA_ECOLI Iron-sulfur cluster insertion protein ErpA OS=Escherichia coli (strain K12) GN=erpA PE=1 SV=1	None	KMIZOZQOQSUBQTRUOBNTQWEQRNUZVBYQULCFYUQHUZCYPFIFIUNYUDHNESRMNTYBKIMAGNSHSPZYQZPHLEAMFBUOSLAHFEAOOMRVMHGLQVNROPMQSC	No Truncation	-1	0.024390	15177.634767	0	6	1.424	3.09581e-154
BW_20_1_111106004325_cidetd_msdeconv2569.txt	YYY_sp|P0AFN2|PSPC_ECOLI Phage shock protein C OS=Escherichia coli (strain K12) GN=pspC PE=1 SV=1	None	NZPGUCCSOKCYYREOMUMVDVOQKTNHHIEILCKTHRVRQPGUKGNNBIPQSFFASUNAFAMWQBPPAVHBGDUEUTZKESMYEISTBMEYPWWNADDPEMHABZIZKFMHSBYALLI	No Truncation	-1	0.020576	14654.083228	0	5	1.1002	6.01916e-154
BW_20_1_111106004325_cidetd_msdeconv2571.txt	ZZZ_sp|P0AF18|NAGA_ECOLI N-acetylglucosamine-6-phosphate deacetylase OS=Escherichia coli (strain K12) GN=nagA PE=1 SV=1	None	IBSMCBCRRTUDITTKSAOYIQDYHFYOLPREYNGDBNBHVWSZFHUCKWVULNUYQCBWKOWQGWTEDSTOFNDNNZKRAGNNIZRVPCPZGMBUBETZNFPIEYNHVPZQHCFLUANWBDMPUMGSKRYKYTVZDCNZGKLLKGSWENGGTMNMEKEAKDVLOTGVKIBBPDRGKNHLMRLBGPEWRLWMKRZPBOQPITUHERBDMVCPDSLMGPCQKGSHLDPNAHWPVMTWTCT	Truncation at N-Terminal Side	143	0.037736	29432.787719	0	4	0.78432	4.94066e-324
BW_20_1_111106004325_cidetd_msdeconv2573.txt	ZZZ_sp|P24232|HMP_ECOLI Flavohemoprotein OS=Escherichia coli (strain K12) GN=hmp PE=1 SV=1	None	WLTYTRDSUMSUDDYWKOEIZHIVTLLFHLWRMCWDPCEHHTMRFRUERMTPZLQOLANPPYTDNWRUEUYFLMMYLYBDPUPAQDKWURSPGQHKCLUWBZIEZROLUR	Truncation at N-Terminal Side	286	0.028455	14717.007277	0	7	1.3049	2.51164e-147
BW_20_1_111106004325_cidetd_msdeconv2575.txt	XXX_sp|P13016|AMPD_ECOLI 16-anhydro-N-acetylmuramyl-L-alanine amidase AmpD OS=Escherichia coli (strain K12) GN=ampD PE=2 SV=1	NME	FSKZVKKIYIHPMMRWWWVTPOFPZZQBBHAEUWZWWORGWICBOIWSNOZSPQVCRROD	Truncation at C-Terminal Side	60	0.032787	8388.049543	0	2	0.87807	7.0702e-79
BW_20_1_111106004325_cidetd_msdeconv2581.txt	XXX_sp|P0AAJ8|HYBA_ECOLI Hydrogenase-2 operon protein HybA OS=Escherichia coli (strain K12) GN=hybA PE=3 SV=1	None	GHVGWTROYWCNRFFUHROMKVACMONZBSIWAUGVZSZHGGSMFMDUPPCHTTLFWURNUILKRCEEUWDWLYVCZARWBYGNKSZVMWKVAMQFADZCFDDOYRPMZSQFEB	Truncation at N-Terminal Side	214	0.058824	14716.074243	0	4	0.97311	5.57775e-157
BW_20_1_111106004325_cidetd_msdeconv2583.txt	YYY_sp|P0A6S0|FLGH_ECOLI Flagellar L-ring protein OS=Escherichia coli (strain K12) GN=flgH PE=3 SV=1	None	QUNPEYRGBZAGSGVYRZFGIMAWFBIGYDCGHTYIFPMZSYKHTMKYDTACISLRWUVFEOLGQAOMOCQGRNYKTVBOQUBUNUGVFOWGOGDMMALOHODGYEVITDVVSWRTG	Truncation at N-Terminal Side	115	0.032258	14863.054120	0	8	1.2663	1.59468e-159
BW_20_1_111106004325_cidetd_msdeconv2585.txt	XXX_sp|P0AEM9|FLIY_ECOLI L-cystine-binding protein FliY OS=Escherichia coli (strain K12) GN=fliY PE=1 SV=1	None	ASCFUHLGMMPBGNEEMSMKUBQHVCWUOULRGUYDKLSFMAWGZEUAARCERQUYQWNTNSWUOEUMEIOSWGAESSPCVBTNYSAEDFGPIMHAMCULNONPBIAVAGYTPYCVFNO	Truncation at N-Terminal Side	147	0.024194	14862.050350	0	6	1.4448	1.22327e-160
BW_20_1_111106004325_cidetd_msdeconv2589.txt	YYY_sp|P0AAR3|YBAK_ECOLI Cys-tRNA(Pro)/Cys-tRNA(Cys) deacylase YbaK OS=Escherichia coli (strain K12) GN=ybaK PE=1 SV=1	None	ECIWKEEGGGYOMETVONUDKGHIWUYSZWSZWRNOWQHQHPSKQGMCMROWIKFQBLCDIUUGNYYGYTFGQYZDVVITMMAWVCSBVIMUQNSMWQSRWURIWCTVILAWFW	Truncation at C-Terminal Side	114	0.044944	14860.743463	0	4	1.0202	4.77768e-154
BW_20_1_111106004325_cidetd_msdeconv2591.txt	ZZZ_sp|P76553|EUTG_ECOLI Ethanolamine utilization protein EutG OS=Escherichia coli (strain K12) GN=eutG PE=3 SV=2	None	HEUCQPCYYKLMCCSATIHFCZTPDBPLRTAOPWGCSIFCIFIPIZDMUZPUEVDVBBDCGQYUAWVEEPKQIBYQWIAPOPIVZEBUVAYVRPRZWFROMPDVRZWNILHQWTUGQDP	Truncation at C-Terminal Side	119	0.024194	14863.776528	0	6	1.3471	2.81882e-161
BW_20_1_111106004325_cidetd_msdeconv2593.txt	YYY_sp|P0AE76|COBU_ECOLI Bifunctional adenosylcobalamin biosynthesis protein CobU OS=Escherichia coli (strain K12) GN=cobU PE=2 SV=1	None	TTPRNEHIYVYEFUQUGRTPBKFEIZPBOUFSZSCHPOULPHGDMTNBUUTFNNLTQVHIZNNIWHRUPZQFEIZPELCETDYNZQNLZFASWMSLCYHGYQPPZEUSTQQFWLLCMK	Truncation at N-Terminal Side	63	0.052632	14863.457639	0	2	1.0161	3.65879e-159
BW_20_1_111106004325_cidetd_msdeconv2597.txt	YYY_sp|P0AAR3|YBAK_ECOLI Cys-tRNA(Pro)/Cys-tRNA(Cys) deacylase YbaK OS=Escherichia coli (strain K12) GN=ybaK PE=1 SV=1	None	ECIWKEEGGGYOMETVONUDKGHIWUYSZWSZWRNOWQHQHPSKQGMCMROWIKFQBLCDIUUGNYYGYTFGQYZDVVITMMAWVCSBVIMUQNSMWQSRWURIWCTVILAWFW	Truncation at C-Terminal Side	114	0.055556	14860.743463	0	2	0.99456	4.77768e-154
BW_20_1_111106004325_cidetd_msdeconv2599.txt	XXX_sp|P08368|CREB_ECOLI Transcriptional regulatory protein CreB OS=Escherichia coli (strain K12) GN=creB PE=1 SV=1	None	PDIPVGAUONTWMSAVHBVTDEZYKCCCNIQDPOGNRMLKWKCKTOVMRYQICNHFFNWRYUOYOWPNYMWEFMMQSBSUOTVCQQFRHKYYTAQIHPIVRNZWZCUUAEFGTINQKVKDKBWRWNDIRMYEIDLKRWWUZTOGCHVSEHIWOFVCUSLAYGKAHOBADQPVRTKEROLWSNKYUQPELVWOSYCZYHGPFIHSNKUQTOLBWBASTZKTZEQENYOYT	No Truncation	-1	0.030960	30221.068767	0	9	0.93478	1.37755e-315
BW_20_1_111106004325_cidetd_msdeconv2603.txt	XXX_sp|P30125|LEU3_ECOLI 3-isopropylmalate dehydrogenase OS=Escherichia coli (strain K12) GN=leuB PE=1 SV=3	None	HNTTNSORKFQHGYRIHRWANPTWBSZLWDEYVGHCWSBEVHWOLOVORWTCRYKGUTNNWQBFQUNRWQPITMHYDSGDI	Truncation at C-Terminal Side	81	0.032520	10745.887081	0	4	1.088	1.68417e-109
BW_20_1_111106004325_cidetd_msdeconv2605.txt	XXX_sp|P61517|CAN_ECOLI Carbonic anhydrase 2 OS=Escherichia coli (strain K12) GN=can PE=1 SV=1	None	KQGBDCLSCAAQPYCUCZMKZUYSOPBMLHDOLCCZMBVZBHVDQTFVQZMPYHQRNAGFZPKVPGHWRSLHAAZOOBGBPWDGRIGK	Truncation at C-Terminal Side	88	0.024194	10745.228171	0	3	1.087	2.55478e-118
BW_20_1_111106004325_cidetd_msdeconv2607.txt	ZZZ_sp|P0AFV8|PSPD_ECOLI Phage shock protein D OS=Escherichia coli (strain K12) GN=pspD PE=2 SV=1	None	TQWPARPRWATZSDWFARKMFMHLIRQFEVUHPGPCLWSMBUKMVDLYAYZZFYVTRBVAIMYLCMMQBANGD	No Truncation	-1	0.034483	8956.958571	0	1	1.0604	1.13241e-85
BW_20_1_111106004325_cidetd_msdeconv2611.txt	XXX_sp|P0ACE3|HHA_ECOLI Hemolysin expression-modulating protein Hha OS=Escherichia coli (strain K12) GN=hha PE=1 SV=1	None	SEVFTRTONFGEIQELMDWBDZHRHBAPVNWFHBEPEMBWVPMQOCLNRWIWQACANBYUPABFMLDFHNVF	No Truncation	-1	0.050000	9160.527438	0	2	0.92902	5.22182e-96
BW_20_1_111106004325_cidetd_msdeconv2617.txt	XXX_sp|P0AG78|SUBI_ECOLI Sulfate-binding protein OS=Escherichia coli (strain K12) GN=sbp PE=1 SV=1	None	ETHMPUSUYHPYDHMLZTIUSTKAHMFSQRWVNRAOLEGQEIBQKOMDDQTMUUIFOSHYIWZSFOCOQZFDQZYIECC	Truncation at N-Terminal Side	250	0.066667	10579.844075	0	2	0.86143	1.45123e-107
BW_20_1_111106004325_cidetd_msdeconv2623.txt	XXX_sp|P76196|YDIL_ECOLI Uncharacterized protein YdiL OS=Escherichia coli (strain K12) GN=ydiL PE=4 SV=2	None	MBLDGBMFTFKIWWGWHPHDRMHFPBNVBMAWKMPQDKYMMYOVNBBBOOKKUQEBVWHTIGFMGWOTOSGGOIZFYFABSEYYSKTMDBSHFGHVMUYIPRYDHMAMOUDDEIVQHM	No Truncation	-1	0.033203	15484.294299	0	8	1.0466	5.12704e-154
BW_20_1_111106004325_cidetd_msdeconv2625.txt	XXX_sp|P0AB96|ARSC_ECOLI Arsenate reductase OS=Escherichia coli (strain K12) GN=arsC PE=3 SV=1	NME	ZEYKLIDUEUKLNLAQGPIOTOHMYWWZTAZLNCTSOSRPBKKRKOPLVOUHVFCCDUZETACEYOAWYMLPFRZDQQQZKGLCITHSQVNKPPNSKCIUWIAAVYTZMOQZWAOSDB	Truncation at C-Terminal Side	118	0.048828	15305.988070	0	12	1.1214	4.73607e-162
BW_20_1_111106004325_cidetd_msdeconv2629.txt	XXX_sp|P76196|YDIL_ECOLI Uncharacterized protein YdiL OS=Escherichia coli (strain K12) GN=ydiL PE=4 SV=2	None	MBLDGBMFTFKIWWGWHPHDRMHFPBNVBMAWKMPQDKYMMYOVNBBBOOKKUQEBVWHTIGFMGWOTOSGGOIZFYFABSEYYSKTMDBSHFGHVMUYIPRYDHMAMOUDDEIVQHM	No Truncation	-1	0.039063	15484.294299	0	9	1.0486	1.63029e-155
BW_20_1_111106004325_cidetd_msdeconv2631.txt	XXX_sp|P76196|YDIL_ECOLI Uncharacterized protein YdiL OS=Escherichia coli (strain K12) GN=ydiL PE=4 SV=2	None	MBLDGBMFTFKIWWGWHPHDRMHFPBNVBMAWKMPQDKYMMYOVNBBBOOKKUQEBVWHTIGFMGWOTOSGGOIZFYFABSEYYSKTMDBSHFGHVMUYIPRYDHMAMOUDDEIVQHM	No Truncation	-1	0.039063	15484.294299	0	9	1.088	1.36721e-153
BW_20_1_111106004325_cidetd_msdeconv2633.txt	YYY_sp|P23830|PSS_ECOLI CDP-diacylglycerol--serine O-phosphatidyltransferase OS=Escherichia coli (strain K12) GN=pssA PE=1 SV=2	None	PCTORMMRZRQDMAHCQZBPIIVVDKLNWLNVYZOYFKLTORGGIQFSDDHHZIGEBLIWKDPAZLTNUEPTWIZLDEMLELMOCKUNVYLANFIEYVRNWSLPSDMYPBFSAABSOYUUI	Truncation at N-Terminal Side	330	0.056604	15307.012882	0	3	1.0017	7.3291e-161
BW_20_1_111106004325_cidetd_msdeconv2635.txt	XXX_sp|P0AGJ5|YFIF_ECOLI Uncharacterized tRNA/rRNA methyltransferase YfiF OS=Escherichia coli (strain K12) GN=yfiF PE=1 SV=1	NME	FRQGSHMNPBOHCQGZOOMZWYANRIGUGAPBYDYVTTWLQGNWIUCGVGYBERRPKDYEPTYBSKSYFUTFDLKHKUVGHMYHZHKGLIARBNFCMCAYQMRESNAOCRTINKLPTBHQEGY	Truncation at C-Terminal Side	123	0.030303	15308.202447	0	4	1.0227	1.8067e-169
BW_20_1_111106004325_cidetd_msdeconv2637.txt	XXX_sp|P0A7Y8|RNPA_ECOLI Ribonuclease P protein component OS=Escherichia coli (strain K12) GN=rnpA PE=1 SV=1	None	ERHSMDAPREPYZLOAHVBLSUMZMGWCBKUACGDRLOBPGZGSICBLZQGTFWHKYEMHLRBCBUOKOBHEKGITROENUWAOHPVODPLNYNCIRIQZNZAFVLNYEKAPDYOHPVT	No Truncation	-1	0.023715	15264.428057	0	6	1.0887	6.18396e-154
BW_20_1_111106004325_cidetd_msdeconv2639.txt	ZZZ_sp|P0ACE7|HINT_ECOLI Purine nucleoside phosphoramidase OS=Escherichia coli (strain K12) GN=hinT PE=1 SV=1	None	IULIQWNDLHZVWHVHVUFBBZAMOEYRDHMESTATDOFEAQPDEDYMNELSQPONTNQVECHDHMAACUAUSGDNKCTFPDRKNIQSSYFAWHZDAMSUDCUMIVISBHDWPZVFTFV	No Truncation	-1	0.026846	14724.384278	0	4	1.0275	3.53468e-159
BW_20_1_111106004325_cidetd_msdeconv2641.txt	ZZZ_sp|P0ACA3|SSPA_ECOLI Stringent starvation protein A OS=Escherichia coli (strain K12) GN=sspA PE=1 SV=2	M_Acetylation	MTMKQKZPHNEQPNIBZQUYDAIRCASTUSWAMVPTFTSQNLMMINQQCQBZWTUEYRHCZEOGRSNPMHLGNARIWSHUHTMBDMGVTDFZKOVZEQLMQDRIBEFMWPAINUWPSCUZO	Truncation at C-Terminal Side	121	0.027668	15134.722188	0	7	1.0789	4.37524e-166
BW_20_1_111106004325_cidetd_msdeconv2643.txt	ZZZ_sp|P76364|CBEA_ECOLI Cytoskeleton bundling-enhancing antitoxin CbeA OS=Escherichia coli (strain K12) GN=cbeA PE=1 SV=1	None	IUUOUGYUVFYZMGQBQVCARCFAOCCFOUVBPEQTKOUZDQPMIPUHUYRHBDITNKYHDGRHLIPZDVCLBBRYTSHTOGIRCYNYLEOASVODFEBCSHKCTTUULDTEYASUGFVFNL	No Truncation	-1	0.031250	15794.676383	0	5	1.0061	2.37226e-165
BW_20_1_111106004325_cidetd_msdeconv2645.txt	XXX_sp|P76196|YDIL_ECOLI Uncharacterized protein YdiL OS=Escherichia coli (strain K12) GN=ydiL PE=4 SV=2	None	MBLDGBMFTFKIWWGWHPHDRMHFPBNVBMAWKMPQDKYMMYOVNBBBOOKKUQEBVWHTIGFMGWOTOSGGOIZFYFABSEYYSKTMDBSHFGHVMUYIPRYDHMAMOUDDEIVQHM	No Truncation	-1	0.041502	15484.294299	0	10	1.0862	1.36721e-153
BW_20_1_111106004325_cidetd_msdeconv2647.txt	XXX_sp|P0CF48|INSC9_ECOLI Transposase InsC for insertion element IS2-9 OS=Escherichia coli (strain K12) GN=JW5902 PE=3 SV=1	None	RMRWLUKLYGCRPKGRGHDFUSINMSWYWKILKEONFEPBFVMFKYWFPCYWBHBFDUWGDOPMZSLFMFNBZRTASNWAIVSHVYVSWWSMKCDNLERAQUUGRUWLHQYSPWRSHOVNO	No Truncation	-1	0.029412	15935.940373	0	6	1.0619	3.4695e-164
BW_20_1_111106004325_cidetd_msdeconv2649.txt	ZZZ_sp|P12282|MOEB_ECOLI Molybdopterin-synthase adenylyltransferase OS=Escherichia coli (strain K12) GN=moeB PE=1 SV=1	None	BZVUFMHQORCSUNMLRHKSAIRNZWSTRHMAFCFGWQWKUCQULGGGMDERLTIQEWPOWDARLBMTDINWGGRZTIEKVHDBYHQ	Truncation at N-Terminal Side	162	0.033333	11030.748287	0	1	0.7016	1.06828e-119
BW_20_1_111106004325_cidetd_msdeconv2651.txt	XXX_sp|P07118|SYV_ECOLI Valine--tRNA ligase OS=Escherichia coli (strain K12) GN=valS PE=1 SV=2	NME	SNQRINYKZLVOZRZMQWPFMQAYAAZCYGFUIARETLYVYMLEPONFQQKGLUQFWSZHEGRSKDNYTTWHPGVOHCUDRLLSGEI	Truncation at C-Terminal Side	87	0.035326	11030.524009	0	6	1.1187	2.34577e-116
BW_20_1_111106004325_cidetd_msdeconv2653.txt	XXX_sp|P07118|SYV_ECOLI Valine--tRNA ligase OS=Escherichia coli (strain K12) GN=valS PE=1 SV=2	NME	SNQRINYKZLVOZRZMQWPFMQAYAAZCYGFUIARETLYVYMLEPONFQQKGLUQFWSZHEGRSKDNYTTWHPGVOHCUDRLLSGEI	Truncation at C-Terminal Side	87	0.035326	11030.524009	0	6	1.1979	1.5875e-113
BW_20_1_111106004325_cidetd_msdeconv2657.txt	XXX_sp|P0A6U5|RSMG_ECOLI Ribosomal RNA small subunit methyltransferase G OS=Escherichia coli (strain K12) GN=rsmG PE=1 SV=1	None	BMQACWDFFCSVYYBVOONHETSFLRVITWAGFUZQOWSKBMRYIUNVQYEEUYOIMYIRRGCAQLDNDRRTTVSBTMMCQYTU	Truncation at C-Terminal Side	84	0.023810	11028.190517	0	4	1.1177	9.04494e-113
BW_20_1_111106004325_cidetd_msdeconv2659.txt	XXX_sp|P0AAM7|HYBG_ECOLI Hydrogenase maturation factor HybG OS=Escherichia coli (strain K12) GN=hybG PE=1 SV=1	None	YFOMACYKUKGOBHUBQNSGCZIPQDEMDGDREEUMCDWYRBRBNCDOISHVKERUINCAADNAWKEGMFCRWTKSOBYDMC	No Truncation	-1	0.036585	10564.160487	0	3	0.70705	2.04086e-109
BW_20_1_111106004325_cidetd_msdeconv2661.txt	ZZZ_sp|P71239|WCAE_ECOLI Putative colanic acid biosynthesis glycosyl transferase WcaE OS=Escherichia coli (strain K12) GN=wcaE PE=4 SV=2	None	NGCHZWHMTVLSIAHWFSQUYHTBSOLBWTNSEAHEHSYMIUZDSNVDPNPHBALQFFTZTEDKNVFRFDLCHGRCKRQUINZPGKTKWK	Truncation at N-Terminal Side	158	0.044118	11028.287229	0	3	0.96986	6.42523e-124
BW_20_1_111106004325_cidetd_msdeconv2663.txt	ZZZ_sp|P0AFC0|NUDB_ECOLI Dihydroneopterin triphosphate diphosphatase OS=Escherichia coli (strain K12) GN=nudB PE=1 SV=1	None	NZELHTSYSLAKIDFVNIQRVMGVLYEQNWGGAHKYGRRTNLLZLGFAFGVYNKHRFBSUKPBOLNTMPFANCHDRSATRKILBCDUOATLU	Truncation at N-Terminal Side	58	0.033557	11029.706294	0	5	1.1425	5.97643e-125
BW_20_1_111106004325_cidetd_msdeconv2679.txt	YYY_sp|P0AEN4|FTSL_ECOLI Cell division protein FtsL OS=Escherichia coli (strain K12) GN=ftsL PE=1 SV=1	None	KYPKATTYKAFLKUEUKHWQUDNYFIIRLINAQQRFOQCAUTHOVVVGRLSCWARLELTCMTMYNOBPWIECKMQPZLTWPLWWDQUHZSICBYMVMQWWWUHKNYKPQLTLFMPIQQBFF	No Truncation	-1	0.030303	15754.564548	0	4	1.0105	1.79691e-163
BW_20_1_111106004325_cidetd_msdeconv2691.txt	ZZZ_sp|P33235|FLGK_ECOLI Flagellar hook-associated protein 1 OS=Escherichia coli (strain K12) GN=flgK PE=1 SV=3	None	PCSBYMRAZOWDMRNQMRFURDAKEDQGSKFRNWMCIUDWEHOZIHEIDGNIEQDARYZMHMSNSZZLMQCVDDAZBKECPKVNQUTSPUKFEANDTCHZLNFLZUIWPIFQUREFDYTIBTLGARBZPUBTWRZUUGGUFMNCHKUFWSNVZYMLIMYUWEVIMBWSYHLFEPKCFQGGFSDRTYINZDZOBVYCUUTERCTDIILSCCPKZQEUGHVMZDEWPWKPZLQHUMMBLIZARBIWPRHDDPKCEIBTGBZZGSQDKBOAIYVFPRHNZZUA	Truncation at N-Terminal Side	267	0.049383	35142.587416	0	4	0.69093	4.94066e-324
BW_20_1_111106004325_cidetd_msdeconv2693.txt	XXX_sp|P37614|YHHL_ECOLI Uncharacterized protein YhhL OS=Escherichia coli (strain K12) GN=yhhL PE=4 SV=1	None	ALSMDVHQZQTQEPUAAWWCUNDKLGGWVKOMKVRCCYHYKKPKRWGUNKPFHZATHKOOLROWFUSIINOUAGIAWUDZVYGAUOAKO	No Truncation	-1	0.040816	11808.752501	0	2	0.92331	8.81043e-118
BW_20_1_111106004325_cidetd_msdeconv2703.txt	YYY_sp|P64562|YQFE_ECOLI Putative uncharacterized protein YqfE OS=Escherichia coli (strain K12) GN=yqfE PE=5 SV=1	None	WEIGERVURQFQRDLIMTBHFOHVGPVVZUKGWPDLBGTLVOCYKZYYIFCYPVQDEEZTSINYGMGCCHWOEVYE	No Truncation	-1	0.042254	9649.830746	0	3	1.0237	2.55156e-92
BW_20_1_111106004325_cidetd_msdeconv2709.txt	YYY_sp|P0AFI9|PERM_ECOLI Putative permease PerM OS=Escherichia coli (strain K12) GN=perM PE=3 SV=1	None	AGKCLCHHPVCHRAVPHTVLBPKCTKWZEQIHQBWOSVBLCCNPBVQWGFCSUNKMLINQGQTHRWZHMFRFZFME	Truncation at C-Terminal Side	76	0.046980	9265.706703	0	6	1.2689	5.0134e-94
BW_20_1_111106004325_cidetd_msdeconv271.txt	ZZZ_sp|P64432|YPJD_ECOLI Inner membrane protein YpjD OS=Escherichia coli (strain K12) GN=ypjD PE=1 SV=1	None	DPSOGYZPILUWCLMREEUMTPEDYGN	Truncation at N-Terminal Side	236	0.051724	3436.802786	0	3	1.1977	1.72836e-34
BW_20_1_111106004325_cidetd_msdeconv2715.txt	YYY_sp|P0AE95|CSGE_ECOLI Curli production assembly/transport component CsgE OS=Escherichia coli (strain K12) GN=csgE PE=1 SV=1	None	FTYMDWIGHQDLDEBFOZBNANKLPCOWAGKWYWZZRVKUICMACDCBBYNWSDGEGDRBVPYNVFSOMQDTGT	Truncation at C-Terminal Side	74	0.038462	9267.970653	0	5	1.1786	5.50756e-101
BW_20_1_111106004325_cidetd_msdeconv2719.txt	XXX_sp|P0AGF6|TDCB_ECOLI L-threonine dehydratase catabolic TdcB OS=Escherichia coli (strain K12) GN=tdcB PE=1 SV=1	NME_Acetylation	ZGNNYCEBZRQOVOTHMWTQAIKCSIVMBLCVSVNRRPGQNQRGHHZQPMVEAEUIOPEYRCZWFOWCNZAVLELTQVMBQYNUUPNSWFSZWUIQYVTPLDMKMYUNUZVCISBBDWYQGDSKIROIRPWFVVUZHTICWKDQNAKMFLHYOIZSRTYKUYTGFLUFQDRVHPENEKBPCGUKVOBTMSPIWGHRKGUSWZYGORYKZACLICGIRLFDMBTRUMCVQRBQQLSPVFODCOOITCLSSAFQKUMIIKHFQHSLFIBOHKUYASKIWDCSSWICNCBZFKZGYSMWTBTCDPISCHOOZBUVKIQMFVURCQKABHUN	No Truncation	-1	0.029577	42027.249286	0	21	0.97022	4.94066e-324
BW_20_1_111106004325_cidetd_msdeconv2721.txt	XXX_sp|P33235|FLGK_ECOLI Flagellar hook-associated protein 1 OS=Escherichia coli (strain K12) GN=flgK PE=1 SV=3	None	ALWPITYDWOVZRNGMYITYFZZVGLIRPKERDAAWQHREPSVDLPLFNDRUDSWDMPBGVZSMTDQYVEOVCECFOFMRNDNSYYZLINZVKCRGECSEATVGAWDUFEZNDILAOONOSMUFMUEVKREMTPUUZLZUOKVTAZFYLIIZLZVBACCBLZPLMBVAOZYAVQMRNRAYBSQFGTGQTDNTFWGVT	Truncation at C-Terminal Side	197	0.026895	24582.420126	0	11	1.1433	6.06481e-269
BW_20_1_111106004325_cidetd_msdeconv2723.txt	ZZZ_sp|P67910|HLDD_ECOLI ADP-L-glycero-D-manno-heptose-6-epimerase OS=Escherichia coli (strain K12) GN=hldD PE=1 SV=1	None	BNQZYKCEAZCGCPAMFCIMVOUROUDPCMAKPFUCBBLVNPOZFWOMLNBWMESIPSSGAVRHHNZUOZCEPGLVLVTFRTCKTHIUWZIGUIBSYNGQZMRLSEUSHAAHFRYZAIEHEEUZIWTZFDDODIVDVNRIAZLWRWZUGMKSWZGMRNUVQEHLZEQUWZUZLNYNUVEQCHTMKOYIPVZLBYQDRMTW	Truncation at N-Terminal Side	110	0.031915	25565.004119	0	6	0.9531	1.96785e-275
BW_20_1_111106004325_cidetd_msdeconv2725.txt	ZZZ_sp|P0AF10|MTLR_ECOLI Mannitol operon repressor OS=Escherichia coli (strain K12) GN=mtlR PE=1 SV=1	None	HRHGGZUUMZBNOREFDTRPCGFBBWAPPVYEYZQHRMYIYKRVMIEAUQHROTVTNMERSPDGMICNZVNBALSEMPOFNQNITNVCOQSPTUWEZTIWGPQEUBNEQANRLATSMHTIUOAOSVPHIVMVZNIRRGMHHHVQQTFQDZIPTLSQONRRYGTYDLZKGZOLPELGRALBWHWGFCWWDISBSGL	No Truncation	-1	0.035714	24397.042623	0	5	0.89833	4.52166e-265
BW_20_1_111106004325_cidetd_msdeconv2727.txt	YYY_sp|P75981|JAYE_ECOLI Putative protein JayE OS=Escherichia coli (strain K12) GN=jayE PE=5 SV=1	None	OSEOABUKOOCKLECBRVAMTMFYTADAAOCWLGSQNMTLFUSYDQTTFSLYOLTCEBQKYCCHQWBQHFPIMNMRQFWUYBOEZQFOYVISRTZFLFZVPITYHOCVHAKZKCNIANYUMPDZHTAQIALKUMRCNUGVGQTQSIRNRTARCGLTHTNEVDKIZQPQDQZZWNPKRUSQFLHOZKFPQKZD	Truncation at N-Terminal Side	71	0.029268	24582.547296	0	12	0.98346	8.70773e-264
BW_20_1_111106004325_cidetd_msdeconv2729.txt	XXX_sp|P0A9T0|SERA_ECOLI D-3-phosphoglycerate dehydrogenase OS=Escherichia coli (strain K12) GN=serA PE=1 SV=2	None	EESNVWYHRSOZOWMGSACZFOAQSFLOMBNBDZAQSYHAMDILAKUIFMOCWDKIPGGHDHAFEWIQYCWFAZHCIAMZFBVKUQYRLRQSCCRIWUNSCICKHVKDCWYSKQDRGAVZSCYYDSTSIKKQKOYMFTNYBTPONGLVZHLLYWVOBHFVUZTGQFGRGPZGAIATNZPUCEGFHQPTRABAOSZVG	Truncation at C-Terminal Side	197	0.057143	24582.515395	0	2	0.82752	1.98619e-271
BW_20_1_111106004325_cidetd_msdeconv2731.txt	ZZZ_sp|P0A6U8|GLGA_ECOLI Glycogen synthase OS=Escherichia coli (strain K12) GN=glgA PE=1 SV=1	None	ZFTYGFOQQQSFSNUTQMWOZZDGTKWFQLWQZUNZRBLLMAEUGWGMDKVCVCRRZAWVOMTWNOTLHLGEBOQKQIKTFUBLCYDPLUUAADGCNWEICOUKYTFEFWZCFELUZFTAIHWKWTPFBLEQYQRGTVPEBRMZLOGHOQNSWITZGPRTIFEBTMIIMSWBSNBFTYQFECVMWOBAM	Truncation at N-Terminal Side	288	0.031359	24583.165034	0	9	1.2287	4.74804e-258
BW_20_1_111106004325_cidetd_msdeconv2733.txt	ZZZ_sp|P05793|ILVC_ECOLI Ketol-acid reductoisomerase (NADP(+)) OS=Escherichia coli (strain K12) GN=ilvC PE=1 SV=4	None	CFQVHWVHLTTSZGARMHNAQAGNPBCEPQZPFVMOQURWLCCZAMRDOIZBSMVNZSFEOKGIUSSDYIVVOGFPEVYOISTDWTUQSALCDUPMDBQRHENTLLLBKWOTHPKVNVGYPHETEKKZNBSPYBTOQUWLNZZVEQQCILLPMICNCBGHIBCUOVLIDANMAKKFSPYITAHAACCWIWSBNMDKRBRWETTPRNNZQMTKTGYTBDELUDLAWCONPICLFBIPCZLOUFNSPUSHQINUBITQNKSOUYGCVGLRPFVTVTBYWUOCYGWQQOHDQOIZIOHWWORRAFUCUMHTRVEFONDAGQIRPUUMDTINKHIATDPOLDMECCSMHVEIV	Truncation at N-Terminal Side	142	0.020408	44077.742953	0	15	0.7407	4.94066e-324
BW_20_1_111106004325_cidetd_msdeconv2737.txt	ZZZ_sp|P0AAA1|YAGU_ECOLI Inner membrane protein YagU OS=Escherichia coli (strain K12) GN=yagU PE=1 SV=1	NME_Acetylation	QUHLSLFFUUUGYMBBZWDHOBLTCEBRGWLVLRIRSISBIMNGDLZCWAVUZLDQMTIUMDTVNNPHETWNMCBAOUBNQGDBKFNODONGECDPVHMHQBSARLPLVWWHLEDTUYQFUAVPYPNMWECYUQRDSKZAIKYZHWFZPLMAWOKLMHVHQTRPTHCVSSVYDGSREQHIFWCNETFHGWUSHDOOGKPKZGF	No Truncation	-1	0.020882	25834.761373	0	9	1.0384	3.16612e-272
BW_20_1_111106004325_cidetd_msdeconv2741.txt	XXX_sp|P33937|NAPA_ECOLI Periplasmic nitrate reductase OS=Escherichia coli (strain K12) GN=napA PE=1 SV=3	None	PEHIWTAFYRGHQUDWQQYRNATBQUUDLOWWWRYCHKNIDDFMCQFHRTZBGTZQYZCYTLLIHHFCMIGPGOZOYYCWDTNHWQNLTZWFFHMDFRDSQSSGRNGNUZAZPGGZWQGNPYDPTOBTVZSSSKRASVQAGWVASAQWMBDRZVVZWTNSZKNOMUWYIQPCROFRSAGNPMAAAQGEHYWUUCSCSVSDDAZMMYHMGVAQLVEKAIGYMDSHBORGDPNTZVRHHZNZWGSKECACMTEQYBHQSDTQDALUMVCNTNSUAHAKCHCBRBFDZCMDBYQTUIQNGVDOKEZBYOQAGGBLNRSCKPGIYZRAEOAGUT	Truncation at C-Terminal Side	330	0.021687	40553.945948	0	8	0.79772	2.96439e-323
BW_20_1_111106004325_cidetd_msdeconv2745.txt	ZZZ_sp|Q47710|YQJK_ECOLI Uncharacterized protein YqjK OS=Escherichia coli (strain K12) GN=yqjK PE=4 SV=1	None	EIQMEPRRDNSSIRBEICHYPIDQZAWBIFQENAPVULYVWIRUSWVMNEAMMOKDFTLIYLILKSRFKQOUUVGNKKYOKUYQBA	Truncation at C-Terminal Side	86	0.026882	11150.071675	0	5	1.2168	8.80781e-117
BW_20_1_111106004325_cidetd_msdeconv2749.txt	ZZZ_sp|P0AEV7|HYCH_ECOLI Formate hydrogenlyase maturation protein HycH OS=Escherichia coli (strain K12) GN=hycH PE=4 SV=1	None	HUUCRTDHHSICSEOUQWHUKEBNAAHBKMURQGMWLQQNICDICBLCGFTKROZFCYPBRPEDCRSFFPIFAMSBMDIPYQHINNMSYTGZAKGQDKUCIFNHGIQGFQQUTAETSSMVREYQZVMUHLVBVIOK	No Truncation	-1	0.038961	16829.374154	0	3	1.0514	6.55413e-180
BW_20_1_111106004325_cidetd_msdeconv2751.txt	XXX_sp|P0AC88|GM4D_ECOLI GDP-mannose 46-dehydratase OS=Escherichia coli (strain K12) GN=gmd PE=1 SV=1	None	UKFIAPOIBCVSDPAYUDEQFHOIOAOHDGDQTPFGUNBIIAGWPFZUNVUSAATYGZBTCBCGBZQSQAKOSMFZWNVWGYRKHOQKDYZFIDRPGCUAYBVTAQZKVLKZDGMVVKDFQNAAUKRQWVRYSTIAH	Truncation at N-Terminal Side	236	0.033088	16903.864526	0	4	1.0335	4.1119e-183
BW_20_1_111106004325_cidetd_msdeconv2767.txt	ZZZ_sp|P0A9C9|GLPX_ECOLI Fructose-16-bisphosphatase 1 class 2 OS=Escherichia coli (strain K12) GN=glpX PE=1 SV=1	None	TIWHMYLQNNSMZSECQTYSHBHZBNYBHPESAKFKBCKVZACBMZOUSLPNRSPVNGZHZQSHOWSASLGFYRWRAYLAVBCKIFEECARBPTZWYSQUSKVEVNNHKPOWOKZKUVFUZHFTPDYLNQGBCDQFMSIBWZYGLENMBUDOUHREHKITNNTNSASBSFEVICPDWAEFYUZSWBPUKPHLFGHPAPMPLTLSABERRGEUMPQMYUBTEGPWOBNCLMDQCWFBNQBMGUPUKQSMGZNLKVTVRAZGOQWFYAHWKUAINFSRZWKEEQKARPISLWYUZZOIMRABSVBOQSIW	Truncation at C-Terminal Side	308	0.040541	38594.926252	0	3	0.64551	4.94066e-324
BW_20_1_111106004325_cidetd_msdeconv2771.txt	XXX_sp|P06129|BTUB_ECOLI Vitamin B12 transporter BtuB OS=Escherichia coli (strain K12) GN=btuB PE=1 SV=2	None	NQVWMBUWQWVWGIZTUFTSZWWUWPDNPFINWQECVMDMYSDAINWLTYNQHFOGMMENUTIYNDLETQTZYVGIUQQCZGBYTNQVNLZPTAATPPOZAWFTDLRQBKSBKFVTGUDRULQBTWGLWBUDMWNSINRMAPDSGQHYECAUMNAULETVETBWFCFWHANWKVNONYSKCLTUEAUZQVOPKTGQEQSDZSVMGKDBCUWUNMOZMPFAGUSMDMBMHBKVPCQADOEPIOMLQKODDGDZPNLPSOSHFFTPPBWPVWTEMWRFHPTZQWOQOFHSLOASQYPTDFLFVPIBWQSFARIQIIULLVOAAQHSUIGYSSPBGBAEFTLDWRZQGQTS	Truncation at N-Terminal Side	266	0.048780	43725.405801	0	2	0.49234	4.94066e-324
BW_20_1_111106004325_cidetd_msdeconv2777.txt	YYY_sp|P77301|YBAP_ECOLI Uncharacterized protein YbaP OS=Escherichia coli (strain K12) GN=ybaP PE=4 SV=1	None	ILHKUNHCDCLWEHGBUYKYUREDAPKVOMHBEZHFLSMFLRWERRKAVPOARYWZIRFNOMGRRDHSKMQMKKLNEUAPTPFYPAONZZHZDDFKDZZFWVUUVOGUNMOZACSBCIZVQLUUHLZHZVNOFSGVTULCUSZIZOSKHBZATNPNLYWOKDLUDGIWLPGFVCUZMOVYWCDRAYVZKEKGRITMNOGQIANKFFVEMYRSFCZQYOQYQEKCAIMCTYHERHRQSRTNFGTMBTTYKEUGNZSDDVZSLBNA	No Truncation	-1	0.048913	34018.234007	0	4	0.66816	1.97626e-323
BW_20_1_111106004325_cidetd_msdeconv2781.txt	YYY_sp|P33018|SFGH2_ECOLI S-formylglutathione hydrolase YeiG OS=Escherichia coli (strain K12) GN=yeiG PE=1 SV=1	None	SLNGOTMVBLIPZDIZWWGCSAQURSQSVVSFYWACWDYEHWOBTOPSLVHNVHRWWAMKCKBWHFZNGGVHPBNBVAYOWFUYWZKGSFURNLNVKHFCBLMUHAAZGQSHGHYSLTCRHLKVVIAMDOIKOEGZBNUWTVOWTLMWGNFKRNIALAPRRMOPRPDGBLSZGCOTIHPNFRZUCWYSUTRYQRZVOLNCHGYQLVNVCRPTHVUWGAUNNMHNNEOFTOVDHUGWNYMBRPQBPKTGPVFUPTTKGRCOTESSHZNOSORYOGREKI	No Truncation	-1	0.019231	35622.117488	0	1	0.63289	1.4407e-320
BW_20_1_111106004325_cidetd_msdeconv2787.txt	ZZZ_sp|P39343|IDNR_ECOLI HTH-type transcriptional regulator IdnR OS=Escherichia coli (strain K12) GN=idnR PE=4 SV=1	None	CVDYYFPDLZQSPBYIHGFAUQYLSNWLCBCOGYOFKLUQBULLLRZNNVUTHGMVEGLFNUYWCOBKFAUWREKQRUQBSYPKRDYIBERZEMURSBGQYRZEKIEUDYPVWFMIEPAKONHCPPSHZQDYTNSSGIUNNVHKNLKDTLBUADKKISZSCNHRISYCHARYOBZDBYSQSFECRYFQDUNBQYDDRNTAFFIMUYTVGZAADYFRBCNPRSRNBPLYRYEVMLENQVCGYMTHQOVUVECHDFKPDHBAGGSCHIKSNPQFRAZPBNSTMSBMTPLKUWURQGIWMMNSPMDHIUEQTUCVWKL	Truncation at N-Terminal Side	17	0.039474	39427.696399	0	4	0.66388	4.94066e-324
BW_20_1_111106004325_cidetd_msdeconv2789.txt	YYY_sp|P52005|TORY_ECOLI Cytochrome c-type protein TorY OS=Escherichia coli (strain K12) GN=torY PE=1 SV=2	None	GKVQRNPSGZQZFEYORAFRDTCCSQMPYAPZQDQLPYCNCWSOQBGEVWTHIVTANIVNLKPCVQYBQCSHBORKHROMBLPSWCFIFTGUBVCPNFMFFNOEUTOUFIIITQHRMVKORWZKLTRECHZUTULPHVMEGEPOFZWYVUCAMCKMVIDPZFSTIGUBYGOYBOYRTDVYRMEORNTBQLBEQROFBCOPTRLTRQIGUQEGOSIADFDLKGZOPTUZGYLKURBFYMGKCQDIIBHKFFELBPQRYNKWURAYESFDNZBDNFQSTDNQYITGPKSAFUGOWUQEKHIYTCWGWIAFNLCOQISYBWDOPNVMQHYCUANYOLPTGFDUMQYUVPBSEYRTIFFOWBVWBUWOCF	No Truncation	-1	0.029412	47735.885921	0	3	0.55316	7.90505e-323
BW_20_1_111106004325_cidetd_msdeconv2793.txt	YYY_sp|O52982|YFJS_ECOLI Lipoprotein YfjS OS=Escherichia coli (strain K12) GN=yfjS PE=1 SV=2	None	PDELZDNLUBEOOGIESFMKYVKEMKMQFQLMHVMIFMALFYZKYRAFTBUCLSEITYGOCQZLYHHQPYPEZSOTIDIKSZZFCEZQONYSFRBMBSSFMSZKSOGVGCECNMFTDRNOCUEZDNWWSYHFZDONHSZCMUGHLVO	No Truncation	-1	0.026667	19109.794012	0	2	0.87221	1.20029e-194
BW_20_1_111106004325_cidetd_msdeconv2797.txt	XXX_sp|P0ACI0|ROB_ECOLI Right origin-binding protein OS=Escherichia coli (strain K12) GN=rob PE=1 SV=1	None	EITAZUFEFQTRHYMIGCFOBNRKPMPBNDZQEBLEGLMOURZLQZNUKKPFUOALEGEAGSQGHWWKETWCEBEBIHHTFDQWIATKHNZMEEOMEACMFBSMHFCGUYFMWDOIMQQOANFZQKLAYMLYLZVGPCDDNISVUKFOQNMONTLLGHYACWBTBLOFFTPECEMPOSRLAKOPBHEZUYBPRNVVASVVRCRFLWLEFTPLECAQLRDCHBSTGTBORORDZHZQQPUBDRIOBSGMWCVFWBMOPFAWMEITEHZLPDVKVDZQODAQMMEBTGUIT	No Truncation	-1	0.025000	37050.373792	0	2	0.57718	2.17883e-321
BW_20_1_111106004325_cidetd_msdeconv2807.txt	XXX_sp|P75794|PFLE_ECOLI Putative pyruvate formate-lyase 3-activating enzyme OS=Escherichia coli (strain K12) GN=ybiY PE=3 SV=2	None	MQYERSKTUKOAMTMFEYFHHGMANUWSRFRUSULEQQKKCBBPOZWPLMZKHLMGDQWLLSSYLYFMTALLOVHOUTSSAWSWLD	Truncation at C-Terminal Side	86	0.030612	11270.893350	0	3	0.84676	3.04238e-114
BW_20_1_111106004325_cidetd_msdeconv281.txt	XXX_sp|P0AAH0|PSTB_ECOLI Phosphate import ATP-binding protein PstB OS=Escherichia coli (strain K12) GN=pstB PE=1 SV=2	None	ZDNOPZFEIAFKAYRPEORRDWNCLLEQMKTQ	Truncation at N-Terminal Side	225	0.018182	4265.115015	0	1	1.03	8.43396e-37
BW_20_1_111106004325_cidetd_msdeconv2811.txt	ZZZ_sp|P0AB33|BSSS_ECOLI Biofilm regulator BssS OS=Escherichia coli (strain K12) GN=bssS PE=2 SV=1	None	CBOIMHYRWRAAZWCDVRWZWGMNUQFYPETNPLQIUZNUZRZYAYYURZGVLLDOHDBNNPPHUBIIRIQDPKVZSSKSBRFS	No Truncation	-1	0.027397	10820.098760	0	2	0.95397	2.68609e-113
BW_20_1_111106004325_cidetd_msdeconv2821.txt	ZZZ_sp|P77308|DDPB_ECOLI Probable DD-dipeptide transport system permease protein DdpB OS=Escherichia coli (strain K12) GN=ddpB PE=1 SV=1	None	PMRPFDTKQZHRUVLOUNTGEETPNMUIUZLHGHNFSEKLRPOYWNCGVWLZBWWUPGCSHZWQFHYLEACWBBRENLNBGRBAHPESQWMKAGGPARWSEEQSFTMEOWZOMQTBRRWBIVTBDWYDIL	Truncation at N-Terminal Side	210	0.026316	16649.684890	0	3	1.0646	9.51968e-165
BW_20_1_111106004325_cidetd_msdeconv2823.txt	ZZZ_sp|P32684|RLUF_ECOLI 23S rRNA pseudouridine(2604) synthase OS=Escherichia coli (strain K12) GN=rluF PE=1 SV=1	None	SNUSYWQPILAEKDSGGAVSHENGFTIIFBEYKILQYDIMRCUYIUIEQCPTQIYWSMQLQRDGREOAQDLSSAFPGNYABQUTISUGKMDAGFFBHCGZDCHQQWRRKUQZGVMSNYQUDLPMVIEMLOZBHGLAIKBCPLLBHDCCFAIYVMBKPSLVSFRAYUWFNMIAQGZYKQZKGTLQBUYTEDHQWGHDSMWIAGWKFKDUMILPEZKMYLHMAANAULUGPPGBKLOUIYFSLRAQGQWDYNEOSHPHMBVIGNCTFIAYWGHZFBVIZBDVLLEREQUHWF	No Truncation	-1	0.030303	35236.050047	0	2	0.49352	4.44659e-323
BW_20_1_111106004325_cidetd_msdeconv283.txt	XXX_sp|P00914|PHR_ECOLI Deoxyribodipyrimidine photo-lyase OS=Escherichia coli (strain K12) GN=phrB PE=1 SV=1	None	OEPZWOZZSMBVLDHQRYRVEBGLCULNCTSAAP	Truncation at C-Terminal Side	34	0.059322	4268.391168	0	3	1.0638	3.31313e-46
BW_20_1_111106004325_cidetd_msdeconv2837.txt	ZZZ_sp|P76161|REQ2_ECOLI Prophage antitermination protein Q homolog QuuQ OS=Escherichia coli (strain K12) GN=quuQ PE=3 SV=2	None	SYMKVSBLARMSTACBGHVCDDYSYDBPNRKLNWLHIFHLEFBPBVNUMCWQGGPPVICGEPCLUSAKOTARZORPIBKTLTLTIATKHFGHALRYGDBIZKGOAEQBLLSCYDAICCHABRGSLPLSWZULQRUSBSBNBCPDQTUFEPWZMGSDDOCYSUDHDRWRBTBHDICYHZURSNIBMARLLGMDYDPCNOIVZKMOHQLKHYTONAROQFESIETUEWZMAGNTARRKRRBGDYDVLAQZCL	No Truncation	-1	0.044444	30477.466189	0	2	0.65664	3.16202e-322
BW_20_1_111106004325_cidetd_msdeconv2845.txt	YYY_sp|P0ABZ4|KDSC_ECOLI 3-deoxy-D-manno-octulosonate 8-phosphate phosphatase KdsC OS=Escherichia coli (strain K12) GN=kdsC PE=1 SV=1	M_Acetylation	MBLIVGLZESBKQKHSEVCKAZTWWISKSZZWQNUNPDSMBQGDCAOMRMTOVIYNKLOQIHDFBVGEMWUZDYPGQUFWYHRCDMVZVUEVSIQPPETKAHOOYANVHVONKVLBCLKWMKBCYZLHBPMCOQQRIKMLAYTTFIVBHVOARPFRWSFBPGOMFMAITIIBOIELZRUSTWDLTNNT	No Truncation	-1	0.046512	24021.183210	0	2	0.87546	3.52139e-249
BW_20_1_111106004325_cidetd_msdeconv2855.txt	YYY_sp|P39337|YJGM_ECOLI Uncharacterized N-acetyltransferase YjgM OS=Escherichia coli (strain K12) GN=yjgM PE=3 SV=2	None	NYSCOQYMCTZCFENESOWHWEFIKLOZFCKSFIQFLCYDHPFHHYTDSOGNVWKGFBBEAGCZGKAYKZI	Truncation at N-Terminal Side	96	0.068966	9149.150665	0	2	0.83531	3.02216e-94
BW_20_1_111106004325_cidetd_msdeconv2873.txt	ZZZ_sp|P07021|YFIB_ECOLI Putative lipoprotein YfiB OS=Escherichia coli (strain K12) GN=yfiB PE=3 SV=2	None	BRDOHUWGAWRGKTWODMATTVOSNPHLNKFSUSDUBWKHYHMSVPCTVPTLSHNZSZPOBDPHPPAARSLCUWRGWKUKVTIKBSFARPTODPVIAKRQTMOUTCYKPRVZSONWNTBOVBSQPEDHLGOBIIVWDNNGCMCUNMNTACAHBPWOKTIC	No Truncation	-1	0.060606	20195.519956	0	4	0.96716	6.23168e-215
BW_20_1_111106004325_cidetd_msdeconv2875.txt	ZZZ_sp|P77212|RCLA_ECOLI Probable pyridine nucleotide-disulfide oxidoreductase RclA OS=Escherichia coli (strain K12) GN=rclA PE=2 SV=2	None	AKQGUGVDYAKVDWBKGRDMVRLKUDUTTEMFNMGCFOOPODUTLMSCVCDTWCEWVVKGPQSETTMTHGPDQWYLBPLKVZLPZBDRARQREFOAUCIQSFDZCFKVPEIIZYDDWAGLBUVGTTFACQNGVPNSUQHNEZPLVHTPYQLYFWSCINSAMIYLIVBLODNRTKENAOZZIZVUSKQEKLWSHYHPOKSRCGMLAHTNBKIORHSTVCBZGITESCIBHCLQVVUONGRKFNVOGUSVIUYYZAANEUGLYIEFPFZQBOALDHLRVFOKODLV	Truncation at C-Terminal Side	284	0.058824	35230.861156	0	2	0.60661	4.94066e-324
BW_20_1_111106004325_cidetd_msdeconv2881.txt	ZZZ_sp|P33647|CHPB_ECOLI Endoribonuclease toxin ChpB OS=Escherichia coli (strain K12) GN=chpB PE=1 SV=1	None	FQQSZLSKBSAVCWIGNUBVYRSMBNUKUABODSUHEYIOHLQKIDLRZUQLHGKVNKTVKVMDRSIOECLWIPNDBUUSPHZRZWVZPETLACYSEFNSLWBHOLVYQAUGPPII	No Truncation	-1	0.019231	14562.790139	0	1	0.71752	3.63679e-150
BW_20_1_111106004325_cidetd_msdeconv2883.txt	YYY_sp|P0AG40|RIBF_ECOLI Riboflavin biosynthesis protein RibF OS=Escherichia coli (strain K12) GN=ribF PE=1 SV=1	None	QPAHASRMKVANZFYRAFKKKQLHQNVETAAMOBQIQQMYFZACYMMFEOMNACDFLNBLSHVYISSNLUUFWTEVECOYEPUCQHBIQYFQPTRMBLIORDRBIUECMCSAPFEHCM	Truncation at C-Terminal Side	118	0.044444	14912.947847	0	2	0.88344	7.45448e-153
BW_20_1_111106004325_cidetd_msdeconv2889.txt	YYY_sp|P0AE34|ARTQ_ECOLI Arginine ABC transporter permease protein ArtQ OS=Escherichia coli (strain K12) GN=artQ PE=1 SV=1	None	EESDTALDNEKYGDWYEAKTNMQDROVUALHBURMFHNGGTGAMFVQDTOCOGYIAWDLINAFRRNASCFNPLOWBETQDQCTTGOYIOSUWWUZZGWDTBAHFMGBUWCTUYEWWRLABFMBRUMKPPDTUATKLIHLAKNUFAGBBCPRHYAEUVUUZHFMRLDNYCFWAREPVUKPHMNDMVQKDKFHUODDTQRZKFDDDPZEBRCGACKWYENDIOFIUAZUHOMKAHIRYFO	No Truncation	-1	0.024390	30680.973163	0	1	0.6536	1.22493e-312
BW_20_1_111106004325_cidetd_msdeconv2893.txt	ZZZ_sp|P08179|PUR3_ECOLI Phosphoribosylglycinamide formyltransferase OS=Escherichia coli (strain K12) GN=purN PE=1 SV=1	None	EAAFYRRTMWPGTDMLVLICGUIDWQUCWOKABQWLPOQIOGZLUOCBQSHIUCSHETHQFRQCCELNFRBTZFPEREUUOSYKIQBALMBCUTZQKLFAVFNPQPQCOSEKVGWFBCEDTUGNRHUFPBBAVNFYUMPGDQQPDKAIKZLBLCUGPVLVPOHZBRLYNIZKKTYTPSBPBLHEEYZLUICHFTKNWFIYOKDRMKRCLMPT	No Truncation	-1	0.094595	26904.094331	0	3	0.66618	1.36755e-291
BW_20_1_111106004325_cidetd_msdeconv2895.txt	XXX_sp|P75809|YBJI_ECOLI 5-amino-6-(5-phospho-D-ribitylamino)uracil phosphatase YbjI OS=Escherichia coli (strain K12) GN=ybjI PE=1 SV=3	None	CATYAKTKUMEIWFAQYESDMINTBAEVKUCCMZSCMPHNVFRTEIBETZSIIWWLWEQWZMHKUMIGIWBWZLMSOCERHNNBOYMC	Truncation at N-Terminal Side	183	0.040404	11233.678084	0	4	1.2136	1.87587e-118
BW_20_1_111106004325_cidetd_msdeconv2911.txt	XXX_sp|P04425|GSHB_ECOLI Glutathione synthetase OS=Escherichia coli (strain K12) GN=gshB PE=1 SV=1	None	UGGOKEFGBNZRREIEVTRVHYFERZRMVEOACRKQPKFTGVKDMPBRDURTPGGAUPNBPFYPMUZQTUKYQYDEKKKMUWLNFDSMLSTVBVCOHYZZVILBVFARLOCBWAFENGRNZYTKSMFKGTZNQCLKSEGNZSCYZPZQZKINRGORRNREFBQKPCEIFWREVUPYRZGTATSMNLBYAFIMURYILDKTUKETCYSHHHYGEQWVVOCIEUSHMHSMYQUMYNSQRGZZDSBENGHGHTCZNFUZVSLVPYLMQDAVPYLZDRTVYVZFYSCURLIYIUMBTZDISWNSRUYKZMYAWREZIZTN	No Truncation	-1	0.036765	39568.005750	0	5	0.73423	4.94066e-324
BW_20_1_111106004325_cidetd_msdeconv2913.txt	YYY_sp|P33369|MDTQ_ECOLI Putative multidrug resistance outer membrane protein MdtQ OS=Escherichia coli (strain K12) GN=mdtQ PE=5 SV=2	None	FDGEEKBIVUMCIMFNSLMFYQHCKALWLTRRPGTLTOEWNLBDCCZZMAQESHBVDNIAVQVLWUTKUBFYZCWNMCIVZWLEEHURMRGLOLYYDFEYSEGRDDSYTOFCFCSCZFMPSEQMNNZKEARDNNFPHWYACEAEQHGOHCNSCLLUZCCKZOEIBRQPFCALHOQCCQLRVIKFONBYZPNCRQVETAKOQKURQYLGEFRNYEMCBWEIKPFWIZHIALTPVQUPOLEGLISNOVEPLMPDTZFPKCBMKLBPKUKGU	Truncation at C-Terminal Side	269	0.058824	34020.930402	0	4	0.85816	4.94066e-324
BW_20_1_111106004325_cidetd_msdeconv2915.txt	ZZZ_sp|P32153|FRVX_ECOLI Putative aminopeptidase FrvX OS=Escherichia coli (strain K12) GN=frvX PE=3 SV=1	None	YORPQMAQFBZDNWYOIDSBANOZPLFNVCHSYWQQVMENBIPYNFUGNMRCVKEMHBBVUUQZIHMOOEQLKWZATNSNBIIIQAVFUIDBPUQBPOIAPWQFBPEZWGHVCMQHNQKBZVFFIUVKWMLKCVLQWTUFBERMRDCLMFOEWBMPUNNDGTLFTHAKEZZAQIGZKVCBOHZEPZMWIRZBYOGRQDUKTGHVFMKFBGGHCHTKWOPKRUKSHKHRUBWESNSZPEOGOFZQYDHZYSICIEDCZLINBZMKIFIKQBOMIFVYZMWYQELSBYAVLNANMMDPHSMNFUQFPDFHLYYALWPHSWARRQYHETURSEGSCVEEYARPYNQFFQAIUIPWTNOH	No Truncation	-1	0.046512	45910.566347	0	2	0.57601	4.44659e-323
BW_20_1_111106004325_cidetd_msdeconv2917.txt	XXX_sp|P77245|MURR_ECOLI HTH-type transcriptional regulator MurR OS=Escherichia coli (strain K12) GN=murR PE=1 SV=1	None	CRQZAHLBZNOOOBLTNIZUQCYLBDHABFYODQOGBNRSHLWZDKCSRIBNHMMRUNNTQENOYUMSTAPFQRGLAKZMGQANEWVIIZCYPOECMWGAQLBMAWNGOZHLBWWWYPIBSWHVVZSIGVNEBLDYNVQYYMYKQRACTONMERGSBIWRPBTRGQQLVATWBFGOAISSVSRHTHILMDRDBPEFZEHVICSAMEKTTDVNWCAZOBRHHDMUBUKRCPUHFQBCKSTNFEWCTDDOZMDUNCCFMZPUURUYLOYVPRBAHHGICIQOKKKPZ	No Truncation	-1	0.045455	36457.384305	0	2	0.74181	4.44659e-323
BW_20_1_111106004325_cidetd_msdeconv2919.txt	XXX_sp|P0ACB2|HEM2_ECOLI Delta-aminolevulinic acid dehydratase OS=Escherichia coli (strain K12) GN=hemB PE=1 SV=2	None	OLZGQQBCPOKKOLNHKWYOMFFGTUOBGVUDYQFWCGNRHWEWZIEVFTQDDRCEBEIWQQQAMQQAWNPWKBZMZTBAREADLRRWDTDAQFQZDLERRBEVZBINRNKPAMSPRKZYOKZGZYMAQUHHOHPMZICBSINAOIOZRMOYSDKYZSCNDCRBKMCTERIWUBOWYMCUUYVGFTPKYKWTZCEHQZIPKPIFOQDLUGAZGHOANQBIGUIALAWZIGNTWLBNMYZHTSFYVHDISZNICCHUMEQUSQKLHALGRFWNSNLLHWWCEUTYYZKTIEOQBVMZATMHNRZRZKNGCISMBRPKLYBUGDSI	No Truncation	-1	0.020362	41760.841151	0	4	0.76633	4.44659e-323
BW_20_1_111106004325_cidetd_msdeconv2921.txt	ZZZ_sp|P17109|MEND_ECOLI 2-succinyl-5-enolpyruvyl-6-hydroxy-3-cyclohexene-1-carboxylate synthase OS=Escherichia coli (strain K12) GN=menD PE=1 SV=4	None	IHINCQSETIPQCMFQUUDEAATHOZYWZEEQSSWHDMIGPYWMSWBDOFNECKKCGCPIGRNQIABEYQLUASROZV	Truncation at N-Terminal Side	478	0.040230	9824.580069	0	3	1.1615	5.14484e-102
BW_20_1_111106004325_cidetd_msdeconv2927.txt	ZZZ_sp|P0A6W0|GLSA2_ECOLI Glutaminase 2 OS=Escherichia coli (strain K12) GN=glsA2 PE=1 SV=1	None	YNHHKENMWRBTWQYKQBGGBDNBSRRYNVYMCQASYVVLWBOLITSWRZSGOPUQUSHMDGACHGRHDNSUEAHHEASGAPYATOZAWTZVLSMLVWKGYZTOVZZPPKVOBEIUKLMUMLCREPUMARGUQCMNDTNGZNKYFSZRHLWPWFOKBHOUPTGPBTLLRAVWSMLLQSBUVQDOHLGCIVOUWTITVKYQFVOTLZSYLFQQEIPUQMDUOCPOEPKLDSYKEYWMYMCRGQKUFCBGWFYAESTUCRUDSYRTWYQNKGIQFOHCGRZPRLEMWMZOVOFSYLOABVGTOEUEAPSI	No Truncation	-1	0.043478	39691.260248	0	2	0.668	1.97626e-323
BW_20_1_111106004325_cidetd_msdeconv2929.txt	ZZZ_sp|Q46809|YQEC_ECOLI Uncharacterized protein YqeC OS=Escherichia coli (strain K12) GN=yqeC PE=4 SV=2	None	VBQEWIEQCZPOCTEZFWMYUHADSGCTNIQVALNLAIHQERROHORSFNBKUHDIOKGAYMGBOAHBKHKDFKKL	Truncation at C-Terminal Side	76	0.041667	9821.598496	0	2	0.91416	1.30507e-104
BW_20_1_111106004325_cidetd_msdeconv2935.txt	XXX_sp|P77698|YBCK_ECOLI Uncharacterized protein YbcK OS=Escherichia coli (strain K12) GN=ybcK PE=4 SV=1	None	OWWTQCGDGEVUFZOHRHQUNHOCBTVQROQRQHKFECKLPSUMPZISIULTAFLFGHQUSFZYDSRSRWMBQSNYFWEFNIHMKUYMBKGYRNIUFKINDVDWDUODZKEWNRLEVTWMBZOKIQBESVBHTYAWKHKOQMBNQLDHSRAZFTMYEAMQWDVSMAAOSMUQMVCGPDHSIUENLRVWGSZSPZIZASZAIHOIKEMZOGCBCVQAZVWLWZSVSQZDEGBCVQQUZTQLOAZCDTQZYGRRRRFGKISGAFINCKAEAWEECBYPIBWYKVFTUSROZYKTTEMIHHODSKWNKORVZLQAFQQMWNDKGPREPMPPMUASKKKWHDZWZZGGWKIMBMDCBVILSFSMIOSRQVKUPF	Truncation at N-Terminal Side	138	0.025000	47232.434182	0	3	0.57992	1.4822e-323
BW_20_1_111106004325_cidetd_msdeconv2937.txt	YYY_sp|Q47706|UIDC_ECOLI Membrane-associated protein UidC OS=Escherichia coli (strain K12) GN=uidC PE=1 SV=3	None	IGBCOHMBRGHBYABGITWKEVFQUBDTGGHBZCOGBLSZAHPDIUCRVKBPLKTHKKQIGUIBYOYPILTEGIVRCICCVNIHUSVKVCRAIWASCDEONGAMAPIIUZTGZLZH	Truncation at C-Terminal Side	116	0.042254	13775.139770	0	3	1.0827	1.72123e-155
BW_20_1_111106004325_cidetd_msdeconv2941.txt	ZZZ_sp|P0AGD7|SRP54_ECOLI Signal recognition particle protein OS=Escherichia coli (strain K12) GN=ffh PE=1 SV=1	None	FCMDMGBOZOVWGDGQDVFFOUIWPHEOHTOKEURHHENUADMOBBCNOBCLRBCZQQTZNFZDRHZTLWKDMKPQTRPNSHOCRAHVDDVDKTHKVCDOVPARRSPFZETMTRNEKLSCHSKKAGNRSDGPTBQMHDGTIRSDRBKSEYSLFIAPOSYONMYUWOPFTWFUHPNYOTHCQMEDGLMSSIOCIWUWSNBKRNPWFUBAQCINAGCMQFNIFWQWPHKLANUYSUFCGVLGNMEZEZYUAVODRYPILEZNNBBMRVOEHKTPIHTOEGLNAAMSCEPCSZSWIGTODHGOGSGROVQDINMVUAUBTRYVLKIRZNGCQBUIQGCWCSEWKSNTYGLTPGFNU	Truncation at N-Terminal Side	100	0.053571	44773.450577	0	3	0.60464	4.94066e-324
BW_20_1_111106004325_cidetd_msdeconv295.txt	ZZZ_sp|P32136|YIHO_ECOLI Putative sulfoquinovose importer OS=Escherichia coli (strain K12) GN=yihO PE=3 SV=4	None	VDBHFNEWECGEBRDBGIHWCMNCGO	Truncation at N-Terminal Side	441	0.037037	3234.771940	0	2	0.99885	5.89044e-31
BW_20_1_111106004325_cidetd_msdeconv2951.txt	ZZZ_sp|P0A9S3|GATD_ECOLI Galactitol 1-phosphate 5-dehydrogenase OS=Escherichia coli (strain K12) GN=gatD PE=1 SV=1	None	ANSPDYTLKLONUSCKVDFLHSLNNBGTGUABWWULBZISVZMNIFKYBTDUMLSKQUQEBWCYHQCROOZVKFUGEYTCZATUIYZDCUOSCYGNITDLLFPAMTMLZKOGILFNWOKLEYBHAORUGFHUCAEARHEFSLGNAOUYQQYSZKLYGDDPBNCZHZHMHTVKONIWWHMTIYGVLWOATSMDPPLHPVAPRDKCRKWSIRDMVDVQOCOZERMMZQCRVOQNKAMAHWHRSRIRTKCKSKBCIQVDQFPQFKOVPBWZUBWMTZCBPMN	Truncation at C-Terminal Side	279	0.105769	35711.732031	0	5	0.85436	4.94066e-324
BW_20_1_111106004325_cidetd_msdeconv2961.txt	YYY_sp|P36837|DTPB_ECOLI Dipeptide and tripeptide permease B OS=Escherichia coli (strain K12) GN=dtpB PE=1 SV=2	None	UEFEOQAEWCOFQOVCYEOGGWQCFTQAWOOTRDKLPTGELOIOGVOMCPEQONPVGLOBELQQILHBPKBEACHIDHYEKDUHOUKPPSASVLCCTESUCLKIQBHFVLCGMBBOGZBWASARERUVYPCZHODLFYETTAHZVNSWUASIOBUOABIDZOCFYZEMLFYNOTDERRZADZKSTRIHRVGIUSLFAKKVBMTBQHKLQFSCVTGGVKLRMDDTBSGUBUODQREWZBZPQERLMNURRNZRSNEAUYHVBEBQUDBDBRRDOFOQOOWEGUURAKBDVAHZUHIUAGLNRTHQTFEEHKABABWFLRAPHAREDTOVCWCVURIVOMNBBZWAGNAGTZCMHAYHTKMQPRLNFNUQ	Truncation at C-Terminal Side	368	0.065476	47584.753367	0	5	0.60952	4.94066e-324
BW_20_1_111106004325_cidetd_msdeconv2965.txt	ZZZ_sp|P27248|GCST_ECOLI Aminomethyltransferase OS=Escherichia coli (strain K12) GN=gcvT PE=1 SV=3	None	IKSZFAQUVESPBTMSAANPNWNLLPFAVSARZEUTNRFDUWPGOQSPSEOAKRSHWAWGGEGZKZAWLDEEPKGMMZEDVAMGOQCUTPQRRUZLKBMAZSOMMBZOKFKNONLRRGRRSBMZPUWBSCWCZWEEAEVUFWUFFYTKYRYDEWEPQATEEOGBHENZWGQFTWFAFVKRNYYOLKNQOTDDASTKHRVARVNFSTMNYNFKNSHMNPNELUALIRFSIDERNQAGERSAAQOTMTBTMBLKYCEKYGNWVYWRSPBIHYHPPTYPFSQNEDGKGRLUORNFUFDFSAUFWGFLQNOKAHFBBRTDREFUICFWZHVQLEVABYSQQVDWKQZTRSWFMTDZURYITWZ	Truncation at C-Terminal Side	359	0.063830	45593.543617	0	3	0.65009	4.94066e-324
BW_20_1_111106004325_cidetd_msdeconv2967.txt	ZZZ_sp|P0AFF0|NUON_ECOLI NADH-quinone oxidoreductase subunit N OS=Escherichia coli (strain K12) GN=nuoN PE=1 SV=2	None	IRFCYBQRKNWEAKHTESOHHNDEUPBQYPIVWLSUDTPADCMBUDEQRUGFPEAIZNIARMIGEWNOKDWPLZEVOOBNSLKWUGTIZTSNUVHSIIZWUNGRZHQQUEUNEIRHASAEYBOBFBKMKMYSUPYYFAUBFNULSQWMHMEPAHIWBUGZZMGMIWSSMZWFOEMWPMUKWDEWDRNPUPTDCARLWMZOUOFKFKPMMZGPGWFAAYHFWFBZRDMHGBBOWGSHFHKGOVGWHYCTOGCZVCEQKACBUGNBAHHEUDQEBPFVFNPIVBEZHNIVGFVPYMCKOGOKSASWPK	Truncation at N-Terminal Side	179	0.035088	39376.705074	0	4	0.71169	1.4822e-323
BW_20_1_111106004325_cidetd_msdeconv2969.txt	YYY_sp|P62399|RL5_ECOLI 50S ribosomal protein L5 OS=Escherichia coli (strain K12) GN=rplE PE=1 SV=2	None	SRESURHVNNIBIDGRZGBEFPRBOEAGCYISQDSTVAMQEMDBEYWKHGCDMKNWNIZMRFPGMWGCBELFZUNBPOLBFAIMMECPYWTNNQPKZOTTEOFMIVQI	Truncation at C-Terminal Side	108	0.046875	13471.404871	0	3	1.0304	2.21337e-148
BW_20_1_111106004325_cidetd_msdeconv297.txt	ZZZ_sp|P76558|MAO2_ECOLI NADP-dependent malic enzyme OS=Escherichia coli (strain K12) GN=maeB PE=1 SV=1	None	QMRFSRO	Truncation at N-Terminal Side	752	0.038462	1078.570590	0	1	0.89134	4.80849e-07
BW_20_1_111106004325_cidetd_msdeconv2971.txt	YYY_sp|P45768|YHDY_ECOLI Inner membrane amino-acid ABC transporter permease protein YhdY OS=Escherichia coli (strain K12) GN=yhdY PE=1 SV=2	None	BLFROTFYQBIKVPDWPTIFHFQQELISVWMIOYDVZWKFYUTUKFKZOPZEVSWADVDPWNQABWHTCESKDKRKEEFKRZESBVQKLBGCGANFRIYWGAQSUONIVCTCHOQYPZQTSTDDHULSSDEPVACNLUAOPUMRNCHHYNORZTHQVSMKDGIBMMPSWGCGFSNWICGSTUMARIBLWLEQFYDFOGQOBABEODQMPEDRMSLRBADLEDZWBTCOYTGHCLVERYLIZPVNNSUITVPGQNUOYHIYHILFSTOWAFWZOFGDPTWPTSFMTIBGCVSWAMATEWOYNPDBZAOHWLZYAKZEKAOIWOTWUNDTUAELKIGHUIONNZTTRELFZAARPFVDRPQVEKNZYMY	No Truncation	-1	0.036364	46881.044386	0	2	0.57368	1.97626e-323
BW_20_1_111106004325_cidetd_msdeconv2975.txt	XXX_sp|P46118|HEXR_ECOLI HTH-type transcriptional regulator HexR OS=Escherichia coli (strain K12) GN=hexR PE=3 SV=2	None	IGFQAERWWIVHNMEWMSDVRPGGLZLAMSAFVAEDVDWDWVEHDQPQGOAKNBTDCIWBQUSABTULBHGNYDIWBMIZNTQYAGCCCREUQQGAVLIZBCUCWVTKEAMLAP	Truncation at C-Terminal Side	114	0.052632	13475.108242	0	2	0.57411	1.0894e-154
BW_20_1_111106004325_cidetd_msdeconv2985.txt	ZZZ_sp|Q46899|CASC_ECOLI CRISPR system Cascade subunit CasC OS=Escherichia coli (strain K12) GN=casC PE=1 SV=1	None	WMATYFOPBUYTSVQRNKPDNTFUDSFWPSOKLDREUNYKLLIIRAKDIYVQDBQYPUKFIFDTFVKIPMZEEFPVOGSQLMHZDWBGPYHGBYUVBRUFCNSYISDPKMZKGHHKUPFWOSPNUVBDDYCVGQPSMDFYNFUDMYGPHDHFEPQUCFDLTVZRWBGTPDRDAESKBFTACIFMSGYZMTYCDFARLUEWAHVMCBBOYPFIYIQUUVZBLTPLFYULUKAUUWOVGGDRCVTQOWYOSEGHEEGYNNYIBOSQPGNEWVTALZAMDBKHGOTILEQSNLRKSWOQLGBEWNPTUWFLYTPOBBBQIWKCWHPPVRFYFQCKDFGKDSKBZTLIOWNZROVIBYQKKWYKGAT	No Truncation	-1	0.028571	46345.982739	0	1	0.61691	1.97626e-321
BW_20_1_111106004325_cidetd_msdeconv299.txt	ZZZ_sp|C1P609|YOHP_ECOLI Uncharacterized membrane protein YohP OS=Escherichia coli (strain K12) GN=yohP PE=1 SV=1	None	VZTOSEPIHPFMKCGYEIVISVKFANA	No Truncation	-1	0.021277	3163.116580	0	1	1.0096	5.07691e-21
BW_20_1_111106004325_cidetd_msdeconv2991.txt	YYY_sp|P0AD57|ISPB_ECOLI Octaprenyl diphosphate synthase OS=Escherichia coli (strain K12) GN=ispB PE=1 SV=1	None	NSCMRTAFBSQIWHKOKSDWNHLOLAMHZTGQTEOVOTNWSRVBATVOILHRNDOEMAPHSRDGQSEGWVPFNMBIIQYSAONNTHYHLLAOFMDVBDCMVUEPYDPKMZTCEPMNQZWQTTOUKGNMEWYHBILIFSNHPIHTPUINYHGTFIBYCCANTDUPRUMIHEEHAYWRBVAZYEROSBVGPWFNEVQYFNFHQWYZBQEHSKQIKPIWIPNQOMTDRCBDDICAUMTVRNRVWEHUFVSDSATAQFBNZRUINQFDSUVKBEEMMCZNGSCBKHRASITOBLUOTZYWCWYBAHMNPAEFRUWRAARHHSCGWZM	No Truncation	-1	0.020528	41007.791213	0	14	5.5258	4.94066e-324
BW_20_1_111106004325_cidetd_msdeconv2993.txt	ZZZ_sp|P76076|YDBL_ECOLI Uncharacterized protein YdbL OS=Escherichia coli (strain K12) GN=ydbL PE=3 SV=2	None	VHDSZDGRNOMBTVURTFTDPGOAEITUAKHVIALLSFSGDHSKFVAPGTQTUMCGGOZMYBEUYCRIYITSBYDRFPYUQEGIUNADRUIZAKAONDIZRIMYHZYZ	No Truncation	-1	0.035874	13313.064656	0	7	1.1975	1.03071e-141
BW_20_1_111106004325_cidetd_msdeconv2995.txt	ZZZ_sp|P0A6C5|ARGA_ECOLI Amino-acid acetyltransferase OS=Escherichia coli (strain K12) GN=argA PE=1 SV=1	NME_Acetylation	SOKBNNNNLQSQMCUKIHKNGMADCNYIYHFCPOPUAZCWFUPGQWKVWWWFACSHFCIHPACOZTIYYHGLSCTGDYUDSFCFUEWTWAFKKFWCQFCPZSCEH	Truncation at C-Terminal Side	105	0.038117	13316.275545	0	7	1.2575	1.17533e-138
BW_20_1_111106004325_cidetd_msdeconv2997.txt	XXX_sp|P27248|GCST_ECOLI Aminomethyltransferase OS=Escherichia coli (strain K12) GN=gcvT PE=1 SV=3	NME	GZIFKYNWKFWWIDUBVRDVYBQHLVDRMCEPRFEFCNAGVDMADYYWCGAFFWODQQHTETKCHPVQOESBGYYPRPWMPRMOHSUNKZQCADETOLKAENVQ	Truncation at C-Terminal Side	104	0.035874	13359.424561	0	7	1.1883	2.1214e-141
BW_20_1_111106004325_cidetd_msdeconv2999.txt	ZZZ_sp|P0AFA7|NHAB_ECOLI Na(+)/H(+) antiporter NhaB OS=Escherichia coli (strain K12) GN=nhaB PE=1 SV=1	None	GEECACSSPRBINHUNYVGCSFQHRZQRLMFRZGGNWGTNKVLTALTMEKWMTPGEQOCVKAVSNIDBRTBRIIOKNKACBOLKSOPWBWKZNFFEOTUSOLBEQUG	Truncation at C-Terminal Side	107	0.038117	13356.707664	0	8	1.1757	1.56475e-146
BW_20_1_111106004325_cidetd_msdeconv3003.txt	YYY_sp|P31666|YADE_ECOLI Uncharacterized protein YadE OS=Escherichia coli (strain K12) GN=yadE PE=3 SV=2	None	EVCLWCRWGGEEOCUEBGLWIQUNNBRDRAIBMKFUBCEBMBADZCDCCHHUDMPRGVDFVFFKODMCEUPQRBTVUCPNOVCUERBZTYCNCABWKPLTCKVPCAR	Truncation at N-Terminal Side	302	0.026906	13361.520961	0	6	2.1291	5.55941e-141
BW_20_1_111106004325_cidetd_msdeconv3005.txt	YYY_sp|P75987|IRAM_ECOLI Anti-adapter protein IraM OS=Escherichia coli (strain K12) GN=iraM PE=1 SV=1	None	QOIHTYMIGCAVVEAWBZCPFDRWCWCNUAHMULDFZLKNZYWCCIDPNBQYFYOLAZYIOCUZKWKEZKSNGUBVQFQNPIFUWBAWLCZIZNSZCPHBBMNUKMA	No Truncation	-1	0.033632	13698.981668	0	7	1.1685	3.28936e-144
BW_20_1_111106004325_cidetd_msdeconv3007.txt	ZZZ_sp|Q46796|YGEP_ECOLI Uncharacterized protein YgeP OS=Escherichia coli (strain K12) GN=ygeP PE=4 SV=1	None	BBAOLMWOGGRWONIROSKGNWMMZQWVKFIVFCIDWSTUAFFUIZCBOUTHSBASFYWMNQVTIRVSWZTRIWKKHYSHATPPIMMLHISLOUMYQSZ	No Truncation	-1	0.033632	13050.990147	0	7	1.904	2.05018e-133
BW_20_1_111106004325_cidetd_msdeconv301.txt	YYY_sp|P75719|RZPD_ECOLI Prophage Rz endopeptidase RzpD OS=Escherichia coli (strain K12) GN=rzpD PE=3 SV=1	None	CVGPUQPQOCFGOGUYEUFESQQSCNYMFCYANTSIEQLOVCBIPSKLMKWBOIGQHZNYNZSAYMYQNKEYQSBTETPIYUEWQALDEMNMNAAZDIUSDLGLHDBRYCNSIAANKBWMVIGCREZZHEPHSHLRMUZLBBSQWPWGLUDYC	No Truncation	-1	0.030973	18893.157016	0	3	1.2339	2.08157e-191
BW_20_1_111106004325_cidetd_msdeconv3015.txt	YYY_sp|P0A9Z1|GLNB_ECOLI Nitrogen regulatory protein P-II 1 OS=Escherichia coli (strain K12) GN=glnB PE=1 SV=1	None	OWMBSNMCLIGYMTSNOFOOECDUQTUFRRQGZCDPOUKTRNSRKGAZPOKTHUKAOMURDOYAKYCTIPMZPIEERAHGIDBEOQSKUVEFPOEAIBUBVEZEQDZDTCUN	No Truncation	-1	0.031496	14878.715879	0	4	1.0875	4.371e-152
BW_20_1_111106004325_cidetd_msdeconv3017.txt	XXX_sp|P32132|TYPA_ECOLI GTP-binding protein TypA/BipA OS=Escherichia coli (strain K12) GN=typA PE=1 SV=2	None	HGACHZDVGIHTRLAMNQSCBMVNNRRQOUGBPZWHCAUSHNYGLDYFSZMTHOBMCLGDKPFQBRNNNAHRSKULWMEGMSGPIYHRVWNOWTBSNEMQFDLBLGKRPAYYONCBORFDAUA	Truncation at C-Terminal Side	123	0.028646	15321.595822	0	5	1.2253	3.10701e-164
BW_20_1_111106004325_cidetd_msdeconv3019.txt	XXX_sp|P39831|YDFG_ECOLI NADP-dependent 3-hydroxy acid dehydrogenase YdfG OS=Escherichia coli (strain K12) GN=ydfG PE=1 SV=2	None	PVHPMRSRZQFEIZHSOZYZBYOSQAVPMUCFKPGDMZTIKRWDKQKTCYPTISEBESRDDULDZDOBZVKLGAIHGHZBMPVQBIYYSNKPONQWVNTINAHBQSWEIZNKLDZKRQNCDMM	Truncation at N-Terminal Side	125	0.039216	15323.005371	0	2	1.0448	2.37939e-168
BW_20_1_111106004325_cidetd_msdeconv3021.txt	XXX_sp|P64471|YDHI_ECOLI Uncharacterized protein YdhI OS=Escherichia coli (strain K12) GN=ydhI PE=4 SV=1	None	ATVISRSAPTCVQGSOOSDDTSIGYZBMIVNPNWWAYFQRGEAOBADPSRUYLLRQQASFTBMNMTCEUICYTLLQIY	No Truncation	-1	0.042208	9406.239796	0	6	1.2363	2.34192e-104
BW_20_1_111106004325_cidetd_msdeconv3025.txt	XXX_sp|P69908|DCEA_ECOLI Glutamate decarboxylase alpha OS=Escherichia coli (strain K12) GN=gadA PE=1 SV=1	NME	IKBQUDVFZRRAOADZBCOVIRBNGSLCBEADSMPEHRRYTASZHDNSYMTGGQYZWPQCSFKLACFYUGTMQNCF	Truncation at C-Terminal Side	76	0.035088	9222.893751	0	4	1.2408	3.69656e-105
BW_20_1_111106004325_cidetd_msdeconv303.txt	YYY_sp|P75809|YBJI_ECOLI 5-amino-6-(5-phospho-D-ribitylamino)uracil phosphatase YbjI OS=Escherichia coli (strain K12) GN=ybjI PE=1 SV=3	None	KCRKEWACSOQFOSUAHQUHRHQGZFSTWFSPHDIAFRC	Truncation at C-Terminal Side	39	0.047059	5094.685561	0	4	1.1701	3.60217e-49
BW_20_1_111106004325_cidetd_msdeconv3031.txt	ZZZ_sp|P0ADA7|OSMB_ECOLI Osmotically-inducible lipoprotein B OS=Escherichia coli (strain K12) GN=osmB PE=2 SV=1	None	QFRTMIQGCQYPFZNSKZEYYSYRLQGDRWMDFKOMBFEQGHAQFHYRGQOHLVLMOIKVMOPOWALLRVBP	No Truncation	-1	0.032468	9560.784940	0	5	1.2857	5.33105e-96
BW_20_1_111106004325_cidetd_msdeconv3033.txt	ZZZ_sp|P30748|MOAD_ECOLI Molybdopterin synthase sulfur carrier subunit OS=Escherichia coli (strain K12) GN=moaD PE=1 SV=2	None	PVNUINNLVKTPEPCOBAKNKTNMDHNNLPQLEWGQCSNYNWWILOQOLVZWNVVQRMIUPFEEQERKDUED	Truncation at N-Terminal Side	9	0.029221	9220.175719	0	4	1.4386	1.43129e-94
BW_20_1_111106004325_cidetd_msdeconv3035.txt	YYY_sp|P0A6K3|DEF_ECOLI Peptide deformylase OS=Escherichia coli (strain K12) GN=def PE=1 SV=2	None	SVGQQMMAASLLGRRROIKMKNWRRIRYYPYLGYBWBLVCAWZEETTPAKFEBVFTGSQYIWCMYERZHVWISK	Truncation at C-Terminal Side	74	0.032468	9222.061080	0	5	1.5826	1.27142e-98
BW_20_1_111106004325_cidetd_msdeconv3045.txt	YYY_sp|Q47319|YFIP_ECOLI DTW domain-containing protein YfiP OS=Escherichia coli (strain K12) GN=yfiP PE=3 SV=2	None	LYELDYNANHSAOGETKLHGBWGSMOHFAUGKCMZEUSPABFICCQSVMYINGYHRTTAHYSSPGZGFUWTAHDCYGN	Truncation at C-Terminal Side	78	0.042857	9221.720734	0	3	1.1702	2.90823e-105
BW_20_1_111106004325_cidetd_msdeconv3047.txt	ZZZ_sp|Q9JMR7|YUAX_ECOLI Uncharacterized protein YuaX OS=Escherichia coli (strain K12) GN=yuaX PE=4 SV=1	None	NPKDFMBGWOVYYHCKZOEEMDSPCNCCNSSNPRNCREEGRYFYISNRDMLRDTSRIKYWTZYBFTZNNOQCGPRCZKNKVLKRLGYOOAWQLAZW	No Truncation	-1	0.045455	12393.311090	0	2	0.86572	1.86747e-128
BW_20_1_111106004325_cidetd_msdeconv305.txt	ZZZ_sp|P27296|DING_ECOLI Probable ATP-dependent helicase DinG OS=Escherichia coli (strain K12) GN=dinG PE=1 SV=3	M_Acetylation	MUVQGTPBADUCVBURBLABGIEGGTIWSSGDMUNGZZWIBEKU	Truncation at C-Terminal Side	44	0.041667	5052.180930	0	3	1.2273	6.26082e-48
BW_20_1_111106004325_cidetd_msdeconv3083.txt	YYY_sp|P0A8T1|PRMA_ECOLI Ribosomal protein L11 methyltransferase OS=Escherichia coli (strain K12) GN=prmA PE=1 SV=1	M_Acetylation	MNFAPNVLCHNVFQRGRPFANSUYTGMLYTAFQNBKCRAQCAIHSAICUUZDHIZUSZPRWSZUVUGGWETUBPEVELWQIDECGHAVDYSMAYFNKMHYURGYKNERUVQDRZPZESQKGSCZKMRVZNUVWVERRKTOFFRZQSDRIMRHVCOFEQEACFAHZLEMYIVPNLCKCMGUIBWZUPQFZVUHLTQOVEZUGSHVGBNDEILBPHBQFELAABZDCYEHPGYEAQCTVQZSFISGQTLGIPOCFSUDTUDDMULMTOFPFRRTFIVEDYVWWYDAACAAPEFBL	No Truncation	-1	0.020833	35995.233151	0	1	0.74199	9.13527e-321
BW_20_1_111106004325_cidetd_msdeconv3085.txt	ZZZ_sp|P77463|DDPC_ECOLI Probable DD-dipeptide transport system permease protein DdpC OS=Escherichia coli (strain K12) GN=ddpC PE=1 SV=1	None	PFNBLRTUQYATLANTFBUWFCRACHZFQEQKWVDZNERCCCRHCUHAVBKHBTGHTBPDLMDMWHETEUHTNIAALOSWIFWAUTDBIDIHWOUWFFNWSQLIPLLHINYWDPIEAWOHROAAVWWBMUDZUAGZQUIHQTWYIUYDYTWFYQEUKBCHMDNVTRKRWHUYBMAZAKZVWSAFKTRUNATGGWWAAANRDUTITVANTAQWRAQRLLIDLLAWABLQQNUFPKPFLYBNHSNSRLADVLSUFDTKBLEENYNYICKPDSROWLKNAGGKWSQHUTTEKQMSDMDFPF	No Truncation	-1	0.060870	37520.798461	0	6	0.7579	4.94066e-324
BW_20_1_111106004325_cidetd_msdeconv3087.txt	YYY_sp|P0ADY7|RL16_ECOLI 50S ribosomal protein L16 OS=Escherichia coli (strain K12) GN=rplP PE=1 SV=1	None	ZONVCNVZNOTYTRVQDPSNFOUTTWEPWBNUPPNCVVSCIOPIUWATYIQZIBWPVKKTPNMKYWETBQRHWATYWYUZYWSSPZOBHZKPKVRUHAROGVTIZCAYZSKRGIAUREUDPGAULBANLPQIMFYL	No Truncation	-1	0.020478	17425.143159	0	6	1.1286	1.87457e-184
BW_20_1_111106004325_cidetd_msdeconv3089.txt	YYY_sp|P0C058|IBPB_ECOLI Small heat shock protein IbpB OS=Escherichia coli (strain K12) GN=ibpB PE=1 SV=1	None	LGSSATBPZQZNPGFIRSONWZLPYYLSILQZNMONQLRTBVQVFTEHULFHCFSUMHBAULALTVKOAOMVESKRZPNEIBFMDQQIGMLOEVUPCUKOKKFHLENNERYQLQZGZUFEUDCFBGWTMDYDCYLHTYZGQV	No Truncation	-1	0.033333	17966.336726	0	2	0.88015	2.96211e-180
BW_20_1_111106004325_cidetd_msdeconv3091.txt	ZZZ_sp|P69432|PGAD_ECOLI Biofilm PGA synthesis protein PgaD OS=Escherichia coli (strain K12) GN=pgaD PE=1 SV=1	None	UIAUGRDQMYGMWWOMLWQQFRDEPMFKYCHEYHRREUQZHYIMISYKOIGWDYZIUIIFPDCZGDTBTHUCMVLHTLKCKOGEPHGIRZOBCWNFVGCPTUZMFMDMZVZRRFBSIPNGCRQZSVESAUVZNQLHR	No Truncation	-1	0.020408	17537.389426	0	1	0.59043	1.69824e-182
BW_20_1_111106004325_cidetd_msdeconv3107.txt	YYY_sp|P69432|PGAD_ECOLI Biofilm PGA synthesis protein PgaD OS=Escherichia coli (strain K12) GN=pgaD PE=1 SV=1	None	VNCHTHZSKTYVRPFYCIAEKWRDAKWBVZWEZCFMOULBGSRZSPYQQMRHWCEIAOIZOUHOSLZFLPBUKHMDOHYUOHFHIUVYBPWFWIZPICLSTCGVYTFQKBLTAHNGRNHFZCDABRKFKFECCAKQW	No Truncation	-1	0.043478	17843.936400	0	1	0.75326	1.10937e-187
BW_20_1_111106004325_cidetd_msdeconv311.txt	YYY_sp|P0CF66|INSE1_ECOLI Transposase InsE for insertion sequence IS3A OS=Escherichia coli (strain K12) GN=insE1 PE=3 SV=1	None	UEEZKYAHPZYLEVRFWSSFTBEMAEPTZVOTPQGACFZYGHOHZMZVGDT	Truncation at C-Terminal Side	51	0.047170	6312.243888	0	5	1.447	2.78489e-67
BW_20_1_111106004325_cidetd_msdeconv3121.txt	ZZZ_sp|P00936|CYAA_ECOLI Adenylate cyclase OS=Escherichia coli (strain K12) GN=cyaA PE=1 SV=5	NME	MOYEAIWPEKKKAHDBIRHQTUZTOQLLRUOLZMVASWOREILCDLSFFYPFHYWEFEMVDOOIZUKVEADGDSRGUQVQLVQWPDAFKEWQVREBSCYPOLKOZCZLNTLTZLHMFELFLNWCWCTDYCQUIQWPWKNTKOWIIHUHYQOQOMTUERCAPHMWUPGGGMLIYROAZAHUHQZHBPDGQMCHVRHLQBFKBSNPSZURZFLTFTTOMADMQZTGRVTZBPGOQIWBZMLWYRISNYDBBPRLCBPVRGRKVSNVFMUERZATRHZZWRWFFLORBSMBLHGYAKSNEACEIIPPVTQFLHTDKLKVKZYONSAWIOAHTWSEPUTZ	Truncation at C-Terminal Side	336	0.045455	43565.955656	0	2	0.6127	4.94066e-324
BW_20_1_111106004325_cidetd_msdeconv3127.txt	ZZZ_sp|P0A7H3|RECO_ECOLI DNA repair protein RecO OS=Escherichia coli (strain K12) GN=recO PE=1 SV=1	None	QVUIHBTBBCYYGZIPEYSIQAENVERQKFKZMWIZYFHWDVHITTFBHPBODZNPCEIRHKYHUCQRLEKPOFHTCFZWHQDTZRWGENAYRFTAGMWQYUQYEFZWFSVFUZBVRZLCCHZCFVKVMDIETBKSNDQUQOHEMWTOOKYDTIADKOPVDP	Truncation at N-Terminal Side	80	0.031250	21120.762860	0	2	1.0335	1.21913e-220
BW_20_1_111106004325_cidetd_msdeconv313.txt	XXX_sp|P0ADU2|YGIN_ECOLI Probable quinol monooxygenase YgiN OS=Escherichia coli (strain K12) GN=ygiN PE=1 SV=1	None	ISFYMVQRZUTBQQGKMPKNNNLLFPCVHKBPCUSVHCEYSOIYKMKRFIG	Truncation at N-Terminal Side	53	0.047170	6313.374386	0	5	1.3017	2.93719e-68
BW_20_1_111106004325_cidetd_msdeconv3143.txt	XXX_sp|P31992|PPTA_ECOLI Tautomerase PptA OS=Escherichia coli (strain K12) GN=pptA PE=1 SV=3	None	NSFSCCNKSZZHQKHNCBZAWGAMFQTGQFQIEWDMSGYDCQURFPZULPQHUGFOUAEZAYNLIWIULMQODAZRM	No Truncation	-1	0.030769	9655.265750	0	2	1.0725	8.15446e-96
BW_20_1_111106004325_cidetd_msdeconv3145.txt	ZZZ_sp|P77733|FOCB_ECOLI Probable formate transporter 2 OS=Escherichia coli (strain K12) GN=focB PE=1 SV=1	None	OFCGLQVCLYSOPNZSBQCKMROVTCBPASWCUIDPFODBUGQRBAPTGRSLAGAKTHCMNFWLBEUCZZGFLMW	Truncation at N-Terminal Side	207	0.083333	9245.912704	0	4	1.0433	1.60435e-102
BW_20_1_111106004325_cidetd_msdeconv3167.txt	YYY_sp|P0ACK8|FUCR_ECOLI L-fucose operon activator OS=Escherichia coli (strain K12) GN=fucR PE=4 SV=1	None	OWMYQBNWTYVGNZIYTZWSLRSIAKDORSAQQATYRWFGAGUDRHNEIYCQGIVTIHNHSVLHNEQIMTMPNKWTFQMGLZNIPIELMFOMWNDLKVCOHBZMUAOKAMWSUSCAQTINKOUNRFUZQFV	Truncation at N-Terminal Side	112	0.066667	16764.068360	0	5	1.1125	1.70303e-179
BW_20_1_111106004325_cidetd_msdeconv317.txt	XXX_sp|P0ADU2|YGIN_ECOLI Probable quinol monooxygenase YgiN OS=Escherichia coli (strain K12) GN=ygiN PE=1 SV=1	None	ISFYMVQRZUTBQQGKMPKNNNLLFPCVHKBPCUSVHCEYSOIYKMKRFIG	Truncation at N-Terminal Side	53	0.047170	6313.374386	0	5	1.2273	2.93719e-68
BW_20_1_111106004325_cidetd_msdeconv319.txt	ZZZ_sp|C1P620|YSHB_ECOLI Uncharacterized protein YshB OS=Escherichia coli (strain K12) GN=yshB PE=1 SV=1	None	QBYIANVQYBAOLCOTBVUZZTLOTUIAKGFCYMMD	No Truncation	-1	0.044872	4663.508396	0	3	1.1686	6.15515e-42
BW_20_1_111106004325_cidetd_msdeconv3207.txt	XXX_sp|P46482|AAEA_ECOLI p-hydroxybenzoic acid efflux pump subunit AaeA OS=Escherichia coli (strain K12) GN=aaeA PE=2 SV=1	None	FHTQHBEMKQELZPDERTEWHUPCHHUFDSWVIERQKHVLIDAVMFZLNSOQSEVBZVKRHWWYZYWEDWQHGWULBMUKBCHIVHLPAZOUYAWVOKLSOLTHPDGZCFBRVMHZBQAMLTZLBFPPSOVCSAOPRDZDGIDRYENIHAGHKTFTIDQDSMFKZFZDIPHRRLYMVYMSAARDUUMBODUCWYICLZDUQZUCCRBZAOBPKUOYSHLTPQQHBDFLHCZVWRVRQNOVDZLDRUTHOOYDICWSVHZIVWZZHKAZISYUZPGIPNOCLUNMKFDWVIMRNTCFMAWKDASOPINFIF	No Truncation	-1	0.034483	40214.591127	0	1	0.5319	3.16202e-322
BW_20_1_111106004325_cidetd_msdeconv3223.txt	XXX_sp|P04391|OTC1_ECOLI Ornithine carbamoyltransferase subunit I OS=Escherichia coli (strain K12) GN=argI PE=1 SV=3	None	HWOQOEHUFYKDYNPSPTLIGNESFBAFBWGFMSMOIVPSIOAVARIPLIDKZUEZNCKVZFWMEKAMEOHWCQMIMWQYMYGQGMCMGUHYVDDVSIMNQBRLNERFVYIKDSLEUBCLISMHDGZQFAANZNLCOPIVROYOPBASGWQFFSNMZULKQFOPDUQYTRCAVYNYDMIQNVCOOKYLMFQVYPLRLFHREVZDZTQBOTNMIKRGWYWEVNGWMVGTACMCRDMUOEFUFIOFBPHUALREVMZZWMYQRZKKNTMPVFQPOOHMEKBRIUAHTZIQOQUMZIHCIETAFPBPDMOQBFVPEPFALSUZWUZCQGOLRNQCCS	No Truncation	-1	0.022222	43404.725609	0	1	0.51708	4.94066e-322
BW_20_1_111106004325_cidetd_msdeconv325.txt	XXX_sp|Q47156|YAFN_ECOLI Antitoxin YafN OS=Escherichia coli (strain K12) GN=yafN PE=1 SV=1	None	ATTEZHWSUNVVHRUVRPZLUDBWNNWLPEDFVATOESRKIFWCUKETD	Truncation at C-Terminal Side	49	0.037736	6314.076402	0	4	1.513	3.03879e-64
BW_20_1_111106004325_cidetd_msdeconv3263.txt	ZZZ_sp|P42904|PTPB2_ECOLI N-acetylgalactosamine-specific phosphotransferase enzyme IIB component 2 OS=Escherichia coli (strain K12) GN=agaV PE=4 SV=1	None	ZUWIGFTOYLCZGZISBKLWCCGQZGCPDDQIFCSARYRZITMMWTYGMOTERDAOAHYIIRMZDILSCNTZHKKQIQQEUUQUORABYEFFSIDLORVZBNQLVLZNRSHZGEVUIRYHNKLTIMWVICIPDLDLKSVAISEEPIOQTQQBDKTYU	No Truncation	-1	0.027027	19768.972713	0	3	1.0788	7.54565e-197
BW_20_1_111106004325_cidetd_msdeconv3265.txt	YYY_sp|P69856|NANC_ECOLI Probable N-acetylneuraminic acid outer membrane channel protein NanC OS=Escherichia coli (strain K12) GN=nanC PE=1 SV=1	None	QZQGCLEPNPRNMQVCZQAQIRQFPVRPKKIFGETCLOLLNLZEDVPSHKNPGQFAHZSEWPRYMOWFEUTEIHOSZQESOIOYUVDSEURCVBLGBNGRADBGATHGGABVGOLQKKAUKWHDUUNWAPCYCGBLZCWBMCHELTELBSLSTOQAKC	Truncation at C-Terminal Side	158	0.038462	19410.085518	0	4	1.0803	3.16618e-217
BW_20_1_111106004325_cidetd_msdeconv3269.txt	ZZZ_sp|P0A9L8|P5CR_ECOLI Pyrroline-5-carboxylate reductase OS=Escherichia coli (strain K12) GN=proC PE=1 SV=1	None	KMWEMEZAVTRCTALMBKAVQABUODOBMLZICWSYGGEOVNFTANMWHSEUQEPORKITZEHTVBSHFKSUYIUYDZDRWKNBTQLGMCIPSHPVMYHLFCIFIQUZUNGWTAHNIZZAZLSFGZAPGZHWTCZZMFYHGRIDVEMRDYQGAEYCBSFSBTLTDAZMWGCMERMYGEGOWITBKSTNWALQMUDHYPMFLPIWORVORQKVIZECBVYITEWPAZPQKNVMLCEATLQTYSDZWOHUPELTDKFZLZIHIPSYNKLZQ	No Truncation	-1	0.040000	33501.772949	0	2	0.83498	1.77864e-322
BW_20_1_111106004325_cidetd_msdeconv327.txt	ZZZ_sp|P77337|YDIS_ECOLI Probable electron transfer flavoprotein-quinone oxidoreductase YdiS OS=Escherichia coli (strain K12) GN=ydiS PE=3 SV=1	None	ELILLTGEEVSFELNWBYCIUZVLMTPSMZVOTVMEYVTTCDVQNDNKYCIVA	Truncation at C-Terminal Side	53	0.047170	6314.370213	0	4	1.2504	8.7577e-67
BW_20_1_111106004325_cidetd_msdeconv3273.txt	YYY_sp|P27296|DING_ECOLI Probable ATP-dependent helicase DinG OS=Escherichia coli (strain K12) GN=dinG PE=1 SV=3	None	KRWNTSYBGBILVYPQWURNGGVLPPZWGNZMTAIMAMYLBGSLENEHCEHOUYIROMOZIGQFQHHGNFGTFSWNZZLZAPBKAQGQCMACYUHIGNDEEIUFPRQFMHMZBZSENGOOIEOWKQDDTYPIVVNNNHSKVSRDTZGYBYVTQHIDCQMVEBKOSWLKHKLWRAAWQLAIHTYNEWUDFSMRHKRDTQIUHLNEUOUGIQOSMRFIIVHMPSERUFYESEYVTCAVCHIUILWDYMSAYUTDMQCPOCHQCBHMCRFCZQMGGFOWWDOWGFDGYPQAUGDLPTMPRUDVECAQDCVRIECRYQFCGWEFUMMWEYHLTTGFUMLWPYQHAAWMNGEDUHQHCFWLWZRASHTP	Truncation at C-Terminal Side	364	0.046512	46111.900303	0	2	0.5043	4.94066e-324
BW_20_1_111106004325_cidetd_msdeconv3275.txt	XXX_sp|P31660|PRPC_ECOLI 2-methylcitrate synthase OS=Escherichia coli (strain K12) GN=prpC PE=1 SV=2	None	FUMGTTGWIDATTBOKQNWOZKLLROZLVNNKQYPCBOTGNMAHTTZIDFEOZEQBNDGDBWSEMHBOCWEGOGKPSTICILKSEBBYHDWPFWAKLPNWBTGCKOFADMQMSTAGHWRHOVZINCLAQGRGNBCOTSTIQOVKEDQUTLNACHPSGLIMBICFPWTOLUGELBEFGVTNEAMYQQNBESOWRYPGRHZDROWSEWWNERHDWDSYMPTTNYGYFDEHQPIADKAVQUMOSYLAGTVNYZHAFGUGDVAIZBCHTMDAFCPIIDVFMPQROPKKRNFIDWNYPCLLGDEYBGHGPCMGGEAKECNGBHVHDOOGTKILREKRDKBGVNFCZVYLVHWMBBWAPCPBSOUTBLNRBQBHAISRMNSVQZDTWSWSYAMUA	No Truncation	-1	0.030303	48203.692441	0	1	0.49928	5.97819e-322
BW_20_1_111106004325_cidetd_msdeconv3283.txt	XXX_sp|P09029|PURK_ECOLI N5-carboxyaminoimidazole ribonucleotide synthase OS=Escherichia coli (strain K12) GN=purK PE=1 SV=2	None	HATTYCDRNWQGOFPMOWEUHNUHYOWMZGIPLPWIPDNOVWKBUQWWWIDRYGTRNILBQCPAAKNCSNVFDVQRDHWLQOYDOOQKWZCLFUFLYDFEQSLIPQBCYBOOIBFRUPPOSMYWLMFOUNTVZLQPKHGVCDSVNLWIRFDASPRANROIHQSEIRMSBOVSKZQFWORQPYENLSEHBLWDBTBYVLPRKTIMHDFZDFINLDDGFIMRWAYVTDEWVFOQDYGOVWPTRLSDRPGSIPMGWVTWZGSQLHKFLBUNZOMRIILOUTAMMWGOZWRNRMEOOICZVSEVAOTZAHLKQBMLNQYRCCNFECHFTCNAVEAMVNFWBTQZZPYMMVMSCTMLKRD	No Truncation	-1	0.032258	46604.635129	0	1	0.56578	1.77864e-322
BW_20_1_111106004325_cidetd_msdeconv329.txt	YYY_sp|P0ADB4|ECNA_ECOLI Entericidin A OS=Escherichia coli (strain K12) GN=ecnA PE=3 SV=1	None	SZBVWPTTKKIYNADAQSHFLRRZAWQSQKKMIRHISTVVA	No Truncation	-1	0.023529	4853.037945	0	2	1.2872	6.84006e-48
BW_20_1_111106004325_cidetd_msdeconv3303.txt	XXX_sp|P39285|MSCM_ECOLI Miniconductance mechanosensitive channel MscM OS=Escherichia coli (strain K12) GN=mscM PE=1 SV=3	None	BDRIGPLLVVCBPBYLDEVCIRVHCMYIHEZISIKDRVZNEUGOKRBVKYNROTQIFWWPUOFIHPICNRASTGIIQTIUREKMKYKKSQFSGVUDYPFWTOMMDNKDLTVZGVFULAYPWRQZDPQRSQBQTUIQCBUPBTMFHYKQWZEEGPGEIMNSYRUTLHGZGCWSSGZVKOSYYAQOZBLKSACAGZFNUBCBCHYOGRZSUZFQSYOSNVDHBFUWDFBKFLACVKIQHLIPFAOMAEITRHABBLQIFOUOUBKGNEWQAVECORITLRGFLETRHSNYTGQNQWWBFGLCCZGYALHWDGURDWMWMVEZFDICAIALZUVEAZYUCPLPPEZGPZDBUAVQGKKLYAHFNWBAGCQOQCHWRUKTAFLFDFWVPDQPNG	Truncation at C-Terminal Side	390	0.029412	48755.779444	0	1	0.4941	8.39912e-323
BW_20_1_111106004325_cidetd_msdeconv3307.txt	YYY_sp|P0ABA6|ATPG_ECOLI ATP synthase gamma chain OS=Escherichia coli (strain K12) GN=atpG PE=1 SV=1	None	EKGHQDZQSIIRDSILDUKMGGBWPRSYQLKMODALTBYTFNIGWVABEMVRGOCRRDFDFYRIKSOFBVGMIHCFFSIFROKHOMKQOGCADIRKFAFEDPNODPEECNPQTWVQUGDUEEWTIDZUVETQSREAUFENPEMEKHOWYOKZKPCBTTNLHQTDRLPSYINIPWWIGZHMEEDCTPGOFHIDRFPEGBWOSUEQSVYWIZALTCNZWSAITNAMNMGPZTHHLOGAIFLANRNBRZWSLDLAWFUZGRHSPHZPKEFDHKPQKSPQZALCKFAQQDD	No Truncation	-1	0.034483	36022.462136	0	1	0.67855	4.94066e-322
BW_20_1_111106004325_cidetd_msdeconv331.txt	ZZZ_sp|Q9JMT4|YUAF_ECOLI Uncharacterized membrane protein YuaF OS=Escherichia coli (strain K12) GN=yuaF PE=4 SV=1	None	WIUABODIPBBTDTANGFYDAVAMDUWHNVIRERADLZYKVNQVQOKWQN	Truncation at N-Terminal Side	150	0.042453	6310.825161	0	4	1.4605	3.44377e-60
BW_20_1_111106004325_cidetd_msdeconv3319.txt	XXX_sp|P0AFM2|PROX_ECOLI Glycine betaine/proline betaine-binding periplasmic protein OS=Escherichia coli (strain K12) GN=proX PE=1 SV=1	None	CGHLDBHIPLBOGAFHPECARWMMUYDMDBPYCOPHWOLBYWPFSPWFMSAICUKCKGKVACIDPDTRHILIEULZZSVCPVIPNGVRIKPQCPIRANEIBEHLSLPPLYMSIIDKRWTNQBCTYWPQDAEHRCTHHTEPCVWTRGCALWLHUOROEQSDRNFULOMGYBQPAIHPNQBUAFICVZUHCITHCVCKYWPNGHRPUHSRWHKKUTOSGEKGIYKTREERERDHLVUFONBPNDKAIMPPDWRYLSYPVUZMKAIOFDZUAEDNWDVNHTHKEZYUNBVIWFCKVCPHCMELDHLBIHRAIWBLPMHQCVMPNBYRYFSSCG	No Truncation	-1	0.024390	41164.557089	0	1	0.63817	2.84582e-321
BW_20_1_111106004325_cidetd_msdeconv333.txt	YYY_sp|P36645|HOFB_ECOLI Protein transport protein HofB homolog OS=Escherichia coli (strain K12) GN=hofB PE=3 SV=3	None	UHKWMEYDGPSVMCTCFPFOSCGDINFIIEAIQBVEQUGVTGB	Truncation at N-Terminal Side	418	0.037500	5073.048456	0	3	1.1874	2.12098e-57
BW_20_1_111106004325_cidetd_msdeconv3337.txt	YYY_sp|P0A7M9|RL31_ECOLI 50S ribosomal protein L31 OS=Escherichia coli (strain K12) GN=rpmE PE=1 SV=1	None	YZOVDTCFFICGYNLSKZWNHVBKKNIMPVBUFYBKPFIKRLUBFMNIMZWPBIRSBRYYKVKAVCOZKI	No Truncation	-1	0.038462	8988.297421	0	2	1.1543	1.50891e-87
BW_20_1_111106004325_cidetd_msdeconv3341.txt	YYY_sp|P0AG76|SBCD_ECOLI Nuclease SbcCD subunit D OS=Escherichia coli (strain K12) GN=sbcD PE=1 SV=1	None	ZNWSGHTYHPWBQAAMNBODCKZKNDHWTOUZASSFFFOSOCEZSGMHPLBGGNOUZLAEYCCTEUZEULLGOPTQPPGQHFAMDZMGPHPTECVUWZQNNWVMAYLRGMQEVFILTMBLBAKKTUCFRKZVRNQIQMGSMLHIVGPKLZMIVOCVDQVIZVLRZCSOUVCCAHBDDQWEWGMRRZLWECMSQVUIAZDRVRMKACEAQHESKDHVUENHPGZFTRVYEZHOASFKCGGCLRZRPMHPRRHVTQQSEZTRAIVCQQLSWVSUUGHMZRYKMVGRBKNVUHBLLYGWDOGLRTRTAQEGRBGDAATVLSSMUUTSROYNCCMKODPMNTFGFNQMPGKYCOINSHATUHGKCMGFVZKUEAFDFZMPCDAVWIPQIKPALIZVOGLISVAQ	No Truncation	-1	0.047619	48880.933413	0	3	0.62457	4.44659e-323
BW_20_1_111106004325_cidetd_msdeconv335.txt	YYY_sp|P23840|DIND_ECOLI DNA damage-inducible protein D OS=Escherichia coli (strain K12) GN=dinD PE=4 SV=1	NME	IHZAGORWZPQPHBWVUWCCKQEVWMEDWOFTU	Truncation at C-Terminal Side	33	0.058442	4574.391311	0	4	1.2903	1.33244e-43
BW_20_1_111106004325_cidetd_msdeconv3351.txt	XXX_sp|Q47147|YAFJ_ECOLI Putative glutamine amidotransferase YafJ OS=Escherichia coli (strain K12) GN=yafJ PE=1 SV=1	None	QRHODBDOAHNWMTPBDASYHEFLOELVHZENGDYPLUPKCHOIDVCWNYOQDZBOVADCQBCUMUPRKQISWKTICBFQEPHAZHBGHS	Truncation at N-Terminal Side	165	0.035897	11666.501024	0	7	1.3133	2.56547e-123
BW_20_1_111106004325_cidetd_msdeconv3353.txt	YYY_sp|P37909|YBGD_ECOLI Uncharacterized fimbrial-like protein YbgD OS=Escherichia coli (strain K12) GN=ybgD PE=1 SV=2	M_Acetylation	MUEFBZQYBYWBDYGCGMYGUCQUSUQTRNUQHCBGGKETQFYWTFCOAFNCYSUZYTPKQDSSWQKQIMPZGQQLKUYEWQOVGUIDZVNVAPQRIUBLBIWWPYHCPUOVKDZBLSSYZNIREGYHMNTVGKIARVYHUEUPNPGVIHPNYQPIPGVOKFSFRWFHVHHAMQDPRIUNELEAFHBE	No Truncation	-1	0.030233	23742.568714	0	6	1.1338	2.20162e-245
BW_20_1_111106004325_cidetd_msdeconv3357.txt	YYY_sp|P28861|FENR_ECOLI Flavodoxin/ferredoxin--NADP reductase OS=Escherichia coli (strain K12) GN=fpr PE=1 SV=4	None	TSRCMDYTQWDEGSBZULNGVTLCGSGBHQGTUDWYZFNUWUYDMEAHQTYORBBFKFTDEHMHMDZHFHZGDQKKLBQAESEWAYFVCDFOT	Truncation at N-Terminal Side	155	0.051282	11667.033507	0	10	1.4483	1.2728e-124
BW_20_1_111106004325_cidetd_msdeconv3363.txt	XXX_sp|P0AFK9|POTD_ECOLI Spermidine/putrescine-binding periplasmic protein OS=Escherichia coli (strain K12) GN=potD PE=1 SV=1	None	GULQGRPLCVTZTIALAEKAROMHDDAFRUFSRWUCRDQINRUKAWPITTVUFSAESEZNAPQKVVCPYSSAZPUQCYFYIODPDAZGOHKFLO	Truncation at C-Terminal Side	94	0.045455	11665.098163	0	3	1.035	8.08829e-127
BW_20_1_111106004325_cidetd_msdeconv3365.txt	ZZZ_sp|P77714|YDIT_ECOLI Ferredoxin-like protein YdiT OS=Escherichia coli (strain K12) GN=ydiT PE=3 SV=1	None	TYGVMOGTMPSPEZDDGGWQGCARHUKFNFEHUPBIZTMCSYNVGITANLBFAFHVPAFFDLVVPFRFZFEORGGWQWPLZTDHSDMCTQNTRKDKW	No Truncation	-1	0.029570	11663.167591	0	5	2.3356	1.95769e-126
BW_20_1_111106004325_cidetd_msdeconv3369.txt	ZZZ_sp|P58095|YPJI_ECOLI Putative UPF0401 protein YpjI OS=Escherichia coli (strain K12) GN=ypjI PE=5 SV=1	None	HSYAQQPKTPAHTUKHNOKAWAZZRZNLATNNMIOETCRIFTTRMTREFQOTDIYGWBWQBETYCFTZQHCEKRWRUQCOIEZOGALSDV	No Truncation	-1	0.028986	11645.880346	0	2	1.2203	4.25983e-121
BW_20_1_111106004325_cidetd_msdeconv337.txt	XXX_sp|P0AEY8|MDFA_ECOLI Multidrug transporter MdfA OS=Escherichia coli (strain K12) GN=mdfA PE=1 SV=1	None	VPGEDQNVNBOMTCDQBWYCGBHTOYIKFGTRCDLDD	Truncation at N-Terminal Side	373	0.051948	4576.474705	0	4	1.3008	3.01768e-48
BW_20_1_111106004325_cidetd_msdeconv339.txt	ZZZ_sp|P0A8U6|METJ_ECOLI Met repressor OS=Escherichia coli (strain K12) GN=metJ PE=1 SV=2	None	GYOSBBSNTRPHYDHSYWWYULEBGODYWSKEWLIFADRRTPSGPVZZI	Truncation at N-Terminal Side	56	0.028302	6314.344528	0	3	1.4779	3.96869e-64
BW_20_1_111106004325_cidetd_msdeconv3399.txt	XXX_sp|P0CF90|INSI4_ECOLI Transposase InsI for insertion sequence element IS30D OS=Escherichia coli (strain K12) GN=insI4 PE=3 SV=1	None	ODRWSWUTLTYHGAIIAYFNIBZTWHWKTPRCUPCUPNOHIPYCWMYRKTQTFUYKONKRRWWLYNKWNOUNIUZSVQPZGECIHQICMPLQOOAKIHEIQBVHCDYWYKTIYLWHKEHUQKIAHCLCPHNKIATIARCPZCCBVNLZPLAODZTWCHLHAWCMDOPGWQHTNHSCBRUTVNEITWBFZZEFOVOCUDGEZOLDMNRUPHSTPDYPOKWBZRSGRUWAGEZPBSVGLCUPNLOHQVCOBUMDUUATHLAISDYMDGIHOUUUNQBHMGMDGKDLRWMEARKWMKGFCAPFSFARUWSQLRKQQDAVPPFRCFCKPQKOIUAIRIGUWUQVSEGUVKEIKBDWZEGIQHZOPPCAALYOBNHBYRFTHWOBBAO	No Truncation	-1	0.029412	49723.853384	0	2	0.67664	4.44659e-323
BW_20_1_111106004325_cidetd_msdeconv3401.txt	XXX_sp|P71237|WCAC_ECOLI Putative colanic acid biosynthesis glycosyl transferase WcaC OS=Escherichia coli (strain K12) GN=wcaC PE=4 SV=2	None	DRHOGKHMENRQAFTTUDPCCBFPYGKAMQHCFHYPPKGUYEDLZMBMZPFYSRMVFMZCAWANFKLREQBCLNCLEWZDZKRGNMHHNHBZSUKWGEORMHGDSTLAQQMIZUIOCVLMMGCPIFZYHUZYDTDOHTKVOLBIEYKLWMKZCWFBCOVTDOWARYMTNGAIIWTGZZKGKOFPDKZTYGPCHSRCWIQMKCTGPYBNBHPAHMYLALFVTCLZHNNRUAWWAIRUGZWQIRUYOYHRVSSFBHFRRISIYCNYHDKZANRUMAETZHVRFOBKNANTNMQRYCNZDLZVTGQCQWWWAUBLLGYKEYUDWKGQCHEQPACLVMQKYRKTVNUYTGCHMCPUFUTUPRLISACALFBKKFOVCWPERRLIKAVAYDSBOOI	Truncation at N-Terminal Side	14	0.046512	49584.691175	0	2	0.652	4.94066e-324
BW_20_1_111106004325_cidetd_msdeconv3407.txt	ZZZ_sp|Q46897|CAS6_ECOLI CRISPR system Cascade subunit CasE OS=Escherichia coli (strain K12) GN=casE PE=1 SV=1	M_Acetylation	MIIPHGYYNBBWQOCKFOTCIAKRRAVCLGCCMUDUSYQZILMZTFWBHBPGFHRTLAAADORRYANASMZUEVMCAVRTWDGIZKADZTRQRYTTWIHOOOQWQFTOLBCYFIVVHVRGBMLSYGQGPTHHBCQKQDEIVUZAUROVHZKNLVDYAMUUFYMIOTWPDKOGIVKDBUQAUBNTSVPFFDASNEBKFOG	No Truncation	-1	0.037500	25407.778027	0	3	1.0679	4.7206e-274
BW_20_1_111106004325_cidetd_msdeconv3409.txt	ZZZ_sp|P61316|LOLA_ECOLI Outer-membrane lipoprotein carrier protein OS=Escherichia coli (strain K12) GN=lolA PE=1 SV=1	None	SFCPEHTEKRSLARLNRHCTRNDNRDBTZZZFDTGLARVRDUFLZFTODLWNKENLVLYQTGHRCQLPZIDLEEKHKCSOEOZLUBDFSWVCUUYOAGGULYWGEUEQBCUCQRSTBZPHSHEDDAKMLPWOEFLQBZSLCRFNKBCQQSADLMYFYFTPBHUKVNRWCQCMGUCHUNUYPVBCALESPGFQBFRKPLRAHDH	No Truncation	-1	0.034483	25440.052763	0	2	1.0116	3.75523e-266
BW_20_1_111106004325_cidetd_msdeconv3413.txt	ZZZ_sp|P77334|GMR_ECOLI Cyclic di-GMP phosphodiesterase Gmr OS=Escherichia coli (strain K12) GN=gmr PE=1 SV=1	None	QCABBEPYGOKCSBAARPPLMIHLUQDNLDGAMPNBHRGKVADWSIOVQNLQQLAFRLLEQFKVIMFSFUHZPSZNYOIAVIFLGTNFOGGWKDKZKAPBAENRGZCKDVLHNWBPCPZEHMIPBGMNHYPMGPNKNZTEQVUMNGWPUUUZVGYLCCCRNCRKAOYZKPYWHUDTHLTWDUUYRLMDPKMAYOLLZNEHTAIFMOBRP	Truncation at N-Terminal Side	452	0.041667	25804.877117	0	2	0.64636	1.26594e-277
BW_20_1_111106004325_cidetd_msdeconv3415.txt	XXX_sp|P08179|PUR3_ECOLI Phosphoribosylglycinamide formyltransferase OS=Escherichia coli (strain K12) GN=purN PE=1 SV=1	None	ULIPINFSWHUBQIUPCUTMASYLGFTARLKPQIBKANSQBDMNLHTKNPQTRRRGLEYPUMMNHDKQVUUYRTKYVRHAQIBPBYHOLPUAYVGGAVZVCSVYGPGYZTFPBYYDFIFNCMYQPGDRIBZRQGSSYZDCETANWGVTWTZFBYRCYQKCYASZULUYQUURCZQTIVOBGYNGDAYYVQWDBEMVQIOAVILSEVWIVSWQ	No Truncation	-1	0.023810	26040.440156	0	1	0.96468	2.5272e-267
BW_20_1_111106004325_cidetd_msdeconv343.txt	XXX_sp|P43340|YCAK_ECOLI Uncharacterized NAD(P)H oxidoreductase YcaK OS=Escherichia coli (strain K12) GN=ycaK PE=3 SV=2	None	PHNYNORHSZBZCQPRUZTEDYYDGTSROTMRCBTHTOSAPLLHTSEBW	Truncation at N-Terminal Side	147	0.037736	6310.757073	0	4	1.3376	2.4642e-63
BW_20_1_111106004325_cidetd_msdeconv3435.txt	ZZZ_sp|P0AEW4|CPDA_ECOLI 3'5'-cyclic adenosine monophosphate phosphodiesterase CpdA OS=Escherichia coli (strain K12) GN=cpdA PE=1 SV=1	None	SYURCRGTMTHAMWWBTZMEDDDITFVZGWFKCZASPLEGCNCRVVQYPAUAHOTHVACMMOMFLBTZUTYDDVGDTIQTNACUYLZCYCBBADERLGIEPQFMCFBVNIVUGQSZDADTKOHGAICPIDIZDETBOFMLZVFKTQPSNCUFUHNFBUELRURCSSGNIKGDWKMWGGPDUQEUMYFONYTKFHMMBDVHQMDEUHKLPNKWSBVCSMNPZOKRESSOPEKSZARPWRSTGWZWCMEQQAOHGRAAAMIMRUTAUQSYITLNVGW	No Truncation	-1	0.038462	33827.824947	0	1	0.60786	1.77864e-322
BW_20_1_111106004325_cidetd_msdeconv345.txt	XXX_sp|P0AAJ1|YNFG_ECOLI Probable anaerobic dimethyl sulfoxide reductase chain YnfG OS=Escherichia coli (strain K12) GN=ynfG PE=3 SV=2	None	KESTPRZVUCZFCPLZKYTKUCUHNPPAVSSHOI	Truncation at N-Terminal Side	171	0.057143	4189.206449	0	4	1.3845	1.28099e-40
BW_20_1_111106004325_cidetd_msdeconv347.txt	XXX_sp|P0AFZ3|SSPB_ECOLI Stringent starvation protein B OS=Escherichia coli (strain K12) GN=sspB PE=1 SV=1	None	RFAEVVBULQGEVWYYIQFKIBKYHVYMAHOCFTDSUNZGAPGNVWLSRBQ	Truncation at C-Terminal Side	51	0.037736	6314.821596	0	4	1.3314	1.34151e-70
BW_20_1_111106004325_cidetd_msdeconv3479.txt	YYY_sp|P0ABU7|EXBB_ECOLI Biopolymer transport protein ExbB OS=Escherichia coli (strain K12) GN=exbB PE=1 SV=1	None	PRNUYVGQSYDKPVVDGYEYCLHICHWBLDMYDKSHDNYCOCUIKDOGVFUFMCPYLMAKTNYCHNBBWUWKTTFYAAULQEZSHFAFEKESSIKNEQUSMLCGLYGZIGDEVKZBBMKLLMBSYSEDEEQLSICUDQLFQTCHWRDFNPOSLCLIMDHFFCBCZVNIIYAOQSSTHIVFSFEFVFNCMUALOGTYCKBSOYMOLMTMHQIKKMNH	Truncation at N-Terminal Side	28	0.036364	27012.460494	0	2	0.96781	7.97691e-283
BW_20_1_111106004325_cidetd_msdeconv3481.txt	YYY_sp|P0ACZ8|CUSR_ECOLI Transcriptional regulatory protein CusR OS=Escherichia coli (strain K12) GN=cusR PE=1 SV=1	None	KHGELONNHAUGDULYGZBKPLPLIRNBKTGIGYVFDERODQNUQVGMWAYTCZGKMMDNIZWSHWEZALKHUVYDDDCQOOIOKCHRYPTKASRMDSRMVBTOCEUHCOPURIWOYKCNIQZTIVUTPKSRYOMOTEFEUAMZRILETOTDWDNKHLQNTKPSNBQFRZEHSCSGKDWCZSFLTZMHZAKATTMNMZQYNNNDTAAMAFCUYTAACLZGNDRFBKI	No Truncation	-1	0.040541	28698.059257	0	3	0.98415	5.5202e-312
BW_20_1_111106004325_cidetd_msdeconv3489.txt	ZZZ_sp|P0A7V0|RS2_ECOLI 30S ribosomal protein S2 OS=Escherichia coli (strain K12) GN=rpsB PE=1 SV=2	None	VIZAWFFOWQIYKBBAVZDMWKHUNTNHYRAWZMQTEYGFYDEKOWGPNOBBTUTCWFQHBUQCEPRKTWKNOWLPRHQIQNHLULIEEKQFNLZSLLZOTKMIDLHAGVZMIMKBHLRNMUVPVSAONOBEPSTSWWOOPSYOFENFHFFEQURYMZKCCKFFCRFTGROBPEATQIWLGZQTOEHUECAUHEDLOMNPNVGBENRVDEOCGCMCMVZCPTQHPMYGQIPHRIFUDAALB	No Truncation	-1	0.038889	31481.492932	0	3	0.92705	8.34971e-322
BW_20_1_111106004325_cidetd_msdeconv349.txt	YYY_sp|P39304|ULAD_ECOLI 3-keto-L-gulonate-6-phosphate decarboxylase UlaD OS=Escherichia coli (strain K12) GN=ulaD PE=1 SV=1	None	CUCQMRYOWRTCSSGSPAIVEFMHUYTOLDEGDHYBWFNVFVYZPEYHG	Truncation at N-Terminal Side	167	0.020408	6314.564031	0	2	1.2003	3.57916e-58
BW_20_1_111106004325_cidetd_msdeconv3491.txt	ZZZ_sp|P0ADN6|YIFL_ECOLI Uncharacterized lipoprotein YifL OS=Escherichia coli (strain K12) GN=yifL PE=3 SV=1	None	DQLDZOSNCNZFRKQAAENGCCHDGNEBRPNTFUBFUTSBVFPIZDPRPYHVCFOAGZWOUYGCWTT	No Truncation	-1	0.032258	8343.867229	0	2	1.2433	4.70634e-80
BW_20_1_111106004325_cidetd_msdeconv3493.txt	XXX_sp|P08957|T1MK_ECOLI Type I restriction enzyme EcoKI M protein OS=Escherichia coli (strain K12) GN=hsdM PE=1 SV=1	None	BETTVDLCFVWYWPRVAAWZRTQUKDQTDCRPSDHZLIDAGYCASGWBNVWNZITPSCIHEEFVSYHKAYUYBQZKFHAZIBWMEQWQGCINVQLSTSIUNLQRYNPPPRKVQPYQBYAACNKVYKCSEDNGMMVZKZICKEOCGPHLTWPOKILILDEOBICHHHDBKBVPDPIZAZQCPFHSAAMBBFVBUACAUMDNWZEOZSDWHKMSGISESULHGULOAYOLHVDKACZMISQIEIDUWVIYMPACMFHKICQQNFGNQKAWNNUHGQQAGNIFRQSLYQOZWBOCEZVHSSVTWIOIEDOTANGARUKDKAGMHEKMQEVLMEMOFFADTTQIIOFIRUHTUAWNVZNCMPVYTFRHPETROGVAQ	Truncation at C-Terminal Side	373	0.037415	46100.971836	0	5	0.73734	4.94066e-324
BW_20_1_111106004325_cidetd_msdeconv3499.txt	XXX_sp|P76440|PRET_ECOLI NAD-dependent dihydropyrimidine dehydrogenase subunit PreT OS=Escherichia coli (strain K12) GN=preT PE=1 SV=1	None	DTVTODWGHWMPTTPOBTWRCKOWKSHOGIFRMCSMBGQPKFDRTVDDVVCMMGSDDCMPIIAZWGDSRWKZOYTFUYLOETVFQALQMYAHTOKRKLLRGCYGLLRCDNWFWGHACUQPFCCBNLBVEFNQUSICOZKTTBKUHWYVLZZFBUKUWKYAYQWFCQINCERVYRTZMCQVFRZCGYTANZNBRFPDBDSQEZZMDTPPPDTLSOQPYBLYHTTCQLIKEEFPNAVLBMQQZWPRFVWSDLCDSVLMUHWZASALKAOQZMKSFQHWQPPFSBHQOSCTLTWLYHOUFFQHQYBCIFVCVNUNUEWLPHQNSIDTCOOWWPKBGFEASFIBKWMGANOPA	Truncation at N-Terminal Side	63	0.062500	44451.198330	0	2	0.57132	1.4822e-323
BW_20_1_111106004325_cidetd_msdeconv3501.txt	XXX_sp|P0AAA7|WZXE_ECOLI Lipid III flippase OS=Escherichia coli (strain K12) GN=wzxE PE=1 SV=1	None	BSPSZKGNQZVHQCHVYKLDQLEOHVZPFMMSASUYGKLESLEBDYZIYCCDFZAUZQVNGNFTDZOLAVTTAWIAKUHKTWVHQUQUOCCFYRWCOPCCCNOTMEQTNFEOSCPMCKIWTGQCRHADRIRFSPVRBYODSHVUHSVGEALFEWCLNGYPVBERISBVZMVCIVNIILHRKHETZAGBHBHLPOPNDOORVVRRBFQABSZGREIVEQNAOOLVECTNLREBWMUNMVNCRQMNCRVMQEFOGYCSGTAFRLFRSKPYDORDHAYOBYQZTVRUMMRNAWQEMSGIRUVLVVYVGYSTPLYHRQTYROBUMYNIVMHKEIWNIMRFEHGYMQYSTYEAABVZRLUBURCWYTPRDBEVA	Truncation at C-Terminal Side	369	0.045455	46718.378541	0	2	0.67854	4.94066e-324
BW_20_1_111106004325_cidetd_msdeconv3503.txt	XXX_sp|P36979|RLMN_ECOLI Dual-specificity RNA methyltransferase RlmN OS=Escherichia coli (strain K12) GN=rlmN PE=1 SV=1	None	MIGVGGSAIUZBSLLNWPUZBUVIBNRICUUEDWNBLBGRUDGDAEIQBVTNRNNEPCVBEFHQCZLOBLSOTOSANADLUDQVLKLKEGITMFNGSFNLPSPYSGQTCLHLVWNLGUEQZGHVHOLKPBWWBFGRZYUZARPBIQONDDOIRWGCUVKTQTETKSERMKUHBTLSWSGWWGDZKWGMZKCHHRMVLQAPOIEWDIKRYGSWMMDHKSLNGVHPDBWTQLSDPFNNHDEPDEMCKZZZBPBAPBMIFBGKFKZFFDDOBLYKEOHWBNAWTDHSREMUOUGLMWYEMEKVZRLDZVKTAPDIDNWBZYWDOKLMFFCNPVTUKFMQUOPMPNGODRWPDIFR	Truncation at N-Terminal Side	32	0.020971	44191.721215	0	9	0.82987	1.4822e-323
BW_20_1_111106004325_cidetd_msdeconv3505.txt	ZZZ_sp|P75767|GNGF_ECOLI Putative gluconeogenesis factor OS=Escherichia coli (strain K12) GN=ybhK PE=1 SV=1	None	MYTHFHAYGCCNDNEAYHDNRVVBFPHHLCTEFCNFOZFYBWORSKCALZSBZDZIUWIFMMQSZKILGALPVBKRNBGRDIKRDRSGRZIPZZWGFYAKIFNWLUFIKDDEWHZUEQGQQORPHPBKKMOIYGMFMOFTTFUDSGCQYMYTRUUGFSBNBIGFFBTLKZNQYLKDHLUHWCMHZHDYTKWSUIFOEUKOTMWAELBDKAZSSTVZCCAOSSMAORTZZGOBRKQERVMKATMFZPKVCNDSORNNECGIPURSCVRDFOPLARLMBQQPMKCAFIQAIRARVWKOKYSZFU	No Truncation	-1	0.024096	38539.729303	0	2	0.62915	7.90505e-323
BW_20_1_111106004325_cidetd_msdeconv351.txt	XXX_sp|Q6BF17|DGOD_ECOLI D-galactonate dehydratase OS=Escherichia coli (strain K12) GN=dgoD PE=1 SV=1	None	QHFGPUGRTECPRTLPEFOPINURZNESOIAPLPZNGQNZBWFPGFVAWPZ	Truncation at C-Terminal Side	51	0.043956	6250.327381	0	4	1.2931	7.70965e-65
BW_20_1_111106004325_cidetd_msdeconv353.txt	XXX_sp|P0DPC5|YTID_ECOLI Protein YtiD OS=Escherichia coli (strain K12) GN=ytiD PE=1 SV=1	None	BAHEUNABGYHETEQEBDGLQLSYTOSGSFMIGTGHKUKEIOYTYYQ	No Truncation	-1	0.053571	5773.915591	0	3	1.3313	9.33056e-59
BW_20_1_111106004325_cidetd_msdeconv3543.txt	ZZZ_sp|P76175|CLCB_ECOLI Voltage-gated ClC-type chloride channel ClcB OS=Escherichia coli (strain K12) GN=clcB PE=1 SV=2	NME	LOVWDAVMKNBYPEFEHWCSURFBSNKNUHNMUVBCFIKCVMTZSDNEGEISMLYROFAQRNFWPILKMYUGDKBFOOVVEOQZPKFDFMKWA	Truncation at C-Terminal Side	93	0.026961	12215.409142	0	5	1.2576	9.97595e-126
BW_20_1_111106004325_cidetd_msdeconv3545.txt	YYY_sp|P68919|RL25_ECOLI 50S ribosomal protein L25 OS=Escherichia coli (strain K12) GN=rplY PE=1 SV=1	None	VLKGQFCCNFLKRULCTGBFKFPHKGKMHMANFOGUEZWYMHOZICNHONTTDNTVEHHLCZYYGAVBTHSWBFLOKLGEUGDHGVFFOAMVGV	No Truncation	-1	0.026667	11745.278519	0	2	1.1844	3.62453e-120
BW_20_1_111106004325_cidetd_msdeconv3549.txt	ZZZ_sp|Q46865|MQSR_ECOLI mRNA interferase toxin MqsR OS=Escherichia coli (strain K12) GN=mqsR PE=1 SV=1	None	VHNUFPQIMVUIVHNGDHOKYIOKSRNFIWQGABKIRKIQQZVKCUZHUCLSNVQBPBVEGMNHSDTRLUDDPVWZZLFBZMMRRLGDWTZDSPULSO	No Truncation	-1	0.030864	12317.380408	0	5	1.3934	1.0265e-132
BW_20_1_111106004325_cidetd_msdeconv3553.txt	ZZZ_sp|P00490|PHSM_ECOLI Maltodextrin phosphorylase OS=Escherichia coli (strain K12) GN=malP PE=1 SV=7	None	FOHMEWLMKWYPZIVBLDGNSHPTVUTCFCHVTLGPGQCKTSMNRLSQLFGFZPOECWKNMOOWTANIUUUHLQVZFLSGRZWMQBFGQRSKCPLRS	Truncation at N-Terminal Side	700	0.035714	12211.462647	0	2	1.073	8.96145e-128
BW_20_1_111106004325_cidetd_msdeconv357.txt	XXX_sp|P0A964|CHEW_ECOLI Chemotaxis protein CheW OS=Escherichia coli (strain K12) GN=cheW PE=1 SV=1	None	TIRFYPKFEFLKZPYHPOPWQMVIGDKTYGCHTBWHHUKPBUZHFGDZC	Truncation at N-Terminal Side	118	0.054054	6251.222346	0	2	1.2832	2.24175e-57
BW_20_1_111106004325_cidetd_msdeconv359.txt	XXX_sp|P0ABW3|YFAE_ECOLI Uncharacterized ferredoxin-like protein YfaE OS=Escherichia coli (strain K12) GN=yfaE PE=4 SV=1	NME_Acetylation	ALVPPHCHGUMMRBYWGNSYLPQHOPSOCNUYHODOEKBHUMCPWM	Truncation at C-Terminal Side	46	0.072816	6208.493304	0	7	1.3216	2.53365e-59
BW_20_1_111106004325_cidetd_msdeconv3591.txt	XXX_sp|P77315|YPHD_ECOLI Probable ABC transporter permease protein YphD OS=Escherichia coli (strain K12) GN=yphD PE=3 SV=1	None	RWOFNFEBFIQIILCBIATYNZPYTZCFDKAQLEMVBDIGCLGKSFRRBWAQULRTDPGZPIESNNFWELFMSEOOVIKYKMFQLRWHLFRFQTACOPWIDYHWLIWPPNWBLFLFFFGFKSSGDCWWLGSDGUZBQBTULIHOSLNTFSKSMQPLFZTWBVWMLMZSEKFTNBMWTTGRPWMDOCAAWIATCBPLFQQIPOZKNAFHHFQBWMHPOCIKVBVKAFWRWLLNDLGBNNQKTRIZFWOLGLVYGEYTROHSQBYSUKVSRZQQQLRHKKIGFVCBFIINSSHPQLBDVFMFVWSEPUIYCAHTGSAVKPARRUPRZCUKBVOA	No Truncation	-1	0.051282	41767.239381	0	2	0.7522	1.97626e-323
BW_20_1_111106004325_cidetd_msdeconv361.txt	XXX_sp|P0DPC5|YTID_ECOLI Protein YtiD OS=Escherichia coli (strain K12) GN=ytiD PE=1 SV=1	None	BAHEUNABGYHETEQEBDGLQLSYTOSGSFMIGTGHKUKEIOYTYYQ	No Truncation	-1	0.028571	5773.915591	0	3	1.4699	3.73224e-58
BW_20_1_111106004325_cidetd_msdeconv363.txt	ZZZ_sp|P32669|FSAB_ECOLI Fructose-6-phosphate aldolase 2 OS=Escherichia coli (strain K12) GN=fsaB PE=1 SV=1	None	LALKRAAMPTKBSFTYHRQPGUNARYGRSIVRZLWZZLGNPRIMRMUTUBES	Truncation at C-Terminal Side	52	0.047619	6251.347254	0	4	1.6166	4.08664e-64
BW_20_1_111106004325_cidetd_msdeconv365.txt	ZZZ_sp|P31069|KCH_ECOLI Voltage-gated potassium channel Kch OS=Escherichia coli (strain K12) GN=kch PE=1 SV=1	NME	OVGYVLPVOPHQAITSLFCMWY	Truncation at C-Terminal Side	22	0.072917	2833.469915	0	3	1.2163	6.37698e-28
BW_20_1_111106004325_cidetd_msdeconv371.txt	YYY_sp|P77694|ECPD_ECOLI Fimbria adhesin EcpD OS=Escherichia coli (strain K12) GN=ecpD PE=3 SV=1	None	KQHPINARGAYGDWPEMTKFNZTBEFDENBTVRZKQSHKMGGEZDUPEDWZSH	Truncation at C-Terminal Side	53	0.037736	6311.690078	0	4	1.5087	2.50947e-70
BW_20_1_111106004325_cidetd_msdeconv373.txt	XXX_sp|Q46891|OTNI_ECOLI 2-oxo-tetronate isomerase OS=Escherichia coli (strain K12) GN=otnI PE=1 SV=1	None	YDRNVUCSLBSSUESDVFZFAUOCHZCRSGCOKKHUHZANDYEQBQAYVN	Truncation at C-Terminal Side	50	0.033019	6310.832187	0	3	1.525	5.73881e-60
BW_20_1_111106004325_cidetd_msdeconv375.txt	ZZZ_sp|P77337|YDIS_ECOLI Probable electron transfer flavoprotein-quinone oxidoreductase YdiS OS=Escherichia coli (strain K12) GN=ydiS PE=3 SV=1	None	ELILLTGEEVSFELNWBYCIUZVLMTPSMZVOTVMEYVTTCDVQNDNKYCIVA	Truncation at C-Terminal Side	53	0.047170	6314.370213	0	4	1.411	1.239e-68
BW_20_1_111106004325_cidetd_msdeconv381.txt	YYY_sp|P0A7N9|RL33_ECOLI 50S ribosomal protein L33 OS=Escherichia coli (strain K12) GN=rpmG PE=1 SV=2	None	ORYULBHGPHUWUWLEFPDSLQTOKPAPYCGMBKBALYAFKOEMKOMURCUUDVR	No Truncation	-1	0.035088	7476.507223	0	2	1.1963	9.13411e-70
BW_20_1_111106004325_cidetd_msdeconv385.txt	YYY_sp|A5A618|YNHF_ECOLI Uncharacterized protein YnhF OS=Escherichia coli (strain K12) GN=ynhF PE=1 SV=1	None	NUQUAWYOCULDSRHGABOEWOARTKMWQ	No Truncation	-1	0.057377	4123.146169	0	3	1.4302	1.14192e-37
BW_20_1_111106004325_cidetd_msdeconv387.txt	ZZZ_sp|P76206|YDIY_ECOLI Uncharacterized protein YdiY OS=Escherichia coli (strain K12) GN=ydiY PE=3 SV=1	None	MWGFBCIFBNTYBRGBGVODERQLZFHCIATFRGADFKUVRMKUDAIAKFQ	Truncation at C-Terminal Side	51	0.038095	6252.274356	0	4	1.4269	1.80054e-67
BW_20_1_111106004325_cidetd_msdeconv389.txt	XXX_sp|Q47679|YAFV_ECOLI Omega-amidase YafV OS=Escherichia coli (strain K12) GN=yafV PE=3 SV=1	None	CFYZMPCDTDBNZVPUVLHIYQULRSOE	Truncation at N-Terminal Side	228	0.032787	3606.919536	0	2	1.3094	1.37106e-32
BW_20_1_111106004325_cidetd_msdeconv391.txt	YYY_sp|P0A9S1|FUCO_ECOLI Lactaldehyde reductase OS=Escherichia coli (strain K12) GN=fucO PE=1 SV=2	None	IEGZWLHDUYYUKVHFMVMRKQZITGOFWLCHGMYEZWMEMLHTCZKE	Truncation at N-Terminal Side	334	0.019802	6312.679606	0	2	1.278	2.72401e-61
BW_20_1_111106004325_cidetd_msdeconv395.txt	ZZZ_sp|P64506|YEBY_ECOLI Uncharacterized protein YebY OS=Escherichia coli (strain K12) GN=yebY PE=3 SV=1	None	WPDDUBMDQVYUSNSMVRLELKOVPPDRBSKCUSDDHOWGOYSHKHUS	Truncation at N-Terminal Side	65	0.042453	6314.502352	0	4	1.7946	1.88885e-60
BW_20_1_111106004325_cidetd_msdeconv399.txt	XXX_sp|Q6BF17|DGOD_ECOLI D-galactonate dehydratase OS=Escherichia coli (strain K12) GN=dgoD PE=1 SV=1	None	QHFGPUGRTECPRTLPEFOPINURZNESOIAPLPZNGQNZBWFPGFVAWPZ	Truncation at C-Terminal Side	51	0.047619	6250.327381	0	5	1.6138	3.83682e-65
BW_20_1_111106004325_cidetd_msdeconv401.txt	XXX_sp|Q6BF17|DGOD_ECOLI D-galactonate dehydratase OS=Escherichia coli (strain K12) GN=dgoD PE=1 SV=1	None	QHFGPUGRTECPRTLPEFOPINURZNESOIAPLPZNGQNZBWFPGFVAWPZ	Truncation at C-Terminal Side	51	0.052381	6250.327381	0	5	1.5268	3.83682e-65
BW_20_1_111106004325_cidetd_msdeconv403.txt	ZZZ_sp|P00936|CYAA_ECOLI Adenylate cyclase OS=Escherichia coli (strain K12) GN=cyaA PE=1 SV=5	NME	MOYEAIWPEKKKAHDBIRHQTUZTOQLLRUOLZMVASWOREILCDL	Truncation at C-Terminal Side	46	0.042857	6251.557581	0	4	1.5016	7.38889e-61
BW_20_1_111106004325_cidetd_msdeconv405.txt	XXX_sp|Q6BF17|DGOD_ECOLI D-galactonate dehydratase OS=Escherichia coli (strain K12) GN=dgoD PE=1 SV=1	None	QHFGPUGRTECPRTLPEFOPINURZNESOIAPLPZNGQNZBWFPGFVAWPZ	Truncation at C-Terminal Side	51	0.052381	6250.327381	0	5	1.6493	3.83682e-65
BW_20_1_111106004325_cidetd_msdeconv415.txt	XXX_sp|P62554|CCDB_ECOLI Toxin CcdB OS=Escherichia coli (strain K12) GN=ccdB PE=1 SV=1	None	SWONLVQTRCMKAIIRZANULVVTWDKDWYAZGCKOHPEQRWSWVGKWRANTSDH	Truncation at N-Terminal Side	46	0.051282	6962.355208	0	6	1.6829	1.67581e-73
BW_20_1_111106004325_cidetd_msdeconv417.txt	ZZZ_sp|P0ACS9|ACRR_ECOLI HTH-type transcriptional regulator AcrR OS=Escherichia coli (strain K12) GN=acrR PE=1 SV=1	None	GFRATWOMPOZFVNNATFZZMUSIDITPLHNWQSOZHANDKOAIEVSWFCIHKV	Truncation at C-Terminal Side	54	0.042735	6962.346698	0	5	1.466	3.74606e-72
BW_20_1_111106004325_cidetd_msdeconv421.txt	XXX_sp|P0A8Q3|FRDD_ECOLI Fumarate reductase subunit D OS=Escherichia coli (strain K12) GN=frdD PE=1 SV=1	None	RZVLWNEODLKIEEUDNGTDUB	Truncation at N-Terminal Side	97	0.040816	2881.142326	0	2	1.4933	6.41878e-25
BW_20_1_111106004325_cidetd_msdeconv423.txt	ZZZ_sp|P27241|RFAZ_ECOLI Lipopolysaccharide core biosynthesis protein RfaZ OS=Escherichia coli (strain K12) GN=rfaZ PE=4 SV=2	None	CBMGSIEMWQYWYTUTIKZZDEGB	Truncation at N-Terminal Side	259	0.040000	2995.125308	0	2	1.4881	1.20895e-29
BW_20_1_111106004325_cidetd_msdeconv427.txt	YYY_sp|P39365|SGCC_ECOLI Putative permease IIC component OS=Escherichia coli (strain K12) GN=sgcC PE=3 SV=1	None	YWSGHBQMQKNFZYFUMDNSODZTLNOPALUFZZFFNFVWCDVGSSCQY	Truncation at N-Terminal Side	388	0.037736	6313.046971	0	4	1.513	4.33232e-64
BW_20_1_111106004325_cidetd_msdeconv429.txt	YYY_sp|P39365|SGCC_ECOLI Putative permease IIC component OS=Escherichia coli (strain K12) GN=sgcC PE=3 SV=1	None	YWSGHBQMQKNFZYFUMDNSODZTLNOPALUFZZFFNFVWCDVGSSCQY	Truncation at N-Terminal Side	388	0.028302	6313.046971	0	3	1.5598	2.16336e-64
BW_20_1_111106004325_cidetd_msdeconv433.txt	YYY_sp|P75718|REND_ECOLI Putative protein RenD OS=Escherichia coli (strain K12) GN=renD PE=5 SV=4	None	ZDESICNATDEMWLCFHDFUNSGCRLUFTHTURSWUGGIKSPOUODPLBVWKEAAWDNSWW	No Truncation	-1	0.028571	7741.957170	0	2	1.4385	2.0763e-75
BW_20_1_111106004325_cidetd_msdeconv435.txt	ZZZ_sp|P0A7M6|RL29_ECOLI 50S ribosomal protein L29 OS=Escherichia coli (strain K12) GN=rpmC PE=1 SV=1	None	CIUDPFHZDAPRBHPULDHKIVOCROSGLYASUBFOBZIHLDLQOECAUTFZBZHUHNISIBI	No Truncation	-1	0.047619	8130.884140	0	1	1.0374	3.30531e-81
BW_20_1_111106004325_cidetd_msdeconv437.txt	XXX_sp|Q2EER5|YMJC_ECOLI Putative uncharacterized protein YmjC OS=Escherichia coli (strain K12) GN=ymjC PE=5 SV=1	None	ZZLHVVLEMSSITWRTRQYKVWRLTOKPTMESCBLRSVNGERFQGNRCIWVIWIPQQGNE	No Truncation	-1	0.040000	7385.245530	0	2	1.4726	9.88288e-76
BW_20_1_111106004325_cidetd_msdeconv439.txt	ZZZ_sp|P16682|PHND_ECOLI Phosphonates-binding periplasmic protein OS=Escherichia coli (strain K12) GN=phnD PE=3 SV=2	None	GPRVDTGBWYWMEWUMQDWNHAASBZEBDKOAOLZWTIHTBRAWBKDSDPABDVMSHYQBAFC	Truncation at N-Terminal Side	275	0.026515	7862.829398	0	3	1.5091	1.26439e-75
BW_20_1_111106004325_cidetd_msdeconv443.txt	ZZZ_sp|P0C0L9|ISCX_ECOLI Protein IscX OS=Escherichia coli (strain K12) GN=iscX PE=1 SV=1	None	TVEGLANVTVMNAOOGFNCRICNZKQPEBKBMPGGQQLLFHDZNZEZBOGITIDVRKVZNFBFERK	No Truncation	-1	0.063492	7971.427180	0	4	1.4777	2.98852e-86
BW_20_1_111106004325_cidetd_msdeconv447.txt	ZZZ_sp|P0ACV0|LPXL_ECOLI Lipid A biosynthesis lauroyltransferase OS=Escherichia coli (strain K12) GN=lpxL PE=1 SV=1	None	TCTKQVYAPHKHAWPFMDLHUQMPCDSHURZHEVSIINATYSDIYIURCPCFKPTGOW	Truncation at C-Terminal Side	58	0.031915	7148.520909	0	3	1.4801	1.63472e-78
BW_20_1_111106004325_cidetd_msdeconv449.txt	YYY_sp|P43341|LPXH_ECOLI UDP-23-diacylglucosamine hydrolase OS=Escherichia coli (strain K12) GN=lpxH PE=1 SV=2	None	UDZZMELRWWOMNPUHDLBREMLLQZVEAIZMYBLQTRFPIPYBYPPHVGQFO	Truncation at N-Terminal Side	187	0.045455	6965.626811	0	1	1.2393	1.37645e-67
BW_20_1_111106004325_cidetd_msdeconv451.txt	YYY_sp|P09557|DICB_ECOLI Division inhibition protein DicB OS=Escherichia coli (strain K12) GN=dicB PE=4 SV=3	None	KHLLPEHLEDACMLALHGEAMKAZYESQHBTGPKPHOUBDMUMZENYHGCNTBLLWQANZQV	No Truncation	-1	0.031250	7388.142206	0	1	1.1053	1.133e-64
BW_20_1_111106004325_cidetd_msdeconv461.txt	YYY_sp|P33669|YBBD_ECOLI Putative uncharacterized protein YbbD OS=Escherichia coli (strain K12) GN=ybbD PE=5 SV=2	None	KWPOQWKIPLMWUNELSOAAKDKVATEVPIULSSYPPQQYZFVFYZDRWFAKZK	Truncation at N-Terminal Side	32	0.038462	6962.870451	0	4	1.4742	7.4602e-70
BW_20_1_111106004325_cidetd_msdeconv463.txt	YYY_sp|P30011|NADC_ECOLI Nicotinate-nucleotide pyrophosphorylase [carboxylating] OS=Escherichia coli (strain K12) GN=nadC PE=3 SV=7	None	KVNNSCAPEHUNEPPMDZUNADMFWCQOGVIAEGLQSLYIDEBWRYESGIEVBOCLR	Truncation at N-Terminal Side	240	0.073770	6961.459201	0	4	1.4551	5.96888e-78
BW_20_1_111106004325_cidetd_msdeconv467.txt	XXX_sp|P76573|YFGI_ECOLI Uncharacterized protein YfgI OS=Escherichia coli (strain K12) GN=yfgI PE=4 SV=1	NME	QHTRNNINCILSSQIOLOSCIAIZISAEYKAFNOMDFUVVBRYTITDWNIEFMVY	Truncation at C-Terminal Side	55	0.051136	6964.364323	0	4	1.4668	2.04567e-72
BW_20_1_111106004325_cidetd_msdeconv469.txt	XXX_sp|P31060|MODF_ECOLI Putative molybdenum transport ATP-binding protein ModF OS=Escherichia coli (strain K12) GN=modF PE=3 SV=2	None	REZZDYYKLGYDGQNHLOKAFHTGPFYFCSBGAKMBHQIMSWZAZBEGDUKPBBWNM	Truncation at N-Terminal Side	433	0.059829	6964.472563	0	6	1.5181	3.85168e-77
BW_20_1_111106004325_cidetd_msdeconv471.txt	YYY_sp|P32134|YIHM_ECOLI Uncharacterized protein YihM OS=Escherichia coli (strain K12) GN=yihM PE=4 SV=1	None	DSGNKMWAUQLUQDQPRHDTHCVDELAVLQYUDYPMHVFLAIEBHKGRYBWYVMEWHDWOWEBMQADLHTDBY	Truncation at N-Terminal Side	253	0.028037	9295.823409	0	3	1.4207	1.70901e-95
BW_20_1_111106004325_cidetd_msdeconv473.txt	XXX_sp|P0A9Y6|CSPC_ECOLI Cold shock-like protein CspC OS=Escherichia coli (strain K12) GN=cspC PE=1 SV=2	None	OOVOCNZYZVYCWNBQAVLSAEMZDLRGSWBRZUCBWOEBEKWTVIEOQMAMTRRSNLHWUUWVUYBIS	No Truncation	-1	0.031008	9364.470822	0	4	1.5537	7.406e-92
BW_20_1_111106004325_cidetd_msdeconv489.txt	YYY_sp|P08194|GLPT_ECOLI Glycerol-3-phosphate transporter OS=Escherichia coli (strain K12) GN=glpT PE=1 SV=1	None	MFGDHCCUMCKMFFCVMAYVNEPMBPICAGAWVVBSWZIHOHLNALQFDLEKBLWKGZTVMSVVCVA	Truncation at N-Terminal Side	385	0.051282	7862.975883	0	2	1.5478	6.08665e-80
BW_20_1_111106004325_cidetd_msdeconv491.txt	ZZZ_sp|P77437|HYFF_ECOLI Hydrogenase-4 component F OS=Escherichia coli (strain K12) GN=hyfF PE=3 SV=1	None	UMZMPSHIUQSMFMGSGZDRENHBPECCHRFYDCDVSPEFAATFBAGCFQIVFNVRBCCBQMEEBRA	Truncation at N-Terminal Side	459	0.055556	7861.502841	0	3	1.5088	5.14226e-87
BW_20_1_111106004325_cidetd_msdeconv493.txt	ZZZ_sp|P39832|ZNUB_ECOLI High-affinity zinc uptake system membrane protein ZnuB OS=Escherichia coli (strain K12) GN=znuB PE=1 SV=3	None	ERUYWBWPECZIAFZMABZZKDTGBEMDRFWGDPRWDSNQTIZQSLROPFIFMMDIIONO	Truncation at C-Terminal Side	60	0.035294	7862.536803	0	3	1.4149	6.74267e-80
BW_20_1_111106004325_cidetd_msdeconv497.txt	XXX_sp|P23910|ARAJ_ECOLI Putative transporter AraJ OS=Escherichia coli (strain K12) GN=araJ PE=1 SV=1	None	RPHRPFGWDTAILOTASSY	Truncation at N-Terminal Side	375	0.051282	2329.196720	0	2	1.3996	1.53919e-22
BW_20_1_111106004325_cidetd_msdeconv499.txt	ZZZ_sp|P0ADQ5|YIIE_ECOLI Uncharacterized protein YiiE OS=Escherichia coli (strain K12) GN=yiiE PE=3 SV=2	None	GGOOOBAZQHRUCPBMNYFSYGWHVHGUYLAWDLNUWVVUUABZKOGCIWKWKGLITBPBTWKHCGCHRTQC	No Truncation	-1	0.029412	9280.335400	0	2	1.4392	5.62207e-88
BW_20_1_111106004325_cidetd_msdeconv503.txt	XXX_sp|P37610|TAUD_ECOLI Alpha-ketoglutarate-dependent taurine dioxygenase OS=Escherichia coli (strain K12) GN=tauD PE=1 SV=3	None	LKPKNLOWVBHYIAAYQSU	Truncation at N-Terminal Side	264	0.047619	2468.703873	0	2	1.6514	4.71956e-24
BW_20_1_111106004325_cidetd_msdeconv509.txt	XXX_sp|P76157|YNFN_ECOLI Uncharacterized protein YnfN OS=Escherichia coli (strain K12) GN=ynfN PE=2 SV=2	None	IGQPTAYRKEWRSFOBIDDEUZNLRNWGIKERYFCNTDFIWUVBZOHBECH	No Truncation	-1	0.028571	6720.449281	0	3	1.5105	1.32191e-52
BW_20_1_111106004325_cidetd_msdeconv511.txt	YYY_sp|P71298|INTF_ECOLI Prophage integrase IntF OS=Escherichia coli (strain K12) GN=intF PE=3 SV=1	None	GNZTUQSVSMUDEEFLDLHSQ	Truncation at N-Terminal Side	445	0.083333	2502.358291	0	3	1.7205	1.56161e-25
BW_20_1_111106004325_cidetd_msdeconv513.txt	ZZZ_sp|C1P600|YNBG_ECOLI Uncharacterized protein YnbG OS=Escherichia coli (strain K12) GN=ynbG PE=1 SV=1	None	YKDLNSEQLMVFAYNIMEDRA	No Truncation	-1	0.025000	2549.193025	0	1	1.3957	6.9585e-18
BW_20_1_111106004325_cidetd_msdeconv515.txt	ZZZ_sp|Q9JMT4|YUAF_ECOLI Uncharacterized membrane protein YuaF OS=Escherichia coli (strain K12) GN=yuaF PE=4 SV=1	None	WIUABODIPBBTDTANGFYDAVAMDUWHNVIRERADLZYKVNQVQOKWQN	Truncation at N-Terminal Side	150	0.028302	6310.825161	0	3	1.4789	7.39911e-63
BW_20_1_111106004325_cidetd_msdeconv517.txt	ZZZ_sp|P31436|SETC_ECOLI Sugar efflux transporter C OS=Escherichia coli (strain K12) GN=setC PE=1 SV=1	None	FYGVLNICSYSNIRTLOFFL	Truncation at N-Terminal Side	374	0.046512	2524.318820	0	2	1.3059	6.16696e-23
BW_20_1_111106004325_cidetd_msdeconv519.txt	YYY_sp|P08200|IDH_ECOLI Isocitrate dehydrogenase [NADP] OS=Escherichia coli (strain K12) GN=icd PE=1 SV=1	M_Acetylation	MLEEKBVAUZBFSGECQTVZSWB	Truncation at C-Terminal Side	23	0.065217	2712.550568	0	3	1.6009	6.73244e-29
BW_20_1_111106004325_cidetd_msdeconv521.txt	YYY_sp|P0ACG6|HOKD_ECOLI Toxic protein HokD OS=Escherichia coli (strain K12) GN=hokD PE=3 SV=1	None	TTWLSVSHNAZCWPVKFNRZLL	Truncation at N-Terminal Side	29	0.045455	2628.327115	0	2	1.3262	2.72744e-24
BW_20_1_111106004325_cidetd_msdeconv527.txt	XXX_sp|P11447|ARLY_ECOLI Argininosuccinate lyase OS=Escherichia coli (strain K12) GN=argH PE=1 SV=3	None	VKSGKGOKDDRGVERFQIMR	Truncation at C-Terminal Side	20	0.048780	2460.338310	0	2	1.5575	4.56014e-20
BW_20_1_111106004325_cidetd_msdeconv529.txt	XXX_sp|P0A7M2|RL28_ECOLI 50S ribosomal protein L28 OS=Escherichia coli (strain K12) GN=rpmB PE=1 SV=2	None	OYKOREQQRQDDWVSTGZC	Truncation at N-Terminal Side	59	0.032258	2636.768555	0	1	1.3958	5.80551e-22
BW_20_1_111106004325_cidetd_msdeconv533.txt	YYY_sp|P0A8F4|URK_ECOLI Uridine kinase OS=Escherichia coli (strain K12) GN=udk PE=3 SV=1	None	DYEIALAAAIBBIWDBHGTSUYLDANCNQAHCQVNTBDYEIUFYQVRHNPRGY	Truncation at N-Terminal Side	160	0.038095	6253.567581	0	4	1.4953	1.60606e-68
BW_20_1_111106004325_cidetd_msdeconv537.txt	XXX_sp|E2JKY7|LPMG_ECOLI mgtA leader peptide OS=Escherichia coli (strain K12) GN=mgtL PE=3 SV=1	NME_Acetylation	KIVNDSIOFEHUVBZU	No Truncation	-1	0.025000	2177.865076	0	1	1.5093	1.48588e-17
BW_20_1_111106004325_cidetd_msdeconv539.txt	XXX_sp|P0C8K0|KBAZ_ECOLI D-tagatose-16-bisphosphate aldolase subunit KbaZ OS=Escherichia coli (strain K12) GN=kbaZ PE=1 SV=1	None	KNTFVTYPRRAYMZKHWKPK	Truncation at N-Terminal Side	406	0.046512	2578.866335	0	2	1.3884	4.33211e-23
BW_20_1_111106004325_cidetd_msdeconv541.txt	ZZZ_sp|P63183|KUP_ECOLI Low affinity potassium transport system protein kup OS=Escherichia coli (strain K12) GN=kup PE=3 SV=1	None	DLMVGSIUDPDUGBLCDQLQAGPINZ	Truncation at N-Terminal Side	596	0.041667	2851.069751	0	2	1.6444	2.05834e-26
BW_20_1_111106004325_cidetd_msdeconv543.txt	YYY_sp|P32166|MENA_ECOLI 14-dihydroxy-2-naphthoate octaprenyltransferase OS=Escherichia coli (strain K12) GN=menA PE=1 SV=1	None	BPITMZAYSFEIGRKAMDURQAUS	Truncation at N-Terminal Side	284	0.041667	2852.127891	0	2	1.5442	5.05302e-24
BW_20_1_111106004325_cidetd_msdeconv545.txt	YYY_sp|P76157|YNFN_ECOLI Uncharacterized protein YnfN OS=Escherichia coli (strain K12) GN=ynfN PE=2 SV=2	None	TQQIMBMLFLESHATONZRDRYKPHCLFMKAMBCBNYECMFHMLMMZUPYL	No Truncation	-1	0.035714	6471.281173	0	3	1.4293	1.98132e-61
BW_20_1_111106004325_cidetd_msdeconv547.txt	XXX_sp|P0AEK7|FDNI_ECOLI Formate dehydrogenase nitrate-inducible cytochrome b556(Fdn) subunit OS=Escherichia coli (strain K12) GN=fdnI PE=1 SV=1	None	ANVVWRCQHCPHUSZNQUAAWGWWZPFHPNSEALLPIQRIOWPFBLYKCY	Truncation at C-Terminal Side	50	0.033019	6313.296876	0	3	1.4875	3.66861e-66
BW_20_1_111106004325_cidetd_msdeconv551.txt	YYY_sp|P0ACJ0|LRP_ECOLI Leucine-responsive regulatory protein OS=Escherichia coli (strain K12) GN=lrp PE=1 SV=2	None	RELQMPAOVCQZINKRHPVSBWQ	Truncation at N-Terminal Side	141	0.061224	2917.480300	0	3	1.4376	2.4935e-30
BW_20_1_111106004325_cidetd_msdeconv553.txt	ZZZ_sp|C1P603|YOAJ_ECOLI Uncharacterized protein YoaJ OS=Escherichia coli (strain K12) GN=yoaJ PE=1 SV=1	None	KOBFNORIOESCRNYOVGAZLHPM	No Truncation	-1	0.037736	3397.775095	0	2	1.347	1.76919e-27
BW_20_1_111106004325_cidetd_msdeconv561.txt	YYY_sp|P76157|YNFN_ECOLI Uncharacterized protein YnfN OS=Escherichia coli (strain K12) GN=ynfN PE=2 SV=2	None	TQQIMBMLFLESHATONZRDRYKPHCLFMKAMBCBNYECMFHMLMMZUPYL	No Truncation	-1	0.028302	6471.281173	0	3	1.4393	3.45163e-61
BW_20_1_111106004325_cidetd_msdeconv563.txt	ZZZ_sp|P64624|YHEO_ECOLI Uncharacterized protein YheO OS=Escherichia coli (strain K12) GN=yheO PE=4 SV=1	None	DYYYSNEDUGNBYHFOCHBBNMWYDKTSEIKLY	Truncation at C-Terminal Side	33	0.069767	4365.218993	0	3	1.2655	3.82383e-41
BW_20_1_111106004325_cidetd_msdeconv565.txt	YYY_sp|P0ACG1|STPA_ECOLI DNA-binding protein StpA OS=Escherichia coli (strain K12) GN=stpA PE=1 SV=1	None	ASQFQTZGNTSKDRQGULWMAMIEYNTBKEIFBMZRPWGBBIANEDBRHBPMN	Truncation at C-Terminal Side	53	0.033019	6311.711938	0	3	1.5217	4.34855e-66
BW_20_1_111106004325_cidetd_msdeconv569.txt	XXX_sp|P0DPC8|YMCF_ECOLI Protein YmcF OS=Escherichia coli (strain K12) GN=ymcF PE=1 SV=1	None	SUPZQBCCGCYPPGCCNTMERSAGCHVERUZPSFMBOAEPSPEMZQMOCVLUNKMIZQKKLV	No Truncation	-1	0.035714	7407.956824	0	2	1.3625	8.67711e-72
BW_20_1_111106004325_cidetd_msdeconv575.txt	XXX_sp|P0ACK8|FUCR_ECOLI L-fucose operon activator OS=Escherichia coli (strain K12) GN=fucR PE=4 SV=1	None	HZDLAAFGWKGCAZRRDMZKK	Truncation at C-Terminal Side	21	0.071429	2474.697965	0	3	1.4247	7.11508e-24
BW_20_1_111106004325_cidetd_msdeconv577.txt	YYY_sp|P19318|NARY_ECOLI Respiratory nitrate reductase 2 beta chain OS=Escherichia coli (strain K12) GN=narY PE=1 SV=2	None	KBOHZBETQZPSBGHIPAPFTZOZIYFVC	Truncation at N-Terminal Side	485	0.031250	3639.238315	0	1	1.0177	2.14203e-35
BW_20_1_111106004325_cidetd_msdeconv579.txt	ZZZ_sp|P64585|YQJE_ECOLI Inner membrane protein YqjE OS=Escherichia coli (strain K12) GN=yqjE PE=1 SV=1	None	LWSVAAQCRAWRKNWDIV	Truncation at C-Terminal Side	18	0.057143	2201.131615	0	2	1.5346	1.14131e-20
BW_20_1_111106004325_cidetd_msdeconv581.txt	XXX_sp|Q6BF17|DGOD_ECOLI D-galactonate dehydratase OS=Escherichia coli (strain K12) GN=dgoD PE=1 SV=1	None	QHFGPUGRTECPRTLPEFOPINURZNESOIAPLPZNGQNZBWFPGFVAWPZ	Truncation at C-Terminal Side	51	0.052381	6250.327381	0	5	1.5136	3.83682e-65
BW_20_1_111106004325_cidetd_msdeconv585.txt	YYY_sp|P0DP70|PHNE2_ECOLI Putative cryptic phosphonate transport system permease protein PhnE2 OS=Escherichia coli (strain K12) GN=phnE PE=5 SV=1	None	KYNBQIHOPKCLKZSMMYLIVOO	Truncation at C-Terminal Side	23	0.074074	3216.722520	0	4	1.5217	2.69298e-28
BW_20_1_111106004325_cidetd_msdeconv587.txt	YYY_sp|P0DP70|PHNE2_ECOLI Putative cryptic phosphonate transport system permease protein PhnE2 OS=Escherichia coli (strain K12) GN=phnE PE=5 SV=1	None	KYNBQIHOPKCLKZSMMYLIVOO	Truncation at C-Terminal Side	23	0.055556	3216.722520	0	3	1.4947	2.69298e-28
BW_20_1_111106004325_cidetd_msdeconv589.txt	YYY_sp|P76085|PAAK_ECOLI Phenylacetate-coenzyme A ligase OS=Escherichia coli (strain K12) GN=paaK PE=1 SV=1	None	BUPIKERZWAGMPQMPRAPWLUDOLZ	Truncation at N-Terminal Side	411	0.017857	3355.957156	0	1	1.3668	7.21002e-27
BW_20_1_111106004325_cidetd_msdeconv591.txt	XXX_sp|Q46839|GLCA_ECOLI Glycolate permease GlcA OS=Escherichia coli (strain K12) GN=glcA PE=1 SV=1	None	QFDYAYPAKHRYKTBTSBVIMHSSV	Truncation at N-Terminal Side	535	0.046512	2957.412935	0	2	1.5035	9.53407e-25
BW_20_1_111106004325_cidetd_msdeconv593.txt	YYY_sp|P0ADN2|YIFE_ECOLI UPF0438 protein YifE OS=Escherichia coli (strain K12) GN=yifE PE=1 SV=2	None	IVTGOAAYCUVFACZMRWV	Truncation at N-Terminal Side	93	0.076923	2341.524453	0	3	1.508	5.37587e-23
BW_20_1_111106004325_cidetd_msdeconv595.txt	XXX_sp|P0ADU2|YGIN_ECOLI Probable quinol monooxygenase YgiN OS=Escherichia coli (strain K12) GN=ygiN PE=1 SV=1	None	ISFYMVQRZUTBQQGKMPKNNNLLFPCVHKBPCUSVHCEYSOIYKMKRFIG	Truncation at N-Terminal Side	53	0.039474	6313.374386	0	3	1.341	2.93719e-68
BW_20_1_111106004325_cidetd_msdeconv597.txt	ZZZ_sp|P64503|YEBV_ECOLI Uncharacterized protein YebV OS=Escherichia coli (strain K12) GN=yebV PE=1 SV=1	None	ZEYCMANIBROYNMGFASDHOHZEGIWAAMZTYLVBHTGDBAKFRLSPNWBPDCEYFFKYNVFQGGRCKUQDROQOVL	No Truncation	-1	0.036496	9856.998068	0	5	1.5626	2.73968e-108
BW_20_1_111106004325_cidetd_msdeconv599.txt	XXX_sp|P67701|HIGA_ECOLI Antitoxin HigA OS=Escherichia coli (strain K12) GN=higA PE=1 SV=1	None	LFNVBVRHRAOBDLMFKKCVSS	Truncation at N-Terminal Side	116	0.065217	2733.420600	0	3	1.5087	1.02032e-26
BW_20_1_111106004325_cidetd_msdeconv605.txt	YYY_sp|P0CF42|INSC3_ECOLI Transposase InsC for insertion element IS2F OS=Escherichia coli (strain K12) GN=insC3 PE=3 SV=1	None	EAETRIZSAYZANICAWGMIDHIKYDLIOHGMCWONDSQWSBUUDUMNOVKLYQ	Truncation at C-Terminal Side	54	0.042735	6962.421629	0	5	1.4989	5.08666e-73
BW_20_1_111106004325_cidetd_msdeconv607.txt	ZZZ_sp|P36881|YADI_ECOLI Putative phosphotransferase enzyme IIA component YadI OS=Escherichia coli (strain K12) GN=yadI PE=3 SV=2	None	SYEHEANLFLKARQRKUZFQVYZNCVHUYZMVKHWBSHLLBBCFICYKHPYLKAR	Truncation at C-Terminal Side	55	0.042735	6964.163341	0	5	1.4833	2.45284e-71
BW_20_1_111106004325_cidetd_msdeconv609.txt	ZZZ_sp|P0AG51|RL30_ECOLI 50S ribosomal protein L30 OS=Escherichia coli (strain K12) GN=rpmD PE=1 SV=2	None	WCYNRHWBQHZMTQYGCVZIZSSTBRICOKLLHHFZPFMRTSSCUZGVUGHDSLUADVI	No Truncation	-1	0.032787	7253.497949	0	2	1.303	5.52684e-66
BW_20_1_111106004325_cidetd_msdeconv611.txt	ZZZ_sp|P36881|YADI_ECOLI Putative phosphotransferase enzyme IIA component YadI OS=Escherichia coli (strain K12) GN=yadI PE=3 SV=2	None	SYEHEANLFLKARQRKUZFQVYZNCVHUYZMVKHWBSHLLBBCFICYKHPYLKAR	Truncation at C-Terminal Side	55	0.090909	6964.163341	0	4	1.3785	2.45284e-71
BW_20_1_111106004325_cidetd_msdeconv613.txt	XXX_sp|P43340|YCAK_ECOLI Uncharacterized NAD(P)H oxidoreductase YcaK OS=Escherichia coli (strain K12) GN=ycaK PE=3 SV=2	None	PHNYNORHSZBZCQPRUZTEDYYDGTSROTMRCBTHTOSAPLLHTSEBW	Truncation at N-Terminal Side	147	0.047170	6310.757073	0	5	1.5048	2.4642e-63
BW_20_1_111106004325_cidetd_msdeconv615.txt	XXX_sp|P39173|YEAD_ECOLI Putative glucose-6-phosphate 1-epimerase OS=Escherichia coli (strain K12) GN=yeaD PE=1 SV=2	None	LQZIFCPORYOBGYYLVTOVLLFLLTRPMCGVQOTDDZBSO	Truncation at C-Terminal Side	41	0.041096	5485.849140	0	3	1.3342	9.55432e-51
BW_20_1_111106004325_cidetd_msdeconv619.txt	YYY_sp|P30843|BASR_ECOLI Transcriptional regulatory protein BasR OS=Escherichia coli (strain K12) GN=basR PE=1 SV=3	None	UMINOYSPSCAQACFZFUPAQIUYQETAZINVKHWPCAMHAFWEDAOAFTV	Truncation at C-Terminal Side	51	0.033019	6310.578514	0	3	1.4696	9.86955e-63
BW_20_1_111106004325_cidetd_msdeconv623.txt	ZZZ_sp|P0A7C8|PSIE_ECOLI Protein PsiE OS=Escherichia coli (strain K12) GN=psiE PE=1 SV=1	None	ARNBGACMUZNKWQPSKBEL	Truncation at C-Terminal Side	20	0.050000	2358.466748	0	2	1.5869	1.15399e-19
BW_20_1_111106004325_cidetd_msdeconv625.txt	ZZZ_sp|P39832|ZNUB_ECOLI High-affinity zinc uptake system membrane protein ZnuB OS=Escherichia coli (strain K12) GN=znuB PE=1 SV=3	None	ERUYWBWPECZIAFZMABZZKDTGBEMDRFWGDPRWDSNQTIZQSLROPFIFMMDIIONO	Truncation at C-Terminal Side	60	0.037037	7862.536803	0	2	1.4509	6.74267e-80
BW_20_1_111106004325_cidetd_msdeconv627.txt	XXX_sp|P07464|THGA_ECOLI Galactoside O-acetyltransferase OS=Escherichia coli (strain K12) GN=lacA PE=1 SV=1	NME	BFQKQWZQGUABWHDMUGIVC	Truncation at C-Terminal Side	21	0.079545	2628.425131	0	3	1.3811	3.90402e-26
BW_20_1_111106004325_cidetd_msdeconv631.txt	ZZZ_sp|P69425|TATB_ECOLI Sec-independent protein translocase protein TatB OS=Escherichia coli (strain K12) GN=tatB PE=1 SV=1	None	KNLATOMFIAVEOQLHRHWWQ	Truncation at N-Terminal Side	150	0.040816	2917.553735	0	2	1.443	2.3135e-26
BW_20_1_111106004325_cidetd_msdeconv633.txt	XXX_sp|P27243|RFAL_ECOLI O-antigen ligase OS=Escherichia coli (strain K12) GN=rfaL PE=1 SV=2	None	LRWWWOZHBVWBOMBMMUYFVCSUCLSGVBHDME	Truncation at C-Terminal Side	34	0.035714	4666.322411	0	2	1.1913	6.83555e-42
BW_20_1_111106004325_cidetd_msdeconv635.txt	ZZZ_sp|P0AAT2|YBDF_ECOLI Uncharacterized protein YbdF OS=Escherichia coli (strain K12) GN=ybdF PE=4 SV=1	None	EIVQTUNUCEYIBYDQTTKSDADM	Truncation at N-Terminal Side	98	0.061224	2918.519971	0	3	1.5425	1.61614e-29
BW_20_1_111106004325_cidetd_msdeconv637.txt	XXX_sp|P61887|RMLA2_ECOLI Glucose-1-phosphate thymidylyltransferase 2 OS=Escherichia coli (strain K12) GN=rffH PE=1 SV=1	None	SVQPZGGNSWHQTNCIWYGMFRAHGRLEMAMSDDCTRRERAHIZQMHKASMNPTWTIYAQCWUKNLKYETBGATSUSKFUOHKPTVSSBRCYFWFTNPGHHEISFFVDMDGEPUYRQHDVYHLWZLCLNQISVFIEWCKDIFQHSANHAGCTAHVSHTORDMNFSPWAZWYLSQLLSVBRIBZTTFVYZLKGOWATBTOZHNYAFTDNRWLBEUDNE	Truncation at C-Terminal Side	217	0.034286	26561.306650	0	6	1.3227	5.06119e-298
BW_20_1_111106004325_cidetd_msdeconv639.txt	XXX_sp|P11072|LIT_ECOLI Cell death peptidase OS=Escherichia coli (strain K12) GN=lit PE=3 SV=2	None	ISLPPKDMSBAVZHDPYIPIOKIQD	Truncation at N-Terminal Side	272	0.060000	2974.547330	0	3	1.5738	8.83602e-30
BW_20_1_111106004325_cidetd_msdeconv641.txt	XXX_sp|C1P613|YQEL_ECOLI Uncharacterized protein YqeL OS=Escherichia coli (strain K12) GN=yqeL PE=1 SV=1	None	HNQSFQANYRWKRAESCWVYAOALQK	No Truncation	-1	0.060000	3338.651950	0	3	1.5994	1.76882e-31
BW_20_1_111106004325_cidetd_msdeconv647.txt	XXX_sp|P37329|MODA_ECOLI Molybdate-binding protein ModA OS=Escherichia coli (strain K12) GN=modA PE=1 SV=1	None	QLQPAPQKVVCGHSOBBSHQVIKHGVI	Truncation at N-Terminal Side	230	0.038462	3073.624250	0	2	1.3849	4.19519e-31
BW_20_1_111106004325_cidetd_msdeconv649.txt	ZZZ_sp|P27127|RFAB_ECOLI Lipopolysaccharide 16-galactosyltransferase OS=Escherichia coli (strain K12) GN=rfaB PE=3 SV=2	None	KPPKPOTPVEAMNWOTRAOTGV	Truncation at N-Terminal Side	337	0.041667	2844.568380	0	2	1.5954	3.45317e-24
BW_20_1_111106004325_cidetd_msdeconv651.txt	ZZZ_sp|P0AA10|RL13_ECOLI 50S ribosomal protein L13 OS=Escherichia coli (strain K12) GN=rplM PE=1 SV=1	None	HURMYMSKYTZFMRUCAYMNMMNFQUCVSTUPOUZRTWYAYHTWR	Truncation at C-Terminal Side	45	0.043689	6148.176315	0	4	2.0128	2.42976e-55
BW_20_1_111106004325_cidetd_msdeconv653.txt	YYY_sp|Q9JMS6|YUAN_ECOLI Uncharacterized protein YuaN OS=Escherichia coli (strain K12) GN=yuaN PE=4 SV=1	None	RREVIWCEONEHUKLPQNWHKDERMYZWDGYOWIVHQRFCOCUE	Truncation at N-Terminal Side	33	0.033333	6250.248986	0	3	1.5147	1.42041e-56
BW_20_1_111106004325_cidetd_msdeconv655.txt	YYY_sp|P24224|ACPS_ECOLI Holo-[acyl-carrier-protein] synthase OS=Escherichia coli (strain K12) GN=acpS PE=1 SV=3	None	SZBLSNEUDKGSYSLMWCWNRHQVWIENVKNHCGGCATNMNRZGWC	Truncation at N-Terminal Side	80	0.043956	5453.735168	0	4	1.4985	1.19429e-51
BW_20_1_111106004325_cidetd_msdeconv659.txt	YYY_sp|P76273|RSMF_ECOLI Ribosomal RNA small subunit methyltransferase F OS=Escherichia coli (strain K12) GN=rsmF PE=1 SV=2	None	DLRZCGUMMENGUZOTKAGVBBIIPPDTCTPGNEWCQTAEODMZIP	Truncation at N-Terminal Side	433	0.020833	5455.721081	0	1	1.0245	8.84292e-51
BW_20_1_111106004325_cidetd_msdeconv663.txt	YYY_sp|O32528|YPDI_ECOLI Uncharacterized lipoprotein YpdI OS=Escherichia coli (strain K12) GN=ypdI PE=3 SV=1	NME_Acetylation	KECPKTAOHKIGGZOLWYGLSCQRUEVZVLCMLCQNDDLCUPQQ	Truncation at C-Terminal Side	44	0.043956	5411.374951	0	4	1.5651	2.29324e-58
BW_20_1_111106004325_cidetd_msdeconv665.txt	YYY_sp|P76273|RSMF_ECOLI Ribosomal RNA small subunit methyltransferase F OS=Escherichia coli (strain K12) GN=rsmF PE=1 SV=2	None	DLRZCGUMMENGUZOTKAGVBBIIPPDTCTPGNEWCQTAEODMZIP	Truncation at N-Terminal Side	433	0.038462	5455.721081	0	3	1.6315	2.78281e-53
BW_20_1_111106004325_cidetd_msdeconv667.txt	YYY_sp|P76129|DOSP_ECOLI Oxygen sensor protein DosP OS=Escherichia coli (strain K12) GN=dosP PE=1 SV=4	None	IVCDRFMKQCLNHHVGOLWI	Truncation at C-Terminal Side	20	0.069767	2566.312310	0	3	1.4996	3.38379e-25
BW_20_1_111106004325_cidetd_msdeconv671.txt	YYY_sp|P32125|MOBB_ECOLI Molybdopterin-guanine dinucleotide biosynthesis adapter protein OS=Escherichia coli (strain K12) GN=mobB PE=1 SV=3	None	ANBWZYQOVHSYKKPKNYRVKTONECUGIRIIHOALUIYO	Truncation at N-Terminal Side	135	0.037975	5506.714581	0	3	1.471	4.68705e-48
BW_20_1_111106004325_cidetd_msdeconv673.txt	ZZZ_sp|P0AFI7|PDXH_ECOLI Pyridoxine/pyridoxamine 5'-phosphate oxidase OS=Escherichia coli (strain K12) GN=pdxH PE=1 SV=2	None	KLPDKVKNFERKYPTWWRKYUEIAQARBPNWIVBFHLOPYQG	Truncation at N-Terminal Side	176	0.032967	5454.747243	0	3	1.6672	4.53665e-55
BW_20_1_111106004325_cidetd_msdeconv679.txt	YYY_sp|P39315|QOR2_ECOLI Quinone oxidoreductase 2 OS=Escherichia coli (strain K12) GN=qorB PE=1 SV=1	None	WGNCVTVMTHGFDLWKVVOOIWHKPTK	Truncation at N-Terminal Side	259	0.033898	3491.836225	0	2	1.5011	9.30185e-30
BW_20_1_111106004325_cidetd_msdeconv683.txt	XXX_sp|P63235|GADC_ECOLI Probable glutamate/gamma-aminobutyrate antiporter OS=Escherichia coli (strain K12) GN=gadC PE=1 SV=1	None	CZGNLWYSUGPYASVWPTICOQCLWPHVUOHANDHDORRHUUFIBYMG	Truncation at N-Terminal Side	463	0.027778	6313.510012	0	2	1.4601	4.85904e-62
BW_20_1_111106004325_cidetd_msdeconv685.txt	XXX_sp|P77695|GNSB_ECOLI Protein GnsB OS=Escherichia coli (strain K12) GN=gnsB PE=3 SV=2	None	TOFGMIBVFEQHOZDQONRIIPNWH	Truncation at N-Terminal Side	32	0.033898	3489.761540	0	2	1.5228	2.32981e-31
BW_20_1_111106004325_cidetd_msdeconv687.txt	YYY_sp|P0A698|UVRA_ECOLI UvrABC system protein A OS=Escherichia coli (strain K12) GN=uvrA PE=1 SV=1	NME	UGRKRAMZNUEQMHAKDKZNPUCRWSAQHDZESSZWKNLZLVV	Truncation at C-Terminal Side	43	0.043750	5298.677544	0	3	1.5146	1.72426e-54
BW_20_1_111106004325_cidetd_msdeconv689.txt	YYY_sp|P0CF91|INSL1_ECOLI Putative transposase InsL for insertion sequence element IS186A OS=Escherichia coli (strain K12) GN=insL1 PE=3 SV=1	None	DNEKMYZZULPGICUKBHBBSATBWCLBVD	Truncation at C-Terminal Side	30	0.050000	3589.816041	0	3	1.4826	1.4361e-39
BW_20_1_111106004325_cidetd_msdeconv695.txt	XXX_sp|P0A7E9|PYRH_ECOLI Uridylate kinase OS=Escherichia coli (strain K12) GN=pyrH PE=1 SV=2	None	TPGZOVNWFGKOHTQQPGSVP	Truncation at N-Terminal Side	220	0.046512	2574.826305	0	2	1.5381	2.04334e-21
BW_20_1_111106004325_cidetd_msdeconv699.txt	ZZZ_sp|P06965|DICC_ECOLI Repressor protein of division inhibition gene dicB OS=Escherichia coli (strain K12) GN=dicC PE=4 SV=1	None	QIZQFNWIGZGBCFQTUQESETUNCRQPKPQ	Truncation at C-Terminal Side	31	0.047619	3775.972121	0	3	1.4548	1.24297e-36
BW_20_1_111106004325_cidetd_msdeconv703.txt	XXX_sp|P39334|BDCR_ECOLI HTH-type transcriptional repressor BdcR OS=Escherichia coli (strain K12) GN=bdcR PE=1 SV=2	NME	FPQRIQPACVDCNKRSZKNRWZLIEKSPHRG	Truncation at C-Terminal Side	31	0.068966	3719.900145	0	4	1.4485	1.00112e-39
BW_20_1_111106004325_cidetd_msdeconv707.txt	ZZZ_sp|P0ACQ0|RBSR_ECOLI Ribose operon repressor OS=Escherichia coli (strain K12) GN=rbsR PE=1 SV=2	NME	NMMOSTNKACBTHOEFPCYZPHQFQZMUUR	Truncation at C-Terminal Side	30	0.059701	4020.061181	0	4	1.5626	1.08755e-38
BW_20_1_111106004325_cidetd_msdeconv711.txt	ZZZ_sp|P05704|MCP3_ECOLI Methyl-accepting chemotaxis protein III OS=Escherichia coli (strain K12) GN=trg PE=1 SV=3	None	CIISBGVYSAUSMUEZVPVHYPAKDTCDDFURMWQQAFZVQCZZUKIOOM	Truncation at C-Terminal Side	50	0.047170	6310.970087	0	4	1.4842	6.49849e-64
BW_20_1_111106004325_cidetd_msdeconv713.txt	XXX_sp|P75718|REND_ECOLI Putative protein RenD OS=Escherichia coli (strain K12) GN=renD PE=5 SV=4	None	IDAKBNLNPZTTMDNIDYEVFSLVOLZMGNBZGTWYPOFKEAWTVIGTAAWQVHITQFUNU	No Truncation	-1	0.079710	7421.873111	0	5	1.4546	5.06699e-82
BW_20_1_111106004325_cidetd_msdeconv715.txt	YYY_sp|P64550|ALAE_ECOLI L-alanine exporter AlaE OS=Escherichia coli (strain K12) GN=alaE PE=1 SV=1	NME	PRFNYMBLIRCYMECTNRIRHHHIKYOBTQIOTDO	Truncation at C-Terminal Side	35	0.055556	4846.419210	0	4	1.4751	1.60125e-43
BW_20_1_111106004325_cidetd_msdeconv717.txt	XXX_sp|P0ADU2|YGIN_ECOLI Probable quinol monooxygenase YgiN OS=Escherichia coli (strain K12) GN=ygiN PE=1 SV=1	None	ISFYMVQRZUTBQQGKMPKNNNLLFPCVHKBPCUSVHCEYSOIYKMKRFIG	Truncation at N-Terminal Side	53	0.046512	6313.374386	0	4	1.4399	2.93719e-68
BW_20_1_111106004325_cidetd_msdeconv723.txt	ZZZ_sp|P45395|KDSD_ECOLI Arabinose 5-phosphate isomerase KdsD OS=Escherichia coli (strain K12) GN=kdsD PE=1 SV=1	None	VKBDOVNZBAIHULLUHMBAVRZBZVHDTETBDUMRKGCH	Truncation at C-Terminal Side	40	0.060241	4944.988919	0	5	1.4816	2.36622e-50
BW_20_1_111106004325_cidetd_msdeconv725.txt	ZZZ_sp|P0AG40|RIBF_ECOLI Riboflavin biosynthesis protein RibF OS=Escherichia coli (strain K12) GN=ribF PE=1 SV=1	None	VMSSZOPMRDLGVLAYTLZLNALGRYLSKFIQSFCQ	Truncation at N-Terminal Side	277	0.033898	4233.178860	0	2	1.4807	1.51893e-37
BW_20_1_111106004325_cidetd_msdeconv727.txt	XXX_sp|P32162|YIIS_ECOLI UPF0381 protein YiiS OS=Escherichia coli (strain K12) GN=yiiS PE=1 SV=1	None	MDWOAKVOPUQAAKFPYVKAVMICISDUTIFSE	Truncation at N-Terminal Side	66	0.044776	4135.888231	0	3	1.4861	4.16025e-41
BW_20_1_111106004325_cidetd_msdeconv729.txt	XXX_sp|P0AC19|FOLX_ECOLI Dihydroneopterin triphosphate 2'-epimerase OS=Escherichia coli (strain K12) GN=folX PE=1 SV=2	None	CZBCTIFUMTGKQSVVTGESKIEWLYUVBGHOMUCGUHVSQ	Truncation at N-Terminal Side	79	0.050633	4946.326542	0	4	1.3786	6.87135e-53
BW_20_1_111106004325_cidetd_msdeconv731.txt	XXX_sp|Q6BF17|DGOD_ECOLI D-galactonate dehydratase OS=Escherichia coli (strain K12) GN=dgoD PE=1 SV=1	None	QHFGPUGRTECPRTLPEFOPINURZNESOIAPLPZNGQNZBWFPGFVAWPZ	Truncation at C-Terminal Side	51	0.038095	6250.327381	0	4	1.5451	3.83682e-65
BW_20_1_111106004325_cidetd_msdeconv735.txt	XXX_sp|P39161|UXUR_ECOLI Uxu operon transcriptional regulator OS=Escherichia coli (strain K12) GN=uxuR PE=4 SV=1	None	GGOZKOZRHLLQIFHSLAVTAAVNZCBFVNYNEEKK	Truncation at N-Terminal Side	221	0.043478	4396.274985	0	3	1.4457	7.17833e-47
BW_20_1_111106004325_cidetd_msdeconv737.txt	ZZZ_sp|P0ACI0|ROB_ECOLI Right origin-binding protein OS=Escherichia coli (strain K12) GN=rob PE=1 SV=1	None	WOKPYCGVIRQIRCRVPGPFDACOW	Truncation at N-Terminal Side	264	0.036364	3259.672145	0	2	1.4528	1.88718e-29
BW_20_1_111106004325_cidetd_msdeconv743.txt	YYY_sp|P37744|RMLA1_ECOLI Glucose-1-phosphate thymidylyltransferase 1 OS=Escherichia coli (strain K12) GN=rfbA PE=1 SV=2	None	PBUTGYQLGCABZFKZRNBKFIFYYVBDABNAMVBRQA	Truncation at N-Terminal Side	255	0.028169	4483.949108	0	2	1.3812	1.62011e-41
BW_20_1_111106004325_cidetd_msdeconv745.txt	YYY_sp|P75711|YBBV_ECOLI Uncharacterized protein YbbV OS=Escherichia coli (strain K12) GN=ybbV PE=4 SV=1	None	NANBBRVMNHUBTCOEUWERDMYR	Truncation at N-Terminal Side	68	0.068627	3260.691126	0	3	1.4959	5.78414e-29
BW_20_1_111106004325_cidetd_msdeconv747.txt	YYY_sp|P45541|FRLC_ECOLI Fructoselysine 3-epimerase OS=Escherichia coli (strain K12) GN=frlC PE=1 SV=3	None	MNYODKMCKINEOPRYHIDLBBT	Truncation at C-Terminal Side	23	0.045455	3122.498675	0	2	1.226	9.45682e-29
BW_20_1_111106004325_cidetd_msdeconv751.txt	ZZZ_sp|P09348|MOTA_ECOLI Motility protein A OS=Escherichia coli (strain K12) GN=motA PE=1 SV=1	None	QGOMKHEEACDRFVQRAKBVSR	Truncation at N-Terminal Side	273	0.065217	2743.867820	0	3	1.5161	2.55079e-27
BW_20_1_111106004325_cidetd_msdeconv757.txt	ZZZ_sp|P0CF64|IND12_ECOLI Transposase InsD for insertion element IS2-12 OS=Escherichia coli (strain K12) GN=JW5933 PE=4 SV=1	None	GNHBAUMESDDYWGKQICEANYGWLLDNEZVMFONIKDFTLYPZYVEVKIMWOHC	Truncation at N-Terminal Side	252	0.037037	6965.587158	0	4	1.4284	4.41864e-75
BW_20_1_111106004325_cidetd_msdeconv761.txt	XXX_sp|P21645|LPXD_ECOLI UDP-3-O-(3-hydroxymyristoyl)glucosamine N-acyltransferase OS=Escherichia coli (strain K12) GN=lpxD PE=1 SV=2	None	OZNSMAVASVBZCUQKPQVZLNUGUCYS	Truncation at C-Terminal Side	28	0.036364	3360.202169	0	2	1.4835	5.4885e-34
BW_20_1_111106004325_cidetd_msdeconv763.txt	YYY_sp|P77213|GCS2_ECOLI Putative glutamate--cysteine ligase 2 OS=Escherichia coli (strain K12) GN=ybdK PE=1 SV=1	None	GFSEHLTANZGIOZDZZUILDBLDRDQPRTMBOIRKL	Truncation at N-Terminal Side	335	0.035714	4646.230118	0	2	1.486	1.00363e-44
BW_20_1_111106004325_cidetd_msdeconv765.txt	XXX_sp|P37028|BTUF_ECOLI Vitamin B12-binding protein OS=Escherichia coli (strain K12) GN=btuF PE=1 SV=2	NME_Acetylation	QVLOPTHAOQZEHLCNKIFLMAYYIZZVSHGALBWZAKABUC	Truncation at C-Terminal Side	42	0.056962	5177.446798	0	4	1.505	3.98279e-56
BW_20_1_111106004325_cidetd_msdeconv769.txt	YYY_sp|P36767|RDGC_ECOLI Recombination-associated protein RdgC OS=Escherichia coli (strain K12) GN=rdgC PE=1 SV=1	None	FALVOFZQFHDVUIEVK	Truncation at N-Terminal Side	286	0.052632	2243.581333	0	2	1.587	9.46734e-20
BW_20_1_111106004325_cidetd_msdeconv771.txt	ZZZ_sp|Q46812|SSNA_ECOLI Putative aminohydrolase SsnA OS=Escherichia coli (strain K12) GN=ssnA PE=1 SV=2	None	DBMCUEAVPAYBBCCQALHWDPKZWNBQ	Truncation at N-Terminal Side	414	0.035088	3362.734728	0	2	1.3609	7.20096e-35
BW_20_1_111106004325_cidetd_msdeconv775.txt	YYY_sp|P00363|FRDA_ECOLI Fumarate reductase flavoprotein subunit OS=Escherichia coli (strain K12) GN=frdA PE=1 SV=3	None	YFKFHOWDEYDOKIK	Truncation at N-Terminal Side	587	0.076923	2328.194265	0	3	1.5091	1.45851e-15
BW_20_1_111106004325_cidetd_msdeconv779.txt	YYY_sp|P61949|FLAV_ECOLI Flavodoxin 1 OS=Escherichia coli (strain K12) GN=fldA PE=1 SV=2	None	ZDDELNPTZNUWWRAUDBCVNVKSZOVVFPDCVBUIAOAGPPSMOUQNEFLWSSZOWLZB	Truncation at C-Terminal Side	60	0.033898	7718.188417	0	2	1.3791	2.09487e-79
BW_20_1_111106004325_cidetd_msdeconv781.txt	ZZZ_sp|P02916|MALF_ECOLI Maltose transport system permease protein MalF OS=Escherichia coli (strain K12) GN=malF PE=1 SV=1	NME	RNSEYANVFEISEHIYAAOVPL	Truncation at C-Terminal Side	22	0.044444	2676.354730	0	2	1.3328	6.88714e-26
BW_20_1_111106004325_cidetd_msdeconv783.txt	ZZZ_sp|P31992|PPTA_ECOLI Tautomerase PptA OS=Escherichia coli (strain K12) GN=pptA PE=1 SV=3	None	YPGONQPIDTEYDOYGLYGLGSV	Truncation at C-Terminal Side	23	0.076923	2830.370115	0	3	1.4532	2.42095e-26
BW_20_1_111106004325_cidetd_msdeconv785.txt	YYY_sp|P0A6Y5|HSLO_ECOLI 33 kDa chaperonin OS=Escherichia coli (strain K12) GN=hslO PE=1 SV=1	None	WFOEROUPRADVAKOEAYPRNVL	Truncation at C-Terminal Side	23	0.036364	3250.651773	0	2	1.1523	1.81776e-27
BW_20_1_111106004325_cidetd_msdeconv787.txt	XXX_sp|P0ADU2|YGIN_ECOLI Probable quinol monooxygenase YgiN OS=Escherichia coli (strain K12) GN=ygiN PE=1 SV=1	None	ISFYMVQRZUTBQQGKMPKNNNLLFPCVHKBPCUSVHCEYSOIYKMKRFIG	Truncation at N-Terminal Side	53	0.037736	6313.374386	0	4	1.5009	2.93719e-68
BW_20_1_111106004325_cidetd_msdeconv789.txt	ZZZ_sp|P27375|HTRC_ECOLI Heat shock protein C OS=Escherichia coli (strain K12) GN=htrC PE=1 SV=1	None	FZUUDONLRMTHUOPZUNAKULDPQDGPAPIVHPSKGHBODLGGUUCNW	Truncation at N-Terminal Side	130	0.038095	6253.739481	0	4	1.7233	1.22908e-63
BW_20_1_111106004325_cidetd_msdeconv791.txt	XXX_sp|P75874|YCCU_ECOLI Uncharacterized protein YccU OS=Escherichia coli (strain K12) GN=yccU PE=1 SV=2	NME	RQVOIULBKKHRZELOS	Truncation at C-Terminal Side	17	0.121951	2428.281698	0	5	1.7909	1.26152e-20
BW_20_1_111106004325_cidetd_msdeconv799.txt	ZZZ_sp|P60752|MSBA_ECOLI Lipid A export ATP-binding/permease protein MsbA OS=Escherichia coli (strain K12) GN=msbA PE=1 SV=1	None	QZZWQYBFHRHAGSYOTA	Truncation at N-Terminal Side	564	0.025000	2377.590820	0	1	1.4523	6.12661e-14
BW_20_1_111106004325_cidetd_msdeconv801.txt	ZZZ_sp|P45807|YBAM_ECOLI Uncharacterized protein YbaM OS=Escherichia coli (strain K12) GN=ybaM PE=4 SV=1	None	BTAGVZACHZIVVUCOMUDDOQGITOZKUPICNGTRNFWTGFWGAKLYGPWTA	No Truncation	-1	0.022472	6456.781749	0	2	1.3569	9.74833e-58
BW_20_1_111106004325_cidetd_msdeconv803.txt	YYY_sp|P33219|YEBF_ECOLI Protein YebF OS=Escherichia coli (strain K12) GN=yebF PE=1 SV=2	None	ZGDZALZOGWTLKBYKDYULTQVWPNBQEOTAPWBINURNCKMROBQHRUYDRAZUPKUHBYOADZCAYPUQTQVBIUBBWBHFCAYHDLVGWKAYURKYGVBRBVYSBPBTFDUHZA	No Truncation	-1	0.028169	15191.610522	0	2	1.3786	1.65551e-156
BW_20_1_111106004325_cidetd_msdeconv805.txt	YYY_sp|P66817|DIAA_ECOLI DnaA initiator-associating protein DiaA OS=Escherichia coli (strain K12) GN=diaA PE=1 SV=1	None	GIYLVIHBD	Truncation at N-Terminal Side	187	0.038462	1043.036695	0	1	1.5858	8.01106e-05
BW_20_1_111106004325_cidetd_msdeconv807.txt	XXX_sp|P64540|YFCL_ECOLI Uncharacterized protein YfcL OS=Escherichia coli (strain K12) GN=yfcL PE=4 SV=1	None	IKPWOVSUBSUWPCRHPUFCH	Truncation at N-Terminal Side	71	0.083333	2855.530479	0	4	1.6872	1.05409e-24
BW_20_1_111106004325_cidetd_msdeconv813.txt	ZZZ_sp|P76175|CLCB_ECOLI Voltage-gated ClC-type chloride channel ClcB OS=Escherichia coli (strain K12) GN=clcB PE=1 SV=2	NME_Acetylation	LOVWDAVMKNBYPEFEHWCSURFBSNKNUHNMUVBCFIKCVMTZSDNEGE	Truncation at C-Terminal Side	50	0.037736	6271.432549	0	4	1.4469	2.13953e-67
BW_20_1_111106004325_cidetd_msdeconv815.txt	ZZZ_sp|P09348|MOTA_ECOLI Motility protein A OS=Escherichia coli (strain K12) GN=motA PE=1 SV=1	None	IQGOMKHEEACDRFVQRAKBVSR	Truncation at N-Terminal Side	272	0.041667	2856.951880	0	2	1.6474	3.19299e-24
BW_20_1_111106004325_cidetd_msdeconv817.txt	XXX_sp|Q2EEQ2|RL362_ECOLI 50S ribosomal protein L36 2 OS=Escherichia coli (strain K12) GN=ykgO PE=1 SV=1	None	RQTCPOHDULPUWVNYZT	Truncation at N-Terminal Side	28	0.024390	2450.441516	0	1	1.041	2.55646e-19
BW_20_1_111106004325_cidetd_msdeconv821.txt	XXX_sp|P0AF28|NARL_ECOLI Nitrate/nitrite response regulator protein NarL OS=Escherichia coli (strain K12) GN=narL PE=1 SV=1	None	UMQCDWDBYGSUEVRZ	Truncation at N-Terminal Side	200	0.028571	2068.594851	0	1	1.5978	1.20756e-10
BW_20_1_111106004325_cidetd_msdeconv825.txt	XXX_sp|P07018|MCP4_ECOLI Methyl-accepting chemotaxis protein IV OS=Escherichia coli (strain K12) GN=tap PE=1 SV=2	NME_Acetylation	MYHORGZNMMLWZGVIPLFIQPEDPRZSKUHIIUKCAIPZEZOBDOFZ	Truncation at C-Terminal Side	48	0.033019	6270.392936	0	3	1.4451	6.17253e-64
BW_20_1_111106004325_cidetd_msdeconv827.txt	XXX_sp|Q6BF17|DGOD_ECOLI D-galactonate dehydratase OS=Escherichia coli (strain K12) GN=dgoD PE=1 SV=1	None	QHFGPUGRTECPRTLPEFOPINURZNESOIAPLPZNGQNZBWFPGFVAWPZ	Truncation at C-Terminal Side	51	0.052381	6250.327381	0	5	1.5783	3.83682e-65
BW_20_1_111106004325_cidetd_msdeconv829.txt	XXX_sp|P0DPC4|YTIC_ECOLI Protein YtiC OS=Escherichia coli (strain K12) GN=ytiC PE=1 SV=1	None	YWPGUQTVLUZOLVAPLYDRVO	No Truncation	-1	0.044444	2965.867941	0	2	1.4952	2.48454e-26
BW_20_1_111106004325_cidetd_msdeconv831.txt	YYY_sp|P0AAL3|NAPG_ECOLI Ferredoxin-type protein NapG OS=Escherichia coli (strain K12) GN=napG PE=1 SV=1	None	GPKVUHIKDIUTLSBFQRLAFZDLPUVNQHQHEYVBUGGQSLDUUWHRBEUVOEFISEQHK	Truncation at N-Terminal Side	170	0.034884	7702.002951	0	3	1.4367	2.02827e-76
BW_20_1_111106004325_cidetd_msdeconv833.txt	XXX_sp|P0A7R5|RS10_ECOLI 30S ribosomal protein S10 OS=Escherichia coli (strain K12) GN=rpsJ PE=1 SV=1	None	ZGRKFOTKORSHMZEHIFMO	Truncation at C-Terminal Side	20	0.061224	2926.542230	0	3	1.6375	3.65449e-23
BW_20_1_111106004325_cidetd_msdeconv835.txt	ZZZ_sp|P69828|PTKA_ECOLI PTS system galactitol-specific EIIA component OS=Escherichia coli (strain K12) GN=gatA PE=1 SV=1	None	LRYFIIUPFTSNOIDLZWBMPWTEEZRUDIMOWVNEHNUMQPAPUQORQWGTVDNSVZ	Truncation at C-Terminal Side	58	0.043689	7701.272412	0	4	1.5174	3.37392e-78
BW_20_1_111106004325_cidetd_msdeconv843.txt	XXX_sp|P0A9D2|GSTA_ECOLI Glutathione S-transferase GstA OS=Escherichia coli (strain K12) GN=gstA PE=1 SV=1	None	SQUEGZUBQNPRBBGCDDTUCNZRI	Truncation at N-Terminal Side	176	0.040000	2999.388614	0	2	1.756	7.34501e-26
BW_20_1_111106004325_cidetd_msdeconv845.txt	ZZZ_sp|P0A8S5|USPB_ECOLI Universal stress protein B OS=Escherichia coli (strain K12) GN=uspB PE=1 SV=1	None	MUGMHSFOATMUTONKGSZMGSDCWZLYFBPHOMPFITYGEYGVGLLDDU	Truncation at C-Terminal Side	50	0.041667	6249.994619	0	4	1.4922	4.11254e-66
BW_20_1_111106004325_cidetd_msdeconv847.txt	XXX_sp|P0AD59|IVY_ECOLI Inhibitor of vertebrate lysozyme OS=Escherichia coli (strain K12) GN=ivy PE=1 SV=1	None	NVLCOWMFQRLGKITHTRE	Truncation at N-Terminal Side	138	0.071429	2486.303860	0	3	1.7128	1.17989e-24
BW_20_1_111106004325_cidetd_msdeconv849.txt	ZZZ_sp|C1P606|YOEI_ECOLI Uncharacterized protein YoeI OS=Escherichia coli (strain K12) GN=yoeI PE=1 SV=1	None	SBOIIHRYEDGMIAWCAOKO	No Truncation	-1	0.040000	2771.917070	0	2	1.6992	8.53228e-24
BW_20_1_111106004325_cidetd_msdeconv853.txt	ZZZ_sp|P0ADB7|ECNB_ECOLI Entericidin B OS=Escherichia coli (strain K12) GN=ecnB PE=3 SV=1	None	NZHPHHNYLRPEKFORMMHKWQOCZQNKMGDTMSAOUCBNMNHFTVZV	No Truncation	-1	0.028302	6331.831993	0	3	1.4605	1.25532e-63
BW_20_1_111106004325_cidetd_msdeconv855.txt	YYY_sp|P0AAD2|MTR_ECOLI Tryptophan-specific transport protein OS=Escherichia coli (strain K12) GN=mtr PE=1 SV=1	None	RYBGAITTAAWCOKGDMZQOONCQIVQTNATTLSIWFGD	Truncation at C-Terminal Side	39	0.041667	4771.319630	0	2	1.069	1.71765e-50
BW_20_1_111106004325_cidetd_msdeconv859.txt	YYY_sp|P24218|INTD_ECOLI Prophage integrase IntD OS=Escherichia coli (strain K12) GN=intD PE=3 SV=1	None	CSECMUTOVQGVIWCQYRTNYHUBMTCVPUFTPRNABBCKBHOWASRSZD	Truncation at C-Terminal Side	50	0.031746	6311.956544	0	2	1.2058	9.15325e-62
BW_20_1_111106004325_cidetd_msdeconv861.txt	XXX_sp|P0AFG0|NUSG_ECOLI Transcription termination/antitermination protein NusG OS=Escherichia coli (strain K12) GN=nusG PE=1 SV=2	None	PHDFRYIIKVSTSGNIVWAAYYFIZLENTTGPZRVLOIS	Truncation at C-Terminal Side	39	0.064103	4652.443100	0	5	1.6305	1.71765e-50
BW_20_1_111106004325_cidetd_msdeconv863.txt	ZZZ_sp|C1P5Z9|YMIB_ECOLI Putative protein YmiB OS=Escherichia coli (strain K12) GN=ymiB PE=4 SV=1	None	PIMKHKVPVLNDRHNRTYWCPVKQH	Truncation at N-Terminal Side	9	0.057692	3095.617405	0	3	1.8358	8.26285e-30
BW_20_1_111106004325_cidetd_msdeconv865.txt	ZZZ_sp|P27862|YIGZ_ECOLI IMPACT family member YigZ OS=Escherichia coli (strain K12) GN=yigZ PE=1 SV=2	None	NHNQNYVFIIPABFPAIBYIPR	Truncation at C-Terminal Side	22	0.090909	2615.328385	0	4	1.641	4.40777e-24
BW_20_1_111106004325_cidetd_msdeconv869.txt	YYY_sp|C1P610|YPDK_ECOLI Uncharacterized membrane protein YpdK OS=Escherichia coli (strain K12) GN=ypdK PE=1 SV=1	None	ZDWWTLIRNFZLLWODCNTYMVI	No Truncation	-1	0.044444	3113.514330	0	2	1.0419	1.55439e-27
BW_20_1_111106004325_cidetd_msdeconv871.txt	ZZZ_sp|P39173|YEAD_ECOLI Putative glucose-6-phosphate 1-epimerase OS=Escherichia coli (strain K12) GN=yeaD PE=1 SV=2	None	AGKNWNOFEGANAUQFIRBAESAZRYRSRFMBU	Truncation at C-Terminal Side	33	0.058824	4127.254566	0	4	1.5059	9.71352e-41
BW_20_1_111106004325_cidetd_msdeconv873.txt	YYY_sp|C1P600|YNBG_ECOLI Uncharacterized protein YnbG OS=Escherichia coli (strain K12) GN=ynbG PE=1 SV=1	None	QAZUCNVAPIKTYVCQUTEIO	No Truncation	-1	0.019231	2601.554496	0	1	1.3082	8.23757e-25
BW_20_1_111106004325_cidetd_msdeconv875.txt	YYY_sp|P76346|MTFA_ECOLI Protein MtfA OS=Escherichia coli (strain K12) GN=mtfA PE=1 SV=2	None	UPPTQTNEIUTYNZPEYLOSCOGVWQEMMDAH	Truncation at N-Terminal Side	233	0.028986	4130.147391	0	2	1.3938	7.78181e-37
BW_20_1_111106004325_cidetd_msdeconv877.txt	XXX_sp|P21369|PNCA_ECOLI Nicotinamidase OS=Escherichia coli (strain K12) GN=pncA PE=1 SV=1	None	YYVOFLMTLENQVQSOAIQWLNK	Truncation at C-Terminal Side	23	0.038462	3097.631055	0	2	1.4993	5.38611e-28
BW_20_1_111106004325_cidetd_msdeconv879.txt	XXX_sp|P08201|NIRB_ECOLI Nitrite reductase (NADH) large subunit OS=Escherichia coli (strain K12) GN=nirB PE=3 SV=4	None	NBDDZGRZQCUSEPFPFQUALMAHRYCGKHLZV	Truncation at N-Terminal Side	814	0.045455	3956.547471	0	3	1.6042	1.32093e-39
BW_20_1_111106004325_cidetd_msdeconv881.txt	ZZZ_sp|P0ACA3|SSPA_ECOLI Stringent starvation protein A OS=Escherichia coli (strain K12) GN=sspA PE=1 SV=2	NME	TMKQKZPHNEQPNIBZQUYDAIRCASTUSWAMV	Truncation at C-Terminal Side	33	0.069767	3956.101751	0	3	1.23	3.10833e-44
BW_20_1_111106004325_cidetd_msdeconv885.txt	ZZZ_sp|P52697|6PGL_ECOLI 6-phosphogluconolactonase OS=Escherichia coli (strain K12) GN=pgl PE=1 SV=2	NME	NTLEBUPSYIMEOGQGFKGAVKDWQRKPULONDZVKBUV	Truncation at C-Terminal Side	39	0.048193	4921.658864	0	4	1.4697	5.21147e-53
BW_20_1_111106004325_cidetd_msdeconv887.txt	XXX_sp|C1P615|IBSC_ECOLI Small toxic protein IbsC OS=Escherichia coli (strain K12) GN=ibsC PE=2 SV=1	None	AYSTFUBVMUTGYWMFUZV	No Truncation	-1	0.027778	2451.735224	0	1	1.5459	3.16158e-14
BW_20_1_111106004325_cidetd_msdeconv889.txt	ZZZ_sp|P0A7C2|LEXA_ECOLI LexA repressor OS=Escherichia coli (strain K12) GN=lexA PE=1 SV=1	None	VWPFAZKNGMRSEMHNUGSORDQYWOLCPKN	Truncation at C-Terminal Side	31	0.066176	4058.332518	0	4	1.5719	2.31741e-42
BW_20_1_111106004325_cidetd_msdeconv891.txt	ZZZ_sp|P75788|YBIR_ECOLI Inner membrane protein YbiR OS=Escherichia coli (strain K12) GN=ybiR PE=1 SV=1	None	TTYUGSRECYBVSVHWCAKSTMKQLVAQYHI	Truncation at N-Terminal Side	341	0.048387	3672.114598	0	3	1.612	4.07451e-36
BW_20_1_111106004325_cidetd_msdeconv893.txt	XXX_sp|P0ABW3|YFAE_ECOLI Uncharacterized ferredoxin-like protein YfaE OS=Escherichia coli (strain K12) GN=yfaE PE=4 SV=1	NME	ALVPPHCHGUMMRBYWGNSYLPQHOPSOCNU	Truncation at C-Terminal Side	31	0.046154	3957.109731	0	3	1.6054	2.37303e-39
BW_20_1_111106004325_cidetd_msdeconv895.txt	XXX_sp|A8DYP9|LPFUR_ECOLI fur leader peptide OS=Escherichia coli (strain K12) GN=uof PE=1 SV=1	None	GCQTEANIMUMTSUCHRKTHNIVSOVYW	No Truncation	-1	0.037736	3501.410796	0	2	1.6785	1.39051e-23
BW_20_1_111106004325_cidetd_msdeconv897.txt	YYY_sp|P77506|YBDJ_ECOLI Uncharacterized protein YbdJ OS=Escherichia coli (strain K12) GN=ybdJ PE=4 SV=1	NME_Acetylation	VIELMPKHCTMUKZNFMZYELAWVMBVYLSWL	Truncation at C-Terminal Side	32	0.044118	4015.307758	0	3	1.3724	2.6849e-41
BW_20_1_111106004325_cidetd_msdeconv901.txt	XXX_sp|P52627|FLIZ_ECOLI Regulator of sigma S factor FliZ OS=Escherichia coli (strain K12) GN=fliZ PE=2 SV=1	None	LROLWCKATEPAMAIVTR	Truncation at N-Terminal Side	165	0.054054	2213.217660	0	2	1.3852	1.69083e-21
BW_20_1_111106004325_cidetd_msdeconv905.txt	YYY_sp|P46887|YECH_ECOLI Uncharacterized protein YecH OS=Escherichia coli (strain K12) GN=yecH PE=4 SV=2	NME	UOSTANYNTPBKHCZTAUWUNFMOBGWVHVSZOHSATNBFRSBZBQAUY	Truncation at C-Terminal Side	49	0.033019	6312.421762	0	3	1.4781	1.12082e-57
BW_20_1_111106004325_cidetd_msdeconv907.txt	XXX_sp|Q6BF17|DGOD_ECOLI D-galactonate dehydratase OS=Escherichia coli (strain K12) GN=dgoD PE=1 SV=1	None	QHFGPUGRTECPRTLPEFOPINURZNESOIAPLPZNGQNZBWFPGFVAWPZ	Truncation at C-Terminal Side	51	0.038095	6250.327381	0	4	1.5794	3.83682e-65
BW_20_1_111106004325_cidetd_msdeconv911.txt	ZZZ_sp|P0A809|RUVA_ECOLI Holliday junction ATP-dependent DNA helicase RuvA OS=Escherichia coli (strain K12) GN=ruvA PE=1 SV=1	None	SKFQPPILPITKAUVTGTYVLAOMSON	Truncation at C-Terminal Side	27	0.036364	3254.689138	0	2	1.5613	3.31788e-30
BW_20_1_111106004325_cidetd_msdeconv913.txt	ZZZ_sp|Q46877|NORV_ECOLI Anaerobic nitric oxide reductase flavorubredoxin OS=Escherichia coli (strain K12) GN=norV PE=1 SV=1	None	VGPSYOSAVGTOEKBZPHVNLR	Truncation at N-Terminal Side	457	0.066667	2663.403065	0	3	1.5205	6.37698e-28
BW_20_1_111106004325_cidetd_msdeconv915.txt	XXX_sp|P37769|KDUD_ECOLI 2-dehydro-3-deoxy-D-gluconate 5-dehydrogenase OS=Escherichia coli (strain K12) GN=kduD PE=1 SV=2	None	SLUBSAAAZWWUGRFELBMRUAYFLD	Truncation at C-Terminal Side	26	0.054545	3253.680724	0	3	1.6752	8.27409e-31
BW_20_1_111106004325_cidetd_msdeconv919.txt	XXX_sp|P36943|EAEH_ECOLI Putative attaching and effacing protein homolog OS=Escherichia coli (strain K12) GN=eaeH PE=5 SV=2	None	GTMRLHDEIWIKMIZEQGQ	Truncation at N-Terminal Side	276	0.051282	2312.632555	0	2	1.539	8.5986e-22
BW_20_1_111106004325_cidetd_msdeconv921.txt	XXX_sp|P0AFP4|YBBO_ECOLI Uncharacterized oxidoreductase YbbO OS=Escherichia coli (strain K12) GN=ybbO PE=3 SV=1	None	CMTFEKVHZUBIWINSDECMGGOVWSEHMBBTUUUSAGFWSCWEKCFNGWIPPLPMRQGKTLZZFISGOHBLULICFTPHVZBLHZTGBGLYRWIENFMYZKIBNINWUIQLZQDBTPAVCPGHWBNWATSLYRHWQUSSEWAZUBFTOQKCNQVSRGHVYBIFILFFFMBQPTYUTFCMBKINDYPCFIIWURBOAOVTUMQEMEKBQZGKMQZOZCVDWGAMWGROGOWHNMRZGGLBWPEUARSFQHCQTBLYRIIHQYNZEQDMF	No Truncation	-1	0.031250	33977.442701	0	2	1.111	7.90505e-323
BW_20_1_111106004325_cidetd_msdeconv925.txt	XXX_sp|P18033|TRAQ_ECOLI Protein TraQ OS=Escherichia coli (strain K12) GN=traQ PE=1 SV=1	None	IZGIEZSVTDOPGALFMWMUWCQDEEYRRWFYGNSSUFAQBCVGPSDGPAGSLAFHRNDECIPRACGLYVCPCMGADYBDWBVALUAVIMAHZM	No Truncation	-1	0.033333	10873.468869	0	1	1.1703	8.61921e-103
BW_20_1_111106004325_cidetd_msdeconv927.txt	XXX_sp|P52102|YFHL_ECOLI Uncharacterized ferredoxin-like protein YfhL OS=Escherichia coli (strain K12) GN=yfhL PE=1 SV=1	None	RSCWTSMTRCAOVBERLILYOVOGBHTOOAUWWBZIQTIUPAHIPNAUBNSEVGVLLVEYQYRFHGDAHMKVELIDHKAQSCZZEN	No Truncation	-1	0.031250	10846.513659	0	2	1.4533	6.16114e-104
BW_20_1_111106004325_cidetd_msdeconv935.txt	XXX_sp|P0A7J3|RL10_ECOLI 50S ribosomal protein L10 OS=Escherichia coli (strain K12) GN=rplJ PE=1 SV=2	None	HGBIOBOICWKBZELYYKCZVFCUIIMQMMMQHZQIVSTDVBMQKYPNFLWCFFRAZNTZAGRQSSVWRAKYYYKCTKRHRKAC	Truncation at N-Terminal Side	81	0.030000	10644.473698	0	3	1.3905	1.18149e-113
BW_20_1_111106004325_cidetd_msdeconv943.txt	YYY_sp|P0A9J0|RNG_ECOLI Ribonuclease G OS=Escherichia coli (strain K12) GN=rng PE=1 SV=2	None	LTKZQLCYAYIZNVWLKK	Truncation at N-Terminal Side	471	0.052632	2240.202755	0	2	1.4439	1.14131e-20
BW_20_1_111106004325_cidetd_msdeconv945.txt	ZZZ_sp|P04425|GSHB_ECOLI Glutathione synthetase OS=Escherichia coli (strain K12) GN=gshB PE=1 SV=1	None	UCGKSMAWOFRRUHVEKS	Truncation at C-Terminal Side	18	0.048780	2413.979346	0	2	1.4101	5.01028e-22
BW_20_1_111106004325_cidetd_msdeconv949.txt	XXX_sp|P0AEF8|DPPB_ECOLI Dipeptide transport system permease protein DppB OS=Escherichia coli (strain K12) GN=dppB PE=1 SV=1	None	EKGPEQIUAODLCSPFKZUMGVRTIQNLHPTDDDKKZBGA	Truncation at C-Terminal Side	40	0.053571	4702.573266	0	3	1.4341	4.48705e-54
BW_20_1_111106004325_cidetd_msdeconv957.txt	YYY_sp|P77739|YNIA_ECOLI Putative kinase YniA OS=Escherichia coli (strain K12) GN=yniA PE=3 SV=1	None	PPFKCGKZNHMARBDFPHGLKTRZDSSKR	Truncation at C-Terminal Side	29	0.052632	3381.165075	0	3	1.5282	7.11411e-36
BW_20_1_111106004325_cidetd_msdeconv959.txt	XXX_sp|P32693|YJBL_ECOLI Uncharacterized protein YjbL OS=Escherichia coli (strain K12) GN=yjbL PE=4 SV=1	None	TOFMOZCKBVNIHRLRLCMSG	Truncation at C-Terminal Side	21	0.085106	2761.401205	0	4	1.5164	5.78374e-27
BW_20_1_111106004325_cidetd_msdeconv961.txt	YYY_sp|P0A9K7|PHOU_ECOLI Phosphate-specific transport system accessory protein PhoU OS=Escherichia coli (strain K12) GN=phoU PE=1 SV=1	None	RDIFWMFISTFLOHPHETHFTIKPVZ	Truncation at N-Terminal Side	215	0.035088	3382.240470	0	2	1.4809	2.68106e-24
BW_20_1_111106004325_cidetd_msdeconv963.txt	ZZZ_sp|P76264|MNTP_ECOLI Probable manganese efflux pump MntP OS=Escherichia coli (strain K12) GN=mntP PE=1 SV=2	None	NNBELDYQBHTWUWOUHHHSBSZLSYRYLTFQNAQAHGKGPEUHALKIHLCIYNCVUSFGFLMLFZCGFKNSCGPSIYLGHGEZCPFQTT	Truncation at N-Terminal Side	98	0.038462	10788.511092	0	1	0.92524	3.64615e-115
BW_20_1_111106004325_cidetd_msdeconv967.txt	YYY_sp|P67624|YHEU_ECOLI UPF0270 protein YheU OS=Escherichia coli (strain K12) GN=yheU PE=3 SV=1	None	UMBPBKOCTSGNBWQYMAKOQSQTKCUNHWOUOYNSTTSLGAMUYHFUFFSORQYQLOLTZOIMWTNSSHZM	No Truncation	-1	0.033708	9831.606625	0	3	1.448	4.89307e-93
BW_20_1_111106004325_cidetd_msdeconv971.txt	XXX_sp|P0AFV8|PSPD_ECOLI Phage shock protein D OS=Escherichia coli (strain K12) GN=pspD PE=2 SV=1	None	ULWERBOICZBOMAPUVBFIMMGUQVWVKQIUUBIRZNDGEFVDNGGWWKMLVABRRPBKPSQQPDLRSMBLM	No Truncation	-1	0.032258	9200.426160	0	2	1.3689	3.20722e-92
BW_20_1_111106004325_cidetd_msdeconv975.txt	YYY_sp|P0A8T1|PRMA_ECOLI Ribosomal protein L11 methyltransferase OS=Escherichia coli (strain K12) GN=prmA PE=1 SV=1	NME	NFAPNVLCHNVFQRGRPFANSUYTGMLYTAFQNBKCRAQCAIHSAICUUZDHIZUSZPRWSZUVUGGWETUBPEVELWQIDECGHAVDYSMAYF	Truncation at C-Terminal Side	94	0.034759	11178.276486	0	6	1.5848	2.8102e-117
BW_20_1_111106004325_cidetd_msdeconv977.txt	YYY_sp|P0A8T1|PRMA_ECOLI Ribosomal protein L11 methyltransferase OS=Escherichia coli (strain K12) GN=prmA PE=1 SV=1	NME	NFAPNVLCHNVFQRGRPFANSUYTGMLYTAFQNBKCRAQCAIHSAICUUZDHIZUSZPRWSZUVUGGWETUBPEVELWQIDECGHAVDYSMAYF	Truncation at C-Terminal Side	94	0.037433	11178.276486	0	6	1.8128	1.36459e-107
BW_20_1_111106004325_cidetd_msdeconv979.txt	ZZZ_sp|P0ACE7|HINT_ECOLI Purine nucleoside phosphoramidase OS=Escherichia coli (strain K12) GN=hinT PE=1 SV=1	None	IULIQWNDLHZVWHVHVUFBBZAMOEYRDHMESTATDOFEAQPDEDYMNELSQPONTNQVECHDHMAACUAUSGDNKCTFPDRKNIQSSY	Truncation at C-Terminal Side	90	0.032086	11179.555042	0	6	1.6143	3.61011e-123
BW_20_1_111106004325_cidetd_msdeconv981.txt	YYY_sp|P0A8T1|PRMA_ECOLI Ribosomal protein L11 methyltransferase OS=Escherichia coli (strain K12) GN=prmA PE=1 SV=1	NME	NFAPNVLCHNVFQRGRPFANSUYTGMLYTAFQNBKCRAQCAIHSAICUUZDHIZUSZPRWSZUVUGGWETUBPEVELWQIDECGHAVDYSMAYF	Truncation at C-Terminal Side	94	0.048780	11178.276486	0	4	1.3334	3.93191e-121
BW_20_1_111106004325_cidetd_msdeconv983.txt	ZZZ_sp|P32720|ALSC_ECOLI D-allose transport system permease protein AlsC OS=Escherichia coli (strain K12) GN=alsC PE=1 SV=1	None	LQFZTRMTVOGLTYTMYVVOLAQREEWKEVBQOKAFNDIRVAIKFSMYDUNSRHWLCMVTWLQVQUMGIVRWYGPOGACSIQGMUEDR	Truncation at C-Terminal Side	88	0.046196	11177.244744	0	7	1.5472	1.27406e-117
BW_20_1_111106004325_cidetd_msdeconv985.txt	YYY_sp|P0A707|IF3_ECOLI Translation initiation factor IF-3 OS=Escherichia coli (strain K12) GN=infC PE=1 SV=1	None	KZRRZDKQQFYALFEFUWRSQIMRYUGNCSMRPDDGAMEGLWPOPPBIPGEIIHNNBBICHRFGKWLRQHDVTMPISBWZBRYACEGUHR	Truncation at C-Terminal Side	90	0.040625	11177.955279	0	5	3.0137	6.82926e-123
BW_20_1_111106004325_cidetd_msdeconv987.txt	YYY_sp|P68646|FIXX_ECOLI Ferredoxin-like protein FixX OS=Escherichia coli (strain K12) GN=fixX PE=1 SV=1	None	ZWLTYBCSFCFWSUBHHSDCMCCUHDSVBNZLBARRREQPDBNLKCBZGLPOVOTVTVSPYVRGUZSSHMTQVLHFWLASRQIGSNCRVGSFRVF	No Truncation	-1	0.049451	11465.973794	0	4	1.1457	5.67377e-121
BW_20_1_111106004325_cidetd_msdeconv993.txt	XXX_sp|P27434|RODZ_ECOLI Cytoskeleton protein RodZ OS=Escherichia coli (strain K12) GN=rodZ PE=1 SV=2	None	ZYBAPKTDAQRADCIEBHCMVVKIUFEUPCISAAVSEWZYSHQTEYIQSLUSBMQBMABHNWHRAMIAULMWWTLWHOQKRIMACHSKFLP	Truncation at N-Terminal Side	246	0.024823	11178.274452	0	3	1.6898	1.67422e-109
BW_20_1_111106004325_cidetd_msdeconv995.txt	YYY_sp|P31678|OTSB_ECOLI Trehalose-6-phosphate phosphatase OS=Escherichia coli (strain K12) GN=otsB PE=1 SV=2	None	GCUOFIDRUAPUEGFPMSMUWCHVQUUYBMWRSAINFFZAKOFTRSQPSVKLTFVVVZZZGEODLAHFIHFYCLCHYQYQKQMUFW	Truncation at N-Terminal Side	180	0.029412	11179.017561	0	3	1.6073	2.8102e-117
BW_20_1_111106004325_cidetd_msdeconv997.txt	YYY_sp|P13029|KATG_ECOLI Catalase-peroxidase OS=Escherichia coli (strain K12) GN=katG PE=1 SV=2	None	OZUAKOMLBRPWUQCIUAGIYWKCFGWDSRONANGLQGCUMKVLCQLQLMYEQZHYQTKFOTSYQMYZMWHRFRTUIACWWWTP	Truncation at C-Terminal Side	84	0.024096	11180.779930	0	4	1.5527	5.42485e-114
