# Supplementary material for: SPECTRUM – A MATLAB Toolbox for Proteoform Identification from Top-Down Proteomics Data
Source: Sci Rep. 2019 Aug 2;9:11267. doi: 10.1038/s41598-019-47724-1 (PMC6677810; doi:10.1038/s41598-019-47724-1)
Supplement: Supplementary file 26 — Supplementary Table S20 - Complete Results - SPECTRUM without PSTs - CID - Decoy Search [file 41598_2019_47724_MOESM26_ESM.csv]

File Name	Protein Header	Terminal Modification	Protein Sequence	Protein Tuncation	Truncation Position	Score	Molecular Weight	No of Modifications	No of Fragments Matched	Run Time	E-Value
BW_20_1_111106004325_cidetd_msdeconv1000.txt	ZZZ_sp|P09549|DEDD_ECOLI Cell division protein DedD OS=Escherichia coli (strain K12) GN=dedD PE=3 SV=2	None	NDICQLMGQUTYYTPQCDSWNSQKYCQRMUZTTZUICKIUQTTKHDFBCYEMSVKWPDFUSYCSZUBQQZWQ	Truncation at N-Terminal Side	148	0.076389	9073.217143	0	5	0.53444	1.95701e-85
BW_20_1_111106004325_cidetd_msdeconv1002.txt	ZZZ_sp|P09980|REP_ECOLI ATP-dependent DNA helicase Rep OS=Escherichia coli (strain K12) GN=rep PE=1 SV=3	None	AKWYWRRHRTMQHVGFESAEZTVGLDZQQEUDGSWFTGQAKGSFFCLLTZVTSLYWHMAGRQQLWQFCPCESDAMMMYBCZWBDGMNOGTYQQ	Truncation at C-Terminal Side	93	0.032787	11234.857303	0	6	0.53639	1.31416e-123
BW_20_1_111106004325_cidetd_msdeconv1004.txt	XXX_sp|P27434|RODZ_ECOLI Cytoskeleton protein RodZ OS=Escherichia coli (strain K12) GN=rodZ PE=1 SV=2	None	ZYBAPKTDAQRADCIEBHCMVVKIUFEUPCISAAVSEWZYSHQTEYIQSLUSBMQBMABHNWHRAMIAULMWWTLWHOQKRIMACHSKFLP	Truncation at N-Terminal Side	246	0.045455	11178.274452	0	7	0.53212	1.85034e-113
BW_20_1_111106004325_cidetd_msdeconv1006.txt	XXX_sp|P64448|YNBE_ECOLI Uncharacterized protein YnbE OS=Escherichia coli (strain K12) GN=ynbE PE=4 SV=1	NME_Acetylation	UFFIGTBOSKHIIGYSETMTGHCHLWICDRVETYGDQCNEKUONMINVPPHYRQONKCVL	No Truncation	-1	0.031496	7584.916276	0	4	0.53856	4.4074e-81
BW_20_1_111106004325_cidetd_msdeconv1008.txt	XXX_sp|P33346|YEHI_ECOLI Uncharacterized protein YehI OS=Escherichia coli (strain K12) GN=yehI PE=4 SV=2	None	LRZIFUHSLUUEQSCFRR	Truncation at C-Terminal Side	18	0.085366	2426.379434	0	3	0.51272	4.56524e-20
BW_20_1_111106004325_cidetd_msdeconv1010.txt	XXX_sp|P0DPC5|YTID_ECOLI Protein YtiD OS=Escherichia coli (strain K12) GN=ytiD PE=1 SV=1	None	BAHEUNABGYHETEQEBDGLQLSYTOSGSFMIGTGHKUKEIOYTYYQ	No Truncation	-1	0.076923	5773.915591	0	6	0.5165	9.33056e-59
BW_20_1_111106004325_cidetd_msdeconv1012.txt	ZZZ_sp|P37349|DHAM_ECOLI Protein-lysine deacetylase OS=Escherichia coli (strain K12) GN=dhaM PE=1 SV=3	None	HPVCZVDLZTNFTLSERDGSMLMIDSCEBTDUQIQDVVYEKDFEHGEABIHBIMQELCQNIHPYAEFUEKNBZEBPBOCIGIGYRUQISAVAWF	Truncation at C-Terminal Side	94	0.045455	11179.232749	0	8	0.52951	4.1243e-128
BW_20_1_111106004325_cidetd_msdeconv1014.txt	XXX_sp|P27837|YIFK_ECOLI Probable transport protein YifK OS=Escherichia coli (strain K12) GN=yifK PE=1 SV=4	None	KEFPECAHCWTLPHDFNGAYBGHBOYICDAAQFHKPOIYEHGSTVMLURHHQRQEUBFHGHMMVVFAAYLFEGUGCY	Truncation at C-Terminal Side	77	0.028481	9454.459564	0	4	0.53149	5.82647e-102
BW_20_1_111106004325_cidetd_msdeconv1016.txt	XXX_sp|P68699|ATPL_ECOLI ATP synthase subunit c OS=Escherichia coli (strain K12) GN=atpE PE=1 SV=1	None	RVVTFNNPNHABMBVILAKRLFWVHKFYDQDDVEZIAVVNMCKNZLUWUMTAIFQHEVSHYPLEEAVGKSVLSWQZEQR	No Truncation	-1	0.022152	9505.951571	0	3	0.53432	1.00067e-87
BW_20_1_111106004325_cidetd_msdeconv1018.txt	YYY_sp|P0AAS5|YLBF_ECOLI Uncharacterized protein YlbF OS=Escherichia coli (strain K12) GN=ylbF PE=4 SV=1	None	ZSQZIKMSFKBWFHRRRZKVWIHYYVRWCEOTSDBYDQMMKCTCIUZNFDBZCRPAVSTQGWTQKGIGBLSWHWS	Truncation at N-Terminal Side	196	0.037975	9455.775393	0	6	0.52436	1.65649e-101
BW_20_1_111106004325_cidetd_msdeconv1020.txt	YYY_sp|A8DYP9|LPFUR_ECOLI fur leader peptide OS=Escherichia coli (strain K12) GN=uof PE=1 SV=1	None	IBLVEYNERUSYMPWNYNIAQEUEIWIO	No Truncation	-1	0.028571	3780.090716	0	2	0.51486	4.94404e-33
BW_20_1_111106004325_cidetd_msdeconv1022.txt	ZZZ_sp|P37349|DHAM_ECOLI Protein-lysine deacetylase OS=Escherichia coli (strain K12) GN=dhaM PE=1 SV=3	None	HPVCZVDLZTNFTLSERDGSMLMIDSCEBTDUQIQDVVYEKDFEHGEABIHBIMQELCQNIHPYAEFUEKNBZEBPBOCIGIGYRUQISAVAWF	Truncation at C-Terminal Side	94	0.059459	11179.232749	0	10	0.54008	4.1243e-128
BW_20_1_111106004325_cidetd_msdeconv1024.txt	ZZZ_sp|P0ABF6|CDD_ECOLI Cytidine deaminase OS=Escherichia coli (strain K12) GN=cdd PE=1 SV=1	None	FTWQUYGCRSSEYRNUDYBAGLVBLSNGHZPLVPQRAFSEOMWGLATVVZCIGZMRNCPUOKZIGSMHACFQAUFLEFGVHMHLYBPDZHZMA	Truncation at C-Terminal Side	93	0.046448	11178.219557	0	8	0.53379	9.48309e-128
BW_20_1_111106004325_cidetd_msdeconv1026.txt	XXX_sp|P27434|RODZ_ECOLI Cytoskeleton protein RodZ OS=Escherichia coli (strain K12) GN=rodZ PE=1 SV=2	None	ZYBAPKTDAQRADCIEBHCMVVKIUFEUPCISAAVSEWZYSHQTEYIQSLUSBMQBMABHNWHRAMIAULMWWTLWHOQKRIMACHSKFLP	Truncation at N-Terminal Side	246	0.046703	11178.274452	0	7	0.576	4.59745e-122
BW_20_1_111106004325_cidetd_msdeconv1028.txt	XXX_sp|P0A756|KEFG_ECOLI Glutathione-regulated potassium-efflux system ancillary protein KefG OS=Escherichia coli (strain K12) GN=kefG PE=3 SV=1	None	AKGHIOHTDNCAOAZNQLHFNSTVAIBSZYHPYMSROKCVTPFYVEDBMAFCLEEDIDNAGWYRAPZIAAVCPMBWYGLQCCDFPLRPSCZCNH	Truncation at N-Terminal Side	90	0.034483	11177.550740	0	6	0.52519	1.34885e-127
BW_20_1_111106004325_cidetd_msdeconv1030.txt	YYY_sp|P75823|LTAE_ECOLI Low specificity L-threonine aldolase OS=Escherichia coli (strain K12) GN=ltaE PE=1 SV=1	None	ATPSUOSUMBMFMWDYFSGEOT	Truncation at N-Terminal Side	311	0.062500	2949.563701	0	3	0.52824	1.72179e-26
BW_20_1_111106004325_cidetd_msdeconv1032.txt	YYY_sp|P0AAL0|NAPF_ECOLI Ferredoxin-type protein NapF OS=Escherichia coli (strain K12) GN=napF PE=1 SV=1	None	TZIKGLQDCLAOLAALTIZQDAIVZCHHLHGT	Truncation at C-Terminal Side	32	0.066667	3595.357060	0	4	0.51147	1.61276e-36
BW_20_1_111106004325_cidetd_msdeconv1034.txt	YYY_sp|A8DYP9|LPFUR_ECOLI fur leader peptide OS=Escherichia coli (strain K12) GN=uof PE=1 SV=1	None	IBLVEYNERUSYMPWNYNIAQEUEIWIO	No Truncation	-1	0.033333	3780.090716	0	2	0.51347	5.01425e-33
BW_20_1_111106004325_cidetd_msdeconv1036.txt	ZZZ_sp|P37349|DHAM_ECOLI Protein-lysine deacetylase OS=Escherichia coli (strain K12) GN=dhaM PE=1 SV=3	None	HPVCZVDLZTNFTLSERDGSMLMIDSCEBTDUQIQDVVYEKDFEHGEABIHBIMQELCQNIHPYAEFUEKNBZEBPBOCIGIGYRUQISAVAWF	Truncation at C-Terminal Side	94	0.038043	11179.232749	0	7	0.53773	4.1243e-128
BW_20_1_111106004325_cidetd_msdeconv1038.txt	XXX_sp|P69874|POTA_ECOLI Spermidine/putrescine import ATP-binding protein PotA OS=Escherichia coli (strain K12) GN=potA PE=1 SV=1	None	ZDCVMIQFGAAWYGNCQEUWTYNETZQUEZQ	Truncation at N-Terminal Side	347	0.078125	3836.843191	0	4	0.5191	3.54146e-38
BW_20_1_111106004325_cidetd_msdeconv1040.txt	ZZZ_sp|P42596|RLMG_ECOLI Ribosomal RNA large subunit methyltransferase G OS=Escherichia coli (strain K12) GN=rlmG PE=1 SV=2	None	MSZKDPWDYUDKVRFCSKLGSEYDEARCKEUVMPWGILLWLEFSDBKFSSUWTZDACQDEEBVHLPBHNZHNGVSYI	Truncation at N-Terminal Side	301	0.040000	9301.853824	0	6	0.53846	7.82511e-104
BW_20_1_111106004325_cidetd_msdeconv1042.txt	ZZZ_sp|P69776|LPP_ECOLI Major outer membrane prolipoprotein Lpp OS=Escherichia coli (strain K12) GN=lpp PE=1 SV=1	None	RWFRIFEIZEGBWIMFIGKVFPUZAQFWOMBGBNGUISNECTRIHRSDGLBNAULIBDBMZFIZFZWPECFPBUEAET	No Truncation	-1	0.019355	9673.027782	0	3	0.53197	5.73528e-91
BW_20_1_111106004325_cidetd_msdeconv1044.txt	ZZZ_sp|P0ABF6|CDD_ECOLI Cytidine deaminase OS=Escherichia coli (strain K12) GN=cdd PE=1 SV=1	None	FTWQUYGCRSSEYRNUDYBAGLVBLSNGHZPLVPQRAFSEOMWGLATVVZCIGZMRNCPUOKZIGSMHACFQAUFLEFGVHMHLYBPDZHZMA	Truncation at C-Terminal Side	93	0.054598	11178.219557	0	9	0.53454	9.48309e-128
BW_20_1_111106004325_cidetd_msdeconv1046.txt	YYY_sp|P0A6K1|DAPF_ECOLI Diaminopimelate epimerase OS=Escherichia coli (strain K12) GN=dapF PE=1 SV=1	None	MUOQUVDWQUAHGMVGAMAELIMLGEBIMTBQENEQDDVGZZCWHKYELEBZKIVOFIYQHMLVBOVYOAKVHFY	Truncation at C-Terminal Side	75	0.040625	9614.754664	0	6	0.53602	1.90512e-98
BW_20_1_111106004325_cidetd_msdeconv1048.txt	YYY_sp|P0AE76|COBU_ECOLI Bifunctional adenosylcobalamin biosynthesis protein CobU OS=Escherichia coli (strain K12) GN=cobU PE=2 SV=1	None	PHGDMTNBUUTFNNLTQVHIZNNIWHRUPZQFEIZPELCETDYNZQNLZFASWMSLCYHGYQPPZEUSTQQFWLLCMK	Truncation at N-Terminal Side	103	0.032051	9616.367687	0	5	0.53458	5.04233e-104
BW_20_1_111106004325_cidetd_msdeconv1050.txt	YYY_sp|P64455|YDCY_ECOLI Uncharacterized protein YdcY OS=Escherichia coli (strain K12) GN=ydcY PE=1 SV=1	None	UUDIVLDYMIQLHKKWCZHTNIAAREILVHUWWDCPQMCNNEFUMOBITRGTIYDIRKNAFHVSYLQKEYQPZGEPR	No Truncation	-1	0.020000	9706.760452	0	3	0.52316	7.05589e-94
BW_20_1_111106004325_cidetd_msdeconv1052.txt	XXX_sp|P27434|RODZ_ECOLI Cytoskeleton protein RodZ OS=Escherichia coli (strain K12) GN=rodZ PE=1 SV=2	None	ZYBAPKTDAQRADCIEBHCMVVKIUFEUPCISAAVSEWZYSHQTEYIQSLUSBMQBMABHNWHRAMIAULMWWTLWHOQKRIMACHSKFLP	Truncation at N-Terminal Side	246	0.046703	11178.274452	0	7	0.5321	6.89621e-122
BW_20_1_111106004325_cidetd_msdeconv1054.txt	ZZZ_sp|Q46888|LTND_ECOLI L-threonate dehydrogenase OS=Escherichia coli (strain K12) GN=ltnD PE=3 SV=1	NME	QDVKGQOQZKSVDIWGIPLAKPGYIWPTBMQIN	Truncation at C-Terminal Side	33	0.045455	3908.029410	0	3	0.52263	1.94363e-40
BW_20_1_111106004325_cidetd_msdeconv1056.txt	ZZZ_sp|P37349|DHAM_ECOLI Protein-lysine deacetylase OS=Escherichia coli (strain K12) GN=dhaM PE=1 SV=3	None	HPVCZVDLZTNFTLSERDGSMLMIDSCEBTDUQIQDVVYEKDFEHGEABIHBIMQELCQNIHPYAEFUEKNBZEBPBOCIGIGYRUQISAVAWF	Truncation at C-Terminal Side	94	0.032609	11179.232749	0	6	0.54193	2.72148e-127
BW_20_1_111106004325_cidetd_msdeconv1058.txt	ZZZ_sp|P37349|DHAM_ECOLI Protein-lysine deacetylase OS=Escherichia coli (strain K12) GN=dhaM PE=1 SV=3	None	HPVCZVDLZTNFTLSERDGSMLMIDSCEBTDUQIQDVVYEKDFEHGEABIHBIMQELCQNIHPYAEFUEKNBZEBPBOCIGIGYRUQISAVAWF	Truncation at C-Terminal Side	94	0.058140	11179.232749	0	10	0.52576	4.1243e-128
BW_20_1_111106004325_cidetd_msdeconv1060.txt	XXX_sp|P27434|RODZ_ECOLI Cytoskeleton protein RodZ OS=Escherichia coli (strain K12) GN=rodZ PE=1 SV=2	None	ZYBAPKTDAQRADCIEBHCMVVKIUFEUPCISAAVSEWZYSHQTEYIQSLUSBMQBMABHNWHRAMIAULMWWTLWHOQKRIMACHSKFLP	Truncation at N-Terminal Side	246	0.037433	11178.274452	0	6	0.53078	1.90513e-112
BW_20_1_111106004325_cidetd_msdeconv1062.txt	YYY_sp|P37765|RLUB_ECOLI Ribosomal large subunit pseudouridine synthase B OS=Escherichia coli (strain K12) GN=rluB PE=1 SV=2	None	ZNPMKORAILQOBIOVKFWKOPLUTLREFTSNULVAILRQABIDVFZO	Truncation at N-Terminal Side	243	0.037037	6468.393246	0	4	0.52066	1.69469e-62
BW_20_1_111106004325_cidetd_msdeconv1064.txt	XXX_sp|P32695|DUSA_ECOLI tRNA-dihydrouridine(20/20a) synthase OS=Escherichia coli (strain K12) GN=dusA PE=1 SV=4	NME	URSNRUKMYPENMDQGKYOKWZGEADVLGMKSMDMCUITLLOLIMZMIBKL	Truncation at C-Terminal Side	51	0.037037	6469.348794	0	4	0.51621	7.80451e-67
BW_20_1_111106004325_cidetd_msdeconv1066.txt	XXX_sp|P32695|DUSA_ECOLI tRNA-dihydrouridine(20/20a) synthase OS=Escherichia coli (strain K12) GN=dusA PE=1 SV=4	NME	URSNRUKMYPENMDQGKYOKWZGEADVLGMKSMDMCUITLLOLIMZMIBKL	Truncation at C-Terminal Side	51	0.037037	6469.348794	0	4	0.52042	7.80451e-67
BW_20_1_111106004325_cidetd_msdeconv1068.txt	XXX_sp|P31436|SETC_ECOLI Sugar efflux transporter C OS=Escherichia coli (strain K12) GN=setC PE=1 SV=1	None	PCIARGMTBDWHVTWASRTYSHVREVFAFNYRRNPFQ	Truncation at N-Terminal Side	357	0.026316	4512.657695	0	2	0.51821	8.28727e-40
BW_20_1_111106004325_cidetd_msdeconv1070.txt	ZZZ_sp|P10408|SECA_ECOLI Protein translocase subunit SecA OS=Escherichia coli (strain K12) GN=secA PE=1 SV=2	None	AIFOYUKTHAQKWZKRZWPVKHZMNOORMD	Truncation at N-Terminal Side	871	0.041667	4290.628253	0	3	0.51296	2.14408e-38
BW_20_1_111106004325_cidetd_msdeconv1072.txt	ZZZ_sp|P37349|DHAM_ECOLI Protein-lysine deacetylase OS=Escherichia coli (strain K12) GN=dhaM PE=1 SV=3	None	HPVCZVDLZTNFTLSERDGSMLMIDSCEBTDUQIQDVVYEKDFEHGEABIHBIMQELCQNIHPYAEFUEKNBZEBPBOCIGIGYRUQISAVAWF	Truncation at C-Terminal Side	94	0.064171	11179.232749	0	11	0.52674	4.1243e-128
BW_20_1_111106004325_cidetd_msdeconv1074.txt	ZZZ_sp|P37349|DHAM_ECOLI Protein-lysine deacetylase OS=Escherichia coli (strain K12) GN=dhaM PE=1 SV=3	None	HPVCZVDLZTNFTLSERDGSMLMIDSCEBTDUQIQDVVYEKDFEHGEABIHBIMQELCQNIHPYAEFUEKNBZEBPBOCIGIGYRUQISAVAWF	Truncation at C-Terminal Side	94	0.050802	11179.232749	0	9	0.53433	4.1243e-128
BW_20_1_111106004325_cidetd_msdeconv1076.txt	YYY_sp|P77234|YBEQ_ECOLI Sel1-repeat-containing protein YbeQ OS=Escherichia coli (strain K12) GN=ybeQ PE=4 SV=2	None	LAENTBOLIPTBABODLCKLIOIBWTAMOEKVZ	Truncation at C-Terminal Side	33	0.069444	4292.771865	0	4	0.5125	8.5939e-40
BW_20_1_111106004325_cidetd_msdeconv1078.txt	ZZZ_sp|P0ABF6|CDD_ECOLI Cytidine deaminase OS=Escherichia coli (strain K12) GN=cdd PE=1 SV=1	None	FTWQUYGCRSSEYRNUDYBAGLVBLSNGHZPLVPQRAFSEOMWGLATVVZCIGZMRNCPUOKZIGSMHACFQAUFLEFGVHMHLYBPDZHZMA	Truncation at C-Terminal Side	93	0.037433	11178.219557	0	7	0.52762	9.48309e-128
BW_20_1_111106004325_cidetd_msdeconv108.txt	YYY_sp|P0AEW4|CPDA_ECOLI 3'5'-cyclic adenosine monophosphate phosphodiesterase CpdA OS=Escherichia coli (strain K12) GN=cpdA PE=1 SV=1	None	HHNSRTYSA	Truncation at N-Terminal Side	266	0.043478	1071.484605	0	1	0.50289	7.95002e-09
BW_20_1_111106004325_cidetd_msdeconv1080.txt	YYY_sp|P0ADW3|YHCB_ECOLI Inner membrane protein YhcB OS=Escherichia coli (strain K12) GN=yhcB PE=1 SV=2	None	NCKFDGRCIEUTUKGVHVLYINVTICUWBMMPF	Truncation at N-Terminal Side	99	0.073529	4038.063924	0	5	0.5153	3.54058e-43
BW_20_1_111106004325_cidetd_msdeconv1082.txt	XXX_sp|P27434|RODZ_ECOLI Cytoskeleton protein RodZ OS=Escherichia coli (strain K12) GN=rodZ PE=1 SV=2	None	ZYBAPKTDAQRADCIEBHCMVVKIUFEUPCISAAVSEWZYSHQTEYIQSLUSBMQBMABHNWHRAMIAULMWWTLWHOQKRIMACHSKFLP	Truncation at N-Terminal Side	246	0.027933	11178.274452	0	5	0.52944	3.00884e-111
BW_20_1_111106004325_cidetd_msdeconv1084.txt	XXX_sp|P27434|RODZ_ECOLI Cytoskeleton protein RodZ OS=Escherichia coli (strain K12) GN=rodZ PE=1 SV=2	None	ZYBAPKTDAQRADCIEBHCMVVKIUFEUPCISAAVSEWZYSHQTEYIQSLUSBMQBMABHNWHRAMIAULMWWTLWHOQKRIMACHSKFLP	Truncation at N-Terminal Side	246	0.051630	11178.274452	0	8	0.53401	2.29872e-122
BW_20_1_111106004325_cidetd_msdeconv1086.txt	ZZZ_sp|P37349|DHAM_ECOLI Protein-lysine deacetylase OS=Escherichia coli (strain K12) GN=dhaM PE=1 SV=3	None	HPVCZVDLZTNFTLSERDGSMLMIDSCEBTDUQIQDVVYEKDFEHGEABIHBIMQELCQNIHPYAEFUEKNBZEBPBOCIGIGYRUQISAVAWF	Truncation at C-Terminal Side	94	0.040323	11179.232749	0	7	0.53498	4.1243e-128
BW_20_1_111106004325_cidetd_msdeconv1088.txt	YYY_sp|P68919|RL25_ECOLI 50S ribosomal protein L25 OS=Escherichia coli (strain K12) GN=rplY PE=1 SV=1	None	NTTDNTVEHHLCZYYGAVBTHSWBFLOKLGEUGDHGVFFOAMVGV	Truncation at N-Terminal Side	49	0.022222	5387.926658	0	2	0.52378	1.58523e-53
BW_20_1_111106004325_cidetd_msdeconv1090.txt	YYY_sp|P0AE91|CREA_ECOLI Protein CreA OS=Escherichia coli (strain K12) GN=creA PE=3 SV=1	None	UQYROCQGTFPPGYGIGCCRKOW	Truncation at C-Terminal Side	23	0.060000	2998.330748	0	3	0.50534	1.02134e-26
BW_20_1_111106004325_cidetd_msdeconv1092.txt	XXX_sp|P77522|SUFB_ECOLI FeS cluster assembly protein SufB OS=Escherichia coli (strain K12) GN=sufB PE=1 SV=2	None	FQYFFDUOOFYOZIONQRGLKOYBALNGFFLNZCOW	Truncation at N-Terminal Side	459	0.033333	5385.134818	0	3	0.51776	9.92332e-43
BW_20_1_111106004325_cidetd_msdeconv1094.txt	XXX_sp|P27434|RODZ_ECOLI Cytoskeleton protein RodZ OS=Escherichia coli (strain K12) GN=rodZ PE=1 SV=2	None	ZYBAPKTDAQRADCIEBHCMVVKIUFEUPCISAAVSEWZYSHQTEYIQSLUSBMQBMABHNWHRAMIAULMWWTLWHOQKRIMACHSKFLP	Truncation at N-Terminal Side	246	0.050802	11178.274452	0	8	0.56049	4.59746e-122
BW_20_1_111106004325_cidetd_msdeconv1096.txt	YYY_sp|P0AAA7|WZXE_ECOLI Lipid III flippase OS=Escherichia coli (strain K12) GN=wzxE PE=1 SV=1	None	UQYMVGTVEPVDNPZVNEQEVEUTPZCZTTBECRTIUBUK	Truncation at C-Terminal Side	40	0.043750	4799.194407	0	3	0.50894	1.01748e-43
BW_20_1_111106004325_cidetd_msdeconv1098.txt	ZZZ_sp|P0CF53|INSD1_ECOLI Transposase InsD for insertion element IS2A OS=Escherichia coli (strain K12) GN=insD1 PE=4 SV=1	None	VYAIGRFVGEUQQPBTIIGAVGZGVMPBIIQMOVHNITOKVSSNMMYLCTNHYFZYUQSE	Truncation at C-Terminal Side	60	0.042735	7168.275081	0	5	0.52947	1.39163e-79
BW_20_1_111106004325_cidetd_msdeconv1100.txt	ZZZ_sp|P0AEG8|DSRB_ECOLI Protein DsrB OS=Escherichia coli (strain K12) GN=dsrB PE=2 SV=1	None	HHCGKVEGARPRSCRIIOALCDAMILTVHFKFVPYDAEGPAH	Truncation at N-Terminal Side	20	0.038961	4799.418470	0	3	0.511	3.48808e-53
BW_20_1_111106004325_cidetd_msdeconv1102.txt	YYY_sp|P0ABX5|FLGG_ECOLI Flagellar basal-body rod protein FlgG OS=Escherichia coli (strain K12) GN=flgG PE=3 SV=1	None	KOFBIVPZTMOSDTLMKCMGILITQ	Truncation at N-Terminal Side	235	0.075472	3122.625165	0	4	0.50127	3.93155e-31
BW_20_1_111106004325_cidetd_msdeconv1104.txt	XXX_sp|P77607|YAGL_ECOLI Uncharacterized protein YagL OS=Escherichia coli (strain K12) GN=yagL PE=4 SV=1	None	NSQOZPHZPDUGDNESKYRZDNCFQSEHSHWCTDPLUNMGYTLFKQSM	Truncation at N-Terminal Side	184	0.032258	5921.824206	0	3	0.5213	4.17703e-60
BW_20_1_111106004325_cidetd_msdeconv1106.txt	ZZZ_sp|P0ABE5|C561_ECOLI Cytochrome b561 OS=Escherichia coli (strain K12) GN=cybB PE=1 SV=1	None	HQBTLQHRUPCIUNECOVQZZBCZNGUDWLIAEEOQAEWCTYVKCVUNMHHGIMINBZDZVPFGZDVAFUCOHDWTBZKUHRUZMNGH	Truncation at C-Terminal Side	88	0.021390	11178.217701	0	4	0.5332	1.29728e-118
BW_20_1_111106004325_cidetd_msdeconv1108.txt	XXX_sp|C1P620|YSHB_ECOLI Uncharacterized protein YshB OS=Escherichia coli (strain K12) GN=yshB PE=1 SV=1	None	ROZHVIQIDDELALVUBCPMOPOSCLVSERLCTRHN	No Truncation	-1	0.026667	4624.228893	0	2	0.51901	2.01034e-40
BW_20_1_111106004325_cidetd_msdeconv1110.txt	YYY_sp|P77286|YDEU_ECOLI Uncharacterized protein YdeU OS=Escherichia coli (strain K12) GN=ydeU PE=5 SV=1	None	QHIISMQCKWQTAHFFBQBCEECYLQIVKGQRTKRKBLBEFKEHBMCWZVTHGOATIAVQQKFFOPIYEQYQ	Truncation at C-Terminal Side	72	0.046358	9059.390435	0	7	0.52933	1.08378e-92
BW_20_1_111106004325_cidetd_msdeconv1112.txt	YYY_sp|P68206|YJBJ_ECOLI UPF0337 protein YjbJ OS=Escherichia coli (strain K12) GN=yjbJ PE=1 SV=1	None	MAHMLQSOHHDTRDLCCLBLAHQTBCKQIMYPKDNOLHERRFNBFWCWLVQKNHSHOZWKFNCKKFDWR	No Truncation	-1	0.055556	9075.348570	0	7	0.53469	3.78988e-90
BW_20_1_111106004325_cidetd_msdeconv1114.txt	ZZZ_sp|P37349|DHAM_ECOLI Protein-lysine deacetylase OS=Escherichia coli (strain K12) GN=dhaM PE=1 SV=3	None	HPVCZVDLZTNFTLSERDGSMLMIDSCEBTDUQIQDVVYEKDFEHGEABIHBIMQELCQNIHPYAEFUEKNBZEBPBOCIGIGYRUQISAVAWF	Truncation at C-Terminal Side	94	0.032086	11179.232749	0	6	0.53551	9.32279e-122
BW_20_1_111106004325_cidetd_msdeconv1116.txt	ZZZ_sp|P37349|DHAM_ECOLI Protein-lysine deacetylase OS=Escherichia coli (strain K12) GN=dhaM PE=1 SV=3	None	HPVCZVDLZTNFTLSERDGSMLMIDSCEBTDUQIQDVVYEKDFEHGEABIHBIMQELCQNIHPYAEFUEKNBZEBPBOCIGIGYRUQISAVAWF	Truncation at C-Terminal Side	94	0.064171	11179.232749	0	11	0.5324	4.1243e-128
BW_20_1_111106004325_cidetd_msdeconv1118.txt	XXX_sp|P0AFV8|PSPD_ECOLI Phage shock protein D OS=Escherichia coli (strain K12) GN=pspD PE=2 SV=1	None	ULWERBOICZBOMAPUVBFIMMGUQVWVKQIUUBIRZNDGEFVDNGGWWKMLVABRRPBKPSQQPDLRSMBLM	No Truncation	-1	0.027027	9200.426160	0	4	0.52814	3.27969e-91
BW_20_1_111106004325_cidetd_msdeconv1120.txt	XXX_sp|P0ADN6|YIFL_ECOLI Uncharacterized lipoprotein YifL OS=Escherichia coli (strain K12) GN=yifL PE=3 SV=1	None	TWNKIGRCDQOAYEPCDRPUPYIBBEMDTGAZFQLFOZBHSZZYYSHPCVZKICCCPUUWYIOLDQY	No Truncation	-1	0.021127	8624.541509	0	3	0.52935	1.93825e-90
BW_20_1_111106004325_cidetd_msdeconv1122.txt	ZZZ_sp|P33997|ALPA_ECOLI DNA-binding transcriptional activator AlpA OS=Escherichia coli (strain K12) GN=alpA PE=4 SV=1	None	DFGKTHOWSSGSKNROTZPKBHZMABAUNWHUUUQAGWZREGYWGATMITFAZQEOFAMAERVTGGRCIP	No Truncation	-1	0.027027	8635.641232	0	4	0.53259	1.62723e-87
BW_20_1_111106004325_cidetd_msdeconv1124.txt	XXX_sp|P0A972|CSPE_ECOLI Cold shock-like protein CspE OS=Escherichia coli (strain K12) GN=cspE PE=1 SV=2	None	DZIRGERWMMTQPQZEZFCVEPCLUOZGGDGRDBQDEHYYIWNHSRWCSIDOECNDMKTPADVTAMHDI	No Truncation	-1	0.028777	8537.109138	0	4	0.54071	3.30971e-93
BW_20_1_111106004325_cidetd_msdeconv1126.txt	YYY_sp|P0A6G5|CITX_ECOLI Apo-citrate lyase phosphoribosyl-dephospho-CoA transferase OS=Escherichia coli (strain K12) GN=citX PE=1 SV=1	None	MFYCFBTOZPSLCDCLKROMRYKNTQYYROIDRAKRYFDVUBFRWVBAWVNYQKWSVCRKDIZSACD	Truncation at N-Terminal Side	116	0.027027	8869.659743	0	4	0.5316	2.52259e-87
BW_20_1_111106004325_cidetd_msdeconv1128.txt	ZZZ_sp|P45505|YFAH_ECOLI Putative uncharacterized protein YfaH OS=Escherichia coli (strain K12) GN=yfaH PE=5 SV=1	None	AFVUCTCMLTMVHOUNFKCQZNWSPLIBFAETAKDDNQOAWQGTTZEIRWIMKGWTVNKMLZZPWQWW	No Truncation	-1	0.020270	8595.352331	0	3	0.53129	4.10839e-87
BW_20_1_111106004325_cidetd_msdeconv1130.txt	YYY_sp|P0AF40|YIJD_ECOLI Inner membrane protein YijD OS=Escherichia coli (strain K12) GN=yijD PE=1 SV=1	None	IWZGQVONPNPPYAEDISQZQFHSPLSWKWYZCWEKQUUQPEPEGSVVMPZIWMN	Truncation at N-Terminal Side	64	0.026087	6862.968216	0	3	0.52996	1.37961e-70
BW_20_1_111106004325_cidetd_msdeconv1132.txt	XXX_sp|P0AD21|YEJG_ECOLI Uncharacterized protein YejG OS=Escherichia coli (strain K12) GN=yejG PE=1 SV=1	None	AIWGYQGTCKRSDYLWDROSZCPTTDDILIARDPOSZYBARWTUHOHBNBLOAWDYVRKHPYVCKLREG	Truncation at C-Terminal Side	69	0.027027	8871.732468	0	4	0.52828	4.46881e-92
BW_20_1_111106004325_cidetd_msdeconv1134.txt	YYY_sp|P25742|RFAQ_ECOLI Lipopolysaccharide core heptosyltransferase RfaQ OS=Escherichia coli (strain K12) GN=rfaQ PE=3 SV=2	None	ENFKLLIEMMKQHLBBKFNNMZQRUUTHPYCWMWNOAVAV	Truncation at N-Terminal Side	304	0.045977	5200.773176	0	4	0.55386	5.38452e-53
BW_20_1_111106004325_cidetd_msdeconv1136.txt	ZZZ_sp|P39377|IADA_ECOLI Isoaspartyl dipeptidase OS=Escherichia coli (strain K12) GN=iadA PE=1 SV=1	None	GTKHABKKHWKCCUOFFTYUEHUNVGOQLUHDRVVADTDE	Truncation at N-Terminal Side	350	0.045977	5199.550277	0	4	0.52124	1.93841e-51
BW_20_1_111106004325_cidetd_msdeconv1138.txt	YYY_sp|P0A761|NANE_ECOLI Putative N-acetylmannosamine-6-phosphate 2-epimerase OS=Escherichia coli (strain K12) GN=nanE PE=1 SV=1	None	WFGAPQVSFNSICEUZNUGWGQQMLNMIKKRGSOTRMPRUO	Truncation at N-Terminal Side	188	0.045977	5199.729664	0	4	0.53021	3.88713e-51
BW_20_1_111106004325_cidetd_msdeconv1140.txt	ZZZ_sp|P52143|YPJA_ECOLI Uncharacterized outer membrane protein YpjA OS=Escherichia coli (strain K12) GN=ypjA PE=3 SV=3	None	IIZMVHASEAEKNDKFBWWBLWBGNQBUVRUWGCIKB	Truncation at C-Terminal Side	37	0.038961	4582.923091	0	3	0.51387	4.23882e-48
BW_20_1_111106004325_cidetd_msdeconv1142.txt	XXX_sp|P0AD49|YFIA_ECOLI Ribosome-associated inhibitor A OS=Escherichia coli (strain K12) GN=raiA PE=1 SV=2	None	YRHSQRNDOCDUIMCHMYIGKMGIZLBKTWTMLRBBPAEUPRRQLKNATEKRKVTPSSWVHVNQBVTZLKKFRNBRBBAWSKPBTBTQQRODMVMVPHBFRZMCLURTVSGQP	No Truncation	-1	0.028384	13897.014914	0	6	0.5222	4.87904e-152
BW_20_1_111106004325_cidetd_msdeconv1144.txt	ZZZ_sp|P64614|YHCN_ECOLI Uncharacterized protein YhcN OS=Escherichia coli (strain K12) GN=yhcN PE=3 SV=1	None	EQMQMZIFCYVSCELBGFTSMRMBEPRFWILTYTOTBBRPY	Truncation at N-Terminal Side	46	0.034483	5198.848600	0	3	0.5152	2.60521e-51
BW_20_1_111106004325_cidetd_msdeconv1146.txt	XXX_sp|P0AG00|WZZE_ECOLI ECA polysaccharide chain length modulation protein OS=Escherichia coli (strain K12) GN=wzzE PE=1 SV=2	None	ECSASWATMPUBOUNSDICTAGGSHVMLCVVRNEAYRALRHTMIGG	Truncation at N-Terminal Side	302	0.040541	5201.679756	0	3	0.52424	3.29013e-53
BW_20_1_111106004325_cidetd_msdeconv1148.txt	YYY_sp|P21889|SYD_ECOLI Aspartate--tRNA ligase OS=Escherichia coli (strain K12) GN=aspS PE=1 SV=1	None	PNTMDPAFGMLWPTARGUSFIITVITRGNBSVMMEASUYNDGMSIU	Truncation at C-Terminal Side	46	0.034483	5199.578874	0	3	0.52357	8.96644e-58
BW_20_1_111106004325_cidetd_msdeconv1150.txt	ZZZ_sp|Q46901|CSE1_ECOLI CRISPR system Cascade subunit CasA OS=Escherichia coli (strain K12) GN=casA PE=1 SV=1	None	EWPWNHYYLKHELSODNOHEUQLMUNYVROUZALE	Truncation at N-Terminal Side	467	0.041667	5014.601779	0	3	0.51938	7.44021e-41
BW_20_1_111106004325_cidetd_msdeconv1152.txt	YYY_sp|P0AC13|DHPS_ECOLI Dihydropteroate synthase OS=Escherichia coli (strain K12) GN=folP PE=1 SV=1	None	QWAVLGSRGMKNPPESGIFKQYNLEPOTOACGWRCOASIOK	Truncation at C-Terminal Side	41	0.058140	5142.672145	0	4	0.52771	2.89885e-53
BW_20_1_111106004325_cidetd_msdeconv1154.txt	XXX_sp|P0A972|CSPE_ECOLI Cold shock-like protein CspE OS=Escherichia coli (strain K12) GN=cspE PE=1 SV=2	None	DZIRGERWMMTQPQZEZFCVEPCLUOZGGDGRDBQDEHYYIWNHSRWCSIDOECNDMKTPADVTAMHDI	No Truncation	-1	0.038760	8537.109138	0	5	0.57097	1.65483e-93
BW_20_1_111106004325_cidetd_msdeconv1156.txt	ZZZ_sp|P37349|DHAM_ECOLI Protein-lysine deacetylase OS=Escherichia coli (strain K12) GN=dhaM PE=1 SV=3	None	HPVCZVDLZTNFTLSERDGSMLMIDSCEBTDUQIQDVVYEKDFEHGEABIHBIMQELCQNIHPYAEFUEKNBZEBPBOCIGIGYRUQISAVAWF	Truncation at C-Terminal Side	94	0.042781	11179.232749	0	8	0.53501	4.1243e-128
BW_20_1_111106004325_cidetd_msdeconv1158.txt	XXX_sp|P0A972|CSPE_ECOLI Cold shock-like protein CspE OS=Escherichia coli (strain K12) GN=cspE PE=1 SV=2	None	DZIRGERWMMTQPQZEZFCVEPCLUOZGGDGRDBQDEHYYIWNHSRWCSIDOECNDMKTPADVTAMHDI	No Truncation	-1	0.025641	8537.109138	0	3	0.52569	1.39797e-79
BW_20_1_111106004325_cidetd_msdeconv1160.txt	ZZZ_sp|P0AFL3|PPIA_ECOLI Peptidyl-prolyl cis-trans isomerase A OS=Escherichia coli (strain K12) GN=ppiA PE=1 SV=1	None	BMKMHQSCULOYTNZQACPWCVTNTBVCIYARBBECGNGLFBAOWGFTZQNOEUOCSEKORBRONK	Truncation at C-Terminal Side	66	0.041667	8631.795091	0	6	0.53264	7.04408e-89
BW_20_1_111106004325_cidetd_msdeconv1162.txt	ZZZ_sp|P64496|YOAG_ECOLI Protein YoaG OS=Escherichia coli (strain K12) GN=yoaG PE=1 SV=1	None	QCMELHOGQZMPOPTTAWHSELZYYMPINNKCPFUFSUCKQWFICYEOODKEKLILCGOO	No Truncation	-1	0.030534	8125.706671	0	4	0.53863	6.02436e-79
BW_20_1_111106004325_cidetd_msdeconv1164.txt	YYY_sp|A8DYP9|LPFUR_ECOLI fur leader peptide OS=Escherichia coli (strain K12) GN=uof PE=1 SV=1	None	IBLVEYNERUSYMPWNYNIAQEUEIWIO	No Truncation	-1	0.032258	3780.090716	0	2	0.51832	3.23313e-25
BW_20_1_111106004325_cidetd_msdeconv1166.txt	XXX_sp|P13001|BIOH_ECOLI Pimeloyl-[acyl-carrier protein] methyl ester esterase OS=Escherichia coli (strain K12) GN=bioH PE=1 SV=1	None	VTREOLIKPODWZFSWDWBHATUYKNRVFKNPCQOEIGORRIMCAWUZNKMMOZUQEPQLZKN	Truncation at N-Terminal Side	193	0.027778	8632.494919	0	4	0.53391	1.28292e-86
BW_20_1_111106004325_cidetd_msdeconv1168.txt	ZZZ_sp|P0AEF0|DNAC_ECOLI DNA replication protein DnaC OS=Escherichia coli (strain K12) GN=dnaC PE=1 SV=1	None	LSEYGYQGTRTOLUAYCMAZTRSSDHSSBFOLEZUHCWKAVFRAFDELTQMWRQQILPHHPRMPPUSCCWRWDA	Truncation at N-Terminal Side	171	0.034014	9305.501904	0	5	0.54192	1.69776e-97
BW_20_1_111106004325_cidetd_msdeconv1170.txt	YYY_sp|P68206|YJBJ_ECOLI UPF0337 protein YjbJ OS=Escherichia coli (strain K12) GN=yjbJ PE=1 SV=1	NME	AHMLQSOHHDTRDLCCLBLAHQTBCKQIMYPKDNOLHERRFNBFWCWLVQKNHSHOZWKFNCKKFDWR	No Truncation	-1	0.027778	8944.308080	0	4	0.53468	3.72012e-85
BW_20_1_111106004325_cidetd_msdeconv1172.txt	YYY_sp|P77216|YBDN_ECOLI Uncharacterized protein YbdN OS=Escherichia coli (strain K12) GN=ybdN PE=4 SV=1	M_Acetylation	MZSUNHKFLTIQBLSTOBFQLGVRDSVOEYKYYWHUGQCMLCKSUVGSAKSYRACZTPTGYVOVHNIBKPVYGHY	Truncation at C-Terminal Side	75	0.054839	9261.680499	0	8	0.56957	5.98821e-102
BW_20_1_111106004325_cidetd_msdeconv1174.txt	ZZZ_sp|P33997|ALPA_ECOLI DNA-binding transcriptional activator AlpA OS=Escherichia coli (strain K12) GN=alpA PE=4 SV=1	None	DFGKTHOWSSGSKNROTZPKB	Truncation at C-Terminal Side	21	0.066667	2685.362275	0	3	0.51313	5.69341e-25
BW_20_1_111106004325_cidetd_msdeconv1178.txt	XXX_sp|P25740|RFAG_ECOLI Lipopolysaccharide core biosynthesis protein RfaG OS=Escherichia coli (strain K12) GN=rfaG PE=1 SV=1	None	DCIBRVKGDEVIITGQTRWLAWVQWZMRM	Truncation at N-Terminal Side	345	0.035088	3532.752945	0	2	0.50912	1.57462e-31
BW_20_1_111106004325_cidetd_msdeconv1180.txt	ZZZ_sp|P0ABF6|CDD_ECOLI Cytidine deaminase OS=Escherichia coli (strain K12) GN=cdd PE=1 SV=1	None	FTWQUYGCRSSEYRNUDYBAGLVBLSNGHZPLVPQRAFSEOMWGLATVVZCIGZMRNCPUOKZIGSMHACFQAUFLEFGVHMHLYBPDZHZMA	Truncation at C-Terminal Side	93	0.043716	11178.219557	0	8	0.52503	9.48309e-128
BW_20_1_111106004325_cidetd_msdeconv1182.txt	XXX_sp|P76486|YFBP_ECOLI Uncharacterized protein YfbP OS=Escherichia coli (strain K12) GN=yfbP PE=4 SV=2	M_Acetylation	MWNOULITLPVCZMGQISQKKBWELEWOHOSRZKRQEECGRKTQBGDLKCIHAWKE	Truncation at C-Terminal Side	56	0.040984	7257.524993	0	5	0.54638	2.24736e-74
BW_20_1_111106004325_cidetd_msdeconv1184.txt	ZZZ_sp|P37349|DHAM_ECOLI Protein-lysine deacetylase OS=Escherichia coli (strain K12) GN=dhaM PE=1 SV=3	None	HPVCZVDLZTNFTLSERDGSMLMIDSCEBTDUQIQDVVYEKDFEHGEABIHBIMQELCQNIHPYAEFUEKNBZEBPBOCIGIGYRUQISAVAWF	Truncation at C-Terminal Side	94	0.050802	11179.232749	0	9	0.52845	4.1243e-128
BW_20_1_111106004325_cidetd_msdeconv1186.txt	XXX_sp|P64619|YHDU_ECOLI Inner membrane protein YhdU OS=Escherichia coli (strain K12) GN=yhdU PE=4 SV=1	None	ZHTYPRLSGOVDYBAIYFBORMLWPFZKHMIKTABILPCAHDBPWGZFNUKNIFISOWV	No Truncation	-1	0.026316	7557.170363	0	3	0.52793	1.90535e-63
BW_20_1_111106004325_cidetd_msdeconv1188.txt	XXX_sp|P27434|RODZ_ECOLI Cytoskeleton protein RodZ OS=Escherichia coli (strain K12) GN=rodZ PE=1 SV=2	None	ZYBAPKTDAQRADCIEBHCMVVKIUFEUPCISAAVSEWZYSHQTEYIQSLUSBMQBMABHNWHRAMIAULMWWTLWHOQKRIMACHSKFLP	Truncation at N-Terminal Side	246	0.034759	11178.274452	0	6	0.52643	2.29872e-122
BW_20_1_111106004325_cidetd_msdeconv1190.txt	XXX_sp|P0AEB2|DACA_ECOLI D-alanyl-D-alanine carboxypeptidase DacA OS=Escherichia coli (strain K12) GN=dacA PE=1 SV=1	None	YAOPQDAIOZRBVKSEVGPLGNPHMPVZWGRKBCRYKKOHVFYPZPKQTECKUIEDZQ	Truncation at C-Terminal Side	58	0.024590	7300.570353	0	3	0.53354	1.42337e-78
BW_20_1_111106004325_cidetd_msdeconv1192.txt	YYY_sp|A8DYP9|LPFUR_ECOLI fur leader peptide OS=Escherichia coli (strain K12) GN=uof PE=1 SV=1	None	IBLVEYNERUSYMPWNYNIAQEUEIWIO	No Truncation	-1	0.028169	3780.090716	0	2	0.51051	7.41288e-33
BW_20_1_111106004325_cidetd_msdeconv1194.txt	XXX_sp|P0AG18|PURE_ECOLI N5-carboxyaminoimidazole ribonucleotide mutase OS=Escherichia coli (strain K12) GN=purE PE=1 SV=2	None	RTASWWIWVPUVDDIIUNKAMKNLBLDBKBLQIPCFKGDCTKTDWTAPBNQOKDLA	Truncation at C-Terminal Side	56	0.035714	6737.120076	0	3	0.51838	1.62288e-65
BW_20_1_111106004325_cidetd_msdeconv1196.txt	YYY_sp|P45550|YHFX_ECOLI Uncharacterized protein YhfX OS=Escherichia coli (strain K12) GN=yhfX PE=1 SV=1	None	KOGNUMDIZCYMOLFOAQIELDTLLUUVSKWHYURBIDPOLBWFPCBATH	Truncation at N-Terminal Side	337	0.048387	6735.880567	0	3	0.51644	6.59605e-69
BW_20_1_111106004325_cidetd_msdeconv1198.txt	ZZZ_sp|P0C0T5|MEPA_ECOLI Penicillin-insensitive murein endopeptidase OS=Escherichia coli (strain K12) GN=mepA PE=1 SV=1	None	VQGWOCGFOFISMGELYCMDCIODVENOPNFOPFBKPNUGMHEUKFDLDQCNUVCV	Truncation at N-Terminal Side	218	0.040984	7315.540929	0	5	0.52613	5.57507e-72
BW_20_1_111106004325_cidetd_msdeconv1200.txt	ZZZ_sp|P37349|DHAM_ECOLI Protein-lysine deacetylase OS=Escherichia coli (strain K12) GN=dhaM PE=1 SV=3	None	HPVCZVDLZTNFTLSERDGSMLMIDSCEBTDUQIQDVVYEKDFEHGEABIHBIMQELCQNIHPYAEFUEKNBZEBPBOCIGIGYRUQISAVAWF	Truncation at C-Terminal Side	94	0.053476	11179.232749	0	9	0.53273	4.1243e-128
BW_20_1_111106004325_cidetd_msdeconv1202.txt	ZZZ_sp|P0ABF6|CDD_ECOLI Cytidine deaminase OS=Escherichia coli (strain K12) GN=cdd PE=1 SV=1	None	FTWQUYGCRSSEYRNUDYBAGLVBLSNGHZPLVPQRAFSEOMWGLATVVZCIGZMRNCPUOKZIGSMHACFQAUFLEFGVHMHLYBPDZHZMA	Truncation at C-Terminal Side	93	0.042781	11178.219557	0	8	0.53149	9.48309e-128
BW_20_1_111106004325_cidetd_msdeconv1204.txt	YYY_sp|P0AA49|YFDV_ECOLI Uncharacterized transporter YfdV OS=Escherichia coli (strain K12) GN=yfdV PE=3 SV=1	None	IFVOARCZHBLHVNUFNMMGLLENGUGCTQBI	Truncation at N-Terminal Side	282	0.030769	3867.109026	0	2	0.50621	3.85363e-38
BW_20_1_111106004325_cidetd_msdeconv1206.txt	YYY_sp|Q9JMT3|INSF7_ECOLI Transposase InsF for insertion sequence IS3fB OS=Escherichia coli (strain K12) GN=insF7 PE=3 SV=1	None	FGACTRVFDRAHGZFITULSIBWKENFONIUDSWGDOFDREYKNWFRFUDEKBQW	Truncation at N-Terminal Side	233	0.046296	7251.609534	0	5	0.52822	3.2133e-72
BW_20_1_111106004325_cidetd_msdeconv1208.txt	ZZZ_sp|P0ADC6|LPTG_ECOLI Lipopolysaccharide export system permease protein LptG OS=Escherichia coli (strain K12) GN=lptG PE=1 SV=1	None	SMVMLVFACCPGQECQQIAYOCWCIVDYIQYCBACQWTLOYMUMGWFWPUYFLDKFP	Truncation at C-Terminal Side	57	0.057377	7283.510441	0	7	0.53092	4.95629e-73
BW_20_1_111106004325_cidetd_msdeconv1210.txt	YYY_sp|P0AFW2|RMF_ECOLI Ribosome modulation factor OS=Escherichia coli (strain K12) GN=rmf PE=1 SV=1	None	IZHNIMHOSSEWNKZOCLDYBFSNTMWHMEBQQYULBOIWWMLDLKNPAWEGGQB	No Truncation	-1	0.025424	7259.213963	0	3	0.54486	9.23308e-70
BW_20_1_111106004325_cidetd_msdeconv1212.txt	ZZZ_sp|P0ADC6|LPTG_ECOLI Lipopolysaccharide export system permease protein LptG OS=Escherichia coli (strain K12) GN=lptG PE=1 SV=1	None	SMVMLVFACCPGQECQQIAYOCWCIVDYIQYCBACQWTLOYMUMGWFWPUYFLDKFP	Truncation at C-Terminal Side	57	0.045082	7283.510441	0	5	0.53384	3.22747e-72
BW_20_1_111106004325_cidetd_msdeconv1214.txt	YYY_sp|P77368|YBCL_ECOLI UPF0098 protein YbcL OS=Escherichia coli (strain K12) GN=ybcL PE=1 SV=1	None	ZIOKNFYKHRRRVSUHAGCMDNPBCUPWREDQEOUPEEWYEDQNIZCVBYSGZHQBHTRCGABYIKDZUPHBEGDDGSWMBD	Truncation at N-Terminal Side	101	0.034884	10308.032127	0	6	0.52664	5.8865e-111
BW_20_1_111106004325_cidetd_msdeconv1216.txt	XXX_sp|P69441|KAD_ECOLI Adenylate kinase OS=Escherichia coli (strain K12) GN=adk PE=1 SV=1	None	DUHPPNECKTYIMMUQBIEYHITEWUZHPDCCYLUEHBBHPMRUOZEAMVABMUACP	Truncation at C-Terminal Side	57	0.056522	7283.437488	0	6	0.53037	1.72591e-72
BW_20_1_111106004325_cidetd_msdeconv1218.txt	XXX_sp|P13033|GLPB_ECOLI Anaerobic glycerol-3-phosphate dehydrogenase subunit B OS=Escherichia coli (strain K12) GN=glpB PE=1 SV=1	None	YCAGCHUQDYTODGFGYZEVZIEGGVZDPUOAQSLHUVFBYECWOCGGUGYNUULTNMGBQPHHERCVCEYPKLRDQMBTWAU	Truncation at N-Terminal Side	336	0.031977	10310.724321	0	5	0.52341	1.80047e-106
BW_20_1_111106004325_cidetd_msdeconv1220.txt	YYY_sp|P0AAZ0|YBJO_ECOLI Inner membrane protein YbjO OS=Escherichia coli (strain K12) GN=ybjO PE=1 SV=1	NME	BSWQCMBFGECITUETWCZOMQGTSPOKTRISGEWUBNERYQTSRRDFAYRYBZYTDQVYVTUMCTQVTWEBWCKLATNYF	Truncation at C-Terminal Side	81	0.031977	10308.739394	0	5	0.54458	1.15747e-107
BW_20_1_111106004325_cidetd_msdeconv1222.txt	XXX_sp|P0AFC0|NUDB_ECOLI Dihydroneopterin triphosphate diphosphatase OS=Escherichia coli (strain K12) GN=nudB PE=1 SV=1	None	FQDONFNOPSLKIBNDBCWLBFOQZCHDSHIRRTBPWNHAQLNNEPQIBVNQCWAQ	Truncation at C-Terminal Side	56	0.058333	7171.347600	0	7	0.53789	9.16038e-72
BW_20_1_111106004325_cidetd_msdeconv1224.txt	YYY_sp|P0ACG8|HSLR_ECOLI Heat shock protein 15 OS=Escherichia coli (strain K12) GN=hslR PE=1 SV=1	None	EQWRSAKGZEQUTQYEBRCQVSDN	Truncation at N-Terminal Side	109	0.040000	2953.179958	0	2	0.5168	1.56962e-23
BW_20_1_111106004325_cidetd_msdeconv1226.txt	ZZZ_sp|P32155|PTFLA_ECOLI PTS system fructose-like EIIA component OS=Escherichia coli (strain K12) GN=frvA PE=3 SV=2	None	ERMYILTKNGLPCCHFLSLQOGLDRRSLALSWKGSBQOYDAYOUSAZGQELVKFHQHQC	Truncation at N-Terminal Side	89	0.024590	7302.531873	0	3	0.52895	1.62498e-72
BW_20_1_111106004325_cidetd_msdeconv1228.txt	YYY_sp|P25550|ASLB_ECOLI Anaerobic sulfatase-maturating enzyme homolog AslB OS=Escherichia coli (strain K12) GN=aslB PE=3 SV=4	None	OATYRVTLWGWBAQWMMLZYEWOOB	Truncation at C-Terminal Side	25	0.049180	3613.260580	0	3	0.51117	8.83602e-30
BW_20_1_111106004325_cidetd_msdeconv1230.txt	YYY_sp|P52133|YFJR_ECOLI Uncharacterized HTH-type transcriptional regulator YfjR OS=Escherichia coli (strain K12) GN=yfjR PE=4 SV=1	None	ZIZWNRRRAKNVQEIQGLZZMWYNLNZDIZFUANTPDMEZODYSERM	Truncation at C-Terminal Side	47	0.039604	6040.219083	0	4	0.53257	1.36322e-60
BW_20_1_111106004325_cidetd_msdeconv1232.txt	ZZZ_sp|P19767|INSA7_ECOLI Insertion element IS1 7 protein InsA OS=Escherichia coli (strain K12) GN=insA7 PE=3 SV=1	None	GFTKHRKHOMFFDSZTWGKGTYQIWLQVENRSKEYUCHRKUNWCGKT	Truncation at N-Terminal Side	44	0.029703	6039.218666	0	3	0.52294	3.14983e-61
BW_20_1_111106004325_cidetd_msdeconv1234.txt	XXX_sp|P16677|PHNC_ECOLI Phosphonates import ATP-binding protein PhnC OS=Escherichia coli (strain K12) GN=phnC PE=3 SV=2	None	GMENMAIKABDLHLDKMMDKDNHFTSCAYPMAHIEOTLCDTQCEKWTAOE	Truncation at N-Terminal Side	212	0.029703	6040.212015	0	3	0.51532	1.39153e-62
BW_20_1_111106004325_cidetd_msdeconv1236.txt	YYY_sp|A8DYQ1|YTHA_ECOLI Uncharacterized protein YthA OS=Escherichia coli (strain K12) GN=ythA PE=1 SV=1	NME_Acetylation	UVRTFFZHKGLULGTBBEOVNRFCRSNAGPAHANSNIPYV	No Truncation	-1	0.040000	4764.634496	0	3	0.50754	3.34916e-45
BW_20_1_111106004325_cidetd_msdeconv1238.txt	ZZZ_sp|P08868|YUAZ_ECOLI Uncharacterized protein YuaZ OS=Escherichia coli (strain K12) GN=yuaZ PE=4 SV=2	None	VFVYCQSAQCSONPPTKKVRHKIZGWNTIHIONGFGMKLDCRZAHLRPEWAWALVQWNU	Truncation at N-Terminal Side	31	0.045918	7269.563418	0	4	0.52257	5.06201e-71
BW_20_1_111106004325_cidetd_msdeconv1240.txt	ZZZ_sp|P0ADC6|LPTG_ECOLI Lipopolysaccharide export system permease protein LptG OS=Escherichia coli (strain K12) GN=lptG PE=1 SV=1	None	SMVMLVFACCPGQECQQIAYOCWCIVDYIQYCBACQWTLOYMUMGWFWPUYFLDKFP	Truncation at C-Terminal Side	57	0.050000	7283.510441	0	6	0.63321	4.95629e-73
BW_20_1_111106004325_cidetd_msdeconv1242.txt	ZZZ_sp|Q47270|NINE_ECOLI Prophage NinE homolog OS=Escherichia coli (strain K12) GN=ninE PE=3 SV=1	None	NTNSGAFBKGRMQTVBMKQOHLUNEFKTMUCYORCTRRSNDGIDUACZGQPKDLGE	No Truncation	-1	0.025424	6810.355654	0	3	0.52406	8.39822e-71
BW_20_1_111106004325_cidetd_msdeconv1244.txt	YYY_sp|P0A6W0|GLSA2_ECOLI Glutaminase 2 OS=Escherichia coli (strain K12) GN=glsA2 PE=1 SV=1	None	KLBODQGWQDWDSQVYTKTNWPYNZWOMKUFGGRRHSFCDHOYHNKURYSWPAT	Truncation at C-Terminal Side	54	0.065574	7266.206526	0	7	0.52721	3.4335e-72
BW_20_1_111106004325_cidetd_msdeconv1246.txt	ZZZ_sp|P08868|YUAZ_ECOLI Uncharacterized protein YuaZ OS=Escherichia coli (strain K12) GN=yuaZ PE=4 SV=2	None	VFVYCQSAQCSONPPTKKVRHKIZGWNTIHIONGFGMKLDCRZAHLRPEWAWALVQWNU	Truncation at N-Terminal Side	31	0.053279	7269.563418	0	6	0.52537	1.23601e-80
BW_20_1_111106004325_cidetd_msdeconv1248.txt	YYY_sp|P30845|EPTA_ECOLI Phosphoethanolamine transferase EptA OS=Escherichia coli (strain K12) GN=eptA PE=1 SV=2	None	GBURBWDNTVVGEDSFAAKARTYIGBFDOYPZVULDRHKDTZVMFFEFAMDMEKUGCRW	Truncation at N-Terminal Side	488	0.049180	7269.509799	0	6	0.52607	6.03521e-79
BW_20_1_111106004325_cidetd_msdeconv1250.txt	YYY_sp|P0A6W0|GLSA2_ECOLI Glutaminase 2 OS=Escherichia coli (strain K12) GN=glsA2 PE=1 SV=1	None	KLBODQGWQDWDSQVYTKTNWPYNZWOMKUFGGRRHSFCDHOYHNKURYSWPAT	Truncation at C-Terminal Side	54	0.058824	7266.206526	0	6	0.53558	3.4335e-72
BW_20_1_111106004325_cidetd_msdeconv1252.txt	ZZZ_sp|P0A8W2|SLYA_ECOLI Transcriptional regulator SlyA OS=Escherichia coli (strain K12) GN=slyA PE=3 SV=1	None	YPAGOVQYKHCGEZZUYKVNRPVICMSRBDPABUBIFYNKUOOSCETHTBTZCHGSIAM	Truncation at N-Terminal Side	85	0.043478	7320.559849	0	5	0.52403	2.50575e-80
BW_20_1_111106004325_cidetd_msdeconv1254.txt	ZZZ_sp|P0AB83|END3_ECOLI Endonuclease III OS=Escherichia coli (strain K12) GN=nth PE=1 SV=1	None	DSHLDVPWOAGVTIOLSPURIRSMVMNQEFASYPWEGTZGDOTPELNKVHZIKIKEVRF	Truncation at N-Terminal Side	152	0.049180	7284.643523	0	6	0.53543	2.76165e-71
BW_20_1_111106004325_cidetd_msdeconv1256.txt	YYY_sp|P76613|YPJC_ECOLI Putative uncharacterized protein YpjC OS=Escherichia coli (strain K12) GN=ypjC PE=5 SV=1	None	OKLOOHEWAIEQUHWGFVLNKYLDANTANYARQSZOBUPTTSNQYUCYBAVUOE	Truncation at C-Terminal Side	54	0.045082	7267.619742	0	5	0.52605	2.58429e-72
BW_20_1_111106004325_cidetd_msdeconv1258.txt	ZZZ_sp|P76096|MOKB_ECOLI Regulatory protein MokB OS=Escherichia coli (strain K12) GN=mokB PE=4 SV=1	None	ZQKMTTPYFBRGTQPDOOTOAIGBWNHMQNBFCTSNDMBATDYUOIWSUSMCKWO	No Truncation	-1	0.025862	7291.610636	0	3	0.52385	3.737e-72
BW_20_1_111106004325_cidetd_msdeconv1260.txt	YYY_sp|P0A7N9|RL33_ECOLI 50S ribosomal protein L33 OS=Escherichia coli (strain K12) GN=rpmG PE=1 SV=2	None	ORYULBHGPHUWUWLEFPDSLQTOKPAPYCGMBKBALYAFKOEMKOMURCUUDVR	No Truncation	-1	0.040984	7476.507223	0	4	0.52286	1.3865e-70
BW_20_1_111106004325_cidetd_msdeconv1262.txt	ZZZ_sp|P0A8A8|RIMP_ECOLI Ribosome maturation factor RimP OS=Escherichia coli (strain K12) GN=rimP PE=1 SV=2	None	PBGFHFSFQRFALFNUIKAKZGCTZIFTZEURLFLQLTESNGPTKMEMFRGLCTATNBRSCSDZKNGKZEVOSSYCRKOLBZKSCK	Truncation at N-Terminal Side	64	0.055233	10295.287051	0	9	0.52788	4.86781e-113
BW_20_1_111106004325_cidetd_msdeconv1264.txt	ZZZ_sp|P0A8A8|RIMP_ECOLI Ribosome maturation factor RimP OS=Escherichia coli (strain K12) GN=rimP PE=1 SV=2	None	PBGFHFSFQRFALFNUIKAKZGCTZIFTZEURLFLQLTESNGPTKMEMFRGLCTATNBRSCSDZKNGKZEVOSSYCRKOLBZKSCK	Truncation at N-Terminal Side	64	0.043605	10295.287051	0	7	0.52884	4.86781e-113
BW_20_1_111106004325_cidetd_msdeconv1266.txt	YYY_sp|P0AF28|NARL_ECOLI Nitrate/nitrite response regulator protein NarL OS=Escherichia coli (strain K12) GN=narL PE=1 SV=1	None	QEYMAHFSOVOEZZOSWZFMWKUFTEOMLITYYMVTIBRNBEDRSHZPCHVUUSSHIZSBSOCIMBENNWFBZIIZH	Truncation at C-Terminal Side	77	0.029070	10295.415499	0	5	0.53203	7.40507e-102
BW_20_1_111106004325_cidetd_msdeconv1268.txt	ZZZ_sp|P0A8A8|RIMP_ECOLI Ribosome maturation factor RimP OS=Escherichia coli (strain K12) GN=rimP PE=1 SV=2	None	PBGFHFSFQRFALFNUIKAKZGCTZIFTZEURLFLQLTESNGPTKMEMFRGLCTATNBRSCSDZKNGKZEVOSSYCRKOLBZKSCK	Truncation at N-Terminal Side	64	0.031977	10295.287051	0	5	0.52627	4.86781e-113
BW_20_1_111106004325_cidetd_msdeconv1270.txt	XXX_sp|P30871|3PASE_ECOLI Inorganic triphosphatase OS=Escherichia coli (strain K12) GN=ygiF PE=1 SV=1	None	QYKSBGWCZTUBSGHVNKVIZMRLGLUVUSTZTTSLNLYVYOWQGUAPMWRNLEGNQGLPCV	Truncation at N-Terminal Side	371	0.032258	7400.636352	0	4	0.58765	4.67584e-72
BW_20_1_111106004325_cidetd_msdeconv1272.txt	YYY_sp|P64638|FEOC_ECOLI Probable [Fe-S]-dependent transcriptional repressor FeoC OS=Escherichia coli (strain K12) GN=feoC PE=1 SV=1	None	YSLPKNRPBPVFWIVZZBRFOLIGBTSWTFKRUFSVDIEIQIICIDZWMOVFUGPVMSCTPYGVGWWKKCVDQOSMVU	No Truncation	-1	0.030864	9800.572179	0	5	0.52992	1.41015e-103
BW_20_1_111106004325_cidetd_msdeconv1274.txt	ZZZ_sp|P52697|6PGL_ECOLI 6-phosphogluconolactonase OS=Escherichia coli (strain K12) GN=pgl PE=1 SV=2	None	TQVYZBCGVVZAFNNMUADSGDPLETIWTGNHCGEAGRGHBUYEMEMDCGRIWEVQVOGQURNQIGCURNYGEMLUOFOWOTL	Truncation at N-Terminal Side	248	0.031977	10293.154660	0	5	0.53039	1.7278e-111
BW_20_1_111106004325_cidetd_msdeconv1276.txt	XXX_sp|P0ADP2|YIGI_ECOLI Uncharacterized protein YigI OS=Escherichia coli (strain K12) GN=yigI PE=4 SV=1	None	GAPVUFRUEUNBMSNSUQFPSPYZBRTODUQWZVKPQONYNYWUDMQDEGAYDWIHWAVEDRAOLQZGGLHWWQIYBSNLFLZLRVBLAFHYKUIVSWHUINMFLOKSYENRMCBIHGRLFVMSKMVYNOWBLDTDWVYKZBDUCIDOLNTHEEQ	No Truncation	-1	0.018950	20205.583732	0	6	0.49066	5.67667e-212
BW_20_1_111106004325_cidetd_msdeconv1278.txt	ZZZ_sp|P64479|YDIZ_ECOLI Uncharacterized protein YdiZ OS=Escherichia coli (strain K12) GN=ydiZ PE=4 SV=1	None	LPCUPWOTMMFSGFSWUKEZTGSKUVUYAVZWOLMINSKTIHHVTIRNBPRWYBFRGBNOYOWBCHEOFLAEWNBUQBVCYGBQRNTEZMTQGMZH	No Truncation	-1	0.027650	12550.820305	0	6	0.52088	8.00948e-132
BW_20_1_111106004325_cidetd_msdeconv1280.txt	ZZZ_sp|P39355|YJHE_ECOLI Putative uncharacterized protein YjhE OS=Escherichia coli (strain K12) GN=yjhE PE=5 SV=2	None	MFKEETHYESAHWUTDVNICUABHIEHOZMDTOKDCFWKREAUKITDVYWLOZQOGLZKMZBFMELIDNRGDRVZPTYGKBT	No Truncation	-1	0.023392	10619.718124	0	4	0.52999	7.0608e-100
BW_20_1_111106004325_cidetd_msdeconv1282.txt	YYY_sp|P75748|YBGO_ECOLI Uncharacterized protein YbgO OS=Escherichia coli (strain K12) GN=ybgO PE=3 SV=2	None	ACPPYNPSADCQIYQNYCZBCQYCRFCNHVOQGQCPGPVQICZIDLNCBUUNUZUKKKLLFOVYOAYTUQLURYGECAWVPNLEYTZKNLIRKLYRPMOOQG	Truncation at C-Terminal Side	102	0.037736	12993.553598	0	7	0.52354	4.29758e-135
BW_20_1_111106004325_cidetd_msdeconv1284.txt	XXX_sp|P71238|WCAD_ECOLI Putative colanic acid polymerase OS=Escherichia coli (strain K12) GN=wcaD PE=4 SV=2	None	DADREMDRVEQHSYKBPIWIVWVPSIWTDNWAMWMWLIGDYYHOGISAZQDPONCTBMFRKTVSGTHZBWWTALEBWYSLCOCOEAYSSOEUBGZHNWZMY	Truncation at N-Terminal Side	304	0.033019	12996.302483	0	7	0.51984	1.29212e-137
BW_20_1_111106004325_cidetd_msdeconv1286.txt	YYY_sp|Q9JMS8|YUAL_ECOLI Uncharacterized protein YuaL OS=Escherichia coli (strain K12) GN=yuaL PE=4 SV=1	None	GKBMRTSFTCTCTYGADPADTKADZACUBLGTVTFUHTPZGFAWTGNRFZCMBMUKSKDRWRVIZTZYT	No Truncation	-1	0.035971	7995.263754	0	4	0.53806	8.18842e-80
BW_20_1_111106004325_cidetd_msdeconv1288.txt	XXX_sp|P0AFZ5|SULA_ECOLI Cell division inhibitor SulA OS=Escherichia coli (strain K12) GN=sulA PE=1 SV=1	None	BBEALCHOPCVNNVONDGTHHWUDGNRSPIWWMUBYFQRAMADDBOVSBBTGBIOKNADDKQVVHPS	Truncation at N-Terminal Side	102	0.043165	8321.106081	0	6	0.53977	1.01999e-89
BW_20_1_111106004325_cidetd_msdeconv1290.txt	YYY_sp|Q9JMS8|YUAL_ECOLI Uncharacterized protein YuaL OS=Escherichia coli (strain K12) GN=yuaL PE=4 SV=1	None	GKBMRTSFTCTCTYGADPADTKADZACUBLGTVTFUHTPZGFAWTGNRFZCMBMUKSKDRWRVIZTZYT	No Truncation	-1	0.028777	7995.263754	0	4	0.53104	8.33901e-87
BW_20_1_111106004325_cidetd_msdeconv1292.txt	YYY_sp|P0A6W3|MRAY_ECOLI Phospho-N-acetylmuramoyl-pentapeptide-transferase OS=Escherichia coli (strain K12) GN=mraY PE=1 SV=1	None	HNTIYCUUOCSZUFBURBWZBYRVKONHLEYHEMIEHTNPFWDTGLKABAGTNUFIDHVFRWMZHPLRQDIERZLYZRTFCKOWMSEUVZQPFKIPVFQ	Truncation at N-Terminal Side	261	0.030516	12994.554348	0	6	0.52104	2.85767e-132
BW_20_1_111106004325_cidetd_msdeconv1294.txt	ZZZ_sp|P08868|YUAZ_ECOLI Uncharacterized protein YuaZ OS=Escherichia coli (strain K12) GN=yuaZ PE=4 SV=2	None	VFVYCQSAQCSONPPTKKVRHKIZGWNTIHIONGFGMKLDCRZAHLRPEWAWALVQWNU	Truncation at N-Terminal Side	31	0.051402	7269.563418	0	5	0.52297	1.23601e-80
BW_20_1_111106004325_cidetd_msdeconv1296.txt	XXX_sp|P0A7J7|RL11_ECOLI 50S ribosomal protein L11 OS=Escherichia coli (strain K12) GN=rplK PE=1 SV=2	None	YHFYQBLZEYLQBLUQFHBLQSSBAEWHKSAEQMKNQAGQWHVUWZWBRRS	Truncation at C-Terminal Side	51	0.038462	6528.273311	0	4	0.51907	5.05438e-63
BW_20_1_111106004325_cidetd_msdeconv1298.txt	ZZZ_sp|P0A8Y1|YJJG_ECOLI Pyrimidine 5'-nucleotidase YjjG OS=Escherichia coli (strain K12) GN=yjjG PE=1 SV=1	None	MLZFTLLCYGQSSYASVGFTWBDKMLZVZDOUIKWGTPVKGGYHNMGYQQOUMUECGIEA	Truncation at C-Terminal Side	60	0.049383	7270.063004	0	4	0.54427	2.23841e-81
BW_20_1_111106004325_cidetd_msdeconv1300.txt	ZZZ_sp|P29208|MENC_ECOLI o-succinylbenzoate synthase OS=Escherichia coli (strain K12) GN=menC PE=1 SV=2	None	TCHNCQUZZDKKNLALPKMEAGESMQTIGLSNUFVSYYVKIERMLLLKVZSAWZMSTOVO	Truncation at N-Terminal Side	260	0.043269	7267.404481	0	4	0.54131	4.29008e-71
BW_20_1_111106004325_cidetd_msdeconv1302.txt	ZZZ_sp|P46121|YBFK_ECOLI Uncharacterized protein YbfK OS=Escherichia coli (strain K12) GN=ybfK PE=4 SV=1	None	NEIVWWCGLOEOIHCLNKKIFBPYDEZVRKBSHMCHUURFFHTMVLIEEPCYGSGDUFBLKAECWSLUWKQAHLPETSKCSRVCR	No Truncation	-1	0.030726	10654.633947	0	5	0.55913	7.08679e-112
BW_20_1_111106004325_cidetd_msdeconv1304.txt	YYY_sp|P27431|ROXA_ECOLI 50S ribosomal protein L16 3-hydroxylase OS=Escherichia coli (strain K12) GN=roxA PE=1 SV=2	None	YWPUAMMQKSMSBSWCAIZIGEGPDCQBDZZCQQDVWVIIOKKSEYWZOTPZFBQMPSCIISQTVLODOKQUCQGEKKLRCILPFUBBUFIHMVUQCARVUMHGMKISKLQBKPSQIGTYTPMESEFTNQFYFAYLBCFWVESUYLZKNPVSIPSZOVLOKOQH	Truncation at N-Terminal Side	209	0.025373	20579.167301	0	8	0.48934	5.81252e-223
BW_20_1_111106004325_cidetd_msdeconv1306.txt	YYY_sp|P03841|MALM_ECOLI Maltose operon periplasmic protein OS=Escherichia coli (strain K12) GN=malM PE=3 SV=1	None	NFMODGGNUZGMITZFWMYAGGSZMWDPDFDSFDLOSLVNAIWCNDQKRSZWGILTOKFWITBKPDLKZQDVPRMFDYINSZFYLE	Truncation at N-Terminal Side	220	0.034091	10703.405993	0	6	0.54384	7.79986e-114
BW_20_1_111106004325_cidetd_msdeconv1308.txt	YYY_sp|P0AEG8|DSRB_ECOLI Protein DsrB OS=Escherichia coli (strain K12) GN=dsrB PE=2 SV=1	None	WKDRDPOHGPKAARADAFRFWLNQWPCMATZLKGRZFNENOCQBCGZRWFUZYTNVNACUTN	No Truncation	-1	0.033613	7766.896701	0	4	0.53676	2.12021e-72
BW_20_1_111106004325_cidetd_msdeconv1310.txt	ZZZ_sp|P09053|AVTA_ECOLI Valine--pyruvate aminotransferase OS=Escherichia coli (strain K12) GN=avtA PE=1 SV=3	None	LGVQGQGEINYSDADYRCZCMIMBHGFYAWIQYCRKCMMWQGQQWWILUYVMPYDIGUBGOPKGLKCDPQVMHEBFIOOTPCQBIGS	Truncation at N-Terminal Side	330	0.027933	10703.181576	0	5	0.54641	6.26555e-114
BW_20_1_111106004325_cidetd_msdeconv1312.txt	ZZZ_sp|P36999|RLMA_ECOLI 23S rRNA (guanine(745)-N(1))-methyltransferase OS=Escherichia coli (strain K12) GN=rlmA PE=1 SV=1	None	BSHAVZBUTHIGOVPEEBCNDVZQYZNBPLYWNLZOZGIDIURMNSLIWNTAUYCTWL	Truncation at C-Terminal Side	58	0.049107	7266.537844	0	5	0.5321	3.8749e-78
BW_20_1_111106004325_cidetd_msdeconv1314.txt	YYY_sp|P37651|GUN_ECOLI Endoglucanase OS=Escherichia coli (strain K12) GN=bcsZ PE=1 SV=1	None	KSDYHAFDKHBBQBMROPUZFQKZHNIWDCNSFUOAODMYCWVNPPTFAMHRWPINTRIKOFONZAZMEIYNOCPHETAHKKAMQEDQHFVWLMKNNYRVPZFUKFPZSGBMGOYULVQNRBZSHLOSTIMDZUWKGMDDQRWNCTPIBKSPRMRBFQTUOQGTCIBRKBETEZYPDOWRNPGZTFCEFGSALRFWMIYNTKFOWOOIIEBAEMGUGHOGEAVDKMIETYOUZAH	Truncation at N-Terminal Side	133	0.019101	30759.306614	0	8	0.4111	4.94066e-324
BW_20_1_111106004325_cidetd_msdeconv1316.txt	YYY_sp|P0A9W6|IBAG_ECOLI Acid stress protein IbaG OS=Escherichia coli (strain K12) GN=ibaG PE=1 SV=1	M_Acetylation	MKQZRPNOVOHARLBIVERVHFYEOZRFMCSBPUFIQQQPERIMQROOILYVPUWISIYVZSDTMMNZAPDIAMDZMILFNAOF	No Truncation	-1	0.022599	11155.898551	0	4	0.53866	4.7896e-111
BW_20_1_111106004325_cidetd_msdeconv1318.txt	XXX_sp|P39384|YJIM_ECOLI Putative dehydratase subunit YjiM OS=Escherichia coli (strain K12) GN=yjiM PE=3 SV=2	None	AIOZBPHEDRBMYCSCWOUWANSAAYIPAAPPEAGLCSRMAFTWPFHNFLLFRCVYILFEOZARIIUVBRBHIQRLSQVFTFP	Truncation at N-Terminal Side	300	0.023256	10291.845686	0	4	0.54998	2.35967e-110
BW_20_1_111106004325_cidetd_msdeconv1320.txt	ZZZ_sp|P0AER0|GLPF_ECOLI Glycerol uptake facilitator protein OS=Escherichia coli (strain K12) GN=glpF PE=1 SV=1	None	HEMCRZTHLGRTDSIVWEIQKROFDZCGONODHDFASNZEZLAPULOHULCSPRRKGNYKPDHPWTVIMFSTZDFVTCFMR	Truncation at C-Terminal Side	81	0.026163	10292.220061	0	4	0.53515	9.93205e-107
BW_20_1_111106004325_cidetd_msdeconv1322.txt	ZZZ_sp|P60844|AQPZ_ECOLI Aquaporin Z OS=Escherichia coli (strain K12) GN=aqpZ PE=1 SV=1	None	KPHYLYPMUQHCFITQOHCGHDIYKLTALWDDFMSIVZCICLKSFSKSZTSHUMUWYBKOKOGBOVOOEORDURHS	Truncation at C-Terminal Side	76	0.029070	10292.644862	0	5	0.52786	3.16597e-102
BW_20_1_111106004325_cidetd_msdeconv1324.txt	YYY_sp|P0ACD8|MBHL_ECOLI Hydrogenase-1 large chain OS=Escherichia coli (strain K12) GN=hyaB PE=1 SV=1	None	ZGUIUHSVDOAYOSBGQTOSUYEPSMUGZCGTYFVTKBQLAZEKSCDKGRWYAKQHYU	Truncation at N-Terminal Side	539	0.024590	7301.344395	0	3	0.53662	2.64281e-72
BW_20_1_111106004325_cidetd_msdeconv1326.txt	YYY_sp|P0AAY6|YBJN_ECOLI Uncharacterized protein YbjN OS=Escherichia coli (strain K12) GN=ybjN PE=1 SV=1	None	VOQOCATNPDKBKKTDRLUTAVZCNLZYTIZEIDIDLFCNWUOOIQTVNRQVLISLC	Truncation at N-Terminal Side	101	0.028689	7269.503221	0	3	0.56605	2.03163e-68
BW_20_1_111106004325_cidetd_msdeconv1328.txt	XXX_sp|P0ADQ5|YIIE_ECOLI Uncharacterized protein YiiE OS=Escherichia coli (strain K12) GN=yiiE PE=3 SV=2	None	HLDPKIBSRNIRAKMMHMVCVBCAWGTSTLSLQKVHTAHBTELPKERMEAGTYEZGTINNUAGSM	Truncation at N-Terminal Side	7	0.034783	7320.381778	0	4	0.53583	4.54399e-86
BW_20_1_111106004325_cidetd_msdeconv1330.txt	YYY_sp|P58041|RZOD_ECOLI Prophage outer membrane lipoprotein RzoD OS=Escherichia coli (strain K12) GN=rzoD PE=3 SV=1	None	CGRHRIDHRBCSYZTQMUDKBCEVEEDFEZCBQUKSGAKCEBGBWIDTQPVFRZDUQESB	No Truncation	-1	0.018182	7258.212614	0	2	0.56253	5.90508e-68
BW_20_1_111106004325_cidetd_msdeconv1332.txt	YYY_sp|P39314|YTFF_ECOLI Inner membrane protein YtfF OS=Escherichia coli (strain K12) GN=ytfF PE=1 SV=2	None	PNNZEDUTQQFSDWZBZOFWCBDZMQODLUDPZVEFLOWZNKDIATOPBSQLHESRWBVCNISSYMIERTPMHKMTOALNCDWERGBBNIVAEWSRTKCKUIWKAABVDMTPLUCYSHLDKZYZVDPGUHQDLTPNHSBGWONRZUNZVPBTUHVLWUSVNOZAKVDCIRHZLDVYCBTKBLGBQGLFTGFLBGIAGSMLTSDDWKQVAURHBTMBSOPPNBYULOHLKCAMZAHASBBRUVHWADZNOYZEBSTSTPSRMOKVNDVDHDDHTBADKHNFBRUYLHVHWAEGBAOAQNYMYOCOQDDNNEFHQGDLKGAIH	No Truncation	-1	0.134615	39991.766161	0	3	0.29192	1.97626e-323
BW_20_1_111106004325_cidetd_msdeconv1334.txt	YYY_sp|P23485|FECR_ECOLI Protein FecR OS=Escherichia coli (strain K12) GN=fecR PE=2 SV=1	None	ZOWVDBMGPZAURCSHMOPPEOHDNFQCZZVGVWOENILAKCIOFWQFFHTALESQSOAYGZODYENLVCUTQYPPYVANO	Truncation at C-Terminal Side	81	0.036313	10687.873411	0	6	0.52555	9.88426e-111
BW_20_1_111106004325_cidetd_msdeconv1336.txt	YYY_sp|P23485|FECR_ECOLI Protein FecR OS=Escherichia coli (strain K12) GN=fecR PE=2 SV=1	None	ZOWVDBMGPZAURCSHMOPPEOHDNFQCZZVGVWOENILAKCIOFWQFFHTALESQSOAYGZODYENLVCUTQYPPYVANO	Truncation at C-Terminal Side	81	0.027933	10687.873411	0	5	0.54052	9.88426e-111
BW_20_1_111106004325_cidetd_msdeconv1338.txt	XXX_sp|P0AB46|YMGD_ECOLI Uncharacterized protein YmgD OS=Escherichia coli (strain K12) GN=ymgD PE=1 SV=2	None	OWRBYKMGYMIMAPMMMWNUKQVDUFLQUZWSIFEUCGAUFRVEEDTVSPBVEKEKHCWSBMHRBUWFDFQVCAVLRNEQSHAV	Truncation at C-Terminal Side	84	0.039106	10686.725878	0	7	0.54997	6.19117e-114
BW_20_1_111106004325_cidetd_msdeconv1340.txt	XXX_sp|P0AB46|YMGD_ECOLI Uncharacterized protein YmgD OS=Escherichia coli (strain K12) GN=ymgD PE=1 SV=2	None	OWRBYKMGYMIMAPMMMWNUKQVDUFLQUZWSIFEUCGAUFRVEEDTVSPBVEKEKHCWSBMHRBUWFDFQVCAVLRNEQSHAV	Truncation at C-Terminal Side	84	0.040230	10686.725878	0	7	0.52722	6.19117e-114
BW_20_1_111106004325_cidetd_msdeconv1342.txt	ZZZ_sp|P77219|YAHC_ECOLI Uncharacterized protein YahC OS=Escherichia coli (strain K12) GN=yahC PE=4 SV=1	NME_Acetylation	FIDPVRACUWZFKNHUCVWI	Truncation at C-Terminal Side	20	0.090909	2599.523051	0	4	0.5163	1.35352e-24
BW_20_1_111106004325_cidetd_msdeconv1344.txt	YYY_sp|P23485|FECR_ECOLI Protein FecR OS=Escherichia coli (strain K12) GN=fecR PE=2 SV=1	None	ZOWVDBMGPZAURCSHMOPPEOHDNFQCZZVGVWOENILAKCIOFWQFFHTALESQSOAYGZODYENLVCUTQYPPYVANO	Truncation at C-Terminal Side	81	0.025140	10687.873411	0	4	0.5325	5.86397e-110
BW_20_1_111106004325_cidetd_msdeconv1346.txt	XXX_sp|P0AB46|YMGD_ECOLI Uncharacterized protein YmgD OS=Escherichia coli (strain K12) GN=ymgD PE=1 SV=2	None	OWRBYKMGYMIMAPMMMWNUKQVDUFLQUZWSIFEUCGAUFRVEEDTVSPBVEKEKHCWSBMHRBUWFDFQVCAVLRNEQSHAV	Truncation at C-Terminal Side	84	0.037791	10686.725878	0	6	0.56349	1.23823e-113
BW_20_1_111106004325_cidetd_msdeconv1348.txt	YYY_sp|P77506|YBDJ_ECOLI Uncharacterized protein YbdJ OS=Escherichia coli (strain K12) GN=ybdJ PE=4 SV=1	NME	VIELMPKHCTMUKZNFMZYELAWVMBVYLSWLBHSGFZEPAVWIUKMHWSNAPYRGEFMKGWGMOAPYQKFEOTMNWCMIS	No Truncation	-1	0.030075	10185.046591	0	4	0.52865	2.78759e-108
BW_20_1_111106004325_cidetd_msdeconv1350.txt	YYY_sp|P0AE30|ARTM_ECOLI Arginine ABC transporter permease protein ArtM OS=Escherichia coli (strain K12) GN=artM PE=1 SV=1	None	FFGTHPECHFWYAPBLNVQGWTOWIIPCKEUSRWUOACNYVYZIHTFZYIIRSUPC	Truncation at N-Terminal Side	166	0.032787	7267.616814	0	4	0.52675	2.5721e-73
BW_20_1_111106004325_cidetd_msdeconv1352.txt	ZZZ_sp|P43329|HRPA_ECOLI ATP-dependent RNA helicase HrpA OS=Escherichia coli (strain K12) GN=hrpA PE=3 SV=3	None	DEMNSSEDYLGWPOSKOFVLDBSRLPLKOKKDBVKFKNUWQAGUEOLSCHAIWZTR	Truncation at C-Terminal Side	56	0.034188	7267.962841	0	4	0.5278	8.92012e-76
BW_20_1_111106004325_cidetd_msdeconv1354.txt	YYY_sp|P0AFY2|SANA_ECOLI Protein SanA OS=Escherichia coli (strain K12) GN=sanA PE=4 SV=1	None	CFRCTCRMKCFAKDYIVWGMSDZVYMGRAHNUEWNAIWZQUBUWPPPUOHLHITGTGR	Truncation at C-Terminal Side	58	0.053279	7270.416302	0	6	0.52446	3.12409e-75
BW_20_1_111106004325_cidetd_msdeconv1356.txt	YYY_sp|P77263|ECPE_ECOLI Probable fimbrial chaperone EcpE OS=Escherichia coli (strain K12) GN=ecpE PE=3 SV=2	None	ZCBLHIRGGUEEOGRUKHMWOSKDOKKBMVHKIODUKPIBIUWYUEVESIADWAKMLWFARFTVLRUAVUUFFKOKAITL	Truncation at C-Terminal Side	80	0.034286	10685.719174	0	6	0.54217	9.38281e-105
BW_20_1_111106004325_cidetd_msdeconv1358.txt	YYY_sp|P75692|YAHM_ECOLI Uncharacterized protein YahM OS=Escherichia coli (strain K12) GN=yahM PE=4 SV=2	None	HBOZQNWSLGTKKVSMBNBUDSDZFLDUNSSETFZTKKWNYDCSCRTOQMKIDNKVSFIDMQMWQALFAAWWUYWUFPIHR	No Truncation	-1	0.025140	10355.350037	0	4	0.53126	4.02456e-109
BW_20_1_111106004325_cidetd_msdeconv136.txt	XXX_sp|P0A9T0|SERA_ECOLI D-3-phosphoglycerate dehydrogenase OS=Escherichia coli (strain K12) GN=serA PE=1 SV=2	None	LPNOCSDDHAI	Truncation at N-Terminal Side	399	0.052632	1338.623790	0	1	0.50637	2.01389e-07
BW_20_1_111106004325_cidetd_msdeconv1360.txt	ZZZ_sp|P0AB33|BSSS_ECOLI Biofilm regulator BssS OS=Escherichia coli (strain K12) GN=bssS PE=2 SV=1	None	CBOIMHYRWRAAZWCDVRWZWGMNUQFYPETNPLQIUZNUZRZYAYYURZGVLLDOHDBNNPPHUBIIRIQDPKVZSSKSBRFS	No Truncation	-1	0.025714	10820.098760	0	4	0.52909	1.18141e-111
BW_20_1_111106004325_cidetd_msdeconv1362.txt	XXX_sp|P30140|THIH_ECOLI 2-iminoacetate synthase OS=Escherichia coli (strain K12) GN=thiH PE=1 SV=3	None	GBAWTCDNFESAQRNALKHWFFYEIQAMIUALMMBOKLLSPIKWPEVSTFEGPMQLROFLLQQWPLNKBGBKYONVGNQORFTSY	Truncation at C-Terminal Side	85	0.036313	10689.251928	0	6	0.52749	7.12331e-114
BW_20_1_111106004325_cidetd_msdeconv1364.txt	YYY_sp|P0A9M8|PTA_ECOLI Phosphate acetyltransferase OS=Escherichia coli (strain K12) GN=pta PE=1 SV=2	None	QKGGLLPSDZAWEUPGHOWHMZTEZPEKWVUTEVORGRWNZLFVKMRQUPYMZDTCKTLAVDGAZQWCLWUADBWBHOUNQVBNB	Truncation at N-Terminal Side	629	0.022222	10801.529435	0	4	0.54647	5.18214e-112
BW_20_1_111106004325_cidetd_msdeconv1366.txt	XXX_sp|P0A6X3|HFQ_ECOLI RNA-binding protein Hfq OS=Escherichia coli (strain K12) GN=hfq PE=1 SV=2	None	HGUBGTVPCLENLDQQSLPHIDYFUMKHVLDAUNUUAYHGAQDEQLZGLNDISMUFUUWKHLAVMSWTQAOUYLCVEAQPKZBYCVLP	Truncation at C-Terminal Side	88	0.033520	10688.015357	0	5	0.53253	9.12513e-110
BW_20_1_111106004325_cidetd_msdeconv1368.txt	YYY_sp|P31474|HSRA_ECOLI Probable transport protein HsrA OS=Escherichia coli (strain K12) GN=hsrA PE=1 SV=1	None	WAQDHDHIEYALIFYFIADQYUGWHALKWTVMBSHMMKLOQKFVVLLLVBINFCEFBB	Truncation at C-Terminal Side	58	0.053571	7269.442333	0	6	0.52944	1.562e-75
BW_20_1_111106004325_cidetd_msdeconv1370.txt	XXX_sp|P76536|YFEX_ECOLI Probable deferrochelatase/peroxidase YfeX OS=Escherichia coli (strain K12) GN=yfeX PE=1 SV=2	None	TCCZRRCRWVVVLBKDNBHQUBSBBQQQHWZCUEDTWERAAWGDCFLRHCLSHAAVFNGB	Truncation at N-Terminal Side	239	0.054622	7266.957701	0	6	0.53069	8.4446e-77
BW_20_1_111106004325_cidetd_msdeconv1372.txt	YYY_sp|P0AEG8|DSRB_ECOLI Protein DsrB OS=Escherichia coli (strain K12) GN=dsrB PE=2 SV=1	None	WKDRDPOHGPKAARADAFRFWLNQWPCMATZLKGRZFNENOCQBCGZRWFUZYTNVNACUTN	No Truncation	-1	0.032787	7766.896701	0	4	0.53935	1.03224e-70
BW_20_1_111106004325_cidetd_msdeconv1374.txt	ZZZ_sp|P43671|PQIB_ECOLI Paraquat-inducible protein B OS=Escherichia coli (strain K12) GN=pqiB PE=1 SV=2	None	SSTIICCUOZVDNAGGVYAUKADASGUDZNTHRUYPTLOYBMRORLFBGTAOSCQUGTE	Truncation at C-Terminal Side	59	0.042017	7250.872460	0	5	0.54353	5.2882e-79
BW_20_1_111106004325_cidetd_msdeconv1376.txt	ZZZ_sp|P0AGH5|SAPC_ECOLI Putrescine export system permease protein SapC OS=Escherichia coli (strain K12) GN=sapC PE=1 SV=1	None	RNAYNVTHWQEOADSTAFQOPITNGGAFTEM	Truncation at N-Terminal Side	265	0.031746	3765.784535	0	2	0.52352	3.41239e-31
BW_20_1_111106004325_cidetd_msdeconv1378.txt	XXX_sp|P0AA04|PTHP_ECOLI Phosphocarrier protein HPr OS=Escherichia coli (strain K12) GN=ptsH PE=1 SV=1	None	SVNMGUBDRMFNAZKTFGVONFLNCMSBWQYIAYCYEPRLRYLDGNNGFROUWPEBWSGKLUVPOHKNGMNNQOOAMUUEGNBYN	No Truncation	-1	0.024242	10950.070705	0	4	0.53418	1.51891e-112
BW_20_1_111106004325_cidetd_msdeconv1380.txt	ZZZ_sp|P08997|MASY_ECOLI Malate synthase A OS=Escherichia coli (strain K12) GN=aceB PE=1 SV=1	None	RALULFWFHDNSPRSTVTWPNITCALENAFWQKLKLUDHWQWBHAAEINYFODHZZUOMNMGUQRPNKLFOTVRLBLGWLECHP	Truncation at N-Terminal Side	449	0.049133	10800.875412	0	7	0.53729	1.96698e-114
BW_20_1_111106004325_cidetd_msdeconv1382.txt	ZZZ_sp|P62558|SOPB_ECOLI Protein SopB OS=Escherichia coli (strain K12) GN=sopB PE=1 SV=1	None	BHHEDTKNFWYTFYHURFSTZQIWLPTHQNUIFGFGZZQSKAUCZUBLAHBRYBAOTI	Truncation at N-Terminal Side	265	0.048387	7400.015112	0	6	0.54198	5.61349e-77
BW_20_1_111106004325_cidetd_msdeconv1384.txt	YYY_sp|Q46892|YGBN_ECOLI Inner membrane permease YgbN OS=Escherichia coli (strain K12) GN=ygbN PE=1 SV=1	None	WPEVCTFYQYPMGGAFQSABHBPMRCMLURWUVGQIDQVSLIRTRYBSVUUDNWGAYVEY	Truncation at N-Terminal Side	394	0.035398	7323.408177	0	4	0.5301	6.29172e-80
BW_20_1_111106004325_cidetd_msdeconv1386.txt	XXX_sp|P33644|POLOX_ECOLI Polyphenol oxidase OS=Escherichia coli (strain K12) GN=yfiH PE=1 SV=1	None	QMSPCCRPOKVBQZYOKTZEOIEHSUPPOGFZDASAOPEKDMKHVSVSSSOTFDYQK	Truncation at N-Terminal Side	186	0.056452	7399.520478	0	6	0.52885	1.88006e-73
BW_20_1_111106004325_cidetd_msdeconv1388.txt	YYY_sp|P64636|YRFG_ECOLI GMP/IMP nucleotidase YrfG OS=Escherichia coli (strain K12) GN=yrfG PE=1 SV=1	None	AFCWWRDTDBEMELZMDYVFBVPRDZDRSCONWNLMKWUHCGYPPMTNVLBSQGMTQGNT	Truncation at N-Terminal Side	162	0.044355	7398.587623	0	5	0.53311	7.78187e-80
BW_20_1_111106004325_cidetd_msdeconv1390.txt	XXX_sp|P42628|DLST_ECOLI Probable serine transporter OS=Escherichia coli (strain K12) GN=dlsT PE=1 SV=3	None	TTLUSTZMUKIPCCHFTUCNRVZZCQGUZPEOUUUWLLBECBBAZKUWSGSYOISTLF	Truncation at C-Terminal Side	58	0.032258	7401.505159	0	4	0.53214	3.73315e-76
BW_20_1_111106004325_cidetd_msdeconv1392.txt	YYY_sp|P75798|GSIC_ECOLI Glutathione transport system permease protein GsiC OS=Escherichia coli (strain K12) GN=gsiC PE=1 SV=1	None	HVMCZNILVMMCVSEEYVTVSIWOKNUWWVKGHKCDLMNNPEQYQECANYDGIACUDHGML	Truncation at C-Terminal Side	61	0.052419	7398.586706	0	6	0.5393	3.72504e-80
BW_20_1_111106004325_cidetd_msdeconv1394.txt	YYY_sp|P64448|YNBE_ECOLI Uncharacterized protein YnbE OS=Escherichia coli (strain K12) GN=ynbE PE=4 SV=1	None	DHPGKQQRNNQYGLPNLQKHSTSZOINZTQLRYFSSKCRZHEUGNOCMDCPYBYQLSEOHG	No Truncation	-1	0.026549	7641.475113	0	3	0.54426	6.44328e-77
BW_20_1_111106004325_cidetd_msdeconv1396.txt	YYY_sp|P77263|ECPE_ECOLI Probable fimbrial chaperone EcpE OS=Escherichia coli (strain K12) GN=ecpE PE=3 SV=2	None	ZCBLHIRGGUEEOGRUKHMWOSKDOKKBMVHKIODUKPIBIUWYUEVESIADWAKMLWFARFTVLRUAVUUFFKOKAITL	Truncation at C-Terminal Side	80	0.034884	10685.719174	0	5	0.53324	1.87656e-104
BW_20_1_111106004325_cidetd_msdeconv1398.txt	XXX_sp|P0AB46|YMGD_ECOLI Uncharacterized protein YmgD OS=Escherichia coli (strain K12) GN=ymgD PE=1 SV=2	None	OWRBYKMGYMIMAPMMMWNUKQVDUFLQUZWSIFEUCGAUFRVEEDTVSPBVEKEKHCWSBMHRBUWFDFQVCAVLRNEQSHAV	Truncation at C-Terminal Side	84	0.039106	10686.725878	0	7	0.53438	6.19117e-114
BW_20_1_111106004325_cidetd_msdeconv1400.txt	XXX_sp|P0AB46|YMGD_ECOLI Uncharacterized protein YmgD OS=Escherichia coli (strain K12) GN=ymgD PE=1 SV=2	None	OWRBYKMGYMIMAPMMMWNUKQVDUFLQUZWSIFEUCGAUFRVEEDTVSPBVEKEKHCWSBMHRBUWFDFQVCAVLRNEQSHAV	Truncation at C-Terminal Side	84	0.034682	10686.725878	0	6	0.53058	6.19117e-114
BW_20_1_111106004325_cidetd_msdeconv1402.txt	YYY_sp|P77506|YBDJ_ECOLI Uncharacterized protein YbdJ OS=Escherichia coli (strain K12) GN=ybdJ PE=4 SV=1	None	MVIELMPKHCTMUKZNFMZYELAWVMBVYLSWLBHSGFZEPAVWIUKMHWSNAPYRGEFMKGWGMOAPYQKFEOTMNWCMIS	No Truncation	-1	0.030726	10316.087081	0	5	0.53428	6.51227e-110
BW_20_1_111106004325_cidetd_msdeconv1404.txt	XXX_sp|P64646|GHOT_ECOLI Toxin GhoT OS=Escherichia coli (strain K12) GN=ghoT PE=1 SV=1	None	ENSUOGICCUVQVBCQDVGKZDKHCQUODBQRIRGMHMNTFHQMOQPINCSHZNVSD	No Truncation	-1	0.018868	7127.872949	0	2	0.5482	1.08913e-72
BW_20_1_111106004325_cidetd_msdeconv1406.txt	YYY_sp|P77376|YDGJ_ECOLI Uncharacterized oxidoreductase YdgJ OS=Escherichia coli (strain K12) GN=ydgJ PE=1 SV=2	NME	VAPTDUCADKTBMPDSKKOUDZTPULNKUBGSHGKCICEDCUWMGQDDGHQMYQBAYQUIA	Truncation at C-Terminal Side	61	0.036885	7270.494868	0	4	0.53172	2.26417e-74
BW_20_1_111106004325_cidetd_msdeconv1408.txt	ZZZ_sp|P0A8S5|USPB_ECOLI Universal stress protein B OS=Escherichia coli (strain K12) GN=uspB PE=1 SV=1	None	MUGMHSFOATMUTONKGSZMGSDCWZLYFBPHOMPFITYGEYGVGLLDDUVWDWSKFBSCAKAHYEHOEQBPMNSDHUOOHBRMAAZEMYNHWTNHGOTRUEOOCSAQAFQ	No Truncation	-1	0.027197	14461.532495	0	6	0.51472	1.48509e-150
BW_20_1_111106004325_cidetd_msdeconv1410.txt	YYY_sp|P77376|YDGJ_ECOLI Uncharacterized oxidoreductase YdgJ OS=Escherichia coli (strain K12) GN=ydgJ PE=1 SV=2	NME	VAPTDUCADKTBMPDSKKOUDZTPULNKUBGSHGKCICEDCUWMGQDDGHQMYQBAYQUIA	Truncation at C-Terminal Side	61	0.035714	7270.494868	0	4	0.53203	9.91704e-80
BW_20_1_111106004325_cidetd_msdeconv1412.txt	XXX_sp|P76536|YFEX_ECOLI Probable deferrochelatase/peroxidase YfeX OS=Escherichia coli (strain K12) GN=yfeX PE=1 SV=2	None	TCCZRRCRWVVVLBKDNBHQUBSBBQQQHWZCUEDTWERAAWGDCFLRHCLSHAAVFNGB	Truncation at N-Terminal Side	239	0.051724	7266.957701	0	6	0.53731	8.4446e-77
BW_20_1_111106004325_cidetd_msdeconv1414.txt	ZZZ_sp|P24205|LPXM_ECOLI Lipid A biosynthesis myristoyltransferase OS=Escherichia coli (strain K12) GN=lpxM PE=1 SV=1	None	FOIDNBUCPCLBPVKLSIHKPQGPYSLLEOMUFKREUNNPRIYFZRUWFSPMECBGPATWNAQGZYTICGQARZTYPO	Truncation at C-Terminal Side	78	0.030675	9749.251752	0	5	0.53928	2.24147e-107
BW_20_1_111106004325_cidetd_msdeconv1416.txt	YYY_sp|P0AE30|ARTM_ECOLI Arginine ABC transporter permease protein ArtM OS=Escherichia coli (strain K12) GN=artM PE=1 SV=1	None	FFGTHPECHFWYAPBLNVQGWTOWIIPCKEUSRWUOACNYVYZIHTFZYIIRSUPC	Truncation at N-Terminal Side	166	0.043478	7267.616814	0	5	0.52738	2.77138e-75
BW_20_1_111106004325_cidetd_msdeconv1418.txt	YYY_sp|P0AE30|ARTM_ECOLI Arginine ABC transporter permease protein ArtM OS=Escherichia coli (strain K12) GN=artM PE=1 SV=1	None	FFGTHPECHFWYAPBLNVQGWTOWIIPCKEUSRWUOACNYVYZIHTFZYIIRSUPC	Truncation at N-Terminal Side	166	0.045082	7267.616814	0	5	0.52773	2.77138e-75
BW_20_1_111106004325_cidetd_msdeconv142.txt	XXX_sp|P0AD05|YECA_ECOLI Uncharacterized protein YecA OS=Escherichia coli (strain K12) GN=yecA PE=4 SV=1	None	QZRFQAVPC	Truncation at N-Terminal Side	212	0.043478	1076.015315	0	1	0.50535	6.46767e-08
BW_20_1_111106004325_cidetd_msdeconv1420.txt	YYY_sp|P75692|YAHM_ECOLI Uncharacterized protein YahM OS=Escherichia coli (strain K12) GN=yahM PE=4 SV=2	None	HBOZQNWSLGTKKVSMBNBUDSDZFLDUNSSETFZTKKWNYDCSCRTOQMKIDNKVSFIDMQMWQALFAAWWUYWUFPIHR	No Truncation	-1	0.025140	10355.350037	0	4	0.54195	5.2996e-109
BW_20_1_111106004325_cidetd_msdeconv1422.txt	XXX_sp|P55799|PRP2_ECOLI Serine/threonine-protein phosphatase 2 OS=Escherichia coli (strain K12) GN=pphB PE=1 SV=1	None	CYCSPFVIBGNOZEVEGQWUNOLPPILFFBTQVVHNDMGLOEEDZDIMWNGRGIPIQEMCRHKFNIIESVQRRZ	Truncation at N-Terminal Side	144	0.032468	9195.831163	0	5	0.53912	2.2227e-99
BW_20_1_111106004325_cidetd_msdeconv1424.txt	XXX_sp|P76575|YFGJ_ECOLI Uncharacterized protein YfgJ OS=Escherichia coli (strain K12) GN=yfgJ PE=1 SV=2	None	TUVKGIYYDWOOMUWIAOSRRFKMEWWKHZAQTLHOVVMUCEMSKTEACGAAIKPPYKCWNKAKALPLNPM	No Truncation	-1	0.026846	9126.781214	0	4	0.54323	5.11927e-90
BW_20_1_111106004325_cidetd_msdeconv1426.txt	YYY_sp|Q46905|YGCO_ECOLI Ferredoxin-like protein YgcO OS=Escherichia coli (strain K12) GN=ygcO PE=3 SV=2	None	ITVMQQEVRWNLUGTIGLREWGERZVVALNVMEBYAWLGVAPEOOPCTWBCQNKWKUWLUUTLVPEIDTZADIQKBEGU	Truncation at C-Terminal Side	79	0.043478	9751.767840	0	7	0.54268	1.19163e-103
BW_20_1_111106004325_cidetd_msdeconv1428.txt	ZZZ_sp|P75687|RCLB_ECOLI Uncharacterized protein RclB OS=Escherichia coli (strain K12) GN=rclB PE=2 SV=2	None	FCNUVNQVRMOMSQHUZORWVNYBBADAFBVHMFVSDDHFUUOHGZCIDIFPMNZTPQRDYEUFLHWNTB	Truncation at N-Terminal Side	8	0.032468	9199.094355	0	5	0.53649	2.1895e-94
BW_20_1_111106004325_cidetd_msdeconv1430.txt	XXX_sp|P0A6T3|GAL1_ECOLI Galactokinase OS=Escherichia coli (strain K12) GN=galK PE=1 SV=2	None	HUUGVPNSHSUANPCBOCVDWGREYGYDVELIHMDSQQITYBFQFHGSEVIQTQBNDVOZNYTLPKHMSTIRKWC	Truncation at C-Terminal Side	75	0.032468	9197.897724	0	5	0.54307	2.00412e-100
BW_20_1_111106004325_cidetd_msdeconv1432.txt	XXX_sp|P77433|YKGG_ECOLI Uncharacterized protein YkgG OS=Escherichia coli (strain K12) GN=ykgG PE=3 SV=2	None	QNNAUPVOQKONBFIFMDPDHLLDEZBQLAYINHYPIDYODIKPUTPBRBCKDFWFRVIVHTOKVTHMKPD	Truncation at C-Terminal Side	71	0.032468	9195.866691	0	5	0.54091	5.09989e-94
BW_20_1_111106004325_cidetd_msdeconv1434.txt	XXX_sp|P32171|RHAB_ECOLI L-Rhamnulokinase OS=Escherichia coli (strain K12) GN=rhaB PE=1 SV=1	None	FCGMHBHUFYZEODYONQPTDOIUBQVCUBBDTDKZLHCTWDOBPKEIKDHFRWBFDILORUIWCCPG	Truncation at N-Terminal Side	421	0.025974	9196.767722	0	4	0.53894	3.50548e-90
BW_20_1_111106004325_cidetd_msdeconv1436.txt	YYY_sp|P75798|GSIC_ECOLI Glutathione transport system permease protein GsiC OS=Escherichia coli (strain K12) GN=gsiC PE=1 SV=1	None	HVMCZNILVMMCVSEEYVTVSIWOKNUWWVKGHKCDLMNNPEQYQECANYDGIACUDHGML	Truncation at C-Terminal Side	61	0.051282	7398.586706	0	6	0.53587	3.72504e-80
BW_20_1_111106004325_cidetd_msdeconv1438.txt	YYY_sp|P23485|FECR_ECOLI Protein FecR OS=Escherichia coli (strain K12) GN=fecR PE=2 SV=1	None	ZOWVDBMGPZAURCSHMOPPEOHDNFQCZZVGVWOENILAKCIOFWQFFHTALESQSOAYGZODYENLVCUTQYPPYVANO	Truncation at C-Terminal Side	81	0.030726	10687.873411	0	5	0.53577	9.88426e-111
BW_20_1_111106004325_cidetd_msdeconv1440.txt	XXX_sp|P0A6X3|HFQ_ECOLI RNA-binding protein Hfq OS=Escherichia coli (strain K12) GN=hfq PE=1 SV=2	None	HGUBGTVPCLENLDQQSLPHIDYFUMKHVLDAUNUUAYHGAQDEQLZGLNDISMUFUUWKHLAVMSWTQAOUYLCVEAQPKZBYCVLP	Truncation at C-Terminal Side	88	0.031792	10688.015357	0	5	0.52793	1.60608e-117
BW_20_1_111106004325_cidetd_msdeconv1442.txt	XXX_sp|P0A6T3|GAL1_ECOLI Galactokinase OS=Escherichia coli (strain K12) GN=galK PE=1 SV=2	None	HUUGVPNSHSUANPCBOCVDWGREYGYDVELIHMDSQQITYBFQFHGSEVIQTQBNDVOZNYTLPKHMSTIRKWC	Truncation at C-Terminal Side	75	0.032468	9197.897724	0	5	0.54271	1.36822e-103
BW_20_1_111106004325_cidetd_msdeconv1444.txt	XXX_sp|P0AFN6|YADH_ECOLI Inner membrane transport permease YadH OS=Escherichia coli (strain K12) GN=yadH PE=1 SV=1	None	DKDCZGUKYZEYSRKSRNKVLVTAYQPBYPSUTBESIQHPEMYAWNFAPPFASZWKVDEMMDQPYBWRZGIYBYSR	Truncation at N-Terminal Side	180	0.030928	9313.023761	0	3	0.52922	7.28998e-102
BW_20_1_111106004325_cidetd_msdeconv1446.txt	YYY_sp|P52007|YECM_ECOLI Protein YecM OS=Escherichia coli (strain K12) GN=yecM PE=1 SV=3	None	FDNFTDCHUTDINPGHRGLLVVVWWFHEVUWNOKMUWKIKUYZASFRHNKSTVDLTAE	Truncation at N-Terminal Side	130	0.040650	7346.649552	0	5	0.53263	4.00844e-77
BW_20_1_111106004325_cidetd_msdeconv1448.txt	YYY_sp|P0ADZ0|RL23_ECOLI 50S ribosomal protein L23 OS=Escherichia coli (strain K12) GN=rplW PE=1 SV=1	None	KIIKISGMYAUILTPHDCLGSGVBAGNUWHHWIZVPANBRRDIWNLPPDVVNTTYGGFHAYFACFYNDIPKEROKIRVSBLMVHEYTVSTHBMQOSCKGA	No Truncation	-1	0.031414	11775.076301	0	6	0.53284	7.28988e-136
BW_20_1_111106004325_cidetd_msdeconv1450.txt	XXX_sp|P0AEC5|BARA_ECOLI Signal transduction histidine-protein kinase BarA OS=Escherichia coli (strain K12) GN=barA PE=1 SV=1	M_Acetylation	MIQWHEFZUHAFEEUQZBGDZISUUYWPDVVWOKDYRYNEKMKZFWRBZTWEWKZSIUVSLTVNDHLCQGHWQBKRIZ	Truncation at C-Terminal Side	78	0.035088	10282.246235	0	6	0.54202	7.75355e-106
BW_20_1_111106004325_cidetd_msdeconv1452.txt	XXX_sp|P77188|ECPB_ECOLI Probable fimbrial chaperone EcpB OS=Escherichia coli (strain K12) GN=ecpB PE=1 SV=1	None	FRBFIECDVHINRRQEKIISSYRKKQZVPRUFHOEYYAUAQPVLSIGEIORQABKFF	Truncation at N-Terminal Side	165	0.044715	7346.124111	0	5	0.53494	6.21057e-74
BW_20_1_111106004325_cidetd_msdeconv1454.txt	ZZZ_sp|P0A9I5|NAPD_ECOLI Chaperone NapD OS=Escherichia coli (strain K12) GN=napD PE=1 SV=1	None	WGQBDPKGLSCSHTCEICWDNRFMDRKYTVUKNGHZEPETRNAWVICPYWSEDAEBIBENENTTATBSKLMTVVZUVSVHUZUYKKV	No Truncation	-1	0.023669	10378.808167	0	4	0.53735	3.43468e-98
BW_20_1_111106004325_cidetd_msdeconv1456.txt	ZZZ_sp|P68699|ATPL_ECOLI ATP synthase subunit c OS=Escherichia coli (strain K12) GN=atpE PE=1 SV=1	None	GBRQCRCQEHIVFUOPQELICGSPIIMISMBZBKSRAOKHMZYUZIWIEGOMSUUIDDIMMLCTNYOFRGVGQNSMFKG	No Truncation	-1	0.024691	9952.338117	0	4	0.53605	2.25875e-101
BW_20_1_111106004325_cidetd_msdeconv1458.txt	ZZZ_sp|P22333|ADD_ECOLI Adenosine deaminase OS=Escherichia coli (strain K12) GN=add PE=3 SV=2	None	AWPZOAZRGRDEHEUHUBEKCGKLPHGYUQPKZNHADDFTWBPTYDKZYHWRIYMNZWOGYOIKWSMIATLUTIYDAQ	Truncation at N-Terminal Side	255	0.029586	10133.847882	0	5	0.5406	2.23284e-105
BW_20_1_111106004325_cidetd_msdeconv1460.txt	XXX_sp|P0AAL6|YDHY_ECOLI Uncharacterized ferredoxin-like protein YdhY OS=Escherichia coli (strain K12) GN=ydhY PE=2 SV=1	None	ABEAYZETRQMGPEYFMVHARECYSRAPCUNRYUIVAVCFNHVAPWBKTBHYWYYVBVNDZHFUUGROQFBAHDRUUMDC	Truncation at C-Terminal Side	80	0.035503	10132.339758	0	6	0.53597	3.01102e-106
BW_20_1_111106004325_cidetd_msdeconv1462.txt	ZZZ_sp|P77704|YDJI_ECOLI Uncharacterized protein YdjI OS=Escherichia coli (strain K12) GN=ydjI PE=4 SV=1	None	QOZBKVPQDIAQAMUYMEYIENYLIRSWNVWFSEPMYWABNHGEDFUTVVCEZYOPTHHUASVPFPMTGZOCVKGTCCLRZ	Truncation at N-Terminal Side	197	0.035503	10131.343209	0	6	0.54241	7.30393e-113
BW_20_1_111106004325_cidetd_msdeconv1464.txt	XXX_sp|P76093|YNBD_ECOLI Uncharacterized protein YnbD OS=Escherichia coli (strain K12) GN=ynbD PE=1 SV=1	None	GVVDEUFEODMWQCARWLRSBOBTYRPGVPCRBGZRMKMZCFBDRUKRMKADDCMDQMTKLOPZYUINGUTGSHPUZSANTTZNYTZLDEIOIAGTWBPWLHVB	Truncation at C-Terminal Side	104	0.034562	13005.502150	0	7	0.52913	1.92886e-143
BW_20_1_111106004325_cidetd_msdeconv1466.txt	ZZZ_sp|P36553|HEM6_ECOLI Oxygen-dependent coproporphyrinogen-III oxidase OS=Escherichia coli (strain K12) GN=hemF PE=1 SV=1	None	RSLTPZVBCQRVRNMMMLYRDCDHPIWTNSEFKQOYZTIRHZMWAKDTDDUKHERNBEQWHRCCLEMWQINCCHFBKTYAWFNOGIZUWHEKVYLVPZQSQ	Truncation at C-Terminal Side	101	0.029954	13007.789641	0	6	0.53533	4.16691e-139
BW_20_1_111106004325_cidetd_msdeconv1468.txt	ZZZ_sp|P75799|GSID_ECOLI Glutathione transport system permease protein GsiD OS=Escherichia coli (strain K12) GN=gsiD PE=1 SV=1	None	ERPEPLWHWITONIFIUZSDTHBEDNDQSVTTENNPGUMELCWYLBIQVVYTGSGRBWVDAVAKUBNSHGZHSSUYMUPVUMY	Truncation at N-Terminal Side	220	0.034161	10133.950408	0	5	0.54968	1.88892e-107
BW_20_1_111106004325_cidetd_msdeconv1470.txt	XXX_sp|Q9S4X1|YUBE_ECOLI Uncharacterized protein YubE OS=Escherichia coli (strain K12) GN=yubE PE=4 SV=1	None	OQTDSVLRRDMEBEHAOMQCHDMSQSMRQTMGERGNHAGWRHCSHUEEMAAGQGINMNGQNCZSUFBWHOEPH	No Truncation	-1	0.026846	8994.171766	0	4	0.53931	2.54217e-93
BW_20_1_111106004325_cidetd_msdeconv1472.txt	YYY_sp|P31433|YICH_ECOLI AsmA family protein YicH OS=Escherichia coli (strain K12) GN=yicH PE=3 SV=2	None	ETPVGECECDROZVUWNUDZRLZPHLCHDUEZDBZCPFQARTVIIQHYSBGOGFKCDWTEWCTUTDFTGCSV	Truncation at C-Terminal Side	72	0.034247	8891.928537	0	5	0.53318	3.10857e-96
BW_20_1_111106004325_cidetd_msdeconv1474.txt	YYY_sp|P36661|YCCE_ECOLI Uncharacterized protein YccE OS=Escherichia coli (strain K12) GN=yccE PE=4 SV=2	None	USIWTNWTGTKDOOZSZVQBYWGOMWYNEQPPSPCRFKFOLTOLGHKOCEPGGAQLLYQKECLWFCY	Truncation at N-Terminal Side	351	0.028777	8891.722768	0	4	0.53429	1.17468e-89
BW_20_1_111106004325_cidetd_msdeconv1476.txt	YYY_sp|P31433|YICH_ECOLI AsmA family protein YicH OS=Escherichia coli (strain K12) GN=yicH PE=3 SV=2	None	ETPVGECECDROZVUWNUDZRLZPHLCHDUEZDBZCPFQARTVIIQHYSBGOGFKCDWTEWCTUTDFTGCSV	Truncation at C-Terminal Side	72	0.035714	8891.928537	0	5	0.53883	3.10857e-96
BW_20_1_111106004325_cidetd_msdeconv1478.txt	YYY_sp|P0ADJ3|YHJR_ECOLI Protein YhjR OS=Escherichia coli (strain K12) GN=yhjR PE=2 SV=1	None	KUEAMHZSIUKFLLBDEZIIGQHETYKTUNAOUPDWRTZPMLVSTTGNYFGVTYSHFMKMDB	No Truncation	-1	0.040650	7623.661942	0	5	0.55098	2.60655e-74
BW_20_1_111106004325_cidetd_msdeconv1480.txt	ZZZ_sp|P36561|COBS_ECOLI Adenosylcobinamide-GDP ribazoletransferase OS=Escherichia coli (strain K12) GN=cobS PE=2 SV=3	None	WMVWYHZBGQRMMVUIDIISANITBLTUMLODSBSEYHTDWWKBWKIYZCZWCSOI	Truncation at N-Terminal Side	191	0.069565	7330.665951	0	7	0.53472	4.97079e-74
BW_20_1_111106004325_cidetd_msdeconv1482.txt	YYY_sp|P76106|HICA_ECOLI Probable mRNA interferase toxin HicA OS=Escherichia coli (strain K12) GN=hicA PE=1 SV=2	None	OPFRPNASZACABLUVDTBTSQVDUQUKPMAGYQMLWYTVACPWRBPRODNVYDOFFP	No Truncation	-1	0.026316	7296.126639	0	3	0.53578	3.59153e-73
BW_20_1_111106004325_cidetd_msdeconv1484.txt	YYY_sp|P23857|PSPE_ECOLI Thiosulfate sulfurtransferase PspE OS=Escherichia coli (strain K12) GN=pspE PE=1 SV=1	None	KYPYMIKQNZIRNFMYUQZWRRKMMBKFACGGATPLROQHRTVNVZQHYKVEQZYWVLLMAWRFQWPWZFHZSVOZMOQDACHAGCBLELCOPPSCINPFIMSI	No Truncation	-1	0.023041	13298.868168	0	5	0.53583	1.15789e-131
BW_20_1_111106004325_cidetd_msdeconv1486.txt	ZZZ_sp|P21169|DCOR_ECOLI Constitutive ornithine decarboxylase OS=Escherichia coli (strain K12) GN=speC PE=1 SV=2	None	REBZWVDORHKATYYTKAYGKISPHGLRVOUWYCIZNOVPVNLFTAZLKQKLMGCEDDI	Truncation at C-Terminal Side	59	0.040984	7459.700323	0	5	0.54488	2.3575e-81
BW_20_1_111106004325_cidetd_msdeconv1488.txt	YYY_sp|P0AE30|ARTM_ECOLI Arginine ABC transporter permease protein ArtM OS=Escherichia coli (strain K12) GN=artM PE=1 SV=1	None	FFGTHPECHFWYAPBLNVQGWTOWIIPCKEUSRWUOACNYVYZIHTFZYIIRSUPC	Truncation at N-Terminal Side	166	0.034188	7267.616814	0	4	0.53469	8.32423e-75
BW_20_1_111106004325_cidetd_msdeconv1490.txt	ZZZ_sp|P76187|YDHF_ECOLI Oxidoreductase YdhF OS=Escherichia coli (strain K12) GN=ydhF PE=1 SV=2	None	CTVLEWNKUPHAABZEZSGSSEHWSZPSQSHRBCNEGNKCIBNFKPIUFZQTVZQWCVGGVVELOLBLWVYQOSGMVTHIMTIO	Truncation at N-Terminal Side	214	0.026946	10130.088286	0	4	0.54479	9.95815e-107
BW_20_1_111106004325_cidetd_msdeconv1492.txt	YYY_sp|P69822|ULAB_ECOLI Ascorbate-specific PTS system EIIB component OS=Escherichia coli (strain K12) GN=ulaB PE=1 SV=1	None	GCAKHZDEMRHFPOCQPQKUNLCOORYETQLWKCCWNYQMYHCNSLPPRCATZOHZRNPDZRWPTGVRYMFMNFOUNKYRCSUHQCLURFHQTOAPRVLCZ	No Truncation	-1	0.023364	13412.379107	0	5	0.53093	4.11735e-133
BW_20_1_111106004325_cidetd_msdeconv1494.txt	XXX_sp|P33234|ADIY_ECOLI HTH-type transcriptional regulator AdiY OS=Escherichia coli (strain K12) GN=adiY PE=4 SV=1	None	NCZZUEYWQTYZAWARYBBRBCDBLMAVSQSZRIEFTAPSKYPZOKROIALBSRFPHFP	Truncation at C-Terminal Side	59	0.028000	7477.446208	0	3	0.54156	2.42424e-70
BW_20_1_111106004325_cidetd_msdeconv1496.txt	XXX_sp|P0AAX6|MCBA_ECOLI Uncharacterized protein McbA OS=Escherichia coli (strain K12) GN=mcbA PE=2 SV=2	None	FRDFSMIVOFDZHUWHNFEUORZDVLNHNBDZQGMRBIOGEHEUVWCHSOTCKHE	Truncation at N-Terminal Side	31	0.032000	7479.618884	0	4	0.54436	3.39352e-72
BW_20_1_111106004325_cidetd_msdeconv1498.txt	YYY_sp|P09126|HEM4_ECOLI Uroporphyrinogen-III synthase OS=Escherichia coli (strain K12) GN=hemD PE=3 SV=1	None	VMQNBTRHEFCWMCEEOBAUVDKNNPKGKAQLHWSSVBEFOCTAUPMZVKUMBKFLGBMSG	Truncation at N-Terminal Side	185	0.032000	7478.090154	0	4	0.57122	5.60614e-77
BW_20_1_111106004325_cidetd_msdeconv1500.txt	XXX_sp|P33669|YBBD_ECOLI Putative uncharacterized protein YbbD OS=Escherichia coli (strain K12) GN=ybbD PE=5 SV=2	None	LNZUAZYWROSLQGHDKOOVAYSRLDZBRDBLYZYWUUYYAUGKAAMDBLGHWIMLA	Truncation at C-Terminal Side	57	0.040000	7478.676522	0	5	0.53399	6.25882e-72
BW_20_1_111106004325_cidetd_msdeconv1502.txt	YYY_sp|P0AEG8|DSRB_ECOLI Protein DsrB OS=Escherichia coli (strain K12) GN=dsrB PE=2 SV=1	None	WKDRDPOHGPKAARADAFRFWLNQWPCMATZLKGRZFNENOCQBCGZRWFUZYTNVNACUTN	No Truncation	-1	0.026087	7766.896701	0	3	0.53659	6.97398e-72
BW_20_1_111106004325_cidetd_msdeconv1504.txt	XXX_sp|P0AD24|YEJL_ECOLI UPF0352 protein YejL OS=Escherichia coli (strain K12) GN=yejL PE=1 SV=1	None	GVUDKSUZOIZTCLWOCBMRUSLYMGWTUEZDDQIMCKUVFURGCPGHGVZYZNZQZNV	Truncation at C-Terminal Side	59	0.040000	7477.720233	0	5	0.54175	9.35241e-79
BW_20_1_111106004325_cidetd_msdeconv1506.txt	XXX_sp|P76273|RSMF_ECOLI Ribosomal RNA small subunit methyltransferase F OS=Escherichia coli (strain K12) GN=rsmF PE=1 SV=2	None	FLQEZRRBONITZSLZMYRTTZPTVYIDOOKUHFNOIFLDOGPKDLYFZHNFYCN	Truncation at N-Terminal Side	424	0.036585	7531.670533	0	3	0.53962	7.92928e-72
BW_20_1_111106004325_cidetd_msdeconv1508.txt	ZZZ_sp|P24186|FOLD_ECOLI Bifunctional protein FolD OS=Escherichia coli (strain K12) GN=folD PE=1 SV=4	None	ZZZGFYOYSZQVYFKTPPZSFHITPPIIGOKEBLKAKAPCFRLDEBCDGFVIKURSGZHT	Truncation at N-Terminal Side	228	0.027273	7267.511828	0	3	0.54544	1.78493e-75
BW_20_1_111106004325_cidetd_msdeconv1510.txt	YYY_sp|P77338|MSCK_ECOLI Mechanosensitive channel MscK OS=Escherichia coli (strain K12) GN=mscK PE=1 SV=1	None	BTWRAROQOEABWMDQLKQQLKMSFKVGDGTPSVFCEDUYKUZDLIZVUCDQQFQLBTCBT	Truncation at N-Terminal Side	1059	0.039370	7646.258504	0	5	0.54761	8.63497e-78
BW_20_1_111106004325_cidetd_msdeconv1512.txt	ZZZ_sp|Q46916|GUDP_ECOLI Probable glucarate transporter OS=Escherichia coli (strain K12) GN=gudP PE=1 SV=1	None	GRQDVMQAYINHZRINHLYUTGRDLRWEDURBVMRMIIBCOCUFSOEMEFODSOYY	Truncation at C-Terminal Side	56	0.063025	7644.802524	0	6	0.53474	1.22865e-74
BW_20_1_111106004325_cidetd_msdeconv1514.txt	ZZZ_sp|Q46916|GUDP_ECOLI Probable glucarate transporter OS=Escherichia coli (strain K12) GN=gudP PE=1 SV=1	None	GRQDVMQAYINHZRINHLYUTGRDLRWEDURBVMRMIIBCOCUFSOEMEFODSOYY	Truncation at C-Terminal Side	56	0.067568	7644.802524	0	6	0.53208	1.84427e-74
BW_20_1_111106004325_cidetd_msdeconv1516.txt	YYY_sp|P75936|FLGD_ECOLI Basal-body rod modification protein FlgD OS=Escherichia coli (strain K12) GN=flgD PE=3 SV=1	None	BLMNRYQWSPMWITWYBRMGNQBWBMPSQUMKQQTKUPZRPOAVQGNCRVFQDPUAUBQB	Truncation at C-Terminal Side	60	0.081967	7644.573652	0	8	0.55816	1.34072e-77
BW_20_1_111106004325_cidetd_msdeconv1518.txt	YYY_sp|P77338|MSCK_ECOLI Mechanosensitive channel MscK OS=Escherichia coli (strain K12) GN=mscK PE=1 SV=1	None	BTWRAROQOEABWMDQLKQQLKMSFKVGDGTPSVFCEDUYKUZDLIZVUCDQQFQLBTCBT	Truncation at N-Terminal Side	1059	0.043478	7646.258504	0	5	0.53148	2.17658e-81
BW_20_1_111106004325_cidetd_msdeconv1520.txt	ZZZ_sp|P75905|PGAC_ECOLI Poly-beta-16-N-acetyl-D-glucosamine synthase OS=Escherichia coli (strain K12) GN=pgaC PE=1 SV=1	None	QPSCGSYIRTEMVGMOVITVYDVQYSBAKEHNWUKVUMGWRDFEILSLWSUGWNUGFRITNN	Truncation at N-Terminal Side	379	0.055118	7643.704742	0	7	0.53828	1.60208e-83
BW_20_1_111106004325_cidetd_msdeconv1522.txt	XXX_sp|P0ABM9|CCMH_ECOLI Cytochrome c-type biogenesis protein CcmH OS=Escherichia coli (strain K12) GN=ccmH PE=1 SV=1	None	DBCSGTUIRNKCELFIVZHTVSUQCHOLHNMDODTWBMUMPBGEIZTCWMBMQVOVFUAW	Truncation at C-Terminal Side	60	0.042017	7699.020352	0	5	0.54115	2.72618e-75
BW_20_1_111106004325_cidetd_msdeconv1524.txt	YYY_sp|P0ADJ3|YHJR_ECOLI Protein YhjR OS=Escherichia coli (strain K12) GN=yhjR PE=2 SV=1	None	KUEAMHZSIUKFLLBDEZIIGQHETYKTUNAOUPDWRTZPMLVSTTGNYFGVTYSHFMKMDB	No Truncation	-1	0.046729	7623.661942	0	5	0.54565	1.98102e-84
BW_20_1_111106004325_cidetd_msdeconv1526.txt	XXX_sp|P0ADC8|YJIX_ECOLI Uncharacterized protein YjiX OS=Escherichia coli (strain K12) GN=yjiX PE=4 SV=1	None	GUIPSEEVCGAQABZPZVTZLQDNDADLQRVCPZTHSTNFDUZZLUTOWRTWYAQDAS	Truncation at N-Terminal Side	9	0.034783	6853.272609	0	4	0.53013	1.54333e-70
BW_20_1_111106004325_cidetd_msdeconv1528.txt	ZZZ_sp|P0A729|YCEF_ECOLI Maf-like protein YceF OS=Escherichia coli (strain K12) GN=yceF PE=1 SV=1	None	HTISOYOGRFIIKQMVISZADQGPPQUHQWINUBBGAIZGDARFOFPPOUTSYP	Truncation at N-Terminal Side	140	0.057522	6854.130364	0	6	0.53712	7.71665e-71
BW_20_1_111106004325_cidetd_msdeconv1530.txt	ZZZ_sp|P0A729|YCEF_ECOLI Maf-like protein YceF OS=Escherichia coli (strain K12) GN=yceF PE=1 SV=1	None	HTISOYOGRFIIKQMVISZADQGPPQUHQWINUBBGAIZGDARFOFPPOUTSYP	Truncation at N-Terminal Side	140	0.043478	6854.130364	0	5	0.52774	7.71665e-71
BW_20_1_111106004325_cidetd_msdeconv1532.txt	XXX_sp|P76387|WZC_ECOLI Tyrosine-protein kinase wzc OS=Escherichia coli (strain K12) GN=wzc PE=1 SV=2	None	BZYGMEEKKGFLZKVEIPFAGNCOUIACTIVYWFGUDWMNFDUTUMOTDGHYGLP	Truncation at N-Terminal Side	665	0.026087	6851.229067	0	3	0.53161	2.01324e-73
BW_20_1_111106004325_cidetd_msdeconv1534.txt	YYY_sp|P76161|REQ2_ECOLI Prophage antitermination protein Q homolog QuuQ OS=Escherichia coli (strain K12) GN=quuQ PE=3 SV=2	None	VWLZOHLKZIGWMSQWWGPCBEESAFMZQBIMQOUZIFYGCBVHENVNLVLTEY	Truncation at N-Terminal Side	196	0.041284	6851.591818	0	4	0.53357	4.3859e-64
BW_20_1_111106004325_cidetd_msdeconv1536.txt	ZZZ_sp|P08194|GLPT_ECOLI Glycerol-3-phosphate transporter OS=Escherichia coli (strain K12) GN=glpT PE=1 SV=1	None	GUBNHGUORVGCDFFCAQEADPBIISLUECKWPZKEHANHVGVRGWFZKEGYGCIPWD	Truncation at C-Terminal Side	58	0.031818	6905.828499	0	3	0.54253	1.78865e-77
BW_20_1_111106004325_cidetd_msdeconv1538.txt	ZZZ_sp|P75799|GSID_ECOLI Glutathione transport system permease protein GsiD OS=Escherichia coli (strain K12) GN=gsiD PE=1 SV=1	None	ERPEPLWHWITONIFIUZSDTHBEDNDQSVTTENNPGUMELCWYLBIQVVYTGSGRBWVDAVAKUBNSHGZHSSUYMUPVUMY	Truncation at N-Terminal Side	220	0.031447	10133.950408	0	5	0.54305	4.63803e-113
BW_20_1_111106004325_cidetd_msdeconv154.txt	ZZZ_sp|P31665|RPNC_ECOLI Recombination-promoting nuclease RpnC OS=Escherichia coli (strain K12) GN=rpnC PE=3 SV=2	None	VVHBBEWOWLUHACHDKUKORVVKBFNUSFPUCTFBCGFDOEAAMGNYHCTP	Truncation at N-Terminal Side	248	0.039216	6708.646112	0	2	0.52541	1.82547e-64
BW_20_1_111106004325_cidetd_msdeconv1540.txt	YYY_sp|P0AE30|ARTM_ECOLI Arginine ABC transporter permease protein ArtM OS=Escherichia coli (strain K12) GN=artM PE=1 SV=1	None	FFGTHPECHFWYAPBLNVQGWTOWIIPCKEUSRWUOACNYVYZIHTFZYIIRSUPC	Truncation at N-Terminal Side	166	0.047009	7267.616814	0	5	0.5346	2.77138e-75
BW_20_1_111106004325_cidetd_msdeconv1542.txt	YYY_sp|P42632|TDCE_ECOLI PFL-like enzyme TdcE OS=Escherichia coli (strain K12) GN=tdcE PE=1 SV=2	None	VYNRCUYPKVQUONWGKCLRFDQTCFCWELORGSWVZSMDNLHAZBHVUIINDHLKG	Truncation at C-Terminal Side	57	0.040984	7267.655744	0	5	0.53863	7.36068e-79
BW_20_1_111106004325_cidetd_msdeconv1544.txt	XXX_sp|P76639|YGEH_ECOLI Uncharacterized protein YgeH OS=Escherichia coli (strain K12) GN=ygeH PE=4 SV=1	None	MRKGDQEUTEWEDRTHQYLIELSIMMFRCVGBIQHQEQTBB	Truncation at N-Terminal Side	417	0.047059	5077.703718	0	4	0.56757	9.12444e-52
BW_20_1_111106004325_cidetd_msdeconv1546.txt	YYY_sp|P00954|SYW_ECOLI Tryptophan--tRNA ligase OS=Escherichia coli (strain K12) GN=trpS PE=1 SV=3	None	SUUQLGMWFIVDTEQYFUZBKZNBMCIASTOEAESHMBIGPEHLESRQOYYZKRRVRASCBQNRYLWFQRAGGLYMLWKH	Truncation at C-Terminal Side	80	0.041420	10133.990084	0	7	0.53993	3.13623e-110
BW_20_1_111106004325_cidetd_msdeconv1548.txt	XXX_sp|P77475|YQAB_ECOLI Fructose-1-phosphate phosphatase YqaB OS=Escherichia coli (strain K12) GN=yqaB PE=1 SV=1	None	ONQOVVPRZIANOSNTFEETIZEFAPTCUILTHUNMQIW	Truncation at C-Terminal Side	39	0.035294	5076.317146	0	3	0.52189	3.1624e-50
BW_20_1_111106004325_cidetd_msdeconv1550.txt	YYY_sp|P77338|MSCK_ECOLI Mechanosensitive channel MscK OS=Escherichia coli (strain K12) GN=mscK PE=1 SV=1	None	MBTWRAROQOEABWMDQLKQQLKMSFKVGDGTPSVFCEDUYKUZDLIZVUCDQQFQLBTCBT	Truncation at N-Terminal Side	1058	0.030769	7777.298994	0	4	0.53809	1.38977e-81
BW_20_1_111106004325_cidetd_msdeconv1552.txt	ZZZ_sp|P0A8Q3|FRDD_ECOLI Fumarate reductase subunit D OS=Escherichia coli (strain K12) GN=frdD PE=1 SV=1	M_Acetylation	MAQVGMDRKZATPZUUIYAAOPTFTZPIZNFRBUOEFKW	Truncation at C-Terminal Side	39	0.035294	5031.656844	0	3	0.52428	5.62839e-51
BW_20_1_111106004325_cidetd_msdeconv1554.txt	ZZZ_sp|Q6BF16|DGOA_ECOLI 2-dehydro-3-deoxy-6-phosphogalactonate aldolase OS=Escherichia coli (strain K12) GN=dgoA PE=1 SV=1	None	RMAADIELHQPUQRCDGEBPKYAGDVAHTFGRRKOKMCLTCFHHFBUGLCKUIYMIBAAPPSQ	Truncation at N-Terminal Side	142	0.032258	7477.737649	0	3	0.54124	1.51177e-79
BW_20_1_111106004325_cidetd_msdeconv1556.txt	YYY_sp|P0AE30|ARTM_ECOLI Arginine ABC transporter permease protein ArtM OS=Escherichia coli (strain K12) GN=artM PE=1 SV=1	None	FFGTHPECHFWYAPBLNVQGWTOWIIPCKEUSRWUOACNYVYZIHTFZYIIRSUPC	Truncation at N-Terminal Side	166	0.042017	7267.616814	0	5	0.53729	2.77138e-75
BW_20_1_111106004325_cidetd_msdeconv1558.txt	XXX_sp|P77551|RZPR_ECOLI Putative endopeptidase RzpR OS=Escherichia coli (strain K12) GN=rzpR PE=5 SV=3	None	AQCUNVRRIVVNOMAHDUUNMIQYOMLIBUKNPPTFAYQTWKQTDCTMOWCYWIHQQGF	Truncation at C-Terminal Side	59	0.047619	7776.773032	0	6	0.53352	3.16419e-78
BW_20_1_111106004325_cidetd_msdeconv156.txt	ZZZ_sp|P21189|DPO2_ECOLI DNA polymerase II OS=Escherichia coli (strain K12) GN=polB PE=1 SV=2	None	VDWTMCMTQYIGAYKZUHKDMNRDEC	Truncation at N-Terminal Side	757	0.074074	3234.752448	0	4	0.52996	1.1797e-30
BW_20_1_111106004325_cidetd_msdeconv1560.txt	XXX_sp|P64496|YOAG_ECOLI Protein YoaG OS=Escherichia coli (strain K12) GN=yoaG PE=1 SV=1	None	CWYSCAQDHTWACWBEPFQTEBSKYRLIWWNOMMKHGVGANQHCWWBBMBGCHUHERPHG	No Truncation	-1	0.048673	7540.585773	0	5	0.53101	9.31247e-79
BW_20_1_111106004325_cidetd_msdeconv1562.txt	ZZZ_sp|A5A612|YMGJ_ECOLI Uncharacterized protein YmgJ OS=Escherichia coli (strain K12) GN=ymgJ PE=4 SV=1	NME	BMQQLHQZLOUIKAPZZWVUYHCHYVGLOAADCSHBYWRURWOUMOPDAZZEALFUZQEK	No Truncation	-1	0.033058	8120.336690	0	4	0.55153	1.4753e-74
BW_20_1_111106004325_cidetd_msdeconv1564.txt	YYY_sp|Q46786|YGEF_ECOLI Putative uncharacterized protein YgeF OS=Escherichia coli (strain K12) GN=ygeF PE=5 SV=1	None	MWMLGSOHZRKIAKAQSVVRBQBYIBSMIYYPQWHEWIZPDBMMROFVGTWTMTSWNEKGY	Truncation at C-Terminal Side	61	0.043478	7778.706805	0	5	0.53496	1.40457e-81
BW_20_1_111106004325_cidetd_msdeconv1566.txt	ZZZ_sp|P75817|RLMC_ECOLI 23S rRNA (uracil(747)-C(5))-methyltransferase RlmC OS=Escherichia coli (strain K12) GN=rlmC PE=1 SV=1	None	HWCMCQIKYRLVZFMSKLAUOSEEYKKUCQOPCKTAIKCTPDSHHWCVCYMOHCTCHIINBKCVCIMVAWOQENSQIIOE	Truncation at N-Terminal Side	295	0.029070	10308.671376	0	5	0.54234	1.3859e-104
BW_20_1_111106004325_cidetd_msdeconv1568.txt	XXX_sp|P0A6A8|ACP_ECOLI Acyl carrier protein OS=Escherichia coli (strain K12) GN=acpP PE=1 SV=2	None	DQGBSOTIAVTYSEUIVOBDMQGULSEORFWYTBPTOTBOMAODUQZREBGRBIIIDEMLVFCPQEUIVMKRKTKGMC	No Truncation	-1	0.029240	10066.978987	0	5	0.53975	9.1143e-103
BW_20_1_111106004325_cidetd_msdeconv1570.txt	YYY_sp|P23873|HIPB_ECOLI Antitoxin HipB OS=Escherichia coli (strain K12) GN=hipB PE=1 SV=1	None	GTVCPDFIFBEDRYKSVSMHUGBTLBERYRMSCGCUVVGBZHFQAYTZIUDBCBIZEKAWKMDSROAWVTTAPBDSETCVWRLYRWST	No Truncation	-1	0.040698	10623.470279	0	7	0.54548	1.60103e-118
BW_20_1_111106004325_cidetd_msdeconv1572.txt	YYY_sp|P10907|UGPC_ECOLI sn-glycerol-3-phosphate import ATP-binding protein UgpC OS=Escherichia coli (strain K12) GN=ugpC PE=1 SV=3	None	TRGKZQCSSRARSVSAQIRWPWKLOSORSSQTKZDVYURNQTOQIRSLMPDQPDMKW	Truncation at C-Terminal Side	57	0.026549	7268.631423	0	3	0.54173	1.93979e-71
BW_20_1_111106004325_cidetd_msdeconv1574.txt	YYY_sp|P77338|MSCK_ECOLI Mechanosensitive channel MscK OS=Escherichia coli (strain K12) GN=mscK PE=1 SV=1	None	BTWRAROQOEABWMDQLKQQLKMSFKVGDGTPSVFCEDUYKUZDLIZVUCDQQFQLBTCBT	Truncation at N-Terminal Side	1059	0.040650	7646.258504	0	5	0.5673	2.68187e-77
BW_20_1_111106004325_cidetd_msdeconv1576.txt	YYY_sp|P23910|ARAJ_ECOLI Putative transporter AraJ OS=Escherichia coli (strain K12) GN=araJ PE=1 SV=1	None	ZCEOKWAYBCIWCWHYVDNHWZVSSFFQSOUSZQBFVEUHMSKGQVPFUCTUHTTBSYDINUUKVWAQDCECEOKVPVRLCAHUGOZEAPYTACCLSSQORTMIUAMKVITDORPFOFVZUUQQOGAHEBMNNDZSHAIGTABDZKSGPGTLPRNRVNFWPENFFVMHCLHIOOBAGKDHIGAFWIBMMAALSZRRHVLHENLOFMASBHZDOKWEFAYAWCCGIFMVVHUGBCNDGHUBQZBKPRAZGBCCSKHKSYPCMNNKNYYNVRRIENILYCELIDKYUGHEBCEGWIWIFSSIHHHDQQZMYOMUSIBKIUEVIFQMWVBZWPSMHZLIRINFIUO	Truncation at N-Terminal Side	51	0.018135	43186.985753	0	7	0.30391	4.94066e-324
BW_20_1_111106004325_cidetd_msdeconv1578.txt	YYY_sp|P33195|GCSP_ECOLI Glycine dehydrogenase (decarboxylating) OS=Escherichia coli (strain K12) GN=gcvP PE=1 SV=3	None	VAZLYISUHKMYUKAKPGQGMQGATINWLWVTCUPMGDOTGTCBKGTCOVDWOYBB	Truncation at N-Terminal Side	901	0.027523	6852.920549	0	3	0.51963	3.16897e-67
BW_20_1_111106004325_cidetd_msdeconv1580.txt	YYY_sp|A5A612|YMGJ_ECOLI Uncharacterized protein YmgJ OS=Escherichia coli (strain K12) GN=ymgJ PE=4 SV=1	None	MNAHEESGEIPCKAGGOLGLQIFYNSGYFBQUSBCQVVDWUTPNGRQDGZEICEIEUZPRE	No Truncation	-1	0.035088	7148.882199	0	4	0.5325	4.48033e-71
BW_20_1_111106004325_cidetd_msdeconv1582.txt	ZZZ_sp|P0ADW3|YHCB_ECOLI Inner membrane protein YhcB OS=Escherichia coli (strain K12) GN=yhcB PE=1 SV=2	None	PTGYLAIQTPSSIQKBEKNFLVELBPQWTEMEPRKFQKHMWQCPSEIWZULYUBIHNWUWUNUL	Truncation at C-Terminal Side	64	0.029412	8115.356940	0	4	0.55237	2.28197e-84
BW_20_1_111106004325_cidetd_msdeconv1584.txt	YYY_sp|P0CF28|INSB5_ECOLI Insertion element IS1 5 protein InsB OS=Escherichia coli (strain K12) GN=insB5 PE=3 SV=1	None	GLNDONCBPDHTTHKBQLICCTDCFIMOPUOSPAGKIBRNVVYARCWDITESWSKLKLCVZYHVWT	Truncation at C-Terminal Side	66	0.037879	8114.786123	0	5	0.53409	3.66466e-90
BW_20_1_111106004325_cidetd_msdeconv1586.txt	XXX_sp|P0ACN4|ALLR_ECOLI HTH-type transcriptional repressor AllR OS=Escherichia coli (strain K12) GN=allR PE=1 SV=1	NME	SZIVNZRAWEMYPGWGPHOOSMOZCGZFWSOTSNNONFZTGGPKFQPGFSQCGBEEKYVBUQRV	Truncation at C-Terminal Side	64	0.055147	8114.196083	0	7	0.53515	1.00894e-84
BW_20_1_111106004325_cidetd_msdeconv1588.txt	YYY_sp|P0CF28|INSB5_ECOLI Insertion element IS1 5 protein InsB OS=Escherichia coli (strain K12) GN=insB5 PE=3 SV=1	None	GLNDONCBPDHTTHKBQLICCTDCFIMOPUOSPAGKIBRNVVYARCWDITESWSKLKLCVZYHVWT	Truncation at C-Terminal Side	66	0.036765	8114.786123	0	5	0.53587	3.66466e-90
BW_20_1_111106004325_cidetd_msdeconv1590.txt	YYY_sp|P23874|HIPA_ECOLI Serine/threonine-protein kinase toxin HipA OS=Escherichia coli (strain K12) GN=hipA PE=1 SV=2	None	DRTVQNTHGLIRKPRYIEMHAASFRZODMAPQZHBLRFEQDZIDLFPRICHZFYTWEEUTPHRVG	Truncation at C-Terminal Side	65	0.040441	8113.347493	0	5	0.53833	2.89155e-87
BW_20_1_111106004325_cidetd_msdeconv1592.txt	YYY_sp|P69425|TATB_ECOLI Sec-independent protein translocase protein TatB OS=Escherichia coli (strain K12) GN=tatB PE=1 SV=1	None	YGRESLLAVNLLGKARYVMCLAPAVEGZHDATFPFFLLPFUTPWQEDSRGONFWLEFZOD	Truncation at N-Terminal Side	111	0.032787	7269.510358	0	4	0.56103	6.4536e-78
BW_20_1_111106004325_cidetd_msdeconv1594.txt	XXX_sp|P27375|HTRC_ECOLI Heat shock protein C OS=Escherichia coli (strain K12) GN=htrC PE=1 SV=1	None	PUSEDCTADZCCPEEIVABOYBNDHTSNQDSALYBTRNDMLQUZSTDRFEYNEUYINEUDDWZZPC	Truncation at C-Terminal Side	66	0.033088	8113.368162	0	4	0.53512	4.1642e-84
BW_20_1_111106004325_cidetd_msdeconv1596.txt	XXX_sp|P39328|YTFT_ECOLI Inner membrane ABC transporter permease protein YtfT OS=Escherichia coli (strain K12) GN=ytfT PE=1 SV=1	None	URFVRBRLBOYFAAIPWMKGOQMSTDAGRFRTFNWOSFALSTWMMNNQBZWOAFYCCMKMEZQHQZITQGESKZGGE	Truncation at N-Terminal Side	264	0.036585	9838.025568	0	6	0.54042	1.53662e-104
BW_20_1_111106004325_cidetd_msdeconv1598.txt	YYY_sp|P76280|YOBB_ECOLI Uncharacterized protein YobB OS=Escherichia coli (strain K12) GN=yobB PE=4 SV=1	None	TTGAGEAWIWMVUVDGZFFWPFCKRVULPDAKGBHNRLTSGEEARCQFGWMFFHISMEDIPKRGWBTNOTPIROUAMQDC	Truncation at N-Terminal Side	138	0.024540	9735.784954	0	4	0.5468	1.91672e-96
BW_20_1_111106004325_cidetd_msdeconv1600.txt	YYY_sp|P76505|YFDF_ECOLI Uncharacterized protein YfdF OS=Escherichia coli (strain K12) GN=yfdF PE=4 SV=1	None	ZVSGDESYZUMIMISDUYPRWRZAZNSCHVZEDOKVDWEKASWFRBFVSHQMBTCNMSPONIHLGUQUAFDKHWDZE	Truncation at C-Terminal Side	77	0.067485	9731.930177	0	8	0.56342	1.58489e-105
BW_20_1_111106004325_cidetd_msdeconv1602.txt	YYY_sp|P33014|YEED_ECOLI Putative sulfur carrier protein YeeD OS=Escherichia coli (strain K12) GN=yeeD PE=1 SV=1	None	CTQSUYRPYTNHGQZTCGEZULILAKILNGOUPCQGABTFHSMPOACVRKNLURLKLNNNN	Truncation at N-Terminal Side	14	0.050000	7344.668377	0	6	0.53833	5.39106e-80
BW_20_1_111106004325_cidetd_msdeconv1604.txt	XXX_sp|A5A614|YCIZ_ECOLI UPF0509 protein YciZ OS=Escherichia coli (strain K12) GN=yciZ PE=3 SV=1	None	IMOPIEPPMEBINEECGWCRAZCKYHYATYLLUWRMYYVVUZKEHPPLVAOUCYSSN	No Truncation	-1	0.032520	7284.579384	0	4	0.55052	1.2748e-72
BW_20_1_111106004325_cidetd_msdeconv1606.txt	XXX_sp|P0AFI5|PBP7_ECOLI D-alanyl-D-alanine endopeptidase OS=Escherichia coli (strain K12) GN=pbpG PE=1 SV=2	None	OYHAMASYTRGIOWGRBZGNZZQSIGMMVSZLMOMIZNUAMIUVSYNBMWFHEQGSYH	Truncation at N-Terminal Side	252	0.034188	7330.651506	0	4	0.54178	4.5668e-73
BW_20_1_111106004325_cidetd_msdeconv1608.txt	ZZZ_sp|P0AC28|5FCL_ECOLI 5-formyltetrahydrofolate cyclo-ligase OS=Escherichia coli (strain K12) GN=ygfA PE=1 SV=1	None	MYSIZFVBDTHZFQOHSDMMAMEQRBPGWUMUONFZLEYHLDYISIFNTAQPIPCRR	Truncation at N-Terminal Side	125	0.056034	7328.657581	0	6	0.53896	1.20834e-77
BW_20_1_111106004325_cidetd_msdeconv1610.txt	XXX_sp|P0AFI5|PBP7_ECOLI D-alanyl-D-alanine endopeptidase OS=Escherichia coli (strain K12) GN=pbpG PE=1 SV=2	None	OYHAMASYTRGIOWGRBZGNZZQSIGMMVSZLMOMIZNUAMIUVSYNBMWFHEQGSYH	Truncation at N-Terminal Side	252	0.075221	7330.651506	0	8	0.6216	2.25431e-74
BW_20_1_111106004325_cidetd_msdeconv1612.txt	ZZZ_sp|P0AC28|5FCL_ECOLI 5-formyltetrahydrofolate cyclo-ligase OS=Escherichia coli (strain K12) GN=ygfA PE=1 SV=1	None	MYSIZFVBDTHZFQOHSDMMAMEQRBPGWUMUONFZLEYHLDYISIFNTAQPIPCRR	Truncation at N-Terminal Side	125	0.068182	7328.657581	0	7	0.54101	3.79063e-78
BW_20_1_111106004325_cidetd_msdeconv1614.txt	YYY_sp|P77206|YAFZ_ECOLI UPF0380 protein YafZ OS=Escherichia coli (strain K12) GN=yafZ PE=3 SV=2	None	ZTEDKYHNSYASMTVUSSRBQUBGDOSRIYMZZZVIDAPYBWOLFRAPCPFFNWAAFAB	Truncation at C-Terminal Side	59	0.069106	7329.145271	0	8	0.54341	3.13979e-80
BW_20_1_111106004325_cidetd_msdeconv1616.txt	YYY_sp|P0ABR5|HCAE_ECOLI 3-phenylpropionate/cinnamic acid dioxygenase subunit alpha OS=Escherichia coli (strain K12) GN=hcaE PE=1 SV=1	M_Acetylation	MAPBHCLUMTRIQSWKMHEKAWTFHLZBBGZHKOYGYYRPUCPSQRRPGRDQCHWVQW	Truncation at C-Terminal Side	58	0.049587	7416.746326	0	6	0.53904	1.63472e-78
BW_20_1_111106004325_cidetd_msdeconv1618.txt	XXX_sp|P64496|YOAG_ECOLI Protein YoaG OS=Escherichia coli (strain K12) GN=yoaG PE=1 SV=1	None	CWYSCAQDHTWACWBEPFQTEBSKYRLIWWNOMMKHGVGANQHCWWBBMBGCHUHERPHG	No Truncation	-1	0.043103	7540.585773	0	5	0.54574	2.85222e-79
BW_20_1_111106004325_cidetd_msdeconv162.txt	YYY_sp|Q6BF25|LDRD_ECOLI Small toxic polypeptide LdrD OS=Escherichia coli (strain K12) GN=ldrD PE=1 SV=1	None	UCQRYZRQPVNNQGZIACDEPSDDZCPIUAUOYWG	No Truncation	-1	0.048780	4345.078019	0	2	0.59434	6.695e-42
BW_20_1_111106004325_cidetd_msdeconv1620.txt	XXX_sp|P15038|HELD_ECOLI DNA helicase IV OS=Escherichia coli (strain K12) GN=helD PE=1 SV=2	None	KUGUOKAZGTEBOZSIKDFIVRILFRGGTPRGYYKUEYBEVUGSFQNNVKWUQVSDZSKHZRORUOTPHEAKSESC	Truncation at N-Terminal Side	608	0.040123	9678.196423	0	6	0.54538	1.24391e-101
BW_20_1_111106004325_cidetd_msdeconv1622.txt	YYY_sp|P0ABR7|CNTA_ECOLI Carnitine monooxygenase oxygenase subunit OS=Escherichia coli (strain K12) GN=yeaW PE=1 SV=1	None	EWNAHZVKRVTGZUENHLVWVUZEUZSVCZBPYYWFWHAGYLISORODOVEBRSKU	Truncation at N-Terminal Side	318	0.060000	7458.679342	0	6	0.54025	6.74256e-74
BW_20_1_111106004325_cidetd_msdeconv1624.txt	XXX_sp|P33020|YEII_ECOLI Uncharacterized sugar kinase YeiI OS=Escherichia coli (strain K12) GN=yeiI PE=3 SV=2	None	LPRRANHCLMVVSCOIGGWUPZAHYPDUHDSLRRRDQPBRIZSFADZBSPNODLTFPUIAM	Truncation at N-Terminal Side	301	0.076577	7459.791674	0	8	0.53966	5.61828e-81
BW_20_1_111106004325_cidetd_msdeconv1626.txt	XXX_sp|P32710|NRFE_ECOLI Probable cytochrome c-type biogenesis protein NrfE OS=Escherichia coli (strain K12) GN=nrfE PE=3 SV=2	None	QHDPCHVEYDMCKCOLTUGHVYTPUVUIUWDHUVGWZIWKTSHQFGYSCPIEDBNBIDFMSZZNTSVLESCPPLTLCBRHWOZZVTMWOBEZEEKTNACPCDSPM	Truncation at N-Terminal Side	447	0.020737	12995.190775	0	4	0.52945	4.39035e-132
BW_20_1_111106004325_cidetd_msdeconv1628.txt	YYY_sp|P0ABR7|CNTA_ECOLI Carnitine monooxygenase oxygenase subunit OS=Escherichia coli (strain K12) GN=yeaW PE=1 SV=1	None	EWNAHZVKRVTGZUENHLVWVUZEUZSVCZBPYYWFWHAGYLISORODOVEBRSKU	Truncation at N-Terminal Side	318	0.037815	7458.679342	0	4	0.5515	6.74256e-74
BW_20_1_111106004325_cidetd_msdeconv1630.txt	YYY_sp|P0ABR7|CNTA_ECOLI Carnitine monooxygenase oxygenase subunit OS=Escherichia coli (strain K12) GN=yeaW PE=1 SV=1	None	EWNAHZVKRVTGZUENHLVWVUZEUZSVCZBPYYWFWHAGYLISORODOVEBRSKU	Truncation at N-Terminal Side	318	0.060000	7458.679342	0	6	0.54286	2.4689e-72
BW_20_1_111106004325_cidetd_msdeconv1632.txt	XXX_sp|P0AFF0|NUON_ECOLI NADH-quinone oxidoreductase subunit N OS=Escherichia coli (strain K12) GN=nuoN PE=1 SV=2	None	WIVPRFGUTQFTEAQEVMODRHDVEMMUVDPCKVOHQIKKFGOKMNOAGOTSNPFABKOMDZHPVNBVHZZVLQYESIASAABTQMDQEONZOVKOYTDLP	Truncation at N-Terminal Side	384	0.034562	12994.729196	0	7	0.53094	1.48614e-136
BW_20_1_111106004325_cidetd_msdeconv1634.txt	ZZZ_sp|P77559|YNFL_ECOLI Uncharacterized HTH-type transcriptional regulator YnfL OS=Escherichia coli (strain K12) GN=ynfL PE=4 SV=1	None	HBTVURAKVCZOYTTHHGNIAEVWQKHWWCORILDBQUYLKBYFBYGVTPCPRREEARPQSVDYOYMDFPETYCZBFBLUUCZGWHIFWNPWVVQKEDTPD	Truncation at C-Terminal Side	101	0.032258	12995.124092	0	7	0.53189	1.60106e-138
BW_20_1_111106004325_cidetd_msdeconv1636.txt	XXX_sp|P0CF66|INSE1_ECOLI Transposase InsE for insertion sequence IS3A OS=Escherichia coli (strain K12) GN=insE1 PE=3 SV=1	None	OUSBGNMYZDDHRGISFAOBROMBQDYMVQLDFNFZITQDUVOHPAHSZTWHWSVHYCKFWEHQEGQMVHFISGWFUPLHNNWAMIGKOHLKGGQPOIV	No Truncation	-1	0.028571	12773.768324	0	6	0.52917	7.63013e-135
BW_20_1_111106004325_cidetd_msdeconv1638.txt	XXX_sp|P76407|YEGS_ECOLI Lipid kinase YegS OS=Escherichia coli (strain K12) GN=yegS PE=1 SV=1	None	OPQVFOMQEFLFOMHKQAFHKBGKBRWOARZIPHPLQZRFOITFPEUFGPYSSMASC	Truncation at N-Terminal Side	242	0.039370	7583.740323	0	5	0.61028	3.26708e-75
BW_20_1_111106004325_cidetd_msdeconv1640.txt	YYY_sp|P0AAZ7|YCAR_ECOLI UPF0434 protein YcaR OS=Escherichia coli (strain K12) GN=ycaR PE=1 SV=1	None	HQCBOQVKESGBKPQYCBZDONSCOIKLKSGLVDDZAVMSTAZRVLIVKVREDLOWTVZG	No Truncation	-1	0.050420	7324.207155	0	6	0.56084	5.25128e-79
BW_20_1_111106004325_cidetd_msdeconv1642.txt	YYY_sp|P0AAZ7|YCAR_ECOLI UPF0434 protein YcaR OS=Escherichia coli (strain K12) GN=ycaR PE=1 SV=1	None	HQCBOQVKESGBKPQYCBZDONSCOIKLKSGLVDDZAVMSTAZRVLIVKVREDLOWTVZG	No Truncation	-1	0.076613	7324.207155	0	8	0.54288	5.25128e-79
BW_20_1_111106004325_cidetd_msdeconv1644.txt	YYY_sp|P0AAZ7|YCAR_ECOLI UPF0434 protein YcaR OS=Escherichia coli (strain K12) GN=ycaR PE=1 SV=1	None	HQCBOQVKESGBKPQYCBZDONSCOIKLKSGLVDDZAVMSTAZRVLIVKVREDLOWTVZG	No Truncation	-1	0.061947	7324.207155	0	6	0.58473	5.25128e-79
BW_20_1_111106004325_cidetd_msdeconv1646.txt	YYY_sp|P16528|ICLR_ECOLI Transcriptional repressor IclR OS=Escherichia coli (strain K12) GN=iclR PE=1 SV=1	None	WYEYPMBDTVIHGBSTCIYSNAEBGQHFKZFVVPCIOEDMPZEUHBYYNDLFSWIDBEBHPDNRIYLCOGENPPPEWAIZ	Truncation at N-Terminal Side	194	0.024242	9871.756168	0	4	0.57738	1.83665e-105
BW_20_1_111106004325_cidetd_msdeconv1648.txt	YYY_sp|P0AAZ7|YCAR_ECOLI UPF0434 protein YcaR OS=Escherichia coli (strain K12) GN=ycaR PE=1 SV=1	None	HQCBOQVKESGBKPQYCBZDONSCOIKLKSGLVDDZAVMSTAZRVLIVKVREDLOWTVZG	No Truncation	-1	0.072034	7324.207155	0	7	0.54101	5.25128e-79
BW_20_1_111106004325_cidetd_msdeconv1650.txt	ZZZ_sp|P0AC65|NRDH_ECOLI Glutaredoxin-like protein NrdH OS=Escherichia coli (strain K12) GN=nrdH PE=1 SV=1	None	FFKVUYKUYMDRPRNZOITCMTBLALDOGMMWTDSESWIIVWVQAMDSZQFHTYNAHNERAQETYZLUZGMZGPEWSKLNY	No Truncation	-1	0.024540	10217.409034	0	4	0.54883	4.75452e-99
BW_20_1_111106004325_cidetd_msdeconv1652.txt	ZZZ_sp|P0ACV4|LAPA_ECOLI Lipopolysaccharide assembly protein A OS=Escherichia coli (strain K12) GN=lapA PE=1 SV=1	None	QTHBZSUZSIIEKBWIGAVUIWLNTVRYDUWEWLEYTIDMYVVNTLMQIKWKBQUMLOZSTCMBKQQTAKPVYKMRMD	Truncation at C-Terminal Side	78	0.028662	9872.850572	0	4	0.53963	3.19367e-99
BW_20_1_111106004325_cidetd_msdeconv1654.txt	YYY_sp|P77206|YAFZ_ECOLI UPF0380 protein YafZ OS=Escherichia coli (strain K12) GN=yafZ PE=3 SV=2	None	ZTEDKYHNSYASMTVUSSRBQUBGDOSRIYMZZZVIDAPYBWOLFRAPCPFFNWAAFAB	Truncation at C-Terminal Side	59	0.049180	7329.145271	0	6	0.54643	3.13979e-80
BW_20_1_111106004325_cidetd_msdeconv1656.txt	ZZZ_sp|P38393|KILR_ECOLI Killing protein KilR OS=Escherichia coli (strain K12) GN=kilR PE=1 SV=1	None	SNHICSDLUOWHOOSGDZNQWTRPIDGDBDOOZPARTRVYVQWUKVMKSOMFPHETSGCYGLZTAAUWTZKBC	No Truncation	-1	0.025974	9462.186724	0	4	0.54787	4.76551e-100
BW_20_1_111106004325_cidetd_msdeconv1658.txt	XXX_sp|P00954|SYW_ECOLI Tryptophan--tRNA ligase OS=Escherichia coli (strain K12) GN=trpS PE=1 SV=3	None	VAUTSNNYCAZCDSMVRQBAWAQWSKHEYSCOFTZWVBFUPLZZEPQLIQTIMDOVVTOFWGKVEOWEPCMMEZOH	Truncation at N-Terminal Side	258	0.025000	9870.869986	0	4	0.54449	7.80855e-104
BW_20_1_111106004325_cidetd_msdeconv1660.txt	XXX_sp|P0AF98|LPTF_ECOLI Lipopolysaccharide export system permease protein LptF OS=Escherichia coli (strain K12) GN=lptF PE=1 SV=1	None	AVEZDSIPIFGATKQFCEDQIQUDHSMAAMZUTHQTHZYASHAVQNLDKOYLSGFDPLYTYG	Truncation at N-Terminal Side	304	0.033898	7267.631636	0	4	0.53945	5.919e-76
BW_20_1_111106004325_cidetd_msdeconv1662.txt	YYY_sp|P77206|YAFZ_ECOLI UPF0380 protein YafZ OS=Escherichia coli (strain K12) GN=yafZ PE=3 SV=2	None	ZTEDKYHNSYASMTVUSSRBQUBGDOSRIYMZZZVIDAPYBWOLFRAPCPFFNWAAFAB	Truncation at C-Terminal Side	59	0.060976	7329.145271	0	7	0.54483	3.13979e-80
BW_20_1_111106004325_cidetd_msdeconv1664.txt	YYY_sp|P0ABR5|HCAE_ECOLI 3-phenylpropionate/cinnamic acid dioxygenase subunit alpha OS=Escherichia coli (strain K12) GN=hcaE PE=1 SV=1	NME_Acetylation	APBHCLUMTRIQSWKMHEKAWTFHLZBBGZHKOYGYYRPUCPSQRRPGRDQCHWVQW	Truncation at C-Terminal Side	57	0.050000	7285.705836	0	6	0.55393	7.70964e-77
BW_20_1_111106004325_cidetd_msdeconv1666.txt	YYY_sp|P0A9U8|YDIO_ECOLI Probable acyl-CoA dehydrogenase YdiO OS=Escherichia coli (strain K12) GN=ydiO PE=3 SV=1	None	MPDEDOIFYFUEBERTWCMGZLZMURGASDOMKIRVRGHWYDDGKIMFZSVCIAABWC	Truncation at N-Terminal Side	325	0.036697	7327.611531	0	4	0.54086	2.71088e-77
BW_20_1_111106004325_cidetd_msdeconv1668.txt	YYY_sp|P42905|PTPC2_ECOLI Putative N-acetylgalactosamine permease IIC component 2 OS=Escherichia coli (strain K12) GN=agaW PE=5 SV=1	None	AGZTGRWRHOUHIKGQBIRDABATETREECWRELYKUEMYZESIZVRFVUBWFALAEI	Truncation at N-Terminal Side	75	0.053571	7328.233289	0	5	0.53754	2.71502e-71
BW_20_1_111106004325_cidetd_msdeconv1670.txt	XXX_sp|P45579|HCXA_ECOLI Hydroxycarboxylate dehydrogenase A OS=Escherichia coli (strain K12) GN=hcxA PE=1 SV=2	None	MIGMPNBYYWLPMKCUESQAEFZCUCONRUZCTKZKNURQDOYCDCMIISQRFNDVGNDESDLLYGVAOYOVLNDN	Truncation at C-Terminal Side	76	0.037037	9722.972547	0	6	0.54939	2.4484e-102
BW_20_1_111106004325_cidetd_msdeconv1672.txt	YYY_sp|P0A9U8|YDIO_ECOLI Probable acyl-CoA dehydrogenase YdiO OS=Escherichia coli (strain K12) GN=ydiO PE=3 SV=1	None	MMPDEDOIFYFUEBERTWCMGZLZMURGASDOMKIRVRGHWYDDGKIMFZSVCIAABWC	Truncation at N-Terminal Side	324	0.042735	7458.652021	0	5	0.54486	6.03521e-79
BW_20_1_111106004325_cidetd_msdeconv1674.txt	ZZZ_sp|P0AA37|RLUA_ECOLI Ribosomal large subunit pseudouridine synthase A OS=Escherichia coli (strain K12) GN=rluA PE=1 SV=2	None	QFRONAPTDMWWMHHOIDVELYFYNMVZPRAMOHTGQUKDESEKBUIQARCRABVA	Truncation at N-Terminal Side	163	0.025000	7266.766116	0	3	0.5548	1.81003e-75
BW_20_1_111106004325_cidetd_msdeconv1676.txt	YYY_sp|P0AE30|ARTM_ECOLI Arginine ABC transporter permease protein ArtM OS=Escherichia coli (strain K12) GN=artM PE=1 SV=1	None	FFGTHPECHFWYAPBLNVQGWTOWIIPCKEUSRWUOACNYVYZIHTFZYIIRSUPC	Truncation at N-Terminal Side	166	0.041322	7267.616814	0	5	0.54091	2.77138e-75
BW_20_1_111106004325_cidetd_msdeconv1678.txt	ZZZ_sp|P64530|RCNR_ECOLI Transcriptional repressor RcnR OS=Escherichia coli (strain K12) GN=rcnR PE=1 SV=1	None	UTVKGSTOYWTNBYNFHWCEIBUYBADHHWDRSVANAVCORNUGQSVLMEOQUWRQGNOHAYCNAQPFPDLFQICQOZFZLRN	Truncation at C-Terminal Side	83	0.028409	10815.127752	0	5	0.54445	6.1877e-114
BW_20_1_111106004325_cidetd_msdeconv1680.txt	XXX_sp|P64493|YOAF_ECOLI Uncharacterized protein YoaF OS=Escherichia coli (strain K12) GN=yoaF PE=4 SV=1	None	HEUBFSNKYQADSSCWSWCTKYIQHCKLZRCEDRSCLQUNOHVEKEOQFFIEIGYZORGTQIOEUPMVKYSVICKKRBUKOZBF	No Truncation	-1	0.035912	11088.939572	0	6	0.53954	1.47479e-110
BW_20_1_111106004325_cidetd_msdeconv1682.txt	YYY_sp|Q46812|SSNA_ECOLI Putative aminohydrolase SsnA OS=Escherichia coli (strain K12) GN=ssnA PE=1 SV=2	None	HHQGFNEQNZRTLYHRZRIMMRPWDDOPUMCESRLSYLVCKUQBGCMPDINYEMDIYVKSI	Truncation at C-Terminal Side	61	0.050420	7710.846896	0	6	0.55232	2.77501e-82
BW_20_1_111106004325_cidetd_msdeconv1684.txt	YYY_sp|P77206|YAFZ_ECOLI UPF0380 protein YafZ OS=Escherichia coli (strain K12) GN=yafZ PE=3 SV=2	None	ZTEDKYHNSYASMTVUSSRBQUBGDOSRIYMZZZVIDAPYBWOLFRAPCPFFNWAAFABUEZVILPRAGREVCSDIAWPRYWEVWFQ	Truncation at C-Terminal Side	87	0.035088	10813.246194	0	6	0.54479	3.76251e-118
BW_20_1_111106004325_cidetd_msdeconv1686.txt	YYY_sp|P75973|YMFJ_ECOLI Uncharacterized protein YmfJ OS=Escherichia coli (strain K12) GN=ymfJ PE=4 SV=2	None	FMKIEGSRKQKTBGQQYQBHYAHTILEZZUOULTHTBUKHMTWCPRANVOLFVVUNEDZTWELAWCMKBGRVWRUCACZPBBAOLNDONKMWBDKWCUTKQF	No Truncation	-1	0.034562	13149.090183	0	7	0.54192	2.7065e-139
BW_20_1_111106004325_cidetd_msdeconv1688.txt	ZZZ_sp|P37349|DHAM_ECOLI Protein-lysine deacetylase OS=Escherichia coli (strain K12) GN=dhaM PE=1 SV=3	None	HPVCZVDLZTNFTLSERDGSMLMIDSCEBTDUQIQDVVYEKDFEHGEABIHBIMQELCQNIHPYAEFUEKNBZEBPBOCIGIGYRUQISAVAWFPKDNRMEFLOCUGTPRWP	Truncation at C-Terminal Side	112	0.037383	13531.273767	0	8	0.55438	3.0942e-154
BW_20_1_111106004325_cidetd_msdeconv1690.txt	YYY_sp|P0ADK4|YIAW_ECOLI Inner membrane protein YiaW OS=Escherichia coli (strain K12) GN=yiaW PE=1 SV=1	None	PPEYSYPHVLKSYBKNHWSYSDSKDLGHZCRAPTPNQUECQROAUMQPQAYPBFWFQRYGPZQPZQIBWQMMYZOFEUKTRLKRHFCASSSSQAKEUHGMAYGSWKU	No Truncation	-1	0.027523	13342.148110	0	6	0.54662	5.618e-143
BW_20_1_111106004325_cidetd_msdeconv1692.txt	YYY_sp|P0AE48|YTFP_ECOLI Gamma-glutamylcyclotransferase family protein YtfP OS=Escherichia coli (strain K12) GN=ytfP PE=1 SV=1	None	GPGOOFEAYPSWOATNKDNHMFIHBMBZFPSRNKDFVBMEUDSHPLHGICCBAMFDCHAQTTDNHGGPMRPQYDREFBGHRZPWVQLVYYYSVRDZIDONZVCOSVSDDDNTE	No Truncation	-1	0.043779	13924.636123	0	9	0.55339	5.81627e-154
BW_20_1_111106004325_cidetd_msdeconv1694.txt	ZZZ_sp|P39355|YJHE_ECOLI Putative uncharacterized protein YjhE OS=Escherichia coli (strain K12) GN=yjhE PE=5 SV=2	M_Acetylation	MFKEETHYESAHWUTDVNICUABHIEHOZMDTOKDCFWKREAUKITDVYWLOZQOGLZKMZBFMELIDNRGDRVZPTYGKBT	No Truncation	-1	0.028902	10661.728724	0	5	0.5507	3.84419e-104
BW_20_1_111106004325_cidetd_msdeconv1696.txt	XXX_sp|P0ACU2|RUTR_ECOLI HTH-type transcriptional regulator RutR OS=Escherichia coli (strain K12) GN=rutR PE=1 SV=1	None	PZMSWBQPNLOIUEZBQMCDSBVCWSCZPWGROSTWHNEIUAHYRPYEZBWTHDDKHKDNZZAMYATRHHMESDELLSWWC	Truncation at N-Terminal Side	131	0.034682	10337.250711	0	6	0.54055	3.07973e-109
BW_20_1_111106004325_cidetd_msdeconv1698.txt	ZZZ_sp|P77179|RSXE_ECOLI Electron transport complex subunit RsxE OS=Escherichia coli (strain K12) GN=rsxE PE=1 SV=1	None	QWSQIUNUDSPAPCIHPLKOOMCCUDILIYFPORMENMSCHBUCHGPKKZSBOGUIBMELDWQLYLNRLRULTDCKITUE	Truncation at N-Terminal Side	151	0.026012	10337.179306	0	4	0.54175	3.36386e-106
BW_20_1_111106004325_cidetd_msdeconv170.txt	ZZZ_sp|Q2EES6|YOHO_ECOLI UPF0387 membrane protein YohO OS=Escherichia coli (strain K12) GN=yohO PE=1 SV=1	None	WRVOZDVWRWMYZAPLDTLMMTFLYKBWCAKAOOZ	No Truncation	-1	0.022222	4845.409590	0	1	0.52402	9.16272e-40
BW_20_1_111106004325_cidetd_msdeconv1700.txt	XXX_sp|P62556|SOPA_ECOLI Protein SopA OS=Escherichia coli (strain K12) GN=sopA PE=3 SV=1	None	YVHWCUPAFWLTIQIWIDOQZSQPVRWSVLSFWWLLIAUVVNTMESVLALHYFMNRHUUVTWBRRTCUYHCMCGSOPILSN	Truncation at C-Terminal Side	81	0.034682	10335.517990	0	6	0.54819	2.02406e-107
BW_20_1_111106004325_cidetd_msdeconv1702.txt	YYY_sp|P77206|YAFZ_ECOLI UPF0380 protein YafZ OS=Escherichia coli (strain K12) GN=yafZ PE=3 SV=2	None	ZTEDKYHNSYASMTVUSSRBQUBGDOSRIYMZZZVIDAPYBWOLFRAPCPFFNWAAFAB	Truncation at C-Terminal Side	59	0.048780	7329.145271	0	6	0.55154	3.13979e-80
BW_20_1_111106004325_cidetd_msdeconv1704.txt	YYY_sp|P0AE30|ARTM_ECOLI Arginine ABC transporter permease protein ArtM OS=Escherichia coli (strain K12) GN=artM PE=1 SV=1	None	FFGTHPECHFWYAPBLNVQGWTOWIIPCKEUSRWUOACNYVYZIHTFZYIIRSUPC	Truncation at N-Terminal Side	166	0.034188	7267.616814	0	4	0.54158	7.32679e-75
BW_20_1_111106004325_cidetd_msdeconv1706.txt	YYY_sp|P0AE30|ARTM_ECOLI Arginine ABC transporter permease protein ArtM OS=Escherichia coli (strain K12) GN=artM PE=1 SV=1	None	FFGTHPECHFWYAPBLNVQGWTOWIIPCKEUSRWUOACNYVYZIHTFZYIIRSUPC	Truncation at N-Terminal Side	166	0.052174	7267.616814	0	6	0.54208	2.77138e-75
BW_20_1_111106004325_cidetd_msdeconv1708.txt	XXX_sp|P00579|RPOD_ECOLI RNA polymerase sigma factor RpoD OS=Escherichia coli (strain K12) GN=rpoD PE=1 SV=2	None	ZRSVNZKLBHRRSVDCZYDCFNLWNEIQEORHMKWSVEPTKABTQQPEIRGIELZZRIMINUVFEGSVVQFFLVFLPLCDEVC	Truncation at C-Terminal Side	83	0.036585	10133.365683	0	6	0.54832	1.38152e-111
BW_20_1_111106004325_cidetd_msdeconv1710.txt	ZZZ_sp|P07010|REM_ECOLI Uncharacterized protein Rem OS=Escherichia coli (strain K12) GN=rem PE=4 SV=1	None	ZEHVLRSZVRPHGMPQUZUHNNEVKHTYIILSEKPNFFGKYOTZHMDBHNAVVVSSUZLZYZFHRNSSHRVOHFEF	Truncation at C-Terminal Side	76	0.037500	9567.336944	0	6	0.55455	1.20184e-98
BW_20_1_111106004325_cidetd_msdeconv1712.txt	XXX_sp|P75862|ZAPC_ECOLI Cell division protein ZapC OS=Escherichia coli (strain K12) GN=zapC PE=1 SV=2	None	OVHKTDFETZFLOWFZKYSGURCZEVLLQOFKKYLECWTKBKAAPNIOVORDWZAOBCEZONVRGMLRWT	Truncation at N-Terminal Side	110	0.025000	9566.300783	0	4	0.55877	1.06925e-91
BW_20_1_111106004325_cidetd_msdeconv1714.txt	XXX_sp|P0AEY8|MDFA_ECOLI Multidrug transporter MdfA OS=Escherichia coli (strain K12) GN=mdfA PE=1 SV=1	None	VDRNHIYPNSHSRWBDYYIUSNHEGSKCDPYEDMMPSEKLIVPGEDQNVNBOMTCDQBWYCGBHTOYIKFGTRCDLDD	Truncation at N-Terminal Side	332	0.043750	9567.074338	0	7	0.54996	1.0834e-103
BW_20_1_111106004325_cidetd_msdeconv1716.txt	ZZZ_sp|P07010|REM_ECOLI Uncharacterized protein Rem OS=Escherichia coli (strain K12) GN=rem PE=4 SV=1	None	ZEHVLRSZVRPHGMPQUZUHNNEVKHTYIILSEKPNFFGKYOTZHMDBHNAVVVSSUZLZYZFHRNSSHRVOHFEF	Truncation at C-Terminal Side	76	0.031250	9567.336944	0	5	0.54682	1.20184e-98
BW_20_1_111106004325_cidetd_msdeconv1718.txt	ZZZ_sp|P38393|KILR_ECOLI Killing protein KilR OS=Escherichia coli (strain K12) GN=kilR PE=1 SV=1	None	SNHICSDLUOWHOOSGDZNQWTRPIDGDBDOOZPARTRVYVQWUKVMKSOMFPHETSGCYGLZTAAUWTZKBC	No Truncation	-1	0.031646	9462.186724	0	5	0.55169	2.87818e-100
BW_20_1_111106004325_cidetd_msdeconv1720.txt	XXX_sp|P75862|ZAPC_ECOLI Cell division protein ZapC OS=Escherichia coli (strain K12) GN=zapC PE=1 SV=2	None	OVHKTDFETZFLOWFZKYSGURCZEVLLQOFKKYLECWTKBKAAPNIOVORDWZAOBCEZONVRGMLRWT	Truncation at N-Terminal Side	110	0.035948	9566.300783	0	5	0.55754	5.43918e-94
BW_20_1_111106004325_cidetd_msdeconv1722.txt	XXX_sp|P12281|MOEA_ECOLI Molybdopterin molybdenumtransferase OS=Escherichia coli (strain K12) GN=moeA PE=1 SV=1	None	TBFULKKIAWFICMUCMITZQIVRNKHBAPQIFTZFDUVKVLPLIENBYKRQMQTAMQOCFTKGRSDNZFVZFUFQS	Truncation at C-Terminal Side	77	0.026316	9566.791912	0	4	0.54806	6.16058e-103
BW_20_1_111106004325_cidetd_msdeconv1724.txt	YYY_sp|P0AB80|ILVE_ECOLI Branched-chain-amino-acid aminotransferase OS=Escherichia coli (strain K12) GN=ilvE PE=1 SV=2	None	TMOEDGSROCBWCUZMOAHYBCLTRFMMBMRKEQLOIPGIHQFCYWEBCOOLNSQGSINKEQZLHEOMVO	Truncation at C-Terminal Side	70	0.029221	9566.425498	0	4	0.54503	6.23998e-94
BW_20_1_111106004325_cidetd_msdeconv1726.txt	XXX_sp|P0A6S5|FTSB_ECOLI Cell division protein FtsB OS=Escherichia coli (strain K12) GN=ftsB PE=1 SV=1	None	HUSMLBLIKBCCPZMARSUPKFLGMFAANAGNLZUYWLPEFGNLCHCVMUROSLCCHWUKLMNAVPYSGQUZSKGDPQRZ	Truncation at N-Terminal Side	23	0.021875	9567.802848	0	3	0.54977	1.17625e-87
BW_20_1_111106004325_cidetd_msdeconv1728.txt	ZZZ_sp|P0AD24|YEJL_ECOLI UPF0352 protein YejL OS=Escherichia coli (strain K12) GN=yejL PE=1 SV=1	None	BWLFBUFRBMMQFWQSAQQSVPCZATZNGBZSEKDFEBBQRRBWEOHAUCSCKDPRODQDALVILHEOKFNNRVQ	No Truncation	-1	0.024845	9561.216396	0	4	0.58329	5.19169e-99
BW_20_1_111106004325_cidetd_msdeconv1730.txt	ZZZ_sp|P38393|KILR_ECOLI Killing protein KilR OS=Escherichia coli (strain K12) GN=kilR PE=1 SV=1	None	SNHICSDLUOWHOOSGDZNQWTRPIDGDBDOOZPARTRVYVQWUKVMKSOMFPHETSGCYGLZTAAUWTZKBC	No Truncation	-1	0.032680	9462.186724	0	5	0.54778	1.16937e-96
BW_20_1_111106004325_cidetd_msdeconv1732.txt	YYY_sp|Q46824|YGFX_ECOLI Inner membrane protein YgfX OS=Escherichia coli (strain K12) GN=ygfX PE=1 SV=1	None	GOVEFQVUAVICOQEZFDAINOGQCYZFDSOFQYNHBTDOWQGPSILOPBGZYVLZSNMGUKETYLFBAEKCTDQ	Truncation at C-Terminal Side	75	0.032258	9569.787081	0	5	0.55033	9.15972e-102
BW_20_1_111106004325_cidetd_msdeconv1734.txt	ZZZ_sp|P24186|FOLD_ECOLI Bifunctional protein FolD OS=Escherichia coli (strain K12) GN=folD PE=1 SV=4	None	ZZZGFYOYSZQVYFKTPPZSFHITPPIIGOKEBLKAKAPCFRLDEBCDGFVIKURSGZHT	Truncation at N-Terminal Side	228	0.025641	7267.511828	0	3	0.54631	1.39321e-73
BW_20_1_111106004325_cidetd_msdeconv1736.txt	ZZZ_sp|P0AB14|YCCJ_ECOLI Uncharacterized protein YccJ OS=Escherichia coli (strain K12) GN=yccJ PE=1 SV=1	None	ZDOOPSMTNQALCOVCKOSECKDWUYFTLTTFDVZBBPUYUAGHSEBHURBMQWUMBCGVUYKUVAEZQNSGIFB	No Truncation	-1	0.025157	9627.066326	0	4	0.55105	5.36043e-99
BW_20_1_111106004325_cidetd_msdeconv1738.txt	XXX_sp|P08245|YCIH_ECOLI Uncharacterized protein YciH OS=Escherichia coli (strain K12) GN=yciH PE=1 SV=1	None	GKYVLGFCQLYAEWKYKDZHLTBYFOLGCTPAPBKLSCMLEIKRVZLPFDGKSPARDYP	Truncation at N-Terminal Side	49	0.036364	6996.494270	0	4	0.54974	9.68029e-67
BW_20_1_111106004325_cidetd_msdeconv1740.txt	YYY_sp|P0AE30|ARTM_ECOLI Arginine ABC transporter permease protein ArtM OS=Escherichia coli (strain K12) GN=artM PE=1 SV=1	None	FFGTHPECHFWYAPBLNVQGWTOWIIPCKEUSRWUOACNYVYZIHTFZYIIRSUPC	Truncation at N-Terminal Side	166	0.043860	7267.616814	0	5	0.54123	7.32679e-75
BW_20_1_111106004325_cidetd_msdeconv1742.txt	ZZZ_sp|P06989|HIS2_ECOLI Histidine biosynthesis bifunctional protein HisIE OS=Escherichia coli (strain K12) GN=hisI PE=3 SV=3	None	UCQCGDYOQEWDSLYOIZKGYPQZBGTPEQAWMNBFSGAQKOAMWYSANPGDZBVCGOIGHVICBPNGIYOYZAGIVYGL	Truncation at N-Terminal Side	123	0.031447	9699.360763	0	5	0.54645	6.07504e-106
BW_20_1_111106004325_cidetd_msdeconv1744.txt	XXX_sp|P96329|PIFA_ECOLI Phage T7 exclusion protein OS=Escherichia coli (strain K12) GN=pifA PE=4 SV=2	None	DGELHMYKKTCLNEPFNBQNNMYYFDEZZWMDVCOKIPGWTSRGLDULAZEQTBETEBBPHKCSEZPRFIATKOKIPGU	Truncation at C-Terminal Side	79	0.027778	9699.268161	0	4	0.5489	2.09973e-96
BW_20_1_111106004325_cidetd_msdeconv1746.txt	XXX_sp|Q9XB42|YKFH_ECOLI Uncharacterized protein YkfH OS=Escherichia coli (strain K12) GN=ykfH PE=3 SV=1	None	CHSKHCGCWQRUFKYBSVLYZBTHCGUSFDKLVWLEHEOWWZBUKOLLCBVCRMQLBTMSFMCRNTUEEHQMA	No Truncation	-1	0.031847	9398.289557	0	5	0.57084	1.51365e-96
BW_20_1_111106004325_cidetd_msdeconv1748.txt	XXX_sp|P0A6A8|ACP_ECOLI Acyl carrier protein OS=Escherichia coli (strain K12) GN=acpP PE=1 SV=2	None	DQGBSOTIAVTYSEUIVOBDMQGULSEORFWYTBPTOTBOMAODUQZREBGRBIIIDEMLVFCPQEUIVMKRKTKGMC	No Truncation	-1	0.027950	10066.978987	0	4	0.57683	1.17013e-97
BW_20_1_111106004325_cidetd_msdeconv1750.txt	YYY_sp|P0AE30|ARTM_ECOLI Arginine ABC transporter permease protein ArtM OS=Escherichia coli (strain K12) GN=artM PE=1 SV=1	None	FFGTHPECHFWYAPBLNVQGWTOWIIPCKEUSRWUOACNYVYZIHTFZYIIRSUPC	Truncation at N-Terminal Side	166	0.032787	7267.616814	0	4	0.54959	2.77138e-75
BW_20_1_111106004325_cidetd_msdeconv1752.txt	ZZZ_sp|P0AC28|5FCL_ECOLI 5-formyltetrahydrofolate cyclo-ligase OS=Escherichia coli (strain K12) GN=ygfA PE=1 SV=1	None	MYSIZFVBDTHZFQOHSDMMAMEQRBPGWUMUONFZLEYHLDYISIFNTAQPIPCRR	Truncation at N-Terminal Side	125	0.053571	7328.657581	0	6	0.54441	3.79063e-78
BW_20_1_111106004325_cidetd_msdeconv1754.txt	YYY_sp|P63020|NFUA_ECOLI Fe/S biogenesis protein NfuA OS=Escherichia coli (strain K12) GN=nfuA PE=1 SV=1	None	ENUFQCVIWBAYYNCSHTECQLGRLEFKSLCIFURAWEQNBHDRBPNLLRVZVEQVRENEZVNZCNQHMQQPATLLDQP	Truncation at N-Terminal Side	112	0.032468	9597.219901	0	5	0.54867	1.94759e-104
BW_20_1_111106004325_cidetd_msdeconv1756.txt	XXX_sp|P0AFI5|PBP7_ECOLI D-alanyl-D-alanine endopeptidase OS=Escherichia coli (strain K12) GN=pbpG PE=1 SV=2	None	OYHAMASYTRGIOWGRBZGNZZQSIGMMVSZLMOMIZNUAMIUVSYNBMWFHEQGSYH	Truncation at N-Terminal Side	252	0.056034	7330.651506	0	6	0.55078	2.25431e-74
BW_20_1_111106004325_cidetd_msdeconv1758.txt	ZZZ_sp|P0A9C0|GLPA_ECOLI Anaerobic glycerol-3-phosphate dehydrogenase subunit A OS=Escherichia coli (strain K12) GN=glpA PE=1 SV=1	None	MCLDIUANKILVAZYDHICPOENFBWLCBDUTVNAHWQWCUUGACAWZBRWSSZEMBPSKULTFGWPWLNUSNOQN	Truncation at N-Terminal Side	466	0.025000	9566.155143	0	4	0.56679	2.67063e-101
BW_20_1_111106004325_cidetd_msdeconv1760.txt	XXX_sp|P31826|YDDA_ECOLI Inner membrane ABC transporter ATP-binding protein YddA OS=Escherichia coli (strain K12) GN=yddA PE=1 SV=2	None	FRBPSVZFOGPDISWRDTPOMWHDIDRMYGDMUPEKSIMDRFYRVMHNPSUACPQDDNZFRWRPBTPRSITVFCDI	Truncation at C-Terminal Side	76	0.032895	9567.236011	0	5	0.55792	5.59423e-99
BW_20_1_111106004325_cidetd_msdeconv1762.txt	XXX_sp|P09053|AVTA_ECOLI Valine--pyruvate aminotransferase OS=Escherichia coli (strain K12) GN=avtA PE=1 SV=3	None	FLUPEUZDVFLHLHCRBEMGLPBWVCEAPRTFZMBEIWBIQUBTBHGWPNSCWNADGARAMMGPGYAOIIAROTTFEIS	Truncation at N-Terminal Side	338	0.026316	9566.108444	0	4	0.55549	4.94968e-105
BW_20_1_111106004325_cidetd_msdeconv1764.txt	YYY_sp|P26616|MAO1_ECOLI NAD-dependent malic enzyme OS=Escherichia coli (strain K12) GN=maeA PE=1 SV=4	None	NTSYVTTYYYCHHUAGSVFNYGTCTZVWQSOGFMAPASOVULRTKUGLHKNLBTPHRQDCLOSNZMZVKTNGZBTPTLAI	Truncation at N-Terminal Side	485	0.027027	9566.270459	0	4	0.554	3.25766e-103
BW_20_1_111106004325_cidetd_msdeconv1766.txt	ZZZ_sp|P38393|KILR_ECOLI Killing protein KilR OS=Escherichia coli (strain K12) GN=kilR PE=1 SV=1	None	SNHICSDLUOWHOOSGDZNQWTRPIDGDBDOOZPARTRVYVQWUKVMKSOMFPHETSGCYGLZTAAUWTZKBC	No Truncation	-1	0.038961	9462.186724	0	6	0.64014	1.43753e-100
BW_20_1_111106004325_cidetd_msdeconv1768.txt	YYY_sp|P0AGM0|YHHT_ECOLI Putative transport protein YhhT OS=Escherichia coli (strain K12) GN=yhhT PE=1 SV=1	None	QDOVIYQRBNDZYALKRTTEBGVNOPRDEITYBGMBTRNGYTFLOTUMNRYSELMTEBWZPIBILEFLVKCPKOI	Truncation at N-Terminal Side	274	0.026667	9566.626458	0	4	0.55629	8.06953e-100
BW_20_1_111106004325_cidetd_msdeconv1770.txt	YYY_sp|P0AF26|NARJ_ECOLI Nitrate reductase molybdenum cofactor assembly chaperone NarJ OS=Escherichia coli (strain K12) GN=narJ PE=1 SV=1	None	UPKHETRDCYDSAOIZSMVSQGUKVHOQTRLBKDWNWVQILWMCUSFDGTHIMRIFCAIYDVCIAPYNPVWKTHEPB	Truncation at N-Terminal Side	159	0.033113	9567.741394	0	5	0.54929	1.03121e-106
BW_20_1_111106004325_cidetd_msdeconv1772.txt	ZZZ_sp|P0CE51|INSH3_ECOLI Transposase InsH for insertion sequence element IS5D OS=Escherichia coli (strain K12) GN=insH3 PE=3 SV=1	None	HPHYBLQYNBRCZDNBCACZFPBQOAPBWCTHHZBQNCNSZPWZFLQKVDRBCPYLOWICMWIGIRQMFOETSEOPRLVMKMGFPCISIHDZEHWOMQWHCOMSIWHZNKKBVLZIYUQCLIQVCPUELSVMCRKUBHEAOMDUYBPSEESRBCTTZPKUITCPMZBABNGCGASVAUOCZLUAUTNESOMZYUSVRKYKFCBVLCHVCTEGPKMTGVKTHACTWDGGEAAHTHDLDUUTCADAKTHZHSLISGUEICEBSSEK	Truncation at C-Terminal Side	264	0.020779	32451.396906	0	7	0.41359	4.94066e-324
BW_20_1_111106004325_cidetd_msdeconv1774.txt	YYY_sp|P0A6J3|CYSZ_ECOLI Sulfate transporter CysZ OS=Escherichia coli (strain K12) GN=cysZ PE=1 SV=1	None	LLNCOQSNHGKKBWYLDFDBLSTVHFNQURSWZNOHULOPZWPBTSMMWYLCAACQG	Truncation at N-Terminal Side	196	0.032520	7329.697036	0	4	0.54676	9.4217e-77
BW_20_1_111106004325_cidetd_msdeconv1776.txt	YYY_sp|P39367|YJHP_ECOLI Uncharacterized protein YjhP OS=Escherichia coli (strain K12) GN=yjhP PE=1 SV=1	None	TICVOWUCISUMGUZQVHRMLMKCPTDZIWKTWGDZVQSRLIZNTZTKPAHNEDQLSPRC	Truncation at C-Terminal Side	60	0.062500	7330.668119	0	7	0.58934	5.38107e-80
BW_20_1_111106004325_cidetd_msdeconv1778.txt	ZZZ_sp|P36561|COBS_ECOLI Adenosylcobinamide-GDP ribazoletransferase OS=Escherichia coli (strain K12) GN=cobS PE=2 SV=3	None	WMVWYHZBGQRMMVUIDIISANITBLTUMLODSBSEYHTDWWKBWKIYZCZWCSOI	Truncation at N-Terminal Side	191	0.065041	7330.665951	0	7	0.54711	9.94159e-74
BW_20_1_111106004325_cidetd_msdeconv1780.txt	YYY_sp|P0AE30|ARTM_ECOLI Arginine ABC transporter permease protein ArtM OS=Escherichia coli (strain K12) GN=artM PE=1 SV=1	None	FFGTHPECHFWYAPBLNVQGWTOWIIPCKEUSRWUOACNYVYZIHTFZYIIRSUPC	Truncation at N-Terminal Side	166	0.033898	7267.616814	0	4	0.53912	2.77138e-75
BW_20_1_111106004325_cidetd_msdeconv1782.txt	ZZZ_sp|A5A613|YCIY_ECOLI Uncharacterized protein YciY OS=Escherichia coli (strain K12) GN=yciY PE=3 SV=1	None	QNIUDWNHFAMTZKCNWRPRIKRPTONQYTTIMWQMPQBROUFPETAREHPUVMZAR	No Truncation	-1	0.032000	7499.831774	0	4	0.55426	1.4939e-73
BW_20_1_111106004325_cidetd_msdeconv1784.txt	ZZZ_sp|P24186|FOLD_ECOLI Bifunctional protein FolD OS=Escherichia coli (strain K12) GN=folD PE=1 SV=4	None	ZZZGFYOYSZQVYFKTPPZSFHITPPIIGOKEBLKAKAPCFRLDEBCDGFVIKURSGZHT	Truncation at N-Terminal Side	228	0.026786	7267.511828	0	3	0.57988	7.33925e-75
BW_20_1_111106004325_cidetd_msdeconv1786.txt	YYY_sp|P0AE30|ARTM_ECOLI Arginine ABC transporter permease protein ArtM OS=Escherichia coli (strain K12) GN=artM PE=1 SV=1	None	FFGTHPECHFWYAPBLNVQGWTOWIIPCKEUSRWUOACNYVYZIHTFZYIIRSUPC	Truncation at N-Terminal Side	166	0.043860	7267.616814	0	5	0.54554	2.77138e-75
BW_20_1_111106004325_cidetd_msdeconv1788.txt	ZZZ_sp|A5A613|YCIY_ECOLI Uncharacterized protein YciY OS=Escherichia coli (strain K12) GN=yciY PE=3 SV=1	None	QNIUDWNHFAMTZKCNWRPRIKRPTONQYTTIMWQMPQBROUFPETAREHPUVMZAR	No Truncation	-1	0.047826	7499.831774	0	5	0.56244	2.40105e-74
BW_20_1_111106004325_cidetd_msdeconv1790.txt	XXX_sp|P28904|TREC_ECOLI Trehalose-6-phosphate hydrolase OS=Escherichia coli (strain K12) GN=treC PE=1 SV=3	None	ORBYLSVPUTWKOSENWMKOZMVUEPRNEYHZBEYKOANLQEHSTFOUFWSPEMGMDLQDNSEPMKCACHDMLZFRIEVKWZCAMKKKDBGLWQMCRVMTFBMSLCNHEUVSDNAYCGVHOPPNNOBWQRSMCPROEZDDTCLFBTNOKHLPVIHSNDHSHFPHGWQDQWFHYGEWRBHFSRRHLEFMASNWMICBPVKOVCDIHFSPGVHWEKZNNRLTQQIELINKSWOYCSSOWZWBGYBDVPVDULPFBRCTIQPPBFZEAPZPFIVDOBETHLGNFFKGEBSAWWUKWMFZTRGZIGURISSBWGCOWBEOOZLZVFKLISSNNGFWFFHTMUITYFIQHHEBAZUSDHDRFKUMQZQMOFMKSSLG	Truncation at C-Terminal Side	372	0.020913	47667.247530	0	11	0.28867	4.94066e-324
BW_20_1_111106004325_cidetd_msdeconv1792.txt	ZZZ_sp|P68699|ATPL_ECOLI ATP synthase subunit c OS=Escherichia coli (strain K12) GN=atpE PE=1 SV=1	None	GBRQCRCQEHIVFUOPQELICGSPIIMISMBZBKSRAOKHMZYUZIWIEGOMSUUIDDIMMLCTNYOFRGVGQNSMFKG	No Truncation	-1	0.024390	9952.338117	0	4	0.55023	3.45681e-100
BW_20_1_111106004325_cidetd_msdeconv1794.txt	XXX_sp|P64619|YHDU_ECOLI Inner membrane protein YhdU OS=Escherichia coli (strain K12) GN=yhdU PE=4 SV=1	None	ZHTYPRLSGOVDYBAIYFBORMLWPFZKHMIKTABILPCAHDBPWGZFNUKNIFISOWV	No Truncation	-1	0.036000	7557.170363	0	4	0.58585	9.48435e-73
BW_20_1_111106004325_cidetd_msdeconv1796.txt	YYY_sp|P75798|GSIC_ECOLI Glutathione transport system permease protein GsiC OS=Escherichia coli (strain K12) GN=gsiC PE=1 SV=1	None	HVMCZNILVMMCVSEEYVTVSIWOKNUWWVKGHKCDLMNNPEQYQECANYDGIACUDHGML	Truncation at C-Terminal Side	61	0.044248	7398.586706	0	5	0.55484	1.26941e-71
BW_20_1_111106004325_cidetd_msdeconv1798.txt	XXX_sp|P0AEX5|KPPR_ECOLI Probable phosphoribulokinase OS=Escherichia coli (strain K12) GN=prkB PE=3 SV=1	None	HIUAZLMDZCFDGKEKNZLVNRSLVRVICTKTRSAHTEKUVWMIRVWZETPEN	Truncation at N-Terminal Side	236	0.046729	6404.972521	0	5	0.54241	2.37934e-69
BW_20_1_111106004325_cidetd_msdeconv180.txt	ZZZ_sp|P0AFT5|BTSR_ECOLI Transcriptional regulatory protein BtsR OS=Escherichia coli (strain K12) GN=btsR PE=1 SV=1	None	CQUZNBRLZOUZRMKOGPECEDNKNRKTOWYGYC	Truncation at N-Terminal Side	205	0.095238	4694.989706	0	2	0.53251	1.59554e-40
BW_20_1_111106004325_cidetd_msdeconv1800.txt	ZZZ_sp|P0DPC7|RSED_ECOLI rpoE leader peptide OS=Escherichia coli (strain K12) GN=rseD PE=4 SV=1	None	CDKHNIEILYNGYUPFPPUSYPHYQHCTQVFYLZUZWFONUWDHOCDQERK	No Truncation	-1	0.040000	6873.707297	0	4	0.54501	1.81346e-57
BW_20_1_111106004325_cidetd_msdeconv1802.txt	YYY_sp|P0AE30|ARTM_ECOLI Arginine ABC transporter permease protein ArtM OS=Escherichia coli (strain K12) GN=artM PE=1 SV=1	None	FFGTHPECHFWYAPBLNVQGWTOWIIPCKEUSRWUOACNYVYZIHTFZYIIRSUPC	Truncation at N-Terminal Side	166	0.035088	7267.616814	0	4	0.59004	5.54279e-75
BW_20_1_111106004325_cidetd_msdeconv1804.txt	XXX_sp|P52697|6PGL_ECOLI 6-phosphogluconolactonase OS=Escherichia coli (strain K12) GN=pgl PE=1 SV=2	None	WCCYVKEQKVBOWKDRKAPOWUQCPLBLRYLDDRBRROGTAEDQMKCK	Truncation at C-Terminal Side	48	0.071429	6406.578063	0	7	0.545	4.04826e-60
BW_20_1_111106004325_cidetd_msdeconv1806.txt	XXX_sp|P80668|FEAB_ECOLI Phenylacetaldehyde dehydrogenase OS=Escherichia coli (strain K12) GN=feaB PE=1 SV=2	None	QZDUFHPVHPZIODGOPWNASTGOOIZGSKIGWNKOYAFSGNUCFQSGCW	Truncation at N-Terminal Side	449	0.028037	6407.372336	0	3	0.54287	8.02007e-61
BW_20_1_111106004325_cidetd_msdeconv1808.txt	XXX_sp|P52697|6PGL_ECOLI 6-phosphogluconolactonase OS=Escherichia coli (strain K12) GN=pgl PE=1 SV=2	None	WCCYVKEQKVBOWKDRKAPOWUQCPLBLRYLDDRBRROGTAEDQMKCK	Truncation at C-Terminal Side	48	0.060748	6406.578063	0	6	0.5477	4.04826e-60
BW_20_1_111106004325_cidetd_msdeconv1810.txt	ZZZ_sp|P67697|HICB_ECOLI Antitoxin HicB OS=Escherichia coli (strain K12) GN=hicB PE=1 SV=2	NME_Acetylation	ZBOWGLAWDANYDFPATELZEBGNTLWHIMNICAQYQGAZGQTUAYWNBCUGCD	Truncation at C-Terminal Side	54	0.037736	6418.515896	0	4	0.53584	6.25755e-70
BW_20_1_111106004325_cidetd_msdeconv1812.txt	YYY_sp|P77206|YAFZ_ECOLI UPF0380 protein YafZ OS=Escherichia coli (strain K12) GN=yafZ PE=3 SV=2	None	ZTEDKYHNSYASMTVUSSRBQUBGDOSRIYMZZZVIDAPYBWOLFRAPCPFFNWAAFAB	Truncation at C-Terminal Side	59	0.054545	7329.145271	0	6	0.55444	3.13979e-80
BW_20_1_111106004325_cidetd_msdeconv1814.txt	ZZZ_sp|P0AB61|YCIN_ECOLI Protein YciN OS=Escherichia coli (strain K12) GN=yciN PE=1 SV=1	None	DYCTWGHVOKZDRBRCCVDIUFFRSUWNLHQPCLTMHZZMMSONNWQKVNCPICSEOVTNWQHFDOIQLRVTEIDIGKRTQBY	No Truncation	-1	0.040230	10745.370451	0	7	0.55098	4.53614e-113
BW_20_1_111106004325_cidetd_msdeconv1816.txt	XXX_sp|P52697|6PGL_ECOLI 6-phosphogluconolactonase OS=Escherichia coli (strain K12) GN=pgl PE=1 SV=2	None	WCCYVKEQKVBOWKDRKAPOWUQCPLBLRYLDDRBRROGTAEDQMKCK	Truncation at C-Terminal Side	48	0.084112	6406.578063	0	8	0.54488	4.04826e-60
BW_20_1_111106004325_cidetd_msdeconv1818.txt	YYY_sp|P39342|YJGR_ECOLI Uncharacterized protein YjgR OS=Escherichia coli (strain K12) GN=yjgR PE=4 SV=1	None	ICZVZQICPBKSMCULZBZQWKHDQWEDMUTUKNAACUNAQRECPYWEVAANT	Truncation at N-Terminal Side	447	0.030928	6460.364887	0	3	0.5365	5.08821e-60
BW_20_1_111106004325_cidetd_msdeconv1820.txt	ZZZ_sp|P0AF82|YJFN_ECOLI Uncharacterized protein YjfN OS=Escherichia coli (strain K12) GN=yjfN PE=3 SV=1	None	BUYUITPGNOEMFLRUIYRHEEAYHEIIGRHLEAKEAUNNVFPQSGALVYWBGRROUHMAGSCRTUKIDOAPEVNAPNSGBYTE	Truncation at N-Terminal Side	7	0.046243	10381.887838	0	8	0.58211	1.31679e-111
BW_20_1_111106004325_cidetd_msdeconv1822.txt	ZZZ_sp|P0AF82|YJFN_ECOLI Uncharacterized protein YjfN OS=Escherichia coli (strain K12) GN=yjfN PE=3 SV=1	None	BUYUITPGNOEMFLRUIYRHEEAYHEIIGRHLEAKEAUNNVFPQSGALVYWBGRROUHMAGSCRTUKIDOAPEVNAPNSGBYTE	Truncation at N-Terminal Side	7	0.057471	10381.887838	0	9	0.55415	3.52255e-106
BW_20_1_111106004325_cidetd_msdeconv1824.txt	ZZZ_sp|P0AB61|YCIN_ECOLI Protein YciN OS=Escherichia coli (strain K12) GN=yciN PE=1 SV=1	None	DYCTWGHVOKZDRBRCCVDIUFFRSUWNLHQPCLTMHZZMMSONNWQKVNCPICSEOVTNWQHFDOIQLRVTEIDIGKRTQBY	No Truncation	-1	0.034682	10745.370451	0	6	0.55672	1.2708e-105
BW_20_1_111106004325_cidetd_msdeconv1826.txt	YYY_sp|P37680|SGBE_ECOLI L-ribulose-5-phosphate 4-epimerase SgbE OS=Escherichia coli (strain K12) GN=sgbE PE=1 SV=1	None	FBAMPPGOYZTKEMDUTHFIDRAZIEHGVDDGSAZDKTUUYTIAMWMLKROQCKCZIDBNWVFNGITNWOINVBSRYVGHQCDL	Truncation at N-Terminal Side	147	0.046512	10381.040219	0	7	0.55769	2.6336e-111
BW_20_1_111106004325_cidetd_msdeconv1828.txt	XXX_sp|P0C8K0|KBAZ_ECOLI D-tagatose-16-bisphosphate aldolase subunit KbaZ OS=Escherichia coli (strain K12) GN=kbaZ PE=1 SV=1	M_Acetylation	MBFVBQUTGUESOEENLLUGLHTBKDOKNWKRDWCINCPFQLRHTRKMUHRHBGATNMMIMPPCHYGLSTPTTQRAYARDKGBL	Truncation at C-Terminal Side	84	0.037356	10340.011027	0	6	0.55832	9.96883e-114
BW_20_1_111106004325_cidetd_msdeconv1830.txt	YYY_sp|P0ADX5|YHFG_ECOLI Uncharacterized protein YhfG OS=Escherichia coli (strain K12) GN=yhfG PE=1 SV=1	None	VIFOADEAATAGMFPAUWKOUVBLTQSUPKWHMABMGIUZBRDNSCQGSLNVPQP	No Truncation	-1	0.037736	6557.704377	0	4	0.5849	1.11666e-66
BW_20_1_111106004325_cidetd_msdeconv1832.txt	ZZZ_sp|P0DPC7|RSED_ECOLI rpoE leader peptide OS=Escherichia coli (strain K12) GN=rseD PE=4 SV=1	None	CDKHNIEILYNGYUPFPPUSYPHYQHCTQVFYLZUZWFONUWDHOCDQERK	No Truncation	-1	0.048077	6873.707297	0	5	0.5467	1.51654e-65
BW_20_1_111106004325_cidetd_msdeconv1834.txt	ZZZ_sp|P0DPC7|RSED_ECOLI rpoE leader peptide OS=Escherichia coli (strain K12) GN=rseD PE=4 SV=1	None	CDKHNIEILYNGYUPFPPUSYPHYQHCTQVFYLZUZWFONUWDHOCDQERK	No Truncation	-1	0.055046	6873.707297	0	6	0.54317	1.98225e-67
BW_20_1_111106004325_cidetd_msdeconv1838.txt	ZZZ_sp|P0AAS7|YBCJ_ECOLI Uncharacterized protein YbcJ OS=Escherichia coli (strain K12) GN=ybcJ PE=1 SV=1	None	WRYKHAUMGSFLUIGTMZASMRUUBHMSHBHZNOLMZOQAHYGNALGOAYCWKYCKUTHLCQZCKKSQCT	No Truncation	-1	0.035211	8900.562345	0	5	0.55009	7.66881e-91
BW_20_1_111106004325_cidetd_msdeconv1840.txt	ZZZ_sp|P39199|PRMB_ECOLI 50S ribosomal protein L3 glutamine methyltransferase OS=Escherichia coli (strain K12) GN=prmB PE=1 SV=3	None	MTMUFYFOIQRACBWWPVMSDGVINRMELAOUBVUOVGDEDUVQTVMGTMI	Truncation at N-Terminal Side	259	0.029412	6539.664402	0	3	0.5449	4.72195e-66
BW_20_1_111106004325_cidetd_msdeconv1842.txt	YYY_sp|P31826|YDDA_ECOLI Inner membrane ABC transporter ATP-binding protein YddA OS=Escherichia coli (strain K12) GN=yddA PE=1 SV=2	None	RUZWLIFHHSSMIRSGVPWMUIZYSUACHRKTUNZRFKOYGICBVWZAFYRMGUCKYUDAKDKOTDDEBMDPGOHARFRBQDUCKSTISQDCUKAPEBWLMPYLWCHRNUDMUSQAWHAQBTTOCRVGSMADOHOCHAHPPKNBCOLPCCUFQOZEAFZPBAZISQAQETHKHPMRHNZFZZMIGZEYZBVUKVSMTOALPLTMKVSGLFDITVPNORAYBIVSHLTBUSHIUCWIZCWSDDCHBPHIHIVKIBPYBUIMVQUCAWDPTVMBQAWIRTEFNTYMKCWILG	Truncation at N-Terminal Side	271	0.015730	36356.789373	0	7	0.38383	8.39912e-323
BW_20_1_111106004325_cidetd_msdeconv1844.txt	YYY_sp|P0A7N9|RL33_ECOLI 50S ribosomal protein L33 OS=Escherichia coli (strain K12) GN=rpmG PE=1 SV=2	None	ORYULBHGPHUWUWLEFPDSLQTOKPAPYCGMBKBALYAFKOEMKOMURCUUDVR	No Truncation	-1	0.024590	7476.507223	0	3	0.54839	9.8177e-72
BW_20_1_111106004325_cidetd_msdeconv1846.txt	YYY_sp|P0ADX5|YHFG_ECOLI Uncharacterized protein YhfG OS=Escherichia coli (strain K12) GN=yhfG PE=1 SV=1	None	VIFOADEAATAGMFPAUWKOUVBLTQSUPKWHMABMGIUZBRDNSCQGSLNVPQP	No Truncation	-1	0.037383	6557.704377	0	4	0.54947	7.4778e-62
BW_20_1_111106004325_cidetd_msdeconv1848.txt	ZZZ_sp|P06609|BTUC_ECOLI Vitamin B12 import system permease protein BtuC OS=Escherichia coli (strain K12) GN=btuC PE=1 SV=3	None	MAVIEQAEDGFWMCMYBSNDRRBWZHHGPQUKFUGCGTDKOQRGYVCQYCBI	Truncation at N-Terminal Side	274	0.038835	6408.569476	0	4	0.54627	9.89188e-58
BW_20_1_111106004325_cidetd_msdeconv1850.txt	XXX_sp|P76112|MNAT_ECOLI L-amino acid N-acyltransferase MnaT OS=Escherichia coli (strain K12) GN=mnaT PE=1 SV=1	None	ATKEKMQGWLCURAKRGDSVGIUTPNREFVPQUYPFFEMWCAEUQKRQDIMK	Truncation at C-Terminal Side	52	0.046729	6408.665517	0	5	0.60876	6.15949e-68
BW_20_1_111106004325_cidetd_msdeconv1852.txt	YYY_sp|P0AE30|ARTM_ECOLI Arginine ABC transporter permease protein ArtM OS=Escherichia coli (strain K12) GN=artM PE=1 SV=1	None	FFGTHPECHFWYAPBLNVQGWTOWIIPCKEUSRWUOACNYVYZIHTFZYIIRSUPC	Truncation at N-Terminal Side	166	0.043860	7267.616814	0	5	0.54421	2.77138e-75
BW_20_1_111106004325_cidetd_msdeconv1854.txt	ZZZ_sp|P39199|PRMB_ECOLI 50S ribosomal protein L3 glutamine methyltransferase OS=Escherichia coli (strain K12) GN=prmB PE=1 SV=3	None	TMUFYFOIQRACBWWPVMSDGVINRMELAOUBVUOVGDEDUVQTVMGTMI	Truncation at N-Terminal Side	260	0.028037	6408.623912	0	3	0.54825	5.18028e-61
BW_20_1_111106004325_cidetd_msdeconv1856.txt	YYY_sp|P39359|YJHH_ECOLI Probable 2-dehydro-3-deoxy-D-pentonate aldolase YjhH OS=Escherichia coli (strain K12) GN=yjhH PE=1 SV=2	None	DGWFEPILIMCCPRNVBTABUHNKBYEILQGEPKHEIQUCRIQPTDZSDYRDKINRQCZTGTWAVHOTAZEDROYRAKMKWCKNDLYTKLERVWNCYZREBVZNZSNNVQGOZPQCNILZLLVCILRPDE	Truncation at C-Terminal Side	130	0.028736	16024.490046	0	7	0.54262	3.29487e-176
BW_20_1_111106004325_cidetd_msdeconv1858.txt	YYY_sp|P77206|YAFZ_ECOLI UPF0380 protein YafZ OS=Escherichia coli (strain K12) GN=yafZ PE=3 SV=2	None	ZTEDKYHNSYASMTVUSSRBQUBGDOSRIYMZZZVIDAPYBWOLFRAPCPFFNWAAFAB	Truncation at C-Terminal Side	59	0.060345	7329.145271	0	7	0.55318	3.13979e-80
BW_20_1_111106004325_cidetd_msdeconv186.txt	YYY_sp|P0A7M2|RL28_ECOLI 50S ribosomal protein L28 OS=Escherichia coli (strain K12) GN=rpmB PE=1 SV=2	None	DHFFMZMEVLNRBERI	Truncation at N-Terminal Side	62	0.047619	2078.966575	0	1	0.54456	4.11817e-15
BW_20_1_111106004325_cidetd_msdeconv1860.txt	ZZZ_sp|P69908|DCEA_ECOLI Glutamate decarboxylase alpha OS=Escherichia coli (strain K12) GN=gadA PE=1 SV=1	None	OSHTGIVTRGLQDQHVKPMFSNOANBLNMLSTGMVFMMRCGPGWEPKYAOSBGYZAFOZPFCQYWMSRAZQYZIRTCKEDLTIKNTTHTZDDAGFMHHEWBUNOLWQVECYYZEFKKYTRNQBBIZSDNIWCOLUTBCNNBTTKOUBAMTTKNASABASCGDSOBVCLNMVTBYSODUGTTRAVGBYQWSCWMYPDEUCAHKMRVYONRLBANAKFWMQQHIYRQVKSMDTCQTERMGNCFCQGQHOMWSZPLZAHZZGPIGNYKIPZHHYDLFVWGLQVURRFCFUYURWCLTMZNGBVELWKEAUVDHDGGASFLETOOQOFBRAFOKFAGYISLVMNYSSVGFKHHFTBPVHPNYODEKVEZPRRCGVREGTRWVHHOZBOMCQCIUFYMQDO	Truncation at N-Terminal Side	70	0.024205	49760.216050	0	17	0.2907	1.4822e-323
BW_20_1_111106004325_cidetd_msdeconv1862.txt	XXX_sp|P32053|INTA_ECOLI Prophage integrase IntA OS=Escherichia coli (strain K12) GN=intA PE=1 SV=2	None	WKNMLUPYPSPYGPZGVBAEGPQDWNUDDFHMIHDPKQKTDCWHOFUEENVLNBVUOHAPUIGMKYMCYQESQVSCDFLZBCSZLKEYHZETPLGHCKBZSLOIRZQGIVQOHANMHUICAIEQLKZMY	Truncation at N-Terminal Side	284	0.035581	16007.255193	0	9	0.52574	2.23024e-177
BW_20_1_111106004325_cidetd_msdeconv1864.txt	ZZZ_sp|P77319|HSCC_ECOLI Chaperone protein HscC OS=Escherichia coli (strain K12) GN=hscC PE=1 SV=1	None	NEZWYEHKDYVQGCKEWBILPSVWZMCCEKLFSLNMAMYRGUZUZNOGRKWGHHWFBWYZRKUGQBOFINLSWDAQWOYTBPLKOOHWNZUYCFDMOTYQBKSUBLIPUSDTUHUSLAABA	Truncation at N-Terminal Side	435	0.031008	16009.104779	0	8	0.55443	9.54208e-167
BW_20_1_111106004325_cidetd_msdeconv1866.txt	XXX_sp|P77409|YDHU_ECOLI Putative cytochrome YdhU OS=Escherichia coli (strain K12) GN=ydhU PE=2 SV=1	None	MLWLGBETZCTFAIOZDZPTAAAZHTWNTAPPUHBFTYSBWWELRDVEDNBSSAMAGTMRBVQIIYPKIQPQIYZHURBPISUVTVMZVRFWFGQKBNUGMKQMKEEYROGYPBSKYAMALCVSQPPMDKDZODKVDNZYLRAHPANSHPCKVCKBIEHFLQRDKBYNRMCZCKTEZDTLWCDSCAKKGVYMBALUUINNITEIHPSMKKESBTRKSQRFFWYHCSYOWELHTSVEYLGRLMRPNIEKFWRRHNK	Truncation at N-Terminal Side	6	0.023346	31253.223903	0	12	0.46245	4.94066e-324
BW_20_1_111106004325_cidetd_msdeconv1868.txt	XXX_sp|P08373|MURB_ECOLI UDP-N-acetylenolpyruvoylglucosamine reductase OS=Escherichia coli (strain K12) GN=murB PE=1 SV=1	None	VYIORVABLDRRSETIYVUMZEHPNIAWCUEMOKLFESTAKAPOPRZWNUORWUKOZOKDNYHBYEFNEYWVNTAYOBQMDBUCTNTSEOFSUGSIRCRNWEQWRKEGROVVRFFOUSZKQK	Truncation at N-Terminal Side	220	0.026515	16738.498036	0	7	0.53869	1.59457e-165
BW_20_1_111106004325_cidetd_msdeconv1870.txt	ZZZ_sp|Q93K97|ADPP_ECOLI ADP-ribose pyrophosphatase OS=Escherichia coli (strain K12) GN=nudF PE=1 SV=2	None	VAKYULOKVQSIKONRMPWCVKMSWFOGDRAEWDQPYZRDKAMQMODIWWEGYWUEMDZGRNKLCDMYTUWULCHMHQNUWIALCYMYAUDZKQDADSIQFZCCAEIHOKOEADCLLVSVFU	Truncation at N-Terminal Side	87	0.028090	16011.732856	0	7	0.5475	1.45984e-163
BW_20_1_111106004325_cidetd_msdeconv1872.txt	YYY_sp|P60560|GUAC_ECOLI GMP reductase OS=Escherichia coli (strain K12) GN=guaC PE=1 SV=1	NME_Acetylation	QMBGNFTCOUGYGQNLLSYPBFBQUQURMBQBDEDYDPODBHZOHCCVUFRAGYDPAYPRQNGOHLGFURPOTGRWZCBKMYVUWPPRGAEZLRGFGHWLKGCSYOVRUSYDCRHDWEOZEGDA	Truncation at C-Terminal Side	124	0.027888	15965.010161	0	7	0.53832	1.5793e-166
BW_20_1_111106004325_cidetd_msdeconv1874.txt	ZZZ_sp|P0AFP2|ATL_ECOLI DNA base-flipping protein OS=Escherichia coli (strain K12) GN=atl PE=1 SV=1	None	OLCAMGIGEKREQLLEEPGOYSRZTPYBGZTMRLKFKAMIZOVKMUZNYSOZUZQKMWADMOBQWCLGZPGDOUVVEOVCVWFBMVMKNDDVPGVBLSIKNWTBGKVLFPMWYUSSWBIAUNIFNGBCB	No Truncation	-1	0.023256	16235.784125	0	6	0.52588	2.5573e-160
BW_20_1_111106004325_cidetd_msdeconv1876.txt	ZZZ_sp|P77567|NHOA_ECOLI N-hydroxyarylamine O-acetyltransferase OS=Escherichia coli (strain K12) GN=nhoA PE=1 SV=1	None	QURGMSSISDKTLFASGYEVQGAFSWGDHHZPFSCMPRBRYFRBQOSFZOHSQHNINIOWFTNMCBFZHPVBGAOBQTPYBLKCIWISNDQHCYQMGHVIFQSQNKPFBPMPWAGIGBBIURAUSWOIZZ	Truncation at N-Terminal Side	151	0.018657	16061.186409	0	5	0.53773	3.7064e-161
BW_20_1_111106004325_cidetd_msdeconv1878.txt	YYY_sp|P24180|ACRE_ECOLI Multidrug export protein AcrE OS=Escherichia coli (strain K12) GN=acrE PE=1 SV=2	None	LMDTEERPVWZHPWKNRRRBQCNFAWUIDRWGOGQNMEQIRCHCZNKVNEDHLBRYOBFGZSFVDGMTMGKHWIBTRERWHAHVGBCOFGCUBFAHBAGQRAMBKTCRYAGBWSMDCIYNMTFZKZDPVTZZEDDGAWPLEKQQLREDEKCVHUHQERZYLHPAWHZZUDRHIABCISAEUQUUUULFGQVHFFEVHIPTGEECGLDLGLBTPGSRBOUOCVSHLESUNZKAOMAACCRROQEVPGQYNYTUPOGLNWIPUBWZUZECMTOOZVASHSWGSPCRVQWAKQNROBNMYFIMHCNKRNPBCIKBVISVAGZACYFCKSSGINOCZNUHBCVRGOFFDZFRQFETUDFZQQARWWOBVQDRPIKLEAEYVVLOSPSTZ	No Truncation	-1	0.021997	48287.316578	0	13	0.30194	4.44659e-323
BW_20_1_111106004325_cidetd_msdeconv1880.txt	XXX_sp|P0AFX4|RSD_ECOLI Regulator of sigma D OS=Escherichia coli (strain K12) GN=rsd PE=1 SV=1	None	HWIOBQREGEIOHUBWSYYSSLVLMHRRPAYIPUTCNNCRZHZBCCDWED	Truncation at N-Terminal Side	108	0.027273	6552.229371	0	3	0.56483	7.01575e-67
BW_20_1_111106004325_cidetd_msdeconv1882.txt	XXX_sp|P77339|YAFT_ECOLI Uncharacterized lipoprotein YafT OS=Escherichia coli (strain K12) GN=yafT PE=3 SV=1	None	LQZKQIHLLROFUUANSURGFKLORSNWDNTMMPHTKPZLOVSWRTHNDUMIRFZQHBOGDWLFMUHIEDAMTMGVPRLQNBLWWAIAHNRBDVKRPHOZBAVCLOQAYCFOKRRLZHRDPI	Truncation at N-Terminal Side	139	0.022642	16009.080685	0	6	0.52862	1.37448e-165
BW_20_1_111106004325_cidetd_msdeconv1884.txt	YYY_sp|P69831|PTKC_ECOLI PTS system galactitol-specific EIIC component OS=Escherichia coli (strain K12) GN=gatC PE=1 SV=1	None	POWYUVBOITSCVUNPRLWPMCTEHZPPSQZASSVANKNUDTFWRLKDVENF	Truncation at N-Terminal Side	399	0.047619	6551.308224	0	5	0.54616	8.44923e-71
BW_20_1_111106004325_cidetd_msdeconv1886.txt	ZZZ_sp|P76234|YEAE_ECOLI Uncharacterized protein YeaE OS=Escherichia coli (strain K12) GN=yeaE PE=4 SV=1	NME	YOZFGNFAOSHNLQQDDKYSRGHGGBBDDESCKWLTKQDELDGNKEEQCQQSBLFEVZLUBCLEKLZILWDQZENHCQMWKLWWEUSWKYZLAKYANKIBZKTPBBNDUVCZYFSNGSDAKEOBPBFRLMWPSPANNGEOZIYLYEHAUHRFTHPPRKBFLMEHCIBUQVWVZQBQESTWSFLMGVNHLBOVUHVFNCKHOUTDNHMNQIVMCAAENWRITKZHZFEAYUSGVOWIDHZUTAVDQMMAQSHTUTLYPUYKRORGWOPKEFLFYSHVIOQIZBM	No Truncation	-1	0.016667	35857.177038	0	9	0.407	4.44659e-323
BW_20_1_111106004325_cidetd_msdeconv1888.txt	ZZZ_sp|P16684|PHNF_ECOLI Probable transcriptional regulator PhnF OS=Escherichia coli (strain K12) GN=phnF PE=1 SV=1	None	AVQAAEMZTGOVVRDBGGCHAMZZZVWIGFEODHLPEZPRBKWCQODTBNCRADKVHDVVGBPOEBQBMZVGLBLSILVBNODOAYVIHNNTZOALUGQVWENIQLSQPURYZGQVREAHFEGRDLSLMADCWWCGTZYNLUKKHIKDBSHRYEQRQRQMLHFTQLFDYLTBTVDLYVWUPHGULUVDPUGWFOUINHWUUGPAFELTRYNESRNBFQFMIAMDWOBIWGVUITOTMPVCQ	No Truncation	-1	0.016032	30209.784928	0	8	0.45817	5.72769e-317
BW_20_1_111106004325_cidetd_msdeconv1890.txt	XXX_sp|P0AD10|YECJ_ECOLI Uncharacterized protein YecJ OS=Escherichia coli (strain K12) GN=yecJ PE=4 SV=1	None	GZSLQRZHDKELZAMNIGQGHYNVITGFYRYBNPOAZFZCYVIELKWLLRRVYYPEBWCVPNWRNCCCCZLZPHKHKHYIQYB	No Truncation	-1	0.035928	10330.894870	0	6	0.55397	1.01872e-98
BW_20_1_111106004325_cidetd_msdeconv1892.txt	YYY_sp|P31474|HSRA_ECOLI Probable transport protein HsrA OS=Escherichia coli (strain K12) GN=hsrA PE=1 SV=1	None	WAQDHDHIEYALIFYFIADQYUGWHALKWTVMBSHMMKLOQKFVVLLLVBINFCEFBB	Truncation at C-Terminal Side	58	0.033898	7269.442333	0	4	0.55462	1.562e-75
BW_20_1_111106004325_cidetd_msdeconv1894.txt	ZZZ_sp|P0AFA5|NFRB_ECOLI Bacteriophage adsorption protein B OS=Escherichia coli (strain K12) GN=nfrB PE=4 SV=1	None	NKNFVUQSIUOMGWHHBHUOAURQLTBYDIYUCMNRYHHOSRHMIPNGEYNGECDHNHVNSHVNYHAMIUBPYLEKYHOM	Truncation at C-Terminal Side	80	0.033898	10594.726513	0	6	0.60074	2.34444e-104
BW_20_1_111106004325_cidetd_msdeconv1896.txt	YYY_sp|P77506|YBDJ_ECOLI Uncharacterized protein YbdJ OS=Escherichia coli (strain K12) GN=ybdJ PE=4 SV=1	NME	VIELMPKHCTMUKZNFMZYELAWVMBVYLSWLBHSGFZEPAVWIUKMHWSNAPYRGEFMKGWGMOAPYQKFEOTMNWCMIS	No Truncation	-1	0.033898	10185.046591	0	6	0.56622	5.6584e-109
BW_20_1_111106004325_cidetd_msdeconv1898.txt	ZZZ_sp|P0AFU0|YEJB_ECOLI Inner membrane ABC transporter permease protein YejB OS=Escherichia coli (strain K12) GN=yejB PE=1 SV=1	None	LBTMANGGSTKESYDSCDEIITAKAUHQIAPEDHYOMCAACZMRMBALKUCQQSMZGNRRAEWQOYSYTGEYELYCFUERSMRRKLH	Truncation at C-Terminal Side	87	0.031073	10594.476514	0	5	0.55826	4.45472e-116
BW_20_1_111106004325_cidetd_msdeconv1900.txt	YYY_sp|P0ACF0|DBHA_ECOLI DNA-binding protein HU-alpha OS=Escherichia coli (strain K12) GN=hupA PE=1 SV=1	None	SAQNACDWWYWOPSAYBYVFGQPHFCCRUGKOUMBBGCBUITPMUCMNIIPEMVPYWLGERRUBZNLPTKPTSVYGMMZCUATSHQQMQT	No Truncation	-1	0.034483	11079.759343	0	6	0.56997	9.37485e-123
BW_20_1_111106004325_cidetd_msdeconv1902.txt	YYY_sp|P0AE30|ARTM_ECOLI Arginine ABC transporter permease protein ArtM OS=Escherichia coli (strain K12) GN=artM PE=1 SV=1	None	FFGTHPECHFWYAPBLNVQGWTOWIIPCKEUSRWUOACNYVYZIHTFZYIIRSUPC	Truncation at N-Terminal Side	166	0.032787	7267.616814	0	4	0.5615	1.12435e-74
BW_20_1_111106004325_cidetd_msdeconv1904.txt	XXX_sp|P0AGD3|SODF_ECOLI Superoxide dismutase [Fe] OS=Escherichia coli (strain K12) GN=sodB PE=1 SV=2	None	SEFLKPWPUBPKKFWHZGKNFKQCQBDPWOKFPKTSYOVPUGTBMFEWDYHNNCOYZRWULUBPLCDNGOTTOAGGENFLMZWDHUYAEOIEPNNRYBLMPZNLELVMMNKOSFCOGKSKQK	Truncation at N-Terminal Side	71	0.019380	16009.640310	0	5	0.54603	2.48817e-163
BW_20_1_111106004325_cidetd_msdeconv1906.txt	YYY_sp|P77218|EUTD_ECOLI Ethanolamine utilization protein EutD OS=Escherichia coli (strain K12) GN=eutD PE=1 SV=1	None	FPOCHGNCRSFTYPBFCQCSLPAPEYYDSLUZWUAMTRRGRUMLUQLRGSFLS	Truncation at N-Terminal Side	285	0.039604	6565.591382	0	4	0.54876	1.31315e-68
BW_20_1_111106004325_cidetd_msdeconv1908.txt	XXX_sp|P62554|CCDB_ECOLI Toxin CcdB OS=Escherichia coli (strain K12) GN=ccdB PE=1 SV=1	None	APCTVKVKYFRPOZZCMAMAUGOLTLELCTKHQGEVNKQZZRALTISWONLVQTRCMKAI	Truncation at C-Terminal Side	60	0.043103	7327.671633	0	5	0.55488	4.74336e-79
BW_20_1_111106004325_cidetd_msdeconv1910.txt	YYY_sp|P39163|CHAC_ECOLI Glutathione-specific gamma-glutamylcyclotransferase OS=Escherichia coli (strain K12) GN=chaC PE=1 SV=3	None	VQATMFVOYFTWNCRBRFYRPSVYCKSTEPWRNCLLKFZWEMOAGBFRVOERUSGMTRNOBKHGZIQALPOQOWMQGZOVBTIFNZFSVNLWGEINLNMIKTGLYEOFZOQMFNWNHEMTGBWONZCYUINWEBIKVIPYRSQMCANIAVCSYWVSIDVPYNLAIIIKNITQYFZRUPTWMWHHKMQWDYEGKGUMFBBRRYMFOHMDFEQVETHSFZGVSWSNQHCRHRV	No Truncation	-1	0.016194	29927.972032	0	8	0.44829	3.5794e-316
BW_20_1_111106004325_cidetd_msdeconv1912.txt	YYY_sp|P77555|ALLD_ECOLI Ureidoglycolate dehydrogenase (NAD(+)) OS=Escherichia coli (strain K12) GN=allD PE=1 SV=1	None	OYSPAQUEWPYOZGZFSKMFUUZSWPNWMDHFIDRUIIRNLYQDIMKHEIFNVDDBVMBGFYGOQWTFARHAFFEVLCCEHBNGFNDRKKKCZSKWCEGKFUMKMKPWFSITYLMZYYZKDDRDMBFUGCTPKAOHQOVVNFYPNA	Truncation at N-Terminal Side	203	0.025478	18830.139708	0	8	0.53983	3.3361e-200
BW_20_1_111106004325_cidetd_msdeconv1914.txt	XXX_sp|P30750|METN_ECOLI Methionine import ATP-binding protein MetN OS=Escherichia coli (strain K12) GN=metN PE=1 SV=4	None	KVINACYCZMWCQDUIKAQGLDOYDUAKLOWUTHMYUKSAAEVBORZHVZPBFFTGBFOQQQDBCBYVWPMVBDMKRTQMYWMGOPLSSUSIQHOFUEOTGRUTALYBASHLPEAIAGOCLHCOLWLSIKCZNPQQKQQNEVEFVDKIBIHRUUDKTLMZMVVEZPLFURRQUSOUDCSCTZOYKALBOVAIBEMPADWTSOVEOQFYWACLKMRUOCFEDOLNIEVZATDZZIWDDVMIDNYVWSEIWBFBDPVHZUBEVQTOFWIOYWRDNOUFRIBMIGOBVYYPHBPGEOSEFZNQLPCTVRLZLGBCEUIRPGOTFPDQILMFCDFINBSHBRSUMIF	No Truncation	-1	0.018519	44621.544376	0	8	0.31961	4.44659e-323
BW_20_1_111106004325_cidetd_msdeconv1916.txt	ZZZ_sp|P02932|PHOE_ECOLI Outer membrane pore protein E OS=Escherichia coli (strain K12) GN=phoE PE=1 SV=1	None	NEYZFGPMPOWQNHEATAYCNIPIWHAEQDEPFTQUPYUQUEFMPCDYSTPYFVDCMECBOMMHDTSHURPGQWSNMGEFTGIRGTGNHWAOKVNNGWMVKBUQTQYUFWRNFCRZOREGQHAHLOLDUVHAKVWRCGGUCAKSQBPLGWWGNQENZMNMIBREZGHPLKDUFDRPAOTEOPMCHEFQWZWFHCTNABMKDIDMSBQGLDPYUHOFEOBEFDREHYSZETEHGROFRFKAOIYZPYFOHGGASMRAARQCZMGNOGEYKRSUCKYNHDPKZBWWKGOVCBPLINRMPGAWPDGMWYEACKNNHUVRODFAZMAEICRGFTIAIBYVAUUUYZWVLVKMADS	No Truncation	-1	0.025586	44509.306395	0	12	0.31401	1.97626e-323
BW_20_1_111106004325_cidetd_msdeconv1918.txt	ZZZ_sp|P68699|ATPL_ECOLI ATP synthase subunit c OS=Escherichia coli (strain K12) GN=atpE PE=1 SV=1	None	GBRQCRCQEHIVFUOPQELICGSPIIMISMBZBKSRAOKHMZYUZIWIEGOMSUUIDDIMMLCTNYOFRGVGQNSMFKG	No Truncation	-1	0.029586	9952.338117	0	5	0.55459	1.86165e-106
BW_20_1_111106004325_cidetd_msdeconv192.txt	ZZZ_sp|P21189|DPO2_ECOLI DNA polymerase II OS=Escherichia coli (strain K12) GN=polB PE=1 SV=2	None	VDWTMCMTQYIGAYKZUHKDMNRDEC	Truncation at N-Terminal Side	757	0.074074	3234.752448	0	4	0.53971	1.1797e-30
BW_20_1_111106004325_cidetd_msdeconv1920.txt	ZZZ_sp|P38393|KILR_ECOLI Killing protein KilR OS=Escherichia coli (strain K12) GN=kilR PE=1 SV=1	None	SNHICSDLUOWHOOSGDZNQWTRPIDGDBDOOZPARTRVYVQWUKVMKSOMFPHETSGCYGLZTAAUWTZKBC	No Truncation	-1	0.025316	9462.186724	0	4	0.56482	7.49484e-97
BW_20_1_111106004325_cidetd_msdeconv1922.txt	YYY_sp|P19926|AGP_ECOLI Glucose-1-phosphatase OS=Escherichia coli (strain K12) GN=agp PE=1 SV=1	None	WUZKYWPVQVAKQZFIZMTRESBKQFOOERVPHODGNPNTLLSYEFDFGHNSAVWMPVLZAIGKNCAVHIVTQINRPUHZNQAFYCWSCIUKQWFUBQVGGWKTRDQSKIAWOAGOTATYMGAFBFBNKKDZPPPTZLZHGBMZGAYGOZTOKGHRRMTDLFFTDUTNLRCPLHNPTYLIOIEQBETPCHOKPGSFBZBTLRHEZNGRIKTAMFIRRSIZNRSNQETBQDZIAZYFWQDAOOMYEICQZZFDRFRNHAQQQRRZHOLEKGIZWILZOEUNEDBWKAHQAVWVNFREIKAQWZAUFPIFWKLNFBUSGMMPOUHHEBPZPEOSFGIYCDHBKUSHVWEUCOEVTWRSKRIEWEBCHDHPMONMGSTQNTPTVQGVRSAHQCPHVYC	Truncation at N-Terminal Side	18	0.019481	49834.856893	0	9	0.27676	4.94066e-324
BW_20_1_111106004325_cidetd_msdeconv1924.txt	YYY_sp|P69811|PTFAH_ECOLI Multiphosphoryl transfer protein OS=Escherichia coli (strain K12) GN=fruB PE=1 SV=1	None	HQQZGRNOSMMNMUFRQADTCFSZOPBKNGEBLODHGIVBKYRVFMBHDIWZFKMGWSDANDHEGWTVSGUHZQZUYHZEPDSNPCPLQRMZCSRLGKRQWSEEWDAZSMQNZKRNIBCKZWMTTZZKKGQKZDYKMRIZMRLGFLZEZBAIAEZCWSOPPKRIEOVTPMTGGUHWFTRQZSBUHWWCNIKYRMIRPNUYQNGBVMRMPIGDIOIBMUUVALQVRUPOHMBVCZUEGMDTBLIEFONSPSICQZVYDDQUDOTUHOQWIAUNICSYWGQGDRPSLIRDYATSNKFUNBGFFIONWDQGTGGZLVZYQYQCYKDZBUDDGWRQUOCQWOYMRPLOQELVPRTTSMYEGPIEIDTLRCBVASBOHSFD	No Truncation	-1	0.023593	47575.507228	0	13	0.29744	4.94066e-324
BW_20_1_111106004325_cidetd_msdeconv1926.txt	XXX_sp|P0A700|HYPA_ECOLI Hydrogenase maturation factor HypA OS=Escherichia coli (strain K12) GN=hypA PE=1 SV=1	None	VEMYBBLZUASSVVNTFNLPICQMRNBMANVNIGLVSFFKRFBZMGKTTILUTCBLQLRQNQPCYZWQAZZRHBAHRZABADGQPHCYOMRSRZSMYPPDWIIICNOZYUVKIWFF	No Truncation	-1	0.028571	14222.945584	0	7	0.53776	3.85177e-158
BW_20_1_111106004325_cidetd_msdeconv1928.txt	ZZZ_sp|P77390|CITC_ECOLI [Citrate [pro-3S]-lyase] ligase OS=Escherichia coli (strain K12) GN=citC PE=1 SV=2	None	BFZKCAPQPZLQTMWENNITTCWCYSNSHUFGYQIOVOABPQEIQYWOWSSLTFCDZUARAWWKBDHWGCPFGTUGCMZCRHQSLZKFBNTYKHCCSVWFKYYPGGLGBIAWASDDKAR	Truncation at N-Terminal Side	233	0.028807	14658.291729	0	7	0.54531	4.66746e-163
BW_20_1_111106004325_cidetd_msdeconv1930.txt	ZZZ_sp|P52067|FSR_ECOLI Fosmidomycin resistance protein OS=Escherichia coli (strain K12) GN=fsr PE=1 SV=1	None	COHVPGSPZPMPYDELDAVIDTSASDRRAPQPOLQIMPHSIFFSLYKSQMQAAUZDWNSILUAOWHURCILCGBLLKQKHMKVFWAYEBFMQAZPBDTOIQMPHCSSZBKIZYTERRNW	Truncation at N-Terminal Side	287	0.026531	14660.241104	0	6	0.53727	1.64143e-148
BW_20_1_111106004325_cidetd_msdeconv1932.txt	XXX_sp|P41070|TRBD_ECOLI Protein TrbD OS=Escherichia coli (strain K12) GN=trbD PE=4 SV=1	None	KEISQIVBIZFUUSHAMHFQDTZULKTNNDVTUOESORSEWTOTDODWZFUAFKPDNKTMCEUVY	No Truncation	-1	0.031008	8616.433853	0	4	0.56029	1.81288e-86
BW_20_1_111106004325_cidetd_msdeconv1934.txt	ZZZ_sp|Q46861|YGIQ_ECOLI UPF0313 protein YgiQ OS=Escherichia coli (strain K12) GN=ygiQ PE=3 SV=3	None	EYRGBZVNZQHYRFTGIDSESBUMATZAEBQUTSUTPMZNFCPKHYMYTDPANYEQUMSPGUWRHOSWOMOHDPRFOUFVGOODVOAMKNSVWLTICIUVFGGSSOKGKTOZG	Truncation at N-Terminal Side	626	0.028571	14663.198001	0	7	0.54667	9.70818e-155
BW_20_1_111106004325_cidetd_msdeconv1936.txt	XXX_sp|P0AD21|YEJG_ECOLI Uncharacterized protein YejG OS=Escherichia coli (strain K12) GN=yejG PE=1 SV=1	None	AIWGYQGTCKRSDYLWDROSZCPTTDDILIARDPOSZYBARWTUHOHBNBLOAWDYVRKHPYVCKLREGRPDVNQUCGEFFYWKFHVYGRITGPYVUZPYLMIPKSQCSCGGLI	No Truncation	-1	0.020408	14188.553674	0	5	0.54385	1.62553e-146
BW_20_1_111106004325_cidetd_msdeconv1938.txt	ZZZ_sp|P00914|PHR_ECOLI Deoxyribodipyrimidine photo-lyase OS=Escherichia coli (strain K12) GN=phrB PE=1 SV=1	None	REEPCMZRDGOKPUBGNYGLRBQAUNFIIETFUVPKDGRLGHBQWKPGYVLCAPDQCGVKKVOSCDKIEYYFYNWCIRCRLPFOTHWVPVPHCSOEIMODQKCOFEKBEAEKQWPDKBGPAZNFDFKRQHEBIYUVUKLFVTWQAFOHRZYBDZANGGKBLHNZAYBBDCDFETFGWYCOQDYZPDZCFDAVGPYSACFRKCSNPNVRYKKHUEYAWNKCNRAEYINKDYUDERQYVSSHAVTEYRPDBYLAKCNEKMAFIZMDDEVEZCRUVHAU	Truncation at C-Terminal Side	276	0.023179	34451.054192	0	10	0.4147	5.43472e-323
BW_20_1_111106004325_cidetd_msdeconv1940.txt	XXX_sp|P37596|NORW_ECOLI Nitric oxide reductase FlRd-NAD(+) reductase OS=Escherichia coli (strain K12) GN=norW PE=1 SV=3	None	RZISTCFYPALVUROIETEYISSNNMANOSWRZHSULAHOWDFYCWMCIGENBBKBIOPMKHMQTLWMLCIVHARNHIRGCQEDMPWKCVOLVRPBPEPWTTLNMYNDNKMECASB	Truncation at N-Terminal Side	261	0.028571	14661.180436	0	7	0.54429	5.4205e-159
BW_20_1_111106004325_cidetd_msdeconv1942.txt	XXX_sp|P69451|LCFA_ECOLI Long-chain-fatty-acid--CoA ligase OS=Escherichia coli (strain K12) GN=fadD PE=1 SV=1	None	HYIAHGCHQMBGAPYBILDODSTPFTIFRPADWAMZFZNDPWOYIEDZSBEQREFPUQOIPONKDIGORBDNFCBSORBNTVOFVPAPOFITNNKKBUTDZY	Truncation at N-Terminal Side	459	0.027149	13202.600661	0	6	0.56316	1.44203e-137
BW_20_1_111106004325_cidetd_msdeconv1944.txt	YYY_sp|P75954|YCFS_ECOLI Probable LD-transpeptidase YcfS OS=Escherichia coli (strain K12) GN=ycfS PE=1 SV=1	None	EMTMKLIWFCEVMBUDNHSPZASDQWGCGMKIQKYPOYOAPANBEUGCUANAMUCHYNUQBUDMYYRKPIDSRSLTMTIEFVWYTUVLOBEWBMZVFITNYOH	Truncation at C-Terminal Side	103	0.033937	13202.738826	0	7	0.56698	1.43785e-142
BW_20_1_111106004325_cidetd_msdeconv1946.txt	XXX_sp|P45551|YHFY_ECOLI Uncharacterized protein YhfY OS=Escherichia coli (strain K12) GN=yhfY PE=4 SV=2	None	FAYNGLQPAFSUASSRZCTIGFYYOKYALSYWEYCETCQFUILQVGFUVTZZNOSBDQIOPESWF	Truncation at N-Terminal Side	55	0.037879	8210.507089	0	5	0.5577	2.00525e-86
BW_20_1_111106004325_cidetd_msdeconv1948.txt	YYY_sp|P77585|YPDE_ECOLI Aminopeptidase YpdE OS=Escherichia coli (strain K12) GN=ypdE PE=1 SV=1	None	SOWKEAEVYBDTDYBCUMTGIKYGBPWKOWKWHELGAHFKRQHAUTAKBZMGPLRMGHEWUOIMKFGUAIICZVQVUKSPVCQUCRVURDYWNGAIHTMGTPEAFL	Truncation at N-Terminal Side	239	0.038636	13202.579881	0	8	0.55621	2.84423e-145
BW_20_1_111106004325_cidetd_msdeconv1950.txt	ZZZ_sp|P0AB91|AROG_ECOLI Phospho-2-dehydro-3-deoxyheptonate aldolase Phe-sensitive OS=Escherichia coli (strain K12) GN=aroG PE=1 SV=1	None	VIQIDPBYQGMRUNCRHYNDWBHFVVVFINOMVEDATUQRBYPDTPONUIWHRAILGTDVTRKVEFZLPTRLPEQFNOSHZHEUBUVCEAGATWUGPBSIRH	Truncation at N-Terminal Side	248	0.028169	12762.004898	0	6	0.55285	1.53431e-139
BW_20_1_111106004325_cidetd_msdeconv1952.txt	ZZZ_sp|P75885|GFCA_ECOLI Threonine-rich inner membrane protein GfcA OS=Escherichia coli (strain K12) GN=gfcA PE=1 SV=2	None	WWKLZQTZMQZLPSLFDYGPSOMKHBLAGCBRWKHYKYWRGBBDPHWHLVLLEIRCRCEUTHOTFOUBSMLKCCGIIMTIDGMLGYHZKMYHIZEQDEAUA	No Truncation	-1	0.028436	12753.715329	0	6	0.5999	1.10608e-128
BW_20_1_111106004325_cidetd_msdeconv1954.txt	YYY_sp|P32662|GPH_ECOLI Phosphoglycolate phosphatase OS=Escherichia coli (strain K12) GN=gph PE=1 SV=1	None	OHNPIZHYBVWKSMYSZLDERHOKCNINQDZFUGFZQPKTCRYSPWNINYTNVTLTQDEBUAQORFRYCVZKPHNCOGTWVYQAUKMPLUSANENSISUB	Truncation at N-Terminal Side	152	0.028169	12761.476770	0	6	0.55763	2.56411e-138
BW_20_1_111106004325_cidetd_msdeconv1956.txt	YYY_sp|P75973|YMFJ_ECOLI Uncharacterized protein YmfJ OS=Escherichia coli (strain K12) GN=ymfJ PE=4 SV=2	None	FMKIEGSRKQKTBGQQYQBHYAHTILEZZUOULTHTBUKHMTWCPRANVOLFVVUNEDZTWELAWCMKBGRVWRUCACZPBBAOLNDONKMWBDKWCUTKQF	No Truncation	-1	0.034146	13149.090183	0	7	0.56049	7.13971e-140
BW_20_1_111106004325_cidetd_msdeconv1958.txt	YYY_sp|P0AF96|TABA_ECOLI Toxin-antitoxin biofilm protein TabA OS=Escherichia coli (strain K12) GN=tabA PE=1 SV=1	None	THDRUGGKFGROEECQIEYABDAKPINPTYLNRIIARIWPYFEGRMWWMNKOHDTDCFZYUEGTUYAEWBNUMFOEBMQRDTFYYDTBHEOOIMILA	Truncation at C-Terminal Side	97	0.032864	12761.025742	0	7	0.5498	2.55505e-129
BW_20_1_111106004325_cidetd_msdeconv1960.txt	ZZZ_sp|P0A898|YBEY_ECOLI Endoribonuclease YbeY OS=Escherichia coli (strain K12) GN=ybeY PE=1 SV=1	None	DEDBQOOHKZLMKFSIEWAMKKONHICGZTDDHKMRZTHZYTVAWBFTEDTYUAMKVKUWUUWAAVTLEZTPIOGFMAYZYSHLSVTUBAEINLBBNMVFU	Truncation at C-Terminal Side	101	0.023923	12876.946303	0	5	0.57291	7.09979e-137
BW_20_1_111106004325_cidetd_msdeconv1962.txt	ZZZ_sp|P52007|YECM_ECOLI Protein YecM OS=Escherichia coli (strain K12) GN=yecM PE=1 SV=3	None	MHELHQFNGLBPVTKYTWCFPZQNHMTZQSHRKHTOLQWATELQIIQRYTCVLZFDRDFEYDHVZOOZCSRKEMOHTTEFORAIQBPOARDGNPBIZY	Truncation at N-Terminal Side	90	0.046117	12762.707695	0	9	0.55758	5.19282e-133
BW_20_1_111106004325_cidetd_msdeconv1964.txt	ZZZ_sp|P33602|NUOG_ECOLI NADH-quinone oxidoreductase subunit G OS=Escherichia coli (strain K12) GN=nuoG PE=1 SV=4	None	OTRSASUVKFOFVDMUCBNEATFYPVPIDAUGVMDFMRHHCBZOEKBODOLDCKEKCAZYMPTIBSLZUTBRZGQWUKLGKNCNEVZVMRGNFPBUDNSYFZ	Truncation at N-Terminal Side	806	0.038462	12878.320588	0	4	0.54832	3.47693e-140
BW_20_1_111106004325_cidetd_msdeconv1966.txt	ZZZ_sp|P76230|YDJK_ECOLI Putative metabolite transport protein YdjK OS=Escherichia coli (strain K12) GN=ydjK PE=3 SV=1	None	NVBHDRPPTHFOHUMTYSUVYFDHLYIYDHCIQCZGWDGGTYKBOKYILBPVSSPHUMOCWLVQPGLLDWWQUEIAUIAGHKKWMULEMOZZOBZBVR	Truncation at N-Terminal Side	361	0.024390	12761.951178	0	5	0.55991	1.8024e-134
BW_20_1_111106004325_cidetd_msdeconv1968.txt	ZZZ_sp|P52007|YECM_ECOLI Protein YecM OS=Escherichia coli (strain K12) GN=yecM PE=1 SV=3	None	MHELHQFNGLBPVTKYTWCFPZQNHMTZQSHRKHTOLQWATELQIIQRYTCVLZFDRDFEYDHVZOOZCSRKEMOHTTEFORAIQBPOARDGNPBIZY	Truncation at N-Terminal Side	90	0.033981	12762.707695	0	7	0.5969	5.19282e-133
BW_20_1_111106004325_cidetd_msdeconv1970.txt	XXX_sp|P36553|HEM6_ECOLI Oxygen-dependent coproporphyrinogen-III oxidase OS=Escherichia coli (strain K12) GN=hemF PE=1 SV=1	None	DINKROPPNVWQLVPIBLUIOQIFKDPTLHRNHADOWTDNILZPGDQFKOATESHVDYDFRZTNRLUCPPGEGWCSPDWYCKTQAANLUMSWGFHWGGCQKKNDB	Truncation at C-Terminal Side	105	0.029954	12988.955314	0	6	0.55279	1.08971e-131
BW_20_1_111106004325_cidetd_msdeconv1972.txt	YYY_sp|P76419|YEGV_ECOLI Uncharacterized sugar kinase YegV OS=Escherichia coli (strain K12) GN=yegV PE=3 SV=1	None	KNLANMGPGKMIMTOKSQTQTBIHYZYMMUWHPLGBPMLBPFGPCEYDWZTQGCGOMNGCQOVOOEFBUIZMQUKTBVCZSUPLDUEZIEEVMHGDZKPHWNP	Truncation at N-Terminal Side	218	0.028846	12875.846935	0	6	0.56234	4.43524e-139
BW_20_1_111106004325_cidetd_msdeconv1974.txt	ZZZ_sp|P52007|YECM_ECOLI Protein YecM OS=Escherichia coli (strain K12) GN=yecM PE=1 SV=3	None	MHELHQFNGLBPVTKYTWCFPZQNHMTZQSHRKHTOLQWATELQIIQRYTCVLZFDRDFEYDHVZOOZCSRKEMOHTTEFORAIQBPOARDGNPBIZY	Truncation at N-Terminal Side	90	0.024510	12762.707695	0	5	0.55378	7.66671e-129
BW_20_1_111106004325_cidetd_msdeconv1976.txt	YYY_sp|P05827|ILVY_ECOLI HTH-type transcriptional regulator IlvY OS=Escherichia coli (strain K12) GN=ilvY PE=4 SV=1	None	ZDCPCZYFATNWQHUSULCTMZITPIBETPGAPMAGWACLODIKIOOSECNHWSFMVWHQTVSOZDUOPESEVKRHDDZODCPRQLBMFUBGCIGRBCNZGIL	Truncation at C-Terminal Side	103	0.027907	12876.463727	0	6	0.5935	3.83944e-142
BW_20_1_111106004325_cidetd_msdeconv1978.txt	XXX_sp|A5A625|YIBV_ECOLI Putative uncharacterized protein YibV OS=Escherichia coli (strain K12) GN=yibV PE=5 SV=1	None	ILCGSTMQYRLMNDSZKPKQPBIPEWSLVRFAAUTZTYEMQGLLNHRCVSNSWMSMTSPPPNUSRCVNVGIDYTGACITGEAHGQBAZUNOBGSKOQRQSKEWKEGRGNSS	No Truncation	-1	0.035088	12834.725774	0	6	0.5645	5.19361e-150
BW_20_1_111106004325_cidetd_msdeconv1980.txt	YYY_sp|Q9JMR2|YUBN_ECOLI Uncharacterized protein YubN OS=Escherichia coli (strain K12) GN=yubN PE=4 SV=1	None	LGULSMOQCLLMCBGDSVQTBRKPAYPBLEDMOPFFIWPOWTCVHKLVEEYCBUTEDTSDWYFRSFEODGNBIKAIMUWCWBHITADEYAPKZAVQQCTNECPFY	No Truncation	-1	0.024038	13110.152654	0	5	0.55887	3.60564e-133
BW_20_1_111106004325_cidetd_msdeconv1982.txt	XXX_sp|P0AF98|LPTF_ECOLI Lipopolysaccharide export system permease protein LptF OS=Escherichia coli (strain K12) GN=lptF PE=1 SV=1	None	AVEZDSIPIFGATKQFCEDQIQUDHSMAAMZUTHQTHZYASHAVQNLDKOYLSGFDPLYTYG	Truncation at N-Terminal Side	304	0.036364	7267.631636	0	4	0.56007	9.5676e-82
BW_20_1_111106004325_cidetd_msdeconv1984.txt	XXX_sp|P0A7I4|RF3_ECOLI Peptide chain release factor RF3 OS=Escherichia coli (strain K12) GN=prfC PE=1 SV=2	None	ATNVTKHPULWDQKARTORNWBQQPHSTAGWCKKBZQLVOZZTCMPATUBSIBIQINWQONLVFOQPVYSBGNFFQIMQTIOVATUQERCLFGLGGIKAGBLYT	Truncation at N-Terminal Side	425	0.023474	12760.586309	0	5	0.56017	4.76121e-130
BW_20_1_111106004325_cidetd_msdeconv1986.txt	YYY_sp|P24169|DCOS_ECOLI Inducible ornithine decarboxylase OS=Escherichia coli (strain K12) GN=speF PE=2 SV=1	None	KROUIQGEZTNLPLVAQCZYWPQSYLEDUZWTLIZKNIOEHACNCZLHYWQZVLYHCWZLAUWPTHHBGZSKSENMGTBWYIQUFZOLMIUBNPNMFPCUVFPOCPMBMFORETNHTVPZMOTFPKQWOFZMPDGAGSLSCWLOTWMCNKGMTAQZKBZDLNKLBVVLQGMRGDRMRRCSAKBOMNUHNMFMOLFMAREGIQBCROSTLWZCWHFFHCWQNNAUSYOCMHCEMDUWNGHKAEMDASMRQBUMDGLGRVTIMTFZSWHHYMQBGARWVZOAUIEKCWORIIBPLKFKQUFBQTBBYQUHSACKGYWWFSCNLOGWWWIGMEEFYZUTIS	Truncation at C-Terminal Side	338	0.017032	43457.156492	0	7	0.33213	1.4822e-323
BW_20_1_111106004325_cidetd_msdeconv1988.txt	XXX_sp|P32156|RHAM_ECOLI L-rhamnose mutarotase OS=Escherichia coli (strain K12) GN=rhaM PE=1 SV=1	None	WIGLUDHIKHPYSNGIZIAHFKYUGVPOYUNYSUIRCBEIGTUYLPITNHSQKKTNAVHNREVSZFUZMZURYBNTTKOFFLOQEGWQMHAPDZYSZBLAMTYK	No Truncation	-1	0.033493	13127.097151	0	7	0.54711	2.87379e-142
BW_20_1_111106004325_cidetd_msdeconv1990.txt	XXX_sp|P0A9S7|LIVG_ECOLI High-affinity branched-chain amino acid transport ATP-binding protein LivG OS=Escherichia coli (strain K12) GN=livG PE=3 SV=1	None	LZMFMLVVSUAUYYVIMFZAVPNHGMVRMZFRMGYVEFRBMOEIGKNIIGRANUUMZMDDSBSHYYVRQAWRLUNWRWSS	Truncation at N-Terminal Side	175	0.030120	10099.259095	0	5	0.56593	2.06517e-104
BW_20_1_111106004325_cidetd_msdeconv1992.txt	ZZZ_sp|P55914|YJJZ_ECOLI Uncharacterized protein YjjZ OS=Escherichia coli (strain K12) GN=yjjZ PE=4 SV=1	None	OAPBPFIHINBLSCCFCZHMBZDCSEABQOCHVZINYQPFZTOAGCZKGHFUEUPWSOVCQZWDQSDQSVALPWMYZI	No Truncation	-1	0.023669	9733.597431	0	4	0.56234	2.85353e-104
BW_20_1_111106004325_cidetd_msdeconv1994.txt	XXX_sp|Q9JMS6|YUAN_ECOLI Uncharacterized protein YuaN OS=Escherichia coli (strain K12) GN=yuaN PE=4 SV=1	None	FIKRMYEQTNISRQFYZNHYWIUWISBGNITNSETSFGHRZMUONHQQIUGAZDOROWHCVRNUCKAENWUKBYHEB	No Truncation	-1	0.035928	10197.237755	0	6	0.56645	6.16302e-103
BW_20_1_111106004325_cidetd_msdeconv1996.txt	YYY_sp|P39165|YCHO_ECOLI Uncharacterized protein YchO OS=Escherichia coli (strain K12) GN=ychO PE=3 SV=3	None	HWRCAVAOWCFBQVQKLTKYQBKDRNMHGPKPERCZZTFLVLNPVQICBAPBKCNFSBGNPRGVMYFIOWTKYUHOKVKGOSHYOQWSCGR	Truncation at C-Terminal Side	91	0.050532	11559.109603	0	8	0.5679	5.16886e-124
BW_20_1_111106004325_cidetd_msdeconv1998.txt	ZZZ_sp|P37195|DCTR_ECOLI HTH-type transcriptional regulator DctR OS=Escherichia coli (strain K12) GN=dctR PE=2 SV=1	M_Acetylation	MCLYPAZIYDAGBLQFUYRKAWYHCGVFNBCEOLHOHKMMFTTMBMIZLLKAUVCCKCAYPDSKVUGLIMGYCLLQDMORUUNRSDMKYWQFUICWVEIASVCBBYILDBGIDZWEUSAWQCKEEUDRLKDDQVFCWGYABTMECBLUDVSGREWLRNHANFBNGCRLYYWFQGIV	No Truncation	-1	0.026954	21903.018767	0	10	0.50991	3.25053e-239
BW_20_1_111106004325_cidetd_msdeconv2.txt	YYY_sp|P23003|TRMA_ECOLI tRNA/tmRNA (uracil-C(5))-methyltransferase OS=Escherichia coli (strain K12) GN=trmA PE=1 SV=1	None	GDUIGHEFGA	Truncation at N-Terminal Side	356	0.040000	1070.357168	0	1	0.54232	1.56021e-06
BW_20_1_111106004325_cidetd_msdeconv2000.txt	YYY_sp|P39165|YCHO_ECOLI Uncharacterized protein YchO OS=Escherichia coli (strain K12) GN=ychO PE=3 SV=3	None	HWRCAVAOWCFBQVQKLTKYQBKDRNMHGPKPERCZZTFLVLNPVQICBAPBKCNFSBGNPRGVMYFIOWTKYUHOKVKGOSHYOQWSCGR	Truncation at C-Terminal Side	91	0.054404	11559.109603	0	9	0.56585	5.16886e-124
BW_20_1_111106004325_cidetd_msdeconv2002.txt	XXX_sp|P39400|LGOD_ECOLI L-galactonate-5-dehydrogenase OS=Escherichia coli (strain K12) GN=lgoD PE=1 SV=3	None	WFKPNODHPPBQHPTSIWTUOTBURTZSBUUMCUABYNKBIBAZYOPTTMPSOBBCVMWFUFNLVAIMNAWIFQVASNBWYENZAFNLUKSHMHIODQLSWLQWTAYCUCPTBESEKBLHFFNOKFVWOYWCKTYHQGCVPMCIRKAIGHDLTCVIKNMGEZSVDRIVN	Truncation at N-Terminal Side	171	0.016997	21421.716814	0	6	0.51812	4.18397e-219
BW_20_1_111106004325_cidetd_msdeconv2004.txt	YYY_sp|P29744|FLGL_ECOLI Flagellar hook-associated protein 3 OS=Escherichia coli (strain K12) GN=flgL PE=3 SV=2	None	SNVACANMABFLKBYETEDBQNMRQPKHVSWRGKMEYRQCKGUTVMQCGIENQRMEHMEGZLIVPPCLYVLZRHLKAWZDBDEAF	Truncation at N-Terminal Side	232	0.029586	10099.051508	0	5	0.62563	1.83856e-115
BW_20_1_111106004325_cidetd_msdeconv2006.txt	ZZZ_sp|P75678|YKFA_ECOLI Uncharacterized protein YkfA OS=Escherichia coli (strain K12) GN=ykfA PE=4 SV=2	None	NFDALBNKWVNIAZGRDAZDUBPPBNEGHITEMRFTLONRKBIKEFWHAVNRNBIQDIAESCYOPILEDEFWWFMEACTDTTVUWCITMOKSRHMAQPGIAVRUSHLQZOPPADMGAQZVYNNLBEFIGEORESOENGZTLPWHATQFVNSTFQMOBDTQVZDMGHGTRURHIAAWOEGQ	Truncation at N-Terminal Side	107	0.029810	22244.671707	0	11	0.51332	3.92538e-246
BW_20_1_111106004325_cidetd_msdeconv2008.txt	YYY_sp|P0A6K1|DAPF_ECOLI Diaminopimelate epimerase OS=Escherichia coli (strain K12) GN=dapF PE=1 SV=1	NME	UOQUVDWQUAHGMVGAMAELIMLGEBIMTBQENEQDDVGZZCWHKYELEBZKIVOFIYQHMLVBOVYOAKVHFYZCSARCQLUGQEUWBYHQYYFNLHMWFRZZTGLTFRYNWCRCKISGPKTEATANRCSSYVMAIDMPRPIWIKFGQNOMIHDWEBIDYKTAVSKOSINFAWQGH	Truncation at C-Terminal Side	177	0.026954	22243.016050	0	10	0.52235	9.15072e-245
BW_20_1_111106004325_cidetd_msdeconv2010.txt	YYY_sp|P62395|SECM_ECOLI Secretion monitor OS=Escherichia coli (strain K12) GN=secM PE=1 SV=1	None	RSHHUBWTFYGWPCRDLZRPTRWMUBYUILBZHRDHHHDTPVTUFTCYIVQFEVGWVDPAWUWENDKKYOTEHKURQFHBKSDUOAWQOTTAOASHGBCSHQDNRKYQOOQOPYDQWRQZYHEGZGMSRBALMIBFAFHRWICLBNYLTNHTTDQWZIGFKEYSUABKVY	No Truncation	-1	0.024259	22268.610494	0	9	0.55789	1.09048e-232
BW_20_1_111106004325_cidetd_msdeconv2012.txt	YYY_sp|P77585|YPDE_ECOLI Aminopeptidase YpdE OS=Escherichia coli (strain K12) GN=ypdE PE=1 SV=1	None	VKVGQWAFDOKAIPMIVRZNBGGRBUIVSNGFURUCEGZIDNCCBAWSLMKCWFBWTZLYQFERZAFFIPEYVMSOWKEAEVYBDTDYBCUMTGIKYGBPWKOWKWHELGAHFKRQHAUTAKBZMGPLRMGHEWUOIMKFGUAIICZVQVUKSPVCQUCRVURDYWNGAIHTMGTPEAFL	Truncation at N-Terminal Side	165	0.027548	22244.505765	0	9	0.51641	8.66086e-247
BW_20_1_111106004325_cidetd_msdeconv2014.txt	XXX_sp|P15006|MCRC_ECOLI Protein McrC OS=Escherichia coli (strain K12) GN=mcrC PE=1 SV=3	None	RTSRQQTPSLRHBCZPQEQQCKVAHDZPWQHASARWWQWUEKTODGVZTPVWZPAQNUZWFNRRWYUFZHURGPUISIBTSYFIKPDKFNLUMYKMZEMSTKTICICLFPWSLIEKEBSIZNDDAWFMCOTDAEVGZRLBFCANRKTATSRMMHMUCHQEAQHQQMGEQCNZVIICEPVOQSWSZQYCHZEIIAZNBVOPFLFNVDWHUGCTYKETBTKWIGGKMHHAGCBQCOKWLKRSMGRMUTZHNREZFGZDWOMEMWIFDVCZLEDISVTALKYVIEPQFDFIUKPOIYSFKUMEOKYGRSASVOYVUFHEASTLBHRRYOCUEQGVYUTILZOHSFBCNFKO	No Truncation	-1	0.022099	44044.847147	0	16	0.35213	1.23516e-322
BW_20_1_111106004325_cidetd_msdeconv2016.txt	ZZZ_sp|P0A959|ALAA_ECOLI Glutamate-pyruvate aminotransferase AlaA OS=Escherichia coli (strain K12) GN=alaA PE=1 SV=1	None	OOQNRBQBYKAYUCUVBUQPMSLZUKSTQBROAHZHZWKVZOUEGUKEOKTDFEKSQPDTKKFGRKWVVLUCQEGSKHIDZNHUUOULDPDYBRKVSYKHSCOLSLSMKRZLYAATEOKHNITAVQAAHGRMTDVHQTPUMMTUZOIDMLBVZDMAAUWZLVSKOULMKCSQLFREVZFFTTQNVOYWKVHTECSSWQPFOVMZKGVWGIQRWIPPLHIVIKCTMIGHGBGBSROUTVOTCGMAMPNKFDVQOCYOZVBSMSZBSLIKPKHNTEFMSTCZFEHUSPVWCIQZYGIIPSSNAVHPUUUZDQZKEGFCYGSNQPZUSMFLBZGQKWLTHKQQIYRLEGTOODMWHNMEFPRBQIATYSRTEREMAUELINMUIRSWEYP	Truncation at N-Terminal Side	18	0.027734	49092.963181	0	16	0.28744	4.94066e-324
BW_20_1_111106004325_cidetd_msdeconv2018.txt	XXX_sp|P69451|LCFA_ECOLI Long-chain-fatty-acid--CoA ligase OS=Escherichia coli (strain K12) GN=fadD PE=1 SV=1	None	HYIAHGCHQMBGAPYBILDODSTPFTIFRPADWAMZFZNDPWOYIEDZSBEQREFPUQOIPONKDIGORBDNFCBSORBNTVOFVPAPOFITNNKKBUTDZY	Truncation at N-Terminal Side	459	0.024887	13202.600661	0	5	0.55534	4.10264e-133
BW_20_1_111106004325_cidetd_msdeconv202.txt	YYY_sp|P0ABH9|CLPA_ECOLI ATP-dependent Clp protease ATP-binding subunit ClpA OS=Escherichia coli (strain K12) GN=clpA PE=1 SV=1	None	LSVRMFVRHWDGYMPOQQFCUVN	Truncation at N-Terminal Side	735	0.047619	3036.346393	0	1	0.55769	2.5395e-28
BW_20_1_111106004325_cidetd_msdeconv2020.txt	YYY_sp|P0AE76|COBU_ECOLI Bifunctional adenosylcobalamin biosynthesis protein CobU OS=Escherichia coli (strain K12) GN=cobU PE=2 SV=1	None	CMHBLZGHOSZKRZSRTMRCAMTMHBAGWTVLRPIBTASEGRVKQBYABWUTHDCWYUSQYVITTPRNEHIYVYEFUQUGRTPBKFEIZPBOUFSZSCHPOULPHGDMTNBUUTFNNLTQVHIZNNIWHRUPZQFEIZPELCETDYNZQNLZFASWMSLCYHGYQPPZEUSTQQFWLLCMK	No Truncation	-1	0.029973	22535.779460	0	11	0.51992	1.54332e-248
BW_20_1_111106004325_cidetd_msdeconv2022.txt	YYY_sp|P0A6W9|GSH1_ECOLI Glutamate--cysteine ligase OS=Escherichia coli (strain K12) GN=gshA PE=1 SV=1	NME	TVUYLMQDLUTTLFNLTPZGFQPDVYZESOVKVYFSGUPHCISBWLYQEBRQHETIRDSDRGTTQQAPDHITUGMKTNUHPOIBUHIYHKAE	Truncation at C-Terminal Side	92	0.026316	11353.289043	0	5	0.57459	4.4293e-125
BW_20_1_111106004325_cidetd_msdeconv2024.txt	XXX_sp|P31130|YDEI_ECOLI Uncharacterized protein YdeI OS=Escherichia coli (strain K12) GN=ydeI PE=3 SV=1	None	APLRWHYGEMMKOQQMFNVUCVPGVTFKNPWKUQQDSTLETMECCHPSRGBRUPSTACWNFOIWTZFTNFNEYBSYGFUHCRFCMLAEYAE	Truncation at N-Terminal Side	39	0.026316	11354.162637	0	5	0.56727	1.48344e-118
BW_20_1_111106004325_cidetd_msdeconv2026.txt	ZZZ_sp|P0ADN2|YIFE_ECOLI UPF0438 protein YifE OS=Escherichia coli (strain K12) GN=yifE PE=1 SV=2	None	RMVQCUIGVRBDKTFEVDTPPWSCTRGZGEBNESSLFHBCRWEMVHRMYIASIFYSTLICNVOVVYPTKGODBIPWWFGTNQPMEZBIBCTIVR	Truncation at N-Terminal Side	18	0.026316	11352.250798	0	4	0.57595	9.21517e-118
BW_20_1_111106004325_cidetd_msdeconv2030.txt	ZZZ_sp|P76186|YDHK_ECOLI Uncharacterized transporter YdhK OS=Escherichia coli (strain K12) GN=ydhK PE=3 SV=1	None	CVWSVTULOQYNZZHGPAVSQAPKBDTAFHZLIYLZNWEDMIBOUIZPCFNLKANYLYYZYBARZWBFSGILGOGDAAWANFWUDGARUKFOILSKYLIMWZH	Truncation at N-Terminal Side	567	0.023148	12959.851607	0	5	0.54692	1.88227e-132
BW_20_1_111106004325_cidetd_msdeconv2032.txt	YYY_sp|P0AEP1|GALP_ECOLI Galactose-proton symporter OS=Escherichia coli (strain K12) GN=galP PE=1 SV=1	None	GRIEEEAQYYGIHWDFVYDTKEYTQKZZBENYQQNQHCNTRAIEUBUFDFHEDRTMLZFHTFOCBPRTLTEYVWAIQHZODGOFIPNLMDSWAFPVNCLMTE	Truncation at N-Terminal Side	362	0.027778	12960.213106	0	6	0.55673	2.90246e-139
BW_20_1_111106004325_cidetd_msdeconv2034.txt	ZZZ_sp|P09348|MOTA_ECOLI Motility protein A OS=Escherichia coli (strain K12) GN=motA PE=1 SV=1	None	VATWMSRPIASGUKBYMATNQLIVZKTFKELUTIENSMKRZSAGRKDIKQDILKCNEBZOWIPKIOAIYWCGMCQYFBKEGBDGIQGOMKHEEACDRFVQRAKBVSR	Truncation at N-Terminal Side	188	0.030093	12961.234916	0	6	0.54767	1.48499e-136
BW_20_1_111106004325_cidetd_msdeconv2036.txt	YYY_sp|P0AFB1|NLPI_ECOLI Lipoprotein NlpI OS=Escherichia coli (strain K12) GN=nlpI PE=1 SV=1	None	LVWDNQWBYFWECIPGVTYGNVUQSYDTDABYRATUVFNCYCSZUIHPSMFFNNNULEFFVVIHLTGINCOTEMEQOUTEESZZDAYZCIKOZRMQMVOZLN	Truncation at N-Terminal Side	192	0.037037	12959.361340	0	8	0.55797	1.19174e-139
BW_20_1_111106004325_cidetd_msdeconv2038.txt	YYY_sp|P69210|MDTI_ECOLI Spermidine export protein MdtI OS=Escherichia coli (strain K12) GN=mdtI PE=1 SV=1	None	HPGVODOKENFNGSRMKTWOGGVKKKLTHWYMOTPHWMYUTQRGYKMQFGEWNQHAWTFFWIMNMZFKAAWUCKNWUGVEDGEZIMVBFBPIGHZVEUNUG	Truncation at C-Terminal Side	101	0.027778	12959.103440	0	6	0.55761	2.39743e-135
BW_20_1_111106004325_cidetd_msdeconv204.txt	YYY_sp|P15254|PUR4_ECOLI Phosphoribosylformylglycinamidine synthase OS=Escherichia coli (strain K12) GN=purL PE=1 SV=3	None	BOMCHTIBYFGCUTMBKZMVKUWHEYMDNNCMS	Truncation at C-Terminal Side	33	0.045455	4267.521416	0	2	0.55872	1.42846e-39
BW_20_1_111106004325_cidetd_msdeconv2040.txt	ZZZ_sp|P62066|YCEQ_ECOLI Uncharacterized protein YceQ OS=Escherichia coli (strain K12) GN=yceQ PE=4 SV=2	None	GSCALTZZZGGDFGOGZASFVDWZHUPDQQNWSVWPTMTNVDTTCZURNIGRAAFUBRQFQTSKQWRIOLKSWFRYTVZLQCOQCGCQQUVZUSNZYWZZBCUYZB	No Truncation	-1	0.029954	13183.839648	0	6	0.55199	3.96273e-135
BW_20_1_111106004325_cidetd_msdeconv2042.txt	YYY_sp|P69210|MDTI_ECOLI Spermidine export protein MdtI OS=Escherichia coli (strain K12) GN=mdtI PE=1 SV=1	None	HPGVODOKENFNGSRMKTWOGGVKKKLTHWYMOTPHWMYUTQRGYKMQFGEWNQHAWTFFWIMNMZFKAAWUCKNWUGVEDGEZIMVBFBPIGHZVEUNUG	Truncation at C-Terminal Side	101	0.029954	12959.103440	0	6	0.55362	2.39743e-135
BW_20_1_111106004325_cidetd_msdeconv2044.txt	ZZZ_sp|P64461|LSRG_ECOLI (4S)-4-hydroxy-5-phosphonooxypentane-23-dione isomerase OS=Escherichia coli (strain K12) GN=lsrG PE=1 SV=1	None	REVZFHPWZHKFUYSWKYUPSYMYSIQYWVUBCZBCPOLGMZMKQSBUDAPSUTKLCDHDKEZLMWISSFLWFOQMDKNGZRNAFKMVOUYIKEAI	No Truncation	-1	0.029126	12486.718708	0	6	0.56242	7.80904e-131
BW_20_1_111106004325_cidetd_msdeconv2046.txt	YYY_sp|P39212|INSN2_ECOLI Transposase InsN for insertion sequence element IS911B OS=Escherichia coli (strain K12) GN=insN2 PE=3 SV=1	None	YDIZZSTNCOHHQRCCZSYOKUWRQPUUKUCUPRLSPTWBQCZZLDUQVGSMGTOEGHLMUWDSDVYCZKIVQSGYROFBWSKYNTQHTAQESHHNPOZY	No Truncation	-1	0.023041	13022.700901	0	5	0.5569	1.31817e-135
BW_20_1_111106004325_cidetd_msdeconv2048.txt	YYY_sp|P09152|NARG_ECOLI Respiratory nitrate reductase 1 alpha chain OS=Escherichia coli (strain K12) GN=narG PE=1 SV=4	None	UDGANVWTCFSBOCMRIYHPLWEYIWNVUGBEEHQTDKLOSSEWTGALWFY	Truncation at C-Terminal Side	51	0.036364	6544.777771	0	4	0.55775	7.66805e-63
BW_20_1_111106004325_cidetd_msdeconv2050.txt	YYY_sp|P21179|CATE_ECOLI Catalase HPII OS=Escherichia coli (strain K12) GN=katE PE=1 SV=1	None	BWFRBFOSZZNKBPWPFRCVSOUMKKFMEFMNPSGYSOAZCSSQDWRZVMLKNZODIUZVTCFEWPNTIECRTQQCZNVEVLVFNP	Truncation at N-Terminal Side	667	0.028736	11032.944531	0	5	0.57081	3.30319e-115
BW_20_1_111106004325_cidetd_msdeconv2052.txt	YYY_sp|P0AE30|ARTM_ECOLI Arginine ABC transporter permease protein ArtM OS=Escherichia coli (strain K12) GN=artM PE=1 SV=1	None	FFGTHPECHFWYAPBLNVQGWTOWIIPCKEUSRWUOACNYVYZIHTFZYIIRSUPC	Truncation at N-Terminal Side	166	0.034483	7267.616814	0	4	0.5647	5.54902e-75
BW_20_1_111106004325_cidetd_msdeconv2054.txt	YYY_sp|P75993|ARIR_ECOLI Probable two-component-system connector protein AriR OS=Escherichia coli (strain K12) GN=ariR PE=1 SV=1	None	NGLTCSCVQGGICUPNEODNDIWDVYNFSCNAUAFHWTNEKIQIIAKOCZCLUNTEOAVEGQEFEMPHVSACYEDIEUIFYCRMBNLI	No Truncation	-1	0.024457	10695.395362	0	4	0.60591	5.40774e-114
BW_20_1_111106004325_cidetd_msdeconv2056.txt	YYY_sp|P77399|FADJ_ECOLI Fatty acid oxidation complex subunit alpha OS=Escherichia coli (strain K12) GN=fadJ PE=1 SV=1	None	SOSFHBOMDKTIMELMANCZWBCCHTDYLQWKKTTGOHQGOVTAHOSUCB	Truncation at N-Terminal Side	664	0.036364	6544.919433	0	4	0.55851	2.17399e-66
BW_20_1_111106004325_cidetd_msdeconv2058.txt	ZZZ_sp|P24251|CRL_ECOLI Sigma factor-binding protein Crl OS=Escherichia coli (strain K12) GN=crl PE=1 SV=5	None	FFCOSWQSNNDFIOSGDULTWZNNFEEIWCGAMLKIITLRLORFEMKWPQTZSRPEHIHWVEONSIUBAMTNRHIBVYLBPNKFGE	Truncation at N-Terminal Side	47	0.027174	11029.674671	0	5	0.57892	1.66122e-117
BW_20_1_111106004325_cidetd_msdeconv2060.txt	XXX_sp|Q9S4W9|YUBG_ECOLI Uncharacterized protein YubG OS=Escherichia coli (strain K12) GN=yubG PE=4 SV=1	None	OERFCWNCZSUPNYEQFMSCCVHGMLGWTUNRGCPGIWECESENBYDWQVLVT	Truncation at N-Terminal Side	205	0.039604	6542.529726	0	4	0.56238	2.50947e-70
BW_20_1_111106004325_cidetd_msdeconv2062.txt	XXX_sp|P0AAT6|IOJAP_ECOLI Ribosomal silencing factor RsfS OS=Escherichia coli (strain K12) GN=rsfS PE=1 SV=1	None	NLIFOCIOEULLLEGLEOGWAEGMOHRZDURMHEDZOUBEWWDKHDQCMWNTHUWBKVOVAYKUIWBMUPRUYQWDKPKQTUISYWAGMDCSBMIUMEKGADYLZ	No Truncation	-1	0.031111	14115.135972	0	7	0.57518	4.77566e-142
BW_20_1_111106004325_cidetd_msdeconv2066.txt	ZZZ_sp|P23522|GARL_ECOLI 5-keto-4-deoxy-D-glucarate aldolase OS=Escherichia coli (strain K12) GN=garL PE=1 SV=2	None	KAKRRLEVEKYPPKTSOTKAHNRHIIHBDDNGFESTSEVNMNOADBSMFDNTFOISMAKACKRSZNAHPUOAWNSOFAGQZUCNARDCBUZPUQEYHZFKLZGQBUNMAURMBHBVDDLTHOYDPFZUBVTVDYTNENVBDEBPQGLWLWQVWMQKVSNMPZFDEHRKBSFWCZMBAWIKMPVZKNSFBUMEKIUSBCKPUIGCQZMVIHQFTZSUEGHKZDMEQCRLZDRTHB	Truncation at N-Terminal Side	22	0.019313	29010.665048	0	9	0.46321	1.4097e-311
BW_20_1_111106004325_cidetd_msdeconv2068.txt	ZZZ_sp|P65290|YFGH_ECOLI Uncharacterized lipoprotein YfgH OS=Escherichia coli (strain K12) GN=yfgH PE=3 SV=1	None	NIDERRGZFUDEGWVYSYGPRPTGUNIOIBHIOLPYKASCYKWFOEAFAKPBMWGDE	Truncation at N-Terminal Side	115	0.025862	7269.794696	0	3	0.56522	2.78455e-75
BW_20_1_111106004325_cidetd_msdeconv2070.txt	XXX_sp|P25737|LYSP_ECOLI Lysine-specific permease OS=Escherichia coli (strain K12) GN=lysP PE=1 SV=5	None	TDHESLWQLNZRMBCVZMIWNZABMIFFWRFZBENYECWPYPODZETZVEOVCISDPCPQZNCQBYMDWEFUKFDBDCZQBLNDVOVCTVMNUOHHZKCFQFVFTENR	Truncation at C-Terminal Side	108	0.027778	13988.383001	0	6	0.57605	3.46831e-144
BW_20_1_111106004325_cidetd_msdeconv2072.txt	YYY_sp|P0ACP5|GNTR_ECOLI HTH-type transcriptional regulator GntR OS=Escherichia coli (strain K12) GN=gntR PE=1 SV=1	None	YFZMFPAHRCDZYQAMSHGQEELDUWNWSAAPBITIYQEYCQKGBGPIBTPEEGHTIAMFTOSFKQGUWBSNEEAOQDNDLPZOFYLIMVFSPHVQHWOZUSNFERZGBIWM	Truncation at C-Terminal Side	112	0.034188	13989.037944	0	8	0.58507	3.57071e-154
BW_20_1_111106004325_cidetd_msdeconv2074.txt	YYY_sp|P04846|NLPA_ECOLI Lipoprotein 28 OS=Escherichia coli (strain K12) GN=nlpA PE=1 SV=1	None	FTLGRCKZUWFIHZNLYLNFKCGECWPQKTSLYCZVNMTWMQNWKHFIZKICVCPDLHHNCBGRZDZMAPWUNKHOHFGCYSDIKZEGLBBGECZSMYPLFNMGBZPKAZOVHL	Truncation at C-Terminal Side	114	0.027778	13985.188501	0	6	0.58323	1.17093e-144
BW_20_1_111106004325_cidetd_msdeconv2076.txt	ZZZ_sp|P0AES9|HDEA_ECOLI Acid stress chaperone HdeA OS=Escherichia coli (strain K12) GN=hdeA PE=1 SV=1	None	SBHTMPISKZFHIGVQOFKABAZKAOUDYITOSDGNSRSKYESOORZRLQKATQGGZTZFKDEGYKKDNMEOEOZYTSRGBZDQWGPNNIIKVDUDIOWPGMNLHYTAWF	No Truncation	-1	0.025641	14008.692741	0	6	0.5798	1.24885e-147
BW_20_1_111106004325_cidetd_msdeconv2078.txt	XXX_sp|P0A8C1|YBJQ_ECOLI UPF0145 protein YbjQ OS=Escherichia coli (strain K12) GN=ybjQ PE=1 SV=1	None	NKENFYKRUCDODHYAOKSYMGZHNANYRESKWFIUMWZMBRQVEWUWDFKIQREUKQYQSZDWBVDQGCMHWIFCCGSEFCGWDQOUUBNWRTLPPUMCSQRCHUQ	No Truncation	-1	0.025974	14214.431944	0	6	0.578	1.01749e-140
BW_20_1_111106004325_cidetd_msdeconv2080.txt	ZZZ_sp|P32156|RHAM_ECOLI L-rhamnose mutarotase OS=Escherichia coli (strain K12) GN=rhaM PE=1 SV=1	None	AVVHFVLFOKZGRNYERLNHFFSCHLIRQSWZOOBOYMGCTIRIDHAMKPNKACKIULHURBVSTNQUYWUZRZSUQIMDLEIKPAOIRGGOVTNUVZNQWARB	No Truncation	-1	0.026549	13526.230293	0	6	0.58194	1.01445e-142
BW_20_1_111106004325_cidetd_msdeconv2082.txt	XXX_sp|P32108|YIBI_ECOLI Uncharacterized protein YibI OS=Escherichia coli (strain K12) GN=yibI PE=4 SV=1	None	LCSBCEGKNPMBTWLLZUNEQBMCVNATSHDIMRTRMAYLKKBQEDFRTEMEGHVPMSSBATYTYCWIGZAFGCPQUDRBHYKETLFWENNPWTOEVAYOAADSDAEBZYGSABACOHKI	No Truncation	-1	0.036530	14411.709436	0	8	0.57526	2.69014e-164
BW_20_1_111106004325_cidetd_msdeconv2084.txt	XXX_sp|P77519|YDDL_ECOLI Putative uncharacterized protein YddL OS=Escherichia coli (strain K12) GN=yddL PE=5 SV=1	None	DBKWINLAQZRFLFURTOYLEHNIOVVPYVUZFOBLBULEYQNQVLMOMLILYMOFGMQWBTGBOFEOQOYDODYMUMYWFZTZPHZLFFWDAMQO	No Truncation	-1	0.023148	13619.247947	0	5	0.57777	1.4772e-124
BW_20_1_111106004325_cidetd_msdeconv2086.txt	XXX_sp|P0CE59|INH12_ECOLI Transposase InsH for insertion sequence element IS5-12 OS=Escherichia coli (strain K12) GN=JW1882 PE=3 SV=1	None	KUELAAPLWGTLKRFWULRBHFSETPATKLRYLAPOAUIOIMWIUIGGKQZABRBZUTEIODDESVOTEDRP	Truncation at N-Terminal Side	266	0.025974	9186.739490	0	4	0.57783	1.33328e-94
BW_20_1_111106004325_cidetd_msdeconv2088.txt	XXX_sp|P0A881|TRPR_ECOLI Trp operon repressor OS=Escherichia coli (strain K12) GN=trpR PE=1 SV=2	None	QEFQYVIAQMCYVCBHWDDVCSWHUSUNMETARTAVEQYKUYQHDKKDOKUMOKKHMLTMBDFLGHYOQL	Truncation at C-Terminal Side	70	0.038961	9184.826242	0	6	0.60212	1.86174e-92
BW_20_1_111106004325_cidetd_msdeconv2090.txt	XXX_sp|P77268|DDPD_ECOLI Probable DD-dipeptide transport ATP-binding protein DdpD OS=Escherichia coli (strain K12) GN=ddpD PE=2 SV=1	None	PNSHVORZQBKNGDCOKYIKTDDDBBBGWMQPMNLZHLYOPDLAOVFZBGBRCNDTOIWVSQOWQLEPPIL	Truncation at N-Terminal Side	257	0.025974	9184.971505	0	4	0.5836	4.39335e-95
BW_20_1_111106004325_cidetd_msdeconv2092.txt	ZZZ_sp|P64467|CNU_ECOLI OriC-binding nucleoid-associated protein OS=Escherichia coli (strain K12) GN=cnu PE=1 SV=1	None	KRWQQOFDPBZZRYVYSICUZSSHMDZMGCRAHPBBMZAQLIMMVCENLNSYCOACNLDMERQGHOKQRAD	No Truncation	-1	0.025974	8914.902903	0	4	0.57686	2.25387e-91
BW_20_1_111106004325_cidetd_msdeconv2094.txt	XXX_sp|P0AFG0|NUSG_ECOLI Transcription termination/antitermination protein NusG OS=Escherichia coli (strain K12) GN=nusG PE=1 SV=2	None	PHDFRYIIKVSTSGNIVWAAYYFIZLENTTGPZRVLOISEWBHAWSQWNYYTRFRSRQFHSBAPFWFGMLZCDR	Truncation at C-Terminal Side	74	0.032468	9186.958870	0	5	0.57978	2.42043e-99
BW_20_1_111106004325_cidetd_msdeconv2096.txt	ZZZ_sp|P0A7E5|PYRG_ECOLI CTP synthase OS=Escherichia coli (strain K12) GN=pyrG PE=1 SV=2	None	YTWTUDUIQKRDPWSEDZYYITOMWOMMRANFPOIMGPVSCWTOOIFNUFMQSHHZNRDGMECPYAFC	Truncation at N-Terminal Side	477	0.033333	9185.885199	0	5	0.57625	1.54253e-91
BW_20_1_111106004325_cidetd_msdeconv2098.txt	ZZZ_sp|P64592|YHAI_ECOLI Inner membrane protein YhaI OS=Escherichia coli (strain K12) GN=yhaI PE=1 SV=1	None	KMOFCOCLKCIIINWHRTHNLVGPSMWYFEBITIHYMDTWMYKCYYPWTUFRUIQDADDKKODOFLKGA	Truncation at N-Terminal Side	49	0.033333	9185.754101	0	5	0.59338	2.36232e-92
BW_20_1_111106004325_cidetd_msdeconv2100.txt	YYY_sp|P37590|PMRD_ECOLI Signal transduction protein PmrD OS=Escherichia coli (strain K12) GN=pmrD PE=1 SV=2	None	DCSNPTWDLNBQVIPWFSFTGVQGKPTFMNSIKUZQQGVTYVVLLCWUTRDKZWFIBBCGSLIQQETOKLWQKVUIEEGCUKBCBGGD	No Truncation	-1	0.035088	10487.040342	0	6	0.57461	1.43651e-114
BW_20_1_111106004325_cidetd_msdeconv2102.txt	ZZZ_sp|Q46798|YGER_ECOLI Uncharacterized lipoprotein YgeR OS=Escherichia coli (strain K12) GN=ygeR PE=3 SV=2	None	BBKTRYIEIFOOEPNPRRGMMVQTBTGZBLNKPQHWTGAZKZYCRMUHZUFZCBSZDZAQZZVFYECHNSKQF	Truncation at C-Terminal Side	73	0.038961	9185.996931	0	6	0.5838	1.38785e-99
BW_20_1_111106004325_cidetd_msdeconv2104.txt	YYY_sp|P26608|FLIS_ECOLI Flagellar secretion chaperone FliS OS=Escherichia coli (strain K12) GN=fliS PE=3 SV=1	None	ZOGPBSSBDERABHEUFIMVZEUKTQUHHRNLFWFARVYFZERMRPQTGTWZNRLRIKZYNLYTZBDSISFIDTEQQQPRUVMRYDPFUQNKWINGHHBCPEVAKASBUQBCGUIBDIBHVFRGCPHEDGTWBLAE	No Truncation	-1	0.017921	16783.043541	0	5	0.53436	1.62563e-174
BW_20_1_111106004325_cidetd_msdeconv2106.txt	ZZZ_sp|P0AAS7|YBCJ_ECOLI Uncharacterized protein YbcJ OS=Escherichia coli (strain K12) GN=ybcJ PE=1 SV=1	None	WRYKHAUMGSFLUIGTMZASMRUUBHMSHBHZNOLMZOQAHYGNALGOAYCWKYCKUTHLCQZCKKSQCT	No Truncation	-1	0.046875	8900.562345	0	6	0.58176	7.66881e-91
BW_20_1_111106004325_cidetd_msdeconv2108.txt	ZZZ_sp|P76234|YEAE_ECOLI Uncharacterized protein YeaE OS=Escherichia coli (strain K12) GN=yeaE PE=4 SV=1	None	ITKZHZFEAYUSGVOWIDHZUTAVDQMMAQSHTUTLYPUYKRORGWOPKEFLFYSHVIOQIZBM	Truncation at N-Terminal Side	220	0.035461	8481.270207	0	4	0.57142	2.32644e-86
BW_20_1_111106004325_cidetd_msdeconv2110.txt	YYY_sp|P76217|ASTD_ECOLI N-succinylglutamate 5-semialdehyde dehydrogenase OS=Escherichia coli (strain K12) GN=astD PE=1 SV=1	None	HFSRSIOIYLCVAFDHGSQZHLMWOLLYOKOZTCKTEIFAELRMDUBCVRNPUANKBSTSCHVRFAGSLYCAPFTSKFNUTILZWSFBCGDIRCWMNBDAGTYABROFWMPH	Truncation at C-Terminal Side	112	0.032051	13987.329529	0	7	0.58433	9.88287e-148
BW_20_1_111106004325_cidetd_msdeconv2112.txt	XXX_sp|P32108|YIBI_ECOLI Uncharacterized protein YibI OS=Escherichia coli (strain K12) GN=yibI PE=4 SV=1	None	LCSBCEGKNPMBTWLLZUNEQBMCVNATSHDIMRTRMAYLKKBQEDFRTEMEGHVPMSSBATYTYCWIGZAFGCPQUDRBHYKETLFWENNPWTOEVAYOAADSDAEBZYGSABACOHKI	No Truncation	-1	0.028761	14411.709436	0	6	0.57491	7.6613e-144
BW_20_1_111106004325_cidetd_msdeconv2114.txt	YYY_sp|P09153|TFAE_ECOLI Prophage tail fiber assembly protein homolog TfaE OS=Escherichia coli (strain K12) GN=tfaE PE=1 SV=2	None	QQWNUTAMQQIORCFKICQYCQSQPLVDTQUZTKLNIMEEZKHGOSKCPDWQUEKSBNSFKPQGMTQB	Truncation at C-Terminal Side	68	0.046512	8478.638224	0	6	0.5837	1.41654e-90
BW_20_1_111106004325_cidetd_msdeconv2116.txt	ZZZ_sp|P0A7J0|RIBB_ECOLI 34-dihydroxy-2-butanone 4-phosphate synthase OS=Escherichia coli (strain K12) GN=ribB PE=1 SV=1	None	TFVVWNNPBOKHFLHELRAUYOFKQZKCZBAYPIHTESPVIOEHAMVOEQLIAIVHNEPGYTAEDFP	Truncation at N-Terminal Side	150	0.022388	8479.156888	0	3	0.57142	8.77159e-89
BW_20_1_111106004325_cidetd_msdeconv2120.txt	XXX_sp|P64562|YQFE_ECOLI Putative uncharacterized protein YqfE OS=Escherichia coli (strain K12) GN=yqfE PE=5 SV=1	None	GQIURTGAHAKZWYZQTSZDRPFMLNQNZKZAGHLYGLIHGTMEBOZGMUQHTLNRZHDHPMKAYDKTGHNMASWM	No Truncation	-1	0.019481	9109.019426	0	3	0.58478	6.8071e-93
BW_20_1_111106004325_cidetd_msdeconv2122.txt	XXX_sp|P0AFE8|NUOM_ECOLI NADH-quinone oxidoreductase subunit M OS=Escherichia coli (strain K12) GN=nuoM PE=1 SV=1	None	UWERKCHIYGOPYQIOHQMOLCRIWWAFKCCTKRRSMQSTANGUDKTEFDTVPQHCLPWKTCEOHQNTFACUBZDCNLRKQLWHZSRLTLYNAMGMSRN	Truncation at N-Terminal Side	410	0.035377	12662.204434	0	7	0.57355	3.46216e-134
BW_20_1_111106004325_cidetd_msdeconv2124.txt	YYY_sp|P31060|MODF_ECOLI Putative molybdenum transport ATP-binding protein ModF OS=Escherichia coli (strain K12) GN=modF PE=3 SV=2	None	PFVIWNMSWZZOBHTLNELIATGZMLKRNIEHMDKOEVLZAOOWKEQBVKDQHKCYFPYHNWSCTYZWNTARUEAIUBSFPNSRZYZEIZGHUYIPPASKEOALMHOLFKCINBZTQCRRASKIZZNQCGITUMLLQMSQYWYHDCPUMVQUVCZPQIVZEYNBKLUIKLEZEMMATCDUYULZZ	Truncation at N-Terminal Side	305	0.025070	23514.684182	0	9	0.51707	1.80822e-253
BW_20_1_111106004325_cidetd_msdeconv2126.txt	ZZZ_sp|P0AED5|UVRY_ECOLI Response regulator UvrY OS=Escherichia coli (strain K12) GN=uvrY PE=1 SV=1	None	VKPILEYITGRGKMCKNADZGESQHTOGKHKIMWOUSDIMUEFBZHPSLGWLVEMHUWEGOELOYUZUUZUCUVTVCVOELGIAMRTUIYEABBMAHKM	Truncation at C-Terminal Side	99	0.047393	12645.614637	0	10	0.57506	2.66945e-133
BW_20_1_111106004325_cidetd_msdeconv2128.txt	YYY_sp|P64602|MLAB_ECOLI Probable phospholipid ABC transporter-binding protein MlaB OS=Escherichia coli (strain K12) GN=mlaB PE=1 SV=1	None	UPVYIRUGPAYZZKQCHKZDEVOOIINMCBLQZKVBQBHIPGTQLGVQITUDOOYAVGSFOSFPDZSTIFBSUBIYDLUQLBHHRVWIGBFPCMEFO	No Truncation	-1	0.028436	12343.507630	0	6	0.57298	9.16875e-132
BW_20_1_111106004325_cidetd_msdeconv2130.txt	ZZZ_sp|P0AED5|UVRY_ECOLI Response regulator UvrY OS=Escherichia coli (strain K12) GN=uvrY PE=1 SV=1	None	VKPILEYITGRGKMCKNADZGESQHTOGKHKIMWOUSDIMUEFBZHPSLGWLVEMHUWEGOELOYUZUUZUCUVTVCVOELGIAMRTUIYEABBMAHKM	Truncation at C-Terminal Side	99	0.042654	12645.614637	0	9	0.569	2.66945e-133
BW_20_1_111106004325_cidetd_msdeconv2132.txt	ZZZ_sp|P52006|NUDI_ECOLI Nucleoside triphosphatase NudI OS=Escherichia coli (strain K12) GN=nudI PE=1 SV=2	None	DDYLNSAOTHALTGKUTQGDHLMZLMOHQYISGWONWVZSMHLFEVVBOUCKVIAYEQQWHIFSRFVMLOQDRKEGWULWCREAPFUDVPWZOEGYWHTGKNUGESML	Truncation at C-Terminal Side	108	0.023707	13988.209740	0	5	0.60231	4.68023e-147
BW_20_1_111106004325_cidetd_msdeconv2134.txt	XXX_sp|P0ADF8|ILVN_ECOLI Acetolactate synthase isozyme 1 small subunit OS=Escherichia coli (strain K12) GN=ilvN PE=1 SV=1	M_Acetylation	MKAHCROOIDUYKUDDURUMULCIUIAYBIOHAAIRWMBNHYZIDNDHORIPNWEKWQPWIPAIVPOWITBHUFLTFGMDHIGYFDYBONWBQFKP	No Truncation	-1	0.024876	13056.598556	0	4	0.57883	2.7967e-122
BW_20_1_111106004325_cidetd_msdeconv2136.txt	ZZZ_sp|P0AED5|UVRY_ECOLI Response regulator UvrY OS=Escherichia coli (strain K12) GN=uvrY PE=1 SV=1	None	VKPILEYITGRGKMCKNADZGESQHTOGKHKIMWOUSDIMUEFBZHPSLGWLVEMHUWEGOELOYUZUUZUCUVTVCVOELGIAMRTUIYEABBMAHKM	Truncation at C-Terminal Side	99	0.049020	12645.614637	0	10	0.57189	2.66945e-133
BW_20_1_111106004325_cidetd_msdeconv2138.txt	ZZZ_sp|P0AED5|UVRY_ECOLI Response regulator UvrY OS=Escherichia coli (strain K12) GN=uvrY PE=1 SV=1	None	VKPILEYITGRGKMCKNADZGESQHTOGKHKIMWOUSDIMUEFBZHPSLGWLVEMHUWEGOELOYUZUUZUCUVTVCVOELGIAMRTUIYEABBMAHKM	Truncation at C-Terminal Side	99	0.051724	12645.614637	0	10	0.57141	2.66945e-133
BW_20_1_111106004325_cidetd_msdeconv2140.txt	XXX_sp|P76549|YFFR_ECOLI Uncharacterized protein YffR OS=Escherichia coli (strain K12) GN=yffR PE=3 SV=1	None	YABOBVGIFVQVZBSDKYDGQOBBUTAWPFOCKQESBDIIDNNIAUFWGOQTKOHSLRQKIYDKNARKGFIGAOATSBBMOPYCPAFRRVNGDISOSRHD	Truncation at C-Terminal Side	100	0.045673	12649.565061	0	9	0.63619	1.05728e-133
BW_20_1_111106004325_cidetd_msdeconv2142.txt	YYY_sp|P09836|UHPC_ECOLI Membrane sensor protein UhpC OS=Escherichia coli (strain K12) GN=uhpC PE=1 SV=3	None	QIWVACKQEKUOONBUDZARUFLPYDIAMKEBDTUZHEATPZNAOFWVGAFQYRGOALZOIEOWGUIZTINQ	Truncation at N-Terminal Side	367	0.031447	9529.681900	0	4	0.5849	7.20612e-96
BW_20_1_111106004325_cidetd_msdeconv2144.txt	YYY_sp|P62552|CCDA_ECOLI Antitoxin CcdA OS=Escherichia coli (strain K12) GN=ccdA PE=1 SV=1	None	ELLYHNZRNLYHMDPOUUCNALAPWKIGUHMMLKALOHCOSTFGDWGWGQMZMVLDHPROMHEECIOOLSUA	No Truncation	-1	0.031447	9510.176727	0	5	0.58306	1.17878e-95
BW_20_1_111106004325_cidetd_msdeconv2146.txt	ZZZ_sp|P39354|YJHD_ECOLI Putative uncharacterized protein YjhD OS=Escherichia coli (strain K12) GN=yjhD PE=5 SV=2	None	TDCNOVWHDYLPOIISSMVVRGKTSHOKBHGSPDHFKETODYKLBMSGMIZHKCRGNBZRSHSHHIIMGWEIOGQT	No Truncation	-1	0.034591	9501.155680	0	5	0.58489	2.04117e-99
BW_20_1_111106004325_cidetd_msdeconv2148.txt	YYY_sp|A5A605|YKFM_ECOLI Uncharacterized protein YkfM OS=Escherichia coli (strain K12) GN=ykfM PE=4 SV=1	None	KONZZVGOZFEKCSZYGFMLGDHCWGBNVYBMPHMWQSBTDHMDTMGGYCSTVFTOCGZYDRLYFLWITDSPGUYYQGUZSSEMFASCKBUFGAPTTQDWKETKMVUFNHEKYWDADOICBPMLAAWVEQNGQYFSEKGZQBBTUMUIWITGICWPREG	No Truncation	-1	0.023585	19450.928783	0	7	0.55308	1.067e-217
BW_20_1_111106004325_cidetd_msdeconv2150.txt	ZZZ_sp|P39354|YJHD_ECOLI Putative uncharacterized protein YjhD OS=Escherichia coli (strain K12) GN=yjhD PE=5 SV=2	None	TDCNOVWHDYLPOIISSMVVRGKTSHOKBHGSPDHFKETODYKLBMSGMIZHKCRGNBZRSHSHHIIMGWEIOGQT	No Truncation	-1	0.031447	9501.155680	0	5	0.59571	1.07282e-95
BW_20_1_111106004325_cidetd_msdeconv2152.txt	YYY_sp|P77182|MNMC_ECOLI tRNA 5-methylaminomethyl-2-thiouridine biosynthesis bifunctional protein MnmC OS=Escherichia coli (strain K12) GN=mnmC PE=1 SV=2	None	YKRWKWBZLRAAOQPTNYCNLIFOWKULFAORCRCQOWPFEUVPNHQCQFRPMDIWZVSPNAIDQCKFISKP	Truncation at N-Terminal Side	596	0.031447	9531.062281	0	5	0.5874	3.71665e-96
BW_20_1_111106004325_cidetd_msdeconv2154.txt	ZZZ_sp|P0AD24|YEJL_ECOLI UPF0352 protein YejL OS=Escherichia coli (strain K12) GN=yejL PE=1 SV=1	None	BWLFBUFRBMMQFWQSAQQSVPCZATZNGBZSEKDFEBBQRRBWEOHAUCSCKDPRODQDALVILHEOKFNNRVQ	No Truncation	-1	0.031447	9561.216396	0	5	0.58736	1.28694e-100
BW_20_1_111106004325_cidetd_msdeconv2156.txt	ZZZ_sp|P0AE60|CEDA_ECOLI Cell division activator CedA OS=Escherichia coli (strain K12) GN=cedA PE=1 SV=2	None	UITSHETVKUUVEBZTBTAECIGFBSYPFKYVEIWAMBTBMYTAMLBDNWNQIQYCTBZYAFQUCZGECZCAQMCVEMAH	No Truncation	-1	0.033784	9552.072667	0	5	0.58667	5.78668e-105
BW_20_1_111106004325_cidetd_msdeconv2158.txt	ZZZ_sp|P55138|YGCE_ECOLI Uncharacterized sugar kinase YgcE OS=Escherichia coli (strain K12) GN=ygcE PE=3 SV=2	None	WDPTNACSYPLUFSVSHCSOEYNIYKKOIVVCLWABTHQLDMQASMOIFPRRCTCFCFEUHLBVENSMROTHVASP	Truncation at N-Terminal Side	416	0.040881	9527.302181	0	6	0.59303	1.43137e-102
BW_20_1_111106004325_cidetd_msdeconv2160.txt	ZZZ_sp|P0ADA7|OSMB_ECOLI Osmotically-inducible lipoprotein B OS=Escherichia coli (strain K12) GN=osmB PE=2 SV=1	None	QFRTMIQGCQYPFZNSKZEYYSYRLQGDRWMDFKOMBFEQGHAQFHYRGQOHLVLMOIKVMOPOWALLRVBP	No Truncation	-1	0.028302	9560.784940	0	4	0.58539	1.78489e-95
BW_20_1_111106004325_cidetd_msdeconv2162.txt	YYY_sp|P0AA31|YEDF_ECOLI Putative sulfur carrier protein YedF OS=Escherichia coli (strain K12) GN=yedF PE=1 SV=1	None	OLUGYETQCAFNSAFFMFNNLCUATEDLOYNBFGIBMRIFIEQZTKNLMTBUGNVOUHNMQSWETSIHSHTVQUHTA	No Truncation	-1	0.025157	9612.906375	0	4	0.58738	7.4785e-102
BW_20_1_111106004325_cidetd_msdeconv2164.txt	XXX_sp|P0A9H3|LDCI_ECOLI Inducible lysine decarboxylase OS=Escherichia coli (strain K12) GN=cadA PE=1 SV=1	None	HWSCCEIALKBLZKEWCWEZCEMUADIHNKDROKINLMGQNYRYLKPNBTTKKZWZRMAMEVEOVTNZWIVOPGG	Truncation at C-Terminal Side	75	0.031447	9528.996913	0	5	0.59251	4.33175e-101
BW_20_1_111106004325_cidetd_msdeconv2166.txt	YYY_sp|P0AE30|ARTM_ECOLI Arginine ABC transporter permease protein ArtM OS=Escherichia coli (strain K12) GN=artM PE=1 SV=1	None	FFGTHPECHFWYAPBLNVQGWTOWIIPCKEUSRWUOACNYVYZIHTFZYIIRSUPC	Truncation at N-Terminal Side	166	0.033058	7267.616814	0	4	0.65376	7.29557e-72
BW_20_1_111106004325_cidetd_msdeconv2168.txt	YYY_sp|P15043|RECQ_ECOLI ATP-dependent DNA helicase RecQ OS=Escherichia coli (strain K12) GN=recQ PE=1 SV=5	None	QGRUHQITGSSKQMZZYWZHDKOCRKEGRKKKCAYYCMYCQMHVMFCBMSVLAZYUWTWFTVBCCPUTFGIBWCPWFSHPAIRUCDAKLDBBZYAOQDTBPNFRWODMVWARDEIZMSDYMPRBLFPOAIQIYHDBNQZMEZMSTPPTICBNPSHCPQVQPFGUNSROTPEHEEEKQTUIQKRNGTWUEZFFBNNQRSUWNZMIGGLDZPKANLTZIKVKBYLWRUULYKUUWFHSSBARGKPUNOSLQVKZQUBPWOYRQZYYUPPEGBDEGSCZORUIIVPVASQZPFFGKGLBSPOADOQRQMORERSCIMUUKTNNNWMDYAPNIAEGAVIFVPLNODBQRBFVTGTNL	Truncation at N-Terminal Side	256	0.015453	44366.485799	0	7	0.33128	4.94066e-324
BW_20_1_111106004325_cidetd_msdeconv2170.txt	XXX_sp|P25737|LYSP_ECOLI Lysine-specific permease OS=Escherichia coli (strain K12) GN=lysP PE=1 SV=5	None	TDHESLWQLNZRMBCVZMIWNZABMIFFWRFZBENYECWPYPODZETZVEOVCISDPCPQZNCQBYMDWEFUKFDBDCZQBLNDVOVCTVMNUOHHZKCFQFVFTENR	Truncation at C-Terminal Side	108	0.034188	13988.383001	0	8	0.57824	1.73415e-144
BW_20_1_111106004325_cidetd_msdeconv2172.txt	YYY_sp|P0AF45|YJBE_ECOLI Uncharacterized protein YjbE OS=Escherichia coli (strain K12) GN=yjbE PE=3 SV=1	None	ARLMWWNTBPGTWVDSUBBCLKUPCEQCEIHSYCRZDHWGZAYVBALWBNDFGLKBGUOVCTNMGRVDUPZSQKSUSGMU	No Truncation	-1	0.032468	9661.114738	0	5	0.58312	2.65983e-109
BW_20_1_111106004325_cidetd_msdeconv2174.txt	XXX_sp|P0A734|MINE_ECOLI Cell division topological specificity factor OS=Escherichia coli (strain K12) GN=minE PE=1 SV=1	None	GKTOYGZQFPFBFQTEHAREFWCMCSRRNEDMRLRVQGHUTZQOHQRQQNBLTOSSQBVOZWNFWWVNAZWFNDKEMVOMSOPHCRHE	No Truncation	-1	0.029101	11770.938588	0	5	0.58773	6.25574e-110
BW_20_1_111106004325_cidetd_msdeconv2176.txt	XXX_sp|P0ACV8|YMJA_ECOLI Uncharacterized protein YmjA OS=Escherichia coli (strain K12) GN=ymjA PE=4 SV=1	None	QFYUUZZYZSUBYPDBGRTKOMVLKRPQHEUHLHAZUDOWGBMVBPNSRYTOLNCKRYFRRYMMNRTCQOCNEWDFDICFQ	No Truncation	-1	0.034392	10909.504550	0	6	0.59308	1.06418e-110
BW_20_1_111106004325_cidetd_msdeconv2178.txt	XXX_sp|P0ACE3|HHA_ECOLI Hemolysin expression-modulating protein Hha OS=Escherichia coli (strain K12) GN=hha PE=1 SV=1	None	SEVFTRTONFGEIQELMDWBDZHRHBAPVNWFHBEPEMBWVPMQOCLNRWIWQACANBYUPABFMLDFHNVF	No Truncation	-1	0.031646	9160.527438	0	5	0.587	5.16437e-96
BW_20_1_111106004325_cidetd_msdeconv218.txt	ZZZ_sp|P0AFL6|PPX_ECOLI Exopolyphosphatase OS=Escherichia coli (strain K12) GN=ppx PE=1 SV=2	None	KQLDKTAMQQOBEMDFAMQVGAH	Truncation at N-Terminal Side	490	0.022222	2775.806200	0	1	0.55555	2.71866e-22
BW_20_1_111106004325_cidetd_msdeconv2180.txt	YYY_sp|P30745|MOAA_ECOLI GTP 3'8-cyclase OS=Escherichia coli (strain K12) GN=moaA PE=1 SV=1	None	BKOIIDPBLTPFNLMKGOFNMFIHDVEQINCRDKKKKSVVOGQLQTUINKFZOSVDWZUFMMCFDQDREVOVKFBEGEALWKRAVQRH	Truncation at N-Terminal Side	241	0.031746	11313.066646	0	6	0.58007	2.37981e-117
BW_20_1_111106004325_cidetd_msdeconv2182.txt	ZZZ_sp|P16687|PHNI_ECOLI Alpha-D-ribose 1-methylphosphonate 5-triphosphate synthase subunit PhnI OS=Escherichia coli (strain K12) GN=phnI PE=1 SV=2	None	IHUALMYQLZKLOWCWOALDDZTNUWSDSQSZOSQYHQAHPGIRHMTWIDTSPSTUKWFVZVFVYGTACAPTOMGWHWPWPEU	Truncation at C-Terminal Side	83	0.039326	10641.602917	0	7	0.59154	1.25227e-111
BW_20_1_111106004325_cidetd_msdeconv2184.txt	YYY_sp|P33224|AIDB_ECOLI Putative acyl-CoA dehydrogenase AidB OS=Escherichia coli (strain K12) GN=aidB PE=1 SV=3	None	IMENQQIHMCSLCYOAACVBSTAWYIYUINDVLLESZSCDEFQCWFTBLNYRPGFHTKEFNRZKCKTDRYPUTVASSQ	Truncation at N-Terminal Side	463	0.034810	9474.100256	0	5	0.58535	4.77049e-94
BW_20_1_111106004325_cidetd_msdeconv2186.txt	ZZZ_sp|P77433|YKGG_ECOLI Uncharacterized protein YkgG OS=Escherichia coli (strain K12) GN=ykgG PE=3 SV=2	None	UNWFAPRNZZSDBDBZADVHLKTPFCQOOBMQANEKKLZLEHGWOTOPWIZVUQVCAINLHMQGTLKPWKLGSOTZCHBCEMPTA	Truncation at N-Terminal Side	146	0.038462	10642.906016	0	6	0.58525	2.43598e-105
BW_20_1_111106004325_cidetd_msdeconv2188.txt	XXX_sp|P76156|YDFO_ECOLI Uncharacterized protein YdfO OS=Escherichia coli (strain K12) GN=ydfO PE=1 SV=2	None	LBLDDKSNNPWDYQNYLNYTUKPLZPZTOOACOIDVWUBRVSCMDGBYMWCPWITVRZBNGVYLMRZTRKLLVGB	Truncation at N-Terminal Side	61	0.039735	9473.836836	0	6	0.58985	5.37294e-99
BW_20_1_111106004325_cidetd_msdeconv2190.txt	YYY_sp|P0AE30|ARTM_ECOLI Arginine ABC transporter permease protein ArtM OS=Escherichia coli (strain K12) GN=artM PE=1 SV=1	None	FFGTHPECHFWYAPBLNVQGWTOWIIPCKEUSRWUOACNYVYZIHTFZYIIRSUPC	Truncation at N-Terminal Side	166	0.025862	7267.616814	0	3	0.58664	1.96338e-74
BW_20_1_111106004325_cidetd_msdeconv2192.txt	YYY_sp|P0AAZ4|RARA_ECOLI Replication-associated recombination protein A OS=Escherichia coli (strain K12) GN=rarA PE=1 SV=1	None	PMMLUHAYHVGHFGLHMDBLRRDHDUNDGNWNIQLKOETWUZYIICVOFHFTGEDEUITIZBYYANEGSROWCFYKGOSCNRFCUNKYRPRUQHZVUZYWETDHAYUIVOOHQYAHTUKRWQTFVSWKCMTZTWKEUMIKHWPWAAATKWCLUPOBIWPTKRVOPCWBPRHINPRMNAHLNFOPSHFAVUYQOMHILFYMRNSHDLDDECIFYUUIETLMBIYHMALUNBKATPAPSZOAUTLSZOKTIKZCICVNUECKOVFSPENINYMWSWZWGTGSSMHQOCNTOUGGPWKSBOBECTVWGSDIOSMFRQBPOFEVOPQARLAWABTQWCTCTVYMZPGNZKDLLVQGDGATERBVYGDCUOWLVGCBFYKDICWHWPGPV	Truncation at C-Terminal Side	385	0.026846	49547.004482	0	12	0.31039	4.94066e-324
BW_20_1_111106004325_cidetd_msdeconv2194.txt	XXX_sp|P77658|YNAA_ECOLI Putative uncharacterized protein YnaA OS=Escherichia coli (strain K12) GN=ynaA PE=5 SV=1	None	AATZDKIPVHKLHEUGLRLQSUROQGGAZFDNASWMUDPZCKWZYCDLFMPOFHSRAARQYZCOQBHGOUHDCGDPKMDIENVYRUGVEOGFDZFHYDKFUOZSWMWZQLEMQPKNRSRQGLKPBAGPZAQCLD	Truncation at C-Terminal Side	134	0.026690	16854.792253	0	7	0.54957	7.75598e-182
BW_20_1_111106004325_cidetd_msdeconv2196.txt	YYY_sp|P77206|YAFZ_ECOLI UPF0380 protein YafZ OS=Escherichia coli (strain K12) GN=yafZ PE=3 SV=2	None	ZTEDKYHNSYASMTVUSSRBQUBGDOSRIYMZZZVIDAPYBWOLFRAPCPFFNWAAFAB	Truncation at C-Terminal Side	59	0.048780	7329.145271	0	6	0.58412	3.13979e-80
BW_20_1_111106004325_cidetd_msdeconv2198.txt	ZZZ_sp|P24232|HMP_ECOLI Flavohemoprotein OS=Escherichia coli (strain K12) GN=hmp PE=1 SV=1	None	ZFKPOSMWZOOIBLWLTYTRDSUMSUDDYWKOEIZHIVTLLFHLWRMCWDPCEHHTMRFRUERMTPZLQOLANPPYTDNWRUEUYFLMMYLYBDPUPAQDKWURSPGQHKCLUWBZIEZROLUR	Truncation at N-Terminal Side	272	0.026978	16856.654342	0	7	0.55146	1.48954e-166
BW_20_1_111106004325_cidetd_msdeconv2200.txt	ZZZ_sp|P33919|RADD_ECOLI Putative DNA repair helicase RadD OS=Escherichia coli (strain K12) GN=radD PE=1 SV=2	None	TWECAHVIMYAQUNZVFIBOPAVQYYACEWVOFWQHMIITAWEZBFDKSAQMZYHEFZAKFBGCAYDSRYFNEBULULHYZLZKVDIKSOIGMVWNZWIDYPICYAQESKGDIBDUMWETBGSHKGDYLWTYO	Truncation at C-Terminal Side	133	0.030249	16856.819677	0	8	0.55559	1.1819e-181
BW_20_1_111106004325_cidetd_msdeconv2202.txt	XXX_sp|P37683|YIAV_ECOLI Inner membrane protein YiaV OS=Escherichia coli (strain K12) GN=yiaV PE=1 SV=1	None	TMDQZSEGOFWCBTZUTQFTTAAPIEGAIZFMSGFYWQYIQRLHBGEEPTKDDEENMOSSQHFEZHGESTMVUNPDDHWTZIEUFLUWVMCQSYMIOFNYQGCYBTPRPOLYTEVWCQTNSIFCZTCVDGAVEVGNW	Truncation at N-Terminal Side	241	0.030249	16857.503587	0	8	0.55808	2.55472e-186
BW_20_1_111106004325_cidetd_msdeconv2204.txt	YYY_sp|P76038|PUUD_ECOLI Gamma-glutamyl-gamma-aminobutyrate hydrolase PuuD OS=Escherichia coli (strain K12) GN=puuD PE=1 SV=2	None	KHWDMRMNNKPWHLTTWKLAOZLOOHBPPKGDMPMYUPQTHLLFHQQYTQLGUBVAMCSRNKWQRUYUOQFGWCUHQOIYEPRIKEOLBWSSMOHFMROANQQZZVEDEBMMOKTKETVWMZTHOILLCSALFPZGZUTUENVWTOPBCZKBAMQWKBGIZOZWZERICVETZKWPOOCVQDQFFKFPBCYHREDVOLPKERETCWKFVFSIWRAQKFGEEOAHVHGHNEYIIPQDYDALSIFHETRHFAAGNR	No Truncation	-1	0.016158	33426.073276	0	9	0.44896	4.94066e-324
BW_20_1_111106004325_cidetd_msdeconv2206.txt	YYY_sp|P69425|TATB_ECOLI Sec-independent protein translocase protein TatB OS=Escherichia coli (strain K12) GN=tatB PE=1 SV=1	None	YGRESLLAVNLLGKARYVMCLAPAVEGZHDATFPFFLLPFUTPWQEDSRGONFWLEFZOD	Truncation at N-Terminal Side	111	0.044248	7269.510358	0	5	0.57448	3.12763e-78
BW_20_1_111106004325_cidetd_msdeconv2210.txt	XXX_sp|P25737|LYSP_ECOLI Lysine-specific permease OS=Escherichia coli (strain K12) GN=lysP PE=1 SV=5	None	TDHESLWQLNZRMBCVZMIWNZABMIFFWRFZBENYECWPYPODZETZVEOVCISDPCPQZNCQBYMDWEFUKFDBDCZQBLNDVOVCTVMNUOHHZKCFQFVFTENR	Truncation at C-Terminal Side	108	0.025641	13988.383001	0	6	0.58862	1.73415e-144
BW_20_1_111106004325_cidetd_msdeconv2212.txt	YYY_sp|P0ADG7|IMDH_ECOLI Inosine-5'-monophosphate dehydrogenase OS=Escherichia coli (strain K12) GN=guaB PE=1 SV=1	None	RGVLMFDGYMEPADHIRYIFGGCMCUFEDNOCWULMBYRGGQHPLGDDWWCOQTHMEUDHODYTABPQFIUMWR	Truncation at N-Terminal Side	414	0.031250	9546.761912	0	5	0.60041	2.5158e-97
BW_20_1_111106004325_cidetd_msdeconv2214.txt	ZZZ_sp|P37672|DLGD_ECOLI 23-diketo-L-gulonate reductase OS=Escherichia coli (strain K12) GN=dlgD PE=1 SV=2	None	UQUYACQNTBVHOERHOTTAZWDVGIMBLNAGEBLS	Truncation at C-Terminal Side	36	0.053333	4463.855571	0	4	0.56754	9.33624e-49
BW_20_1_111106004325_cidetd_msdeconv2216.txt	ZZZ_sp|P37672|DLGD_ECOLI 23-diketo-L-gulonate reductase OS=Escherichia coli (strain K12) GN=dlgD PE=1 SV=2	None	UQUYACQNTBVHOERHOTTAZWDVGIMBLNAGEBLS	Truncation at C-Terminal Side	36	0.053333	4463.855571	0	4	0.56544	9.33624e-49
BW_20_1_111106004325_cidetd_msdeconv2220.txt	ZZZ_sp|P0ADK6|YIBA_ECOLI Protein YibA OS=Escherichia coli (strain K12) GN=yibA PE=1 SV=1	None	PDSDOYIDOTITQQKIHSVLYCDVSRKRCBUHUMVARMYMGDBMNGBQBNKRSBTKQKUKLBKSL	Truncation at C-Terminal Side	65	0.032520	8048.586924	0	4	0.57489	3.85432e-84
BW_20_1_111106004325_cidetd_msdeconv2222.txt	XXX_sp|P31665|RPNC_ECOLI Recombination-promoting nuclease RpnC OS=Escherichia coli (strain K12) GN=rpnC PE=3 SV=2	None	YWECGYCQBWZYVCOTDRTUDUSOPASDYYHOFTQOWUQBMFNSZBVCQKDTVGBVPNFGVGYVFBWVOKMPQKOQLETN	Truncation at N-Terminal Side	220	0.022727	10540.014004	0	4	0.58082	3.26003e-106
BW_20_1_111106004325_cidetd_msdeconv2224.txt	ZZZ_sp|P62620|ISPG_ECOLI 4-hydroxy-3-methylbut-2-en-1-yl diphosphate synthase (flavodoxin) OS=Escherichia coli (strain K12) GN=ispG PE=1 SV=1	None	LSMBRIVUVSNASPSPPGEUQRFSMWRHCGIDZPOQRODOECHOORWIUPUNYKIFMWYWVUDZTMHHNHMMWVUQHYSQSNVQDLTZRSGOSAQWMVRRAVWGFFGVVWYDFLFITLSWDBNNQGSRNUNBEYUSLHHKOGMUDIOSZVEDMGFSDAQCYPEELQYSTHDTNWNNHSCOUPHZPOSBFPLULHGIKCQMEYRBSIDHZHGNGEHZGZFRWONDAMMBKUHYFEOVNQIRPTSKETIPBNKKTCYZAWNEZTFNPOREBDPADIKONUQUWIVQQTWLAIASQUIHLYUVWHNLIEINLIPZACRMADYSEBLORYHYQVSOGEQELVTOQKUGFDDQVSPUBFZELPPZHTBZIILANFYP	No Truncation	-1	0.014049	47545.124574	0	11	0.3303	4.94066e-324
BW_20_1_111106004325_cidetd_msdeconv2226.txt	ZZZ_sp|P0A959|ALAA_ECOLI Glutamate-pyruvate aminotransferase AlaA OS=Escherichia coli (strain K12) GN=alaA PE=1 SV=1	None	LDPDYBRKVSYKHSCOLSLSMKRZLYAATEOKHNITAVQAAHGRMTDVHQTPUMMTUZOIDMLBVZDMAAUWZLVSKOULMKCSQLFREVZFFTTQNVOYWKVHTECSSWQPFOVMZKGVWGIQRWIPPLHIVIKCTMIGHGBGBSROUTVOTCGMAMPNKFDVQOCYOZVBSMSZBSLIKPKHNTEFMSTCZFEHUSPVWCIQZYGIIPSSNAVHPUUUZDQZKEGFCYGSNQPZUSMFLBZGQKWLTHKQQIYRLEGTOODMWHNMEFPRBQIATYSRTEREMAUELINMUIRSWEYP	Truncation at N-Terminal Side	105	0.021834	37392.779621	0	10	0.40625	4.94066e-324
BW_20_1_111106004325_cidetd_msdeconv2228.txt	YYY_sp|P0AG93|SECF_ECOLI Protein translocase subunit SecF OS=Escherichia coli (strain K12) GN=secF PE=1 SV=1	None	SSGTKNOEHNBBSNKNRKGWEHLDYPZZVFAGVIWDPHLECUVUCTEVGPMOHRCFNNLDSZAQILPDCWGPPROWYRTLOACTURZWNIWCKSUKVLZRFFLUMBQGMUGCTWIZFIZDCLVBAUTMATKTTFAGGASCPKZKWCOZQWTPOAPVNVRIKOYAQLGZGULVPONRKKTBETOACFZETYDITFSDOFAMNEBRGUKTHUGVOKRFAVVMSHHZQTQTCAECAAMIRZSPBTSDZHDCYOTZZPIMSIODOYRRTEGRUMFCNGQWESLSSIFGQPZUAGQMONORDLGQAKEZQLRDWTKWWRRDWSKOTDK	No Truncation	-1	0.018957	40520.762676	0	8	0.46633	7.90505e-323
BW_20_1_111106004325_cidetd_msdeconv2230.txt	YYY_sp|P77611|RSXC_ECOLI Electron transport complex subunit RsxC OS=Escherichia coli (strain K12) GN=rsxC PE=1 SV=1	None	CBAQOYSWUUDMZQSPZGDSKFEEKODKKRZBMWCKKFHDKDKOKEYBFZBHLQDGVKQQCWIRSNGBZMNBVAFABLPAYFDIHVSNK	Truncation at C-Terminal Side	89	0.037433	11192.011676	0	7	0.58387	2.47687e-119
BW_20_1_111106004325_cidetd_msdeconv2232.txt	ZZZ_sp|P0ADG1|ILVM_ECOLI Acetolactate synthase isozyme 2 small subunit OS=Escherichia coli (strain K12) GN=ilvM PE=1 SV=2	None	YRGZDQWKKPYOPIRVDHKRZPUMGUIZILVZMBOIVGWZWSKCTAQIKCATFYTAYLKPEINQOGKNWQEFOOUFKVIUYKLZUVL	No Truncation	-1	0.037433	11438.926145	0	7	0.59575	1.78417e-117
BW_20_1_111106004325_cidetd_msdeconv2234.txt	XXX_sp|P96329|PIFA_ECOLI Phage T7 exclusion protein OS=Escherichia coli (strain K12) GN=pifA PE=4 SV=2	None	OCVINMOHVKLULISOOSQPFSTPMQSADUNGKSULMYWMIHSFBTQZMCRECIWKHZVNSMURKSNRNFFSYLPTDFZDDMBFDIKG	Truncation at N-Terminal Side	653	0.032609	11192.382827	0	6	0.59045	1.04189e-119
BW_20_1_111106004325_cidetd_msdeconv2236.txt	YYY_sp|P77611|RSXC_ECOLI Electron transport complex subunit RsxC OS=Escherichia coli (strain K12) GN=rsxC PE=1 SV=1	None	CBAQOYSWUUDMZQSPZGDSKFEEKODKKRZBMWCKKFHDKDKOKEYBFZBHLQDGVKQQCWIRSNGBZMNBVAFABLPAYFDIHVSNK	Truncation at C-Terminal Side	89	0.037433	11192.011676	0	7	0.60046	2.47687e-119
BW_20_1_111106004325_cidetd_msdeconv2238.txt	XXX_sp|P96329|PIFA_ECOLI Phage T7 exclusion protein OS=Escherichia coli (strain K12) GN=pifA PE=4 SV=2	None	OCVINMOHVKLULISOOSQPFSTPMQSADUNGKSULMYWMIHSFBTQZMCRECIWKHZVNSMURKSNRNFFSYLPTDFZDDMBFDIKG	Truncation at N-Terminal Side	653	0.043956	11192.382827	0	7	0.59624	3.66346e-115
BW_20_1_111106004325_cidetd_msdeconv2240.txt	YYY_sp|P77611|RSXC_ECOLI Electron transport complex subunit RsxC OS=Escherichia coli (strain K12) GN=rsxC PE=1 SV=1	None	CBAQOYSWUUDMZQSPZGDSKFEEKODKKRZBMWCKKFHDKDKOKEYBFZBHLQDGVKQQCWIRSNGBZMNBVAFABLPAYFDIHVSNK	Truncation at C-Terminal Side	89	0.037634	11192.011676	0	7	0.58369	2.47687e-119
BW_20_1_111106004325_cidetd_msdeconv2242.txt	ZZZ_sp|P33596|RECX_ECOLI Regulatory protein RecX OS=Escherichia coli (strain K12) GN=recX PE=1 SV=2	None	GTQOWUPLABFPDVDOCSTVWDYPIWYMRSQUKFRTIVUVMLOHPBOQZBIQDOKTBAUYLNMBQMMVCDNSAFAYBOYGUFKOICTTSWBZDDZVNSVULLYTSOPGEYBAFTWQLOZUYZBKYVKQZHCWSFEZRBLEYOOOQKFVZALILFUMNDQOSEYFUE	No Truncation	-1	0.019284	22208.667277	0	7	0.5258	1.72953e-225
BW_20_1_111106004325_cidetd_msdeconv2244.txt	YYY_sp|P76501|YFCR_ECOLI Uncharacterized fimbrial-like protein YfcR OS=Escherichia coli (strain K12) GN=yfcR PE=2 SV=1	None	YDNUTLQCOFZCDCMNVUYYYATLVWGDKFTYLFRBZRRZQNOFFSHLSQOHNUPKWQUKRQGLGMFYWKFFFFHZDPINONBCZFHIYDDSNPDQCKIEIZOFDNHCBKQTHTDSPHEONENLTVFQVMWIYKHONUFCRPPNMKLEPLGHCPZRYLVGYPKDKSIWOA	No Truncation	-1	0.022222	22159.995460	0	8	0.54975	1.88136e-231
BW_20_1_111106004325_cidetd_msdeconv2246.txt	XXX_sp|P0AD61|KPYK1_ECOLI Pyruvate kinase I OS=Escherichia coli (strain K12) GN=pykF PE=1 SV=1	None	LKGRZKSAEASCBVIADKZOEKGDRWLDAYYUYPCVGYGMGWQBHEPVFOWMTIBVFWIEPGSRCOFPOIDGGMMFAPNVQBWHAGUHWALM	Truncation at C-Terminal Side	92	0.042328	11296.134851	0	8	0.58744	1.24368e-125
BW_20_1_111106004325_cidetd_msdeconv2248.txt	YYY_sp|P10442|RNH2_ECOLI Ribonuclease HII OS=Escherichia coli (strain K12) GN=rnhB PE=1 SV=2	None	HIEMCLKWEKTSZURAFURAIBLYEZPVECWDPGAQYBLIDVFVLSEYVGASQUFZZHBWYOOVUOBKPDIKMYQEMGHDVBOGGBDHDVYHISMOOADOLBTHKIBWQAFZKOOQAIBWVCWSOINEACYVTEVGNBFBKWRAFNKCVSDINNPIUCRPLSVDYLRSGHZVVYYOG	Truncation at N-Terminal Side	21	0.022546	22590.900195	0	8	0.54352	3.66192e-231
BW_20_1_111106004325_cidetd_msdeconv2250.txt	YYY_sp|P26365|AMIB_ECOLI N-acetylmuramoyl-L-alanine amidase AmiB OS=Escherichia coli (strain K12) GN=amiB PE=1 SV=2	None	FRSETBHCMAZVNOWUGCRSQQVHSAEETCGTRWWLPBVPUMUWOZISUAEZPHWYBVUKVUCAKRDDWPZGEECERIGLYEPENMVVPLA	Truncation at N-Terminal Side	354	0.031746	11297.028513	0	6	0.59706	1.70895e-114
BW_20_1_111106004325_cidetd_msdeconv2252.txt	ZZZ_sp|P0CF11|INSA5_ECOLI Insertion element IS1 5 protein InsA OS=Escherichia coli (strain K12) GN=insA5 PE=3 SV=1	None	OSHDTMNVFAIPDUCMBOWIRIDUWNSOVCBZEGHPZHZIPIUPEDVKKURZCGERTDKLGIULYOYQYSABSUPRCHPSCLEULHGPLTR	No Truncation	-1	0.031746	11491.241156	0	6	0.58897	2.72641e-124
BW_20_1_111106004325_cidetd_msdeconv2254.txt	ZZZ_sp|P0A7I7|RIBA_ECOLI GTP cyclohydrolase-2 OS=Escherichia coli (strain K12) GN=ribA PE=1 SV=1	None	VBNLBBFYQSNKVADMFLDWGGVZZLRHOUYFGYBTTZPRVZMFZTCIRMQHLUSDCNZTNCZIRWDBWTOSKNDLAMYBKRKDVAWMFQ	Truncation at C-Terminal Side	90	0.044974	11295.510461	0	8	0.59925	3.25009e-122
BW_20_1_111106004325_cidetd_msdeconv2256.txt	ZZZ_sp|P0AF32|NARV_ECOLI Respiratory nitrate reductase 2 gamma chain OS=Escherichia coli (strain K12) GN=narV PE=1 SV=1	None	ERSEARWLWVLLLIVAHLPKCNLADPWCQMAVCCNEVDVMGPWFTWREBUGZVKGYNOVOGMRRQIDZLYLHQZZVZVWYBKQDZAALTSQW	Truncation at N-Terminal Side	134	0.032258	11296.411168	0	6	0.59341	2.41705e-120
BW_20_1_111106004325_cidetd_msdeconv2258.txt	XXX_sp|P16095|SDHL_ECOLI L-serine dehydratase 1 OS=Escherichia coli (strain K12) GN=sdaA PE=1 SV=3	None	SACGSAWGNDHQAYEWHFQZKZZQCRDKGPGRFLDSPWNVNLCPVGBIESYCNHIQPQSLOUCWAZOVTQPZYLELZHEBOZOMGSMFEVRP	Truncation at N-Terminal Side	362	0.031746	11295.612878	0	6	0.58721	2.9701e-116
BW_20_1_111106004325_cidetd_msdeconv2260.txt	YYY_sp|P0A784|ORN_ECOLI Oligoribonuclease OS=Escherichia coli (strain K12) GN=orn PE=1 SV=2	None	VFCPPSYYHWVQIBRUUMPNWUYIIKVCBPEAEUVVVIOQHZULEBLKBPMMLKIHMQPLYERGCTKIRPIVGQAEVFNEGIUDHBUWHDMZMSGMKGMAHMFOUTMMTRLCQKNZBLKSWOLZQCPTHGMBITZKALQUAUAVYGANPYIMWNEYUYZYYDTATANHPHTPYTWEOWCNH	No Truncation	-1	0.018568	22624.940298	0	7	0.5356	8.50815e-233
BW_20_1_111106004325_cidetd_msdeconv2262.txt	XXX_sp|P0A6D5|YDIB_ECOLI Quinate/shikimate dehydrogenase OS=Escherichia coli (strain K12) GN=ydiB PE=1 SV=1	None	HMGRTRKVKTTGSTCLYBNAEIPPHSVQBVGQBZVFACSNUIQRKMDSNEOOUNICOGGAUUGCLQUWKRPLROYYLCVGRCQZBKUVWTSGKVYSIFARGTDVWRVIOTPSREGCH	Truncation at C-Terminal Side	117	0.029412	14277.408468	0	7	0.57856	4.92449e-159
BW_20_1_111106004325_cidetd_msdeconv2264.txt	YYY_sp|P45541|FRLC_ECOLI Fructoselysine 3-epimerase OS=Escherichia coli (strain K12) GN=frlC PE=1 SV=3	None	MNYODKMCKINEOPRYHIDLBBTEYRWPHPRWTYZNZFPIDVZKASSQOMIOCCSNVMFOFGTHDRKIARCVGUYWGBHKVTAVANUIOGVQBUMEHAOQYLZWKNWWC	Truncation at C-Terminal Side	109	0.029915	14275.553599	0	7	0.5792	2.1653e-151
BW_20_1_111106004325_cidetd_msdeconv2266.txt	YYY_sp|P45541|FRLC_ECOLI Fructoselysine 3-epimerase OS=Escherichia coli (strain K12) GN=frlC PE=1 SV=3	None	MNYODKMCKINEOPRYHIDLBBTEYRWPHPRWTYZNZFPIDVZKASSQOMIOCCSNVMFOFGTHDRKIARCVGUYWGBHKVTAVANUIOGVQBUMEHAOQYLZWKNWWC	Truncation at C-Terminal Side	109	0.029412	14275.553599	0	7	0.58516	2.1653e-151
BW_20_1_111106004325_cidetd_msdeconv2268.txt	ZZZ_sp|P10805|ENVY_ECOLI Porin thermoregulatory protein EnvY OS=Escherichia coli (strain K12) GN=envY PE=4 SV=2	None	ANDLDTKTLRANRZIQISVVHMYIQYPSRIHTBIMKWGWIBTPUBUZBLNIGNVBNELUAHRBTTYNHTDENKAQDPEFYQWYTRNDCQPKCAIEISNIWVOOVIESBKZYWHSGPS	Truncation at C-Terminal Side	117	0.033613	14273.552284	0	8	0.58614	5.93658e-159
BW_20_1_111106004325_cidetd_msdeconv2270.txt	YYY_sp|P21693|DBPA_ECOLI ATP-dependent RNA helicase DbpA OS=Escherichia coli (strain K12) GN=dbpA PE=1 SV=2	None	YQGFSSKRIWECRCQGKHHDDZWHTYIONLRAWLWWDGSOEZIHKZZMAEACRHBY	Truncation at C-Terminal Side	56	0.032787	7271.879795	0	4	0.61649	2.62977e-73
BW_20_1_111106004325_cidetd_msdeconv2272.txt	ZZZ_sp|P64471|YDHI_ECOLI Uncharacterized protein YdhI OS=Escherichia coli (strain K12) GN=ydhI PE=4 SV=1	None	MSCKWIFOOIVVAFUKIUMHMWHNSHKENFNWHFULIBQYAKGSBVSQUGNCKWMN	Truncation at C-Terminal Side	56	0.040984	7270.043947	0	5	0.59154	2.44957e-71
BW_20_1_111106004325_cidetd_msdeconv2274.txt	YYY_sp|Q46835|YGHG_ECOLI Uncharacterized lipoprotein YghG OS=Escherichia coli (strain K12) GN=yghG PE=3 SV=1	None	YVKMRYMQTZLMZBAQIWLSRFVNUYRBCGVDRKHQVIPZYYEBPUGRGQYRWYOV	Truncation at N-Terminal Side	80	0.040984	7269.322046	0	5	0.58589	1.04596e-74
BW_20_1_111106004325_cidetd_msdeconv2276.txt	XXX_sp|P0A9R2|ESSD_ECOLI Prophage lysis protein S homolog EssD OS=Escherichia coli (strain K12) GN=essD PE=3 SV=1	None	FARDPQRQCNKAIWWCWYUCNNTLWCDKTCBIQHSLYHKRWVEGBAUCWPSKNWEANE	Truncation at N-Terminal Side	13	0.034188	7268.026671	0	4	0.5823	1.02117e-75
BW_20_1_111106004325_cidetd_msdeconv2278.txt	YYY_sp|P26266|FEPE_ECOLI Ferric enterobactin transport protein FepE OS=Escherichia coli (strain K12) GN=fepE PE=1 SV=2	None	DYFLWVAOHKKVNTLNOEQMBALDSAEHUUEWNYLYSMNPSCIPIWKOFTWLYYP	Truncation at N-Terminal Side	322	0.045082	7271.810586	0	5	0.59877	8.01279e-73
BW_20_1_111106004325_cidetd_msdeconv228.txt	ZZZ_sp|P63746|EUTS_ECOLI Ethanolamine utilization protein EutS OS=Escherichia coli (strain K12) GN=eutS PE=1 SV=1	None	UNIESESTUEAZOZMZHPIUFFO	Truncation at N-Terminal Side	88	0.042553	3153.648214	0	2	0.57177	5.86299e-26
BW_20_1_111106004325_cidetd_msdeconv2280.txt	ZZZ_sp|P0ACU5|FABR_ECOLI HTH-type transcriptional repressor FabR OS=Escherichia coli (strain K12) GN=fabR PE=1 SV=2	None	CPBVZPHQRVLEBDPOYHBEYCYSGOWPVMHGIULZOUPCYELONITPIPGSKASQAU	Truncation at N-Terminal Side	176	0.032520	7322.691824	0	4	0.59325	2.05765e-73
BW_20_1_111106004325_cidetd_msdeconv2282.txt	XXX_sp|P75718|REND_ECOLI Putative protein RenD OS=Escherichia coli (strain K12) GN=renD PE=5 SV=4	None	IDAKBNLNPZTTMDNIDYEVFSLVOLZMGNBZGTWYPOFKEAWTVIGTAAWQVHITQFUNU	No Truncation	-1	0.024590	7421.873111	0	3	0.58807	9.07077e-73
BW_20_1_111106004325_cidetd_msdeconv2284.txt	ZZZ_sp|Q46787|YGEG_ECOLI Uncharacterized protein YgeG OS=Escherichia coli (strain K12) GN=ygeG PE=3 SV=1	NME	INSVEWUSKRVEFTHPOPCMUSCIQMLSNLEZWSGDSIIISFDRUBFHRSQYNEWAWTFZKQRYPSPBYBYLESAUOGDWABTTIIGNBWLCYZQHIPFISYHZDFDPZNOSRFIZZQAFZALDWROHHDOPUEVBAQYDEQOKLTYAAOMOSYGLHOKKSR	No Truncation	-1	0.068966	20925.498305	0	2	0.49403	1.61307e-221
BW_20_1_111106004325_cidetd_msdeconv2286.txt	XXX_sp|P0ADC1|LPTE_ECOLI LPS-assembly lipoprotein LptE OS=Escherichia coli (strain K12) GN=lptE PE=1 SV=1	None	YOPLTCMAEDVCOBPBZZVURDBHLKFNKFZVIKOWQICHBEYYSCRERPDKVGSNK	Truncation at N-Terminal Side	136	0.032520	7322.911873	0	4	0.59564	8.27576e-74
BW_20_1_111106004325_cidetd_msdeconv2288.txt	XXX_sp|P0A6R3|FIS_ECOLI DNA-binding protein Fis OS=Escherichia coli (strain K12) GN=fis PE=1 SV=1	None	SCFOQYKAKSHIWEUOGNGZQENONCGWYBTLSYGMOPZKFKECMTSISAMPRNNVVGA	Truncation at N-Terminal Side	39	0.027027	7322.846618	0	3	0.58443	3.00045e-75
BW_20_1_111106004325_cidetd_msdeconv2292.txt	XXX_sp|P75718|REND_ECOLI Putative protein RenD OS=Escherichia coli (strain K12) GN=renD PE=5 SV=4	None	IDAKBNLNPZTTMDNIDYEVFSLVOLZMGNBZGTWYPOFKEAWTVIGTAAWQVHITQFUNU	No Truncation	-1	0.024590	7421.873111	0	3	0.58965	4.95304e-63
BW_20_1_111106004325_cidetd_msdeconv2294.txt	YYY_sp|P0AGI4|XYLH_ECOLI Xylose transport system permease protein XylH OS=Escherichia coli (strain K12) GN=xylH PE=1 SV=1	None	TPVQVFRLOPCGDAVYDQBYCASNRRYOWSVCRTAGAZNSFPZFTEWUCFVPFDCSBMHSYFVPAHRETVNKWEHTRWRYMZODFQTIRWAZLFHFDSWQBZMKTIPMCBIBRHWGYOEQRIUVTUHEEQPKZRMPQIMTCDQKMVHFGUZMIYLIYQPMBUHMCSYOCNHVAHKRRNTTTDZNGLHHFZATMDZMBMMSILWSGFEDTLNWCCMYRYHHLBLGGQUSRMAKRQSIZGKKGEYZZOCMGZANIKBUBQIEZEMTWNOCAYCLHTYYFQBLIGMPTDZACVTYYGKVCNBWHSNVSOUGZONFTPCKEHCOCQTCWPPZNSYGMKWAYORPNIQPLKARWFSNHLRPZGYKFKESIFNSTIZOHEKBLFGDBFDUBFWTOVABR	No Truncation	-1	0.020602	49356.908577	0	13	0.32186	4.94066e-324
BW_20_1_111106004325_cidetd_msdeconv2296.txt	XXX_sp|P75788|YBIR_ECOLI Inner membrane protein YbiR OS=Escherichia coli (strain K12) GN=ybiR PE=1 SV=1	NME_Acetylation	KMVYBDMCKOCNGLCLTQBOFFPKOYBNBCFAHENMFMRPEAGMASVIPTRMULZYEFHDSMWZCYVMRZUKYKNLTFCAMQIC	Truncation at C-Terminal Side	84	0.033708	10604.073226	0	6	0.60045	2.02487e-114
BW_20_1_111106004325_cidetd_msdeconv2298.txt	XXX_sp|P42915|YRAJ_ECOLI Outer membrane usher protein YraJ OS=Escherichia coli (strain K12) GN=yraJ PE=2 SV=1	None	LCTIDCRIKEBUEUQYWOIDMGVEOBPDANCNPTLEYRSVYTAGZGZEVFYOMOWATDBGFKRMFFHMYNGIVWZDMASLBAEGYVCBZP	Truncation at N-Terminal Side	748	0.042781	11190.367421	0	8	0.60029	7.90817e-124
BW_20_1_111106004325_cidetd_msdeconv230.txt	ZZZ_sp|P75793|PFLF_ECOLI Putative formate acetyltransferase 3 OS=Escherichia coli (strain K12) GN=ybiW PE=3 SV=1	None	AMCQFNVDGUBEGRTFKWGYKVNGMUYSP	Truncation at N-Terminal Side	781	0.068966	3436.804071	0	4	0.59664	3.90349e-38
BW_20_1_111106004325_cidetd_msdeconv2300.txt	XXX_sp|P18034|TRBA_ECOLI Protein TrbA OS=Escherichia coli (strain K12) GN=trbA PE=4 SV=1	None	OFMWVOFRPQNKWDTQRRQWBBGCAAGBICPOLMOZRIQNQEYDQPMMNGFQOZMBTESKZUNGACSKSOVVESFGQKODTQ	Truncation at C-Terminal Side	82	0.039326	10645.476443	0	7	0.60291	2.63953e-110
BW_20_1_111106004325_cidetd_msdeconv2302.txt	YYY_sp|P31441|ADEC_ECOLI Adenine deaminase OS=Escherichia coli (strain K12) GN=ade PE=1 SV=2	None	GAUOAHQUSWREFBDYVDBCRCWFBEMAAFMCZLCHTUQNNMRMCYCKPFUCTNAWRPBIAVZNPYULOSYVPH	Truncation at N-Terminal Side	514	0.038217	9380.556210	0	6	0.59562	4.96648e-101
BW_20_1_111106004325_cidetd_msdeconv2304.txt	ZZZ_sp|P77528|PEAD_ECOLI Putative uncharacterized protein PeaD OS=Escherichia coli (strain K12) GN=peaD PE=5 SV=2	None	GAZSSNNMKPEMEZPRLAUDVFQRYMAEIREABQTHVEDFYTMCNLNTGUNRUWNFGWYUFBZTYYVPBIQOQCMSGQ	No Truncation	-1	0.025478	9622.848372	0	4	0.60771	6.34945e-90
BW_20_1_111106004325_cidetd_msdeconv2306.txt	ZZZ_sp|P64474|YDHL_ECOLI Uncharacterized protein YdhL OS=Escherichia coli (strain K12) GN=ydhL PE=4 SV=2	None	FGISEYOUZMKDURYQNTKZDRHZTGUALYUFCIITPDMZDCMLCGVYTREVYNCHNWHDAUFDTPRHDPQSHDLUVBG	No Truncation	-1	0.042763	9822.216748	0	6	0.59622	1.70144e-107
BW_20_1_111106004325_cidetd_msdeconv2308.txt	ZZZ_sp|P52138|YFJW_ECOLI Uncharacterized protein YfjW OS=Escherichia coli (strain K12) GN=yfjW PE=4 SV=2	None	PRBAYFZKSSMMTOFHFPKTPWOMDUWPEHBIYOKZDUKYEKIYYQLTHIPVBBFLKZZATYPIHBWKKIB	Truncation at N-Terminal Side	496	0.052288	9379.435136	0	7	0.58902	6.54388e-92
BW_20_1_111106004325_cidetd_msdeconv2310.txt	XXX_sp|P76071|INSH5_ECOLI Transposase InsH for insertion sequence element IS5Y OS=Escherichia coli (strain K12) GN=insH5 PE=3 SV=1	None	FLUKVCPNHAUUFSLZKTCRGDBNTWQGHNHZKMEAKVLIELGUFURIIDEYTEOUMMKULDQAAVDVOBZVOQ	Truncation at C-Terminal Side	74	0.045752	9379.335771	0	6	0.59396	4.94587e-101
BW_20_1_111106004325_cidetd_msdeconv2312.txt	ZZZ_sp|P68679|RS21_ECOLI 30S ribosomal protein S21 OS=Escherichia coli (strain K12) GN=rpsU PE=1 SV=2	None	PTNHBAHCCVBOKPPKSTTUUUELKENQAWDEAEZATGHOOEWPDKWKUCWKDNERESKFQZYMRDTHLUU	No Truncation	-1	0.030612	9230.633058	0	4	0.5898	2.84632e-91
BW_20_1_111106004325_cidetd_msdeconv2314.txt	YYY_sp|P62617|ISPF_ECOLI 2-C-methyl-D-erythritol 24-cyclodiphosphate synthase OS=Escherichia coli (strain K12) GN=ispF PE=1 SV=1	None	LLDLETHRNURNLDTLCEPLEPCTGBEVDFFIFOUWHLCWSZNSNHEBNEDKDDHYZIPARLSNQQLPZKPNNCSPLGIDEBPKRWSEWALUNBKRETKDGMNDNTQDYKEDQCBFQDUIZIQNEFLVZTMMFYDKWBDFPIZORSLCHAQKCKLLLVC	No Truncation	-1	0.026074	19472.614687	0	8	0.57785	3.41134e-213
BW_20_1_111106004325_cidetd_msdeconv2316.txt	YYY_sp|P45423|YHCG_ECOLI Uncharacterized protein YhcG OS=Escherichia coli (strain K12) GN=yhcG PE=4 SV=1	None	ZMRWYWBERYERVQOEWYMYNPVEDKMNOUOPGQONCFYKCWTECTHEZEVIGWCOTVDAPZVASRTQTHYZVABBGVWUTKAEKGSRRKMDZQTYSNDGNKESMVLCTWVRSGIAQEEZCZFDEHDEIMCRDSHWHGKTSYIFMDIWVUTOASA	Truncation at C-Terminal Side	155	0.026074	19560.619924	0	8	0.56966	4.1182e-205
BW_20_1_111106004325_cidetd_msdeconv2318.txt	ZZZ_sp|P41066|TRAK1_ECOLI TraK lipoprotein OS=Escherichia coli (strain K12) GN=traK PE=3 SV=1	None	OWWYSTAWFLAHNSYYRLLWGQKFEHTTUQYALMHQYSPLZFOMETIRPLQDUVYOOQNNWTCVLGTMCBHYSGGGEKYBSRZIULGDCNTI	Truncation at N-Terminal Side	150	0.043590	11730.240974	0	8	0.60799	1.03523e-125
BW_20_1_111106004325_cidetd_msdeconv2320.txt	YYY_sp|P33354|YEHR_ECOLI Uncharacterized lipoprotein YehR OS=Escherichia coli (strain K12) GN=yehR PE=1 SV=2	None	FHYRINWCZGSYQGHVLEGTRCWSUZRYMKNVUSOFIWFHLDIKVPCMEOMMLBOLOUFNQGRNGCNNBCAIHOOMLLAYEQESEWLASC	Truncation at C-Terminal Side	90	0.031579	11730.238054	0	6	0.6122	7.71878e-123
BW_20_1_111106004325_cidetd_msdeconv2322.txt	YYY_sp|P76298|FLHA_ECOLI Flagellar biosynthesis protein FlhA OS=Escherichia coli (strain K12) GN=flhA PE=3 SV=1	None	IBVHACRZCZNBFIKANQQOUTSUCCBKBMFRMHABFMLHBBKHHOBZBFYQGUOTBKPOECLRLINVCZMNRCQMOLSKOCCQLPVQRDZMBFTSRYROQFRPVHSCPGEOTFLNUGOSDTCDZQIOKLKYRFZBECDHSNUNGQCKPPBROHRTZSAETZYZRLVRILMFAEKMFINITCPTGCSHICQZCTFDNSZROLUBGZWKQFAFOABHYCFQKSFBKUHLPCUVELDZFFFVMNQANFHMSZEFGLFYTQDGNZFKSLOTRFMBHCLFTPTZHBLHISSNULNRPYLQDPBWZUWSHOANEPUPABNC	Truncation at C-Terminal Side	316	0.024887	40091.603223	0	16	0.42542	4.94066e-324
BW_20_1_111106004325_cidetd_msdeconv2324.txt	XXX_sp|P76113|CURA_ECOLI NADPH-dependent curcumin reductase OS=Escherichia coli (strain K12) GN=curA PE=1 SV=3	None	UTAPIBZUQUFFQEINERGCOSWLSYWBLHMYINAAIPSWNMOGKDTWGOIZWLSHZDNTVSWVMAKMWAYOVQZMUBHZBCWOZCCHDGNQDMMITNVWNHEZUVSRVLWRYEBEGROBMWLIRYPRUMOBUSPGTYTAZBSCPRLPYTTMWZYIHRIKDQAAFTBQSVISABCYRKKRLBHVHZYBASKNLUHOKCYGKBSDUPWGOKKLHDFQPLPVZUQRHDNESNTPQLUWYIPCEVKNWYWGUBDGUFPOLTGHPUITAPFKSHLGUPGCMRSMZLDZNTRYRFNKERTTKWZDGRWZBSWTVAKLYNKAYTYWPRBFOHTOIVYTOLVKAYZSKEANR	No Truncation	-1	0.024673	43962.488355	0	17	0.37684	4.94066e-324
BW_20_1_111106004325_cidetd_msdeconv2326.txt	YYY_sp|Q46865|MQSR_ECOLI mRNA interferase toxin MqsR OS=Escherichia coli (strain K12) GN=mqsR PE=1 SV=1	None	MILQPCCSTYNLERHNTMLZAIYWBYKUPSOULLLSFKAHAPCPIQWCWWYMOHKKKNWTERSYMYDFGDKQITCFHOVYWOWBGQBTW	Truncation at N-Terminal Side	9	0.041026	11729.368991	0	8	0.60397	2.8641e-121
BW_20_1_111106004325_cidetd_msdeconv2328.txt	XXX_sp|P10384|FADL_ECOLI Long-chain fatty acid transport protein OS=Escherichia coli (strain K12) GN=fadL PE=1 SV=5	None	DCLGUBARVTVEDKUHEPCQRWMWQFEOMMLZZNLZNECKLQVKBCGCFRBAOCHDZRDZAECOGGFSOKVPIRIHWRYWKRNGRQRCGYPI	Truncation at C-Terminal Side	92	0.052356	11730.359451	0	10	0.60966	1.90237e-125
BW_20_1_111106004325_cidetd_msdeconv2330.txt	ZZZ_sp|P0AFS3|FOLM_ECOLI Dihydromonapterin reductase OS=Escherichia coli (strain K12) GN=folM PE=1 SV=1	NME	PCNNYHSOSSLMONQERIHRQLHHEWTGLFFQYZNOEQMURSQHHIBVVLGPWKUVLNYDIQYEMMLYRCCRRTSEVAKYTEECGHVCLUKA	Truncation at C-Terminal Side	92	0.041237	11726.271959	0	8	0.63102	2.21978e-124
BW_20_1_111106004325_cidetd_msdeconv2332.txt	YYY_sp|P77400|YBAT_ECOLI Inner membrane transport protein YbaT OS=Escherichia coli (strain K12) GN=ybaT PE=1 SV=1	None	WHFOMMAGLBSEECWKBFYFFLYLFQGMUIVGRNGZKYICKRQLHZHYVRKUKHFVTRPYNSLMFPNQRVGFTHWPBEGMDEUWWEBNTZVZQQNDURZCPUMFOPFHUAYWTKKYMVBCYVWCKSMTMOYISNLVU	Truncation at N-Terminal Side	293	0.021127	17733.556201	0	6	0.56101	5.17664e-188
BW_20_1_111106004325_cidetd_msdeconv2334.txt	XXX_sp|P03960|KDPB_ECOLI Potassium-transporting ATPase ATP-binding subunit OS=Escherichia coli (strain K12) GN=kdpB PE=1 SV=3	None	AYRPYWZCHBTWUUIHVYAOPLRKRDQRRTUTKZGAVRWHMGLAQNMVGDVD	Truncation at C-Terminal Side	52	0.059091	6571.417079	0	6	0.58074	1.02294e-68
BW_20_1_111106004325_cidetd_msdeconv2336.txt	XXX_sp|P03960|KDPB_ECOLI Potassium-transporting ATPase ATP-binding subunit OS=Escherichia coli (strain K12) GN=kdpB PE=1 SV=3	None	AYRPYWZCHBTWUUIHVYAOPLRKRDQRRTUTKZGAVRWHMGLAQNMVGDVD	Truncation at C-Terminal Side	52	0.073394	6571.417079	0	7	0.58595	1.02294e-68
BW_20_1_111106004325_cidetd_msdeconv2338.txt	XXX_sp|P0AF98|LPTF_ECOLI Lipopolysaccharide export system permease protein LptF OS=Escherichia coli (strain K12) GN=lptF PE=1 SV=1	None	AVEZDSIPIFGATKQFCEDQIQUDHSMAAMZUTHQTHZYASHAVQNLDKOYLSGFDPLYTYG	Truncation at N-Terminal Side	304	0.034783	7267.631636	0	4	0.59993	9.5676e-82
BW_20_1_111106004325_cidetd_msdeconv2340.txt	XXX_sp|P56579|PTHC_ECOLI PTS system glucitol/sorbitol-specific EIIC component OS=Escherichia coli (strain K12) GN=srlA PE=1 SV=1	None	BWDSNUIZTHTAYEZRZTRWQSRZTRMNCQIFIFAVWCYZEYUCERDHFAPNEFBTRLHBVDIIWPCTOUZEWFDRLLTKUEOCERPRISZ	Truncation at N-Terminal Side	96	0.035354	11843.084237	0	6	0.59557	5.94408e-121
BW_20_1_111106004325_cidetd_msdeconv2342.txt	XXX_sp|Q46909|YGCS_ECOLI Inner membrane metabolite transport protein YgcS OS=Escherichia coli (strain K12) GN=ygcS PE=1 SV=2	None	FFTMVOWOGVNIROSFROQHLKWFQTKAICDLOCPNURMLIKSMNOD	Truncation at N-Terminal Side	398	0.045455	6573.355528	0	5	0.58887	2.88261e-61
BW_20_1_111106004325_cidetd_msdeconv2344.txt	ZZZ_sp|P76396|YEGL_ECOLI Uncharacterized protein YegL OS=Escherichia coli (strain K12) GN=yegL PE=4 SV=1	None	RKSNUCCISCOAYKKQLKUDWQBTMHVRPNDZTDZZSATQZRQLCIKGFEEMPIFDSGQN	Truncation at N-Terminal Side	159	0.027027	7269.665966	0	3	0.59268	3.45225e-82
BW_20_1_111106004325_cidetd_msdeconv2346.txt	XXX_sp|P75949|NAGZ_ECOLI Beta-hexosaminidase OS=Escherichia coli (strain K12) GN=nagZ PE=1 SV=1	None	NHYINQIUUHVAOBQLMRDTTWGAKWUVNOQLAGBQZYWSYVFWRINFGGRECCTYZPZKCCEUYYGUKROBFVGIDBBDHHRZRROWZBPMKQKAHHMHDZCDRENHIGWLHZLKOAIEDFAPRTCVEFCKDHPGVFPVEQTCUQLKFEAITKRSTFRWZNOHEVDAOHOUKTNIAEHFEVTVPVTLZWHQUUUBIWIMPDRFQSCYVRIWTOYINGTONOWSN	Truncation at C-Terminal Side	225	0.016287	29211.045740	0	5	0.48037	8.08404e-310
BW_20_1_111106004325_cidetd_msdeconv2348.txt	ZZZ_sp|P10441|LPXB_ECOLI Lipid-A-disaccharide synthase OS=Escherichia coli (strain K12) GN=lpxB PE=1 SV=2	None	WYPWSRCZQRVUKBKYYEGCHCDNCIDGMUYNLKBLVLSNNSEHRPFTTOHBIHYKLPOSUTZRDPVSGFIFMHDONWCPMASFCPTHVBPSIMMSFTIVGHZYTFPMFSYGWFFUQIMIGMUZTGHRKLKLROEIEMWCCFHSLSUYUEVHTSVIWTTSEZNZTPIMPMECCRUUNYFAURIAWEUTQGDLVMOGCPNLRZBCNHSQSTMINBACSRFFRFGNCLYVKAUMDOUPRYOIUMRIZFUZOQRELRGKKWHZLAFPQRQMFPHAQUFNTSOBKNUODAHLKHOZVPNVDIOEDSKFHOAFPZWAMZZWWMBKRRNGCPMZAOPQIPZZ	Truncation at N-Terminal Side	46	0.019608	42898.040976	0	10	0.37955	1.4822e-323
BW_20_1_111106004325_cidetd_msdeconv2350.txt	ZZZ_sp|P0AEW4|CPDA_ECOLI 3'5'-cyclic adenosine monophosphate phosphodiesterase CpdA OS=Escherichia coli (strain K12) GN=cpdA PE=1 SV=1	None	SYURCRGTMTHAMWWBTZMEDDDITFVZGWFKCZASPLEGCNCRVVQYPAUAHOTHVACMMOMFLBTZUTYDDVGDTIQTNACUYLZCYCBBADERLGIEPQFMCFBVNIVUGQSZDADTKOHGAICPIDIZDETBOFMLZVFKTQPSNCUFUHNFBUELRURCSSGNIKGDWKMWGGPDUQEUMYFONYTKFHMMBDVHQMDEUHKLPNKWSBVCSMNPZOKRESSOPEKSZARPWRSTGWZWCMEQQAOHGRAAAMIMRUTAUQSYITLNVGW	No Truncation	-1	0.018036	33827.824947	0	9	0.44782	4.94066e-324
BW_20_1_111106004325_cidetd_msdeconv2352.txt	YYY_sp|P37387|XYLF_ECOLI D-xylose-binding periplasmic protein OS=Escherichia coli (strain K12) GN=xylF PE=1 SV=1	None	HSVGYKNLMUOZROQCDNNYQUGTBCCLKBBQYYRWTGKWFPZIGWSATZFSTQFUIHRVENRZODFDPLEYLRBQLMPTYUGIYBNZUBTCEDTLMALQHIRTDHGFVPDEVITZHMEAPORMYNUHUPEZLGPNSOMOTIDRHTYZARBAIKYYRKGIRTZEKSFUICACRYCHDDNANVGMASMYRWLHOLFGDIBZKGYAYRNFDEWYYSGOFYNEHUBAFAIARKGSKHIQVDFNUURHFAWSZTQYIIWUEVCNPBZIBLDVIYQYVAZDRRDVIMPYACIKKGVDPWIEIWNVGKWHZGLWVAODSUQCNGIAEPNWRFOGIH	No Truncation	-1	0.018908	41416.823184	0	9	0.37299	4.94066e-324
BW_20_1_111106004325_cidetd_msdeconv2354.txt	YYY_sp|P37001|PAGP_ECOLI Lipid A palmitoyltransferase PagP OS=Escherichia coli (strain K12) GN=pagP PE=1 SV=2	None	RICBUMBOWKBDFILRSWMVNSZGURMHRTZGNNCDZUOWYVNANQSCLIUPWEGGSHLELLPCQHVDCFLPQKBVUBOEGRGTDIGNPDNRYFTFVSQHBGGMDKMESADBMFSBAWRAW	Truncation at C-Terminal Side	121	0.029412	14790.695505	0	4	0.57723	9.54208e-167
BW_20_1_111106004325_cidetd_msdeconv2356.txt	XXX_sp|P77694|ECPD_ECOLI Fimbria adhesin EcpD OS=Escherichia coli (strain K12) GN=ecpD PE=3 SV=1	None	IVWYOONBPNSFQBQLKYUNGLTERYAOGSOOZBGDNNRHSDOSRPOTLFESQIBADSWKPUABUMHDFGFECGNFYAFHSOBDVUBBFOUWKTTWIIKHEGGSBSASTVLLKTGT	Truncation at N-Terminal Side	431	0.024490	14790.603535	0	6	0.58009	2.76324e-156
BW_20_1_111106004325_cidetd_msdeconv2358.txt	XXX_sp|P0A746|MSRB_ECOLI Peptide methionine sulfoxide reductase MsrB OS=Escherichia coli (strain K12) GN=msrB PE=1 SV=1	None	UVKZCRKYBTVUOOGLLKSZNUNGVQKSRQIWYPBSATEKIIGFNEQCVPMLRAQZGIDIZWGCKQVFPYDVKLSKETYGYFNLAQDCFEMRSDTLZ	Truncation at N-Terminal Side	40	0.025510	11730.959014	0	5	0.6185	1.80103e-120
BW_20_1_111106004325_cidetd_msdeconv2360.txt	XXX_sp|P27243|RFAL_ECOLI O-antigen ligase OS=Escherichia coli (strain K12) GN=rfaL PE=1 SV=2	None	LDEUBMQYWNETAHOGFGCKHQIDMYUOTCAVCLNOPZNFHAWUSICAWPMNITOZOQQTKGKZAKYIYSKMHSBTMHFIBZQSLQDLZVWTQHQFKAFVCCTWZACAICWWOARBTLFRCIOBOFNZNKVIYUNUZQUWLIHLPYCVLTKQAAVCEUTCUWDQGUMFSYNVGKLUVHSVKWDIAPOYLGMLDREBFYMICOAKHKTGMGYMSTQKCHKTTSTKGQYZZSWZNOMKSVQOEVSGBVRAHSQGRNQPQUFMZVLTZLEMYUBCMBZONETWRICZRDKMUIZHTGQRGQYDPYYSIOQVFDZFNVUHMQMWFZVLKENMLWMEMCDELSASDGCURCTTMWSMPCSNGSFFQMEYDKLS	Truncation at N-Terminal Side	51	0.019006	46349.430860	0	6	0.32326	4.94066e-324
BW_20_1_111106004325_cidetd_msdeconv2362.txt	XXX_sp|P0AFI5|PBP7_ECOLI D-alanyl-D-alanine endopeptidase OS=Escherichia coli (strain K12) GN=pbpG PE=1 SV=2	None	PDZNKQBYLTTOQYUSGHISVFGPDUYZIECEOEBSWZBHOEGTWYZMYOKNAQYPOCDSNQKCPLKABHBUZYZOSEPMOQSUYGPUKQDSZOSBHSPMYUTLLUTASABAFDZLETMVDBAEKVLZHMBMBWQMHRYSGMYZRMWNWKFHQCDDEHGKVIPNBLGIBVGGSMDGEQGFODPUBPKAHYMZRBRYNAVBLPLDEPRVMINWCLDSFHISHEHEIUKRPWEMKDKACHCQTLQQBRRMRVGTOYHAMASYTRGIOWGRBZGNZZQSIGMMVSZLMOMIZNUAMIUVSYNBMWFHEQGSYH	No Truncation	-1	0.019337	38779.610998	0	7	0.3966	4.44659e-323
BW_20_1_111106004325_cidetd_msdeconv2364.txt	YYY_sp|P27247|PLSX_ECOLI Phosphate acyltransferase OS=Escherichia coli (strain K12) GN=plsX PE=1 SV=2	None	UPWAANHPAWUGOPCGQIUZNNEIYMYONENPGDEPYDVWFUICELEYWFBBHQZPOKLBPZWTIGAPGOOSVRBFSQMVTSPRCPZM	Truncation at C-Terminal Side	88	0.032086	11190.761592	0	6	0.59667	2.01348e-120
BW_20_1_111106004325_cidetd_msdeconv2366.txt	ZZZ_sp|P45543|FRLD_ECOLI Fructoselysine 6-kinase OS=Escherichia coli (strain K12) GN=frlD PE=1 SV=1	None	AOLNFWIAUIDHKBKOWBEAVWTEPCDNFZCUDTIEQAVNKUQHPANILGZUEIZRNDNBUCMCDLRBSRHWUTFQFFOAFAOWGIDNYFC	Truncation at C-Terminal Side	91	0.043367	11729.295383	0	8	0.61538	2.52844e-123
BW_20_1_111106004325_cidetd_msdeconv2368.txt	ZZZ_sp|P77243|PRPD_ECOLI 2-methylcitrate dehydratase OS=Escherichia coli (strain K12) GN=prpD PE=1 SV=3	None	ASQFHLOQCGKPOZKLGPIMWTMKHOKOAGKVPCCAUIKLTWSQOKGSDISFMIHZCAUVRCTLKFZEGBTWKBAYWUMIDRWDPFYVWNQOPEUHHTPOBNRHTRRBIHHGLMMWPZMTNROAYVBAGANSGAUEPTBCBBTRDZSSTTHKRLKSNQOYVBWFONSTTHASGDODEEVWVSPOSDZVCREYTUGNGDQGPWUEUHQPGRUMHTRAUPMKRKSEVLCCPVLTEOSNFBPSMQPZUSOEKDRKCQOWFEOFRMCIZNVBTTNZCHDVPINNBZDHFSOFQGYSEZKNAQNUMQNBEPGZOVWBIQZUHWHREFQSWGSFEZQSUPTVEFDDRYHZLCBCFDEWIBUMIWHDVBGUICOFBHSHRPQFGHIUPZHFEEWFUOB	Truncation at N-Terminal Side	92	0.021110	49879.893639	0	17	0.33832	4.94066e-324
BW_20_1_111106004325_cidetd_msdeconv2370.txt	ZZZ_sp|P76165|YDFX_ECOLI Uncharacterized protein YdfX OS=Escherichia coli (strain K12) GN=ydfX PE=5 SV=1	None	FGBFAQBYSBQVQWPRBUHZAGDFTVANUWQSVLTPNNYOZULHWYYOSWBKZONOYMESQYLQVESAOQLMWPBUNNHFTGCLNGFNUZ	Truncation at C-Terminal Side	90	0.030612	11729.871715	0	6	0.60154	3.82963e-120
BW_20_1_111106004325_cidetd_msdeconv2372.txt	ZZZ_sp|P0A828|SMG_ECOLI Protein Smg OS=Escherichia coli (strain K12) GN=smg PE=3 SV=1	None	QPKHYBZTPLMQLFBHYCALKVVKTTIQIBGVGFRDQHFQZDKCFAMUNHYFBROWRINYKEGFKHFAHNGUPNUWKLIDPRERCUGDNIOFSWVIVRHKBAYHETGUHCOHFQAEORSSVEDLIHPTQUDROOCQHKVLRWCATSIVDGKQBBLEZ	No Truncation	-1	0.024768	19900.138913	0	7	0.56913	2.51303e-204
BW_20_1_111106004325_cidetd_msdeconv2374.txt	ZZZ_sp|P39902|SPRT_ECOLI Protein SprT OS=Escherichia coli (strain K12) GN=sprT PE=3 SV=1	None	RMCNVKZUUNVKINNHGDYSEEYTOLPSYSELHQPEVLFPIBOKPQPQUKEOCWIKBMUBPQYLTGVLULZDYHGCWHIEQSGVZYNMDANMAQUIYIUWQKCTTEOTEBHFEBEDIRRRFTHMPPRBQUYWHESSSQTTZCNUSHPVSKZYMRG	Truncation at C-Terminal Side	155	0.024465	19560.641252	0	7	0.56879	1.3489e-212
BW_20_1_111106004325_cidetd_msdeconv2376.txt	XXX_sp|P0AGL5|RATA_ECOLI Ribosome association toxin RatA OS=Escherichia coli (strain K12) GN=ratA PE=1 SV=1	None	AYCSALFHASSAAMKHTOFPDAREWZQEOIKTTBWINTVZWMSUPRPIQCCGZDQPPYWQTCIECPKISWRUAUZMKOIKAESORPPHPKOFEVOBDHUZLRVVRBZZSMOYMYZVTKRVGPTYHNKRKDIMQCWUPZYNAHACSQCLTEAFKSMKNE	No Truncation	-1	0.021672	19922.074425	0	7	0.57864	6.83595e-213
BW_20_1_111106004325_cidetd_msdeconv2378.txt	ZZZ_sp|P75905|PGAC_ECOLI Poly-beta-16-N-acetyl-D-glucosamine synthase OS=Escherichia coli (strain K12) GN=pgaC PE=1 SV=1	None	SORBWRFLYCGLAMUQENKSGFYCOQTVTOIIZSMRZSFLLIQOAKZTYHRAHTYOPDWQTHSKHQQHBZFYFGGOZBTWIFUATFBNOMQPSCGSYIRTEMVGMOVITVYDVQYSBAKEHNWUKVUMGWRDFEILSLWSUGWNUGFRITNN	Truncation at N-Terminal Side	289	0.033951	19560.819693	0	10	0.57275	6.18236e-209
BW_20_1_111106004325_cidetd_msdeconv2380.txt	YYY_sp|P0A9H1|MUG_ECOLI G/U mismatch-specific DNA glycosylase OS=Escherichia coli (strain K12) GN=mug PE=1 SV=1	None	FHQENVWLTVBNOSWQEQDFSWQVPGHOIRMIZMMSWVGVZBGKAAIWLRPOFITPTOCOGRLTQTSNSCYPFLBGHPCDYMWESCGBNUBVGNWHHHANDBWPASLVVPALGRLILFCLMSBHTZAYPDLKAITRTGEMTKTZWRTUAIZUKWZPFQAYHTZZLQZK	No Truncation	-1	0.023460	20449.529349	0	8	0.55257	8.28779e-231
BW_20_1_111106004325_cidetd_msdeconv2382.txt	ZZZ_sp|P11880|MURF_ECOLI UDP-N-acetylmuramoyl-tripeptide--D-alanyl-D-alanine ligase OS=Escherichia coli (strain K12) GN=murF PE=1 SV=2	None	RSLUPHVMVHNFTCVDWEWOKFKWSULBHEFKAZOAITBFKRBZSRBHOLOMLFSRNCSNULEIDOGWF	Truncation at C-Terminal Side	69	0.025806	9277.290469	0	4	0.60078	7.2093e-92
BW_20_1_111106004325_cidetd_msdeconv2384.txt	XXX_sp|P0ADT2|YGIB_ECOLI UPF0441 protein YgiB OS=Escherichia coli (strain K12) GN=ygiB PE=3 SV=2	None	NLNOGKZZDVPPSFGKKVRCNSAOUIFUHQOTIRSQRYSNFFDWZLCVZTCHOVHINCKTLTSMVMEFDAKNQT	Truncation at N-Terminal Side	149	0.038710	9276.356191	0	6	0.64722	4.11827e-100
BW_20_1_111106004325_cidetd_msdeconv2386.txt	XXX_sp|P37751|WBBK_ECOLI Putative glycosyltransferase WbbK OS=Escherichia coli (strain K12) GN=wbbK PE=4 SV=1	None	ATIHCPHYOYTTDGOVODOSYUVTDHKOUALNKONBQMYFVATBTFBHHUOQYNNUDVUQGHNELDDBKRFTZKDBADPSRMIDIWMTTYKHKEVNDWHMKRVFOINHMFCVFHKHRAQEFDIHWWDPLLDHIYQRMPFFEOTBUGSFEUSEOHRBHWLNMRSDKYWGTWGQCSSUFTHUHAVFSEIQIRIHQEEMUYHCRIIETRBATUGRCRZNPQPSUPYKHTFLFOWPVTZGYGRQHRPWHLECBIBRVGOUSOCPTLGORRHSYBDUHICDKRZGSNOTFCADURZLLSHACDYTMPKYURYFIAWIIAVTEIBVZ	Truncation at N-Terminal Side	51	0.022414	41560.159288	0	11	0.40237	4.94066e-324
BW_20_1_111106004325_cidetd_msdeconv2388.txt	XXX_sp|P75977|YMFM_ECOLI Uncharacterized protein YmfM OS=Escherichia coli (strain K12) GN=ymfM PE=4 SV=1	None	PRDRSCPEWOBIYQCIUBIIEEQBTLUYFSAZOORKNOKRTKQTKVSUTGFHNOHDOAHUAKAIYFNQM	Truncation at C-Terminal Side	69	0.048387	9276.241577	0	7	0.61822	4.43436e-94
BW_20_1_111106004325_cidetd_msdeconv2390.txt	XXX_sp|P32721|ALSA_ECOLI D-allose import ATP-binding protein AlsA OS=Escherichia coli (strain K12) GN=alsA PE=3 SV=2	None	MBIHTYUACBNGHEOAWGKYZYFCCWKFKIOAOSKASYOMUUSGGWASPZEUWOZEPIVZDUFOPNHOHOYVUMBGFTHIDMYYYTPCICZECMTRBFRDOQVVRYWHUOKFNBROVGIKVCHCZQAHFGBNVECTHLWPFEEEFTDTDBGMVDAHRWTTLGSMINCOLQZVZPLPIHVMCHCBFIKTTRCGIRSITTPYDDFORTQQVZDZLCFQCKNFKDCBVGMWAVHVEVHDBUNUBMQOWWAAWLACAZHCNGKTVSGYHBPYLWZRPYAQQZKKFZTMOEYULPBVGLOFWTTWSIWBEKDMD	Truncation at N-Terminal Side	201	0.021505	39506.318375	0	12	0.42598	4.94066e-324
BW_20_1_111106004325_cidetd_msdeconv2392.txt	ZZZ_sp|P0CF83|INSF5_ECOLI Transposase InsF for insertion sequence IS3E OS=Escherichia coli (strain K12) GN=insF5 PE=3 SV=1	None	VFSEVRQDWNZCWMLGZSAKDTPVBYEWYBQAPIDUHKCMGINPRPSNCVRFLQQFLWWIOEISHDYUWPTBYPAEWYEKYGADMHFPKMLLSAUFWDDBEPRHHRQWZDROSTKKKWLOTRGITWVTFSAMEOOLOOZRPSHCHGQDQLWZCOCSUGEVFNMMTCCSKNSUCERHHBAENFMCOFAFPSUYYLKGWGETTGZSTRWFFTCNDSZZFDKKIAUMLKOZNPFEIWMKOSZBVQPLTYZOFYFFMPHSVRCBAOOAOUCOOMQCFAVUWLGPBSRIGEMO	No Truncation	-1	0.023519	37463.253322	0	13	0.43444	4.94066e-324
BW_20_1_111106004325_cidetd_msdeconv2394.txt	YYY_sp|P37674|YIAM_ECOLI 23-diketo-L-gulonate TRAP transporter small permease protein YiaM OS=Escherichia coli (strain K12) GN=yiaM PE=1 SV=1	None	BKTMRBOBBEWLICFWDMQLZCMNZVMAQMSQUHFCNYOWEGENZOKOARFAMYUQLMBHVTWKSTHGDNQYHDUUZKWEARFLNPGSZURULKOEMSVKESNDCIFFQEOATIMMPEEOKCHBMLZUQRKRIVIDEOAFGSVRYDVOHPIFFYDHE	No Truncation	-1	0.026393	20686.991261	0	9	0.60436	1.05115e-216
BW_20_1_111106004325_cidetd_msdeconv2396.txt	YYY_sp|P39301|ULAA_ECOLI Ascorbate-specific PTS system EIIC component OS=Escherichia coli (strain K12) GN=ulaA PE=1 SV=3	None	SOQKPYUBVYUUHKQHSDVFIOHTDKMFIGAZZHYLFFYNNFAIOVCYPFERTICIAIHPNIIFHGDDCZHRYPCOIEQATZKDWRUFUVVMSGAQBMGIUHNCYFGUEYIZWBPIYUUPCFKGOYRKEVLASIWGQHGIQYLQBIFNVVTMRTZOOPTKTPAHKYLCTTUEHAZSHZEHIDSCVRVMKTODVOEFTUCNVMDLYRBTDNZRAVUBZETRZEPFTADSFTOCTTSUQNIVILDGZOKSOTCDPAHTGAOQFNVEOOVPMGTIAMKRMICHDHZTVTMLMHCPIRCZGLTQKFFREFIKEVIPRFUTTASMNLOEHVCQYZZLWLADZGVTOSTWGEAOUQEU	Truncation at C-Terminal Side	352	0.028355	44405.266983	0	15	0.3704	4.94066e-324
BW_20_1_111106004325_cidetd_msdeconv2398.txt	ZZZ_sp|P77148|YDHS_ECOLI Uncharacterized protein YdhS OS=Escherichia coli (strain K12) GN=ydhS PE=4 SV=1	None	CRKDHCIGAYKKGUHOQOWAWFKAARLQUQBBARKBRDRUZCTOIRCUFYANUZEWTEVRQZROTFPSMETPHDEAGLABZOEFPT	Truncation at N-Terminal Side	448	0.032086	11217.906585	0	6	0.60518	7.24877e-116
BW_20_1_111106004325_cidetd_msdeconv24.txt	ZZZ_sp|P58035|SGCB_ECOLI Putative phosphotransferase enzyme IIB component SgcB OS=Escherichia coli (strain K12) GN=sgcB PE=3 SV=1	None	CQHQAMZQH	Truncation at N-Terminal Side	83	0.052632	1109.941515	0	1	0.5765	1.78833e-07
BW_20_1_111106004325_cidetd_msdeconv240.txt	YYY_sp|P02925|RBSB_ECOLI Ribose import binding protein RbsB OS=Escherichia coli (strain K12) GN=rbsB PE=1 SV=1	None	UYYVBCZYRTNTVSYBYWKWTZNLQWHIZPWI	Truncation at N-Terminal Side	264	0.032258	4266.355698	0	1	0.59349	6.5858e-38
BW_20_1_111106004325_cidetd_msdeconv2400.txt	ZZZ_sp|P30125|LEU3_ECOLI 3-isopropylmalate dehydrogenase OS=Escherichia coli (strain K12) GN=leuB PE=1 SV=3	None	BPUSBDLTRZNKIZLOUHSGRNTAFVIMCMQREBVAZQTZNVIURSRNRZOQVIYLNWUIPBRYYZHKRNDSDFTDOEGTIOQMPONUHLAFNNAYIMHKMHQEGWDRUEKWNFDQYCCGIDRHZEWULKTNVVWSRHBNHZHGLDYHLPZWAYSLYNSYBIBFAFNKUAWCQHUDQCCLBKKWBGUBNLWGEIGBPPSQGYOOGNVDADSCTQRARDRVYNGPLGYUABHFKYDZUFOLVDRZRPDTVPDDKQGWDCWLBDDRLCAAUIUYOGTEBZWRIPHAPBYCADYGNYMKEVIMHWBYPHUQAGRUNTCADAVULWUYKHNLOBIPWAOGSESNOTIDUNNPQVRVFPKUSBNCMVK	No Truncation	-1	0.023202	45729.326415	0	10	0.34506	4.94066e-324
BW_20_1_111106004325_cidetd_msdeconv2402.txt	ZZZ_sp|P64616|YHCO_ECOLI Uncharacterized protein YhcO OS=Escherichia coli (strain K12) GN=yhcO PE=3 SV=1	None	ABDNZGQNDLQQMYIALMRBPYAQIKLALWASARGEFENWTELEDIBYOAEGUBQBECHFTTYCSEKDLHCUKNSQLORCQFZUPYOEZK	No Truncation	-1	0.034759	11208.843249	0	6	0.60678	1.11914e-121
BW_20_1_111106004325_cidetd_msdeconv2404.txt	ZZZ_sp|P0AER8|GLTS_ECOLI Sodium/glutamate symporter OS=Escherichia coli (strain K12) GN=gltS PE=1 SV=1	None	MUTUUVHPDOEPLAUVBQCUVGITODEDILKFKAWOPKPEYLFCLMFHZREWGGGKMMEDLHPYYAVFZTBNTHVLHMLTMHDZKQYHBUGOZADDFLSRKNSHUHAWVZTOUBWOTROGTCNUDGGFGUVTFUQKRLHLAFANMUYRIOMMHQLIUQDCVFADDAPOUMMMBDBOWTZVYGAKCNQQIGFTZNSKDMODFBDEVWZHWEGILRQWMWZELPSGVBPBAYPMWKYIWAGLEIDPAMHPWKTDBWIPNZWCOZTOFPEHGIMAYSALCPIYGGBZEAVRWLRYAGKGWUFEZCQQHLCVMSFVQDYKHHFWUHVLKTUQBQDPIWULHGWNRPVWPTIDVKAUCUVRVNCCSF	Truncation at C-Terminal Side	362	0.022989	45707.884680	0	14	0.35408	4.94066e-324
BW_20_1_111106004325_cidetd_msdeconv2406.txt	XXX_sp|P0AAE8|CADB_ECOLI Probable cadaverine/lysine antiporter OS=Escherichia coli (strain K12) GN=cadB PE=2 SV=1	None	KHLFUIFURFAYVOBRZWURACZIMCURKUVNCYIIFPKEHKGRBOHFILAKGUPMPZBVYBEQMLVUYTQUYOWQLYGLGSINW	Truncation at N-Terminal Side	359	0.026738	11216.236794	0	5	0.60693	2.43905e-114
BW_20_1_111106004325_cidetd_msdeconv2408.txt	ZZZ_sp|P0A8S5|USPB_ECOLI Universal stress protein B OS=Escherichia coli (strain K12) GN=uspB PE=1 SV=1	NME	UGMHSFOATMUTONKGSZMGSDCWZLYFBPHOMPFITYGEYGVGLLDDUVWDWSKFBS	Truncation at C-Terminal Side	58	0.040984	7268.970429	0	5	0.59642	2.44063e-77
BW_20_1_111106004325_cidetd_msdeconv2410.txt	YYY_sp|P0A982|CSPH_ECOLI Cold shock-like protein CspH OS=Escherichia coli (strain K12) GN=cspH PE=3 SV=1	None	YFYSRFKEHYSTZAALSVZMIGAIKVSVDLHAYKLFOSGVMENLTGKSFBULROPEDZNWWBNHOYTDYU	No Truncation	-1	0.026144	8812.587706	0	4	0.68094	6.73049e-94
BW_20_1_111106004325_cidetd_msdeconv2412.txt	YYY_sp|P0ABA0|ATPF_ECOLI ATP synthase subunit b OS=Escherichia coli (strain K12) GN=atpF PE=1 SV=1	None	NYPQRVKSNILRFZZGIZTUQULUDNSFNKURZYOBKEZNWQMCZPDKWNOLEFGNOKWHQGGIUNPFCQZCEAVMMWLORBNMVPCPDKNWQTDNWCQBKSCUQWPKQMCQYMPPFRDTFESGDQGGVKCEIVPGIWWLGOEVFEAHOUUAIMMB	No Truncation	-1	0.018349	19877.887829	0	6	0.57399	1.11654e-212
BW_20_1_111106004325_cidetd_msdeconv2414.txt	YYY_sp|P23909|MUTS_ECOLI DNA mismatch repair protein MutS OS=Escherichia coli (strain K12) GN=mutS PE=1 SV=1	None	HPTWIDMYPQYAPBMRWIVGACFMCDFRFSYPLFUTVSVRVMAHQDEFNLDTOFDURGFPFQWBHWYCQCMQ	Truncation at N-Terminal Side	781	0.026316	9112.853436	0	4	0.61482	5.10846e-95
BW_20_1_111106004325_cidetd_msdeconv2416.txt	ZZZ_sp|P0DP63|YBEH_ECOLI Putative protein YbeH OS=Escherichia coli (strain K12) GN=ybeH PE=5 SV=1	None	UVOESTKNBBSKPGTSMVEHQEGCKYVPQAZIMAUQFFUOOKBFCFYLCVNRTLKWIHOPIAHBFEDIESTWSEI	No Truncation	-1	0.032895	9491.784614	0	5	0.6085	1.82143e-96
BW_20_1_111106004325_cidetd_msdeconv2418.txt	YYY_sp|P28916|YBFD_ECOLI H repeat-associated putative transposase YbfD OS=Escherichia coli (strain K12) GN=ybfD PE=3 SV=1	None	HUAILLFVDNSEBKYCEYKQZBECEAKQDOITQVPRPEMYMTOWKFPNMTTNONVOBPOWVNLYBVRWS	Truncation at N-Terminal Side	184	0.039474	9113.824943	0	6	0.64154	1.20718e-93
BW_20_1_111106004325_cidetd_msdeconv2420.txt	YYY_sp|P28916|YBFD_ECOLI H repeat-associated putative transposase YbfD OS=Escherichia coli (strain K12) GN=ybfD PE=3 SV=1	None	HUAILLFVDNSEBKYCEYKQZBECEAKQDOITQVPRPEMYMTOWKFPNMTTNONVOBPOWVNLYBVRWS	Truncation at N-Terminal Side	184	0.032895	9113.824943	0	5	0.60396	2.63934e-93
BW_20_1_111106004325_cidetd_msdeconv2422.txt	ZZZ_sp|P0DP63|YBEH_ECOLI Putative protein YbeH OS=Escherichia coli (strain K12) GN=ybeH PE=5 SV=1	None	UVOESTKNBBSKPGTSMVEHQEGCKYVPQAZIMAUQFFUOOKBFCFYLCVNRTLKWIHOPIAHBFEDIESTWSEI	No Truncation	-1	0.042763	9491.784614	0	6	0.61428	9.48755e-103
BW_20_1_111106004325_cidetd_msdeconv2424.txt	ZZZ_sp|P0DP63|YBEH_ECOLI Putative protein YbeH OS=Escherichia coli (strain K12) GN=ybeH PE=5 SV=1	None	UVOESTKNBBSKPGTSMVEHQEGCKYVPQAZIMAUQFFUOOKBFCFYLCVNRTLKWIHOPIAHBFEDIESTWSEI	No Truncation	-1	0.036184	9491.784614	0	5	0.61325	1.06732e-88
BW_20_1_111106004325_cidetd_msdeconv2426.txt	ZZZ_sp|P21418|YDFC_ECOLI Uncharacterized protein YdfC OS=Escherichia coli (strain K12) GN=ydfC PE=4 SV=1	None	DUMSZBMTVQPTYQZIAMDKPHPOMHNUPQNBDHDTQVRPCBELYUUTLIWFNIHZAFPWYPCFFVLGICPG	No Truncation	-1	0.029412	8849.594742	0	4	0.67942	1.09219e-97
BW_20_1_111106004325_cidetd_msdeconv2428.txt	XXX_sp|P0ADX9|RSMD_ECOLI Ribosomal RNA small subunit methyltransferase D OS=Escherichia coli (strain K12) GN=rsmD PE=1 SV=1	None	KPMGZWMDCGWKOMOHQRMRBWMUQHLVMKCNLDHWCYPGDQPEBIKVVVZKUVCFHLGFLRROSEIILSV	Truncation at C-Terminal Side	71	0.032895	9114.272616	0	5	0.61923	4.87557e-95
BW_20_1_111106004325_cidetd_msdeconv2430.txt	YYY_sp|P31064|YEDE_ECOLI UPF0394 inner membrane protein YedE OS=Escherichia coli (strain K12) GN=yedE PE=1 SV=1	None	NOMSRSHBLOBSWVMHQMLIMMNSHWGHKYVFGVETBVCDGAYLASCSPGYOZGIYPHILZYUTWNEOPOUI	Truncation at N-Terminal Side	329	0.032680	9170.643736	0	5	0.60608	9.14436e-98
BW_20_1_111106004325_cidetd_msdeconv2432.txt	ZZZ_sp|P0A9E0|ARAC_ECOLI Arabinose operon regulatory protein OS=Escherichia coli (strain K12) GN=araC PE=1 SV=1	None	WFNVUFRICLLATRBDGNRFFMNFCAZWKOBVHQWRELMMHTPFZEMSKZMLMPBHZHSSF	Truncation at N-Terminal Side	231	0.038462	7771.997543	0	5	0.61651	2.03101e-81
BW_20_1_111106004325_cidetd_msdeconv2434.txt	YYY_sp|P75691|YAHK_ECOLI Aldehyde reductase YahK OS=Escherichia coli (strain K12) GN=yahK PE=1 SV=1	None	ETGISRWOFZRBHVTONEDGRWPQITSFOUTGQDYDBLMPEQGOIGTKBVWKRAEDPYUNMAHFAEHATPYUPTIWBBFFAISQUCGATCMTZREKYZYQNFZBDIPYTSOECHOIIIBPTWWMRIOWNGCTEURBUFRRZKTTVGYNKHQBESMRLMIOUVPZEQSWZKPLUKSZMQRYWUDIIUHGQBOQPNWQBSPBOIQTGFROUUDWLCIEPZHFCFVFVRBHNNVVGQOALUYOSDPUAPYMEQHABAPRTRTRQBLMTHIGACAERPSLOLGPLGSCBNOBDQKBHYFVIOYCZHYLRHTDTULFBVTSIIQMHY	Truncation at N-Terminal Side	27	0.019064	41210.655320	0	11	0.42672	1.4822e-323
BW_20_1_111106004325_cidetd_msdeconv2436.txt	YYY_sp|P77432|LSRK_ECOLI Autoinducer-2 kinase OS=Escherichia coli (strain K12) GN=lsrK PE=1 SV=1	None	TEQMIZMGNCPHFOAZFKNKRUNNEYQFTQUQAFSEPKYIULGSGEQZNYUVIZLZOQVPYMKWGYPQQIMTE	Truncation at N-Terminal Side	457	0.026667	9221.433197	0	4	0.61486	2.8728e-96
BW_20_1_111106004325_cidetd_msdeconv2438.txt	XXX_sp|P65294|YGDR_ECOLI Uncharacterized lipoprotein YgdR OS=Escherichia coli (strain K12) GN=ygdR PE=1 SV=1	None	BGNEBWFMAIBKTLTODYIMIYDZCMEVRPFFFQUEKRRGSSFBIGKMGIUHHFSEIQKRGHCFLYQBQMOS	No Truncation	-1	0.026316	9061.073701	0	4	0.61755	4.59367e-95
BW_20_1_111106004325_cidetd_msdeconv244.txt	ZZZ_sp|P75793|PFLF_ECOLI Putative formate acetyltransferase 3 OS=Escherichia coli (strain K12) GN=ybiW PE=3 SV=1	None	AMCQFNVDGUBEGRTFKWGYKVNGMUYSP	Truncation at N-Terminal Side	781	0.094828	3436.804071	0	5	0.59502	3.90349e-38
BW_20_1_111106004325_cidetd_msdeconv2440.txt	XXX_sp|P76335|YEDS_ECOLI Putative outer membrane protein YedS OS=Escherichia coli (strain K12) GN=yedS PE=5 SV=4	None	SHBLMWTMOYRRYHZOOFAWNHPCFVGNBPIMCMMEORUIGCQFWZEUKPKPPKWQITYIWAASUOLOZTDCDKBUEZGYGCFHPEANUMQUQBCONDITUFYWYRCNSSLKDIGZRPNEZLUADWLAYVIPPKIDABIDNBUKVDGUEKKFPOMMFGPBN	No Truncation	-1	0.016194	20762.168365	0	4	0.54253	8.89379e-214
BW_20_1_111106004325_cidetd_msdeconv2442.txt	ZZZ_sp|P33026|SETB_ECOLI Sugar efflux transporter B OS=Escherichia coli (strain K12) GN=setB PE=1 SV=1	None	OQEYGSVSOOMQCBUHFYORNWKOYOWHBQRUYTNIKFIZNSVIEILUTRDECHNTHWZQAIAWKSMTCVLIKHPVDEKWNDFVUAUPNIYQGSIWNZVVHUDZPHYLGRHMFAOMEQYQEZMIYDWFHTLLKYWGZKYUIBYVIFWQGYFHVQOENCYMVVYHASUIPDMUKVTFKDRRVFWVNDIUUWIATQTHDIELEONRBRDSAITSPSRQKHDAOASFONGUGSFYTQDDMMMWEEKIGLQDQHFNMHFAHHFGRKHWLWYLAOFTYCQBVEEKMFNYAQFDNCLTGNPNSGRQPYZRWKHWCYECCQHMVCTWY	Truncation at N-Terminal Side	72	0.020534	41626.350401	0	10	0.40008	1.4822e-323
BW_20_1_111106004325_cidetd_msdeconv2444.txt	YYY_sp|Q9JMS7|YUAM_ECOLI Uncharacterized protein YuaM OS=Escherichia coli (strain K12) GN=yuaM PE=3 SV=1	None	VARETQVKFISQNQIWQBHYHTWDYZURFKUYPMKGYOAPFCGBCWHFQLRIPQWV	Truncation at C-Terminal Side	56	0.035398	7266.793896	0	4	0.62567	1.94172e-76
BW_20_1_111106004325_cidetd_msdeconv2446.txt	ZZZ_sp|P62617|ISPF_ECOLI 2-C-methyl-D-erythritol 24-cyclodiphosphate synthase OS=Escherichia coli (strain K12) GN=ispF PE=1 SV=1	None	CTVHFOWITAEFTUQHLNQMVNHPTLRCSWNEHMBEKPYAKSBYYZBYZTHDGKNVRQIMPFFZGFSTYHSBWLISNHADOOHGBQZIRSWUCSMGBIORLGQSYZHETYRQPOARHSQMGPAFMDRZMYZEQSPUDMIMVOSZTMRSELOFQDZRUHT	No Truncation	-1	0.023256	20264.493102	0	8	0.58192	4.02573e-217
BW_20_1_111106004325_cidetd_msdeconv2448.txt	XXX_sp|P0CE56|INSH9_ECOLI Transposase InsH for insertion sequence element IS5LO OS=Escherichia coli (strain K12) GN=insH9 PE=3 SV=1	None	VMVLISELBZCCYHFCKBPFWUIAQHOQZCFEKANATYGBIPVPFVEWISOEZUZCKNSYVIBWOHVYRSQVSMIPNHTINCOTBYUGVPFARFYSKMPKRWLSRSIFTMOMIOEZIBNWLYAVLWZGWMECUEOHUMKNZEKIAGCQPGSZLNTVOOANPL	Truncation at C-Terminal Side	162	0.026706	20626.499925	0	9	0.57904	2.08767e-221
BW_20_1_111106004325_cidetd_msdeconv2450.txt	XXX_sp|P75745|YBGK_ECOLI Uncharacterized protein YbgK OS=Escherichia coli (strain K12) GN=ybgK PE=1 SV=1	None	HWVEOPCTUYDQEBTHVZOPNSAMBMOAGOASADTDNITHNTFLCPMELWUROVIVIYQLPKZRVLYSBMYWCNHYMYIAKGHKRLKBOSDEIQTCHBSZKAPYYOTFSPSHWOFGQILWLGGTCMHRKCSFQKTOPHFOBUGTFLFYWPPSDBKWHLKTCNKELRETOLDRRCLNQWOIKBGPTQKRRSGGBLBZDPBLSQNLGHUHERTVCZTYOBZCTPVNDDTOLOFGTPYKGORAFTBOKFDYYLALPANNKRNEIHHMCMUTHODRWIUMHFELQUYMWUNGURDIVVPVODMIHBKSZIWVBY	No Truncation	-1	0.014963	39929.508027	0	6	0.41647	4.44659e-323
BW_20_1_111106004325_cidetd_msdeconv2452.txt	ZZZ_sp|P24242|ASCG_ECOLI HTH-type transcriptional regulator AscG OS=Escherichia coli (strain K12) GN=ascG PE=1 SV=4	NME_Acetylation	YDSOFTMGZSHSQUVSKBDZFYCYARGEWGGNOABZPUITPVYNTTPRIBQULBCCMUFSQSFIPLMGYTHMTDPGCNRONHMVWEQFPWMLYARQHGEPYUHGGMLUMOEQOFFTADARGQEGAWBCNDEPARLCYOGAIUIVWPPPWVUMDRCBRNYLTKKYFBZWTQDLAQQEYDPRWROATKLFUWSZDSEGGAKAINNKDVVBYIZOUTQCDLTGHYMFWQKYYZHNBPGHCDDHVQTDTNVQLTFTLTDISKBBFTTQSRIUFOKNZMCLYYBUQWWESENLZOZRKDMYWGHEKZOAYGLIKHANWGWPDASBFEMSOFGCWKWSYUH	No Truncation	-1	0.024024	42216.065234	0	16	0.42292	4.94066e-324
BW_20_1_111106004325_cidetd_msdeconv2454.txt	XXX_sp|P04693|TYRB_ECOLI Aromatic-amino-acid aminotransferase OS=Escherichia coli (strain K12) GN=tyrB PE=1 SV=1	None	YIWRMHDHGSYSFGORDTCGBQYBHPNVRTWDCHRVKMWYTECBCMBZATEEWNTRGNEFVGUHCSLELBAKTOERHPUUFTRSPMPDDBQGNARTNAFUPHEGEQHHBSGONGTKGIRDONPLGKUYTHNVEKZVIISEPALQVKDHCNFOFKYSGZMVSNHVSAFIEG	Truncation at N-Terminal Side	227	0.026163	20625.995005	0	9	0.5639	8.75888e-233
BW_20_1_111106004325_cidetd_msdeconv2456.txt	XXX_sp|P0A7L8|RL27_ECOLI 50S ribosomal protein L27 OS=Escherichia coli (strain K12) GN=rpmA PE=1 SV=2	None	TGZUECQBYPQPYUFHEWZKDFDPSVTYIGMAPRVTPFBKDHWUKRTPWZYZZBWWYITEQTYLULPVVRNH	Truncation at N-Terminal Side	13	0.026144	9164.826057	0	4	0.62135	1.31974e-93
BW_20_1_111106004325_cidetd_msdeconv2458.txt	YYY_sp|P30843|BASR_ECOLI Transcriptional regulatory protein BasR OS=Escherichia coli (strain K12) GN=basR PE=1 SV=3	None	GPUIWSDGFBPMHRFZGTAITKOZVCOIQQGUZEYVOAUULMGHWHGOAAQOVBQZDAZZNLKYNLRFSKQUC	Truncation at N-Terminal Side	149	0.019481	9325.014225	0	3	0.62019	2.57978e-90
BW_20_1_111106004325_cidetd_msdeconv2460.txt	YYY_sp|P0A7I0|RF1_ECOLI Peptide chain release factor RF1 OS=Escherichia coli (strain K12) GN=prfA PE=1 SV=1	None	DOESPRCMZUANWCSFFUMTOCHODKQLVCACIIEYZAZWOPKWBKHQQTGZOAGWGERTUWHPKCFBSGLEGNNQMNLZCHYHLBOZWVEYBBMCLETGKAHNVELKLRBPQURERGNRRDQDNCUHHHFLHPLKYKEMHYEILRYUEUYUWOTTFLQYTCFHHOUFWDSGAWCGKCRODLDWHGQZRNULOSDVPGWONHZZWKZPTDYYOAUMPYDLWVWMHKBHGZMLFWTSPHZFKLWYQRGEPKKKRYTBBBSAQBCGVZDRORWQIBLGDBGODGAAQIUEUOUPOYACRTHQKSINLCNSYOZUFIEMHSACUCHFBMRWQKZIELZORHYAOKCRUQCPVMDIDKITKMKQ	No Truncation	-1	0.018265	47097.413741	0	8	0.33959	4.94066e-324
BW_20_1_111106004325_cidetd_msdeconv2462.txt	ZZZ_sp|P76521|YFDY_ECOLI Uncharacterized protein YfdY OS=Escherichia coli (strain K12) GN=yfdY PE=4 SV=1	None	DQHDPDZHQVWSREZSULPOFADRAYCTBBBSGPGWSQNWKLGEIAMPPVORTMPUUCHUECKKSBCYRIGLLW	Truncation at C-Terminal Side	74	0.032895	9113.785487	0	5	0.61193	2.81365e-102
BW_20_1_111106004325_cidetd_msdeconv2464.txt	YYY_sp|P0ACG8|HSLR_ECOLI Heat shock protein 15 OS=Escherichia coli (strain K12) GN=hslR PE=1 SV=1	None	AEYYAOADQOPLKODKDINHETGYRUCYKZUZIFYZTRRLACSFWREQWRSAKGZEQUTQYEBRCQVSDN	Truncation at N-Terminal Side	63	0.029605	9114.488239	0	4	0.61498	3.77109e-87
BW_20_1_111106004325_cidetd_msdeconv2466.txt	ZZZ_sp|P0DP63|YBEH_ECOLI Putative protein YbeH OS=Escherichia coli (strain K12) GN=ybeH PE=5 SV=1	None	UVOESTKNBBSKPGTSMVEHQEGCKYVPQAZIMAUQFFUOOKBFCFYLCVNRTLKWIHOPIAHBFEDIESTWSEI	No Truncation	-1	0.026316	9491.784614	0	4	0.62068	2.22247e-94
BW_20_1_111106004325_cidetd_msdeconv2468.txt	ZZZ_sp|P77717|YBAY_ECOLI Uncharacterized lipoprotein YbaY OS=Escherichia coli (strain K12) GN=ybaY PE=1 SV=1	None	UDVZDOYPZNKPPLIETQLFCUHTSILQOGIFIPDFHFKMVIPMLHVQWIGYGGFCYFWSYDPEBKZVQHOY	Truncation at N-Terminal Side	118	0.032680	9150.252416	0	5	0.63472	5.18782e-96
BW_20_1_111106004325_cidetd_msdeconv2470.txt	YYY_sp|Q46789|YGEI_ECOLI Uncharacterized protein YgeI OS=Escherichia coli (strain K12) GN=ygeI PE=4 SV=1	None	EQBYRABIHIARMOTGFVVFBFUSZTKZCFMZPYKBVLDPFHKOMZSLAIARSASWMPFCRMLBNIMTDHIZ	No Truncation	-1	0.045752	8877.174798	0	7	0.62184	3.50627e-97
BW_20_1_111106004325_cidetd_msdeconv2472.txt	XXX_sp|P0AB58|LAPB_ECOLI Lipopolysaccharide assembly protein B OS=Escherichia coli (strain K12) GN=lapB PE=1 SV=1	None	MPQBHZYQOMQDCYSGAFMBFPSUMGLROIHYHHZBSWVZLLVHRHSZGPBTPQHQOVCVHSNRNMYGFFDO	Truncation at N-Terminal Side	317	0.025974	9203.135998	0	4	0.62078	1.58704e-94
BW_20_1_111106004325_cidetd_msdeconv2474.txt	XXX_sp|P76118|YNCH_ECOLI Uncharacterized protein YncH OS=Escherichia coli (strain K12) GN=yncH PE=4 SV=1	None	ZSHTKTGLMFNNBZBSCYVLNTGGBWDAQRECWNGRLWUFUZBZFGNHQBULCRRITHDWQYLKYQLZQU	No Truncation	-1	0.026144	8710.506527	0	4	0.62046	2.37016e-89
BW_20_1_111106004325_cidetd_msdeconv2476.txt	YYY_sp|Q46789|YGEI_ECOLI Uncharacterized protein YgeI OS=Escherichia coli (strain K12) GN=ygeI PE=4 SV=1	None	EQBYRABIHIARMOTGFVVFBFUSZTKZCFMZPYKBVLDPFHKOMZSLAIARSASWMPFCRMLBNIMTDHIZ	No Truncation	-1	0.052288	8877.174798	0	8	0.62253	3.50627e-97
BW_20_1_111106004325_cidetd_msdeconv2478.txt	ZZZ_sp|P75823|LTAE_ECOLI Low specificity L-threonine aldolase OS=Escherichia coli (strain K12) GN=ltaE PE=1 SV=1	None	PGWHTBKLLQYYGGAKMTYSQWISEUHYMWTIFIYYRRGHZANNUEILWPKDTAIECVFNEWOUUGFLFASNQC	Truncation at N-Terminal Side	259	0.025806	9281.942312	0	4	0.61811	4.60032e-92
BW_20_1_111106004325_cidetd_msdeconv2480.txt	ZZZ_sp|P77376|YDGJ_ECOLI Uncharacterized oxidoreductase YdgJ OS=Escherichia coli (strain K12) GN=ydgJ PE=1 SV=2	None	ESIEDGQPWBBFSFMKYBADTMKNLWFIRESNBVGRTQZEMSQBYLIDRENHHFHPYONSFBZAGFNKLEDAKNOQVPZMBLMNHCETVUOUCSFBQOENLDTWBDHOYOPNASUIZOMUOFMFGOITDENTWCQSVLNHCAKFUCLTGMMPSKZCWMDEOSBITOSUFVKPRBVUNSNNRTASUUTHEWIESTPKUBFWMRQTKBNAVOLGCVFISTAVUYOURIEZCUGNLTCOSSNVSCTFTYVNUHVTEHIZBMQHTFEOLSTCLFAITYWINAFGDOFWLSTAMFVPWAAHFEOKYDYIMITAWENQQUUCTOLUQCIRDZLIFFPKDGAFSMQTSFFANW	No Truncation	-1	0.028912	44011.778586	0	17	0.3878	4.94066e-324
BW_20_1_111106004325_cidetd_msdeconv2482.txt	XXX_sp|P25549|ASLA_ECOLI Arylsulfatase OS=Escherichia coli (strain K12) GN=aslA PE=3 SV=2	NME	WCSSOEPHDFWBFBLAWECHLCZHHBHBNTQCBTWNCUIHSABRPNSRTGROKBTIPSCDOMWUSBBCUYRDSCCQHQSOSFSZVCIIRPTIECTEKOFQMDTCHFNCKCCTGPZLRTLQCYEGUMTKGARLLPBHTRDDCALQSNCQDDCDEEHHFGWROEFBWROHDPZEGKBRKZKPDKDTVIRHNUPIHLLIOSLLCAGHQYYLFTTSSCRMFCUEDQWNRDYNRAUSCNHOKKEGAYQYDYUOLGTFBTRSQLKUHUTVNQYLBVQIZFQPKDALESIVSOEYGYFICQEBSIQKQAWUSUKPONGFLFUZANCUZBYARTNWWQDFEBCPYIKZYRZTIQFHRN	Truncation at C-Terminal Side	350	0.025276	44073.251297	0	16	0.38465	1.4822e-323
BW_20_1_111106004325_cidetd_msdeconv2484.txt	ZZZ_sp|P30125|LEU3_ECOLI 3-isopropylmalate dehydrogenase OS=Escherichia coli (strain K12) GN=leuB PE=1 SV=3	None	SRNRZOQVIYLNWUIPBRYYZHKRNDSDFTDOEGTIOQMPONUHLAFNNAYIMHKMHQEGWDRUEKWNFDQYCCGIDRHZEWULKTNVVWSRHBNHZHGLDYHLPZWAYSLYNSYBIBFAFNKUAWCQHUDQCCLBKKWBGUBNLWGEIGBPPSQGYOOGNVDADSCTQRARDRVYNGPLGYUABHFKYDZUFOLVDRZRPDTVPDDKQGWDCWLBDDRLCAAUIUYOGTEBZWRIPHAPBYCADYGNYMKEVIMHWBYPHUQAGRUNTCADAVULWUYKHNLOBIPWAOGSESNOTIDUNNPQVRVFPKUSBNCMVK	Truncation at N-Terminal Side	45	0.015909	40229.454971	0	7	0.39816	1.4822e-323
BW_20_1_111106004325_cidetd_msdeconv2486.txt	ZZZ_sp|P33643|RLUD_ECOLI Ribosomal large subunit pseudouridine synthase D OS=Escherichia coli (strain K12) GN=rluD PE=1 SV=4	None	SYAOUTTYIGGCHDSDMKTFLQQMLNDYHGSURZVNAATGUIOFYCUEAUIFTAFZWBLACLKIOBCGBCRYZBSA	Truncation at N-Terminal Side	250	0.032258	9279.205265	0	5	0.64356	7.8727e-95
BW_20_1_111106004325_cidetd_msdeconv2488.txt	ZZZ_sp|P07018|MCP4_ECOLI Methyl-accepting chemotaxis protein IV OS=Escherichia coli (strain K12) GN=tap PE=1 SV=2	None	ABVTYDRRSZDVWYEDKIKYRMLBSQAGUFQNPZBGTZNSOKPFARFDBFUBEPGZVDOLTHDTBFBPWFUZBWIFRPPPSIGABLYQYOQGSVLBAKWFWDFMHORWMLWTCKKMTKIQYEUMVWGUHTWCRUQZHFHMWCMUDYHQUFPGEY	Truncation at C-Terminal Side	154	0.024242	19875.331319	0	8	0.57915	3.1603e-211
BW_20_1_111106004325_cidetd_msdeconv2490.txt	ZZZ_sp|P77625|HXPA_ECOLI Hexitol phosphatase A OS=Escherichia coli (strain K12) GN=hxpA PE=1 SV=2	None	HSEUSNZDKYLFBBHSSKSWRIKOETMGZYTTFZKQMYGTGCSBQFNHEZAHKSCTYRRIVDVPDWHNCTGAKSFREQNFLOOBBBDYHLHRKSHSDABNUZVHIPFFMKHCELIGGKTTSTWUELMAAKWUZPTCWDKWVBLNGIYRLKFRAYBLUTVDBG	Truncation at C-Terminal Side	162	0.028875	19874.811515	0	9	0.59262	9.95605e-222
BW_20_1_111106004325_cidetd_msdeconv2492.txt	XXX_sp|P52005|TORY_ECOLI Cytochrome c-type protein TorY OS=Escherichia coli (strain K12) GN=torY PE=1 SV=2	None	PGBCTULDOSWDZZPCAVLPEHZFKBEOAZAHTOIHQBGYZTWZGRCUIAUETBHQWHIYZLIWOUUSPGSACQBBMWDDZNVNZNVOGRKGRRNWGONLQQRIKFLPUELMOFPBOGFCOAGGEFBFCIHAYOAQTOUCOMGKLUZUCCLNVZPPIGQPCEBAKPKOUHGPUQIBYROHHKPAWMPSVLMCVPRMOOSNSVLOFUUSCROYCFSRLUOZODFPOEIQOQFVASGNOOEAZASDBAYPSYSHEHMQVEGVUAHRZENWPFLBBERYUGFTDDRZAFFLROGHMHRFZFHFMFVWULFSHLIBDDQORRFINHWMEEDSUGFUVFWFBKEQTZDIRZOFSUMFCAFMEYWMWCZLCZ	No Truncation	-1	0.025097	48148.235620	0	13	0.35875	4.94066e-324
BW_20_1_111106004325_cidetd_msdeconv2494.txt	YYY_sp|P0AFL1|POTI_ECOLI Putrescine transport system permease protein PotI OS=Escherichia coli (strain K12) GN=potI PE=3 SV=1	None	HBIEHYUKFNFDYUECSQNQQLKCSYYRLRDWUYKECVKGASMKSEPEOSSYBTUSASKASTGHFMMATIQKQKHCLDDRGKBFKOFRHPQIRZUWNZGWKMMFSHQVVOHVLSPHGVPPESPMISIG	Truncation at C-Terminal Side	128	0.026616	15761.495755	0	7	0.59654	2.96702e-174
BW_20_1_111106004325_cidetd_msdeconv2496.txt	ZZZ_sp|P33644|POLOX_ECOLI Polyphenol oxidase OS=Escherichia coli (strain K12) GN=yfiH PE=1 SV=1	None	ZGNPZFTCHSDMFLCNPWAKMPSZPTYFOTRDQITOUYOUMQPICWUCQZBUYHLRBHDVLPODHOWA	Truncation at N-Terminal Side	175	0.032895	9091.780342	0	5	0.61496	3.14511e-89
BW_20_1_111106004325_cidetd_msdeconv2498.txt	XXX_sp|P0AEK7|FDNI_ECOLI Formate dehydrogenase nitrate-inducible cytochrome b556(Fdn) subunit OS=Escherichia coli (strain K12) GN=fdnI PE=1 SV=1	None	ANVVWRCQHCPHUSZNQUAAWGWWZPFHPNSEALLPIQRIOWPFBLYKCYMTGLDEYBUQQYQHRHQELZAQPQZAKTCUMIWAVOLIDOUBTQABWSZCCGBYSIBOEUCKMHZVUAPRTODC	Truncation at C-Terminal Side	124	0.026616	15761.561471	0	7	0.60012	4.82217e-170
BW_20_1_111106004325_cidetd_msdeconv2500.txt	XXX_sp|P15030|FECC_ECOLI Fe(3+) dicitrate transport system permease protein FecC OS=Escherichia coli (strain K12) GN=fecC PE=1 SV=2	None	MVRODSIDDVUPITDCMTFHRHUBULZRAZTBMLHZFCMOBLICALPUDSGFZZUZYQWFZSAGPQDFWMSNLSCHFDAWTWLANNGSVFLPMTPOKWDOAWUQHKUUQVEEMKGPIAHKRPGPPSS	Truncation at N-Terminal Side	205	0.022814	15761.490919	0	6	0.59187	5.43374e-156
BW_20_1_111106004325_cidetd_msdeconv2502.txt	XXX_sp|P0A9E5|FNR_ECOLI Fumarate and nitrate reduction regulatory protein OS=Escherichia coli (strain K12) GN=fnr PE=1 SV=1	None	GCYBYLPMSOHAYGUINTTTKZRTSEEPSDOSWOZWQVOBGUSUZPVRMWAGQHFCSGBYUSNGVQTESCDTHKSYTNKCHHVAHOLMTBIBMVIKYPBIHQTYQTNOPDPTHRCGGTUAHWMVSZLE	Truncation at N-Terminal Side	122	0.026616	15761.727690	0	7	0.61727	3.13482e-174
BW_20_1_111106004325_cidetd_msdeconv2504.txt	YYY_sp|P37613|PANZ_ECOLI PanD regulatory factor OS=Escherichia coli (strain K12) GN=panZ PE=1 SV=1	None	TQTDTNBWMGGLMFDNGMQSMPOOZGGASGPNIIROWQNBLGUEPQKBZWRAOOTFQEUFOFTLPFGWMNSZRIMTRVTBRCIMLIKNPDSMDQABGNWNGIUPLSLCYYBGDHAHTSBBACKGRQP	No Truncation	-1	0.022814	15449.446574	0	6	0.59951	1.30424e-154
BW_20_1_111106004325_cidetd_msdeconv2506.txt	XXX_sp|P62672|APAG_ECOLI Protein ApaG OS=Escherichia coli (strain K12) GN=apaG PE=3 SV=1	None	SIMRUZTIAKBFVFWLORNFKKMHZQVQVYOFGNIEZOKGPQCEFPAMAKEACNYHWQHITKZRGVSBMUZLWZVOGMYNPKDRCYTVVAAVMTOUUIHSRAQLEHEEADINOAWSNOPVSLORV	No Truncation	-1	0.027027	16026.622527	0	7	0.6056	1.16439e-165
BW_20_1_111106004325_cidetd_msdeconv2508.txt	YYY_sp|P45539|FRLA_ECOLI Probable fructoselysine/psicoselysine transporter FrlA OS=Escherichia coli (strain K12) GN=frlA PE=2 SV=2	None	DDMIFIAIVVCHDYLHZUNRMUBEILHKMERKFSNLSRQKQIFVZUQSBYIHZWIFSFWUOUFLEHVEGFAQRFROTDNAFIQMKSQDVEEBNSYUNFOZDBAZNAQMATPVDLFCMAQRRRDT	Truncation at C-Terminal Side	124	0.031128	15760.378708	0	8	0.60478	1.76033e-167
BW_20_1_111106004325_cidetd_msdeconv2510.txt	YYY_sp|P00452|RIR1_ECOLI Ribonucleoside-diphosphate reductase 1 subunit alpha OS=Escherichia coli (strain K12) GN=nrdA PE=1 SV=2	None	GDZSZFEOGGDFVIVSDSGOWDUBFQMUWRUGBYMKFRPPBABUERIKHMAZYLWIOYNBCHLQWAAQLTQHMQMNCQSHMLTOZZOERRFCRCLYKKDCWPPQVCPSFYDZYMSQUYHGETPOQKHIBEILBCWPFSGATCYCGKNREVYNALNGSQIQDOWHTWCWCAPIOVHTBRIIBYNIBKVFCZOELLUOOSCHHBVAOBYEAMASPRQRKKFAVNHNGLNYEWOMIHSCVWFEKMIKTEQAATTGKRGBMDDQTUQMWPKHAPOLGWLPVESWHBERRAZBESUULPVASCLLUKAVZOYMYRRGQWBARPHCERVHVVQUVOYQATVPLCNKOYHOQKDUNMRGAZHPSIHL	Truncation at N-Terminal Side	401	0.021168	45772.654921	0	14	0.38268	4.94066e-324
BW_20_1_111106004325_cidetd_msdeconv2512.txt	YYY_sp|P75676|YAFX_ECOLI Uncharacterized protein YafX OS=Escherichia coli (strain K12) GN=yafX PE=3 SV=1	None	LHNPQGOWQYDWAFQDKKHNEMKLTOCYISWGTUTRQACTSQQWVBSBZGHWCRUKZUYWOHARVTGVYGUQOAPULBRYIVMWARWRRZSCVMFSUMRVBBAMMYUBPGMGMTQDPGNIHEABKNSQVUZYKKWNQBSGUKMPQPKPSANR	No Truncation	-1	0.030351	19066.010292	0	9	0.57848	1.37772e-206
BW_20_1_111106004325_cidetd_msdeconv2514.txt	ZZZ_sp|P27243|RFAL_ECOLI O-antigen ligase OS=Escherichia coli (strain K12) GN=rfaL PE=1 SV=2	None	LZDSNKVFQIYWTRBLQPEBZFPFGNUGESBPUQSVOWBVAMOTCLMWQHFHQKOVYBBHSROGNQQTOEQNYOSIPFAPAQCNSVABEPNYRTBYWQODDEAWNPCWGGBFFVPRIHGZQMEZGZVYSHQQFWEWWBRZVZDABYE	Truncation at C-Terminal Side	147	0.030351	18760.400636	0	9	0.59093	2.513e-199
BW_20_1_111106004325_cidetd_msdeconv2516.txt	XXX_sp|P0A8N0|MATP_ECOLI Macrodomain Ter protein OS=Escherichia coli (strain K12) GN=matP PE=1 SV=1	None	URZHAODEIZCFAZDPACHWCVHVNOURMAGCZZRUHQMCKGBDOKWWNRMUPDGIYVZRZPAMQGHDLBIZSNLFHGYIURBELLVGKBNGNMEZLCIUYNHPICEDUZTTHRCOBSUQSEWNFWKQTLCYVHZEZRGGRYFAMNMLRZ	No Truncation	-1	0.027508	18865.759519	0	8	0.58187	3.13185e-205
BW_20_1_111106004325_cidetd_msdeconv2518.txt	XXX_sp|P32680|YJAG_ECOLI Uncharacterized protein YjaG OS=Escherichia coli (strain K12) GN=yjaG PE=4 SV=1	None	QBEOGEZDVYPGFDTEBCCYSEUQLALQFNFCSPFUFYWQWWFCSGSABFRKCWHCOZBVWSOPGTZWRKYPSKBLCULAHADDVCLWZLAQWPRSBBVSVGWIVREAOZQOPVDTQVCEOWRLLKBPVWVVDLRSADNCBZZIMZSMET	Truncation at C-Terminal Side	150	0.035144	18761.860854	0	10	0.58277	8.99049e-203
BW_20_1_111106004325_cidetd_msdeconv2520.txt	YYY_sp|P0A715|KDSA_ECOLI 2-dehydro-3-deoxyphosphooctonate aldolase OS=Escherichia coli (strain K12) GN=kdsA PE=1 SV=1	None	DINQMHULDAIFWOSRNMPTTPGBONLYBQRFZNYIVQAQTHMWNSQFILQZDYBTEIOAQPLCEVPARACREPINSNMEEOPUPRLHVPUCKCVIUWKQBHTYTZNKWHIYTMMOVWMDQMYWGHMEMDTOSQBZUDWNWGVVRZYAMWCOOLAPVVRCFFUKPBPLWZZVBECZVUUWPYCENOLADDPWPOBINKWWMTSSMCUHUBDBAWBHURYLABNAVDSAVOOQFPEMMBREFIBMLLTSGVVBOVWNTOUTOPOOBEPRCKRQFSTRKVSBOWIQ	No Truncation	-1	0.019737	37217.921021	0	12	0.45914	1.23516e-322
BW_20_1_111106004325_cidetd_msdeconv2522.txt	YYY_sp|P0ABA6|ATPG_ECOLI ATP synthase gamma chain OS=Escherichia coli (strain K12) GN=atpG PE=1 SV=1	None	UFENPEMEKHOWYOKZKPCBTTNLHQTDRLPSYINIPWWIGZHMEEDCTPGOFHIDRFPEGBWOSUEQSVYWIZALTCNZWSAITNAMNMGPZTHHLOGAIFLANRNBRZWSLDLAWFUZGRHSPHZPKEFDHKPQKSPQZALCKFAQQDD	Truncation at N-Terminal Side	136	0.028754	18763.574769	0	8	0.58204	1.63895e-199
BW_20_1_111106004325_cidetd_msdeconv2524.txt	ZZZ_sp|P0AEH3|ELAA_ECOLI Protein ElaA OS=Escherichia coli (strain K12) GN=elaA PE=3 SV=1	None	DLVLBYMUZAVSZQTKMHRZPRRLQMPNSGWDKLAZDWLRHKMVRQOLENZABBPVYKVLWQEOUUBRECURVQLCLQVCVLWMOMYZZMSCZWNFSHDOPWRMFCFMGSEHQVICVQTYIAIGSKIQQBOSHIISYVMRIZZITLSLLAETG	No Truncation	-1	0.025559	19211.490962	0	7	0.58174	4.1161e-196
BW_20_1_111106004325_cidetd_msdeconv2526.txt	ZZZ_sp|Q57154|REPB_ECOLI RepFIB replication protein A OS=Escherichia coli (strain K12) GN=repB PE=1 SV=1	None	DCFUYHQVVOVKHLBRGEQYEQZUYVVLCDCZOMIULQQHMFTFELUDAFABLCQUAKSNGNMDPRDDMITUV	Truncation at C-Terminal Side	73	0.025974	9194.574623	0	4	0.63456	3.09118e-94
BW_20_1_111106004325_cidetd_msdeconv2528.txt	YYY_sp|P02932|PHOE_ECOLI Outer membrane pore protein E OS=Escherichia coli (strain K12) GN=phoE PE=1 SV=1	None	ZHYLVZNFHVYANQKZOHLVMNAHKEGLWUKQPFCUHZOBZCBMFNFVWEOQWEHAMFAIDNEVYMDQYKEYPMVOTWFLAWQWHUNVWANMKCOQO	Truncation at N-Terminal Side	254	0.023697	13102.331014	0	5	0.61666	3.17661e-127
BW_20_1_111106004325_cidetd_msdeconv2530.txt	XXX_sp|P0AC47|FRDB_ECOLI Fumarate reductase iron-sulfur subunit OS=Escherichia coli (strain K12) GN=frdB PE=1 SV=2	None	MVZSCVLGUGUNMQENOYDIMEQMBKLCOOBMCLZRNARPVFDYBKCNESRTFRDGOMOGCHIHKQFBWTKVLHIHDMLKAZUVCBYZEBHLHORVKTQIDDGSYYGVVNMGBBFQIPWOSWPWSTILYHLPQVGMEIHZUHMKFHAK	Truncation at N-Terminal Side	96	0.025641	18760.023512	0	8	0.58618	3.15665e-204
BW_20_1_111106004325_cidetd_msdeconv2532.txt	XXX_sp|P0ABJ3|CYOC_ECOLI Cytochrome bo(3) ubiquinol oxidase subunit 3 OS=Escherichia coli (strain K12) GN=cyoC PE=1 SV=1	NME_Acetylation	YIQFMKDSEMSAPPMYDCOSCIKZEBNLHOFLVHKTTZEOGASPGGBDNZUGAMNIBAASVGTKRROSKVTNHBQLFCOFKRVETDYECZHMPWWRINIYTZYZIUNHUQVFQMLVINRZZCOLOPTECTTGGYTPAZIFB	Truncation at C-Terminal Side	141	0.024221	17462.017929	0	7	0.58746	5.36982e-195
BW_20_1_111106004325_cidetd_msdeconv2534.txt	YYY_sp|P31679|YAAU_ECOLI Putative metabolite transport protein YaaU OS=Escherichia coli (strain K12) GN=yaaU PE=3 SV=2	None	YEPHYFZKAPBQULZEDCGMAFKKDUFCGIBCAOQIHRPRNIILQGZLAYHGLGFKUPDINWHCKTQZAWQSUEHYPHAZNEMHRPCYIWSHZFKWTCOBBIVFR	Truncation at N-Terminal Side	338	0.036530	13101.724997	0	7	0.61048	8.98413e-144
BW_20_1_111106004325_cidetd_msdeconv2536.txt	YYY_sp|P76403|YEGQ_ECOLI Uncharacterized protease YegQ OS=Escherichia coli (strain K12) GN=yegQ PE=3 SV=1	None	WFAIVYZSGNIALKQUOKPBPCWSTQRMPCZRYPZRZBVEVENTDFLDWEHTRHGNVHCGYVTIIFSMYDZMRKSQCPBAGMQFRMCESOCRSWNYFVVRPSCUENMKAHMKOBFEVTTCYGSEZBYZGKGVIVAQDVPMIRKL	Truncation at N-Terminal Side	309	0.027397	17501.991256	0	8	0.60046	5.82883e-198
BW_20_1_111106004325_cidetd_msdeconv2538.txt	ZZZ_sp|P60716|LIPA_ECOLI Lipoyl synthase OS=Escherichia coli (strain K12) GN=lipA PE=1 SV=1	None	PSVHVTEFULLPKAWFBDGUTEFKKQZBSUTIEONZCGBWTYQVQITOKPFEOLLLBEQFHRPLKCQNPBKHPCBMESWFFZKLPLLPBZFNWFKVQZAETOPHZYWQHFGADKRPTOFVBMUTIQQHQHDPHUZQU	Truncation at N-Terminal Side	184	0.024138	17503.369558	0	7	0.59272	1.00077e-183
BW_20_1_111106004325_cidetd_msdeconv2540.txt	YYY_sp|Q46789|YGEI_ECOLI Uncharacterized protein YgeI OS=Escherichia coli (strain K12) GN=ygeI PE=4 SV=1	None	EQBYRABIHIARMOTGFVVFBFUSZTKZCFMZPYKBVLDPFHKOMZSLAIARSASWMPFCRMLBNIMTDHIZ	No Truncation	-1	0.026144	8877.174798	0	4	0.62533	2.35604e-95
BW_20_1_111106004325_cidetd_msdeconv2542.txt	XXX_sp|P04982|RBSD_ECOLI D-ribose pyranase OS=Escherichia coli (strain K12) GN=rbsD PE=1 SV=3	None	ZVGIGVGOKGFTSCHORUSIKDZUEMPNOTHZLBFPVKPDWNHYHIDRCZVFAUQHCQWWNILVOSOGTABPCUTRSLBQHRWQQLYENMRKVPTZGENRLWGMRRUWTOIVBHRHSQVBYLGRYOIIOQVPHNDBLVZ	No Truncation	-1	0.027397	17908.397510	0	8	0.61988	1.97181e-190
BW_20_1_111106004325_cidetd_msdeconv2544.txt	YYY_sp|P32675|PFLC_ECOLI Pyruvate formate-lyase 2-activating enzyme OS=Escherichia coli (strain K12) GN=pflC PE=3 SV=2	M_Acetylation	MNRCINDCEFMEKWASHZYOEZONTLMWDZTDVFYMNGERVZDNQLTWIBZHWTSVMWTUKANRYGOBVIQLSRZBEUMAYAQWNNWKMNPBWYKQCZZDPKIOVYEKQKBZRGVVBWHCFNPBURMDEWZKPIM	Truncation at C-Terminal Side	135	0.026408	17459.200874	0	7	0.58967	2.44184e-184
BW_20_1_111106004325_cidetd_msdeconv2546.txt	YYY_sp|P41409|RIHA_ECOLI Pyrimidine-specific ribonucleoside hydrolase RihA OS=Escherichia coli (strain K12) GN=rihA PE=1 SV=2	NME_Acetylation	BOYECWOWTOTOYDALPKROOBSAKFPVQERKIQKQACBDWVVWABPSFQDALBAESTRSCEUQLAFVIROFCAIIMICNTGHKQSMTOWEGYYNRLKKRGTODKVNHTQOTSRCSTSNDBVOMBGDFEQDUBUQ	Truncation at C-Terminal Side	135	0.024648	17462.213839	0	7	0.59284	3.14529e-182
BW_20_1_111106004325_cidetd_msdeconv2548.txt	ZZZ_sp|P32169|RHAD_ECOLI Rhamnulose-1-phosphate aldolase OS=Escherichia coli (strain K12) GN=rhaD PE=1 SV=1	None	KCBIARBSIBHTDBOUCMRIBORZILZKAZGNUDGMMATBCDYUVMTEBDMRCCYDYMYROGIPTCVQMCYUQSWDRNZTRMBBDDMUDLCMEYVQEIEWONPVOPIWYVOWABBHABHQYKDATNWYMSTPFSBFOZCLYVLAOHVMYWIMMMKICUNIGULLHBTWVUSFKTELYCLQROMKVPHNZYVNTDDLLGTMOLAWPAKKYALPVLZCNDEEFRDCNBCLEMKAUPRWCVVMEWZGDDRPGQHYCSATBZROVTFPSLGOQHFNFI	No Truncation	-1	0.024348	34754.564902	0	14	0.48412	4.94066e-324
BW_20_1_111106004325_cidetd_msdeconv2550.txt	XXX_sp|P0ADX9|RSMD_ECOLI Ribosomal RNA small subunit methyltransferase D OS=Escherichia coli (strain K12) GN=rsmD PE=1 SV=1	None	KPMGZWMDCGWKOMOHQRMRBWMUQHLVMKCNLDHWCYPGDQPEBIKVVVZKUVCFHLGFLRROSEIILSV	Truncation at C-Terminal Side	71	0.026316	9114.272616	0	4	0.63513	4.87557e-95
BW_20_1_111106004325_cidetd_msdeconv2552.txt	YYY_sp|P24215|UXUA_ECOLI Mannonate dehydratase OS=Escherichia coli (strain K12) GN=uxuA PE=1 SV=2	None	NMISAYWRLPRFZNHVGBZYTKNELSSSBWMYBNVMDBLAMARQDABUMVVDWPRGKWLRFYOPQZZNIQPKQBWKMBLGRWWESCYWGDUBUAAYYGSVEZUWPYPAWLVVPYTPARYSGVEITPUFAZSKWKOBAVTYCHNBNGWHNQPRSWBAZPVOYDZAWHRTOUATYVCDFCLNTQALOBSNZYYLDBOHEGNCRTCBKKKCEFLUMRBAPLTEFFLIPMAEACKNZBSUFGWZTFKRVVPKWQIWFCRESZIWTCSCSOSYWIGQWWHIKFEFIBWEFMWQRVSHZWLTZEVSRNOWEALGCYDCWSGIWYVLIATNQHTPICFSDGBNTLZMDMUAHFSOZLHBLEBPBYAZRWRWBYCEHLRVGHDNIIHQYEZEHGMNQPMDTC	No Truncation	-1	0.021277	49260.818967	0	13	0.3592	1.97626e-323
BW_20_1_111106004325_cidetd_msdeconv2554.txt	ZZZ_sp|P18335|ARGD_ECOLI Acetylornithine/succinyldiaminopimelate aminotransferase OS=Escherichia coli (strain K12) GN=argD PE=1 SV=4	None	ZFWGRPYNEFBAVRWHINIWADNBIZRTAECFOYSRFWSSNHPSWRQTGMWNRQUHWUBOUTZEPDVWDZTTRSMRQTDBKLYOVRUNGPDCMOAQPFNUIZSQYROHBADOFMGLTON	Truncation at N-Terminal Side	287	0.022814	15758.883915	0	6	0.62778	1.37969e-162
BW_20_1_111106004325_cidetd_msdeconv2556.txt	ZZZ_sp|P18811|MALI_ECOLI Maltose regulon regulatory protein MalI OS=Escherichia coli (strain K12) GN=malI PE=2 SV=2	None	YGWOGFDBGHBZSBBWGVSNYIIMBAYBYYENCCOQNMDLBZQFWLSIDBZYYQMNGFFEZTDPKOIGVUGBNPEOVUAKVMWNZVUOVSFODNEDYDLWRDWBHHVTBLGZQKNUWFLGVELNMRPNILVQEEPWFALDOFUWIOUUGWFVLGYGYCSYSPULGGOIMTDKQYRVQVNYLQUHMWENDVGKSUUALVFCAOGUVCDVKDOTIUDCKQRZOHOEHISFWUMMLLHYVQYETKADMCES	Truncation at N-Terminal Side	94	0.021680	31988.431632	0	8	0.49099	4.94066e-324
BW_20_1_111106004325_cidetd_msdeconv2558.txt	XXX_sp|Q47153|LFHA_ECOLI Putative truncated flagellar export/assembly protein LfhA OS=Escherichia coli (strain K12) GN=lfhA PE=5 SV=1	None	KWSVFRLTQRUMPPFULBKGYCVFFINFLQHICKMOLZYGQHPNCYOCYBCTHFNBTBUBIMKDKDFUTNSMYAVVRMOFERLTLFTDKPNGGUSHHCSWKYRMVKQNKZYYURS	Truncation at N-Terminal Side	464	0.033058	14718.875368	0	8	0.60364	3.85081e-156
BW_20_1_111106004325_cidetd_msdeconv256.txt	YYY_sp|P06961|CCA_ECOLI Multifunctional CCA protein OS=Escherichia coli (strain K12) GN=cca PE=1 SV=1	None	TACKSCKAKKYHPWFALQYQADMZVNAMWQISSDNKGQBIICYORL	Truncation at N-Terminal Side	366	0.054545	5535.681060	0	3	0.61583	6.68052e-61
BW_20_1_111106004325_cidetd_msdeconv2560.txt	ZZZ_sp|P75800|YLIE_ECOLI Putative cyclic di-GMP phosphodiesterase YliE OS=Escherichia coli (strain K12) GN=yliE PE=1 SV=1	None	HMOALURCFOVYCQGDLFABODMOBTSWHQOAODIRNFMLLNWVBIDYBVFKTLLGFSOAMPETVGOLLOWBTYAWOHOGKVLSQMPQCDAOWILOZZEDBDUAUFNBT	Truncation at N-Terminal Side	673	0.027083	14715.459719	0	6	0.61073	5.59506e-146
BW_20_1_111106004325_cidetd_msdeconv2562.txt	XXX_sp|P0ADB1|OSME_ECOLI Osmotically-inducible putative lipoprotein OsmE OS=Escherichia coli (strain K12) GN=osmE PE=2 SV=1	None	HOLOKNUTDSTVLCVHIDFIUHLRMGYIAIYWFWIHSUHOWGWNUWAGLEMUQQWIZSDNDFQPTYGVFDRBVBRAMUPSHDEBCUYGTRDLSKAYPWUSGGHQGTUMIWKQ	No Truncation	-1	0.020747	14224.712167	0	5	0.60723	7.62521e-152
BW_20_1_111106004325_cidetd_msdeconv2564.txt	YYY_sp|P63386|MLAF_ECOLI Probable phospholipid import ATP-binding protein MlaF OS=Escherichia coli (strain K12) GN=mlaF PE=1 SV=1	NME_Acetylation	VWVIRPMEZEOOMGINDGRSCPHVLMUYOHHLHCRQAKSQRUNMHPTKHQWHZZIUOKBFAATMIAIESLSOQUIUZDQIVMUEZLFANLKIOGIOSTDHGMMSOGCURZYNN	Truncation at C-Terminal Side	113	0.031120	14674.990666	0	7	0.61303	2.16386e-153
BW_20_1_111106004325_cidetd_msdeconv2566.txt	YYY_sp|P07654|PSTA_ECOLI Phosphate transport system permease protein PstA OS=Escherichia coli (strain K12) GN=pstA PE=1 SV=1	None	EEONBUCMDMELNDZZPLYALKIZUMERBMLRYEALATQCYLYMURUPMQKZHAPASHYBFUCBEE	Truncation at N-Terminal Side	230	0.028571	8390.165505	0	4	0.6301	2.93947e-84
BW_20_1_111106004325_cidetd_msdeconv2568.txt	XXX_sp|P0ACE7|HINT_ECOLI Purine nucleoside phosphoramidase OS=Escherichia coli (strain K12) GN=hinT PE=1 SV=1	None	QULGWHZLTLUGUYACUKEHIIZMQRSUBLGVLFRASINAFUHLSOZMZCABWSYDTMGVCQDVUDNEHALAWHAWAZZBKAFAWDEGOQNEMWUWVPOACDDWRTSTKRZLTLIMMUE	No Truncation	-1	0.024390	14855.923057	0	6	0.61266	2.08257e-161
BW_20_1_111106004325_cidetd_msdeconv2570.txt	ZZZ_sp|P39267|YJCZ_ECOLI Uncharacterized protein YjcZ OS=Escherichia coli (strain K12) GN=yjcZ PE=4 SV=2	None	KLMDROEADBVUUQGGDARPAPSOAYDAPRCGNZTAZAAAPFZLSRHSKFQHQNAQZIKSARQSQWKATEMHSGOPFEMLDHBIGMRIRBBBDPBYLMUNRKZDTTLCGUZAPOOKPPYNGEUPTLCWAZOTNMNRWITAQABDHLYRRWKENWGZHGKVPCWBLWYFKBOZKBPQQRFMADICWUUGACDVWOLZKISTIBQAZLAPZRAZZQVKYNTKTAEGCZUSFIZRNHRKCIRB	Truncation at N-Terminal Side	52	0.019751	29432.337569	0	9	0.53712	4.66044e-316
BW_20_1_111106004325_cidetd_msdeconv2572.txt	ZZZ_sp|P75800|YLIE_ECOLI Putative cyclic di-GMP phosphodiesterase YliE OS=Escherichia coli (strain K12) GN=yliE PE=1 SV=1	None	HMOALURCFOVYCQGDLFABODMOBTSWHQOAODIRNFMLLNWVBIDYBVFKTLLGFSOAMPETVGOLLOWBTYAWOHOGKVLSQMPQCDAOWILOZZEDBDUAUFNBT	Truncation at N-Terminal Side	673	0.029046	14715.459719	0	7	0.60585	2.79753e-146
BW_20_1_111106004325_cidetd_msdeconv2574.txt	YYY_sp|P07654|PSTA_ECOLI Phosphate transport system permease protein PstA OS=Escherichia coli (strain K12) GN=pstA PE=1 SV=1	None	EEONBUCMDMELNDZZPLYALKIZUMERBMLRYEALATQCYLYMURUPMQKZHAPASHYBFUCBEE	Truncation at N-Terminal Side	230	0.028571	8390.165505	0	4	0.62391	1.85069e-84
BW_20_1_111106004325_cidetd_msdeconv2576.txt	ZZZ_sp|P16691|PHNO_ECOLI Aminoalkylphosphonate N-acetyltransferase OS=Escherichia coli (strain K12) GN=phnO PE=1 SV=1	None	BPCSAIFZFTSFALAKFILYTNQWTVWGZATNCMBPUTUKOYYZOWMYULEFOZCLRZNAHQRLC	Truncation at C-Terminal Side	65	0.051471	8391.163309	0	7	0.62561	1.04982e-87
BW_20_1_111106004325_cidetd_msdeconv2578.txt	ZZZ_sp|P0A7V0|RS2_ECOLI 30S ribosomal protein S2 OS=Escherichia coli (strain K12) GN=rpsB PE=1 SV=2	None	LGZQTOEHUECAUHEDLOMNPNVGBENRVDEOCGCMCMVZCPTQHPMYGQIPHRIFUDAALB	Truncation at N-Terminal Side	179	0.043307	7597.053969	0	5	0.62231	1.00908e-82
BW_20_1_111106004325_cidetd_msdeconv258.txt	YYY_sp|P77455|PAAZ_ECOLI Bifunctional protein PaaZ OS=Escherichia coli (strain K12) GN=paaZ PE=1 SV=1	None	KSODFVUSW	Truncation at N-Terminal Side	672	0.040000	1291.535153	0	1	0.5909	3.07011e-07
BW_20_1_111106004325_cidetd_msdeconv2580.txt	YYY_sp|P09163|YJAB_ECOLI Uncharacterized N-acetyltransferase YjaB OS=Escherichia coli (strain K12) GN=yjaB PE=1 SV=1	None	KMMTTEMNUFDGZMVUSNQLCTYDRGCFRQPCLEAIISTLEIKMSLNQFLQSVQTWPFILTREFLTGTHWZSYTDDLAOAOOGZQCPQQWBSUKNTFWVQLFLGBDPNBBAKLSRLZNKHH	Truncation at N-Terminal Side	26	0.024793	14717.745849	0	6	0.60681	5.76276e-165
BW_20_1_111106004325_cidetd_msdeconv2582.txt	YYY_sp|P76196|YDIL_ECOLI Uncharacterized protein YdiL OS=Escherichia coli (strain K12) GN=ydiL PE=4 SV=2	NME_Acetylation	QFWNPKBFPBABLEUAQSDCZBCNHKYHEIEBIWRFTMLYIUVWRKNORFZKGATDAAQCEUHGPTOIVTTQTWMQSDGDUZPCKOCTMGTHGMBOEULUEZAZILFPVAZNHTTCH	No Truncation	-1	0.024194	14530.048623	0	6	0.6119	2.20835e-145
BW_20_1_111106004325_cidetd_msdeconv2584.txt	XXX_sp|P0AGL5|RATA_ECOLI Ribosome association toxin RatA OS=Escherichia coli (strain K12) GN=ratA PE=1 SV=1	None	MSUPRPIQCCGZDQPPYWQTCIECPKISWRUAUZMKOIKAESORPPHPKOFEVOBDHUZLRVVRBZZSMOYMYZVTKRVGPTYHNKRKDIMQCWUPZYNAHACSQCLTEAFKSMKNE	Truncation at N-Terminal Side	41	0.032258	14862.128675	0	8	0.60798	8.82002e-160
BW_20_1_111106004325_cidetd_msdeconv2586.txt	XXX_sp|P0AGL5|RATA_ECOLI Ribosome association toxin RatA OS=Escherichia coli (strain K12) GN=ratA PE=1 SV=1	None	MSUPRPIQCCGZDQPPYWQTCIECPKISWRUAUZMKOIKAESORPPHPKOFEVOBDHUZLRVVRBZZSMOYMYZVTKRVGPTYHNKRKDIMQCWUPZYNAHACSQCLTEAFKSMKNE	Truncation at N-Terminal Side	41	0.034274	14862.128675	0	8	0.66133	8.82002e-160
BW_20_1_111106004325_cidetd_msdeconv2588.txt	XXX_sp|P0A877|TRPA_ECOLI Tryptophan synthase alpha chain OS=Escherichia coli (strain K12) GN=trpA PE=1 SV=1	None	NNAHUNSUQCFBGCHSVCSBVFMLRCZQBMQPIIERNBGRYZHGYEBYVVLQKVMNIPYKIROCTYZQKKMAQHGBPMCBUAVLZHIUCBDVZBYOIMWBQGOEFPGHURCWWCYGSAIY	Truncation at N-Terminal Side	148	0.026210	14862.707155	0	6	0.62513	5.14517e-159
BW_20_1_111106004325_cidetd_msdeconv2590.txt	XXX_sp|P75869|SXY_ECOLI Protein Sxy OS=Escherichia coli (strain K12) GN=sxy PE=1 SV=1	None	YEZWBAUBKNOLVNLPDVYLADEMINYVDFGHEEUDUWSAMVBDNIWVRCUDNDKWSSFVPUMZCGNQWEPEEMPGHEULIVBKHBVDNRDRYSHNUZDDDBPRPRYWOBZTKTGUEQ	Truncation at C-Terminal Side	118	0.030242	14861.258279	0	7	0.60657	2.9909e-149
BW_20_1_111106004325_cidetd_msdeconv2592.txt	ZZZ_sp|P0AEB7|YOAB_ECOLI RutC family protein YoaB OS=Escherichia coli (strain K12) GN=yoaB PE=3 SV=1	None	EAGARQCQTIIBDMOTBEFSWNROHDOQPFKIIOOEOASFTMMLMQKOZNSMSTDZBWVNMNAARIPMPOIGRMPIWNROERRLMRQQTZHLBUVQCUUIRUSHWFUSZIVGMH	No Truncation	-1	0.024194	15113.929335	0	6	0.62985	3.73025e-153
BW_20_1_111106004325_cidetd_msdeconv2594.txt	ZZZ_sp|P16456|SELD_ECOLI Selenide water dikinase OS=Escherichia coli (strain K12) GN=selD PE=1 SV=1	None	PVUDGWQBVNHTBCPYSODUINHFNTOYSTFRGYLHGRYCWVCARPMYSUEODKPIKKBYFIBHGZYDQGHBKKAPDLGIHRAUTIBNUUEORMREHMUVGAFOKWHIPAPHYEFZ	Truncation at C-Terminal Side	116	0.032258	14863.336291	0	8	0.61506	4.77238e-159
BW_20_1_111106004325_cidetd_msdeconv2596.txt	ZZZ_sp|P0CF49|INC10_ECOLI Transposase InsC for insertion element IS2-10 OS=Escherichia coli (strain K12) GN=JW5919 PE=3 SV=1	None	WAMGKFWPKNYYTQGMKTYSAYDBEGGQDRKIANOSBBNHMOGCWWUPVQVWYLUHAPPZRLGRNGDOBMESLUYACQEGOCEZHKQHUZTUKHNVYWSYZCCZBYPOLIMISIFPSYBZQ	No Truncation	-1	0.024590	15351.502105	0	6	0.61196	1.37704e-166
BW_20_1_111106004325_cidetd_msdeconv2598.txt	ZZZ_sp|Q46844|YGHT_ECOLI Uncharacterized ATP-binding protein YghT OS=Escherichia coli (strain K12) GN=yghT PE=4 SV=1	NME	ZDYPWIOOCMBADWLIORVSEEUIMSWFHARGFZGDLLTYGIQVKPBAPYEDKCTHINIVUNAGPCMLITKVZONDHYBWBNRTKRLISPBCCUDKPBWNISTSPOBANRVCVGTWKQUSMKBNDTOZIQOWYVWIRZUQEPOLIOTYSHAKVAMROSAGFODPVDNWTFQGEBNRVLLZQBRHTDLVFQGPWLFYQUONFBTULDYGYSAIUIBSPRNSZLYTWTWZQ	No Truncation	-1	0.022177	29110.360609	0	11	0.53646	2.23895e-315
BW_20_1_111106004325_cidetd_msdeconv2600.txt	ZZZ_sp|P0AA04|PTHP_ECOLI Phosphocarrier protein HPr OS=Escherichia coli (strain K12) GN=ptsH PE=1 SV=1	None	GAQUVLNRNTKQOEQCIKHFWBAYBNHBFHKCGZKADOCROIPHOPMZNHKVGWCMIAOOQWFSDTTAYACYAUAIFRFTIHRQV	No Truncation	-1	0.022727	10990.684451	0	4	0.63121	3.26586e-109
BW_20_1_111106004325_cidetd_msdeconv2602.txt	YYY_sp|P0AGF2|CSDE_ECOLI Sulfur acceptor protein CsdE OS=Escherichia coli (strain K12) GN=csdE PE=1 SV=1	None	QOCIFONRESIHVBDVOPWUQITDVUZLYYMDNPDNDUSVWOGPRAIAYCIRRCZRUQTVIIDBHISRENGPBIVIPOWKOL	Truncation at N-Terminal Side	65	0.033333	10743.492727	0	6	0.63558	1.4757e-108
BW_20_1_111106004325_cidetd_msdeconv2604.txt	YYY_sp|P0AGF2|CSDE_ECOLI Sulfur acceptor protein CsdE OS=Escherichia coli (strain K12) GN=csdE PE=1 SV=1	None	QOCIFONRESIHVBDVOPWUQITDVUZLYYMDNPDNDUSVWOGPRAIAYCIRRCZRUQTVIIDBHISRENGPBIVIPOWKOL	Truncation at N-Terminal Side	65	0.036517	10743.492727	0	6	0.64119	6.07779e-110
BW_20_1_111106004325_cidetd_msdeconv2606.txt	XXX_sp|P0AE58|CAIF_ECOLI Transcriptional activatory protein CaiF OS=Escherichia coli (strain K12) GN=caiF PE=4 SV=1	None	UMQUGGAWOARMPODAYVMMWOHAHSAREUFBEEHANKOECRZLWZTUOGVZQFIKIHEBNKRDQPR	Truncation at N-Terminal Side	64	0.033333	8944.405452	0	5	0.64817	2.61254e-91
BW_20_1_111106004325_cidetd_msdeconv2608.txt	YYY_sp|Q46789|YGEI_ECOLI Uncharacterized protein YgeI OS=Escherichia coli (strain K12) GN=ygeI PE=4 SV=1	None	EQBYRABIHIARMOTGFVVFBFUSZTKZCFMZPYKBVLDPFHKOMZSLAIARSASWMPFCRMLBNIMTDHIZ	No Truncation	-1	0.032680	8877.174798	0	5	0.6426	3.50627e-97
BW_20_1_111106004325_cidetd_msdeconv2610.txt	XXX_sp|P04983|RBSA_ECOLI Ribose import ATP-binding protein RbsA OS=Escherichia coli (strain K12) GN=rbsA PE=1 SV=1	None	GTTROOFOANFFWYICSAIEARBIGUFSPUIDRMNOQWCSWATGZTRWGTBHNYMEQNMHEARLYVCPVL	Truncation at N-Terminal Side	431	0.030000	8947.542001	0	4	0.63302	1.21338e-91
BW_20_1_111106004325_cidetd_msdeconv2612.txt	YYY_sp|P0AE30|ARTM_ECOLI Arginine ABC transporter permease protein ArtM OS=Escherichia coli (strain K12) GN=artM PE=1 SV=1	None	FFGTHPECHFWYAPBLNVQGWTOWIIPCKEUSRWUOACNYVYZIHTFZYIIRSUPC	Truncation at N-Terminal Side	166	0.024793	7267.616814	0	3	0.62336	2.20226e-74
BW_20_1_111106004325_cidetd_msdeconv2614.txt	YYY_sp|P0AFU6|YIIF_ECOLI Uncharacterized protein YiiF OS=Escherichia coli (strain K12) GN=yiiF PE=4 SV=1	None	ABOWCCZRVFCNDOPCVFAKBALYTQSQTWHYSNNGQTUDYTQCSEKUNCLPHWBSKCSHVYVCCYIZAEOY	No Truncation	-1	0.033784	8998.217126	0	5	0.66173	1.63213e-90
BW_20_1_111106004325_cidetd_msdeconv2616.txt	YYY_sp|P0ABR1|DINI_ECOLI DNA damage-inducible protein I OS=Escherichia coli (strain K12) GN=dinI PE=1 SV=1	None	GDNKLOMOTEPSPFKSOZYGRZCQMILGNDDFZLWMTOVLIEFRECMMPAIZVUISSGMVYDLPGCVTVQRYBFMUPMYOF	No Truncation	-1	0.022989	10253.203676	0	4	0.63118	1.46777e-103
BW_20_1_111106004325_cidetd_msdeconv2618.txt	YYY_sp|P0ABR1|DINI_ECOLI DNA damage-inducible protein I OS=Escherichia coli (strain K12) GN=dinI PE=1 SV=1	None	GDNKLOMOTEPSPFKSOZYGRZCQMILGNDDFZLWMTOVLIEFRECMMPAIZVUISSGMVYDLPGCVTVQRYBFMUPMYOF	No Truncation	-1	0.024691	10253.203676	0	4	0.62971	1.97818e-107
BW_20_1_111106004325_cidetd_msdeconv2620.txt	YYY_sp|P32662|GPH_ECOLI Phosphoglycolate phosphatase OS=Escherichia coli (strain K12) GN=gph PE=1 SV=1	None	YGAIMTCIHSFDEAAYUHECZLWVSYMTRABQWLUSAWCKBMKLKTUSQYCUUYMAUSSFOICTHZRNYY	Truncation at C-Terminal Side	70	0.031250	8844.286878	0	4	0.69064	2.0838e-92
BW_20_1_111106004325_cidetd_msdeconv2622.txt	XXX_sp|Q46791|YGEK_ECOLI Putative uncharacterized response regulatory protein YgeK OS=Escherichia coli (strain K12) GN=ygeK PE=5 SV=2	None	YGBUNFIEHHKBCQKYUDFAOQWZUPRHVVRACBCMBSDEABSEWWBRALSSBQZWOWAHKLAKIUAUOKUERHLKBYEFVAWLBLHYCESVOEPQONDLWZTDMUHIRDERCSCMH	Truncation at C-Terminal Side	117	0.023438	15306.344891	0	6	0.63325	2.38259e-158
BW_20_1_111106004325_cidetd_msdeconv2624.txt	YYY_sp|P0A6P5|DER_ECOLI GTPase Der OS=Escherichia coli (strain K12) GN=der PE=1 SV=1	None	GPWCAOTAOLIGRFWCHGOOIKABWNPROZLOIEPUSTSUAEKEGBHBCNFGPMGYAAPDGCYNNSCTLBVDLHIAVIMNORCOIAIEQQCIZQOUGCYFDQBYUUATQDNKBYZMUCLEY	Truncation at N-Terminal Side	369	0.033333	15307.030968	0	7	0.62474	3.01568e-165
BW_20_1_111106004325_cidetd_msdeconv2626.txt	YYY_sp|P0A6P5|DER_ECOLI GTPase Der OS=Escherichia coli (strain K12) GN=der PE=1 SV=1	None	GPWCAOTAOLIGRFWCHGOOIKABWNPROZLOIEPUSTSUAEKEGBHBCNFGPMGYAAPDGCYNNSCTLBVDLHIAVIMNORCOIAIEQQCIZQOUGCYFDQBYUUATQDNKBYZMUCLEY	Truncation at N-Terminal Side	369	0.027888	15307.030968	0	6	0.61805	7.64975e-162
BW_20_1_111106004325_cidetd_msdeconv2628.txt	XXX_sp|Q46791|YGEK_ECOLI Putative uncharacterized response regulatory protein YgeK OS=Escherichia coli (strain K12) GN=ygeK PE=5 SV=2	None	YGBUNFIEHHKBCQKYUDFAOQWZUPRHVVRACBCMBSDEABSEWWBRALSSBQZWOWAHKLAKIUAUOKUERHLKBYEFVAWLBLHYCESVOEPQONDLWZTDMUHIRDERCSCMH	Truncation at C-Terminal Side	117	0.048828	15306.344891	0	12	0.61936	2.38259e-158
BW_20_1_111106004325_cidetd_msdeconv2630.txt	YYY_sp|P36673|TRER_ECOLI HTH-type transcriptional regulator TreR OS=Escherichia coli (strain K12) GN=treR PE=1 SV=2	None	QSDPPCOIHWPEMHSMDZMKVBFZYTNYIHALDRCBOBDSIYYLRGRAYVUBESNKEBUDNNMUPSEVHPSBLTCQREIEGOBIVHOYSVUGSCFUVEQLFQIEWCZUUUVCISSDEQVENM	Truncation at C-Terminal Side	122	0.031250	15307.028889	0	7	0.62784	8.07812e-166
BW_20_1_111106004325_cidetd_msdeconv2632.txt	XXX_sp|Q46791|YGEK_ECOLI Putative uncharacterized response regulatory protein YgeK OS=Escherichia coli (strain K12) GN=ygeK PE=5 SV=2	None	YGBUNFIEHHKBCQKYUDFAOQWZUPRHVVRACBCMBSDEABSEWWBRALSSBQZWOWAHKLAKIUAUOKUERHLKBYEFVAWLBLHYCESVOEPQONDLWZTDMUHIRDERCSCMH	Truncation at C-Terminal Side	117	0.027451	15306.344891	0	7	0.66508	2.38259e-158
BW_20_1_111106004325_cidetd_msdeconv2634.txt	ZZZ_sp|P0AFM2|PROX_ECOLI Glycine betaine/proline betaine-binding periplasmic protein OS=Escherichia coli (strain K12) GN=proX PE=1 SV=1	None	WMTZLVILNKAVKGDUBTYDWMNWTBLMTSTHZZGDYYWGISIKPZIPBFIIBGDYZLBNFHIBMQLTSWIBWVABTBPMLBNWBHPEGIUDBFLAGHVFKAKSIECPDYCGTZRFHOACMQTYASRIG	Truncation at N-Terminal Side	201	0.027344	15310.908776	0	7	0.61656	9.74343e-174
BW_20_1_111106004325_cidetd_msdeconv2636.txt	ZZZ_sp|P06129|BTUB_ECOLI Vitamin B12 transporter BtuB OS=Escherichia coli (strain K12) GN=btuB PE=1 SV=2	None	MILINLGWGYVOEPUTQUYLHFDRVPSLLYPPTQNHHLVYWGYECUNDWGQBBLVSTNIAGTZSIHHTFSDINHPAZVDSSRVPAWFIGUMRQYMFGLUYFBWWICRZNNSADRFQOZPHHHVG	Truncation at N-Terminal Side	490	0.029644	15180.165600	0	7	0.61606	9.82235e-168
BW_20_1_111106004325_cidetd_msdeconv2638.txt	ZZZ_sp|P0AE91|CREA_ECOLI Protein CreA OS=Escherichia coli (strain K12) GN=creA PE=3 SV=1	None	KEOTLTDGUSUSWCHFTGUBEDOUVMTVMKKOHGUTAKNSQWRYGVFHBIMCNRARDDLUZGHLSPMQOYGSARMISGRUTVVHVPKCHCZEHBQVTCLRKDAYBDKORSOSQFVNTEUNL	Truncation at C-Terminal Side	121	0.023715	15178.417459	0	6	0.6523	2.73574e-165
BW_20_1_111106004325_cidetd_msdeconv2640.txt	XXX_sp|P0ABJ6|CYOD_ECOLI Cytochrome bo(3) ubiquinol oxidase subunit 4 OS=Escherichia coli (strain K12) GN=cyoD PE=1 SV=1	None	FGKGWBWNTFOHVIFVYTDKGGVWWMZOAWKBNIOODTDFZCRNUWNLWTZYDCIFDGNPQEOGTHAPOLHOUYEUZBANFWZQPHNPOEHLUNMHQQIBSQPOONIBE	No Truncation	-1	0.028000	14744.587927	0	6	0.62027	4.41681e-147
BW_20_1_111106004325_cidetd_msdeconv2642.txt	XXX_sp|Q46791|YGEK_ECOLI Putative uncharacterized response regulatory protein YgeK OS=Escherichia coli (strain K12) GN=ygeK PE=5 SV=2	None	YGBUNFIEHHKBCQKYUDFAOQWZUPRHVVRACBCMBSDEABSEWWBRALSSBQZWOWAHKLAKIUAUOKUERHLKBYEFVAWLBLHYCESVOEPQONDLWZTDMUHIRDERCSCMH	Truncation at C-Terminal Side	117	0.046875	15306.344891	0	11	0.62038	2.38259e-158
BW_20_1_111106004325_cidetd_msdeconv2644.txt	ZZZ_sp|P45537|YHFK_ECOLI Uncharacterized protein YhfK OS=Escherichia coli (strain K12) GN=yhfK PE=3 SV=2	None	RESNSVWGQUBANWMVRTCOLOMOBUHRGPHVYZVNARDUQELMUDLLPATRUNDIIHBLHNHEZWZMGUUHVTSNREHBSSZYDGDBWQLCFTRLFTUKIQKKLGDMBPSGPZRHBNGGGLM	Truncation at N-Terminal Side	577	0.027668	15177.267144	0	7	0.62401	1.07217e-167
BW_20_1_111106004325_cidetd_msdeconv2646.txt	ZZZ_sp|P76628|YGAY_ECOLI Putative uncharacterized transporter YgaY OS=Escherichia coli (strain K12) GN=ygaY PE=5 SV=2	None	EGHPPFADPEZRDRVDWBKIUSKGCQBGMZMQEHCOOUEMEKNOTPVRLYPERGBNDIOTZDMLMPDOOIHQMPZUPYVYZCQZUPYSTARPFLIYZTLKRFDLQRKURTBAKSKTVRRH	Truncation at C-Terminal Side	120	0.021318	15436.518310	0	5	0.61389	6.35851e-161
BW_20_1_111106004325_cidetd_msdeconv2648.txt	YYY_sp|Q7DFU6|YGHX_ECOLI Putative hydrolase YghX OS=Escherichia coli (strain K12) GN=yghX PE=5 SV=4	None	NVHUKLQCGIYDTDMYDMWFEOLWPYBMVWPOVHFSDCSHHLHAAQBZLPHZTMWIQATVNQGAWHURARWPVZFFPOANHNENQEV	Truncation at C-Terminal Side	87	0.029412	11030.418126	0	5	0.63685	7.64241e-119
BW_20_1_111106004325_cidetd_msdeconv2650.txt	XXX_sp|P76034|YCIT_ECOLI Uncharacterized HTH-type transcriptional regulator YciT OS=Escherichia coli (strain K12) GN=yciT PE=4 SV=1	None	UKZKIUDRFGCQTRVYRMPETRACTEMSWLKVPOPSVAEGOCRSCSBTAVGNYONIEIICFGGTSKDNPIYFSBADFCOIUSKPIWSBRCB	Truncation at N-Terminal Side	158	0.035326	11030.474424	0	6	0.63635	4.92425e-122
BW_20_1_111106004325_cidetd_msdeconv2652.txt	YYY_sp|P18471|TRAU_ECOLI Protein TraU OS=Escherichia coli (strain K12) GN=traU PE=3 SV=1	None	TTPHBGUWEPGORFQCRYMLRCORLTWKCMOYOSSFQSSITBKMCHOTAGCEDRYVYMYEZFMMBGACUYUEGEORQGDGPWMH	Truncation at C-Terminal Side	84	0.032609	11028.655664	0	6	0.65307	4.0712e-112
BW_20_1_111106004325_cidetd_msdeconv2654.txt	XXX_sp|P45956|CAS2_ECOLI CRISPR-associated endoribonuclease Cas2 OS=Escherichia coli (strain K12) GN=ygbF PE=1 SV=2	None	AQNVYECZEKSNIZZQFBEVIVZAYOHTPDYGEAGFFNEWNLYMFKREFEYWSKLORPWQIIYTMVZWCVKVEQBACSAFIIPAGTDYIBCNQG	No Truncation	-1	0.033520	11513.389635	0	6	0.65847	2.94397e-126
BW_20_1_111106004325_cidetd_msdeconv2656.txt	XXX_sp|P0C0V0|DEGP_ECOLI Periplasmic serine endoprotease DegP OS=Escherichia coli (strain K12) GN=degP PE=1 SV=1	None	BYOLEEUSTKBAEOLGMYKCRZZBRDCTNLTBKSSTPNUAKYPCQPDQLSZUZQSITLDTZKNSUDDEGOVFHPVZZZRYLNMSCRQISP	Truncation at C-Terminal Side	90	0.030726	11027.707942	0	5	0.63891	8.16109e-119
BW_20_1_111106004325_cidetd_msdeconv2658.txt	XXX_sp|P45464|LPOA_ECOLI Penicillin-binding protein activator LpoA OS=Escherichia coli (strain K12) GN=lpoA PE=1 SV=1	None	BFUNUGZPQVFMOGCBUNYHZNIOYMVHABQMPMBABFCZTBNSLANANEWNFSQLZAMPCDTZBBLGPHUDCLEWPGKMDDFSDKFRQLL	Truncation at C-Terminal Side	91	0.024457	11030.865957	0	4	0.64329	1.56043e-111
BW_20_1_111106004325_cidetd_msdeconv2660.txt	YYY_sp|P0AFF4|NUPG_ECOLI Nucleoside permease NupG OS=Escherichia coli (strain K12) GN=nupG PE=1 SV=1	None	GRGRFWBSSAMHHOCSWYKUONTVUSQKHIAFSAPEAHCYYFUSKSKOPCGHUNCHYTFSSSRUKRITTFZHHMFADFUPQIWLDZV	Truncation at C-Terminal Side	87	0.027174	11030.036928	0	5	0.6392	2.31308e-116
BW_20_1_111106004325_cidetd_msdeconv2662.txt	XXX_sp|P61889|MDH_ECOLI Malate dehydrogenase OS=Escherichia coli (strain K12) GN=mdh PE=1 SV=1	None	EPTAUQVICIDBYNZHCRVASENSRTKAFSLRAMAMNMBHQEGEQENNBWUSPBQGBFTQCBGZMIYPFHYYBBMHDKLZRZGHPNSQDIFWA	Truncation at C-Terminal Side	93	0.027174	11029.591821	0	5	0.64495	1.50055e-126
BW_20_1_111106004325_cidetd_msdeconv2664.txt	ZZZ_sp|P0ACH1|SFSB_ECOLI Sugar fermentation stimulation protein B OS=Escherichia coli (strain K12) GN=sfsB PE=3 SV=1	None	THDAQMPCQGGDNPQVSATGZRKHNBYQSDPVQWLKBWOHINRMQKOBIESQMPWVHQREGPZYCUADVPGCTTWBYNEKYTCPVGWKBRYN	No Truncation	-1	0.017544	11168.510318	0	3	0.6487	6.37126e-108
BW_20_1_111106004325_cidetd_msdeconv2666.txt	XXX_sp|P0AG40|RIBF_ECOLI Riboflavin biosynthesis protein RibF OS=Escherichia coli (strain K12) GN=ribF PE=1 SV=1	NME_Acetylation	ZOINZOCISQWVLGVSAIIVMQFYAVCBZCSWHMAVKTGUPEUHKVKIKFAUOQLNLTNEZDPOWINMSYDKGNTCIDNFONUPBILUIQPYQLSPDQGHYSLTRVHVHLRMBYLFVPHSOPAPSHTVMQROPTFFUPITBMVHQPTNBZRRZBNYRLYMKBCFBNTYLKCLBLGMZAQSIDGLGFWCZVSPKATYDAOLULRVUADZGNOWIYYZYOWCYPFQUTAGUHRZLEIHHTRYRUSCAUCGEKHOSQTNUACMKOCSDCRRLOHCIYYZIL	Truncation at C-Terminal Side	278	0.021964	35074.141749	0	8	0.4785	4.94066e-324
BW_20_1_111106004325_cidetd_msdeconv2668.txt	YYY_sp|P77624|ARCM_ECOLI Carbamate kinase-like protein YahI OS=Escherichia coli (strain K12) GN=yahI PE=3 SV=1	None	FWVLOITHKAATTANPIZKQBKRFKSUZCNZLQUMHBAZNQBGENIYMPZFPVOTIDIBMCAKNKLOKHSRNCGDKPPAYENZYAVDVDCAQMNPUCDDTDBFWDGYDPAVLEMTWBLWTRGUPVSZSSRDUGKUDFHEIKORWVFROUWGWKNBERCYWOQUSBAMQUDQPCMPVGTBVIKBQKUSESHCSALZHSGSYGRFYAONHDWZ	Truncation at C-Terminal Side	211	0.017544	26154.625710	0	7	0.5587	3.50281e-292
BW_20_1_111106004325_cidetd_msdeconv2670.txt	ZZZ_sp|P0CF46|INSC7_ECOLI Transposase InsC for insertion element IS2 on F plasmid OS=Escherichia coli (strain K12) GN=insC7 PE=3 SV=1	None	VHVCUQLVMOYGOSYMTTENLBGSCTMPEVHPHVYVYEIWKFTSBMGNTPQAGHHRDENNORHUVH	Truncation at N-Terminal Side	55	0.029197	8198.607536	0	4	0.6459	2.74185e-85
BW_20_1_111106004325_cidetd_msdeconv2672.txt	YYY_sp|P0A6X1|HEM1_ECOLI Glutamyl-tRNA reductase OS=Escherichia coli (strain K12) GN=hemA PE=1 SV=1	None	UKYNPAACPPKEVGLSAIMIIMWKKMAPZKWZQULWDLRFCQIIYWTATWGKODIHHBRMRGIPDBSBMHHBCHGSCVOVSRLWAFEIUEDYWGDHBYIDHRPFSEGUIMHMWITOMPAMVYLWFGYYKNCALPWFFZTIYRLHSIBFKKDTNHDABUOBSTMEYGEHDTWRLLOCTAMOERVQWHKYWUFOLTNDCGTNCOGTLYOQVZEIIAURPMBDEKZBGNLTBGGAFCIOKBOYMAVNAKZYCGBNZWKKAQEZLTNHKSDQZKTEGFMVLAWQWYPHYAUFULYRYADMHDLKVHLLZCPOKATFKVLFVARMFSUQKFCTSAPNWQWGDUSMCPZQKNAHVMIE	Truncation at N-Terminal Side	66	0.019824	44111.889228	0	9	0.40277	1.4822e-323
BW_20_1_111106004325_cidetd_msdeconv2674.txt	XXX_sp|P17445|BETB_ECOLI NAD/NADP-dependent betaine aldehyde dehydrogenase OS=Escherichia coli (strain K12) GN=betB PE=1 SV=3	None	YNQUPVECSOABIZZUGIOEVIVWMTUWBGRTHBQGDZCBYMVWKDIDGKHDZUCMDDNOKBDHPBTIEDZW	Truncation at C-Terminal Side	72	0.026316	9150.104112	0	4	0.64484	1.5832e-95
BW_20_1_111106004325_cidetd_msdeconv2676.txt	YYY_sp|P0A6P5|DER_ECOLI GTPase Der OS=Escherichia coli (strain K12) GN=der PE=1 SV=1	None	GPWCAOTAOLIGRFWCHGOOIKABWNPROZLOIEPUSTSUAEKEGBHBCNFGPMGYAAPDGCYNNSCTLBVDLHIAVIMNORCOIAIEQQCIZQOUGCYFDQBYUUATQDNKBYZMUCLEY	Truncation at N-Terminal Side	369	0.021825	15307.030968	0	5	0.62755	2.11795e-154
BW_20_1_111106004325_cidetd_msdeconv2678.txt	XXX_sp|P16690|PHNN_ECOLI Ribose 15-bisphosphate phosphokinase PhnN OS=Escherichia coli (strain K12) GN=phnN PE=1 SV=1	None	WDLMRENMLQSQGZGFLVPLSCAORVNOQVUEDZMVTNBIHDWCYLOSOWEAWUDPGMQNAIWKNCPLZLPFFHKQMYYIRFAARCVBZVTITWYAUIQHIMMDWKWBTZIOGCGQFCGMZ	Truncation at N-Terminal Side	64	0.041016	15306.401659	0	9	0.64156	3.03736e-167
BW_20_1_111106004325_cidetd_msdeconv2680.txt	ZZZ_sp|P0DP63|YBEH_ECOLI Putative protein YbeH OS=Escherichia coli (strain K12) GN=ybeH PE=5 SV=1	None	UVOESTKNBBSKPGTSMVEHQEGCKYVPQAZIMAUQFFUOOKBFCFYLCVNRTLKWIHOPIAHBFEDIESTWSEI	No Truncation	-1	0.019737	9491.784614	0	3	0.64951	6.51479e-93
BW_20_1_111106004325_cidetd_msdeconv2682.txt	YYY_sp|P33229|RALR_ECOLI Endodeoxyribonuclease toxin RalR OS=Escherichia coli (strain K12) GN=ralR PE=1 SV=2	None	WSCETUHQYRCUUINADWNSPFUOKOQYOGBWEIQSEICCMERLYMHOWTNTLAVMPCKGYSSI	No Truncation	-1	0.021429	8446.952257	0	3	0.64961	6.20527e-84
BW_20_1_111106004325_cidetd_msdeconv2684.txt	XXX_sp|P76418|YEGU_ECOLI Uncharacterized protein YegU OS=Escherichia coli (strain K12) GN=yegU PE=3 SV=1	None	PZNBBAQNNLDLQFVKEEQSSRUPHSTBBPAYLPZFYMLSVQZKAVSYUGBBUUMTQLEYKORAULKINPRDGZFAAZBQEHOOTPFFTNOBRMHGRSVOKDVIWHFHQEFWEDTLFIEUICBUVDKYNWNQZZYOSPOUPIYWRUDDONQWBRMCHAIYGGIVYSRHGWOVLZAMMRLYFEVBFQRGBTRNSKQREPHRLHOKETGMQKUNDCTOVMRPMLTWTVRIEVMUCUOOPYRMECCNYZVCCYSAGETISNYMFMTIMVFVCURBGAQMDOELFUCFSYHFDOZCUEITYSIOQEVCDPGZVLCTIPGTEIUDWGNGQQQZGBCMCE	No Truncation	-1	0.021220	42647.275453	0	8	0.41413	4.94066e-324
BW_20_1_111106004325_cidetd_msdeconv2686.txt	XXX_sp|P0ACG6|HOKD_ECOLI Toxic protein HokD OS=Escherichia coli (strain K12) GN=hokD PE=3 SV=1	None	WHDWCDZQZFTTPHENLNUOPEWMEUBGDIBHQRKTANZOTAOOPKPDSZB	No Truncation	-1	0.034783	6747.382101	0	4	0.63351	2.5997e-67
BW_20_1_111106004325_cidetd_msdeconv2688.txt	ZZZ_sp|P0AFA2|NARX_ECOLI Nitrate/nitrite sensor protein NarX OS=Escherichia coli (strain K12) GN=narX PE=1 SV=1	None	SSEEUCUBCOBKYOAFMNWDAQMFKAKKAMVQIFHOINOYFLFTBTCWDGDT	Truncation at C-Terminal Side	52	0.036036	6849.458581	0	4	0.64224	3.84968e-69
BW_20_1_111106004325_cidetd_msdeconv2690.txt	XXX_sp|P31550|THIB_ECOLI Thiamine-binding periplasmic protein OS=Escherichia coli (strain K12) GN=thiB PE=1 SV=2	None	VSVTYBTPLBVVKVOVSGHKQMLEVALWZWYZOGACMYKDCHRMCNHMYKARTVTMOPSPTWDQLIFMWUBFWDKBWNOQGEHZOPEEKQSEYBCEKMNMPWYWICKBWREILUBNAYFIMPYLCRLMRIQVAKKYHDHCQDQKWVATPQANVHKAMESRGFGWZUHINAKZZGVTOBRPQIQWDWIPLTNLHUZZRGSROECEASHTEAZESCNGDWIZSKBDOEAYCUMVWFQSZCDDAMMRNNSAWZLRUHNMUSAIEHBRSSQYHIZIAAAHSDWDK	Truncation at N-Terminal Side	46	0.019868	35140.148446	0	9	0.47921	4.94066e-324
BW_20_1_111106004325_cidetd_msdeconv2692.txt	ZZZ_sp|P45543|FRLD_ECOLI Fructoselysine 6-kinase OS=Escherichia coli (strain K12) GN=frlD PE=1 SV=1	None	AOLNFWIAUIDHKBKOWBEAVWTEPCDNFZCUDTIEQAVNKUQHPANILGZUEIZRNDNBUCMCDLRBSRHWUTFQFFOAFAOWGIDNYFC	Truncation at C-Terminal Side	91	0.030612	11729.295383	0	6	0.6435	2.52844e-123
BW_20_1_111106004325_cidetd_msdeconv2694.txt	ZZZ_sp|P27238|YFED_ECOLI Uncharacterized protein YfeD OS=Escherichia coli (strain K12) GN=yfeD PE=4 SV=3	None	RYQOHHOMICZOBRDQMIKHEIBSMWTOBBLNWOTLOFWKCFLBEFVTVRFYTPFLLVCIRGIFWRL	Truncation at N-Terminal Side	63	0.045161	9282.760105	0	7	0.70858	1.28557e-87
BW_20_1_111106004325_cidetd_msdeconv2696.txt	XXX_sp|P76521|YFDY_ECOLI Uncharacterized protein YfdY OS=Escherichia coli (strain K12) GN=yfdY PE=4 SV=1	None	QEOAWZSITHRQNFMERRQOGGNLEBVNSSIZMMDDRQZKGDOQULKINVRTPPQKSAAFGHGVIDVMNKTFKIRAIRAZ	No Truncation	-1	0.025806	9712.351153	0	4	0.64685	7.83413e-83
BW_20_1_111106004325_cidetd_msdeconv2698.txt	ZZZ_sp|P27238|YFED_ECOLI Uncharacterized protein YfeD OS=Escherichia coli (strain K12) GN=yfeD PE=4 SV=3	None	RYQOHHOMICZOBRDQMIKHEIBSMWTOBBLNWOTLOFWKCFLBEFVTVRFYTPFLLVCIRGIFWRL	Truncation at N-Terminal Side	63	0.051613	9282.760105	0	8	0.64987	1.28557e-87
BW_20_1_111106004325_cidetd_msdeconv270.txt	ZZZ_sp|P75793|PFLF_ECOLI Putative formate acetyltransferase 3 OS=Escherichia coli (strain K12) GN=ybiW PE=3 SV=1	None	AMCQFNVDGUBEGRTFKWGYKVNGMUYSP	Truncation at N-Terminal Side	781	0.112069	3436.804071	0	6	0.64282	3.90349e-38
BW_20_1_111106004325_cidetd_msdeconv2700.txt	XXX_sp|P16676|CYSA_ECOLI Sulfate/thiosulfate import ATP-binding protein CysA OS=Escherichia coli (strain K12) GN=cysA PE=1 SV=2	None	QLTEDUPNPNKLYVICRPLVWSLSKOQSLETTSFQTHQGYWSTVNPSLWDAPSAGYKSLAKAZPCCTLIGGBYGSOIBQSNDDKTAYHFAPPLKWVSLZFBSWQFLDUMTZKATLCGAMSVFLLRUHSYDQCAOBDYQIZCUCUQLYFFMWZHLQQDTSESOSQMCGLAFBGNOBGUWZHVKDATERTHLDZWVMQPWFKKETLRAUZLZDUBUCTDIFGIPDRATYAYNTFVCBNHADVOAIEHFCFGBOQPTHDYGSAZRUUTWTHOCEIBONHQTGOGQYUEDRUQNKZRFTFMBEBNAEBQWUWFSDTNVIPKVBPAICWFBZHKWIFHIBVIIUZWQIFVGWLVCFAPZTNCMYWVALKF	No Truncation	-1	0.018109	44795.450450	0	9	0.40803	1.97626e-323
BW_20_1_111106004325_cidetd_msdeconv2702.txt	YYY_sp|P27431|ROXA_ECOLI 50S ribosomal protein L16 3-hydroxylase OS=Escherichia coli (strain K12) GN=roxA PE=1 SV=2	None	IHMVUQCARVUMHGMKISKLQBKPSQIGTYTPMESEFTNQFYFAYLBCFWVESUYLZKNPVSIPSZOVLOKOQH	Truncation at N-Terminal Side	299	0.048387	9266.272769	0	7	0.64487	1.04817e-100
BW_20_1_111106004325_cidetd_msdeconv2704.txt	YYY_sp|P0ACE3|HHA_ECOLI Hemolysin expression-modulating protein Hha OS=Escherichia coli (strain K12) GN=hha PE=1 SV=1	None	EOGAONFBKVSHNYVPUMNLDDPDZBBMNOMRAMCICHBOREQPTDKSHSURKCCWECLTYEDDRECCFTPN	No Truncation	-1	0.032258	9157.280151	0	5	0.64687	1.87821e-90
BW_20_1_111106004325_cidetd_msdeconv2706.txt	YYY_sp|P0A7T7|RS18_ECOLI 30S ribosomal protein S18 OS=Escherichia coli (strain K12) GN=rpsR PE=1 SV=2	None	THCLKKGQUVKCNYFUELMPTVGYTDHQILTZSMIUODKYETQYPDFHNWNLFVOIMEQYGPYGTIIRVRIFGIR	No Truncation	-1	0.038710	9403.856734	0	6	0.65244	8.70814e-100
BW_20_1_111106004325_cidetd_msdeconv2708.txt	YYY_sp|P0A7T7|RS18_ECOLI 30S ribosomal protein S18 OS=Escherichia coli (strain K12) GN=rpsR PE=1 SV=2	None	THCLKKGQUVKCNYFUELMPTVGYTDHQILTZSMIUODKYETQYPDFHNWNLFVOIMEQYGPYGTIIRVRIFGIR	No Truncation	-1	0.070968	9403.856734	0	10	0.65511	8.70814e-100
BW_20_1_111106004325_cidetd_msdeconv2710.txt	YYY_sp|P0CE64|INH17_ECOLI Transposase InsH for insertion sequence element IS5-17 OS=Escherichia coli (strain K12) GN=JW5936 PE=3 SV=1	None	UGZGGFQKCWPREPKZSLNLINLWIKQGUMOVQNPURSZHUTFOTNRFNMFYCPETWUURTZBFLRFVHTO	Truncation at N-Terminal Side	255	0.032051	9321.443388	0	5	0.64505	1.76345e-94
BW_20_1_111106004325_cidetd_msdeconv2712.txt	YYY_sp|P0ACA7|GSTB_ECOLI Glutathione S-transferase GstB OS=Escherichia coli (strain K12) GN=gstB PE=1 SV=1	None	PSEVDLUGYRADBCRHRONSUUURVUKSPHEQDYHCNLWSMACQGUWYWZBZNNREEFWRDGFERZVLZPUI	Truncation at C-Terminal Side	72	0.038462	9318.458111	0	6	0.64933	1.12375e-96
BW_20_1_111106004325_cidetd_msdeconv2714.txt	XXX_sp|P64606|MLAE_ECOLI Probable phospholipid ABC transporter permease protein MlaE OS=Escherichia coli (strain K12) GN=mlaE PE=1 SV=1	None	CYZPNNTYSWASIGBDEZABYENYLKWAZIVUIZFZEZUOBFLQLYNHKYLMMVWGQBZBAVMPNUHMGKTHQCS	Truncation at C-Terminal Side	75	0.029032	9266.835389	0	4	0.67548	1.33763e-88
BW_20_1_111106004325_cidetd_msdeconv2716.txt	XXX_sp|P64622|YHDV_ECOLI Uncharacterized protein YhdV OS=Escherichia coli (strain K12) GN=yhdV PE=3 SV=1	None	LQRHGVBRKYMWKHHYKIHIOMRAGTWETTIZBANQHOFWHENIQLYVAQKZPTSPPBMBYEFQIMAYRROCF	No Truncation	-1	0.032051	9481.700220	0	5	0.64439	9.34834e-98
BW_20_1_111106004325_cidetd_msdeconv2718.txt	ZZZ_sp|P77315|YPHD_ECOLI Probable ABC transporter permease protein YphD OS=Escherichia coli (strain K12) GN=yphD PE=3 SV=1	None	YDNFKYRTGGOYRWCCVTKVHGGMWACKBBNEUKCFZUZCISLBGSUHKSHDIVKWHYWDWQLFNVUPFFWZKSNIFCGMWOANBDPIYFDZLNUFZDNKSOAQGQKIOPSUKQPTEYMRGQGOOSISOQMOEFACGRFPMKGFYKYCFYMVRKIMHAWZOTUVUHNYNSTTBIQKTWPYWMUHBVFYWDQVWRPSMDYUTBECQQSKRACUEBRQLAGIRKVOBVGYASPVTEQIHYFBPRQWVTVIFMCGALNRWKKTGIHSDILAQMCAIUYNBADUBDLDYWUEKRKWFETNOPINLKFCFDOWWEARRTYGGHFCOIVPREVRRHIE	No Truncation	-1	0.024286	42568.880452	0	17	0.48682	4.94066e-324
BW_20_1_111106004325_cidetd_msdeconv272.txt	ZZZ_sp|P16692|PHNP_ECOLI Phosphoribosyl 12-cyclic phosphate phosphodiesterase OS=Escherichia coli (strain K12) GN=phnP PE=1 SV=1	None	EAPPPLKBTPMQMPNPPDNCZEOZLNOTHCIZNKHVWSFRYHIU	Truncation at N-Terminal Side	208	0.031250	5533.537118	0	2	0.62484	8.03004e-53
BW_20_1_111106004325_cidetd_msdeconv2720.txt	ZZZ_sp|P21345|GLTP_ECOLI Proton/glutamate-aspartate symporter OS=Escherichia coli (strain K12) GN=gltP PE=1 SV=2	None	EVYKEKVSYBIGOEMTBYAWCHULQBUKLKTQAVCAWRGAIDYVOQNKKSHQAQPPVMUPWBCMHOHAMWRCZYEKBVATLUMIATQVDSGIWTDUUUMPUABTDNSWZQDWITLPUVDECZCRIBNBDKDMKPSYDZKAEBYYGSUGNFMTBIPRWFEQUENKIABHLOKKHSFNYNBSPBIANCOMBHVUCDYIFG	Truncation at N-Terminal Side	239	0.025253	24582.026746	0	10	0.57908	1.01136e-271
BW_20_1_111106004325_cidetd_msdeconv2722.txt	XXX_sp|P0A9H5|BTUR_ECOLI Cob(I)yrinic acid ac-diamide adenosyltransferase OS=Escherichia coli (strain K12) GN=btuR PE=3 SV=1	None	LUIAEIVBYEDKOSUTZDVVYMYHCPWYBWDZVMHZNFIDUPFDULDURFMDWUVMINOIEMTHSITIALZHYPLASRMDCZHKGDBIODEQEVZYZFFVESQGSBZWATPTDRNNOYKMCGDNCRYBGIWHPRSRSUTGZSSCYMRPRWVUNAYODAHHHWRAUDWWIOYSPALEEYKBZFYFFVMDEEDVHICC	No Truncation	-1	0.028777	25082.386212	0	12	0.57966	8.65425e-268
BW_20_1_111106004325_cidetd_msdeconv2724.txt	YYY_sp|P0ADV9|LPTC_ECOLI Lipopolysaccharide export system protein LptC OS=Escherichia coli (strain K12) GN=lptC PE=1 SV=1	None	HLKILBEGFWNNNDZRUBCTEKILLSIOSFDMUTGLYEGULOMOHGKAQQEEYLPREUIKKZYCBDOWPBFLYIQHYYBCQFUYOLAAPBCMHLUDQNERSYDSVVHDTTCSZNLMWKQALTEKDVVVRADGRZEFEKCMEOMASEWESAEOCYYQYBWRPSUIMNNGHDSCKTIRDRKZTVNIPIHELHP	No Truncation	-1	0.027569	24147.635941	0	11	0.59288	3.94336e-263
BW_20_1_111106004325_cidetd_msdeconv2726.txt	YYY_sp|P0AA60|YGHB_ECOLI Inner membrane protein YghB OS=Escherichia coli (strain K12) GN=yghB PE=1 SV=1	None	VTZAKMDUQRCDCWPORTBWRKRIMWZLPDFKSBVIZESWTYMMFCAPLNIGWGPHAUNRLKTLYFKVSFLCPMQALTZHMNGQCKRRQTFBOHQTBOOLOVZPHSABFPBAPYKRMKPLZFCQNONEYNFLWOCZRSBEHVKBOZAIGIYSAPMMYAFYPLHNNYGADMINDUIPVZPOBUEFTDRUZCOW	Truncation at C-Terminal Side	192	0.032338	24584.825390	0	13	0.57925	4.54378e-265
BW_20_1_111106004325_cidetd_msdeconv2728.txt	YYY_sp|Q46898|CAS5_ECOLI CRISPR system Cascade subunit CasD OS=Escherichia coli (strain K12) GN=casD PE=1 SV=2	None	GFIQVKRQNFMBLDTMVZUIVNQFONDDMVAVGIGNDWKMTNHCGSATCRSCUAIULOMHVQCEQVQQIQHFUYWHMZAEUSFBHRAMQKCRRTAYGLLYBPNCNBINTGZEWUCUCBZCVMDALLNKNGHCWQKPSVHMWWDFAOZBAHHEFTOFARFMCECOIZBCESWLHBNNVVAZTDAMZVHOFOERZKVKU	Truncation at N-Terminal Side	27	0.022785	24585.930284	0	9	0.5852	1.07819e-269
BW_20_1_111106004325_cidetd_msdeconv2730.txt	ZZZ_sp|P0A7I7|RIBA_ECOLI GTP cyclohydrolase-2 OS=Escherichia coli (strain K12) GN=ribA PE=1 SV=1	None	VBNLBBFYQSNKVADMFLDWGGVZZLRHOUYFGYBTTZPRVZMFZTCIRMQHLUSDCNZTNCZIRWDBWTOSKNDLAMYBKRKDVAWMFQIYQVEZOZQMFYLPCVCLKTNHCNMDBYFYLLWFWWQNMRBFHCASZEOQBWMSCPHYNNZZHCSNSFTPQZIGLAKHVGYBKDSDCZSIKAMDWRZSALVCYOBE	No Truncation	-1	0.026650	24544.884536	0	10	0.58465	5.48212e-253
BW_20_1_111106004325_cidetd_msdeconv2732.txt	YYY_sp|P32151|YIIG_ECOLI Uncharacterized protein YiiG OS=Escherichia coli (strain K12) GN=yiiG PE=4 SV=1	None	BRDLYFDVBDLEDUOQTDDRGWZTSZAAFQUUELHHRBAMALQIMMYNIUHPKWDUIDOVPTHIEUOGAATCKEICOLIARKDONUSWGKMPOWHTDAVKVMHGYRSDYLIRYWYEMCCUCARFBRMTRYALORGHUHCDTLFVUACQCTQUDIZAKGLFSZNUCCKSOMGGQQYUIQDFTZNOPVSGAQDTMGOWOVQYMSTKWULTPZEVFICQGRAEVKNSPYVRIYSICNFVMBZVRPMYIDYGVCGORQKDFIIVYIPLCAYFKUSLECGTOTVQOFELRSQMQQTIERDGCQHEBAVVREPBLUPYOWDCVNAMBTTEKPIMRGWVCZCRQCYDTUSZPSZDIVT	No Truncation	-1	0.020520	43992.032701	0	15	0.42453	1.97626e-323
BW_20_1_111106004325_cidetd_msdeconv2734.txt	XXX_sp|P0AAI9|FABD_ECOLI Malonyl CoA-acyl carrier protein transacylase OS=Escherichia coli (strain K12) GN=fabD PE=1 SV=2	None	GOMPHMBAFHKLAPOBSWWSPAVNDKWHHFKRCNEQTUEAAZDGDURRIARBVDLCQLMQEIHZHEEHLEUPSAYDGWMTHTHGYWTBLEPCZTNOFFIHDARHEKKUPYWWRPHBTAOLFMHPVKESBPBTTLNCZTMQPBVDGLLKSRCTKRZIENFAIRLFGYMYYDCNIGSRBGHLUIVAYSQFUIGOLZSGKSLNNMYTGRNKYNESHPEUYNNQFIDCFMEHAKVWSZQTKCDZPVUIPVNHMRPGMWGBEGNIOLKCWOKUIBRQUUWODV	Truncation at N-Terminal Side	31	0.019958	34579.707508	0	9	0.4961	4.94066e-324
BW_20_1_111106004325_cidetd_msdeconv2736.txt	YYY_sp|Q47622|SAPA_ECOLI Probable ABC transporter periplasmic-binding protein SapA OS=Escherichia coli (strain K12) GN=sapA PE=3 SV=1	None	CYUQMZCSDCTSFGEBCLSIQEPCCNMKVTEMUBKIQDNEPAZMEGAEAABRRPOCEFDDYKYLDVGFCPLRRIYWYVPCVDAQYQWKQVEWURYMPBHWASEBHEPYAIGOKEOVIOOHGNWIFPFYCDCSRVVLTTMMHTWYNUGPBKDSQUYUDDQUIPDWCTSLYZDIIIRMNEICMBYTFKVQDLUUQQBHBCRUFQYO	Truncation at C-Terminal Side	204	0.026570	25813.547865	0	11	0.58524	1.60782e-279
BW_20_1_111106004325_cidetd_msdeconv2738.txt	YYY_sp|P22188|MURE_ECOLI UDP-N-acetylmuramoyl-L-alanyl-D-glutamate--26-diaminopimelate ligase OS=Escherichia coli (strain K12) GN=murE PE=1 SV=2	None	LRMCKCTHAGSAKHEQHRLGQSAVIIKFVUVPNBTFBWSTUUCCTNGMPUNFPHSLHUQZOPCPMRGQIVAYKVDQQQTSPGZRSRWTCVNMNGK	Truncation at N-Terminal Side	400	0.026882	11149.761135	0	5	0.65263	8.52959e-125
BW_20_1_111106004325_cidetd_msdeconv274.txt	ZZZ_sp|P16692|PHNP_ECOLI Phosphoribosyl 12-cyclic phosphate phosphodiesterase OS=Escherichia coli (strain K12) GN=phnP PE=1 SV=1	None	EAPPPLKBTPMQMPNPPDNCZEOZLNOTHCIZNKHVWSFRYHIU	Truncation at N-Terminal Side	208	0.044444	5533.537118	0	2	0.62702	1.54868e-58
BW_20_1_111106004325_cidetd_msdeconv2740.txt	YYY_sp|P28304|QOR1_ECOLI Quinone oxidoreductase 1 OS=Escherichia coli (strain K12) GN=qorA PE=1 SV=1	None	NLBKVEQSSZUIRUSGLTSOGREVMBLCCWZRTOTBFFZLGNDHRGCKBEAEVVDQLRSVUKDDOBSMIEQPZRSWGRTLPRWIGINPSAMAGQNDVULVCLUAAIEVFSDGBYCYUSIVOVVIRWVSWWQVYNERTCAKPRZRKYGSWUNGIVFPTPZFZKYNTFMYLYHAYIZFHUZMWEVGMURLBIDBRTPKIBPGELHZQNTCUEFQEUMYDEYLIFLBTQMEBLWINFMWNWDRFEGYYZHBTCCWILATQALDEMWRCPHSNONHZCCTHZFOAUEEDBGZHMEOTPWZVCMVNSYKEMOGZPRNQFTDQZQLSYYELNO	No Truncation	-1	0.023704	40899.767646	0	16	0.4781	4.94066e-324
BW_20_1_111106004325_cidetd_msdeconv2742.txt	YYY_sp|P22188|MURE_ECOLI UDP-N-acetylmuramoyl-L-alanyl-D-glutamate--26-diaminopimelate ligase OS=Escherichia coli (strain K12) GN=murE PE=1 SV=2	None	LRMCKCTHAGSAKHEQHRLGQSAVIIKFVUVPNBTFBWSTUUCCTNGMPUNFPHSLHUQZOPCPMRGQIVAYKVDQQQTSPGZRSRWTCVNMNGK	Truncation at N-Terminal Side	400	0.032258	11149.761135	0	6	0.6543	5.50661e-122
BW_20_1_111106004325_cidetd_msdeconv2744.txt	XXX_sp|P0DN74|YTIA_ECOLI Uncharacterized protein YtiA OS=Escherichia coli (strain K12) GN=ytiA PE=4 SV=1	None	FIQYQRPWNMHOGWEFEOIIZRVIFFMQLGUZLTUNPIPTKQRCLHEUWNBNFESNUHWMEOWOOHWTRFQEOZSVWDGKSMGNB	No Truncation	-1	0.034946	11643.694367	0	6	0.6562	9.04102e-114
BW_20_1_111106004325_cidetd_msdeconv2746.txt	YYY_sp|P05055|PNP_ECOLI Polyribonucleotide nucleotidyltransferase OS=Escherichia coli (strain K12) GN=pnp PE=1 SV=3	None	PLWPEPBRQEFZEVLLPQKVWLNRLDOBMSYTQZLHPBLLRUSPNEIRFRLQNRBRYCKMQPCGQGKPDLEMUIKKZICZYLZFMGHAPVCEFRSTCONSGHAGGWWRWMKYGEKMOYCNCNTNLQWWQASQDIQV	Truncation at C-Terminal Side	136	0.023050	16905.434066	0	6	0.63053	1.15452e-170
BW_20_1_111106004325_cidetd_msdeconv2748.txt	YYY_sp|P05055|PNP_ECOLI Polyribonucleotide nucleotidyltransferase OS=Escherichia coli (strain K12) GN=pnp PE=1 SV=3	None	PLWPEPBRQEFZEVLLPQKVWLNRLDOBMSYTQZLHPBLLRUSPNEIRFRLQNRBRYCKMQPCGQGKPDLEMUIKKZICZYLZFMGHAPVCEFRSTCONSGHAGGWWRWMKYGEKMOYCNCNTNLQWWQASQDIQV	Truncation at C-Terminal Side	136	0.024823	16905.434066	0	7	0.63843	5.15059e-185
BW_20_1_111106004325_cidetd_msdeconv2750.txt	YYY_sp|P05055|PNP_ECOLI Polyribonucleotide nucleotidyltransferase OS=Escherichia coli (strain K12) GN=pnp PE=1 SV=3	None	PLWPEPBRQEFZEVLLPQKVWLNRLDOBMSYTQZLHPBLLRUSPNEIRFRLQNRBRYCKMQPCGQGKPDLEMUIKKZICZYLZFMGHAPVCEFRSTCONSGHAGGWWRWMKYGEKMOYCNCNTNLQWWQASQDIQV	Truncation at C-Terminal Side	136	0.026596	16905.434066	0	7	0.62642	5.15059e-185
BW_20_1_111106004325_cidetd_msdeconv2752.txt	ZZZ_sp|P25746|HFLD_ECOLI High frequency lysogenization protein HflD OS=Escherichia coli (strain K12) GN=hflD PE=1 SV=1	None	QEBGKFOYRVBHEFOCUOHYSDWTDOOHGBRNNMUPHAQAAZUTNICBVYLOOSODTSESRSOUUGDBLLLINNDQTQDBWOTWVGUUVSMQHKYSENEMWBECNMUFYTSRSDLAUWHUHEZPFF	Truncation at C-Terminal Side	126	0.028369	16903.188885	0	8	0.63065	1.9242e-171
BW_20_1_111106004325_cidetd_msdeconv2754.txt	XXX_sp|P09130|TRAD1_ECOLI Coupling protein TraD OS=Escherichia coli (strain K12) GN=traD PE=1 SV=4	None	VQYVYBBDCVZBBZGPOMWARABORSEQGIHTUQETQLKLUFSDFUBZVKFGWHRGUAFANDSUBPEFGCVVPTVENQFBGGTUCEZORNEODUBBAQWWDNRRENTEUAUWHHBVPIOCSEVEECCRHMPKYE	Truncation at N-Terminal Side	583	0.021277	16903.153527	0	6	0.62591	1.5771e-181
BW_20_1_111106004325_cidetd_msdeconv2756.txt	ZZZ_sp|P25746|HFLD_ECOLI High frequency lysogenization protein HflD OS=Escherichia coli (strain K12) GN=hflD PE=1 SV=1	None	QEBGKFOYRVBHEFOCUOHYSDWTDOOHGBRNNMUPHAQAAZUTNICBVYLOOSODTSESRSOUUGDBLLLINNDQTQDBWOTWVGUUVSMQHKYSENEMWBECNMUFYTSRSDLAUWHUHEZPFF	Truncation at C-Terminal Side	126	0.031915	16903.188885	0	8	0.65207	1.9242e-171
BW_20_1_111106004325_cidetd_msdeconv2758.txt	YYY_sp|P61887|RMLA2_ECOLI Glucose-1-phosphate thymidylyltransferase 2 OS=Escherichia coli (strain K12) GN=rffH PE=1 SV=1	NME_Acetylation	UIVBQUPBAUWRMYTDWWYSDVCOKLRSIASNCYLZAGVCWWKRVGBMLOHHZKVDVPHVYPDUFLEZPKRSSYYIEVVFKLUNHFIGIGZADPOKQRACDPOYVIDIHLWMPRGQVGKOTQLCEKEDEFBPNBYIYCHCPWVKIVCDFYVVQHLFYPOAHICUSIQNHMICNBWZFYMBMGAAESFODMHYQKQOGPZOPWMORYORIACVLQPTTBPKSYDRDTTOPIBPBFOIDVPRUOBQMUZVNOTCVWTSCNPBZLBZFQRBTHYUNGYRVBSVMVWGHTEDQKDK	No Truncation	-1	0.016835	37327.015047	0	10	0.48692	4.94066e-324
BW_20_1_111106004325_cidetd_msdeconv276.txt	YYY_sp|P64442|YCEO_ECOLI Uncharacterized protein YceO OS=Escherichia coli (strain K12) GN=yceO PE=1 SV=1	None	OYYIGLUYHQSVTONCOLIGYNYHKPCVBYYYTZKSMNKVMLFRZB	No Truncation	-1	0.032787	6092.866873	0	2	0.66519	1.3416e-58
BW_20_1_111106004325_cidetd_msdeconv2760.txt	XXX_sp|P33602|NUOG_ECOLI NADH-quinone oxidoreductase subunit G OS=Escherichia coli (strain K12) GN=nuoG PE=1 SV=4	None	FIIWDVQKSOIOHWOLUEORVWUDPRCCOWVDKIHTWDEMACOTGYQWYVG	Truncation at N-Terminal Side	857	0.035398	7266.401911	0	4	0.65207	5.76173e-66
BW_20_1_111106004325_cidetd_msdeconv2762.txt	XXX_sp|P24192|HYPD_ECOLI Hydrogenase maturation factor HypD OS=Escherichia coli (strain K12) GN=hypD PE=1 SV=1	None	NMBTAOPCQEYHOZNMARACQAIMYUFSULKFNFVCNWQZNNSIUMRPMNCRLTNTASDAQIESWEHNWNPGCZESQZSLBZWTBPOBZFLFZCEPTDMIMWCBWTMAC	Truncation at N-Terminal Side	264	0.027523	13511.518089	0	6	0.65367	6.42582e-146
BW_20_1_111106004325_cidetd_msdeconv2764.txt	ZZZ_sp|P0A968|CSPD_ECOLI Cold shock-like protein CspD OS=Escherichia coli (strain K12) GN=cspD PE=1 SV=1	None	PRKEOFREVBKBZNBQBGSTRTESCTMDDFYGACWVBMKEUESCBCGQYBQKKLBLRNFUPMTRVTSSGPRWEM	No Truncation	-1	0.020408	8979.321906	0	3	0.68578	1.80777e-87
BW_20_1_111106004325_cidetd_msdeconv2766.txt	XXX_sp|P11864|YHAC_ECOLI Uncharacterized protein YhaC OS=Escherichia coli (strain K12) GN=yhaC PE=4 SV=3	None	OFTMWTKAQAGNVNNWMNLFUFQMMMWOOEFUIKKICFOHSYAHWOUGACLTZTVPEBUEPZEUWANFHURBNUFCNREDQCRSTOLLESASLEUPMHBMPPSROFWEEQEYYVUAIFKQIWGDPSDTGZKVMVTTNQEBZCFBOVUSYCFENWAAWMOBDOAMRYGVDFERVBQYDVOCEGALIHEBYUEVFRIEQVHCUCBNSWMGUDGYMSBDCPRYIYQYSFHUMYLNQSIUTRCHENHZFNCWLTFWGGFTBSKUGYRCYLVWODVCIRYZFRKUROVUIHORGUGABKHAN	Truncation at N-Terminal Side	98	0.014493	38592.749922	0	8	0.48491	4.94066e-324
BW_20_1_111106004325_cidetd_msdeconv2768.txt	YYY_sp|P0A9C5|GLN1B_ECOLI Glutamine synthetase OS=Escherichia coli (strain K12) GN=glnA PE=1 SV=2	None	SFNBBFATIWZDCISMBZIDTQBGUYGFFKPSPGLGDVSVMVTETYSKZULFMBRRNISEBIGRLQAUMEKRLIEANMYMBKWFHHEKUOSUINKFHMTUCCBOOIFSQPEMHZQAZAVCDWZCGIKZVSAVISHSAINWFEARNYSKTPYEIEARCHEIEFRVHBPNYLZLPVNUSCQSHMZWODBZAFDVDQGNDARFCDNSSUHMHYTWKGFPNVIDKLUWHMDTZDTGIHODVSZEVLFTLEREEAFZHZDPVGDLPVALOEDWVZCHAHEHKCOBUWBMHFTUZIEAKGTSSST	Truncation at C-Terminal Side	299	0.021314	36483.678813	0	12	0.4881	4.94066e-324
BW_20_1_111106004325_cidetd_msdeconv2770.txt	ZZZ_sp|P06987|HIS7_ECOLI Histidine biosynthesis bifunctional protein HisB OS=Escherichia coli (strain K12) GN=hisB PE=1 SV=1	None	KIBIDDRIKSWRMKQGOSWIQZRLHILWZIBSSQYYTSLCFLKALSMWZRRHSBTDSONMCCIPLMVSVPKTBYTWEWTFOVQWMTGLBSZFTHGHPKNTLFFVPHRDWMMWOLQBZRDBSVLZFYCELNLEWDNSZWAWOHDMBWFRZIYBIBQMABGVZGGZQSPTZEGCPTRBGIFBGGMDIOGENAICMRDRRVGDRZDTHVHSHFLBKMGYMQSSUODWEDZLDEILCDZZNDKGFKFMUCSGLURVMLSOVBGIZDHPUYOEKGMMUZWLDLTFAOWRGNCGSNGVKMVGETSRCWFKKCOZOLSIQFVSCCDGVCAPGLPHRGWZUYFBARRIRUFKNFURFUBGTHK	No Truncation	-1	0.020173	44158.940352	0	14	0.42822	4.94066e-324
BW_20_1_111106004325_cidetd_msdeconv2772.txt	XXX_sp|P0CF90|INSI4_ECOLI Transposase InsI for insertion sequence element IS30D OS=Escherichia coli (strain K12) GN=insI4 PE=3 SV=1	None	RWWLYNKWNOUNIUZSVQPZGECIHQICMPLQOOAKIHEIQBVHCDYWYKTIYLWHKEHUQKIAHCLCPHNKIATIARCPZCCBVNLZPLAODZTWCHLHAWCMDOPGWQHTNHSCBRUTVNEITWBFZZEFOVOCUDGEZOLDMNRUPHSTPDYPOKWBZRSGRUWAGEZPBSVGLCUPNLOHQVCOBUMDUUATHLAISDYMDGIHOUUUNQBHMGMDGKDLRWMEARKWMKGFCAPFSFARUWSQLRKQQDAVPPFRCFCKPQKOIUAIRIGUWUQVSEGUVKEIKBDWZEGIQHZOPPCAALYOBNHBYRFTHWOBBAO	Truncation at N-Terminal Side	60	0.021645	41580.297657	0	5	0.40903	1.4822e-323
BW_20_1_111106004325_cidetd_msdeconv2774.txt	ZZZ_sp|P0DP63|YBEH_ECOLI Putative protein YbeH OS=Escherichia coli (strain K12) GN=ybeH PE=5 SV=1	None	UVOESTKNBBSKPGTSMVEHQEGCKYVPQAZIMAUQFFUOOKBFCFYLCVNRTLKWIHOPIAHBFEDIESTWSEI	No Truncation	-1	0.019737	9491.784614	0	3	0.64686	6.85942e-93
BW_20_1_111106004325_cidetd_msdeconv2776.txt	ZZZ_sp|Q46836|PPPA_ECOLI Leader peptidase PppA OS=Escherichia coli (strain K12) GN=pppA PE=1 SV=2	None	OHZPWVCLCIHZKATTDGTZLHURMWEIMDPCBHQFAPZFLTENMHIQNLHGAFUYCGBSCKPROZVBMBNMQOTSUSIRFAFDRHZWVEFQZDDZQTFVEMQFMSTEHCDRSQCKHYRZTMETHSGRLDUCBLORUQCQBIMVFOPTGMCIVKUIHOTUBMDMARUIWCGSLFUIOIIRGDZFISYVLWFGTKCOWDVRTRBSIELQDVBEGCOLPDNRBTTSHIABNMTMMABFMSHYYCIGZNRAZWOLKBIYMTDZVWMNUPLSH	No Truncation	-1	0.018036	33815.609105	0	9	0.50914	1.97626e-323
BW_20_1_111106004325_cidetd_msdeconv2778.txt	XXX_sp|P0AES2|GUDD_ECOLI Glucarate dehydratase OS=Escherichia coli (strain K12) GN=gudD PE=1 SV=2	None	ZKOCZYVVUBDNWREGETGIMPKCDQGBCFSTTFNPYZGFPKPFQVSYEIDPQIVWWUUPFSBDDQUABDTGOOVLUARFHMYDQFSAIGOSTELWZQVHCQOZSGESVENYHYTTYIVRTVGEGNIGVDFEKUQYRETRZCTISOOUQRADLOVEGFYLWVTVSWVQSDCQIMMVDLVVMHECSYTVBOVIYFMZEIRAWYKNHBKOMLMUDYWKQLGSHPOUGLSFOBF	Truncation at N-Terminal Side	215	0.018634	29329.966562	0	9	0.56981	4.36526e-316
BW_20_1_111106004325_cidetd_msdeconv2780.txt	YYY_sp|P76234|YEAE_ECOLI Uncharacterized protein YeaE OS=Escherichia coli (strain K12) GN=yeaE PE=4 SV=1	None	DCSBMYICSZAYWSUKWGMSZFHUVQKCTPNQECATVPMZKLFRPTETCEIMQDVHZYEHZYOMLQEPDBBUSBMULETCRKGAZPMRQDFYCOFKESBSSQYMIPRINQABZZEEIPDMZCQYSPRWTCCTOMQYGQFPBHVEUSTZAGYKNLMTUUHTHUKQNLBDALNRKLAFWVPFOSGOFHQZEALISWLBHMLBVKZQSZBLZRBKBNOENUZURWZLLPLHSGGVIOURASIFRSCIDFGTMAQVFOCZUIVWGZHTRLDIKEHWOPITKQCOYBMS	No Truncation	-1	0.018735	35630.365131	0	8	0.50585	4.94066e-324
BW_20_1_111106004325_cidetd_msdeconv2782.txt	XXX_sp|P76575|YFGJ_ECOLI Uncharacterized protein YfgJ OS=Escherichia coli (strain K12) GN=yfgJ PE=1 SV=2	None	TUVKGIYYDWOOMUWIAOSRRFKMEWWKHZAQTLHOVVMUCEMSKTEACGAAIKPPYKCWNKAKALPLNPM	No Truncation	-1	0.027586	9126.781214	0	4	0.64853	6.42476e-84
BW_20_1_111106004325_cidetd_msdeconv2784.txt	ZZZ_sp|P31121|MARB_ECOLI Multiple antibiotic resistance protein MarB OS=Escherichia coli (strain K12) GN=marB PE=4 SV=1	None	WREEVEZTYNLWONIPVSWQSKBGEWMWVTNRRQKHIWPZARHQRCPSKISIBQEPLMVNKHACOLQSYDKN	No Truncation	-1	0.027586	9140.528845	0	4	0.65159	9.0503e-96
BW_20_1_111106004325_cidetd_msdeconv2786.txt	YYY_sp|P76016|DHAR_ECOLI PTS-dependent dihydroxyacetone kinase operon regulatory protein OS=Escherichia coli (strain K12) GN=dhaR PE=1 SV=2	None	NBPVUOGMSBCPADYTWDRDPREPHNTFPHZTMVKIAPWUZROQBQGVMYIOVNZIAZNVKQMAQTMHNKWAKYFCQEWTVEMOORMTAZRSRARONEBBOQWACBPDRODYZFWBHRQGBNGMWDIAPKNZOVPYQQHNWHNVQIETFNWPURDKHTCGBKFRUEVGDHNDBGFEOMEQGZWTDFLITEWNFNMVLRRPYEVZWMZNQYZKAUVMPOISQCVBGNSTLLPOHYSAOISCQEVWHIFTYTIBWOSZVIWFVNDHUPAHPTMOFLCRRWDFWMEKMETHEYVBZBBHLBEYMIGBLI	Truncation at C-Terminal Side	306	0.019538	39426.942288	0	11	0.47657	4.94066e-324
BW_20_1_111106004325_cidetd_msdeconv2788.txt	XXX_sp|P0A799|PGK_ECOLI Phosphoglycerate kinase OS=Escherichia coli (strain K12) GN=pgk PE=1 SV=2	None	YGNPLKTGBIYCYVNHGWVTBVQMWNPTPECHSCOPUATDBNDHGUDGFCODITHMLGLECCMOQFPAGEKMVZKMBBRFMUNTZLACEATSPSCOGIDNWZWYZOIDBWPURILCYIONSLFUUTDZDGTAINECHBTATPKRDONCCGECPKKFMCMCIZYNPHOYGQNBQBHBHSCYGSDOABZAQBPCOGDMYDFPZCVIFYGIEZSWLYQYDHUNGYAPZWWRYDZPDKBPIZOVZHPQOIPIWCMHBISEEUHLCAZAKOEVGEMVAILHGYSAHKSYLKLBKSSKUYEVUUZQRMOYSDBTGHUNTNNSZIGLZECUPPPFBOAPAHYQRQVNDDFBDPGOVFLVWKBEIAGGNVUAVRRAUIMPZOGIPFFVIBRDVLS	No Truncation	-1	0.020000	47643.328465	0	9	0.38651	4.44659e-323
BW_20_1_111106004325_cidetd_msdeconv2790.txt	ZZZ_sp|P33025|PSUG_ECOLI Pseudouridine-5'-phosphate glycosidase OS=Escherichia coli (strain K12) GN=psuG PE=1 SV=1	None	FQLSISZADIBEBAETYMPLGQCOCGPHYGRBGADTKAVIKDFKALFMRGSZYFZYVNHZDIAINWWYKHKGRZMVGZPYRGLEEQKRDTCZKMVOICGUQIRTHMQHVRIUFUGVDCHDYYQWFORRMWBSAESDNKSKYULQGFLWKTBUILKIYHKFEBPPICENFLHQFYNWCQIZCUIHNDYZWGKNQREKDAKWIGWFSVBMUBHYOUFCYZHGSWNKWAGZHFOTAPHFBWNODWOEZGZYNKZDPSSINPZDGNMMKGDRIHTQPYNSCMERBZKOLDHIVQSOTOPELQVHZWKLEUYPMNOG	No Truncation	-1	0.020270	39519.248007	0	3	0.43174	1.97626e-323
BW_20_1_111106004325_cidetd_msdeconv2792.txt	ZZZ_sp|P76291|CMOB_ECOLI tRNA U34 carboxymethyltransferase OS=Escherichia coli (strain K12) GN=cmoB PE=1 SV=1	None	FTCUPSBVPQYBEQTDDGVIQHGAMZFCHWPAZHHHHRYYLIEKBNZZIMNQSLEQRUSBIHHMEWHRDYUDPEPHRQVLMYQDFGCKKTAAFHWFHBWCPHAOYORLVCIBRLDKDIZDCDTYRMSLNYTHEADLCZTLQWFFNRMDFNU	Truncation at C-Terminal Side	151	0.025723	19009.171617	0	8	0.62189	1.52749e-206
BW_20_1_111106004325_cidetd_msdeconv2794.txt	ZZZ_sp|P0A9F3|CYSB_ECOLI HTH-type transcriptional regulator CysB OS=Escherichia coli (strain K12) GN=cysB PE=3 SV=1	None	ZHNEPQEQCDNUFPBMFSRVZZBVHKVERNBISVDYGNKRKHPFNVESCAKQFWLEYHYQWMWODVCODYCWCRSPTRLDGEIBFFWGVBNYCUSYMNHAVKUQYIHENOIHGLPGQOREGOYEPRKPCEITGCEUQKUTPOWOTEACHYIMWMCQCHRAAZPNEQHHTABQTAKIYTAQPCWYEKZEAILOYINDNKTFZDNSKBQTBMDINESKAOHCOHEOWPAAYWENHWGSDWKWVGSDHDPDGVBVRUBVALUPMGOWRUVSZNSBTOBYSQCTAWHPLKGFDCMAUOKVSSUFOBENYAESZSDZLKDQEATMWCOQ	No Truncation	-1	0.018634	41159.875985	0	6	0.43268	4.44659e-323
BW_20_1_111106004325_cidetd_msdeconv2796.txt	XXX_sp|P75782|RLMF_ECOLI Ribosomal RNA large subunit methyltransferase F OS=Escherichia coli (strain K12) GN=rlmF PE=1 SV=2	None	TKNDCGAFCGWUSKUVHVZCNFZUZHALUCMLHNUSNSLGRDWRQUSCQDNIGWQRNFQOVCBRPEQWTECECKRNSLGWMGVKNYYGIATCRGCDLVYMLWDCKCFIAKCLUEIOEKOTGABVPFFKTYSGSKZRRITRKCQBRWFPYDIBZUWMSPBHKLGONGFVQMAYLMNTCBFGRGRZPEVZQODLONPARKYBVSBPNUONTCKALQZFZVLBTBZMILIDYILBDQITVIHLWGGTFGFFCHZVWGMBGPVSITPTZUSIIEKOQISIZOACMGBHSGHGTSTNPPDEGTGNIBUKYAFU	No Truncation	-1	0.013216	37274.868306	0	6	0.47427	4.94066e-322
BW_20_1_111106004325_cidetd_msdeconv2798.txt	ZZZ_sp|P76219|YDJX_ECOLI TVP38/TMEM64 family membrane protein YdjX OS=Escherichia coli (strain K12) GN=ydjX PE=3 SV=2	None	NHEBMDDWVTAGTDFKMNQDVQFIRSEYTZMEDTABQYLTTTKAWSMZPBMDZSZCIDGNMBNAZVZZUGISKDZWKVKYSTKBROSRUDVQBYKRZTBVGAMGWILAYSWYQAWQPUWQAHSYASEEPOGBCDAKBAFZCZAOLPRUAWYEACKUHUIWHSRYUMVDDFFEFDBDW	Truncation at N-Terminal Side	59	0.019284	21803.488801	0	7	0.6019	1.78371e-236
BW_20_1_111106004325_cidetd_msdeconv280.txt	XXX_sp|P02413|RL15_ECOLI 50S ribosomal protein L15 OS=Escherichia coli (strain K12) GN=rplO PE=1 SV=1	None	GYKFTCRWMEZBWUSHQRQIPANKKCAKLVKHKR	Truncation at C-Terminal Side	34	0.041667	4269.067768	0	3	0.63811	2.23636e-45
BW_20_1_111106004325_cidetd_msdeconv2800.txt	XXX_sp|P31129|DGCZ_ECOLI Diguanylate cyclase DgcZ OS=Escherichia coli (strain K12) GN=dgcZ PE=1 SV=2	None	NQLQCCKPELLCBBMLAZEMDZONSCHTWIYAOTDUUOHWKCQWAMFIZHRGGWSDZESZOCAWTODWSAHBTNRFBFKFPSZYPTQOZQREGUTRVINKNFVTRIIFBRSCVLUCHNAHPDZPORLNKUIMYSMTMGVMDNUGLSPWRTONGPUMHBKQSDDQFCEHAEOBCLAIOYNFDQECWOCESWUZLOHITYMGZESRIMRZQKOOFZVVDPKABVWNLBHFLFITWIQYZYFMRWAFOIYCPYIFHQBWNPDCIYYGPYVHMETFYVUNSKTEPEFUNADTIOZGNBKM	No Truncation	-1	0.021526	38328.360545	0	11	0.48035	4.94066e-324
BW_20_1_111106004325_cidetd_msdeconv2802.txt	ZZZ_sp|Q46858|YQHG_ECOLI Uncharacterized protein YqhG OS=Escherichia coli (strain K12) GN=yqhG PE=3 SV=3	None	YAWPTMILHIOGFHAFATFMOUDUQZLQMLHFBYZMLDBCCKMGZPZHDCZSENPZYIVPBENWYOHZQITUSZIPGONAVDZG	Truncation at N-Terminal Side	224	0.035088	10571.497574	0	6	0.65016	4.99665e-114
BW_20_1_111106004325_cidetd_msdeconv2804.txt	YYY_sp|P0AEL3|FEOA_ECOLI Fe(2+) transport protein A OS=Escherichia coli (strain K12) GN=feoA PE=1 SV=1	None	KAQWSACOLQMMGURYPKGGFSGHQNGPADZOWAGLCWFQFNSLBQEMLLOGTFGEDUKQQBFYMDOOWTUTPNT	No Truncation	-1	0.027211	9475.616599	0	4	0.67372	1.174e-98
BW_20_1_111106004325_cidetd_msdeconv2806.txt	YYY_sp|P0CE61|INH14_ECOLI Transposase InsH for insertion sequence element IS5-14 OS=Escherichia coli (strain K12) GN=JW5914 PE=3 SV=1	None	NEMYMGMWISWAYLITUNMSGDFNZOHPBIVALQDYWCNVTKVNQIVHLDLYRUNITNTCYESGDKBNIREARCOGYPHDARDWFZADTIKT	Truncation at C-Terminal Side	92	0.032432	11268.050511	0	6	0.68241	8.27754e-126
BW_20_1_111106004325_cidetd_msdeconv2808.txt	ZZZ_sp|Q79CP2|YGIA_ECOLI Putative uncharacterized protein YgiA OS=Escherichia coli (strain K12) GN=ygiA PE=5 SV=1	None	TOVVSWGSYCGELHKHWRAQPMOBPHILGZMISMVLQAHRONSDGWZDKRPKOEWSSBWOUQOZEWFRUPKROYNLHGKHLSMKFR	No Truncation	-1	0.039326	11492.110356	0	7	0.66772	3.57892e-116
BW_20_1_111106004325_cidetd_msdeconv2810.txt	XXX_sp|P0ABA6|ATPG_ECOLI ATP synthase gamma chain OS=Escherichia coli (strain K12) GN=atpG PE=1 SV=1	None	OLGQDKLMGNVVADFIMFEYIQQEBFEHULTQVUUDNUYPSKZBMFZBODAUSVYUQUNIYRLLRPTHFQFDREEIHUDKHDOTIGM	Truncation at N-Terminal Side	200	0.034759	11268.001824	0	6	0.67148	2.49651e-115
BW_20_1_111106004325_cidetd_msdeconv2812.txt	XXX_sp|P21151|FADA_ECOLI 3-ketoacyl-CoA thiolase FadA OS=Escherichia coli (strain K12) GN=fadA PE=1 SV=3	None	EAMCHDVFBCSORSDTGOYTNDHTUQCYWMACIMGMADOMYDMQUBAZLENGAUQFVMGKABOWQBSDBKUSHAMVTEDZFEGFLVCEVGUGZQVHSRMFYGQIBUACPKVUMUVBHTERHMKMIPGQSFHALFEZRRMUOQSDYFQZSIFQYDNDVWFPPPLVNRRYMIVHGBZEDKZALPVIEWPGQAQLDMKCKMZEEDIRTKLSGFECVDFZHGHYKBGIUHPRYMGTEYNTGZMUTWPYSCFDZHQGEGFQSKPSPDHFHDHNWCSQWEPZLYABHBCAVQVKNYFQDAQLITEFADMCHTBOMSGVSGMTKTPUPNPMRBPCNPEABWVRVVVELBKCTKARTWVHMTLFMVTALDOFRRQMLEFQHYNKFCOICNCMUYP	No Truncation	-1	0.015915	47132.478924	0	6	0.38843	4.94066e-324
BW_20_1_111106004325_cidetd_msdeconv2814.txt	YYY_sp|P42596|RLMG_ECOLI Ribosomal RNA large subunit methyltransferase G OS=Escherichia coli (strain K12) GN=rlmG PE=1 SV=2	None	SPBEMPUTTEMSGDNKKEDHLQZBYUCMKSKDNRLCFSFYZDALYKQGYLBIBYPHSEBTWKHYIIODLAGNRPCQHUDTVLWKVOLUOILGYKMLZROOYRTKQNLYHNVMPGYWGWANOEUORVFDYQQMQTVHLWRIMIBUENVAWTQOIEDLEUMUGVIRQPSNTGDKPKFWMWSFOWIIIAYWVRNIFBYSDOVQCQDLYQBQGRIAODIFABCWGTRHMHVCZKHWDWASOLQZFFLNBBWNPYUSHETQSUSIQZBDMPYZUGQPMVGERWCZKCUKLDKUWVYUQBETQFHKFNIQUIVMCPQNTYEUGVWGTSWZUQPWZEINEQOZTHNUZUODILZOZZVVHEIMLMRVGHAORHMZKNTPBSSKTT	No Truncation	-1	0.015291	48781.292732	0	5	0.36085	4.94066e-324
BW_20_1_111106004325_cidetd_msdeconv2816.txt	ZZZ_sp|P0C0L7|PROP_ECOLI Proline/betaine transporter OS=Escherichia coli (strain K12) GN=proP PE=1 SV=1	None	DPDSINEDOPNBOYOQMOSKQLCAAOFSNSNLKHSFUUUVSPZIVLQFAIDULNTUPNURLWANDGOVPCRRCQKCNEPFEEEZYMYQLUSLOPSGHYGYVAAQKGUQLWOKQLVHKCEWQLWRBPDLKHFRLKFFNBDUDABKWQNQFVPQGSEUNQQVMTEULOIUWGBVYNZBBTFRCGYVVWLOFHMNALWNOEFPYDFNLSLGKIGSTMGVHVEQADPQCREAZEHYQZSLGKNHILRRIOROZRKTNRVQHGCQRYFLDCGYCLNUULVTUEROQKRLCLYSCTIISAGNWTRSLDZYTPHADYHZVAEQNILTFYGWIHGUWLKBYITNKZHQWTDIPPLEHBQOMQHDWIUWDNSSQLZFNVKOBWV	Truncation at C-Terminal Side	375	0.017668	47669.373236	0	5	0.37232	4.94066e-324
BW_20_1_111106004325_cidetd_msdeconv2818.txt	XXX_sp|P33013|DACD_ECOLI D-alanyl-D-alanine carboxypeptidase DacD OS=Escherichia coli (strain K12) GN=dacD PE=1 SV=3	None	UTQVBQRAEAWYVZRADYRWEQMTPDAYPIFIAGCWYSBNSCVWVZYAZVSLFMLIDVQFPLDYEYIEONSDIIUBWIYOSBBIAEIUOEBEYVZOSEVUYFEHVEPSAZEOVOPVFUOQFCFWQAGWFAFORCTCDLYRPBFOVGSDLIIZZCWHWRLNEOTKKNKKRVUVQYQOBQUKSSPSGPIFKKKRBQGSCMBPQPGGTVNDGUQQRWNGWMKOZMHEOQWQNMCPRBAGSTRENLEASIBRHEVRIZQRMLBLMVULQUTDEPTNRARD	Truncation at C-Terminal Side	276	0.017192	35179.905280	0	6	0.48153	4.94066e-324
BW_20_1_111106004325_cidetd_msdeconv282.txt	YYY_sp|P0AET8|HDHA_ECOLI 7-alpha-hydroxysteroid dehydrogenase OS=Escherichia coli (strain K12) GN=hdhA PE=1 SV=1	None	FQZFHOVOZRFLSRTEQLEGPHVENNVCPLFO	Truncation at N-Terminal Side	223	0.048611	4265.184410	0	3	0.64492	8.25732e-39
BW_20_1_111106004325_cidetd_msdeconv2820.txt	YYY_sp|P76538|YFEZ_ECOLI Inner membrane protein YfeZ OS=Escherichia coli (strain K12) GN=yfeZ PE=1 SV=2	None	RWPEZUDVTLFRGBNCEHMVUPFNQWBHUKWWRBAUEGCTOFMFOPMCIVMOKVDCRPNBZGQLBOVCQRUEAVWEYUFCMWSIAGCQDLOFKIRMMOAHBUZZRPFBEWHEQFBELQVNYWVVMZ	Truncation at N-Terminal Side	23	0.025180	16648.441236	0	7	0.63063	5.25377e-171
BW_20_1_111106004325_cidetd_msdeconv2822.txt	XXX_sp|P33025|PSUG_ECOLI Pseudouridine-5'-phosphate glycosidase OS=Escherichia coli (strain K12) GN=psuG PE=1 SV=1	None	HVHDYRWUBTBGDWGPDSYGZEMKNUZRCUGKRKBICUOEWOPUIBQEQQKFHUBCCBPKKBNEDPVWIEFYEWNUFWLWAZNMTYRSFAAHYCZNEEHZLVMDQCUBYDLKCNKZEPEBSTCUNMFDWRUQQKRDQTTKEKKFYWSSLGVZRCDFRYOHAFHHSISORHMWYLEYYWZEDSVFLUQUMSQGBQLFWQHFHLCCAGWARIGZHWSWDZGEMPDBOLEOYENLVVUKFDKQFPEGSPPYGPVZDRQWPYNKEARNVTVBHGWVPD	Truncation at N-Terminal Side	38	0.014925	35068.046454	0	8	0.52281	8.39912e-323
BW_20_1_111106004325_cidetd_msdeconv2824.txt	XXX_sp|P75745|YBGK_ECOLI Uncharacterized protein YbgK OS=Escherichia coli (strain K12) GN=ybgK PE=1 SV=1	None	HWVEOPCTUYDQEBTHVZOPNSAMBMOAGOASADTDNITHNTFLCPMELWUROVIVIYQLPKZRVLYSBMYWCNHYMYIAKGHKRLKBOSDEIQTCHBSZKAPYYOTFSPSHWOFGQILWLGGTCMHRKCSFQKTOPHFOBUGTFLFYWPPSDBKWHLKTCNKELRETOLD	Truncation at C-Terminal Side	171	0.019934	21988.378539	0	6	0.59502	8.11114e-235
BW_20_1_111106004325_cidetd_msdeconv2826.txt	YYY_sp|P76027|OPPD_ECOLI Oligopeptide transport ATP-binding protein OppD OS=Escherichia coli (strain K12) GN=oppD PE=1 SV=2	None	HONEAUGKNFOBNWNHWBQTWCUQMFIMTGHEPWFBTDPMLZHPBRFLPUKCHFCZNRPTDACUQZQEVWZIRHIAWNVUZKWSEGHGHNNHYVDEOCPRLCQCSEBZCDIBZDLSNQCFEETKBBCFABQRCLSUURHQMWGBVMZNAWEUPWKNLYRHEKAVTFWEWGYYQAOTPNUBLRCYODCAUSFCQYVGQVFODSSWUTZRUFYGLPPOUTZZUBFFQOPUBABAVNIHNKUDWIZEOWQNTNMUWYGOWCONZAGQBZNRPWKUMUMPAUDDFOLGHPDSVHHTFCZSCCRPQEPZIHVQNMRLMOTTMOGDMLOGQK	Truncation at C-Terminal Side	326	0.021429	42176.486570	0	6	0.42107	4.94066e-324
BW_20_1_111106004325_cidetd_msdeconv2828.txt	XXX_sp|P02931|OMPF_ECOLI Outer membrane protein F OS=Escherichia coli (strain K12) GN=ompF PE=1 SV=1	None	UEGSPVQWCPNTKIDAFUITOKWPQHHWRSNFGWQPBQLKOBFHSHHMIGECRTSVNAUCMGEGOWEKLYWFVKHBUZAMIYMPBQDGWYFAVZNLEOVUGSUVCVZCVVRSZFORDQAFNSLTBRYZOWTLEZFAGEHDWIFMVKZCOITISLIENGGMBOSUFALYTWGZUZLSKMBRYSZOMOWKENITMQARNLVCFOCVYELSGWUKWBDFQHLWTQNHPIMCEPDBIEMQUIEPQPLQNKBKUAMIPUINTYLLYAFETKRHRURRZPBGYWTHRHUPDGOAMFDHPERWLBNGMASAQSVZWPSPQPPDMATVZZUEGZBIDTIQUDWLRYQNYRZBLTPPHODNLRSRYVUYGM	No Truncation	-1	0.014652	45829.985361	0	4	0.37953	7.90505e-323
BW_20_1_111106004325_cidetd_msdeconv2830.txt	YYY_sp|P77231|CITG_ECOLI 2-(5''-triphosphoribosyl)-3'-dephosphocoenzyme-A synthase OS=Escherichia coli (strain K12) GN=citG PE=2 SV=1	None	RIMVCKHIBYBTCNUGUTIHALVNEKTWVGTICBFWLUVGSHKLNCWKGRWLERTWBGMDSQFLDURPYQUOIETVAUYTZWHDAEIWZGVKTGPGOBWCBFVPFKTYAUAIOOINHIRZIWSSQGCECTTEAQMGTWIONDWNRICKSNILZGLCBCUCMDWKKGLNYOSSUHYTZUBGFHLVWFQGAKTQVGBZSDOIFOKREUNWRNPGLQPSMYOCSHFIGVMZDVDWHFLWZDFUDYPKHEQKUUMTNZORWRVHOVZYGPMVAMEHGRZKPUUSKBOMBBDCZNAT	No Truncation	-1	0.018919	36954.819363	0	6	0.48169	1.97626e-323
BW_20_1_111106004325_cidetd_msdeconv2832.txt	YYY_sp|P05020|PYRC_ECOLI Dihydroorotase OS=Escherichia coli (strain K12) GN=pyrC PE=1 SV=2	None	HSTPMSOBFISUVEGZYSVYBZDRCPLKESZVOIDLELHUGLGTVBGYAUHZYGMFKFBONOQPICZWGOQZOMOVBSQHQKDSVVGGNUZNVIRLMBSMYLUHEMNHQDNFAZFLIHWLCOOBDCBULIMWDYZKBHYHRVCLDEEVHPCBWRUOOHWZVWNLUQHKQIYPSWRNLPHRITDCDNCAFKAEFMTBIAGEZBOQUUQPUUOUNWUEYSRRPRQRFCFMLSMSKQLYVKUDFASEBYDBSDWGZNDEPPWOQZPPVTAAOITRAQHGSKREDDTWKDWMDEQVHKNEVGNSCA	Truncation at N-Terminal Side	46	0.017778	38744.046795	0	8	0.47662	5.43472e-323
BW_20_1_111106004325_cidetd_msdeconv2834.txt	XXX_sp|P76278|YEBZ_ECOLI Inner membrane protein YebZ OS=Escherichia coli (strain K12) GN=yebZ PE=1 SV=1	None	UIIRYWSIPNYKYGCMVLLKHSBYLMUTHBHSWYMTITKICTKLWSRWGOPQLKHYVWYBFLYHAZKABZFBLYFURIBGNWTTNKNKQUHKNIPYAWDQWKTQPUTUSCTLCRESROOUGVRAPPSZIFMOGSONDQUNKPZHUTTIEIQRAVRLDETEZIUHZLFTRYAMUEUDVDZBDQGZSIOECYEVFRTVUVGDDQBTYRTYWPOBIKEAWCPSGUURPODMZWUROYAFFVUIWYENYZDNSQMDECLVSZAUWDCWBDGAOACSAEMWYTCVKTKORAGRLC	No Truncation	-1	0.016842	37279.301944	0	8	0.49192	4.94066e-324
BW_20_1_111106004325_cidetd_msdeconv2836.txt	ZZZ_sp|P56979|INTM_ECOLI Probable site-specific recombinase OS=Escherichia coli (strain K12) GN=intM PE=3 SV=1	None	YEZVNRLMHEAQWDVEHVFTUAPKKPZGHYETYFEQQOFRYLDNBOHSRZRRGAPYIBRYTTMPHANTYHYUGKBLNNTYADNQMZIGQBCTQQGGEDNYGICKVNDAMRRVMDFMYFCBDKEUQTCEWAWRPOPTLYAYDOLFVLKWRKZAMABSGTGBFCQYBGZMNVPOAGQPZSORHYDONRRNBLUCLSWRKGBDRODCYYARIVGKCNCIKBKPKYKKGQHEQRCOWOUFDNYEBGHKPM	No Truncation	-1	0.019512	31087.593740	0	8	0.54873	4.94066e-324
BW_20_1_111106004325_cidetd_msdeconv2838.txt	YYY_sp|P60390|RSMH_ECOLI Ribosomal RNA small subunit methyltransferase H OS=Escherichia coli (strain K12) GN=rsmH PE=1 SV=1	None	KAMOUDQYWTKGQCLMCGKYIVAEDDCGHDORLTZYOBWFNRVGCHKCYUCPICRTYDOLENWPCWUNLHNFKWMYZORUSTCZEQLHNPIMBNOVMUEGUENQIRLKCMSGRZEMQTKLVHNTFWWNAHIBTOZQNYUHSFNQESNROLHBVNNKSDGNNIMKUBINKKPLDPRMIAULHRNWYHUVMLQLYAWIBZROOGYHWIPEZAWQDDSTRNZTTTMMDDMQFWLWMVKWREAMLPSDKSDASKAITLSOTTNLQBCQTRMHKUKBAEQKQUIBKTIVIOFAYMQTUMDAFAAZFHOMYFYHYIGBD	No Truncation	-1	0.017660	40213.172239	0	8	0.4633	4.94066e-324
BW_20_1_111106004325_cidetd_msdeconv2840.txt	XXX_sp|P0A991|ALF1_ECOLI Fructose-bisphosphate aldolase class 1 OS=Escherichia coli (strain K12) GN=fbaB PE=1 SV=2	None	ZBVKOFOTPIQFEOZGQWKAFVHGLVLTBNLFZPRWKDFRPGKUBNZZWQZAVHRSSDTNEUMOKUIQDTMCZQRLTRCZSOFEUWIUZWAAWQTTEQBNVIHUBKBMUZQUKSDLTGVLCDZDHGVYEVDDIRKQAMIMTYHFUNWWENKNBFMGIOLDSBBEWRFTVUYSDGCDDGILIDWTGKSLHPKFWAFBWKZFYYTILTEECDRNZYLFEOKMTUC	Truncation at C-Terminal Side	223	0.020299	28457.761323	0	9	0.58052	1.82621e-306
BW_20_1_111106004325_cidetd_msdeconv2842.txt	XXX_sp|P77674|ABDH_ECOLI Gamma-aminobutyraldehyde dehydrogenase OS=Escherichia coli (strain K12) GN=prr PE=1 SV=1	None	OYCHROOACEKRUUQQZKROWHYDFGVQGSDIBHZAPMBSMNKIKDHEBRLMNHNTYZVVFVRGHGECIKEAAGBPHFHASFCYCLDUQTTWUUSRWSLBIZOYTVCABCQMHBATHITFWOVEQBGDPVDRZFOEIIPSKIIDBLWRSZEUVVSRBNOCGTZLFACDIOQTUKGTPDQVHMVZPEABLYFTIMWSMTVUOZCZTTZFPFFTTBACYDHSBWUTBDZPPPGOBCPQBARVUGTPYNSLVDDQDPMYLIRIYVLYQUNTGCYMQAQLZGOIDSSVTTCBOTTLFICSTSMSWGQDURYGLACBEWYPDGPURONKVNCLWLDWRRBUAOGKABWIEMIHKCDYEWPDOPSUNOQGFTZPTOUYNCDRZCFALQDWNKN	Truncation at N-Terminal Side	87	0.020548	48525.394093	0	12	0.39254	1.4822e-323
BW_20_1_111106004325_cidetd_msdeconv2844.txt	YYY_sp|P71311|YAIS_ECOLI Uncharacterized deacetylase YaiS OS=Escherichia coli (strain K12) GN=yaiS PE=3 SV=1	None	MDVGBMQOUREDMNIOMLSCVTDKFRCYKUILMOUFNNVPLFLNYASGLGTTUZTHOEPGFMPDWVNMSUKCNORDRHEDALQVORYKUYCGLZLQKDMKSUBVOVFOCDPQULCCLTRGASISBQGQACYULGZWDPQKYLTOMBICSBBULQQNWVQZTAEWMUSODGOEHYLHYHNARWPEE	No Truncation	-1	0.025974	23767.049223	0	10	0.59893	1.26561e-252
BW_20_1_111106004325_cidetd_msdeconv2846.txt	ZZZ_sp|P00509|AAT_ECOLI Aspartate aminotransferase OS=Escherichia coli (strain K12) GN=aspC PE=1 SV=1	None	TAOLQPILOVUITCKLWRZUVIELLEPWDYTEYKZKFGIAGFAKDIFGKGAGYTERETNKIZHIYYSRLSQRVYVYTBOGRSKFTEUGBLRACU	Truncation at N-Terminal Side	302	0.025773	11623.079232	0	5	0.66058	4.05591e-120
BW_20_1_111106004325_cidetd_msdeconv2848.txt	ZZZ_sp|P37128|NUDK_ECOLI GDP-mannose pyrophosphatase NudK OS=Escherichia coli (strain K12) GN=nudK PE=1 SV=2	None	PEAQCGQEZQEVPZDWZAEDBRBWNRDYCFLQTWLQHIYGIWIPBAIHBCNEKMGYCHONCHKPEOPTNQBUGYWKVRVKKPFGRSPHYMUTLVCSWHPYKSICTVFYEFZWKUUPRTTRECEUHUBDZNZEQOKSCEPNTRZABHTAPBNZRTMULMFPDKHMLDCVFYTNTKIYZGMTYRACQZPZSMF	No Truncation	-1	0.021127	23791.559251	0	6	0.59471	1.31178e-262
BW_20_1_111106004325_cidetd_msdeconv2850.txt	XXX_sp|P0CF93|INSL3_ECOLI Putative transposase InsL for insertion sequence element IS186C OS=Escherichia coli (strain K12) GN=insL3 PE=3 SV=1	None	ESQOQZLMWTKRSYRUPASNEVDMTYCEEECDVDFOBLPADNTZZHIHLQKTGOSARNDMMWERKKCDMBNOYSOOFHFBWWQLCAKCOOFWRIFUWKAKUCANALNFVGCFRNKCVLSNPQBSATMCNCSNLBNLOMQYBNFIVEZDLRBFRTCGYGADRWOEHNQOIUYAQBAZATLKQFAAMQDTAMVLZTKMIIBAWLRPSUIWHCQLLNRIOVGMQQVILHFEGFIEYCCCETCYYFRPCUNYBVIVQPBBQTBBTYSUCAFHMIUGDRHPHDTDAGHCBYCIHHGFULNOUOMMYNMTANTRCYPPLAVRZQMKKTSCWGYYEBDWEMDKGCSAQACAQDTMDWPGZENAUGCBMIORGDTWOA	No Truncation	-1	0.018519	46278.557408	0	9	0.46454	1.97626e-323
BW_20_1_111106004325_cidetd_msdeconv2852.txt	XXX_sp|Q46803|YGEW_ECOLI Putative carbamoyltransferase YgeW OS=Escherichia coli (strain K12) GN=ygeW PE=1 SV=2	None	AIAOSDULFFQBRNMGHETYTSIAWFKBEZAZGOZRCYGAKNYIGTCUATTTNNEZVLBCVTRGMUKFPCKIRSDDZQZICLGYRTKLBNVUWQITPUMLCNYNMKTWRFOCUBFKOIAYLYYCZQTECNFVKBLLRZOGBZHBRKRAWPTBFFVZMQTCOOLWODZAPQDYMDMBGIQEIQWTCIEMMLAAQGMSOPTGZWAFLUQATGSMGFYGUPVVMCHNDNTPPNQTZCCYLIQROGKDAMBLCNPDKOOFUQFFTKKPTZURWNWKAKGFUIWRVTMAWANNGPUVVLPADYUPZKZVYGNWPNWHVDWTKSWIWOAMUBKNHRBRCODRVACKZZYBWAOKMDZEEGADFSVBHBLNVDBTZPFGGVQNMDVODSTSNCUHMKBERYYE	No Truncation	-1	0.024450	49551.681370	0	10	0.37849	4.94066e-324
BW_20_1_111106004325_cidetd_msdeconv2854.txt	XXX_sp|P0AD14|BTSS_ECOLI Sensor histidine kinase BtsS OS=Escherichia coli (strain K12) GN=btsS PE=1 SV=1	None	VDMIIMFVHYPEKZWBNCDHAMQUKCCLKDVCEEUKAKWCWELBRQNDUAADSRSZDANOANWACOGFYMTLAD	Truncation at C-Terminal Side	74	0.027397	9148.739614	0	4	0.66368	7.94637e-100
BW_20_1_111106004325_cidetd_msdeconv2856.txt	XXX_sp|Q46807|ARCL_ECOLI Carbamate kinase-like protein YqeA OS=Escherichia coli (strain K12) GN=yqeA PE=3 SV=1	None	VHPHOAWVREREEHQWOHCNHEAABFBWUUOHRDZQFWSEZUEYUKEVAUGNDWSBBBBRZNVCLAHQYSVHLHMSGHVCSFFVKTZHANUBBWUUMOFICLPILEKRBPVFMOMLYFEUBCETRFSUBSAUNPVBNFMKAQDCLLFNPSYACWFPVCRCSBYYZGASDYNBANNWISQWAMKUCCYQEPRGWRPBAWKAILGQYHRFDHTGGAGZFOIHDKNKYEEFZPWWLNBDNVTHRTFDAUYZKGPBGGYDYCYVNMFZAMIEENQNIGYIRNRNLQFPWZLQAMAUGWOVAETTLWRCHOYQWV	No Truncation	-1	0.019048	39083.863797	0	4	0.45097	4.94066e-324
BW_20_1_111106004325_cidetd_msdeconv2858.txt	ZZZ_sp|P77730|YDCR_ECOLI Uncharacterized HTH-type transcriptional regulator YdcR OS=Escherichia coli (strain K12) GN=ydcR PE=3 SV=1	None	UOTVWCBSYFYDKZWYLAOGSTYBFDNWHEYRZZWPRQYKSVEVWDATMQGUTELBWRDLFCZDQZOETCZAWKNWKCLLFARCDQIWPNMQBOZZYNPHVICMEKWWUPRBVRTFFOHTUSFULUEUUPZQTFTHQQEHBWWCIZHASRQAULFFKKZFQDGWCIRWGUNHELIYTHMQQGLTYRVMTBCVLYZHVGGDRAEOWTLGFAQKVOBVWZEQBVUWPFCHPLVHRYCODRAMEYNIUOUBPEFETNFVYUMKOYBHQSTWATWFNVSDOWLFCKIGKUDODLAZQGMKLTLDVYNQGCNSUGP	Truncation at N-Terminal Side	157	0.015513	40469.707183	0	6	0.44983	5.43472e-323
BW_20_1_111106004325_cidetd_msdeconv2860.txt	YYY_sp|P23876|FEPD_ECOLI Ferric enterobactin transport system permease protein FepD OS=Escherichia coli (strain K12) GN=fepD PE=1 SV=1	None	PNITNHCAWTRYYPNDTFVNLOASRDZBVBZEAPFBHERQFQSFCHTBRZTVNUHNMIQLTYYWGWFLINWLEYUSTBIIOIAYGIBSRLYSUEBEYMALNDLWKTSNIVANYVVGVTKOVLVFGQVSKMECLTFIWZUQFODMCYDLIPNAKSBYMEMQDGGPYPPFMTYWFCHRZQBWMCLKVOVOETEEIWVGGGOFCRVPCDHZZHGPTKNHGICFUGTIGNZCOGKKZBLTLMUBDKYAUETDBKFBBCEVAYMYPUCZGCKTNDCIGZNYTTDYSESRDGKQMRGNLWVOHODTYCOMEBVMTKDWGUZDWPUACCNFOIRIITZGEP	No Truncation	-1	0.017857	41386.117445	0	5	0.43275	1.23516e-322
BW_20_1_111106004325_cidetd_msdeconv2862.txt	XXX_sp|P52129|RNLA_ECOLI mRNA endoribonuclease toxin LS OS=Escherichia coli (strain K12) GN=rnlA PE=1 SV=2	None	ISEYLWCIIWRQSMAHUKHYFERIEESCRKPKVDMUUZHCTEEVUZTOBPDUQMRMEBMSPQNWDWNPRGPPOWLVESOVVLEIZRPUWOUDVPMFUWYBKQOYMRDLIVBBLDCSSPSFIMRDHBYUSDLMQPGCVPGSQOWFBOUSLSHEMDQQWNNRGWFLHKNBQQQLIECIWYBZROPZUQNFSHLUKVTEYREWYRIDQHRIYWFCISOHYPMFTAIEKHWYINWTTLGPVHEKCLWIBSPSSHLBKELENEYKL	Truncation at N-Terminal Side	96	0.017327	33977.859026	0	7	0.50868	4.94066e-324
BW_20_1_111106004325_cidetd_msdeconv2864.txt	ZZZ_sp|P06996|OMPC_ECOLI Outer membrane protein C OS=Escherichia coli (strain K12) GN=ompC PE=1 SV=1	None	NCVADISEAEMUKHMPRWLNPGGMDQVGCZFUIUEBKDGELQHTVWORTROFAMAEQKYVEYAIHUELCDSIPUKHEDOENREWNPCVPSUPFNLQWAQRHVOYSIFABMWUDYITUABKRFBZEEIQHVWCEZZQDHDTNMQSVYWQNDFMLKLHAUEBSERNTUAQLZTCQSGHTMFCFQUTAAYYLDBUGQSVPUEZPDFBCHACZIDPTOGMOTQLVATAAPTYSVPZUPSCLIWIQNHVZEENTYOEZIZDDBKQPHGHILMCPFEZFRHHZLAQPBMRKBWGWSNBMQDECRPHZZGZNIBWLIWUFIUG	Truncation at N-Terminal Side	51	0.024621	39114.152338	0	6	0.45413	4.94066e-324
BW_20_1_111106004325_cidetd_msdeconv2866.txt	XXX_sp|P31801|CHAA_ECOLI Sodium-potassium/proton antiporter ChaA OS=Escherichia coli (strain K12) GN=chaA PE=1 SV=1	None	UCGVZUZCDBFAZRCRYZTTUDRAPSBNRMSLHTVFBSACCNNLNMBSDAVLMKUIGNYSNPWBDTBCQVDUURZCRUHCMTBBHUDIWBEKZYSMMYCKCAGHOPSUWQMSGPMDQGHCKQMINHQZQKVDFBKBVNTBRYHQIOGTZTBINQHEDHMRUHDMYAIIICRWDIYFDSIHBEPRZFBUABZLLVECHKLRELYYIRNVUQVVWQIFPGKGLSZWEZTQGLPVWHHSGIDNPAGQNAKNUWFUUUGQZAYIZNYGUSHKZEZGCOMIZHYIZOOKQDVCPOCGARIHWFFLRPIQRDKSELMZFTINBUGBWEEMZHDWQNLYZZKUSVCKWQFVUSQDMGNCIPEKMEZPGYVWPB	No Truncation	-1	0.020161	45299.463145	0	5	0.39446	4.94066e-324
BW_20_1_111106004325_cidetd_msdeconv2868.txt	XXX_sp|P0ACB0|DNAB_ECOLI Replicative DNA helicase OS=Escherichia coli (strain K12) GN=dnaB PE=1 SV=1	None	WDWMBLMRYODDTHAKYIRWAMRRZBCFQPLUKYPCUFUECKHNICIKYGNDFRADIQUKOVMBUSKBPIYBBFGLAWVMKDONMHDGPKKMPIQSENEDTVGCCQVYUHRIFOYQMMUCSUWKVRWUZQOWWTUPMCAARETOZQOVKHHBAOIHWABMGDGYYANPGANHDBYZPFPHESBQIORDWEGGQFULHNIFLDMOVNNEIHHUBSWDBNRPRLOQIYRITNIPWVWDLWNFAQDUYQGBTFESHTHHCSZEOQEMYQOZLASSRLVDESKPUCQBKWBSPW	Truncation at N-Terminal Side	181	0.017668	37632.595872	0	5	0.46417	5.43472e-323
BW_20_1_111106004325_cidetd_msdeconv2870.txt	YYY_sp|P76113|CURA_ECOLI NADPH-dependent curcumin reductase OS=Escherichia coli (strain K12) GN=curA PE=1 SV=3	None	DEWURBNOVQFWWHDRTMLFQQOSINCQTMWZACZRCYKHPNGWMKYFAWPDYIADAMALUYKWTUMZIUEQVMIHYFYNYNYFTISRUGDBZLIBEWMRCOGBNUUTENNLPSVPZCFUUKYWZOOVQWMKNUGZTOKTLLTUBDPAGDPYAPRLUBBDOFMABZEQWBNSVHLBKCTFNAVLMBPAIVDHOFEWKOLAFLFOIGAWQTDMOPLRPRDVYFHHUSSQNKCBTPTVTIKKWUFUHLBDLLCUISFWFYSCQGRFEGACIBIDSLAIQEFMDGOMKCVTEURSGWRZSWWDPCTBGQDRLDCPNYBPMZYLQLIINZSSHQPDHBBTYDSCGTRKI	No Truncation	-1	0.017857	43821.130336	0	4	0.42527	1.23516e-322
BW_20_1_111106004325_cidetd_msdeconv2872.txt	YYY_sp|P11875|SYR_ECOLI Arginine--tRNA ligase OS=Escherichia coli (strain K12) GN=argS PE=1 SV=1	None	WPYILWQTLFTSZERBGHHLPPAZPWDWBVYPMUVRTCCDGZPWHRQNNEGQHGTZNZIIIRVGCFOCWQBLCTICVHNYQKHBHIKEBOVPQOMKCKKGTFSVLPUPDZGCDFWSDISSAWIYDWANFWCSGMTFCBTWDTLNLPFTDGDEVBHMZOWSPGTZT	Truncation at C-Terminal Side	165	0.022388	20103.473851	0	7	0.62792	1.429e-219
BW_20_1_111106004325_cidetd_msdeconv2874.txt	YYY_sp|P23840|DIND_ECOLI DNA damage-inducible protein D OS=Escherichia coli (strain K12) GN=dinD PE=4 SV=1	NME	IHZAGORWZPQPHBWVUWCCKQEVWMEDWOFTUPOHMLBSZKSMISGQEYHTQQWWCADQSBQIQEZCHTDMYHNBSMLVSYDRYDGSHVRCANYSUIIRBTIAKWYSRDTSBEWOGCRKKQMZKMALSEGNCWYVAVISNULWYTDOKFDPOQLQFNEKIRQMEFPNCSITKKHHFHLPIQUKDOZIIFIRUFTSQZPLOTHLNTCZIZWLKTFGKWSQPLLVWCQHRCCEUEQVUQPBKWTYYKYKZPCRIUQNRYUWUKKGTFCPGUGIU	No Truncation	-1	0.016771	34901.725634	0	8	0.50166	4.94066e-324
BW_20_1_111106004325_cidetd_msdeconv2876.txt	ZZZ_sp|P11519|FLMC1_ECOLI Protein FlmC OS=Escherichia coli (strain K12) GN=flmC PE=2 SV=1	None	UGUDRDCURYTRZPEVBBAALZOOYNQOHBFVEKRDNDABPZDVAPIEWBGVPDLUBTHQPSNPQHPRUR	No Truncation	-1	0.022556	8845.137415	0	3	0.67171	5.85758e-92
BW_20_1_111106004325_cidetd_msdeconv2878.txt	ZZZ_sp|P0ACV2|LPXP_ECOLI Lipid A biosynthesis palmitoleoyltransferase OS=Escherichia coli (strain K12) GN=lpxP PE=1 SV=1	None	DUHDPWDVECFSLRNBTSOSKLCDEQTVOSBFVWZBDOTNZNUWKUIQADNFTWRMAHENGLHMACDTHLHWEGVNDPZBOLTICAOTYYNKQNPPLYVYKNTSEEQBAVVMUGWEMQTUBMYQGVONKCWZKEALAYPMDWCOSTHVALKHGAAMKNQRHVZLFKPEDQBVCDZVRVMYTSQMYYSVFOFZELPHBESTZBVPEOGOMDZGKEUDUOSVICNWSEROTGRTQMCEVYBUSSNGDMDNVNWPDKUCYDAPWDNHIITNZFBCZFCEPMITBHMUCTCZSYM	Truncation at N-Terminal Side	15	0.016701	36373.292025	0	8	0.50786	4.94066e-324
BW_20_1_111106004325_cidetd_msdeconv2880.txt	XXX_sp|Q46793|YGEN_ECOLI Putative uncharacterized protein YgeN OS=Escherichia coli (strain K12) GN=ygeN PE=5 SV=3	None	GCOSPFDHDGBBHFHAVTQEVVYAWADPWPLLUBYKOWPCWFYNFQSAGSZUIGDMKCVMKVALQFQLKRILYULGSCBFLMERHQMSHNKZQYORPBEKMRPACNSMEQRUAWPSSQNLN	Truncation at N-Terminal Side	114	0.024291	14909.084742	0	6	0.63968	3.69e-166
BW_20_1_111106004325_cidetd_msdeconv2882.txt	YYY_sp|P69212|MDTJ_ECOLI Spermidine export protein MdtJ OS=Escherichia coli (strain K12) GN=mdtJ PE=1 SV=1	NME	WAHHYZZHVTDPYCQQKARBGWCQUGGVQDTSIAKWATNSCYEWQRMTQNSDEYRDMWOTDTMTTAHMOLMIKTYSKSDLEZDGOGHSOCOQYFNGWQCKVFYUCTAFGTHUNGNEYALT	No Truncation	-1	0.024194	14931.374569	0	6	0.64519	2.68742e-161
BW_20_1_111106004325_cidetd_msdeconv2884.txt	XXX_sp|P77658|YNAA_ECOLI Putative uncharacterized protein YnaA OS=Escherichia coli (strain K12) GN=ynaA PE=5 SV=1	None	AATZDKIPVHKLHEUGLRLQSUROQGGAZFDNASWMUDPZCKWZYCDLFMPOFHSRAARQYZCOQBHGOUHDCGDPKMDIENVYRUGVEOGFDZFHYDKFUOZSWMWZQLEMQPKNRSRQGLKPBAGPZAQCLDTHMCZWKPYWIEFQSHSTFQGYSSDKLEQPLTWSKIIBLDTYADRWMTRULGVCOYIFLRUZNYINDLVWCBYBUVCIUADTDRHVADLSDDDIBKRUMMGQSKOLLFCPRGGKIKCDSLZUGQIWIEAKTERWWTKCFSHCHQCDMLAUQZAQRVCWEASQAHTFKREVSTNLCVUCELWMLWSNMMYVWBNHNYAEWESBLDHSHR	No Truncation	-1	0.021212	42498.820847	0	7	0.43656	4.94066e-324
BW_20_1_111106004325_cidetd_msdeconv2886.txt	XXX_sp|P33602|NUOG_ECOLI NADH-quinone oxidoreductase subunit G OS=Escherichia coli (strain K12) GN=nuoG PE=1 SV=4	None	FIIWDVQKSOIOHWOLUEORVWUDPRCCOWVDKIHTWDEMACOTGYQWYVG	Truncation at N-Terminal Side	857	0.032787	7266.401911	0	4	0.67335	2.88086e-66
BW_20_1_111106004325_cidetd_msdeconv2888.txt	XXX_sp|P60061|ADIC_ECOLI Arginine/agmatine antiporter OS=Escherichia coli (strain K12) GN=adiC PE=1 SV=1	None	CYGKTMFSRGECSLNWADFISGNVHHSELYOWVMESYIFKNNQHISPAONYZRAPHAQPBCHGUPLMCAPMSYPBBZAEZBIDNFGAHNEKINICQWIRRHWZQGGKQRBOREISBKPHSHKKWTOFNHUQWOWEWLKWFRGHDFHUWBLERPGRHMZVRBPYBRPCATNLHRZAHPLTHMPEWALNEIEFDOLKLMZOZBAHCCWCVNCYGVQMPFIMKSQICBQHIZGWSSKUVUQWWM	Truncation at C-Terminal Side	241	0.019022	30244.694065	0	7	0.55732	4.94066e-324
BW_20_1_111106004325_cidetd_msdeconv2890.txt	XXX_sp|P75799|GSID_ECOLI Glutathione transport system permease protein GsiD OS=Escherichia coli (strain K12) GN=gsiD PE=1 SV=1	None	QQAIFOIREAVEEULAIUYVUWEELEGORATQUGNAROLGMTQHPDWNDMOEAYZMVOURCGEQUKEGLERHKIPMTCEUUYPDVPDYLZSNIDITOLBIEPBCYNIIWWTUWNUWLCOWBDFGTYRFSCGVIORYWQPWMAYBVWURYCTGKBNFZMOPSZEBDKTQRZUWGUNDVMFGDUFCZNVVFTITAGEQTGVFAMPALBVMTIWEMQMWCYGADUVODZCUBTLTOKPHMDRQOHERYFVRTITQMMNARZKKTWMEOLRZZFWTFYWYPBFNERCCOLKVPKBZTFEHFTNRCKL	No Truncation	-1	0.019305	39327.351763	0	5	0.46923	4.94066e-324
BW_20_1_111106004325_cidetd_msdeconv2892.txt	YYY_sp|P75777|YBHG_ECOLI UPF0194 membrane protein YbhG OS=Escherichia coli (strain K12) GN=ybhG PE=3 SV=1	None	PDVVYGTZMKSZFNNIWFLOHACBOIVVAAIGVKUIIUMWFZZOWLRKGTAMBGLOENOGYIGVRCULBIYHLNPWSNNPMVDUMFYBYKARQPKGTPZDBIOHHHBTVWBAKLCAQZHCUOCEMKMKYUKALSPMZEVUDDTYZETFCMBVPBFHCHRVPUUMAEGRPHSRMCWRDTCEZOYRGNCHUULUSQVDGHAZUMCHTKRBFFQCBN	Truncation at N-Terminal Side	118	0.019031	26937.683804	0	5	0.55856	2.78645e-295
BW_20_1_111106004325_cidetd_msdeconv2894.txt	YYY_sp|P21507|SRMB_ECOLI ATP-dependent RNA helicase SrmB OS=Escherichia coli (strain K12) GN=srmB PE=1 SV=1	None	WOGVDOZPWMFMUNHFLRIDTASFCGHEDYMWIUVSVDRMZUUWLDQAWOZBHDTPVIHZYTZLWNISZDHZKQEQBTURUNACFC	Truncation at N-Terminal Side	358	0.026596	11235.940128	0	5	0.67677	1.01589e-117
BW_20_1_111106004325_cidetd_msdeconv2896.txt	ZZZ_sp|P0CF11|INSA5_ECOLI Insertion element IS1 5 protein InsA OS=Escherichia coli (strain K12) GN=insA5 PE=3 SV=1	None	OSHDTMNVFAIPDUCMBOWIRIDUWNSOVCBZEGHPZHZIPIUPEDVKKURZCGERTDKLGIULYOYQYSABSUPRCHPSCLEULHGPLTR	No Truncation	-1	0.021277	11491.241156	0	4	0.67871	2.49593e-113
BW_20_1_111106004325_cidetd_msdeconv2898.txt	ZZZ_sp|P03024|GALR_ECOLI HTH-type transcriptional regulator GalR OS=Escherichia coli (strain K12) GN=galR PE=1 SV=1	None	NUNPKKLBSHRUMDYQMDAILBUDCYGNTIZZNHIVLIAMBVFNGAHETLDKHSCZSKGZBBLPPQOYDTFTCHYMZSDWVMPUARTGZWDQMIPWYFFDQIQRKWLCUVOUWCTTZEPEOICUQFAVZFZTMPFUUCLDLDUOEUSUCFCEVUNYIQMZKVRKEZPQFOIVEYFDYAEMPQAULWYULWTKVEBDZKPDESGFIDQPCISPUFCEAUADCVEODFEKQWYAYZZFLOIYAAVCDIAPLZUHSNBQYZOEMEEFFYIQOUBEWKSKVQVHKIGKWBHOOKQIRMYYAHGTWQKMDYOWFMZIQLYMCRLHHEGTGMYEUBYEGMDSTUDZLTP	No Truncation	-1	0.015931	43985.029128	0	6	0.4269	4.94066e-324
BW_20_1_111106004325_cidetd_msdeconv2900.txt	YYY_sp|P69346|YEFM_ECOLI Antitoxin YefM OS=Escherichia coli (strain K12) GN=yefM PE=1 SV=1	None	PSNQFKHMOSFYMFAYLTYOWKSNIUDHWUNOFZYAVDZDQGBEAVUFYBDVHHRBGSQROGLSICMPEEFZVFSQMQDOTNI	No Truncation	-1	0.021390	10813.694019	0	4	0.67001	1.73109e-108
BW_20_1_111106004325_cidetd_msdeconv2902.txt	YYY_sp|P0DKB3|MNTS_ECOLI Small protein MntS OS=Escherichia coli (strain K12) GN=mntS PE=1 SV=1	None	GNFNYPNCUCNGWKBNEZAFBLBFLEETLCFWPNHKLFTPDG	No Truncation	-1	0.025974	5006.074128	0	2	0.70855	2.55164e-44
BW_20_1_111106004325_cidetd_msdeconv2904.txt	ZZZ_sp|P75906|PGAB_ECOLI Poly-beta-16-N-acetyl-D-glucosamine N-deacetylase OS=Escherichia coli (strain K12) GN=pgaB PE=1 SV=1	None	ENVNQDLCNLMIPTIOFSGFCUQCSRCAUDQHRQPIOKUGEZWRBQQNRCIZWCKZQNCSCHAHIQPETDTHCYSQDQLFMSBCAPCUBSBOOMUWYOUFBHKYNAHDRWUYHNCQUSAFMSONIKFHEPNWNIBAISYAMUFYBTATNIOESWLVCHCAZFBOYGPWWNRCNWRQRHEEFITYVLWVUTTWDMDZDDCANIKNTKUARRACTVTOUNDMHNKCPZUIRFVGIFPZWODRIPLSFPULIILGORDVKSTDWAPTTSFCKFEBNKZYRHCSSPDLPWZBYYSPEVKHOIRSZLVQVWQYLGHYBDKBBZHKKTEDWNBIDNQLYKSNKAICAOHMPQ	Truncation at C-Terminal Side	346	0.016173	43964.502442	0	6	0.44231	4.94066e-324
BW_20_1_111106004325_cidetd_msdeconv2906.txt	YYY_sp|P56579|PTHC_ECOLI PTS system glucitol/sorbitol-specific EIIC component OS=Escherichia coli (strain K12) GN=srlA PE=1 SV=1	None	NHWCZUSTHARHCBLOFMSHCCOUSCMGMVBTMPIQLAQSOBIHCYEHKHYFVRFUYTPFEDEFCENTYCKQWOQGHIOAWRWELKACBWHHCCPEFNBUOLUFBONMMUEVNCQOTIZMPMQAYKAOMRBOGPVQISGIVAYBSGZRIHNKZMGMYCTRWZCBKREVMBLCCNCVHBGRGVYGIUC	No Truncation	-1	0.017606	23923.091326	0	5	0.59546	7.92346e-250
BW_20_1_111106004325_cidetd_msdeconv2908.txt	ZZZ_sp|P27830|RMLB2_ECOLI dTDP-glucose 46-dehydratase 2 OS=Escherichia coli (strain K12) GN=rffG PE=1 SV=3	None	LKFTMTLTMYNAKQYSSZMFFOSRSMNKFSFBQIKIMGHVZYYWDTASZKFZFSPSBEAYFZSPSHLWNTVKYEHKPPLODEVLBGPFEUMENHOCLHUYOFYLFMLPYQTOGSIDPLDQNNAMGUVPPKTIEHNZTDZBYARNMCSHGRKBZAISHFGANPKLWZRYLZFCWUDGYSDDMDRSEDUBIUPCWORCHLHKBRCRGAAWRDEBEQRKRTDVBROHDOCKHSEOWOFYDZDTLZVBDUVAAKQEPHBMFDAAEIRWAIYLDIEBKSHWTBTEMFZFCCGUVLOLYOILSURNFEWHYWCFMGOMBFKRWKPQKHPGRYRGRSTTKVTMRCAYVCBGEEICOBZOTYF	No Truncation	-1	0.019802	45209.347737	0	4	0.40197	1.23516e-322
BW_20_1_111106004325_cidetd_msdeconv2910.txt	XXX_sp|P45394|YRBG_ECOLI Inner membrane protein YrbG OS=Escherichia coli (strain K12) GN=yrbG PE=1 SV=1	None	PAKCASRTOMMDZAUFWMKUSRLFTTZFLLNTOUDPSQGHPISCWZPCGNCFGWVLVVUZVRWIIUSRSQTSQLVQOKKSQEPOHTAWEFQTUZIKGDCOTMTQAUDOETDKDOFOQLKIPNMCOSPHZIDSQAHSVNIKODYFPWPKHSGBMZEAGPCBBNRWEVGMTPTGWPLRWSUSYDEPRZWPYNBAVOIZRUZLRFAENTSRAYWDREFRNDUPZDHSDCLMDTMIABIPQPSIQFSRNLZFLKBMNEIOTEUEIUHGTPSBTEPLBSCUQRGDWGIWHTAARESTPEYUWMVSSFMOVDPZBYQBDNV	Truncation at C-Terminal Side	315	0.025915	39305.586542	0	17	0.49996	4.94066e-324
BW_20_1_111106004325_cidetd_msdeconv2912.txt	XXX_sp|P77608|MHPD_ECOLI 2-keto-4-pentenoate hydratase OS=Escherichia coli (strain K12) GN=mhpD PE=1 SV=2	None	GNWPEIQPDOCRTORKGHEPPZARPGSWYQGPDYAUZUCYIMDDYTUEGNRVPRIKHOKNUADHZKQBMVYBIFSYFQHTMVSNYRKINHPFQQDPLFRKPKPHQUVZGRMPWLEAMOGPUSYKVVDVPSHERVTBPYYRUWSAUFSHIHUIAODOCVQKZMWFDHSNSOULOOOZNQUWNRQDRVBMEEYPHLHZPIYTARLBAVLHELFSIWZEVBDVWWYQDQVGBPAUFPPSCNBLPSZDYYYYQKLDFNDRYHAAEQHGVSMUP	No Truncation	-1	0.021352	34292.477154	0	12	0.54766	1.77864e-322
BW_20_1_111106004325_cidetd_msdeconv2914.txt	XXX_sp|P29012|ALR2_ECOLI Alanine racemase catabolic OS=Escherichia coli (strain K12) GN=dadX PE=2 SV=2	None	OGESCQWPSORFAINVYAURPENVMRYZPDOLHHWCAGDGZKWMSTNUWIVDIGQTGHIANEPRZITTNKUISUZTPSZADABBZTLEFZURSMZTLDTEHFOFFRMINOIIDVIMFKGIWQATCIATNHOUSDEUYBAPACQOKOZHEERSCIOKTHWFKVUNLYNPZTFGMWYQYLOSRNOCSHCDDTRNHQBTANONEYFDGBWSZBAFDCQQIHHCBULFHOGCEORBVAMFTWNGMUIVWGFVAPODCSCZOHUFWKKEQWEQWNKHVUKVATYEKNWHHCBOPMGHFRERERGTWKKLIDEHFETBUVGSZFRKBTZSDTUUWPUWZGANGIYMRZVPSHBGNHQDNVPT	No Truncation	-1	0.023968	45341.555478	0	18	0.43348	4.94066e-324
BW_20_1_111106004325_cidetd_msdeconv2916.txt	XXX_sp|P0A6L4|NANA_ECOLI N-acetylneuraminate lyase OS=Escherichia coli (strain K12) GN=nanA PE=1 SV=2	None	MWZUZTASGIDDBUOVSRKTPMYPYDIKGVOZMTQZUAAYFLGOYUYGYTGVTTEKNBBQRMPGZWREMKWGHBMSYGEAAZMOQTSQGBNIEIDMVEOIEMEWWLYUGMHWZLWIRKEGBUUNZCQBCISQKQTGVENLFPFKUVIWVCFAAAGCFCQIDNKGDEGHTQTNTYRZVWNKCSHNSRATUQLSQWOEDIFCKTMBPGHRTEDHOFAHYKCGYUYGHCYSOUWKFWDUDNSZCFWFCPQIVFNYPNAGBUVSLGMNHCCPESCSIWHCFESGMNDDHREIROWFGTMQM	No Truncation	-1	0.019704	36922.727309	0	12	0.51713	2.42092e-322
BW_20_1_111106004325_cidetd_msdeconv2918.txt	ZZZ_sp|P24242|ASCG_ECOLI HTH-type transcriptional regulator AscG OS=Escherichia coli (strain K12) GN=ascG PE=1 SV=4	M_Acetylation	MYDSOFTMGZSHSQUVSKBDZFYCYARGEWGGNOABZPUITPVYNTTPRIBQULBCCMUFSQSFIPLMGYTHMTDPGCNRONHMVWEQFPWMLYARQHGEPYUHGGMLUMOEQOFFTADARGQEGAWBCNDEPARLCYOGAIUIVWPPPWVUMDRCBRNYLTKKYFBZWTQDLAQQEYDPRWROATKLFUWSZDSEGGAKAINNKDVVBYIZOUTQCDLTGHYMFWQKYYZHNBPGHCDDHVQTDTNVQLTFTLTDISKBBFTTQSRIUFOKNZMCLYYBUQWWESENLZOZRKDMYWGHEKZOAYGLIKHANWGWPDASBFEMSOFGCWKWSYUH	No Truncation	-1	0.024182	42347.105724	0	17	0.48551	4.94066e-324
BW_20_1_111106004325_cidetd_msdeconv292.txt	ZZZ_sp|P62522|LPID_ECOLI ilv operon leader peptide OS=Escherichia coli (strain K12) GN=ilvL PE=4 SV=1	None	DMASWZFOMSSZPRMWLSNOMVUIGVLNPFOL	No Truncation	-1	0.017857	4219.987433	0	1	0.65886	9.44915e-36
BW_20_1_111106004325_cidetd_msdeconv2920.txt	YYY_sp|P0AAL3|NAPG_ECOLI Ferredoxin-type protein NapG OS=Escherichia coli (strain K12) GN=napG PE=1 SV=1	None	HHGIRLSAVTQGNDSHREKGPKVUHIKDIUTLSBFQRLAFZDLPUVNQHQHEYVBUGGQSLDUUWHRBEUVOEFISEQHK	Truncation at N-Terminal Side	151	0.036585	9825.076201	0	6	0.6845	1.51167e-104
BW_20_1_111106004325_cidetd_msdeconv2922.txt	ZZZ_sp|P24242|ASCG_ECOLI HTH-type transcriptional regulator AscG OS=Escherichia coli (strain K12) GN=ascG PE=1 SV=4	NME	YDSOFTMGZSHSQUVSKBDZFYCYARGEWGGNOABZPUITPVYNTTPRIBQULBCCMUFSQSFIPLMGYTHMTDPGCNRONHMVWEQFPWMLYARQHGEPYUHGGMLUMOEQOFFTADARGQEGAWBCNDEPARLCYOGAIUIVWPPPWVUMDRCBRNYLTKKYFBZWTQDLAQQEYDPRWROATKLFUWSZDSEGGAKAINNKDVVBYIZOUTQCDLTGHYMFWQKYYZHNBPGHCDDHVQTDTNVQLTFTLTDISKBBFTTQSRIUFOKNZMCLYYBUQWWESENLZOZRKDMYWGHEKZOAYGLIKHANWGWPDASBFEMSOFGCWKWSYUH	No Truncation	-1	0.016973	42174.054634	0	12	0.47108	7.90505e-323
BW_20_1_111106004325_cidetd_msdeconv2924.txt	YYY_sp|Q9XB42|YKFH_ECOLI Uncharacterized protein YkfH OS=Escherichia coli (strain K12) GN=ykfH PE=3 SV=1	None	YFBSEMIPQGURKPQWZFYPSYDOBOZZQCQMDEVWUHGLPTWLETCDWEKZFKTVLBFUDURVALKAPPSHC	No Truncation	-1	0.025641	9307.391167	0	4	0.67712	2.11736e-93
BW_20_1_111106004325_cidetd_msdeconv2926.txt	YYY_sp|P32166|MENA_ECOLI 14-dihydroxy-2-naphthoate octaprenyltransferase OS=Escherichia coli (strain K12) GN=menA PE=1 SV=1	None	OEDLEHOIFQMZOWUZLOZQTHZVCAETNIPLVVUPNZFAIBGIZTFDICWQNWWZDBFPKLHPWUFTOAEWGBPEGHPIMAYOKEWTSRGBTVAMYSPKAREPDUMOISEDMBHASFWDAFOICEPIHOMCCSYMIZBUWBGSEBVDGMIDBPOSNZVYSDICMDKQOVTFQFKGOTLZEHSMMBFCSIVVOYIDLFVPDWNDTLYEPFYLCNSRUEESESVDGVHTZYROSBCFQIZCNQKREGHRFMDSZFFZWPDHGKSPEIKZHOMCDOBLQQKYISHQBPITMZAYSFEIGRKAMDURQAUS	No Truncation	-1	0.010917	39033.802479	0	5	0.47603	4.00193e-322
BW_20_1_111106004325_cidetd_msdeconv2928.txt	ZZZ_sp|P77692|YKFI_ECOLI Toxin YkfI OS=Escherichia coli (strain K12) GN=ykfI PE=1 SV=1	None	APRHWQPAQCUCAZSTWVRPEHSMTGARFMOTFISBCVLHCVLSFUSVUHHTKWCZNFKTDWVKGTEOOZWDOKNYL	Truncation at C-Terminal Side	77	0.039634	9821.377464	0	6	0.68537	1.73681e-105
BW_20_1_111106004325_cidetd_msdeconv2930.txt	YYY_sp|P03023|LACI_ECOLI Lactose operon repressor OS=Escherichia coli (strain K12) GN=lacI PE=1 SV=3	None	RITESKZRWBTQENBRMDHLANYPOKOCZPBCPBILZZSMCZUTYHASLDANWAGGMYCAEEHWPQEWVWFWIWCRMFSLOWATNVFQBUFEVWBHOBNZUUUDDCUQKPIINUGYDAUHOSWNLCCEPDSAYRTRCEZORFZMGNVPGKRDEUMUZUTDYCZWTDYDRABISKPAPRPVDQKWLIDBCDYBSERHCPQLOHRBIGMHWTMMNZDYLDOTUBYODPTSCIDEIWMOGIWCMDCPGTAAMUNAWERLIPLAIPCYGMUDSEUACNSKWFKDOYIGQOPIPMMSWDDNELSLQTIWLNKVDPLPVNCVFLDRKQWUSFCIMYBFAHQSZKPOBATKQVTMQNIISPVDPVZV	No Truncation	-1	0.017442	45302.597238	0	6	0.424	4.94066e-324
BW_20_1_111106004325_cidetd_msdeconv2932.txt	ZZZ_sp|P0AFS5|TQSA_ECOLI AI-2 transport protein TqsA OS=Escherichia coli (strain K12) GN=tqsA PE=1 SV=1	None	QNIRSUBIRHWMPMROPIQILERLRZGPFBBMBWYKABIHBZMQUMFVKZWAKARPBIHOOLPGPUPHOHRLKRVZKKPACPWNULRBNQZWTZWOKKOOGYNYHQBEZZBBQKZLZZBTIUHILQRQSEMOIWMKUMRSLOSDATBGFRLONNQRVKMMDGCMSNZPCLAFVUAUPMITLROHPEMBNFBIBCLSUVNYGDQEMQBRSWIMCQFYMZPHCLCYCAGONRQGDTCKHGKPOFBILNLONGKBUOPFNBOYEVOFPZUCLCEBIDAUHNRVFPCYQDGMWHLVHGMGNFZTOPGDSBRBQOWZLVAWSZRYABELPUMEQTFGPFMKIKNYCVHM	No Truncation	-1	0.018519	44355.526129	0	10	0.44105	4.94066e-324
BW_20_1_111106004325_cidetd_msdeconv2934.txt	YYY_sp|P28249|ASMA_ECOLI Protein AsmA OS=Escherichia coli (strain K12) GN=asmA PE=3 SV=2	None	HISKIOCGUQUWPDESNSCNPDRDPHMMFBCKUQBUUQWLDLVAHLTIYOSDKAWQCLBGBFTWCLMHWUIYHGZOGCZBAEZYKGYCCDBAHGINORCGOUEEZQRCUANHONDUZWLMLPCMFBERZYFFHIBCBKHCVZWNLMTCMMHCNESAMMRAPQUYIWCYAWETQEFSWAWOMMQEKRZZRKSEPYYEEQPSMASGYYTVGFZUYWVEKRSGNMIOBEVCYGHDNDEWZSDFNBBIDCSDPYDMUOTHQSYLIDOFATQQLMMTTHFIAYSHNBGBAPUYWLHFDOMKPVOWBIIDTVYGFOPFUHZSMVVEQPRMWRNHZVMOVICZLORYVWAWMEHHEGELPHEZRSPPIIHYINDGH	Truncation at C-Terminal Side	369	0.017730	47234.773462	0	10	0.41406	4.94066e-324
BW_20_1_111106004325_cidetd_msdeconv2936.txt	XXX_sp|P76000|YCGI_ECOLI Putative uncharacterized protein YcgI OS=Escherichia coli (strain K12) GN=ycgI PE=5 SV=2	None	ARQPNGDBOQRYUSSZSNMWYWSORLSNFGTKZENNSNSALQFGAVKCFTZZFQTZGGKPBMEAFDSZPLKSPSFHKFSEGDSQTOBDDBVTQFIOHIALKDPOQMZBTTGTIGY	Truncation at C-Terminal Side	115	0.041304	13777.381523	0	9	0.68568	4.10065e-154
BW_20_1_111106004325_cidetd_msdeconv2938.txt	XXX_sp|P62066|YCEQ_ECOLI Uncharacterized protein YceQ OS=Escherichia coli (strain K12) GN=yceQ PE=4 SV=2	None	KCIMCEGDDSDGWAGSTDFIAQYDOBUQYRTREIFROSDHMWFPRULGNEQSDQVVYSEMBMFNNTHLCTMKYKPTDICNWZMOTBOUTVONMSWABQSKWEEAIB	No Truncation	-1	0.041304	13429.735579	0	9	0.68907	5.36635e-145
BW_20_1_111106004325_cidetd_msdeconv294.txt	ZZZ_sp|P21189|DPO2_ECOLI DNA polymerase II OS=Escherichia coli (strain K12) GN=polB PE=1 SV=2	None	VDWTMCMTQYIGAYKZUHKDMNRDEC	Truncation at N-Terminal Side	757	0.074074	3234.752448	0	4	0.66881	1.1797e-30
BW_20_1_111106004325_cidetd_msdeconv2940.txt	XXX_sp|P0A9K1|PHOH_ECOLI Protein PhoH OS=Escherichia coli (strain K12) GN=phoH PE=1 SV=1	None	QWKTNOZUSEYRAVHIYCTNZTRMRSKDLHKUWQLOTUUGQDZNUINAVFSLIYGNGODZBTFYQTGGWMUBPAOSIDKATBHDGLDAOMHBEDPYFRIAAZCVLONDZDPUTUKBOWVDEBGWITPRBVLZBTWVIFVGSFUSKSIHEGMLMYOVESQNLKDTMHCYLUITVEFIOQFQHKVZWEGWPALVKTGCEUOKQPCILYASFAHMVLSRZSKVIFYUMZUECIYIWQPNFTWSGRGSNCPTCCDGEANLILCDGDNODQPOLUUPUQNHUBOQEOHCUTSGEMGTPHKLKFOPYYPPOORAWUMHYUAWAUMHNHTGTPSSWVOFIFKIIMMGOEIIUOMWEMLAOB	No Truncation	-1	0.017429	45260.400246	0	8	0.43183	1.97626e-323
BW_20_1_111106004325_cidetd_msdeconv2942.txt	YYY_sp|P69425|TATB_ECOLI Sec-independent protein translocase protein TatB OS=Escherichia coli (strain K12) GN=tatB PE=1 SV=1	None	YGRESLLAVNLLGKARYVMCLAPAVEGZHDATFPFFLLPFUTPWQEDSRGONFWLEFZOD	Truncation at N-Terminal Side	111	0.032787	7269.510358	0	4	0.66814	3.12763e-78
BW_20_1_111106004325_cidetd_msdeconv2944.txt	YYY_sp|P64506|YEBY_ECOLI Uncharacterized protein YebY OS=Escherichia coli (strain K12) GN=yebY PE=3 SV=1	None	TLEFIMGFWOAWOFGVMPHHKRFLTSIQKERSHNRTYQVEAIIQUPGGGHFVRACWNTFSTBPYBTAREERBALWUGCRALDPFSQZBLPCBTSNMVIHPZSVUYFQDMGBFF	No Truncation	-1	0.026316	13672.190014	0	6	0.68604	1.70802e-140
BW_20_1_111106004325_cidetd_msdeconv2946.txt	YYY_sp|P0AE30|ARTM_ECOLI Arginine ABC transporter permease protein ArtM OS=Escherichia coli (strain K12) GN=artM PE=1 SV=1	None	MNWOTQMFPEEVDQLPSHBVIQWGZVTQOKUPTZTVMVIEMAUGRURQFMYFFGTHPECHFWYAPBLNVQGWTOWIIPCKEUSRWUOACNYVYZIHTFZYIIRSUPC	Truncation at N-Terminal Side	115	0.041304	13776.925253	0	9	0.68974	1.09628e-146
BW_20_1_111106004325_cidetd_msdeconv2948.txt	XXX_sp|P77746|YBDO_ECOLI Uncharacterized HTH-type transcriptional regulator YbdO OS=Escherichia coli (strain K12) GN=ybdO PE=2 SV=1	None	HKWQZOZPGNCKNFEKVNAPEMUPNAWZBOOAMFZPGPUIRAOVOZACYZLELHYUWPVNFHRWLRTNIZRMZQMNVKCZYAMWQMFHMBVFHKHVHRCPNYLBTEPDVFODUIPHYFOSNIEGZTIZKNKGHZAAYVZPQGSIGPSUNPVOVFVPSHHFOEUDAFYSKMBHQYSMYNCYDFLYURLDNMNUEBYEATRCDFZTKDCMONBFGUZBQAFQDMQZQGENROEYGMCERBHHRQLFAQBAPDWYZEYEZTWVZPCYQKLKOADBTBFKLEMICYFSFGMZWRMAEKMLOCCZ	No Truncation	-1	0.019608	38454.773887	0	6	0.48172	4.94066e-324
BW_20_1_111106004325_cidetd_msdeconv2950.txt	YYY_sp|P0AB74|KBAY_ECOLI D-tagatose-16-bisphosphate aldolase subunit KbaY OS=Escherichia coli (strain K12) GN=kbaY PE=1 SV=1	None	OCRISPMMENVRLGFYDIUCPHZMSLDONSNASCOCCKCLDNUHIYFVAIPBWWECLKATKQSGWYTASDYTZGPSMECCKWBPNGZOUVZGOZTYPBHADRUBWQVMUQFMCEHWGYPNKCATPWKNLFLQCLMNCUZFQKYLQNTFBWVGKLLATNQMADFVIIQBARVNYISTOVCGIZCOWGQCDTWCBCWABITAGBDUEAGYLNONIFYYMDUSQBPOPTCZMRZINQKTRSNWKZPYFUGRTGTEINAHNONLIDUMQDRNBLFVWUQLHSEEVIFKEF	No Truncation	-1	0.018456	35512.684718	0	11	0.53494	4.94066e-324
BW_20_1_111106004325_cidetd_msdeconv2952.txt	ZZZ_sp|P0A978|CSPG_ECOLI Cold shock-like protein CspG OS=Escherichia coli (strain K12) GN=cspG PE=1 SV=1	None	ALTMBWYRUKUCFKSWPCACYMVEFQTGNDQKABDMVESLBCLEDTYPYSWTZRCNWOEULUWSKLZEPI	No Truncation	-1	0.016949	8824.015622	0	2	0.69064	4.05766e-86
BW_20_1_111106004325_cidetd_msdeconv2954.txt	YYY_sp|P0A9G2|NHAR_ECOLI Transcriptional activator protein NhaR OS=Escherichia coli (strain K12) GN=nhaR PE=1 SV=1	None	YGUFTUVIFAFFFVHEGHTWKAOPKDTMQHIYEDSOIGFZIOUUEOOAQRETWCBZUQKOWTFUBEHOMQZRGDBBYNUAHOLAKQINFRSFMTVZOCLWLTFZEUEDYBWGMUHGVVYMLEIFFNKIRFZHAYWHYNBQHEAYAPOQBOLDWIGAKKUEKHBUDZHHWGNCMDPZPNBVBSCGHLROUURCDBALNCKITKIUZKFMMMAPGGNHCRHNKPDCGWKMNUPVWMNSKFQEHHZBWYMAZWDPHZPOZNAYQYBGNFDHYULFYDTYPRUHIGOMMMDCARSAFYIIGNCKU	No Truncation	-1	0.023041	39149.225239	0	15	0.51745	4.94066e-324
BW_20_1_111106004325_cidetd_msdeconv2956.txt	XXX_sp|P0AB58|LAPB_ECOLI Lipopolysaccharide assembly protein B OS=Escherichia coli (strain K12) GN=lapB PE=1 SV=1	None	QKYBFNLCETFFLVEHWKODGRYLZVAKEITWPVOAUKHVWIHVONCNACPZUNEUAOFTCVWTQGILHYRCNGHOEOVGAPKWFVSNRAAVAAGIABGNUTZHUSGRSSLDDZHFBCLSLWGCMQUFPZHSABTEIQADQZARKTIWOKEFOMSMQHDGRRGCRBLDLDDKYTHGMTYSZEMCUWZSQCGTADLCLLTECSIMMTPPFLMVEOIPZSYISQFGIWWMHYBAHUMPKLRQRFVRQYIOMWRADGDVTOIIVKUHQHEMSUHMBYAZOVOENDQMPQBHZYQOMQDCYSGAFMBFPSUMGLROIHYHHZBSWVZLLVHRHSZGPBTPQHQOVCVHSNRNMYGFFDO	Truncation at N-Terminal Side	34	0.017794	44624.462013	0	5	0.42118	1.4822e-323
BW_20_1_111106004325_cidetd_msdeconv2958.txt	XXX_sp|P0AGE9|SUCD_ECOLI Succinate--CoA ligase [ADP-forming] subunit alpha OS=Escherichia coli (strain K12) GN=sucD PE=1 SV=2	None	ZYVNUNMWCMQUERZAFSEIRSMUHIPVAUNPNBKAHLSDRUREFGUPCLKCCZWZAHTLQLRSIARTYLDOTHOFCELNAKCGNSTTBYTKRNFASDNRUEBMEYVUSEWWUTZVPCZPUABTAUIATFFBNYKWONYHQCHYUIWYYNPAHDOYNOHISKMCYHKEQKBGVOBMNIRNLGWLKETPVETODQBRLQSSVEVHIBZOLBULRBZYLSQKLIIYAAASOWHOIPFDQHZICORKYBROSYFPSAMSBEGWCLUQSTUIZLKHGNFYHZDCARBESWFBD	No Truncation	-1	0.021036	36945.872590	0	13	0.52973	4.94066e-324
BW_20_1_111106004325_cidetd_msdeconv296.txt	ZZZ_sp|P0AC38|ASPA_ECOLI Aspartate ammonia-lyase OS=Escherichia coli (strain K12) GN=aspA PE=1 SV=1	None	GLGRYTQTSP	Truncation at N-Terminal Side	468	0.038462	1078.540715	0	1	0.65007	3.29505e-05
BW_20_1_111106004325_cidetd_msdeconv2960.txt	XXX_sp|P77432|LSRK_ECOLI Autoinducer-2 kinase OS=Escherichia coli (strain K12) GN=lsrK PE=1 SV=1	None	BGGGIAGTNGVGYBUSRIQBIDOIHVQECOGYMFEUTLHFKTRSIYIDLDECUCEEEPVSVOYRWDMUUHDLYFHZOGPDDNKRYSRIZGSKECEWSGPUVHKAVVRFMIOZMFAZQMKIHENHOMFZVHMWHFGSNCPOMHYVZKPFRVGIQPNUYDPOFILTCRZNYCGOGOEBBUVEVQBQZHMGAOUKIERLHKCSLNFDZLRTMQPZTRKMRKRCROMTDYCETTSZZHYNRVWNDOVWNEKEMZEOKAAARKDVROEHIYKSSAZVZKUUEWKPNGYLMGQBNQTAOAPFPATLPGAUQPVZNGEBYVCZYMCOUNIHVAHKKDQPKCVOTHAOTVZYFHOBIKDBTNSOZWHYZCZUWTMOQCR	Truncation at N-Terminal Side	159	0.020538	47585.812477	0	14	0.43962	1.4822e-323
BW_20_1_111106004325_cidetd_msdeconv2962.txt	YYY_sp|P77329|HYFG_ECOLI Hydrogenase-4 component G OS=Escherichia coli (strain K12) GN=hyfG PE=1 SV=1	None	STRUDHKNNEFBMDTGQSINCAUUPEHFDQTASEOHAYLWYATZINWQMBEMVKLTOCSTYLKGFSPSIQOAYCAWTLQWGMCFOZPOAINBNWNUSDNMSKZOZZAFMGAWONAPKSUSDCGKEINBMNCEEUQSIEZHOUOZLVAWPUAILRDRTYTRWCIAZATEZZOMFOGZKQEBMPFYYIMQUZKVKCSFZSPTDMEVUKANTNSZIWNOLGWPVYQMWLGDCENYWCTAGPCCCBUADDLMHVNZCDKBYFNCKQFQCODOFKLQGACQGQKUHCZPYIPQYAYCVAOODRUQONOIYLLHTNABSEUBGZDMUGRGCPNIQFDFMWYVRMGWCITVNLOAAMRUVDQCCYENEP	Truncation at N-Terminal Side	193	0.021307	45716.162528	0	15	0.45674	4.94066e-324
BW_20_1_111106004325_cidetd_msdeconv2964.txt	ZZZ_sp|P0ABR7|CNTA_ECOLI Carnitine monooxygenase oxygenase subunit OS=Escherichia coli (strain K12) GN=yeaW PE=1 SV=1	None	YCDENGDUANMWEQSERTPZYEHQGCLEQANZPPLZLHTGRNZGFMANBHBGPZNYAKRLLFPDULRAOHDYVUKTTIWQKNLHVUKFOUTPWRZRTQWQAGQWFSBGGULFZBABEUKWIAHLTEGRKPYYQFEEWPWTSRDVOHVMNRVLATKADYOMBDZDRYBTTCECRDQHNKQMKIHQMIBDGBLZVTHUDAICIHHZPCYPYRMSYWNAMRBSTGEHNYZNSVZPDHUPEYICEEDHSGILVGZPEUUFDHRWFMPRBGBUEDAFWTGTCSMFESWHWZWWGQPTUVYERBMIMAUWIZDPOZZTSVETZLTQBINFUEICRSAILQSKARQLISMEKIPLPGYRCQFAZPHAGUYYACDTGFNWUP	No Truncation	-1	0.015652	46071.829841	0	9	0.43096	1.97626e-323
BW_20_1_111106004325_cidetd_msdeconv2966.txt	XXX_sp|P37642|YHJD_ECOLI Inner membrane protein YhjD OS=Escherichia coli (strain K12) GN=yhjD PE=1 SV=1	None	DDAWITIWCVSLDVQRWYTIUYEVAMKVDCNUIMCBSEAGIPPZGMBNVVIWOLAFEVTRRUACYEDVGNISDBADFYYAPGUZINOYARSZISLCOBMVRHVBNPQQFBTVQERQZFCYYVRLOAAYFPAISVSSDAQLAUIYHPECAMYQIHUTHTMQYHLICVRHZQVEORBPDHQOENZPQMMTTKAYKRYSQOKLGPDQHMBMQOGVNYIMAVHDVPYPDMKWOIZEDZSNDQOCLFRLSBHPMVYWAWCHCHZMOHELTIUATFZHUUZPGUMBLRYIFNHVTTZZDUHNYPEUTIAVDOESWILQO	Truncation at N-Terminal Side	24	0.016181	39377.819106	0	10	0.51035	4.94066e-324
BW_20_1_111106004325_cidetd_msdeconv2968.txt	YYY_sp|P0AD53|YGAC_ECOLI Uncharacterized protein YgaC OS=Escherichia coli (strain K12) GN=ygaC PE=4 SV=1	None	HOGZCSKAYPMAKNKUAKCIOSNQVQRHNUTNYKVCFLKSYGGTAFUEQRKATMYNLVAIGDGZFRGIVOMAPBUQAAUYLZASWDVIQVIOKVDLETYBRITCSHHNQCPHWK	No Truncation	-1	0.035556	13824.802460	0	7	0.68147	9.25374e-156
BW_20_1_111106004325_cidetd_msdeconv2970.txt	XXX_sp|P75817|RLMC_ECOLI 23S rRNA (uracil(747)-C(5))-methyltransferase RlmC OS=Escherichia coli (strain K12) GN=rlmC PE=1 SV=1	None	ZORUBFUCGGUUFMGPAGSGPCGKZANTNLAWFLUEHIWSMTMURBVFQRUERABILFZVSLOWBNTMEWUVIVKIRQZRTDFAQIAFESMTCDBVFDUGNERPAESCKBZUDGBYSYEAIDCUEWQNDVYUMMTUYCMHQMOPWUWZSZIFBDVLHABDTLBEUDYBABGBODMSSYIIMBWSODMRCREWUHVPLGORQMKDLOYWKUWSRPTGPOBQOSLQSHNKUCCOSNFGHZBIAPOTOMCTKSQAMMCPEFOOUSMSVDHGZAGYCZBDVNZYIZBNOLFGAVUTBMNWLOBQKPCCGCOFKMCUIVCAVUNCVWVBNYZDIQDYRYDGAKAQANFGIDZLUDIZHCNWZGYFGNRUTMHPFTMOZOP	No Truncation	-1	0.014286	47611.117132	0	7	0.41974	4.94066e-322
BW_20_1_111106004325_cidetd_msdeconv2972.txt	YYY_sp|P21829|YBHA_ECOLI Pyridoxal phosphate phosphatase YbhA OS=Escherichia coli (strain K12) GN=ybhA PE=1 SV=3	None	HUQBIBHATDSYOOBUMYOEYPLEDCRIFGUQLIIOQPCEIBQRCNCLIZZVVQYFMPYMNNYBTUPKDRBZYSZKYTHDFSHGUILHDKYZZGGZMCURTPQUPUSBSHTIPCIKRAFRIGOLESRHHPPKYENUGCTAZBKTVMWKZIMIRIQIDFDDZONCPGCKSDCPOGTBZZZIULULLEKCMOFPSRTZYPDEYAWTFEAEFNCINDPIYBHWNIIZAPELGQOPKUDEWMUWKICWZGYCBLBOFIOTRKDNUYLFHMNYGOUT	No Truncation	-1	0.023729	34842.750660	0	7	0.50624	4.94066e-324
BW_20_1_111106004325_cidetd_msdeconv2974.txt	XXX_sp|P0AEG1|DPPC_ECOLI Dipeptide transport system permease protein DppC OS=Escherichia coli (strain K12) GN=dppC PE=1 SV=1	None	PCMPZMOKYURWGKVCPYOMDPCHTGIETICWFQPFHFTDQFKIUEUEFYOLKUMYPDNAUTRRBQCBTFZHDQFBHMUTICBNWSKPGEZRVFAPMEBZQNOP	Truncation at C-Terminal Side	104	0.028889	13474.988423	0	6	0.6786	5.82085e-138
BW_20_1_111106004325_cidetd_msdeconv2976.txt	ZZZ_sp|P27300|LPXK_ECOLI Tetraacyldisaccharide 4'-kinase OS=Escherichia coli (strain K12) GN=lpxK PE=1 SV=2	None	WYBKIWFFHVFGTDUBCSSPSOLQFSDSETWAVPKKMSZWNHDDDVWFFSCKGQFZNMAPVGLYEYIAYNPKDNMSEOUIHVDNIWMHTHDKKEHCFZBDOYIQETTQEVVYNUQLWUGURQDEFLZCDQYTMYFWKCOFKVGHVVOYVVKECWUWOHFCWSAGWALPFGNVNYZBTSMPLHPOFSFRBLEAGBDNOQVEPVMEPCZYKWLWEMMMMMDRILHDQZSHELRKQUEAKGORYPLUBCHUANMDIAANRIGUHBRBWUVLVGANSAGNVCMTOYPMDCSSNNTSDLPWNMFDUCGHSMZBRWFLSHAHLLMKQHYMCPRL	No Truncation	-1	0.018156	41197.643561	0	6	0.47199	7.90505e-323
BW_20_1_111106004325_cidetd_msdeconv2978.txt	ZZZ_sp|P75777|YBHG_ECOLI UPF0194 membrane protein YbhG OS=Escherichia coli (strain K12) GN=ybhG PE=3 SV=1	None	SKOKZQPYKNUIRIHCVGHVMUHQYYSHQEFMWAGAPBZGRPWGUCEUIBQSPNYCZRKLWCINTMGZLOLPGQDBMIDSWPQAUCSZBZYEENUTUAAETYYBUIURTIHIKBSOWPDEURLTHRQUZDMQZIRZRWOEBKKNZMQSPMVWKTUFFUTGIMPAHUULWFQUUIZPMYLIFFIKGRGRKMGLHISUKQYHRHVMNQLUHEDNSNSYPFOZSAEDPADUFQKCOGZDEZFGTLRBKLHCOEWSOOANKWYDMZQTGBRHHSAWHRZGASTMOBFQRLLSIWZRZOIOEKYAEDCUUIKDHLOMVUAYVQAIKFCFASZ	Truncation at N-Terminal Side	5	0.021792	42106.145079	0	9	0.45887	4.94066e-324
BW_20_1_111106004325_cidetd_msdeconv298.txt	XXX_sp|P0A6E6|ATPE_ECOLI ATP synthase epsilon chain OS=Escherichia coli (strain K12) GN=atpC PE=1 SV=2	None	FWRUYUMHOSUILKCBTIAM	Truncation at N-Terminal Side	119	0.042553	2775.521569	0	2	0.65919	3.05914e-25
BW_20_1_111106004325_cidetd_msdeconv2980.txt	XXX_sp|P06999|PFKB_ECOLI ATP-dependent 6-phosphofructokinase isozyme 2 OS=Escherichia coli (strain K12) GN=pfkB PE=1 SV=2	None	MGZVODMGYOUWCMHKNEEFRDAFQQPBSOLFYTFZHYTMVVYMVSSGWEGSQFQQIDNIHCGISRZLDLKVFNCBMZLZQOIZEBFLSZYGAAPWUMSHQEOCNMCNWHLOYAWDNKBNPYZGZRIZCKKNGKKTASGUOQWMRNRWRONATZYDKFLZGKMMHDBUHGRGTPMFYOEZNSFRLZREAANIOGLLUQFUMYWPRNHRABQIHQNOMZRNZDQPMAQQKBYTGWLWORRVEWBSBYIDUGQYSAUWGQMFNIKZHMABQVCQIALNWLQTQNLGMGDAHKBAIHCHDEQADDFQZSIYY	No Truncation	-1	0.014563	39126.886149	0	3	0.48352	1.77864e-322
BW_20_1_111106004325_cidetd_msdeconv2982.txt	YYY_sp|P0ADK0|YIAF_ECOLI Uncharacterized protein YiaF OS=Escherichia coli (strain K12) GN=yiaF PE=4 SV=2	None	PPAEIICKYTLVRVHYDHDSLVBVNAWMVYQSYRKLMGPMMEIWFVQZZZMZETFAEIFB	Truncation at N-Terminal Side	176	0.032787	7267.455235	0	4	0.68035	2.06167e-80
BW_20_1_111106004325_cidetd_msdeconv2984.txt	YYY_sp|P0A9S5|GLDA_ECOLI Glycerol dehydrogenase OS=Escherichia coli (strain K12) GN=gldA PE=1 SV=1	None	IWSZDQSNZSDPPFWMGKCNYMWHZGVMGFHYYPLBGNHDUAKBMWSABIQRSMFUHVEPIDGIZYKCGZUMBBCSTPHODSEBVVFZZOLKZQUGDBQASALLGKQRIIMLZCSLZLPPUBVWYPQIONGYIAOLCIOPWRCUVKMLSAOYDRUCMLSTLTRIUQORVAKCEYMESHCYNQRBVGPWOPBUESEYNDFDBSZIYFISFHKOLWVMTQDPZSFLGZNRQTPPUTIEPBKNANNIKONITKQEGQRQDAWKSDLEKHNYZKCDGTNQYELHWHSDDYTVQCACASIYMRNNIACTVPDEBSFOSDBVMUMCZMOWQKOALNRGEKDBEQCTQKTKHAHNBLZRQZCWDOCTMBVQBQP	No Truncation	-1	0.020649	45577.554538	0	7	0.41515	4.94066e-324
BW_20_1_111106004325_cidetd_msdeconv2986.txt	XXX_sp|P77439|PTFX1_ECOLI Multiphosphoryl transfer protein 1 OS=Escherichia coli (strain K12) GN=fryA PE=1 SV=1	None	UPELSSSTCPQQHPPGRDWSPQTSDBAFQNUGCYOQUWILKVSARHMDIFSEBKWOMFBQINL	Truncation at C-Terminal Side	63	0.029167	7781.816894	0	3	0.6801	1.72174e-71
BW_20_1_111106004325_cidetd_msdeconv2988.txt	XXX_sp|P45758|GSPD_ECOLI Putative type II secretion system protein D OS=Escherichia coli (strain K12) GN=gspD PE=1 SV=2	None	WKFOMHATYKUWSNTFVZPPRRQWQAFCWPBKHYWNORUHSAYPHQAHYLZEHEKFTPLLNTHNZMYLUZFFWEOWOGBWGLMHCAWEPZGGQTSOMPFFDWKVZBKYWKKUAVVPQQHYRTSQAPVWADDQYTLKQTSCRIFPOLZCQOIOIOBAIMYYBPTIPNZORNOSLALTOPIAVYWGLIHEIOLESDKASOTWYUWKARKRAIFQVYOFRBZOUAYSTKWWLWULPQFAQQBTIBEIKHUNYHGPLQKGYYMPANUIUOYCHFAUEUVHBLNTABAGHMHGEBGUZGWIEDPRUIGDUACCWIYBFUHVMWUHHDRLWDTIPGPKFTCOS	Truncation at N-Terminal Side	313	0.015326	44016.654676	0	8	0.45301	1.4822e-323
BW_20_1_111106004325_cidetd_msdeconv2990.txt	YYY_sp|P0AB71|ALF_ECOLI Fructose-bisphosphate aldolase class 2 OS=Escherichia coli (strain K12) GN=fbaA PE=1 SV=2	None	KUVSPRGRIQZCEMBSKYSWOKPIPPSPSOPWTYWBIQAKNCQONMGYPEHROHRYGAGRLBLKZCMPTQQPTWQUHHNPPDOTCBLEUMODTLNKAFLSKIBDQUKYHGAQUFIBUVPUHVKIGBWGFTYKPCONZWOVQFFUVDSALDDGRBUMZRNLNGVTFMFBBZIWUMRTVHBQTROLEUWSPQQGWDNDTHORMDLAOHEVASLOGEPEDSZTZHFTRQIZIMDENCQMMOZERYFEMSRYGLLDKNGTZQGCKMWOYYFKNUDOAPEYUPKHRDHFSMFAOWPMAIOQNGNOBDSVTMVKUDFSBSRYW	Truncation at N-Terminal Side	42	0.021773	40880.498537	0	14	0.50031	4.94066e-324
BW_20_1_111106004325_cidetd_msdeconv2992.txt	XXX_sp|P69795|PTQB_ECOLI PTS system NN'-diacetylchitobiose-specific EIIB component OS=Escherichia coli (strain K12) GN=chbB PE=1 SV=1	None	EDSHLBMGWLCEOHKPLTVFBLBVFRTRSDFGHEEZZBQVYIOSNAILDEIWYMRGUSYSIBOPNYADRKGSCSSEBOPRPMRLOSVZUAIURPQMFVAZRQUQVH	No Truncation	-1	0.031390	13363.071322	0	7	0.68314	2.28063e-145
BW_20_1_111106004325_cidetd_msdeconv2994.txt	XXX_sp|P0ABN5|DCUA_ECOLI Anaerobic C4-dicarboxylate transporter DcuA OS=Escherichia coli (strain K12) GN=dcuA PE=1 SV=1	None	VTYCHVCQRITEKYWTMNPTQIYYSBSDUAKBLHFSOZTIRGPCDAVUCRAFTNHIYRBYAHBEBFOEZZPYAZWFFCCGVQLHFRFVIOWMYFGFQHRKQVRAAS	Truncation at N-Terminal Side	327	0.042601	13359.589166	0	8	0.68534	4.50333e-144
BW_20_1_111106004325_cidetd_msdeconv2996.txt	XXX_sp|P0ABN5|DCUA_ECOLI Anaerobic C4-dicarboxylate transporter DcuA OS=Escherichia coli (strain K12) GN=dcuA PE=1 SV=1	None	VTYCHVCQRITEKYWTMNPTQIYYSBSDUAKBLHFSOZTIRGPCDAVUCRAFTNHIYRBYAHBEBFOEZZPYAZWFFCCGVQLHFRFVIOWMYFGFQHRKQVRAAS	Truncation at N-Terminal Side	327	0.029148	13359.589166	0	6	0.68449	1.10992e-137
BW_20_1_111106004325_cidetd_msdeconv2998.txt	ZZZ_sp|P0ADZ0|RL23_ECOLI 50S ribosomal protein L23 OS=Escherichia coli (strain K12) GN=rplW PE=1 SV=1	None	ONKIORHCNMEKTCANFNMDZGKFMFBHWZPZQKTWONCCBTZTDPYVOBPIMTMNOQVOKQPBMQFLALRCIUKARDFCYDKDKRAZMNPGULYKTIHA	No Truncation	-1	0.026906	12873.462091	0	6	0.69237	3.4423e-134
BW_20_1_111106004325_cidetd_msdeconv300.txt	ZZZ_sp|Q9S4W2|YUBM_ECOLI Uncharacterized protein YubM OS=Escherichia coli (strain K12) GN=yubM PE=3 SV=1	None	RGFSRFFTHZMYZYNGKUUBEOBTANWKPKESGDVCNGTVITGHUKEOKRKNYDTKYVRDEUHUHMLGPCNSACKOWQLUGSHVWGDCFNSITFCILZWUZTSEIHFWPNRPQIKCZOUFSTFIAKRTCPPNHUZMLULARPTFFPGVQ	Truncation at N-Terminal Side	503	0.016129	18563.819955	0	5	0.63807	9.50874e-204
BW_20_1_111106004325_cidetd_msdeconv3000.txt	ZZZ_sp|P0AC23|FOCA_ECOLI Probable formate transporter 1 OS=Escherichia coli (strain K12) GN=focA PE=1 SV=1	None	OGKMEUHYBNPCFKQOMRLDINRBSNDCHDFQSSRKSUWNCSWTWYRMNLVKUDBTOVAIZPFYIDFFFKDYZLNEHBLEGELBDLIUHSPHESWRWTFNSNVZ	Truncation at N-Terminal Side	181	0.040359	13360.766792	0	9	0.6865	5.25377e-142
BW_20_1_111106004325_cidetd_msdeconv3002.txt	ZZZ_sp|P0ABW0|HCAC_ECOLI 3-phenylpropionate/cinnamic acid dioxygenase ferredoxin subunit OS=Escherichia coli (strain K12) GN=hcaC PE=1 SV=1	None	FINDRTTVRNASDAANRVVIGNHQFNQVDTWNBYAROFOWZBEVZMMTYMOCOCVFCLWRYKAZVTQWLBEAQGLFSYHHZQCQIZFPTAMPKHPMVYBKOZVAWH	No Truncation	-1	0.026906	13448.436420	0	6	0.68236	4.73653e-143
BW_20_1_111106004325_cidetd_msdeconv3004.txt	ZZZ_sp|P0ABW0|HCAC_ECOLI 3-phenylpropionate/cinnamic acid dioxygenase ferredoxin subunit OS=Escherichia coli (strain K12) GN=hcaC PE=1 SV=1	None	FINDRTTVRNASDAANRVVIGNHQFNQVDTWNBYAROFOWZBEVZMMTYMOCOCVFCLWRYKAZVTQWLBEAQGLFSYHHZQCQIZFPTAMPKHPMVYBKOZVAWH	No Truncation	-1	0.029148	13448.436420	0	6	0.69506	4.9885e-143
BW_20_1_111106004325_cidetd_msdeconv3006.txt	XXX_sp|P64578|HIGB_ECOLI mRNA interferase toxin HigB OS=Escherichia coli (strain K12) GN=higB PE=1 SV=1	None	LNWSAMRUEBCPMYZDRRZWEFFVGFSIFQNOEGUBMBMRWSEUNTYWMWFUADNDNRYPHHHYAYPVBRLLWMGAZZHEZBPVWBKPKAGSKZQDKEOZMEPL	No Truncation	-1	0.033632	13329.103177	0	7	0.67841	2.25699e-141
BW_20_1_111106004325_cidetd_msdeconv3008.txt	XXX_sp|P31134|POTG_ECOLI Putrescine transport ATP-binding protein PotG OS=Escherichia coli (strain K12) GN=potG PE=3 SV=2	None	DBDWHKSBFSPOLIKRQLBYHHADKQKRTEADQKUOMUEPDLCTCSEHCOIKSNESZZINARYICHTHATUFDITOTYNMMAAZVSUFABRKUSSVDRZABOZKQNSQHREPTAIEOAKFPYDDZLGYWDGARMNFAGCNODYDYOPNFMBMNVBLZPVPHRAIBCVKUZWNOHRIBBFVRGAQMFHETSRPDUTINLSOFFTEDHADDWEKDDKDLRBBTCLCOUGIUHSNNGDSATOBHVKENLOZLIKDSHQDYIZUMZDRSVTBNDLMLVQUNBWGGVUPHAUZEGAZMSZHFNNMDAGCTNQESNRBMWLTPHZTWVFALGALMDBKFBICGWNKENIKIBBIEKFOVDVQIAYUKMKYBGGMFZOIDVSHM	No Truncation	-1	0.022140	46675.888632	0	6	0.41527	4.94066e-324
BW_20_1_111106004325_cidetd_msdeconv3010.txt	YYY_sp|P23894|HTPX_ECOLI Protease HtpX OS=Escherichia coli (strain K12) GN=htpX PE=1 SV=1	None	PSFEDSQRCUZTVLQHCIKIVBSLNSVEZCYWBFRASUVSVLQAHTUDVADBNZLKRWZSLZDKKGUVFGPUCRCCFIZLFSBRLHNYGWNAUVTMBCTLKGGDZBMPTVOFBVTLBYTWLOSEVLSWTMDWCMONKPLNRGRHKHZYPAAGUYOLTPHYEVLGNMCGGAVADNWMFORWRKCADZTKMTWBUTYZVRTNNEWTHIVASNWFMUIFSUEWETTPLUEDPCZSECFLOCSWATVDZTULEKWHAFMKPGIYVVKZLNWEPRABCHANBLFPCVELFFTZWGUUH	No Truncation	-1	0.017778	35936.839327	0	4	0.52726	4.44659e-323
BW_20_1_111106004325_cidetd_msdeconv3012.txt	XXX_sp|P77627|YBER_ECOLI Uncharacterized protein YbeR OS=Escherichia coli (strain K12) GN=ybeR PE=4 SV=1	None	VUYEKGHAISACUZCRLODBWPGLFFDFHKQGADRBQFYBKAEBLFENRCACSREVKKTACUGHSOTKIDYUUUSFEITWEHGFWEGDLOGFGVMTMESZAYKLFBRHIKDRRGREUAGFSOBKFICBSTFGOGFWHFNDQQMMNVCUPQSYAZLQZYDDLYUSEHHYRMBBKOGFDEGTVYBCYNKBGAQBVKOHSPKHZKBNFASHKDVHOBVUWMPYUVHOSKTKKNUUCUV	No Truncation	-1	0.022587	29598.858712	0	11	0.60188	1.03917e-319
BW_20_1_111106004325_cidetd_msdeconv3014.txt	XXX_sp|P33360|YEHX_ECOLI Glycine betaine uptake system ATP-binding protein YehX OS=Escherichia coli (strain K12) GN=yehX PE=1 SV=1	M_Acetylation	MULKGTIKYGZFQHPELEMOYPADIVVIKRASENLGBDZGQYERFTZAZHZPPGUOANBBMGWQSCEVHIWEZICPSMOQKWSFCIKGWKPDPNHBHZYVBQZHZZGVUDOSVILWNRLKRUU	Truncation at C-Terminal Side	123	0.027344	15281.304560	0	7	0.6837	9.1742e-170
BW_20_1_111106004325_cidetd_msdeconv3016.txt	XXX_sp|P0ABN1|KDGL_ECOLI Diacylglycerol kinase OS=Escherichia coli (strain K12) GN=dgkA PE=1 SV=2	None	WFCVTVZEDOBOOPBVEKQEZWYPHSHLDGTYORPRWFLPAGGGWPAYTWFZZEMWRYKBDDLFFVNNPEVIVOSFECENPLCPODWPGHOIGGQNIHNIFMCAPFKBYGGEVPWQYNEYIS	No Truncation	-1	0.025391	15532.337990	0	6	0.67911	3.05819e-153
BW_20_1_111106004325_cidetd_msdeconv3018.txt	ZZZ_sp|P30870|GLNE_ECOLI Bifunctional glutamine synthetase adenylyltransferase/adenylyl-removing enzyme OS=Escherichia coli (strain K12) GN=glnE PE=1 SV=2	None	ULEAUQKUWIOMMYWAUUFPRMVQSQLAMNMZUTKTDPGQMTZRIPLLLHDASHGMSGCPEWQSTOURPINBNBOLLIZTGTRLHLBWAMKCBCSSNQTWLNKNADPWBZVDAMUVVOQVTCKH	Truncation at N-Terminal Side	822	0.027451	15323.973179	0	7	0.68788	2.24056e-159
BW_20_1_111106004325_cidetd_msdeconv302.txt	ZZZ_sp|P39390|YJIS_ECOLI Uncharacterized protein YjiS OS=Escherichia coli (strain K12) GN=yjiS PE=4 SV=1	None	SYKKIILFTCOOUKLIHADLLAMLQLWIAEPWRCANKZO	Truncation at N-Terminal Side	15	0.047059	5092.181893	0	4	0.67957	8.64573e-46
BW_20_1_111106004325_cidetd_msdeconv3020.txt	XXX_sp|P08868|YUAZ_ECOLI Uncharacterized protein YuaZ OS=Escherichia coli (strain K12) GN=yuaZ PE=4 SV=2	None	YTCVAVUIOQIKGTQHAZFIKGAQCMANCKPWOPEQFVQYYYLNLHCFYYPLOWGRYPRPBCAGOMTLQHICZ	Truncation at N-Terminal Side	17	0.042208	9220.887028	0	5	0.70122	2.12087e-93
BW_20_1_111106004325_cidetd_msdeconv3022.txt	XXX_sp|P27862|YIGZ_ECOLI IMPACT family member YigZ OS=Escherichia coli (strain K12) GN=yigZ PE=1 SV=2	None	GLSYOPTAYERZABUIRCFEAVYMBSOFYHMASFTSDCKYKCSTGLBHTTDWYLMSFTUAOKTVLFMPMFGMPFA	Truncation at N-Terminal Side	129	0.025974	9223.050186	0	4	0.69322	2.54666e-93
BW_20_1_111106004325_cidetd_msdeconv3024.txt	XXX_sp|P08868|YUAZ_ECOLI Uncharacterized protein YuaZ OS=Escherichia coli (strain K12) GN=yuaZ PE=4 SV=2	None	YTCVAVUIOQIKGTQHAZFIKGAQCMANCKPWOPEQFVQYYYLNLHCFYYPLOWGRYPRPBCAGOMTLQHICZ	Truncation at N-Terminal Side	17	0.035714	9220.887028	0	5	0.71304	3.0149e-96
BW_20_1_111106004325_cidetd_msdeconv3026.txt	YYY_sp|P0AAG3|GLTL_ECOLI Glutamate/aspartate import ATP-binding protein GltL OS=Escherichia coli (strain K12) GN=gltL PE=3 SV=1	None	AHLNATZPKILBHBOEGCUMGRCEMLBZYHHFAYFRESGTMVRHBOQDVVYNKSQYYFPQKEDEKUCBSIHENZ	Truncation at C-Terminal Side	74	0.032468	9221.001571	0	5	0.69874	1.48879e-101
BW_20_1_111106004325_cidetd_msdeconv3028.txt	XXX_sp|P62552|CCDA_ECOLI Antitoxin CcdA OS=Escherichia coli (strain K12) GN=ccdA PE=1 SV=1	None	UTDNEWNKCMRRCLSTTOUVHFPPSMBZRIMOSRRNDMWPUKHINDDOUZCQYBMTUHICHPRKSVFIWZZF	No Truncation	-1	0.025974	9547.919195	0	4	0.69727	1.29856e-88
BW_20_1_111106004325_cidetd_msdeconv3030.txt	XXX_sp|P11866|TDCR_ECOLI Threonine dehydratase operon activator protein OS=Escherichia coli (strain K12) GN=tdcR PE=4 SV=2	M_Acetylation	MSTCCHLRBDBEKEVWFGATBQBZIABWLEZGCPCEIMZNTKBBTOTWUAKBLKMCGZWLOYDPNREICKQE	No Truncation	-1	0.025974	8874.866008	0	4	0.69995	6.22337e-94
BW_20_1_111106004325_cidetd_msdeconv3032.txt	YYY_sp|P37614|YHHL_ECOLI Uncharacterized protein YhhL OS=Escherichia coli (strain K12) GN=yhhL PE=4 SV=1	None	RBAOBARVPDCNICGBEKBVNSPCIWGAVBUDDEENWNGTEDKEYQAICULNPCYTDQPZDNLOFNOLFNNDVKO	Truncation at C-Terminal Side	75	0.042208	9221.986711	0	6	0.7168	7.06115e-96
BW_20_1_111106004325_cidetd_msdeconv3034.txt	XXX_sp|P11866|TDCR_ECOLI Threonine dehydratase operon activator protein OS=Escherichia coli (strain K12) GN=tdcR PE=4 SV=2	NME_Acetylation	STCCHLRBDBEKEVWFGATBQBZIABWLEZGCPCEIMZNTKBBTOTWUAKBLKMCGZWLOYDPNREICKQE	No Truncation	-1	0.042208	8743.825518	0	6	0.70082	4.08884e-94
BW_20_1_111106004325_cidetd_msdeconv3036.txt	YYY_sp|P0DMC7|RCSB_ECOLI Transcriptional regulatory protein RcsB OS=Escherichia coli (strain K12) GN=rcsB PE=1 SV=1	None	ALMNSRFDPEIALTWEHIFEDQFKROCPAKGVHHLPGORZSLLCRQSMCHIWHNNZMSURSDOCLVSTZTFRSES	Truncation at N-Terminal Side	141	0.027397	9274.885373	0	4	0.69705	1.31492e-92
BW_20_1_111106004325_cidetd_msdeconv3038.txt	XXX_sp|P45766|YHDW_ECOLI Putative amino-acid ABC transporter-binding protein YhdW OS=Escherichia coli (strain K12) GN=yhdW PE=1 SV=2	None	OEBQHEKSEAUBGWTCLOHTLVQCKHGBSRQTZQMEDPVFTOPSBIKFRTUGDQQKADHBDONHGESURWGKGHBENNRLRVKBHSRURGKRFIRQHNAFDWDWIPTQLMBTDMKCTNVTPMEYRIFZCLEIOUAHQWKKKGDGGUNESEMNZNBEURCIWDNUDTAPEICIEVHKLPWRUQUUPTWLKMDGOEYLBMLSKQOQATRDVZLNPOULQPSHDMIYWVEEHLAIYZGBLIDERSWNTQDKRQDMWNNOFUHUKQUCACVOOVBSFRMIEIVWAOQSCTFSFERWLAIVTPYYKZBGEISZGNLDIHZFFYFKVVUNGSGBTBAVFVYMLVETA	No Truncation	-1	0.029630	42840.325563	0	7	0.4554	4.94066e-324
BW_20_1_111106004325_cidetd_msdeconv304.txt	ZZZ_sp|P31121|MARB_ECOLI Multiple antibiotic resistance protein MarB OS=Escherichia coli (strain K12) GN=marB PE=4 SV=1	None	RRQKHIWPZARHQRCPSKISIBQEPLMVNKHACOLQSYDKN	Truncation at N-Terminal Side	31	0.023529	5093.623890	0	2	0.68414	4.09687e-44
BW_20_1_111106004325_cidetd_msdeconv3040.txt	YYY_sp|P15993|AROP_ECOLI Aromatic amino acid transport protein AroP OS=Escherichia coli (strain K12) GN=aroP PE=1 SV=3	None	ECDVYRBSCPVVYBRSTIQAPVYLPYNKBPRAMKVTKFBLMWOQNCYRIGDMLPTQIWAN	Truncation at C-Terminal Side	60	0.033333	7268.541600	0	4	0.69518	2.3067e-79
BW_20_1_111106004325_cidetd_msdeconv3042.txt	XXX_sp|P64467|CNU_ECOLI OriC-binding nucleoid-associated protein OS=Escherichia coli (strain K12) GN=cnu PE=1 SV=1	None	VKEFTBFNTKUWHVGDOSZVCVNUSEBLKHSRQIHCWVINPRKSCIWIYMBYFGVYKCFQUUQYDULRQSU	No Truncation	-1	0.019737	9084.674558	0	3	0.7009	2.15522e-92
BW_20_1_111106004325_cidetd_msdeconv3044.txt	XXX_sp|P05825|FEPA_ECOLI Ferrienterobactin receptor OS=Escherichia coli (strain K12) GN=fepA PE=1 SV=2	None	RCUSHIIPANLNLNTPLDQYGHSUPGEOTIRKHCAZDRAVVAQTQLHKZMDCZOPHFITMDNEUPQOULINLHNK	Truncation at N-Terminal Side	671	0.058442	9219.632282	0	8	0.69705	3.47391e-100
BW_20_1_111106004325_cidetd_msdeconv3046.txt	XXX_sp|P0AFE4|NUOK_ECOLI NADH-quinone oxidoreductase subunit K OS=Escherichia coli (strain K12) GN=nuoK PE=1 SV=1	None	WVPBIOTDBQVNUOTUAZFULHYZUOZLAKDWCQSIIFZZACYORMQUVGOYHINBYMTSYRENGZIWIHNSQECELZDORERMHPHQSUDLGDWUDDAI	No Truncation	-1	0.023474	13228.425306	0	5	0.69202	3.49213e-134
BW_20_1_111106004325_cidetd_msdeconv3048.txt	XXX_sp|P06988|HISX_ECOLI Histidinol dehydrogenase OS=Escherichia coli (strain K12) GN=hisD PE=1 SV=5	None	NDYINNCYNMBGHZBFUZSFLLQCMFTYZDMDHHSGHHQTTTLWCOAPAVHRYCEYQQMYAUVZORADMBHVOAPAQYQPHFQIPRPVGCZQGGAEOGZFTZTLZIWYTYWDDGBMQTCBZBWCFZEYNOLVFKFYMHVLKPVHMWNTCAKYYVZLUKBPODFNEBCVWDEFRZNINYZDOONYURYVRDLAMBFOOSTKITFEHIWIKNZKOSDPOUPIKSLMSRMAVCNIOYIAGWKQGSLZAEFFDSIQWNBBKTATITOEFCWYQMNVVQLHIBSZIKTESUFMOBBPLWBYLFCUSLNNWHVDIZYYDVFDKCMMKKEEFTDQZTOQSVQQ	Truncation at N-Terminal Side	98	0.023490	43034.850966	0	7	0.45457	4.94066e-324
BW_20_1_111106004325_cidetd_msdeconv3050.txt	YYY_sp|P37659|BCSG_ECOLI Cellulose biosynthesis protein BcsG OS=Escherichia coli (strain K12) GN=bcsG PE=4 SV=1	None	RLHSUEMBPKHPFCBWWZNWVRUYQVVRGDOHVSHYELCZPBRMTAYUOOGPYFYSFRAOLGCCBBMEUHWYDQUWEQHUECFPEKOWMSRZQAURDWIYRBSRQFYECKVATFTOTWSFIIEBMAFWNLNBWSTYADTUORNEPPWANYKAORHGTPENRKVVMIHNKLMMPMEVAVHWKAZSZROKTEUCDFUCCEPDMADCOSFYCDOGRVWVZVZTWUMCPKUEUBWVMUSYHPQKUASFMUDPCCKGZNIFVMVH	Truncation at N-Terminal Side	299	0.019455	33941.413918	0	5	0.52909	4.94066e-324
BW_20_1_111106004325_cidetd_msdeconv3052.txt	ZZZ_sp|Q9JMS2|YUAS_ECOLI Uncharacterized protein YuaS OS=Escherichia coli (strain K12) GN=yuaS PE=4 SV=1	None	MZOHKRBCBIZNAONSCVOSSITIPQEMHRYLORMKFUHNOILSVRNRGDQDIZEBEUMUEYDUQSRMWLVSCQUVAGUWMTYUYGGELASKQVH	No Truncation	-1	0.034483	12291.112481	0	2	0.66474	2.1947e-123
BW_20_1_111106004325_cidetd_msdeconv3054.txt	ZZZ_sp|P0AC41|SDHA_ECOLI Succinate dehydrogenase flavoprotein subunit OS=Escherichia coli (strain K12) GN=sdhA PE=1 SV=1	None	MDBBDNFFWGOTCVQNHAFNCHDBWKGBZKZRLMAUOBWHIKCGFLUIAAMNPFSCGBIMDNLSWQRFYULMEGHLRCLZHKTDDQLNKMBGSSFTQURWVEINPBNUOIDPOYDTADKRAZYUATVSVKMOWCHNYCZPMIVOBPDKIMKDFMFSUPVDCEFLZMTWWAMESPINQFKKAHALCKCWIBCNBBUUOSUYNNGZPMWKFUCGFMKBGOFSVLUPMVRGSPSUKTSYHWWKKGWAOYWKDPIYBVOOBHMWNFLTCPGRGMOFWIVTQRGZGODPGRHWBGCISTQEVECUFYSSNURVTOMFQVWTOTBQRUHCMWAFZWNWGRWLIBZFVVNLWFSVPTIPDPFMPQERCYLOLWGPCZ	Truncation at C-Terminal Side	370	0.016598	47131.876913	0	8	0.4284	4.94066e-324
BW_20_1_111106004325_cidetd_msdeconv3056.txt	XXX_sp|P10423|IAP_ECOLI Alkaline phosphatase isozyme conversion protein OS=Escherichia coli (strain K12) GN=iap PE=3 SV=1	None	NBNITCRIAPCSGHYMRVBFCPQUBOPHNVWSUZECWWOKHEUGLECRFYLIYDCNPCRKKCMRCRIGBNRUKQDTYZKEUHTEPTZGGTHWHAAPBZMRBKEYPDWVTUUWNVCKHRFFLMFDWOPOPUPPIWTHFVAFSCPIVZTHURWEAQEDOMCRAOEEWEMQUGMOGCZCGQPWMINMQLMFNKNOVWVLTYWRLNDKNQAHUOBLDQETBFLNYWUOLMLQBYLWWCYHUAGZDWWWEOGQIFRDEHOABTFSPPMCFRBNUVRCCUTGRWNNRANSHBBKWFHMWWECKCSIBNCYBZYWMLPYYUTKYLQTCAWBDVVMUQYRFNKPCANHKVFIW	No Truncation	-1	0.014388	44942.773886	0	6	0.4403	1.97626e-323
BW_20_1_111106004325_cidetd_msdeconv3058.txt	ZZZ_sp|P29680|DCUP_ECOLI Uroporphyrinogen decarboxylase OS=Escherichia coli (strain K12) GN=hemE PE=3 SV=3	None	PBBZPMTEPEHMIIZTBMLBFOCRWZGYYCVVGNZPLSBYLNDAWFIKSBQNMUZNFWBWEIZUWEHNSBSNTKNDTDHRQFBFOPSHQMHMWEQZCWRFMWCADWYMBBLHDZCZEFVURZVSAOMACVSTNYZABAIRLZSVSKFMFQIZRKHHYZALZVSGPIGWUDCEPFLOVBAVYKTZLTWFRCQIRELTKODEOESEBZOOODOYWALFDCULNKTLWHLKKIVUTYBVNCLDHRQOGVBKUDAOLZPNSYKRITCPECHOUNQUASKOQTMKYNRRDFYQNVVEQWFBLYWLDSGENVDSWQCIGAICEFLCTHHVOYKYOUVPLPLSLTMSRKLAVVHZEOUCDH	No Truncation	-1	0.017094	45509.378293	0	2	0.40172	4.00193e-322
BW_20_1_111106004325_cidetd_msdeconv306.txt	ZZZ_sp|P39390|YJIS_ECOLI Uncharacterized protein YjiS OS=Escherichia coli (strain K12) GN=yjiS PE=4 SV=1	None	SYKKIILFTCOOUKLIHADLLAMLQLWIAEPWRCANKZO	Truncation at N-Terminal Side	15	0.048387	5092.181893	0	3	0.67159	5.33654e-50
BW_20_1_111106004325_cidetd_msdeconv3060.txt	ZZZ_sp|P62558|SOPB_ECOLI Protein SopB OS=Escherichia coli (strain K12) GN=sopB PE=1 SV=1	None	FBLIZNSEOMWGFWQNFBDSRAQIOIPWYWHMGYPVBTVGCRHDFRZEDKHZBBCDFPSWSRNHUVHFFFFGVSMTBHWQEOQTCEDIFYPZSDVQYKWUNBFEEILFHKYBOPSVGKNGQLQIGRZVWNTDHIIIIIEAIZEFDWKOFGVGYLKNCUWYLUORPVAFYMBTHGSCGFBRHTSDHPBZUQUNEPTOMBOPHKFZRLGYVUNZECPBHZVQVPTUYKSTRPAGDVIRKPZIARDHBUYHBFQBHCEYKRRWZWMAKBHHEDTKNFWYTFYHURFSTZQIWLPTHQNUIFGFGZZQSKAUCZUBLAHBRYBAOTI	No Truncation	-1	0.018182	41062.921249	0	6	0.47654	4.94066e-324
BW_20_1_111106004325_cidetd_msdeconv3062.txt	ZZZ_sp|P28304|QOR1_ECOLI Quinone oxidoreductase 1 OS=Escherichia coli (strain K12) GN=qorA PE=1 SV=1	None	OCSRUTOMKSAGTGBIOVWPBALVQUQRBSKPBUZCOYDGFHHZKSBVTIPZWFFTZNOVNAWOAYRPFBYTDELIHVNBMHERQAWEYBQOAMRDOAPCTYQDTVDLOISSMEPOPAEODSNDEYBIAOWWDQWHKCBSRMZGPFOHDIPPFWQBZZVCOTSILGNRDQRIPNRLNKBZPIUMHVTRKOVHPWYWGNGVPVKQLDOSFBGBRVAUZVZGGORNIGTZIDSFBUUMOGOVMVBRPUTFQRCEKWTRKBEPOGFRPBSPOTIAWWKUMBIFBRRAIYFCMAETWYQQURRMRAUMNOHPNQGZCCMYDBZYEAHELBZ	No Truncation	-1	0.013699	42395.229768	0	4	0.45723	4.44659e-323
BW_20_1_111106004325_cidetd_msdeconv3064.txt	YYY_sp|P27550|ACSA_ECOLI Acetyl-coenzyme A synthetase OS=Escherichia coli (strain K12) GN=acs PE=1 SV=2	None	FRBEZITMNMTPEMTVBZGFHOLGBMPTODKTYWZOGDEHKURQAHRKMTFGTOOMPLFRQKCRSZSGEUZCIVHWWGBZFGKRZCSVITKMDYRALBZGNGKPWZPANNUCZNAIZCERYTCRUWBVLWVUQHUZOWZNALCVGCOLGZAQDEYDQTBLCINQSDRFWOVOAARKTSLOGCDIITBOTLAMSQSWRNFTLAUASBPLFSWZYGVGZTPDUIZLZLOKOSMHASELZRNPMEMCRCEBCYRGFIOAZFFUBVPOWGBCLKZKADDUDHVGKKVGYGOYOBLPTVHGGESSROTLADLRMYWEPPLKKRQCVTUHPGAQUEEWYNRKMHNVHOBRTYGKENVNVNRRAVWGAYTGMKWNVDDBVAQVVESCAOFYPIGPAHIOUWBBDY	Truncation at N-Terminal Side	254	0.017722	49906.618119	0	7	0.401	1.4822e-323
BW_20_1_111106004325_cidetd_msdeconv3066.txt	ZZZ_sp|P00954|SYW_ECOLI Tryptophan--tRNA ligase OS=Escherichia coli (strain K12) GN=trpS PE=1 SV=3	None	OBSMOWHTMBEMMPTRBBMQUKNYWMELGYVDKCKVFDSWTTLGITKEBTOMQCZPRZDCDOFTRBWZNSHDVLKKAOTRCPVHZUGTOCLPQKZFPGLFKBDSIWRMEDTOHLPOMIOTZRBVAKBTNOEEMDYFEIUEBPHKHNEZFWCAWRZIAYSLFNTKWUECHIGWQVKSKFIAFUZICVHYBHPPLWEOAKDIBMGBLKGGPAMSPOHPYDASKUQTYOSPWWDKDUUDOURIDZTAGNBHVWAQKTAOVNVYVHUMUCZAPPFCAMCHEODUHVINLLONWIWUVZPWSMSVTIBQBBPYUNPUUTIOIROHZDQWGGWEZKZFLM	No Truncation	-1	0.026087	43200.883338	0	6	0.45141	4.94066e-324
BW_20_1_111106004325_cidetd_msdeconv3068.txt	YYY_sp|P37748|RFC_ECOLI O-antigen polymerase OS=Escherichia coli (strain K12) GN=rfc PE=4 SV=1	None	QSZAERPUEMIVMZCVWTKTZVTCNTHRDSTQAKIUAUHZNFWHKBZEPOTHSFVTUEQLMRDMPPGCLABWRUADOPNNVEZNGFFZDYTBFTLYKBCLWGYQPZUQETIAZFLTRCRRFPQAKGNWBSFRPNWEUGSPETLQFYFZLLZQUYTQWPIYSWVIWUNICKQIOUWQNOLTFKCOIODUEQUEUYWOUGSHZPZOMOKPULIVYYYCZIKZKDRENLAFYVACNEZRWKYQBLAAPNQSTDPNKIVFDNHEIZTEMONLHDELBRLBKMEOZSQMNEUTQDICESPCVLRHRUKRDIKOLFWKYILVSMUAZNYPGKWSFUEABHPVYSTHOQWITRVIPOGRSNHVOPFZVLQZDBQEVRTBFCBGSZKQPVTHKDZL	No Truncation	-1	0.011429	49635.426787	0	2	0.38879	2.17883e-321
BW_20_1_111106004325_cidetd_msdeconv3070.txt	XXX_sp|P45579|HCXA_ECOLI Hydroxycarboxylate dehydrogenase A OS=Escherichia coli (strain K12) GN=hcxA PE=1 SV=2	NME_Acetylation	IGMPNBYYWLPMKCUESQAEFZCUCONRUZCTKZKNURQDOYCDCMIISQRFNDVGNDESDLLYGVAOYOVLNDNMTFPHRNEHNYGFCMYDICEPCPLECVMUIHHQDUVMCSRLFLAYSIVNFUZWUMDLMNTIFZUBFWWAYNHWSTMZFTCOWZRRHDEBQDKSUNSQOEWSGCKBTKGWQAMQDCYUPRZAZONOEUDIROAAAQCNGNTEODAAAAQEMLAHUPUMPLMRKGNYNCNWHDIKNFDBOVILEFQRSTOVAODFQCQUVWHMUBUPKFTSVLBAWVWURKMVVYBISHHAAKHZUMVIVGNPNFLESWGVUTAULICHDYGACEUZQYWIWHFCVRFSKQSRRVNGI	No Truncation	-1	0.017995	45812.252096	0	7	0.42721	4.94066e-324
BW_20_1_111106004325_cidetd_msdeconv3072.txt	XXX_sp|Q46793|YGEN_ECOLI Putative uncharacterized protein YgeN OS=Escherichia coli (strain K12) GN=ygeN PE=5 SV=3	None	HKMZTFFSFZDGNIKBWTIWSWAYERWSYIUOYGLEIPGBYUKNBVSYMATSETPYVBAWUZGVLCTEQZTGEPKPUCAQIQMHITSGFOYKGRZGQOGSMCDHERCOUSRZFEGCOSPFDHDGBBHFHAVTQEVVYAWADPWPLLUBYKOWPCWFYNFQSAGSZUIGDMKCVMKVALQFQLKRILYULGSCBFLMERHQMSHNKZQYORPBEKMRPACNSMEQRUAWPSSQNLN	No Truncation	-1	0.023529	29088.111257	0	6	0.57908	4.94066e-324
BW_20_1_111106004325_cidetd_msdeconv3074.txt	YYY_sp|P16690|PHNN_ECOLI Ribose 15-bisphosphate phosphokinase PhnN OS=Escherichia coli (strain K12) GN=phnN PE=1 SV=1	None	HBSPOIHTZAPUPAHSUBMYCCGVNRELICWYHOBSWUDPKVPTTWKRZNRMBKOLPRVYPMKAYAPHTEIZWYARMSLKINZPZEIZOSFPCQEIGBVDYLNKHAKIUUAKVWPLNIPZAWNTAMSRKHGYKCQRFFROCLSYMEZKQIPHMRAPQFHLKNZCNWZVCINRNDSUEZURZQKOG	No Truncation	-1	0.018265	23315.148996	0	4	0.6186	2.63651e-234
BW_20_1_111106004325_cidetd_msdeconv3076.txt	XXX_sp|P05824|RECN_ECOLI DNA repair protein RecN OS=Escherichia coli (strain K12) GN=recN PE=1 SV=2	None	ZFOWNRTGANOFNRIFVNNOHBRWOUUWKMOQMBHPLQVYPWDADVCCROWEOWUOGAMTDVUWKIQQSWAAIQPDRHYEWWZNGSHSVMALDGMGNBSLCBPMWNZFMQYEOGZSUILYPADWBSIPTEWRRVQCYBKOQFITYKNPIOYGUCTLTPIPCBASWEVHNZMHWFNYOGRQMWBYIWGGATHSNLMCPDUSWNHLSZRFGWDBHTKTRMZCTSHG	Truncation at N-Terminal Side	329	0.017949	29028.763316	0	7	0.59417	7.63861e-308
BW_20_1_111106004325_cidetd_msdeconv3078.txt	ZZZ_sp|P32051|YDEK_ECOLI Uncharacterized lipoprotein YdeK OS=Escherichia coli (strain K12) GN=ydeK PE=5 SV=2	M_Acetylation	MHYYBFECFDNSUWKTDHLFLYOTMWBKDTEUTFUYKQSYDYQUCLYEMRCUZILRSGRMAPWTBYRRTZZPPWCTIYDSBHMFDFKQMWWVBYRMIQGDMSZZZWKFQUFSLMKBRDITZQZRHNONYTRDYGOKOOASMODIKDDWDNUVKLBIESYQWRBULCYZLTUEPPUBETOFOKFRUYDLOMRVADIZVUYIQNCMBGOQVFGSPDKELIQVRFGZKQPCFQVZBBVDTROKHNNFCDLYDYGUIQHOWVKDENZQWDHKGBLLNNLLAUMFNEVSLAITKKUHGBMCCMQLLNSLLBPRQKYRRSTQEUMAHFUZOWFAZZZILUMEMSURTOYAGVLHPKNIBAYPGTYHGHTDICGOW	Truncation at C-Terminal Side	369	0.017986	47931.133067	0	5	0.41722	4.94066e-324
BW_20_1_111106004325_cidetd_msdeconv308.txt	XXX_sp|P0AB33|BSSS_ECOLI Biofilm regulator BssS OS=Escherichia coli (strain K12) GN=bssS PE=2 SV=1	None	RPVPQIQNRMOTYGGMVQASPUUGPFAQVQGUFVQLKCBVCNGL	Truncation at C-Terminal Side	44	0.042254	5094.696899	0	3	0.68485	3.96273e-55
BW_20_1_111106004325_cidetd_msdeconv3080.txt	YYY_sp|P75942|FLGJ_ECOLI Peptidoglycan hydrolase FlgJ OS=Escherichia coli (strain K12) GN=flgJ PE=3 SV=1	None	TRKUHYZEIPOPMNSNSVRSIHFVVFQEQLNIQSCPZBLSKFOLDTCWIBHWUPESFVUWCOERPQCPYMRBCYOEYVAVZOWSGTNOMALVMENKGPQGCAQFMPNKURDTOPYFBVOOIMIQUCGPDHADVDRWENZWOBWAKVEFUKACSSMWYSQGTILTMIDCHEMDZONEAIUUUSBUTUBOCUETTQZLZSTGPESAIPNESCNQBHPRLQWALFZANWNFCWCUPDWOFUCCCBMKPEKTPRZSLMCARQOOQMATNFPBAPWITZFNFNFYOERUPRQMPTRKCUGLTVNFUPSZEFERGEDHP	No Truncation	-1	0.018568	40008.258826	0	7	0.50892	4.94066e-324
BW_20_1_111106004325_cidetd_msdeconv3082.txt	ZZZ_sp|P0A6P1|EFTS_ECOLI Elongation factor Ts OS=Escherichia coli (strain K12) GN=tsf PE=1 SV=2	None	NCAHLKWKGNNSMWTTDPQVMIBGNEELLCTFCYHLSHMQAQUVHUYKIFARUEIIYTDZSQUGLGREMWVYDFGBBEFIFHAFGSOOGUOVOUBZTAOPYUAARQGRKLTLUDIOQWRGKGCYQEIYDUAESOVHNINSWSOYSBRULQRGSUIPIDYPHZLRCNMQKKESKPYPNFYEVQAPMLCYWQWRWGGDHVCUAWPIOTNUFKQNMIOBYPINGGTUFDZFUZIHGWHRVTELOKOKYRLZGIDCMTQHETVSWNFKZTFBNGCCADSLGFHYRDR	No Truncation	-1	0.019802	35895.561170	0	12	0.55076	4.44659e-323
BW_20_1_111106004325_cidetd_msdeconv3084.txt	ZZZ_sp|P0AC88|GM4D_ECOLI GDP-mannose 46-dehydratase OS=Escherichia coli (strain K12) GN=gmd PE=1 SV=1	NME	PNUMQVHVPMTUIVGRSDAARCGEFDFGDRVNGSBECIQFGKLWUCQWLOKEZFAREPHIQYTTEMKWFRAPOEWHNWGEYHUPNQOBDOBLQREUBZBRSRWDHVOFQQZPUFVRTWDQEECUQBRVLMQSQVHUGOZUEFOOTGPFZVDVUUAZWTYYAKQMYTVEFOSKWKZVITIBSWOGZFSFNGGVKZUADYUGAQSASRKPNLISGFPUOFHAIYCRBDUIPCARQPGLAGSLWVHHFMVOMNBOHVKRKISIRMKQOLVTHIFEQITNTTIORYYAIMCVCPBEPW	Truncation at C-Terminal Side	294	0.020701	37653.222395	0	13	0.56008	4.94066e-324
BW_20_1_111106004325_cidetd_msdeconv3086.txt	XXX_sp|P76142|LSRB_ECOLI Autoinducer 2-binding protein LsrB OS=Escherichia coli (strain K12) GN=lsrB PE=1 SV=1	None	RVLLKZCMGLRQEMBPTKNOMUCTNKVHCUZUDBFAHUCPMSIQGBPPIDVQBWVHFEEYBVIUIOATYRGEFEYQYGQOQANTMNCRHPQNFYARTNVGYRUVLGGSKABMDMWPKIBTAIEUKNBNFGLVIVFVIPLDQMQU	Truncation at C-Terminal Side	144	0.027304	17573.519164	0	8	0.67311	4.27065e-197
BW_20_1_111106004325_cidetd_msdeconv3088.txt	YYY_sp|P37443|YCAI_ECOLI Uncharacterized protein YcaI OS=Escherichia coli (strain K12) GN=ycaI PE=4 SV=3	None	UWNYVZVHRRQYNLEBAWLVSCHCFCKVSFHQEETLIERNEOOFSLEOZGAPUZFKZQEZOIBFLTPKUPFGGEHOVTMVSFONBFSSELWSIQZPCDOQQZFDTFMNRMCOHEZATKTVZGDODWLBPBNNLWU	Truncation at N-Terminal Side	619	0.022184	17573.935932	0	6	0.6876	1.00433e-181
BW_20_1_111106004325_cidetd_msdeconv3090.txt	ZZZ_sp|P75737|YBFP_ECOLI Uncharacterized lipoprotein YbfP OS=Escherichia coli (strain K12) GN=ybfP PE=3 SV=1	None	MTIKSTPIAARNOCBBFSPAKQUBNTQEWPUVZKGPUVTVVYMVPMVFIQQWMFAFZHMVARDBZHDCKYCLEYDSKGTQPQBOISMPRGODPVADRGVEWQSRZYOAFWPLUCLRHLMDLWQAFDKZERGUKFETFDNEQB	Truncation at N-Terminal Side	22	0.025597	17569.318270	0	7	0.6715	5.25746e-196
BW_20_1_111106004325_cidetd_msdeconv3092.txt	YYY_sp|P0A763|NDK_ECOLI Nucleoside diphosphate kinase OS=Escherichia coli (strain K12) GN=ndk PE=1 SV=2	None	BBYIVDOGYVIOAWQRBWBGLFGYRMRLGELHNPSTVUYUVWENSNVUFZGTLRMCMNHWZTSGECGMUEPSPKAPKHVZZQYNIRTUNUSRNLLTIGGYAGZDGKFZPNAPTODAEBVVVKUSOAUBQTZUYDMBRDHNFFK	No Truncation	-1	0.021352	17543.328982	0	6	0.69098	1.61946e-185
BW_20_1_111106004325_cidetd_msdeconv3094.txt	ZZZ_sp|P0AEG1|DPPC_ECOLI Dipeptide transport system permease protein DppC OS=Escherichia coli (strain K12) GN=dppC PE=1 SV=1	None	STWOEREVZBTONIVVSNIEMHSPMCLOALOEYRIURYENIERBZHTECPNFKBAMVQLYVVIZRRFNANOIQSDWRMTREOFPRBNRKRWDPOWBRYHFSPGNWCFHCEMQATLGYFOFFNHREIFVZIUHOMGTTYTUKOEKSBLHQFNPFFEFQMPMKYHROFLVCEBDBYUAWDEMQOFHADIRGLLHKQACRQVMRRWYMFPLEBSDSOPBCRBFYQRVEGFEZPGWMPFRLYLBABRMIWIUCSICMRNYDPHGLOYMVTCUQIDNUZTTLISBLVBBUZKEDBNZCSAEAFOM	No Truncation	-1	0.016304	39081.290594	0	6	0.51455	4.94066e-324
BW_20_1_111106004325_cidetd_msdeconv3096.txt	ZZZ_sp|P31675|SETA_ECOLI Sugar efflux transporter A OS=Escherichia coli (strain K12) GN=setA PE=1 SV=3	None	ZPUPWHTSPWKBKKZPBEMUWDQCTTCIDWEGAUUYPMNQVRBGCGQVAIUQFKUKLVOKHLEWPVZDKTZTSWRIQEZQYBELYZVGGOBIFMOWFBTORSFEBELCYUDRBOHCFEDUQTSRSKQYGKBIDGCESKVYNCROWBSLHOFZFAAFSKSAQPZUMMZOOQQPSCPNCOCGWDKZMKRMPAURGRMG	Truncation at N-Terminal Side	196	0.026316	25203.742565	0	3	0.58732	1.21411e-269
BW_20_1_111106004325_cidetd_msdeconv3098.txt	ZZZ_sp|P09551|ARGT_ECOLI Lysine/arginine/ornithine-binding periplasmic protein OS=Escherichia coli (strain K12) GN=argT PE=1 SV=3	None	GEIPTEKVADTFGCWBZHNWLQCANRVFKIGFOQDBPQRVCCQAYTBNWUFCNQTNMLAYEFAZDHTMZTINCUAOAMNOSGSWLDYKISSOIRBQMVTHPRDRBCLHDLVQTQAEPITGUCRLHRMZVMIYNYHPEKVHAMZYWLYTVLEDAYVIHOYPKQQUTUEKYTGUFPIWSIDTSVPTYEFROEDOEBQPTEIHAOTSTVDNUQDCKHMYAPUTDTWQTMAMAWAZEVUSCVHBSHCNTUSVFQCCTUWOIQVO	No Truncation	-1	0.017893	32458.405548	0	9	0.57833	1.23516e-322
BW_20_1_111106004325_cidetd_msdeconv310.txt	YYY_sp|P0A7J7|RL11_ECOLI 50S ribosomal protein L11 OS=Escherichia coli (strain K12) GN=rplK PE=1 SV=2	None	WLKODVNRIFPTNDESOFRDPCBRUGREOWLZUDWSLVQIZEHEHIT	Truncation at N-Terminal Side	95	0.028302	6311.401256	0	3	0.69693	2.05527e-59
BW_20_1_111106004325_cidetd_msdeconv3100.txt	YYY_sp|P0ADR6|RLMM_ECOLI Ribosomal RNA large subunit methyltransferase M OS=Escherichia coli (strain K12) GN=rlmM PE=1 SV=1	NME	OTHTQMSYBSKDCGEBGQRGVYYMLWKDADAEKBEKLRSABYIALTMRTQNEBICNKHTOGVVDSZSKGVPTWKPUILQHAQNYFDNGTKATIAOKDFLLDIRINUUTHHUHKHQBFEWLACNFRGWTWVAEFIUQFEPOAKAKTAVRMWVWOWSONRKPHWESAWSMVWSPVQRPFDIZATAONFCIDMMUQYNZCNHWSZUUPVSTNYMQHQUPMTCCVYBOGGUSLUYNDLOPZABGAUOZWACTTCGQWTGRLZHMOWDAEGBKKUQSSVEHBCWWYHULSORHNKMLSLLDTCOGLYAIUGKERSBFKZUNMETRITLLGLZABZHPBKPTOQBCZGKHDEZDCOKRZUSNMPUFWQYOA	No Truncation	-1	0.012195	45921.418289	0	4	0.43316	1.77864e-322
BW_20_1_111106004325_cidetd_msdeconv3102.txt	XXX_sp|P0ABE9|CYNT_ECOLI Carbonic anhydrase 1 OS=Escherichia coli (strain K12) GN=cynT PE=1 SV=1	None	FVQPAEWMPMWGVSYMUSRVCAMWSMZRQDTQQKAWMBAGATCRMELZKDGQBWQVIUANBOWQKPSAUITBBVSIBIZHCFCRBIVVKTNLNVDHRUUOYUPTLMHZVMNQMNWGCVMENBKNEERNUYROMFWBRUVEQSDNO	Truncation at C-Terminal Side	145	0.021429	18291.084919	0	3	0.64619	4.46397e-189
BW_20_1_111106004325_cidetd_msdeconv3104.txt	YYY_sp|P75616|YAAX_ECOLI Uncharacterized protein YaaX OS=Escherichia coli (strain K12) GN=yaaX PE=3 SV=1	None	MPPUCYBEZRVKYRETPTPEPZRQALHDCYHKVQQSRZILEOFCADLSOAYPTBQVLQEFFPQGMAYGKVCFCDSOSGZPZQEDFDUZ	Truncation at N-Terminal Side	10	0.033898	10822.780326	0	2	0.68793	1.04075e-114
BW_20_1_111106004325_cidetd_msdeconv3106.txt	ZZZ_sp|P28307|CSGA_ECOLI Major curlin subunit OS=Escherichia coli (strain K12) GN=csgA PE=1 SV=3	None	AQBEEDQIGTSBWEZUGSYGGWWVCSNGIIGGWAVGWEBTUGYWUQDNACAZPKZSHGPMEDEECARKRNPUROMKPVZQWQETAGCCSUHAHTRTTNMRAKUBYWUKKNAPGRWMTNIZNERLWGQIBSBMMPZDUPVOQYTMIZHRVUY	No Truncation	-1	0.019934	18303.810012	0	6	0.67314	2.79853e-192
BW_20_1_111106004325_cidetd_msdeconv3108.txt	YYY_sp|P0A780|NUSB_ECOLI Transcription antitermination protein NusB OS=Escherichia coli (strain K12) GN=nusB PE=1 SV=1	None	TVFCTUSWKMNCGBBPYLDTRKQLZBDVQSQNFHSCOZPLFZHZCHFEIFENSRSDOWWGCCPNRMKYYGRIRZCAEQIODVRCEEURIYGHLTTFQYBOCNMYTPPVOCTCOTUHEDHUWUKYUAPKBQUGWVLVBWA	No Truncation	-1	0.026490	17907.960526	0	8	0.68917	1.44581e-192
BW_20_1_111106004325_cidetd_msdeconv3110.txt	ZZZ_sp|P75733|CHIP_ECOLI Chitoporin OS=Escherichia coli (strain K12) GN=chiP PE=1 SV=1	NME	LAFVCKYCHAPZDYVYTSGUKGERPCOPKNZGLISRBASKZUUQZWFURSLNEQINVHDQGSNGOOTOVRPTBQATRONQMEACEOCKKMLRDSKFKPDHMZMYYQFEQGYOZQBOYFCWVADMYAHHKQBPFOQRGNSRASZSANWOIMOWPVSVSWMOUWYFMLGRDSYZZGCSTVTFIFLFVMQHPAORTBBCLLBHZMRNKZFHTZVKRRGFCULOEOVQVKLKQCVZLLLKWDZWFLDKGIBMDFUYODYYMDGBTLGUBZGAVGAPMKAKCWQDPTFGGHWHONHZOYUTFPKHKRDPAGOUGUGEW	Truncation at C-Terminal Side	313	0.014925	40119.207263	0	6	0.51205	4.94066e-324
BW_20_1_111106004325_cidetd_msdeconv3112.txt	XXX_sp|P0AAE5|ARCD_ECOLI Putative arginine/ornithine antiporter OS=Escherichia coli (strain K12) GN=ydgI PE=1 SV=1	None	DWQDYHDUEGTVEMFLNYCEEDCSQYAQAZVUCDPAFSYIPRATUQUHIMZEAAQSVFAOZULWLIOSAGHQLHDYWWAZHIYHUNEAAQFLDVSZMQWGKIPAEGMQCGSIVPKDIETAUWMARHWRFMTAEQKMIUPOEVQIIUBRZSDPHVSFRICTYALQWMWHMGESWFFHWUTYNGRRQTKPLPIOSSZRNCKGDADVZKTRZCZZZAUNNDYKPZHSKULKUVICLNSPYZETPEVYOGZPLMUCZGTSBYIRTHVUMREAIMBOTQICOMLCCMREQQALIHBMEWFEMDUEWMGZSFVALDQYDINACCTMTCWEPIECAFMQLMNEQHTUHROCNWSCZSMLMM	Truncation at N-Terminal Side	106	0.017903	43899.188586	0	7	0.46392	4.94066e-324
BW_20_1_111106004325_cidetd_msdeconv3114.txt	XXX_sp|P56580|PTHB_ECOLI PTS system glucitol/sorbitol-specific EIIB component OS=Escherichia coli (strain K12) GN=srlE PE=1 SV=1	None	BWQOIDOFGHTALBNVYBUZDKIYGEPUUQCGGMCTPCMFBPHFKOERYSRPCOFOMCADGRDVFHRYOYGESYFCCENFUGSFUSTTFTHTRDFDNFGBVNKFNBVCGLFACYDVNRPDKPQSSGVTUHDPLZDUKTTETQOTCNQUEKVKTPHUGCSVBMHKHSGVGNORCZVGMAIMRYGQROPGEOTYZTEWLRNGDOYRQYHSSOQOLFNBEGHIIVOGVUTAKDNNDDQZNHPFUIBSSYBFHKYCVZFAZSIIPAFMDLHLTPZUHYSAQANEEKIZLGUCHPDFBTZLTTLLMYGHEPPVWURDNQYUERV	No Truncation	-1	0.018293	39684.322490	0	6	0.50148	1.97626e-323
BW_20_1_111106004325_cidetd_msdeconv3116.txt	YYY_sp|P64423|ZNTB_ECOLI Zinc transport protein ZntB OS=Escherichia coli (strain K12) GN=zntB PE=1 SV=1	None	RRGIISYVZQHMBQUDSNAGWDTZGATGIHZOLSOZIIKLRNRCIZEWHWRFIVFHYLVSMARSRPPGBSUKHIFIUSTNYBMRNHLTVPWHBMUUVHVHVTSOOMKHBFLETDSIZUZZRFQIEKGURUSRBTQOHQIRMLEUKROQDAZTSPGQCOAVZVZOVWKEHCATGOETUUYFMTFFQNICHARKCIYLFPNHVWEHDAQSMIZKOPUCVNTSIPRKBDAULCAOPEMYGZDEAQMUMNIIYINETACLWYTEYEWWKNAZHDTFWGESGEERVMZOBFQTRTUTEDEGVCELSMNDUYVTOTZPNKSHZPSNRYWDODZ	No Truncation	-1	0.024249	41600.162503	0	9	0.48772	4.94066e-324
BW_20_1_111106004325_cidetd_msdeconv3118.txt	XXX_sp|P04693|TYRB_ECOLI Aromatic-amino-acid aminotransferase OS=Escherichia coli (strain K12) GN=tyrB PE=1 SV=1	None	HCUYTGVKECRRUKFOKYRYUFWNZGMBBVCZIOUNGZBRMQMAQILQZQBYANOISPEOWHUAVBGMWROOLDOIIBATYFCQHPNLBIDFBQKSUAFCLAFEPYHESRKIOZDSIQTYIWRMHDHGSYSFGORDTCGBQYBHPNVRTWDCHRVKMWYTECBCMBZATEEWNTRGNEFVGUHCSLELBAKTOERHPUUFTRSPMPDDBQGNARTNAFUPHEGEQHHBSGONGTKGIRDONPLGKUYTHNVEKZVIISEPALQVKDHCNFOFKYSGZMVSNHVSAFIEG	Truncation at N-Terminal Side	108	0.019084	36288.417013	0	5	0.51703	4.94066e-324
BW_20_1_111106004325_cidetd_msdeconv312.txt	ZZZ_sp|P0A8U6|METJ_ECOLI Met repressor OS=Escherichia coli (strain K12) GN=metJ PE=1 SV=2	None	GYOSBBSNTRPHYDHSYWWYULEBGODYWSKEWLIFADRRTPSGPVZZI	Truncation at N-Terminal Side	56	0.042453	6314.344528	0	4	0.69566	1.25924e-64
BW_20_1_111106004325_cidetd_msdeconv3120.txt	ZZZ_sp|P77570|ANMK_ECOLI Anhydro-N-acetylmuramic acid kinase OS=Escherichia coli (strain K12) GN=anmK PE=1 SV=1	None	LYSFFMOSLTKELKDVDONGGNLCZIQEMKCPGTFUVVBPPOAOOEHHKCHMPZBTGFYHNCRMAGDWDMRCHPYZQZFCFFPNAMFIHNPPHEBVEBRRPLCOBUUQSGOFNFVQNIYGWTKBLYTEEDKSMARWDINVACGEVILYKMDTSMLPRYKKSPDVDTWVZOYKHOGKWSUFRBHCYPCFOLUHFGODZLBSDKELTMQOKMINYBUBMUDNIFQWPRGMLROGDOHNOENZBYYROPVYHHKDSZFGUQVNVGUADFQTQMDFPPYPDUHMAGFSRIDGKKOIBTYPQNDGIDYMTNIMHWZUICPGACSHPFLMKQFPTCMYLETQOMVFO	Truncation at C-Terminal Side	341	0.019704	43565.857733	0	12	0.48202	4.94066e-324
BW_20_1_111106004325_cidetd_msdeconv3122.txt	YYY_sp|P07648|RECC_ECOLI RecBCD enzyme subunit RecC OS=Escherichia coli (strain K12) GN=recC PE=1 SV=1	None	MSWNUCEUTZUZRNZMQFUNFREUNONBLEIZGWDBACSMDUROPLQOKTKSPLBUTCCNUFFOVEGBWZWRDKTSBZBYAMMBAIPMDPBWOZYLKONAKNNLTOVUDDTNWFHUVBPGVRLTQHTDKAFYZVRHNYZNUAOTRYWIAPBBFPNWTLIKBAETOUEMIUCTSGZCISYZENUAROOBQVZBOQZAOWBQHQHKYHGWRMRUAUADKWLOIGGWHNKMGVPZVCLNOZEZVUNAROPBWZWYKTLPCKBFB	Truncation at N-Terminal Side	861	0.018315	34310.923976	0	5	0.54158	1.23516e-322
BW_20_1_111106004325_cidetd_msdeconv3124.txt	XXX_sp|P77324|YAGS_ECOLI Putative xanthine dehydrogenase YagS FAD-binding subunit OS=Escherichia coli (strain K12) GN=yagS PE=1 SV=1	None	ZENHGWDCSNGWQFUHESKAKGSWCOZLZBSFGNLQBVHVKDPSEWVVISLKYHANTLDOIHMHRKCDRQGOZKSAQKMNZGCOFNSTQSOZEPWZULTEQUAWGIEENDCCLLOBBGVYDRWHVZVHFISFGFYBHOQOCGGWITREKCAZYFDCOZLDOWFMFGZPKKGPDGIRGKMQYKCUVTWLZISNKMSEGHHFNWFBISLFYPDORBBKKPAMUQPVTUFZOUEQONAWHUNQVVSQTDHUODQPNWQRGQPYYLCNCMHCSYKUURFSRTLIBCGRHODNCFMMNZDRYDZPDIKTFQYZBYUMHYCPYC	No Truncation	-1	0.020619	40640.564466	0	4	0.48212	4.44659e-323
BW_20_1_111106004325_cidetd_msdeconv3126.txt	XXX_sp|P0A8R9|HDFR_ECOLI HTH-type transcriptional regulator HdfR OS=Escherichia coli (strain K12) GN=hdfR PE=3 SV=1	None	UQITECHSYRQGCIQHITHPNLYCDFIFCQMIFHFPIPLKRFEHPNBCTOCNBNVZLYGZDZPDLCQGECWANSRUTECLPRPFSHGHTBLYIIPOGYGHPPYCCYKONWPKCDAQIVWWZNSPWFZUCCLZACOFFESSLODGWODPKSPOAATQLGAAATNQFRATKUND	Truncation at C-Terminal Side	172	0.019830	21123.873382	0	7	0.66712	2.04772e-232
BW_20_1_111106004325_cidetd_msdeconv3128.txt	XXX_sp|P39286|RSGA_ECOLI Small ribosomal subunit biogenesis GTPase RsgA OS=Escherichia coli (strain K12) GN=rsgA PE=1 SV=2	None	NTSVCIODZFSBIKPWGOZTKWDMDTQMRWZKGMBBETFHEQOAQBIEIPSEFFKMPUOHLDWSWPPEVQUHSPZGPWGWLIYUELYOZVKGAYVZIPZDMLTHVYEHYCUWGZVCYFUFNQTFDOAGDPRYATGLPCIFCHDZBORWYFUMOBVMMOYQRSIGBGWOTDNNKAMIBQYRUEINOTMZTAHHSQRNAKMMIOHCZAHMKWZTFECMROTFHZHGYKWQETMKTQZVYQWSTZVYLFMPMPPNPRTWLTTGUIASYVWQEWKOCOTMZMALLYTEDYDZEQHQMWGZAQIIGWBVRLCZACOKQHDRDBELEQALZGOZFLYQGBZHDITLCGOZOISEIW	No Truncation	-1	0.013115	45179.376874	0	4	0.43554	1.77864e-322
BW_20_1_111106004325_cidetd_msdeconv3130.txt	XXX_sp|P0A6B4|ALR1_ECOLI Alanine racemase biosynthetic OS=Escherichia coli (strain K12) GN=alr PE=1 SV=1	None	BQNSUOPRGHKYWQSTQOCFHHCCZHCTHHFRYQFZONNQNFRDDCFLLLNFYBHVLHIURGSWRGCVHZLBSOIWNDVLMFDMVVKAWEHNZFRKRUECQPWNEMCTVERFZOGNSGBLPUUWAQYFPHOCZGTYRUCANMVWEILDITAWUEOGVUSYWEDOVLTZRLQDLZGACAPFMQTRINIDQDEERCQECVZUPUYKWDWHGTVPFZBOOAEKQQKIUBFEDEDBWNRFEOESEVMOBDFFVWZOHWGBYUKGAKVCVCNRRAMBQWEBTIVQTCOWRCIHLNCRPETMDQOGQLBRMUEIBZWWUQSZVVRTHGFMNZHZTDRYZYVGHYECVTISFHRGWYTFWTROIUP	No Truncation	-1	0.020921	46745.645440	0	5	0.42374	4.94066e-324
BW_20_1_111106004325_cidetd_msdeconv3132.txt	ZZZ_sp|Q47152|RAYT_ECOLI REP-associated tyrosine transposase OS=Escherichia coli (strain K12) GN=rayT PE=1 SV=1	None	LTEHMODZHAOPKYDCMAQGAKMDESNBMZULPPIGHZSGWNQZCBWACUHDMEVBTZUNHUIOMYLKBWMYTTNDNZUDQTAOFFCELIWCOAAEZLMVNUUBQWOAIVAOMRUAMIPVDFCVESOWWVSUKSQQAEWACUATBFPBROEPBHCLHSWKSGBPT	No Truncation	-1	0.017192	21009.459820	0	6	0.66011	1.3353e-225
BW_20_1_111106004325_cidetd_msdeconv3134.txt	XXX_sp|P75804|YLII_ECOLI Aldose sugar dehydrogenase YliI OS=Escherichia coli (strain K12) GN=yliI PE=1 SV=1	None	RSFYLLLWKAODYMWATIQLDMQBNYKEPZFCQFFRBPFVARGFKYDYNQAZCADAGCKZHUKDYCWIIUBQEZPNMYAPFMLEUCECKVVRQPWLNALEYQPEZQQNIWZNGAUATHAKQHKSEBDEYCLMNGYTIQKRQCNWTLZNHOTUIRDZSQLMDSWBOWQDSQCYNMYQVVZTGTRVYIWCQRKLRNVIWTWLAUFTFPMSRQOVMCKIKYVYDLSUNDFURIFPONQTCYKKLOZUTAIHTZNRSSWKTRVRAHCWMAUSFIRYWDZERKFZCOMFCUZQSASMMFQTVYCVPSCLDVYEYPYWHCIALYLCGFIOWAWTFYMBOFOKVCBGEMUUMQUPGKYSDVILPNIVALFSURMWTMB	No Truncation	-1	0.023569	47208.612830	0	7	0.4396	4.94066e-324
BW_20_1_111106004325_cidetd_msdeconv3136.txt	ZZZ_sp|P0CE58|INH11_ECOLI Transposase InsH for insertion sequence element IS5T OS=Escherichia coli (strain K12) GN=insH11 PE=3 SV=1	None	NEBYWIPMDQDLOPOMAAWGWLYYCIAQTBVRZQFUOYOCHTNKEIKIUKTWRCBHSAHPBIKCEBKUNTRLVHFUCBYOTMSKPBWSFOKTYFMETVMSIOSWBZTLWGTHWYKGKGFOTYUBTHDRUQMZZVGQAOSGNLEGKDRVMILMNBUQAGBQOZHAVPMIEBYRNYCMTRQZDROTHGVUFFCMMWOZVOPHFPGYLZVOWOVTQEDQYRHRQPCGOOAGNQLGMNBRNICIUNQHAFLOBMUCRQODOYTSNDYODCWLQGREOHITACYORUVIFAKEZEATMUKRZBWSYCSNYVPKCZOAUVGPNSCDFZOWODDMOTHBQLSOCE	No Truncation	-1	0.018018	44821.967404	0	6	0.5087	4.94066e-324
BW_20_1_111106004325_cidetd_msdeconv3138.txt	XXX_sp|P75794|PFLE_ECOLI Putative pyruvate formate-lyase 3-activating enzyme OS=Escherichia coli (strain K12) GN=ybiY PE=3 SV=2	M_Acetylation	MQYERSKTUKOAMTMFEYFHHGMANUWSRFRUSULEQQKKCBBPOZWPLMZKHLMGDQWLLSSYLYFMTALLOVHOUTSSAWSWLDACYUNYVLATCMHSPQWAMZYYSFZPNESYSRVWNWRUZMTBYIKTLZCKPBORGKGRCDZDHNLVSOBPANLYFRYNIMIFIVCAGQKSEWLQVAVLKBTZVMUGZNFVQWKPKGWRVTNRTWNDQUWYTTHYHARPFFOBELZIIWQABEOMRZDHWCRKFEHOEKPKOBEIGVEKCACFFLWZWDFNYMDOEATKYNUPDLYOATIVNBZ	No Truncation	-1	0.018433	38562.895355	0	4	0.49672	1.97626e-323
BW_20_1_111106004325_cidetd_msdeconv3140.txt	ZZZ_sp|P0AAH8|SAPF_ECOLI Putrescine export system ATP-binding protein SapF OS=Escherichia coli (strain K12) GN=sapF PE=1 SV=1	None	UPNDMCETSKITNGAMCPOIFKDVPMVICUHKKMEIDPKBBSOAKCVPKWKNQSKUFHHOUWZTCYCKSMNSSZRBYNBSIURZDROZTHHAIZTUQCGWWSOBCETLCRDIMYGARFASFTZVYGTMDRFLUPCSMYADBUDPQTNCQEVBETZNUIYQOLADHHDWGHATZUDVQGDLNKFVMWSRPEQOLPFARDZCYNFDKNGQZPGYNLNQCSCHPGQHKCDLNINOEINPCURZADRKMPQNIBWZMNEONNALPVIEGCVT	No Truncation	-1	0.020408	33030.957463	0	2	0.52366	1.11165e-321
BW_20_1_111106004325_cidetd_msdeconv3142.txt	ZZZ_sp|P00961|SYGB_ECOLI Glycine--tRNA ligase beta subunit OS=Escherichia coli (strain K12) GN=glyS PE=1 SV=4	None	YEEDLKWOBTMFFTFFNPDPVAAMGKMZUGWOGPFFZNSHHYMTTMMISPVVFRMSENUHUSVBEAANELWKWP	Truncation at N-Terminal Side	615	0.025806	9249.919514	0	4	0.72076	1.80585e-98
BW_20_1_111106004325_cidetd_msdeconv3144.txt	ZZZ_sp|P0AEH5|ELAB_ECOLI Protein ElaB OS=Escherichia coli (strain K12) GN=elaB PE=1 SV=1	None	MTTYPKGETLUYLKRYKARSGLCWEMDPNKUOPZCITGWOCTISBTEVVGLAZQAPYQMYRILOSYILVGPVNNDZ	Truncation at N-Terminal Side	25	0.045161	9248.377806	0	7	0.73003	3.38644e-102
BW_20_1_111106004325_cidetd_msdeconv3146.txt	ZZZ_sp|P52133|YFJR_ECOLI Uncharacterized HTH-type transcriptional regulator YfjR OS=Escherichia coli (strain K12) GN=yfjR PE=4 SV=1	None	GPCKBNKQLHFMKALRRSTPYSEVEPQIQHUNGLUCYCZPZOIAEEFYECNFDDQHQRNQHRQBHAEFOWTRK	Truncation at C-Terminal Side	73	0.033113	9250.131311	0	5	0.72749	1.91852e-99
BW_20_1_111106004325_cidetd_msdeconv3148.txt	XXX_sp|P15640|PUR2_ECOLI Phosphoribosylamine--glycine ligase OS=Escherichia coli (strain K12) GN=purD PE=1 SV=2	None	IGWGMUFCRMMMAZEWZQTNLYNZPWCAEIYMIDPVBCNCSSICKDNDPOZLWAMQFZNABTQRNUTKADESBQNWGHHEAKUASYHUVARAFEALSQZHLENYCVKQLZHWROCDWHAZOIVKAWAGSLLLGLVHSLLBWFCHUCFTUFTMCYAFHMPQOQHWNFGOVVFTCIPRPYAPDQHZCYQZOMFIORDQTLYUCWHMQMQKWQEHGFYBRTGUQDGMOHGYPQOSYFGWPKPWHGCZWEQLIZRRUCZADEWBEPNDEMUAKEKHBRQGOOEYVWDULAWYWERFUYLDNNGKUOOFTFISVCOZUZTOSTCVDVQBHIBDGRQWKLEOKDZAUEFSEEFYCSGIPURFUHUHBTVTGIIIFVTTMHTWQGLBFDAGDFMVGL	Truncation at C-Terminal Side	390	0.015432	49756.618789	0	5	0.41793	4.94066e-324
BW_20_1_111106004325_cidetd_msdeconv3150.txt	XXX_sp|P32672|PTFC2_ECOLI Fructose-like permease IIC component 2 OS=Escherichia coli (strain K12) GN=frwC PE=3 SV=1	None	KDPUQTQDVSIKHQFZKGGIVIFOTHFBIYPVANRGUIEWQTBRDOHODADMDWSUTDDFPIFCVUCIRYAPTMHSNDTBCGVWHBRRWKNVMIOONDAIKZAIDBCGDIWQFTFIFKWYDBBFYLTNHLWLCZVMHYMZSDCQBNHUZQCEIRNTFRWKBHOKTRAQBNSLHGCHDQNZAKIPBIEPTUUKLRIEKWMSSWDMFNMYALSZGMNMTYUBMZCIHEICLQRVUFQAMMFDZMCKZZWCFYUIFWQGQDCWNIEBCGBVKNYRCETZTFAQRINVFNUQQTMCECEDIZFHHPLUTEKOISGTTAASAKBBINEZMKPSFULBPZAUOCEYLPYNQHKNLDSPCIENYBD	No Truncation	-1	0.013514	44739.485787	0	3	0.44556	4.94066e-322
BW_20_1_111106004325_cidetd_msdeconv3152.txt	XXX_sp|P0CE57|INH10_ECOLI Transposase InsH for insertion sequence element IS5R OS=Escherichia coli (strain K12) GN=insH10 PE=3 SV=1	None	UHWBNVDAMPNCENIMKUNNDZRUMYBPSCNTVQYHGLIZNYIRMBOZUHLZBYFWSYUKTELMBMZIOEUIASWZHDFPPNIMSWVLIEOFDZAKONQNCTDURWPNRFBTZYECODDLYIQDCAVRLNUANTNVGTULKOEKURRGYWNPHAIWFZEBNWLMOGWLWMIGWAWRPKZOOUAQRFBIVHSKOTCUWMTZENQKZHSUWRCOOVDMIDNKISFIFAAILHATRHBOSAGIQIWLYQYHTBODYGMGYIUBMOHQATWFOEPZGKMQCAUKEHRFFVCLRAYVSGOSFWPEOCLANGTADIENICZADQIYDVMGVWNBYTYMEEFECB	No Truncation	-1	0.019231	43896.593610	0	6	0.46033	4.94066e-324
[truncated: 581 more rows]
