# Supplementary material for: SPECTRUM – A MATLAB Toolbox for Proteoform Identification from Top-Down Proteomics Data
Source: Sci Rep. 2019 Aug 2;9:11267. doi: 10.1038/s41598-019-47724-1 (PMC6677810; doi:10.1038/s41598-019-47724-1)
Supplement: Supplementary file 28 — Supplementary Table S22 - Complete Results - SPECTRUM without PSTs - ETD - Decoy Search [file 41598_2019_47724_MOESM28_ESM.csv]

File Name	Protein Header	Terminal Modification	Protein Sequence	Protein Tuncation	Truncation Position	Score	Molecular Weight	No of Modifications	No of Fragments Matched	Run Time	E-Value
BW_20_1_111106004325_cidetd_msdeconv1001.txt	YYY_sp|P64467|CNU_ECOLI OriC-binding nucleoid-associated protein OS=Escherichia coli (strain K12) GN=cnu PE=1 SV=1	None	VFGFHPSSNSNFRNSYEGYWUZKWSISZPIEOZZQWKFIVYBVLRCDPIZDGGUHOHVWQOBIMUZOEMFS	No Truncation	-1	0.050000	9278.092004	0	1	0.79028	1.94263e-86
BW_20_1_111106004325_cidetd_msdeconv1003.txt	ZZZ_sp|P76023|YCHS_ECOLI Putative uncharacterized protein YchS OS=Escherichia coli (strain K12) GN=ychS PE=5 SV=1	None	EWIPOTQZSVAKUOEUGDQVFKBMITOAUBIIRSGFWZMRMIKGMQOMQVLCWYBFAWMNHBNPDBVFGYVKMYASDIUFBLKUEZPFRZG	No Truncation	-1	0.037037	11663.072680	0	1	0.77847	1.13686e-114
BW_20_1_111106004325_cidetd_msdeconv1005.txt	XXX_sp|P77315|YPHD_ECOLI Probable ABC transporter permease protein YphD OS=Escherichia coli (strain K12) GN=yphD PE=3 SV=1	None	IZFWOLGLVYGEYTROHSQBYSUKVSRZQQQLRHKKIGFVCBFIINSSHPQLBDVFMFVWSEPUIYCAHTGSAVKPARRUPRZCUKBVOA	Truncation at N-Terminal Side	242	0.029940	11178.721062	0	5	0.8331	7.0882e-123
BW_20_1_111106004325_cidetd_msdeconv1007.txt	XXX_sp|Q47157|YAFO_ECOLI mRNA interferase toxin YafO OS=Escherichia coli (strain K12) GN=yafO PE=1 SV=1	NME	ZOHMVIPONBATFCNSLBDTHRBMLUHHWAQNHAFYSSVUTTPDQDBPNGTPSNGOHDQAQY	Truncation at C-Terminal Side	62	0.047619	7577.706236	0	2	0.79108	6.16838e-81
BW_20_1_111106004325_cidetd_msdeconv1009.txt	XXX_sp|A5A619|YOJO_ECOLI Uncharacterized protein YojO OS=Escherichia coli (strain K12) GN=yojO PE=3 SV=1	None	RPHKHIQSSAVLTZCRTTHIL	Truncation at C-Terminal Side	21	0.048780	2425.804465	0	2	0.76858	1.05409e-24
BW_20_1_111106004325_cidetd_msdeconv1011.txt	ZZZ_sp|P77252|YKGE_ECOLI Uncharacterized protein YkgE OS=Escherichia coli (strain K12) GN=ykgE PE=3 SV=1	None	WOVMRZAINKUKUEOLAAWSKVTEAKVGNAGKTTQLPPROHFM	Truncation at N-Terminal Side	196	0.032967	5425.204486	0	3	0.78311	1.76684e-55
BW_20_1_111106004325_cidetd_msdeconv1013.txt	YYY_sp|P0ACF0|DBHA_ECOLI DNA-binding protein HU-alpha OS=Escherichia coli (strain K12) GN=hupA PE=1 SV=1	None	SAQNACDWWYWOPSAYBYVFGQPHFCCRUGKOUMBBGCBUITPMUCMNIIPEMVPYWLGERRUBZNLPTKPTSVYGMMZCUATSHQQMQT	No Truncation	-1	0.016043	11079.759343	0	3	0.80641	4.86393e-109
BW_20_1_111106004325_cidetd_msdeconv1015.txt	ZZZ_sp|P68699|ATPL_ECOLI ATP synthase subunit c OS=Escherichia coli (strain K12) GN=atpE PE=1 SV=1	None	GBRQCRCQEHIVFUOPQELICGSPIIMISMBZBKSRAOKHMZYUZIWIEGOMSUUIDDIMMLCTNYOFRGVGQNSMFKG	No Truncation	-1	0.031250	9952.338117	0	1	0.78722	1.50208e-86
BW_20_1_111106004325_cidetd_msdeconv1017.txt	YYY_sp|P22564|RIHC_ECOLI Non-specific ribonucleoside hydrolase RihC OS=Escherichia coli (strain K12) GN=rihC PE=1 SV=1	None	AIPELYAFRNZAHPFEDVPNOWINKZSHPZKSLYZGKFGFMQKDEWFSVMGUZAQHQRELHTOSMICSLLODZOC	Truncation at N-Terminal Side	229	0.032520	9454.493128	0	4	0.80095	3.44713e-102
BW_20_1_111106004325_cidetd_msdeconv1019.txt	ZZZ_sp|Q47146|FADE_ECOLI Acyl-coenzyme A dehydrogenase OS=Escherichia coli (strain K12) GN=fadE PE=2 SV=2	None	YDRFFLVSIBHOKZDTKDTIQNYCSRKRWEKQKQNRFVENRKVQKQINVIOGMSRLISOGPDKEIHEQEHZDQC	Truncation at N-Terminal Side	740	0.074074	9453.329400	0	2	0.77849	1.05967e-95
BW_20_1_111106004325_cidetd_msdeconv1021.txt	ZZZ_sp|Q46806|PHYDA_ECOLI D-phenylhydantoinase OS=Escherichia coli (strain K12) GN=hyuA PE=1 SV=2	None	NSVHTGWMEALIKSMUIERMBNEBHACWLZNURE	Truncation at N-Terminal Side	427	0.088710	4180.174871	0	5	0.78167	2.09383e-36
BW_20_1_111106004325_cidetd_msdeconv1023.txt	ZZZ_sp|P08868|YUAZ_ECOLI Uncharacterized protein YuaZ OS=Escherichia coli (strain K12) GN=yuaZ PE=4 SV=2	None	GHBBYARULUOZPESDPYPGVUZPMNLGCPFVFVYCQSAQCSONPPTKKVRHKIZGWNTIHIONGFGMKLDCRZAHLRPEWAWALVQWNU	No Truncation	-1	0.025806	11015.936402	0	4	0.80727	7.69102e-119
BW_20_1_111106004325_cidetd_msdeconv1025.txt	YYY_sp|P0ACF0|DBHA_ECOLI DNA-binding protein HU-alpha OS=Escherichia coli (strain K12) GN=hupA PE=1 SV=1	None	SAQNACDWWYWOPSAYBYVFGQPHFCCRUGKOUMBBGCBUITPMUCMNIIPEMVPYWLGERRUBZNLPTKPTSVYGMMZCUATSHQQMQT	No Truncation	-1	0.026738	11079.759343	0	5	0.81536	4.8851e-122
BW_20_1_111106004325_cidetd_msdeconv1027.txt	XXX_sp|P27434|RODZ_ECOLI Cytoskeleton protein RodZ OS=Escherichia coli (strain K12) GN=rodZ PE=1 SV=2	None	ZYBAPKTDAQRADCIEBHCMVVKIUFEUPCISAAVSEWZYSHQTEYIQSLUSBMQBMABHNWHRAMIAULMWWTLWHOQKRIMACHSKFLP	Truncation at N-Terminal Side	246	0.050000	11178.274452	0	5	0.87931	2.29872e-122
BW_20_1_111106004325_cidetd_msdeconv1029.txt	XXX_sp|P18033|TRAQ_ECOLI Protein TraQ OS=Escherichia coli (strain K12) GN=traQ PE=1 SV=1	None	IZGIEZSVTDOPGALFMWMUWCQDEEYRRWFYGNSSUFAQBCVGPSDGPAGSLAFHRNDECIPRACGLYVCPCMGADYBDWBVALUAVIMAHZM	No Truncation	-1	0.037037	10873.468869	0	1	0.83748	6.64879e-109
BW_20_1_111106004325_cidetd_msdeconv1031.txt	ZZZ_sp|P75988|YCGX_ECOLI Uncharacterized protein YcgX OS=Escherichia coli (strain K12) GN=ycgX PE=4 SV=1	None	ADLESNLGOSSEOUEBCUEFFPI	Truncation at N-Terminal Side	111	0.040000	2948.636301	0	2	0.81104	2.59883e-22
BW_20_1_111106004325_cidetd_msdeconv1033.txt	XXX_sp|P75966|RLUE_ECOLI Ribosomal large subunit pseudouridine synthase E OS=Escherichia coli (strain K12) GN=rluE PE=1 SV=2	NME	EGGBFOEESKEKIRKUGEWDCNTUWCEK	Truncation at C-Terminal Side	28	0.083333	3594.912086	0	2	0.79701	4.65467e-32
BW_20_1_111106004325_cidetd_msdeconv1035.txt	XXX_sp|A8DYP9|LPFUR_ECOLI fur leader peptide OS=Escherichia coli (strain K12) GN=uof PE=1 SV=1	None	GCQTEANIMUMTSUCHRKTHNIVSOVYW	No Truncation	-1	0.046512	3501.410796	0	2	0.82324	9.94809e-26
BW_20_1_111106004325_cidetd_msdeconv1037.txt	YYY_sp|P0A707|IF3_ECOLI Translation initiation factor IF-3 OS=Escherichia coli (strain K12) GN=infC PE=1 SV=1	None	KZRRZDKQQFYALFEFUWRSQIMRYUGNCSMRPDDGAMEGLWPOPPBIPGEIIHNNBBICHRFGKWLRQHDVTMPISBWZBRYACEGUHR	Truncation at C-Terminal Side	90	0.051471	11177.955279	0	3	0.81031	4.41522e-111
BW_20_1_111106004325_cidetd_msdeconv1039.txt	YYY_sp|P76329|MPGP_ECOLI Mannosyl-3-phosphoglycerate phosphatase OS=Escherichia coli (strain K12) GN=yedP PE=1 SV=1	None	AHMMNNZQZQRLHKNBAPMCHGDQPWUEUNAA	Truncation at N-Terminal Side	239	0.046875	3837.934311	0	3	0.7828	9.5765e-29
BW_20_1_111106004325_cidetd_msdeconv1041.txt	YYY_sp|P0AD07|YECF_ECOLI Uncharacterized protein YecF OS=Escherichia coli (strain K12) GN=yecF PE=4 SV=1	None	VZVCBWVDYOATGZMKBEIFYMDGDTOGPUUFUDCVUVTKOMYUWMUDITLCTNEHBTZNBDIDPDYNWGUFKG	No Truncation	-1	0.071429	9440.899861	0	2	0.78793	3.06468e-96
BW_20_1_111106004325_cidetd_msdeconv1043.txt	ZZZ_sp|P0A7T7|RS18_ECOLI 30S ribosomal protein S18 OS=Escherichia coli (strain K12) GN=rpsR PE=1 SV=2	None	UBIDCNLDVNGQBATHHLTKHNFSNREWPGZYLNNOCCLSARKACVOEZEMMYSYGYEOQOGITYSCQWFSAHGD	No Truncation	-1	0.033333	9280.083118	0	2	0.797	2.52417e-94
BW_20_1_111106004325_cidetd_msdeconv1045.txt	XXX_sp|P77315|YPHD_ECOLI Probable ABC transporter permease protein YphD OS=Escherichia coli (strain K12) GN=yphD PE=3 SV=1	None	IZFWOLGLVYGEYTROHSQBYSUKVSRZQQQLRHKKIGFVCBFIINSSHPQLBDVFMFVWSEPUIYCAHTGSAVKPARRUPRZCUKBVOA	Truncation at N-Terminal Side	242	0.036458	11178.721062	0	3	0.78975	7.0882e-123
BW_20_1_111106004325_cidetd_msdeconv1047.txt	YYY_sp|P76154|YDFK_ECOLI Cold shock protein YdfK OS=Escherichia coli (strain K12) GN=ydfK PE=2 SV=2	None	STLCBRAFSIBEOLAFSLQIQNLSEESDAONVPACEHLSOLBBSCLSWPZGVPHBFBPSYDQROBSIDIDYNYCQLG	No Truncation	-1	0.027778	9227.327125	0	2	0.79148	2.3924e-94
BW_20_1_111106004325_cidetd_msdeconv1049.txt	ZZZ_sp|P41069|TRAV_ECOLI Protein TraV OS=Escherichia coli (strain K12) GN=traV PE=1 SV=1	None	IZLFRNAKWKNSMGUUCMPSCGFVRHGKLFQTRIWWESONUUZQOBQDLEMDVHWHOOIIOHLEHHOZFH	Truncation at C-Terminal Side	70	0.068966	9616.328657	0	4	0.78895	2.84479e-94
BW_20_1_111106004325_cidetd_msdeconv1051.txt	ZZZ_sp|P0A937|BAME_ECOLI Outer membrane protein assembly factor BamE OS=Escherichia coli (strain K12) GN=bamE PE=1 SV=1	None	MYGUCHFGNKCWKYIIPGLIMOHZOPAWPLCGFEDQEDMBTMRHCSSHVLWTPKQZLWCQHMSSHSKNERIUHIKZE	Truncation at N-Terminal Side	36	0.040000	9613.261061	0	1	0.78045	1.62834e-89
BW_20_1_111106004325_cidetd_msdeconv1053.txt	XXX_sp|P75958|LOLE_ECOLI Lipoprotein-releasing system transmembrane protein LolE OS=Escherichia coli (strain K12) GN=lolE PE=1 SV=3	None	VSWPCWPNYKUZOMHCKSWGRGMTQRMKQFNPDYDRKYGOSORTFEMHRVYKUGZPFYBGHBFUNMOHTQCBQIYKVDPWYUO	Truncation at C-Terminal Side	83	0.026738	11179.325952	0	5	0.8134	2.28994e-111
BW_20_1_111106004325_cidetd_msdeconv1055.txt	ZZZ_sp|Q46888|LTND_ECOLI L-threonate dehydrogenase OS=Escherichia coli (strain K12) GN=ltnD PE=3 SV=1	NME	QDVKGQOQZKSVDIWGIPLAKPGYIWPTBMQIN	Truncation at C-Terminal Side	33	0.075758	3908.029410	0	5	0.80099	1.3428e-41
BW_20_1_111106004325_cidetd_msdeconv1057.txt	ZZZ_sp|P76023|YCHS_ECOLI Putative uncharacterized protein YchS OS=Escherichia coli (strain K12) GN=ychS PE=5 SV=1	None	EWIPOTQZSVAKUOEUGDQVFKBMITOAUBIIRSGFWZMRMIKGMQOMQVLCWYBFAWMNHBNPDBVFGYVKMYASDIUFBLKUEZPFRZG	No Truncation	-1	0.048780	11663.072680	0	2	0.86154	9.47696e-118
BW_20_1_111106004325_cidetd_msdeconv1059.txt	YYY_sp|P0ACF0|DBHA_ECOLI DNA-binding protein HU-alpha OS=Escherichia coli (strain K12) GN=hupA PE=1 SV=1	None	SAQNACDWWYWOPSAYBYVFGQPHFCCRUGKOUMBBGCBUITPMUCMNIIPEMVPYWLGERRUBZNLPTKPTSVYGMMZCUATSHQQMQT	No Truncation	-1	0.032787	11079.759343	0	2	0.82281	8.47343e-110
BW_20_1_111106004325_cidetd_msdeconv1061.txt	ZZZ_sp|P0AFW8|ROF_ECOLI Protein rof OS=Escherichia coli (strain K12) GN=rof PE=1 SV=1	None	IAQFWGRZMAZRQYSWQLSCLCAFHFOYZWKDCECSCQGCCTIWKAYTUBWRDITDIOQMBYGZZSGPIZONPVDUMUWINFDW	No Truncation	-1	0.030303	10743.479449	0	1	0.84076	4.02813e-109
BW_20_1_111106004325_cidetd_msdeconv1063.txt	XXX_sp|P75955|YCFT_ECOLI Inner membrane protein YcfT OS=Escherichia coli (strain K12) GN=ycfT PE=1 SV=1	None	KOQTKIMAAZVZKNWOSPVARHABRQIUHPYMYYCFTWYWUYKFCICNT	Truncation at C-Terminal Side	49	0.060606	6465.412541	0	2	0.83423	9.78079e-65
BW_20_1_111106004325_cidetd_msdeconv1065.txt	YYY_sp|P37355|MENH_ECOLI 2-succinyl-6-hydroxy-24-cyclohexadiene-1-carboxylate synthase OS=Escherichia coli (strain K12) GN=menH PE=1 SV=2	None	DBBENUIVKQOENBVNPWPDPBYORDWENGLTAIUCCRCGEURSPNRCTGQE	Truncation at N-Terminal Side	200	0.041176	6466.571974	0	3	0.81544	5.28079e-67
BW_20_1_111106004325_cidetd_msdeconv1067.txt	YYY_sp|P0AD33|YFCZ_ECOLI UPF0381 protein YfcZ OS=Escherichia coli (strain K12) GN=yfcZ PE=3 SV=1	None	YYZCOPCUZYZPHWCDECOOPNQDPLOCNFLZBOHMVCBPNPSYWIQ	Truncation at C-Terminal Side	47	0.038835	6465.743843	0	4	0.79941	1.87458e-58
BW_20_1_111106004325_cidetd_msdeconv1069.txt	ZZZ_sp|P0A8V2|RPOB_ECOLI DNA-directed RNA polymerase subunit beta OS=Escherichia coli (strain K12) GN=rpoB PE=1 SV=1	None	TMRBIGNKZACPTCOMEWZVQAPWHAZMYLBRIQYF	Truncation at N-Terminal Side	1306	0.040816	4513.597030	0	2	0.88591	1.79435e-45
BW_20_1_111106004325_cidetd_msdeconv1071.txt	YYY_sp|P77234|YBEQ_ECOLI Sel1-repeat-containing protein YbeQ OS=Escherichia coli (strain K12) GN=ybeQ PE=4 SV=2	None	LAENTBOLIPTBABODLCKLIOIBWTAMOEKVZ	Truncation at C-Terminal Side	33	0.055556	4292.771865	0	4	0.79035	8.5939e-40
BW_20_1_111106004325_cidetd_msdeconv1073.txt	XXX_sp|Q02885|YUBO_ECOLI Uncharacterized protein YubO OS=Escherichia coli (strain K12) GN=yubO PE=4 SV=1	None	CSBLQYFCDSOBTKYFVLQBGSTMIWVPEYTVPTAUOSSZFQEEGQMBWSZDVOZQLIMNPTUUUBQWTAVATLNMZSTTUMVGWEMIAEESMLA	No Truncation	-1	0.028777	11564.215865	0	4	0.80026	6.60876e-111
BW_20_1_111106004325_cidetd_msdeconv1075.txt	YYY_sp|P43667|YGAH_ECOLI Uncharacterized protein YgaH OS=Escherichia coli (strain K12) GN=ygaH PE=4 SV=2	None	EWOWVYSWUHTITONBSWMCUMDMOLETYCTCDQWBOORSMAUIWIBYHADSPKMNVYTRQDHSEOUIKCKUYUQADUHRB	Truncation at N-Terminal Side	30	0.032086	11178.348756	0	6	0.81537	1.16577e-106
BW_20_1_111106004325_cidetd_msdeconv1077.txt	YYY_sp|P76239|YOAI_ECOLI Uncharacterized protein YoaI OS=Escherichia coli (strain K12) GN=yoaI PE=4 SV=2	None	WGOWYCZTLKTPURYMGCHDKUMIHBHQUQEKZP	No Truncation	-1	0.040000	4506.243539	0	1	0.78229	1.90796e-34
BW_20_1_111106004325_cidetd_msdeconv1079.txt	XXX_sp|P24169|DCOS_ECOLI Inducible ornithine decarboxylase OS=Escherichia coli (strain K12) GN=speF PE=2 SV=1	None	WKUCRSSWOVSHWZARDZDHATTVESNTICEPIHDOMFCIQGHCTVBTPNCMWYOEEIAHGKRVELMWUSCPGNSSMYOPZHFUCEVPR	Truncation at N-Terminal Side	643	0.026316	11178.745394	0	3	0.80718	2.96113e-116
BW_20_1_111106004325_cidetd_msdeconv1081.txt	YYY_sp|A5A618|YNHF_ECOLI Uncharacterized protein YnhF OS=Escherichia coli (strain K12) GN=ynhF PE=1 SV=1	None	NUQUAWYOCULDSRHGABOEWOARTKMWQ	No Truncation	-1	0.050000	4123.146169	0	2	0.78313	2.29106e-37
BW_20_1_111106004325_cidetd_msdeconv1083.txt	XXX_sp|P64559|SDHE_ECOLI FAD assembly factor SdhE OS=Escherichia coli (strain K12) GN=sdhE PE=1 SV=1	None	RGVRDKKNPVUIPKFMGUAIPQWLQMUAVHRQPUTRZAHNQBNFMCKMUQUHCIUEYFUAZUTEOKQFKSVOHWREBTAGMIHIWAYH	No Truncation	-1	0.055556	11303.549942	0	1	0.77526	1.2364e-117
BW_20_1_111106004325_cidetd_msdeconv1085.txt	YYY_sp|P0A9W6|IBAG_ECOLI Acid stress protein IbaG OS=Escherichia coli (strain K12) GN=ibaG PE=1 SV=1	None	MKQZRPNOVOHARLBIVERVHFYEOZRFMCSBPUFIQQQPERIMQROOILYVPUWISIYVZSDTMMNZAPDIAMDZMILFNAOF	No Truncation	-1	0.025210	11113.887951	0	3	0.80124	2.84353e-110
BW_20_1_111106004325_cidetd_msdeconv1087.txt	YYY_sp|P13960|REA1_ECOLI Putative defective replication initiation protein (Fragment) OS=Escherichia coli (strain K12) GN=repA1 PE=5 SV=1	NME_Acetylation	WCURKZUBNENNMLDHZGGUYZQVETSVDORAQTMACEUSWUYFTWODCLNWBLISBWPBCIIHEEVEFSNVSWRBTSNDIKIVBOKQKF	No Truncation	-1	0.028986	11538.268695	0	2	0.78335	6.26462e-109
BW_20_1_111106004325_cidetd_msdeconv1089.txt	XXX_sp|P52074|GLCF_ECOLI Glycolate oxidase iron-sulfur subunit OS=Escherichia coli (strain K12) GN=glcF PE=4 SV=1	None	GVVGRTVFZUYIBKOIHAALKYELGAKPDSEQCBLYMQYHUFEM	Truncation at C-Terminal Side	44	0.033333	5384.907366	0	3	0.79452	4.40714e-56
BW_20_1_111106004325_cidetd_msdeconv109.txt	XXX_sp|P27296|DING_ECOLI Probable ATP-dependent helicase DinG OS=Escherichia coli (strain K12) GN=dinG PE=1 SV=3	None	APYCFQETD	Truncation at N-Terminal Side	707	0.000053	1072.417155	0	1	0.76495	1.68059e-08
BW_20_1_111106004325_cidetd_msdeconv1091.txt	ZZZ_sp|Q9JMS2|YUAS_ECOLI Uncharacterized protein YuaS OS=Escherichia coli (strain K12) GN=yuaS PE=4 SV=1	NME	ZOHKRBCBIZNAONSCVOSSITI	Truncation at C-Terminal Side	23	0.055556	2996.517140	0	2	0.76291	7.27104e-27
BW_20_1_111106004325_cidetd_msdeconv1093.txt	YYY_sp|P39176|ERFK_ECOLI Probable LD-transpeptidase ErfK/SrfK OS=Escherichia coli (strain K12) GN=erfK PE=1 SV=2	None	CCPLQVQNHQKMCTBZMWRAGEOYSVAUKHVUSWPSFPPZVDFD	Truncation at N-Terminal Side	266	0.032258	5385.732866	0	2	0.78558	8.41356e-50
BW_20_1_111106004325_cidetd_msdeconv1095.txt	YYY_sp|P0A707|IF3_ECOLI Translation initiation factor IF-3 OS=Escherichia coli (strain K12) GN=infC PE=1 SV=1	None	KZRRZDKQQFYALFEFUWRSQIMRYUGNCSMRPDDGAMEGLWPOPPBIPGEIIHNNBBICHRFGKWLRQHDVTMPISBWZBRYACEGUHR	Truncation at C-Terminal Side	90	0.033557	11177.955279	0	4	0.80599	6.82926e-123
BW_20_1_111106004325_cidetd_msdeconv1097.txt	ZZZ_sp|P32718|ALSK_ECOLI D-allose kinase OS=Escherichia coli (strain K12) GN=alsK PE=1 SV=1	NME_Acetylation	VTLYAAMQMAEEPLFGICPKDTTLYDPCTDTBFGCUKDEWIG	Truncation at C-Terminal Side	42	0.065217	4755.506138	0	4	0.7776	3.48808e-53
BW_20_1_111106004325_cidetd_msdeconv1099.txt	YYY_sp|P76541|EUTL_ECOLI Ethanolamine utilization protein EutL OS=Escherichia coli (strain K12) GN=eutL PE=1 SV=1	None	QPOVQWWDKZPCIGOKYILACDOHZYVVUBVBZPDIEGKHODQVINSYNDKNPNUG	Truncation at C-Terminal Side	56	0.071429	7167.790061	0	2	0.79569	9.1342e-73
BW_20_1_111106004325_cidetd_msdeconv1101.txt	YYY_sp|P0ADH5|FIMB_ECOLI Type 1 fimbriae regulatory protein FimB OS=Escherichia coli (strain K12) GN=fimB PE=3 SV=1	None	AWBPBESWWDQREAZWOTMWLYQFZRBERCQLQGQQ	Truncation at N-Terminal Side	164	0.040000	4797.658520	0	1	0.7845	2.43201e-43
BW_20_1_111106004325_cidetd_msdeconv1103.txt	YYY_sp|P0ABX5|FLGG_ECOLI Flagellar basal-body rod protein FlgG OS=Escherichia coli (strain K12) GN=flgG PE=3 SV=1	None	KOFBIVPZTMOSDTLMKCMGILITQ	Truncation at N-Terminal Side	235	0.056604	3122.625165	0	3	0.77197	3.93155e-31
BW_20_1_111106004325_cidetd_msdeconv1105.txt	ZZZ_sp|Q46836|PPPA_ECOLI Leader peptidase PppA OS=Escherichia coli (strain K12) GN=pppA PE=1 SV=2	None	TTSHIABNMTMMABFMSHYYCIGZNRAZWOLKBIYMTDZVWMNUPLSH	Truncation at N-Terminal Side	221	0.045455	5918.548313	0	1	0.77847	1.01406e-54
BW_20_1_111106004325_cidetd_msdeconv1107.txt	YYY_sp|P0ACF4|DBHB_ECOLI DNA-binding protein HU-beta OS=Escherichia coli (strain K12) GN=hupB PE=1 SV=1	None	PTSVQLPFNWGZFBOKLOQAQVKGTNGHPGNLUWADTWLKUPPSKBNZBZSIRTTFUHWPWUQSSKIWAHBRDKFSCTNYQQSTNKGMKF	No Truncation	-1	0.058824	11001.442197	0	2	0.78541	5.80917e-119
BW_20_1_111106004325_cidetd_msdeconv1109.txt	XXX_sp|P77330|BORD_ECOLI Prophage lipoprotein Bor homolog OS=Escherichia coli (strain K12) GN=borD PE=3 SV=1	None	IZHODLDKNGQMPPMBZFMKITRZDNVILRRBWZCK	Truncation at C-Terminal Side	36	0.045455	4553.255190	0	2	0.78039	1.70153e-46
BW_20_1_111106004325_cidetd_msdeconv1111.txt	XXX_sp|P33236|MOKC_ECOLI Regulatory protein MokC OS=Escherichia coli (strain K12) GN=mokC PE=3 SV=2	None	ZEUSRFGMNWCYPHHENQWDBITHRVFUSIFEAMHEMUCHQDUTTCGPOKOIKFVEDFLGSUWTTDYUA	No Truncation	-1	0.034483	8874.315643	0	1	0.78488	2.76554e-85
BW_20_1_111106004325_cidetd_msdeconv1113.txt	ZZZ_sp|P0A976|CSPF_ECOLI Cold shock-like protein CspF OS=Escherichia coli (strain K12) GN=cspF PE=3 SV=1	None	QHOPCZCSDDNBVCGPNRRBRMNYOLIAMMABFKBQHRODBMQFZFHRNLOIVPOCQQPBVQVORRKQIF	No Truncation	-1	0.051282	9274.576335	0	2	0.79432	4.16896e-89
BW_20_1_111106004325_cidetd_msdeconv1115.txt	XXX_sp|P0AB49|YCHH_ECOLI Uncharacterized protein YchH OS=Escherichia coli (strain K12) GN=ychH PE=4 SV=1	None	WPRFOILHDSRHLPOQIQORLWTNMKINWSFIRSYNGQHGABAPFSTPYQHYQDTASQQQLKNQYPUPQZRMYGOEBSCTBQPZIMBGVEVU	No Truncation	-1	0.034483	11603.432441	0	3	0.79269	8.86943e-115
BW_20_1_111106004325_cidetd_msdeconv1117.txt	YYY_sp|P00864|CAPP_ECOLI Phosphoenolpyruvate carboxylase OS=Escherichia coli (strain K12) GN=ppc PE=1 SV=1	None	LICPYTBZSGQLURTOMNCWOFLKOUEZDPQOYEEZGMENAZZCCOITHFDUUOHNAEDMYAZSYTMDIOYKDCBPFHBTDOI	Truncation at N-Terminal Side	800	0.030172	11178.142847	0	3	0.79882	7.42525e-110
BW_20_1_111106004325_cidetd_msdeconv1119.txt	ZZZ_sp|Q9S4X3|YUBC_ECOLI Uncharacterized protein YubC OS=Escherichia coli (strain K12) GN=yubC PE=4 SV=1	None	ZQQZPYLSQYGWYMCYISVEKCUYRWABHMTWMUZOPYWDEEGTALGWKEAMBBUMVYEKKDDCGZNUW	Truncation at N-Terminal Side	32	0.037037	8871.885372	0	4	0.80224	3.1309e-92
BW_20_1_111106004325_cidetd_msdeconv1121.txt	YYY_sp|P0A972|CSPE_ECOLI Cold shock-like protein CspE OS=Escherichia coli (strain K12) GN=cspE PE=1 SV=2	None	SDTIAGFCUSLHLQEWKDZWOPVNHMBZVUFLLBVDEMBROURTVGADZEHDYBCSZRACYMAMGLQUY	No Truncation	-1	0.047872	8595.433537	0	4	0.80788	5.61759e-95
BW_20_1_111106004325_cidetd_msdeconv1123.txt	ZZZ_sp|P23878|FEPC_ECOLI Ferric enterobactin transport ATP-binding protein FepC OS=Escherichia coli (strain K12) GN=fepC PE=2 SV=2	None	FUMBUVIGKNGRPBPNUZHOSWYIZZRTGDKOYDDQBDVMBSTIYHTVGNUOZNMLQBKCFCPBOLOE	Truncation at N-Terminal Side	203	0.036036	8870.737522	0	4	0.8022	4.12663e-92
BW_20_1_111106004325_cidetd_msdeconv1125.txt	ZZZ_sp|P33363|BGLX_ECOLI Periplasmic beta-glucosidase OS=Escherichia coli (strain K12) GN=bglX PE=3 SV=2	None	BOBFUOBTGDFFUGOAGLKFFFLASRMSEULSKVTQHLBSRSHLCDLTPUIFCDBKBCMUMIWPBTEGRTR	Truncation at N-Terminal Side	694	0.042105	8870.194725	0	4	0.79848	3.30036e-92
BW_20_1_111106004325_cidetd_msdeconv1127.txt	XXX_sp|P77180|YKGH_ECOLI Uncharacterized protein YkgH OS=Escherichia coli (strain K12) GN=ykgH PE=4 SV=1	None	TPRMWAVTOIGVBDVNKAQSTRGZEBHQSVWSUUMUZGKYSMIDZZSOPNLKIKVBAWPSSPIZHORFGNLVC	Truncation at N-Terminal Side	149	0.063830	8868.069779	0	3	0.7998	9.07317e-100
BW_20_1_111106004325_cidetd_msdeconv1129.txt	YYY_sp|P33236|MOKC_ECOLI Regulatory protein MokC OS=Escherichia coli (strain K12) GN=mokC PE=3 SV=2	None	HFDPMPRRUYSCVDHATDPIQQZHOKCSMYZWWMRUPVEPHWYMTKGUTIPZRQTHYNWUMYDEWUCCU	No Truncation	-1	0.049107	9127.862068	0	5	0.8098	1.26989e-90
BW_20_1_111106004325_cidetd_msdeconv1131.txt	ZZZ_sp|P0AAW9|ACRZ_ECOLI Multidrug efflux pump accessory protein AcrZ OS=Escherichia coli (strain K12) GN=acrZ PE=1 SV=1	None	AIWLDGOURCNWZIOUYVMITVSWYVGODMKBSBFLVQDLWHEKUSMZM	No Truncation	-1	0.035714	6508.809179	0	1	0.78898	7.61934e-63
BW_20_1_111106004325_cidetd_msdeconv1133.txt	YYY_sp|P0A9Y6|CSPC_ECOLI Cold shock-like protein CspC OS=Escherichia coli (strain K12) GN=cspC PE=1 SV=2	None	QMEEDSUAYRPILCVRECOHHLWIFKAAFIRNESMAOEZSYFVDBKHEUGVIYINZBDOYEOLMADEOQ	No Truncation	-1	0.025000	9081.134206	0	3	0.80662	1.10858e-83
BW_20_1_111106004325_cidetd_msdeconv1135.txt	XXX_sp|P27862|YIGZ_ECOLI IMPACT family member YigZ OS=Escherichia coli (strain K12) GN=yigZ PE=1 SV=2	None	ASFTSDCKYKCSTGLBHTTDWYLMSFTUAOKTVLFMPMFGMPFA	Truncation at N-Terminal Side	160	0.051471	5199.788553	0	3	0.7943	2.07794e-47
BW_20_1_111106004325_cidetd_msdeconv1137.txt	XXX_sp|P75942|FLGJ_ECOLI Peptidoglycan hydrolase FlgJ OS=Escherichia coli (strain K12) GN=flgJ PE=3 SV=1	None	UDCQAOWCHOETLLBRCMOQQDBSRDAGVZGFQLMVDUQR	Truncation at N-Terminal Side	273	0.051724	5199.681866	0	4	0.79745	2.49562e-51
BW_20_1_111106004325_cidetd_msdeconv1139.txt	ZZZ_sp|P76137|YDET_ECOLI Putative uncharacterized protein ydet OS=Escherichia coli (strain K12) GN=ydeT PE=5 SV=1	None	EBIEFVLCEINLLKCCYLZKEUVSERRFTYNQOVNYMWEM	Truncation at N-Terminal Side	342	0.068966	5202.357583	0	6	0.80097	9.31485e-51
BW_20_1_111106004325_cidetd_msdeconv1141.txt	ZZZ_sp|P76656|YQII_ECOLI Uncharacterized protein YqiI OS=Escherichia coli (strain K12) GN=yqiI PE=3 SV=1	None	OFMYUDYYATFPWHKNNVGUOZUKELDSCICOH	Truncation at N-Terminal Side	321	0.051724	4581.311289	0	3	0.8046	2.62615e-44
BW_20_1_111106004325_cidetd_msdeconv1143.txt	YYY_sp|P67080|PLPHP_ECOLI Pyridoxal phosphate homeostasis protein OS=Escherichia coli (strain K12) GN=yggS PE=1 SV=1	None	YARKVYNMMPZNWABZAUWPVZPBITHYMFNNLAIDFGGRIUHSHLRVKEFRIUQWCWCWDDZHQYNDSKWSOKILDOYUEUYIWHSKLOZNEPZEVPOHWWY	Truncation at N-Terminal Side	131	0.050725	13718.998040	0	3	0.76986	4.52272e-139
BW_20_1_111106004325_cidetd_msdeconv1145.txt	XXX_sp|P56976|BLR_ECOLI Divisome-associated membrane protein Blr OS=Escherichia coli (strain K12) GN=blr PE=1 SV=1	None	DSZKGVHRZFRUHYDKHHYZQOGDENFMWHRKHPCTVWVIQ	No Truncation	-1	0.025316	5382.946493	0	2	0.79394	1.47775e-47
BW_20_1_111106004325_cidetd_msdeconv1147.txt	YYY_sp|Q47272|YLCG_ECOLI Uncharacterized protein YlcG OS=Escherichia coli (strain K12) GN=ylcG PE=1 SV=1	None	QWUQVLDQPHGFNEGUEMQICFLAAGFDLVKYEDLFFVSTEWGAQD	No Truncation	-1	0.058824	5445.275641	0	1	0.78801	1.57738e-46
BW_20_1_111106004325_cidetd_msdeconv1151.txt	XXX_sp|P0A908|MIPA_ECOLI MltA-interacting protein OS=Escherichia coli (strain K12) GN=mipA PE=1 SV=1	None	GMLOIHGHNIIPTIGLIHIUNOIKMKKGHCFUAZOTFIVN	Truncation at C-Terminal Side	40	0.044444	5012.020836	0	2	0.78434	9.5284e-47
BW_20_1_111106004325_cidetd_msdeconv1153.txt	YYY_sp|P0DN74|YTIA_ECOLI Uncharacterized protein YtiA OS=Escherichia coli (strain K12) GN=ytiA PE=4 SV=1	None	ETBVBLLINQTURGUDNTMDVDCNAPZBRWVPFTOTKBYLO	Truncation at N-Terminal Side	44	0.052632	5144.758411	0	2	0.78911	7.1699e-51
BW_20_1_111106004325_cidetd_msdeconv1155.txt	XXX_sp|A5A607|YLCI_ECOLI Uncharacterized protein YlcI OS=Escherichia coli (strain K12) GN=ylcI PE=4 SV=1	None	PZMVDTNKNMEASIQNKAIZKGOIKEVEPSKMRODVWKNYONHGOUKTSIWPBNMEEULUDPDA	No Truncation	-1	0.035714	8125.200244	0	1	0.78577	7.78354e-79
BW_20_1_111106004325_cidetd_msdeconv1157.txt	YYY_sp|P0A707|IF3_ECOLI Translation initiation factor IF-3 OS=Escherichia coli (strain K12) GN=infC PE=1 SV=1	None	KZRRZDKQQFYALFEFUWRSQIMRYUGNCSMRPDDGAMEGLWPOPPBIPGEIIHNNBBICHRFGKWLRQHDVTMPISBWZBRYACEGUHR	Truncation at C-Terminal Side	90	0.032051	11177.955279	0	4	0.80851	2.66521e-122
BW_20_1_111106004325_cidetd_msdeconv1159.txt	ZZZ_sp|P76136|SAFA_ECOLI Two-component-system connector protein SafA OS=Escherichia coli (strain K12) GN=safA PE=1 SV=1	None	VEHMMVRASLHUDIFQRRHFWSWSZBTRWUTICTAUGCKFBPFKWFUMVCCMLSTSVSIWLLGRL	No Truncation	-1	0.033333	8053.924327	0	1	0.79029	2.26202e-77
BW_20_1_111106004325_cidetd_msdeconv1161.txt	ZZZ_sp|P77783|YNFF_ECOLI Probable dimethyl sulfoxide reductase chain YnfF OS=Escherichia coli (strain K12) GN=ynfF PE=1 SV=4	None	WGEVZRFYTAWBKQRWKGNZYRKIRRUBUTYEGNGGSWYZYBHMBWAYWAVHGIFZTUPPAKWLBGNGR	Truncation at C-Terminal Side	69	0.068966	8631.259114	0	2	0.79634	1.68089e-88
BW_20_1_111106004325_cidetd_msdeconv1163.txt	YYY_sp|P0AA25|THIO_ECOLI Thioredoxin 1 OS=Escherichia coli (strain K12) GN=trxA PE=1 SV=2	None	TBTEQSNCQTPGIRDQVKNVWIQKURHSDGHYBDEZDEGFQPCZPFUHIQYPFWLSCEIBYBUHZLAZ	Truncation at N-Terminal Side	41	0.057143	8269.362664	0	2	0.79171	3.59842e-92
BW_20_1_111106004325_cidetd_msdeconv1165.txt	ZZZ_sp|P0ABG4|FTSW_ECOLI Probable peptidoglycan glycosyltransferase FtsW OS=Escherichia coli (strain K12) GN=ftsW PE=1 SV=1	None	BGVVAZHYAACEYQCLUHFQDQMOIMVUFA	Truncation at C-Terminal Side	30	0.048387	3709.451946	0	3	0.78945	8.57634e-38
BW_20_1_111106004325_cidetd_msdeconv1167.txt	ZZZ_sp|P0ABC0|ATPZ_ECOLI ATP synthase protein I OS=Escherichia coli (strain K12) GN=atpI PE=1 SV=2	None	KSAOIFSYUNTCTSFLKWVRBQRHFIVVFMWMWSMYMNBYUUPERQHBYVOLGSGDDASOMYAQGO	Truncation at C-Terminal Side	66	0.064516	8633.275944	0	2	0.80048	1.11836e-89
BW_20_1_111106004325_cidetd_msdeconv1169.txt	XXX_sp|P67624|YHEU_ECOLI UPF0270 protein YheU OS=Escherichia coli (strain K12) GN=yheU PE=3 SV=1	None	LUVFWIGYCNVKTTUCFHIPPSPDOZKTVMBBAYHZLPTTBYYARMTNFCDKNRBFUUVCDYNNYZDPEPAS	No Truncation	-1	0.034483	8831.047032	0	1	0.81343	7.91672e-90
BW_20_1_111106004325_cidetd_msdeconv1171.txt	XXX_sp|P0A903|BAMC_ECOLI Outer membrane protein assembly factor BamC OS=Escherichia coli (strain K12) GN=bamC PE=1 SV=1	None	DADIDWZEBZEIPODQCQMKNHDQAPDZCVQDVSHCHKETDYPWBBIKQPPIOMVHOYYQBDZIKRMN	Truncation at C-Terminal Side	68	0.058824	8632.892520	0	2	0.84598	9.39206e-87
BW_20_1_111106004325_cidetd_msdeconv1173.txt	YYY_sp|P21177|FADB_ECOLI Fatty acid oxidation complex subunit alpha OS=Escherichia coli (strain K12) GN=fadB PE=1 SV=2	None	NYMMRYZGKRGYOBEKNLOBQYOKVWMTWZYMVSVIKNDQIZWWCVOKDCEFLVNYNMLFRBOVZBCSS	Truncation at N-Terminal Side	660	0.062500	9306.474550	0	3	0.8431	1.00241e-89
BW_20_1_111106004325_cidetd_msdeconv1175.txt	YYY_sp|P60720|LIPB_ECOLI Octanoyltransferase OS=Escherichia coli (strain K12) GN=lipB PE=1 SV=1	None	TCBAHRLHHHPFALINSLRHLAQ	Truncation at N-Terminal Side	190	0.044444	2685.885445	0	2	0.79432	6.28617e-25
BW_20_1_111106004325_cidetd_msdeconv1179.txt	XXX_sp|P29680|DCUP_ECOLI Uroporphyrinogen decarboxylase OS=Escherichia coli (strain K12) GN=hemE PE=3 SV=3	None	KVYLUPHITGOBOGIIWFVBVIHDTFU	Truncation at N-Terminal Side	327	0.054054	3531.661111	0	2	0.82834	6.55498e-33
BW_20_1_111106004325_cidetd_msdeconv1181.txt	YYY_sp|P0CF13|INSA8_ECOLI Insertion element IS1 8 protein InsA OS=Escherichia coli (strain K12) GN=insA8 PE=3 SV=1	None	NQFDZZDIYBBQECYTPDDOGLREKOTCOBCFFBDIBSCVWDOHQPKRRWZFFABTBNCFVVUNAITKRIKPSSLSSKRPQVEQVMETRKT	No Truncation	-1	0.024590	11455.374608	0	3	0.88232	3.21463e-111
BW_20_1_111106004325_cidetd_msdeconv1183.txt	ZZZ_sp|P76106|HICA_ECOLI Probable mRNA interferase toxin HicA OS=Escherichia coli (strain K12) GN=hicA PE=1 SV=2	NME_Acetylation	OYCHPBBDPIARFKCNCHFBUWTKOIIEOMLGPTSFTTMRRTESKNTYVUNPHFTGV	No Truncation	-1	0.038462	7262.785116	0	1	0.87709	1.52759e-66
BW_20_1_111106004325_cidetd_msdeconv1185.txt	YYY_sp|P0A707|IF3_ECOLI Translation initiation factor IF-3 OS=Escherichia coli (strain K12) GN=infC PE=1 SV=1	None	KZRRZDKQQFYALFEFUWRSQIMRYUGNCSMRPDDGAMEGLWPOPPBIPGEIIHNNBBICHRFGKWLRQHDVTMPISBWZBRYACEGUHR	Truncation at C-Terminal Side	90	0.040000	11177.955279	0	4	0.8811	6.82926e-123
BW_20_1_111106004325_cidetd_msdeconv1187.txt	ZZZ_sp|P21367|YCAC_ECOLI Probable hydrolase YcaC OS=Escherichia coli (strain K12) GN=ycaC PE=1 SV=1	None	QFEFLCHFQLEUEROAUWNSCFPOKQVCWHLTRLMPQQCIBTRARIZQOAEBOM	Truncation at N-Terminal Side	154	0.071429	7267.841551	0	2	0.81783	8.41913e-71
BW_20_1_111106004325_cidetd_msdeconv1189.txt	YYY_sp|P13029|KATG_ECOLI Catalase-peroxidase OS=Escherichia coli (strain K12) GN=katG PE=1 SV=2	None	OZUAKOMLBRPWUQCIUAGIYWKCFGWDSRONANGLQGCUMKVLCQLQLMYEQZHYQTKFOTSYQMYZMWHRFRTUIACWWWTP	Truncation at C-Terminal Side	84	0.035354	11180.779930	0	3	0.79342	1.08497e-113
BW_20_1_111106004325_cidetd_msdeconv1191.txt	XXX_sp|P58042|RZOR_ECOLI Prophage outer membrane lipoprotein RzoR OS=Escherichia coli (strain K12) GN=rzoR PE=3 SV=1	None	KLSOWEIHANBQPAKDRGPBCAWZRFWYTUVALRRZMQSSSZVNMIGLVFRVFYAYHELHR	No Truncation	-1	0.034483	7559.154223	0	1	0.79134	1.79425e-73
BW_20_1_111106004325_cidetd_msdeconv1193.txt	XXX_sp|P0AFA2|NARX_ECOLI Nitrate/nitrite sensor protein NarX OS=Escherichia coli (strain K12) GN=narX PE=1 SV=1	None	LGVLHIRNUMORPCKAKIKTNGWANKVKWPTNPVD	Truncation at N-Terminal Side	563	0.056338	4208.188203	0	4	0.78702	4.57929e-38
BW_20_1_111106004325_cidetd_msdeconv1195.txt	YYY_sp|P56614|YMDF_ECOLI Uncharacterized protein YmdF OS=Escherichia coli (strain K12) GN=ymdF PE=3 SV=1	None	FSRGZLUFPGHSUOECGAAGNVMPPQAPLQHFWKDLEALLWPDVYRIZKVAZNTRQL	No Truncation	-1	0.033333	6738.678236	0	1	0.78671	1.69119e-64
BW_20_1_111106004325_cidetd_msdeconv1197.txt	XXX_sp|P19642|PTOCB_ECOLI PTS system maltose-specific EIICB component OS=Escherichia coli (strain K12) GN=malX PE=1 SV=3	None	HOLVZELKOZPFOAFAKQVZGQCWHUDVUKUGHASFLDRRIULOTBFBLBC	Truncation at N-Terminal Side	479	0.035714	6735.002157	0	1	0.7888	1.20191e-64
BW_20_1_111106004325_cidetd_msdeconv1199.txt	YYY_sp|P0A7N4|RL32_ECOLI 50S ribosomal protein L32 OS=Escherichia coli (strain K12) GN=rpmF PE=1 SV=2	None	GDFBHVBARQVWUPYHLCIRGSUKEFQGQFVTIWBFEKMWHSROZLIVHAUPGBABH	No Truncation	-1	0.032258	7064.095179	0	1	0.79737	4.49659e-69
BW_20_1_111106004325_cidetd_msdeconv1201.txt	YYY_sp|P0A6L9|HSCB_ECOLI Co-chaperone protein HscB OS=Escherichia coli (strain K12) GN=hscB PE=1 SV=1	None	SZARTZQCVQIYCDBZGPQQDADHRLVEEPTYQGUBYZYORDZEPLNTCSGPALZWVIVECAETTQIPZOKLAHWHGSFMLYTRSGAUQESQBD	Truncation at C-Terminal Side	94	0.035948	11177.899441	0	5	0.81549	6.83608e-127
BW_20_1_111106004325_cidetd_msdeconv1203.txt	XXX_sp|P45956|CAS2_ECOLI CRISPR-associated endoribonuclease Cas2 OS=Escherichia coli (strain K12) GN=ygbF PE=1 SV=2	None	AQNVYECZEKSNIZZQFBEVIVZAYOHTPDYGEAGFFNEWNLYMFKREFEYWSKLORPWQIIYTMVZWCVKVEQBACSAFIIPAGTDYIBCNQG	No Truncation	-1	0.035714	11513.389635	0	4	0.81567	6.78044e-109
BW_20_1_111106004325_cidetd_msdeconv1205.txt	XXX_sp|A8DYP9|LPFUR_ECOLI fur leader peptide OS=Escherichia coli (strain K12) GN=uof PE=1 SV=1	None	GCQTEANIMUMTSUCHRKTHNIVSOVYW	No Truncation	-1	0.031746	3501.410796	0	2	0.78422	6.49732e-35
BW_20_1_111106004325_cidetd_msdeconv1207.txt	ZZZ_sp|P0CB62|YMIA_ECOLI Uncharacterized protein YmiA OS=Escherichia coli (strain K12) GN=ymiA PE=1 SV=2	None	FYEARZWFSAVFMNSTGZHSDRWIHFYGAZLYGHWGLDHACUGIWROQOAZWNG	No Truncation	-1	0.031250	6796.046228	0	1	0.79807	1.48436e-68
BW_20_1_111106004325_cidetd_msdeconv1209.txt	ZZZ_sp|P16684|PHNF_ECOLI Probable transcriptional regulator PhnF OS=Escherichia coli (strain K12) GN=phnF PE=1 SV=1	None	AVQAAEMZTGOVVRDBGGCHAMZZZVWIGFEODHLPEZPRBKWCQODTBNCRADKVHDVVG	Truncation at C-Terminal Side	61	0.040984	7284.411990	0	4	0.81895	3.525e-79
BW_20_1_111106004325_cidetd_msdeconv1213.txt	YYY_sp|P0ADE2|YTFK_ECOLI Uncharacterized protein YtfK OS=Escherichia coli (strain K12) GN=ytfK PE=4 SV=1	None	VSTNMMEWTCFGLQLRFIWAVGRUBOAEZNPOLNNUZWZVAIASSQAHNUMRZSBVGTBD	Truncation at N-Terminal Side	8	0.036885	7282.606234	0	4	0.82868	2.03374e-69
BW_20_1_111106004325_cidetd_msdeconv1215.txt	ZZZ_sp|P0A7R9|RS11_ECOLI 30S ribosomal protein S11 OS=Escherichia coli (strain K12) GN=rpsK PE=1 SV=2	None	VHIDWFZSERNSOEFWFYCGOFGTUSDLPEFDCNWPZQIOKYIWZMSNATILCQWUZSWAGNCWPYOFCZDWOIDAEC	Truncation at N-Terminal Side	51	0.030612	10311.909256	0	3	0.79358	4.50038e-103
BW_20_1_111106004325_cidetd_msdeconv1217.txt	YYY_sp|P33230|RCBA_ECOLI Double-strand break reduction protein OS=Escherichia coli (strain K12) GN=rcbA PE=1 SV=2	None	AYTPWBWVPSIBGIWEHOHTYYZRPPOMGLNSGCQLNTWGBYVOWKGRITHIDVIGYK	Truncation at N-Terminal Side	11	0.043478	7283.611810	0	2	0.8049	1.60301e-72
BW_20_1_111106004325_cidetd_msdeconv1219.txt	XXX_sp|Q2EEU2|YJHX_ECOLI UPF0386 protein YjhX OS=Escherichia coli (strain K12) GN=yjhX PE=3 SV=1	None	CAVZDSRCLOQABIDQIPRVRLVMYVLIOLTDRADEGFDKDZHKMLRKOOBLYGSQUMZPUAFYDYIVQEKZQFBBQDHBESZDN	No Truncation	-1	0.026316	10736.989201	0	2	0.79623	1.20596e-103
BW_20_1_111106004325_cidetd_msdeconv1221.txt	YYY_sp|P0A7M2|RL28_ECOLI 50S ribosomal protein L28 OS=Escherichia coli (strain K12) GN=rpmB PE=1 SV=2	None	VUTFMUOKANDRZSSDVCPUNUIZFLLLHFZCLETRBGMTOUKIALQDORUYHKILTBLEGKDHFFMZMEVLNRBERI	No Truncation	-1	0.035088	10019.829728	0	2	0.7863	2.02865e-99
BW_20_1_111106004325_cidetd_msdeconv1223.txt	ZZZ_sp|P0AAK1|HYCB_ECOLI Formate hydrogenlyase subunit 2 OS=Escherichia coli (strain K12) GN=hycB PE=3 SV=1	NME	PEVSTDPIUNGKBVQDGFBHQAYCFEYAIQMSRTMUOIRGAONBSOPFLUNTQDUAAU	Truncation at C-Terminal Side	58	0.062500	7171.338825	0	2	0.83628	3.31405e-78
BW_20_1_111106004325_cidetd_msdeconv1225.txt	XXX_sp|P76474|ARNF_ECOLI Probable 4-amino-4-deoxy-L-arabinose-phosphoundecaprenol flippase subunit ArnF OS=Escherichia coli (strain K12) GN=arnF PE=1 SV=2	None	WVKPZROUCRGFZEIBTFCCVDV	Truncation at C-Terminal Side	23	0.040000	2952.790763	0	2	0.79717	1.48204e-24
BW_20_1_111106004325_cidetd_msdeconv1227.txt	YYY_sp|A5A611|YMGI_ECOLI Uncharacterized protein YmgI OS=Escherichia coli (strain K12) GN=ymgI PE=4 SV=1	None	YKERGPWOCSTSSLBBOTVAPUGOQLZMANIIWBQIUZNYVVCKBLNORPACZFGMH	No Truncation	-1	0.037037	7183.800411	0	1	0.82309	1.75773e-68
BW_20_1_111106004325_cidetd_msdeconv1229.txt	YYY_sp|A5A616|YNEM_ECOLI Uncharacterized protein YneM OS=Escherichia coli (strain K12) GN=yneM PE=1 SV=1	None	LTWNSEUNLIOPMSRLONIGSRGMRIQDARK	No Truncation	-1	0.032787	3934.988868	0	2	0.7888	1.00743e-29
BW_20_1_111106004325_cidetd_msdeconv1231.txt	ZZZ_sp|P0AB18|TUSE_ECOLI Sulfurtransferase TusE OS=Escherichia coli (strain K12) GN=tusE PE=1 SV=1	NME	CDGFVKEVTUPKUHNNREGRQQPGOAEZTVDEKQSLKAIKWTFSMOKDM	Truncation at C-Terminal Side	49	0.065789	6039.280701	0	5	0.79853	9.62577e-66
BW_20_1_111106004325_cidetd_msdeconv1233.txt	ZZZ_sp|P0AB18|TUSE_ECOLI Sulfurtransferase TusE OS=Escherichia coli (strain K12) GN=tusE PE=1 SV=1	NME	CDGFVKEVTUPKUHNNREGRQQPGOAEZTVDEKQSLKAIKWTFSMOKDM	Truncation at C-Terminal Side	49	0.084158	6039.280701	0	8	0.84348	9.62577e-66
BW_20_1_111106004325_cidetd_msdeconv1235.txt	ZZZ_sp|P0AB18|TUSE_ECOLI Sulfurtransferase TusE OS=Escherichia coli (strain K12) GN=tusE PE=1 SV=1	NME	CDGFVKEVTUPKUHNNREGRQQPGOAEZTVDEKQSLKAIKWTFSMOKDM	Truncation at C-Terminal Side	49	0.123762	6039.280701	0	12	0.80357	9.62577e-66
BW_20_1_111106004325_cidetd_msdeconv1237.txt	ZZZ_sp|P26649|GLGS_ECOLI Surface composition regulator OS=Escherichia coli (strain K12) GN=glgS PE=1 SV=1	None	OECWFFLRHQSFSMLOQHZWUKACFWTDGHENA	Truncation at N-Terminal Side	33	0.040541	4448.432948	0	3	0.78378	4.97332e-43
BW_20_1_111106004325_cidetd_msdeconv1239.txt	XXX_sp|P58041|RZOD_ECOLI Prophage outer membrane lipoprotein RzoD OS=Escherichia coli (strain K12) GN=rzoD PE=3 SV=1	None	KLKQNGGTRYMZWDSEUKSNOSLVLYDNDLINROMNFWLIPUKHWAMGDGHCAZUQSTSH	No Truncation	-1	0.045455	7466.250734	0	1	0.80532	6.13477e-65
BW_20_1_111106004325_cidetd_msdeconv1241.txt	YYY_sp|P18811|MALI_ECOLI Maltose regulon regulatory protein MalI OS=Escherichia coli (strain K12) GN=malI PE=2 SV=2	None	ILEIAILUDZUBVMSHTSLASBIDEIWOUSZRUDMYKFBBATMDSDTOFVKEOOHD	Truncation at N-Terminal Side	286	0.105263	7284.064367	0	2	0.80384	1.75575e-71
BW_20_1_111106004325_cidetd_msdeconv1245.txt	XXX_sp|P0ABH7|CISY_ECOLI Citrate synthase OS=Escherichia coli (strain K12) GN=gltA PE=1 SV=1	None	BUNAOFTVNEIKWUPWDTVNCRVZCQAVYBPQELNMEFYKQCVGZYLRUQRYEAERM	Truncation at N-Terminal Side	370	0.032787	7266.057969	0	4	0.80983	1.71036e-75
BW_20_1_111106004325_cidetd_msdeconv1247.txt	ZZZ_sp|P33353|YEHQ_ECOLI Putative uncharacterized protein YehQ OS=Escherichia coli (strain K12) GN=yehQ PE=5 SV=2	NME_Acetylation	YYCAYSKDRLMISVYGGPGHGGDGRQLERTSNBQSIVFACKBEYWHTVYICPNWZTUAUGNU	Truncation at C-Terminal Side	62	0.047619	7225.458484	0	2	0.79576	2.69914e-77
BW_20_1_111106004325_cidetd_msdeconv1249.txt	YYY_sp|Q47270|NINE_ECOLI Prophage NinE homolog OS=Escherichia coli (strain K12) GN=ninE PE=3 SV=1	None	FHBOSPWFMSKGFIHDYKYTBPFSYOTBTKKHCOUDRUEKPWNBPEZPYEARRQHO	No Truncation	-1	0.032787	7616.940101	0	4	0.80938	3.16726e-73
BW_20_1_111106004325_cidetd_msdeconv1255.txt	XXX_sp|P64448|YNBE_ECOLI Uncharacterized protein YnbE OS=Escherichia coli (strain K12) GN=ynbE PE=4 SV=1	NME	UFFIGTBOSKHIIGYSETMTGHCHLWICDRVETYGDQCNEKUONMINVPPHYRQONKCVL	No Truncation	-1	0.034483	7542.905676	0	1	0.7986	1.07771e-70
BW_20_1_111106004325_cidetd_msdeconv1257.txt	ZZZ_sp|P0AFA2|NARX_ECOLI Nitrate/nitrite sensor protein NarX OS=Escherichia coli (strain K12) GN=narX PE=1 SV=1	None	SSEEUCUBCOBKYOAFMNWDAQMFKAKKAMVQIFHOINOYFLFTBTCWDGDTHHF	Truncation at C-Terminal Side	55	0.040984	7270.644811	0	5	0.81285	4.77213e-73
BW_20_1_111106004325_cidetd_msdeconv1259.txt	YYY_sp|P0AAZ7|YCAR_ECOLI UPF0434 protein YcaR OS=Escherichia coli (strain K12) GN=ycaR PE=1 SV=1	None	HQCBOQVKESGBKPQYCBZDONSCOIKLKSGLVDDZAVMSTAZRVLIVKVREDLOWTVZG	No Truncation	-1	0.052632	7324.207155	0	1	0.79316	1.28305e-70
BW_20_1_111106004325_cidetd_msdeconv1261.txt	ZZZ_sp|P0ACX9|YDIE_ECOLI Uncharacterized protein YdiE OS=Escherichia coli (strain K12) GN=ydiE PE=1 SV=1	None	DLPZDNUNZTSLFTDIIYWEINMRAPZNLBKSOCSRVBSWRQSSPTSYOMSLCMWQFHGCAVG	No Truncation	-1	0.024590	7648.932838	0	3	0.81264	4.47947e-72
BW_20_1_111106004325_cidetd_msdeconv1263.txt	ZZZ_sp|P32712|NRFG_ECOLI Formate-dependent nitrite reductase complex subunit NrfG OS=Escherichia coli (strain K12) GN=nrfG PE=4 SV=1	None	RGWZNVGSBAGCOGGZCFAZRQBBYQRGWCWWLQCMHCGPZPPVLRHUMWAVGGBWZDRKPZLHCESELLWRGDEHNDZHGETZAGR	Truncation at N-Terminal Side	111	0.026923	10295.464823	0	3	0.80688	2.86533e-107
BW_20_1_111106004325_cidetd_msdeconv1265.txt	XXX_sp|P31574|FIXB_ECOLI Protein FixB OS=Escherichia coli (strain K12) GN=fixB PE=1 SV=3	None	RIDGWTVQLTZDDAUVFPZNSAGHMZLWODFVNLTMOOFLYCHZUTSBNSQIKGSNUFBUGVOUUFFWTGBRRAIFNDDMGG	Truncation at C-Terminal Side	82	0.030612	10294.699303	0	3	0.80414	9.69557e-110
BW_20_1_111106004325_cidetd_msdeconv1267.txt	XXX_sp|Q9JMR3|YUBL1_ECOLI UPF0401 protein YubL OS=Escherichia coli (strain K12) GN=yubL PE=3 SV=1	None	UBFLPYEWWANHESARNVEPARZKMQFFVQCHZANWBHZZPHTMYLZZFBEWULAKOVKZNWETAAQTEDGLEEFKDMO	No Truncation	-1	0.037037	10058.426191	0	3	0.90055	5.8627e-105
BW_20_1_111106004325_cidetd_msdeconv1269.txt	ZZZ_sp|P0A7H6|RECR_ECOLI Recombination protein RecR OS=Escherichia coli (strain K12) GN=recR PE=3 SV=1	None	PRLCVDCVWNEEPYNNNBMTRLPDRRWHRZGLRILQTEUTFCHRWQWIVWLHERVAWQFFIBKPQVHBDBVBBHBKAMLYCP	Truncation at C-Terminal Side	82	0.047009	10294.815248	0	5	0.84641	7.90073e-108
BW_20_1_111106004325_cidetd_msdeconv1271.txt	ZZZ_sp|P0AFW2|RMF_ECOLI Ribosome modulation factor OS=Escherichia coli (strain K12) GN=rmf PE=1 SV=1	None	MWRBLVBBPCBVCQCUQWSCNFRQFLSBVYHNYPLVDOZLOQMWYARQYVGPEHY	No Truncation	-1	0.058824	7136.154238	0	1	0.80518	3.91803e-70
BW_20_1_111106004325_cidetd_msdeconv1273.txt	ZZZ_sp|P37774|YECC_ECOLI L-cystine transport system ATP-binding protein YecC OS=Escherichia coli (strain K12) GN=yecC PE=3 SV=2	None	RTVULLWAWZGIMNDNVVHPFEASANPRFAYQFDTUVEZRICKGYGSBLALEIKFFKQPQSPDAKAHZNGDMDPDYSGIYRKYOMW	Truncation at N-Terminal Side	164	0.028481	10291.745656	0	4	0.81539	4.18134e-100
BW_20_1_111106004325_cidetd_msdeconv1275.txt	XXX_sp|P75717|EXOD_ECOLI Putative uncharacterized protein ExoD OS=Escherichia coli (strain K12) GN=exoD PE=5 SV=1	None	AVUEOMVKLYQUYBZTCZLAVDPRPGFMEAMUNAQGHDGQBCYAKOISSOEHGVSLCYPZAAPGNMMPSNABYRRLZDQGTSUYIGZ	No Truncation	-1	0.050000	10285.305552	0	3	0.79218	2.67259e-107
BW_20_1_111106004325_cidetd_msdeconv1277.txt	XXX_sp|P00804|LSPA_ECOLI Lipoprotein signal peptidase OS=Escherichia coli (strain K12) GN=lspA PE=1 SV=1	None	TLHTDWKKZADVRWCATYDSIRHEVVHQMMZZAPCYGGALOSCNPPITZBKHLWVEMRUTNDDCLLNKITLBLYKQUQKPTHHNCZLAMOCVKZUAUOLEIVQWTTBIDKYEZDUKRBOSCSUOPPQUKQANOSKHEYAAYSSLBHPSNGFQBQMCEGRDGBRM	No Truncation	-1	0.030534	20258.877456	0	4	0.70944	4.90119e-220
BW_20_1_111106004325_cidetd_msdeconv1279.txt	YYY_sp|P39351|YJGZ_ECOLI Uncharacterized protein YjgZ OS=Escherichia coli (strain K12) GN=yjgZ PE=4 SV=1	None	TZQBAMROFHVCUMLYSKDQMANZZKGUIVYMTBLCEWOHEWTVPRQKFVHZMGYRTCETTZNWIEEWSOTBYSONVVULYBAPPAGBANZGGQSVIBGYAIFPGMHYN	No Truncation	-1	0.032258	13423.911444	0	6	0.88432	1.43941e-130
BW_20_1_111106004325_cidetd_msdeconv1281.txt	YYY_sp|P0A8R7|YCJF_ECOLI UPF0283 membrane protein YcjF OS=Escherichia coli (strain K12) GN=ycjF PE=1 SV=1	None	OKNLVBACQQGMKZSEUDEBKKUMHUGAHGYVPMNWGTSBSDVRPDRPIKDFVZCGUMBCSCBSTRTKPLASNLVCVYMHMLVGPKHAQ	Truncation at N-Terminal Side	264	0.071429	10292.841192	0	2	0.81201	1.95485e-120
BW_20_1_111106004325_cidetd_msdeconv1283.txt	XXX_sp|Q46797|YGEQ_ECOLI Putative uncharacterized protein YgeQ OS=Escherichia coli (strain K12) GN=ygeQ PE=5 SV=1	None	IUACYOATOVSDYEICLUDLNUNQLLHTGQAHSDITTDODEEURTCARUHMTAANAZQZTEUCWNSUSBRIIYEDLKHIPUKCTCTCWGCSNMDOLFSKUAQVDPG	Truncation at C-Terminal Side	106	0.029954	12994.464102	0	6	0.80596	3.89561e-141
BW_20_1_111106004325_cidetd_msdeconv1285.txt	YYY_sp|P00960|SYGA_ECOLI Glycine--tRNA ligase alpha subunit OS=Escherichia coli (strain K12) GN=glyQ PE=1 SV=2	None	AYBMNWUPQFZAFUUROKZZYCNYTGPZWVUPCOYMQCGSCULBHEYGPESVFKUBGSANPDPYELDMEURAIKLWLVBUANBOGHDTHWBQFYPZPMVOTB	Truncation at N-Terminal Side	201	0.048193	12996.998049	0	4	0.78243	3.84309e-140
BW_20_1_111106004325_cidetd_msdeconv1287.txt	ZZZ_sp|P0AD70|AMPH_ECOLI D-alanyl-D-alanine-carboxypeptidase/endopeptidase AmpH OS=Escherichia coli (strain K12) GN=ampH PE=1 SV=1	None	MKNLYFNBDTYGPMAQVYLGKQDTYWUGQBDNYKIWTUAUWOARLOBHLDGVLPZDYWNYQORA	Truncation at N-Terminal Side	321	0.105263	8320.654069	0	2	0.87127	8.92647e-84
BW_20_1_111106004325_cidetd_msdeconv1291.txt	YYY_sp|Q9JMS8|YUAL_ECOLI Uncharacterized protein YuaL OS=Escherichia coli (strain K12) GN=yuaL PE=4 SV=1	None	GKBMRTSFTCTCTYGADPADTKADZACUBLGTVTFUHTPZGFAWTGNRFZCMBMUKSKDRWRVIZTZYT	No Truncation	-1	0.032787	7995.263754	0	2	0.79995	1.28973e-81
BW_20_1_111106004325_cidetd_msdeconv1293.txt	YYY_sp|P00960|SYGA_ECOLI Glycine--tRNA ligase alpha subunit OS=Escherichia coli (strain K12) GN=glyQ PE=1 SV=2	None	AYBMNWUPQFZAFUUROKZZYCNYTGPZWVUPCOYMQCGSCULBHEYGPESVFKUBGSANPDPYELDMEURAIKLWLVBUANBOGHDTHWBQFYPZPMVOTB	Truncation at N-Terminal Side	201	0.027650	12996.998049	0	6	0.80113	3.84309e-140
BW_20_1_111106004325_cidetd_msdeconv1297.txt	XXX_sp|P27303|EMRA_ECOLI Multidrug export protein EmrA OS=Escherichia coli (strain K12) GN=emrA PE=1 SV=2	NME	ACFSTNFNVGFLSDFOSPPBEQWUVFYDPAQDBPIGCELFILRTWBCQQGOUY	Truncation at C-Terminal Side	53	0.090909	6527.269071	0	2	0.79612	1.16284e-67
BW_20_1_111106004325_cidetd_msdeconv1301.txt	XXX_sp|P58041|RZOD_ECOLI Prophage outer membrane lipoprotein RzoD OS=Escherichia coli (strain K12) GN=rzoD PE=3 SV=1	None	KLKQNGGTRYMZWDSEUKSNOSLVLYDNDLINROMNFWLIPUKHWAMGDGHCAZUQSTSH	No Truncation	-1	0.031250	7466.250734	0	1	0.80029	2.6152e-65
BW_20_1_111106004325_cidetd_msdeconv1303.txt	XXX_sp|P76049|YCJY_ECOLI Uncharacterized protein YcjY OS=Escherichia coli (strain K12) GN=ycjY PE=1 SV=2	None	DGRROWRSARNKITRFOZVFECLDELSMHAWWNVCDASCMAUPQDMICTIBHEBPATPAKRHNLRRVQQECKDIDMCNHWTLBWEU	Truncation at N-Terminal Side	220	0.036313	10703.779701	0	6	0.8295	3.42138e-113
BW_20_1_111106004325_cidetd_msdeconv1305.txt	YYY_sp|P0AF24|NAGD_ECOLI Ribonucleotide monophosphatase NagD OS=Escherichia coli (strain K12) GN=nagD PE=1 SV=1	None	KTZKVQCZRWPTBGTFMIQKHLFWIBUEBVLDUAUSZLLIOITORZWDZKFEDEFPFOTEUDVNIMOZSAQEGQKORKYRHMSSRLOIFEZCYOPGOCEVGSUCHCQYGQYULRLVEYSMOETONOQIYLPIZAKHIAUYBGEUBYNRPEWDMKF	Truncation at N-Terminal Side	95	0.029032	20582.731344	0	4	0.72228	3.05621e-212
BW_20_1_111106004325_cidetd_msdeconv1307.txt	ZZZ_sp|P61175|RL22_ECOLI 50S ribosomal protein L22 OS=Escherichia coli (strain K12) GN=rplV PE=1 SV=1	None	RGGTZYFVIPQCAUKMPFPAWBMSGSVUYHNROWBRTSPBAWGWCDNDNRFOLYYIEDUZFFTIWRZBTTGGVFZQRZFELSOU	Truncation at N-Terminal Side	26	0.031008	10703.078622	0	4	0.81292	5.36377e-105
BW_20_1_111106004325_cidetd_msdeconv1309.txt	XXX_sp|A5A611|YMGI_ECOLI Uncharacterized protein YmgI OS=Escherichia coli (strain K12) GN=ymgI PE=4 SV=1	None	ARMPBIIEAAAVRODCDPNZOKEGNKKUVIBYAKERFTODGMLKPULLOILCRVHME	No Truncation	-1	0.030303	7198.051471	0	1	0.90163	1.04804e-69
BW_20_1_111106004325_cidetd_msdeconv1311.txt	YYY_sp|P77280|YDJJ_ECOLI Uncharacterized zinc-type alcohol dehydrogenase-like protein YdjJ OS=Escherichia coli (strain K12) GN=ydjJ PE=1 SV=1	None	UDVFPCGNRLAVVTDSNUZQSOLGAUIONZQITRBETZLPSBATSLASSALBKGHTWVOMBBVROUDDZOOFNBSVKUOOVWIC	Truncation at C-Terminal Side	84	0.041899	10704.824850	0	7	0.85783	1.29588e-111
BW_20_1_111106004325_cidetd_msdeconv1313.txt	YYY_sp|Q47270|NINE_ECOLI Prophage NinE homolog OS=Escherichia coli (strain K12) GN=ninE PE=3 SV=1	None	FHBOSPWFMSKGFIHDYKYTBPFSYOTBTKKHCOUDRUEKPWNBPEZPYEARRQHO	No Truncation	-1	0.058824	7616.940101	0	3	0.82339	8.23792e-74
BW_20_1_111106004325_cidetd_msdeconv1315.txt	XXX_sp|P75746|YBGL_ECOLI UPF0271 protein YbgL OS=Escherichia coli (strain K12) GN=ybgL PE=1 SV=1	None	CYZKFIYHHMIVEOKZIWFMHTNSSTFKIPFMSVBVKFSVLEONFCDAFGYHLWNYLHHIWVSQWQYBLMWADTDWTWWCVGQUMOIQQNSLMCFVZYONZHAMKCGKYZKMBHOTERKTORQSTWAMEQCYVZUWTYLSGATCTWVAHYVTGGBEVTFLRORGCWMICAMKNWUPFSWYNTTKAZLVVAABKIRONVGESWGUVEKWLSCCGVLIFSHCVKTLKITGOSORQSHRUOKWKPHO	No Truncation	-1	0.041096	31144.642950	0	3	0.62219	7.71995e-318
BW_20_1_111106004325_cidetd_msdeconv1317.txt	ZZZ_sp|P45577|PROQ_ECOLI RNA chaperone ProQ OS=Escherichia coli (strain K12) GN=proQ PE=1 SV=2	None	WIIDHLEBKLTNCRSFVOOFLYCVLRFBEMEIHPFTAIGQCHYDOPBAIHRHAZOCEWNSSNMKVWBDEYUQVVPYDFMBHZE	Truncation at N-Terminal Side	149	0.036885	10705.412248	0	4	0.83667	2.6569e-114
BW_20_1_111106004325_cidetd_msdeconv1319.txt	XXX_sp|P65298|YQHH_ECOLI Uncharacterized lipoprotein YqhH OS=Escherichia coli (strain K12) GN=yqhH PE=3 SV=1	None	HQYQKPCCKSVQRZWKWNOMVQTBTFPCAQCPKAUPZMOUVVYDOPFGHIYDCSLMCLTVEDHTQNSWSZKTLEENCGQRREPAQ	No Truncation	-1	0.031250	10535.670186	0	3	0.85164	3.22975e-109
BW_20_1_111106004325_cidetd_msdeconv1321.txt	YYY_sp|P37019|CLCA_ECOLI H(+)/Cl(-) exchange transporter ClcA OS=Escherichia coli (strain K12) GN=clcA PE=1 SV=2	None	LKEQRIVVTGRYQEWHGTQMFYIGSFFMTRHTKTFVVTIOIDTKQABUSSKERKAYPBQNTFGKPDZHCSTAGOPZECTVRLERY	Truncation at C-Terminal Side	85	0.045455	10293.020448	0	4	0.93111	2.8576e-114
BW_20_1_111106004325_cidetd_msdeconv1323.txt	XXX_sp|P64459|YNCJ_ECOLI Uncharacterized protein YncJ OS=Escherichia coli (strain K12) GN=yncJ PE=3 SV=1	None	MHVFMNDPWMEWZBTDGHONEMHFBDACKQNWOTWWHUHYNRRBIBSZGFNPBGMBVVVKYPIDVYFKZFGOUZYY	No Truncation	-1	0.036145	9961.259156	0	3	0.84147	6.90752e-102
BW_20_1_111106004325_cidetd_msdeconv1325.txt	YYY_sp|P0DPC9|YNFQ_ECOLI Protein YnfQ OS=Escherichia coli (strain K12) GN=ynfQ PE=1 SV=1	None	UBGRPTZVWSHMKBQNSCVBAYGNFMKCEVMUCVLGZRLBQIGLBRWZRIPCPFZSUADBPB	No Truncation	-1	0.045455	7303.501504	0	1	0.80631	3.88233e-67
BW_20_1_111106004325_cidetd_msdeconv1327.txt	ZZZ_sp|P76159|LYSQ_ECOLI Probable prophage lysozyme OS=Escherichia coli (strain K12) GN=rrrQ PE=3 SV=1	None	MGLIAPAFFRMGIFDGBMOZKSTDENVRZLGACAKGIDKPIYWGENIQHSLZVSLBMLAMRPMA	Truncation at C-Terminal Side	64	0.040984	7267.078910	0	5	0.81516	7.29867e-85
BW_20_1_111106004325_cidetd_msdeconv1335.txt	YYY_sp|P0AAX6|MCBA_ECOLI Uncharacterized protein McbA OS=Escherichia coli (strain K12) GN=mcbA PE=2 SV=2	None	SCAPOULDSLKOTQIKPNWONPDSCPAFRMVASMMTRLEDLSOBHRLYLCCDOQGQSPIZKYHFPSVPEWELRPZFQRGOBRZSAQ	No Truncation	-1	0.061453	10876.776928	0	10	0.81763	4.9717e-116
BW_20_1_111106004325_cidetd_msdeconv1337.txt	YYY_sp|P0AAX6|MCBA_ECOLI Uncharacterized protein McbA OS=Escherichia coli (strain K12) GN=mcbA PE=2 SV=2	None	SCAPOULDSLKOTQIKPNWONPDSCPAFRMVASMMTRLEDLSOBHRLYLCCDOQGQSPIZKYHFPSVPEWELRPZFQRGOBRZSAQ	No Truncation	-1	0.054598	10876.776928	0	9	0.82808	4.9717e-116
BW_20_1_111106004325_cidetd_msdeconv1339.txt	ZZZ_sp|P0AC62|GLRX3_ECOLI Glutaredoxin 3 OS=Escherichia coli (strain K12) GN=grxC PE=1 SV=2	None	IAYZTORBKBDOZMDDTYZBWZCKGIWLOYOBUNCAEGEBGZNUDWCLUPUNNYVPHDDRTWSBYRKUOLYQGPPNYPCTKSY	No Truncation	-1	0.040541	10922.916065	0	3	0.79955	5.61898e-110
BW_20_1_111106004325_cidetd_msdeconv1343.txt	ZZZ_sp|P76136|SAFA_ECOLI Two-component-system connector protein SafA OS=Escherichia coli (strain K12) GN=safA PE=1 SV=1	None	KWFUMVCCMLSTSVSIWLLGRL	Truncation at N-Terminal Side	43	0.045455	2641.219578	0	2	0.7915	2.62749e-22
BW_20_1_111106004325_cidetd_msdeconv1345.txt	ZZZ_sp|P08365|CHPS_ECOLI Antitoxin ChpS OS=Escherichia coli (strain K12) GN=chpS PE=1 SV=1	None	ZHDOWPMAOLMMZCPTGSKGWCUKYLIAMYAVYROKKANUUMGUBSFIZYSUVBRQBKLAQRARAVIUQPQCZASCZKCVNKF	No Truncation	-1	0.016760	10340.374058	0	3	0.82127	1.25127e-103
BW_20_1_111106004325_cidetd_msdeconv1347.txt	YYY_sp|P18775|DMSA_ECOLI Dimethyl sulfoxide reductase DmsA OS=Escherichia coli (strain K12) GN=dmsA PE=1 SV=2	None	PRFHTALCLSPRBIAKQEVGEOFPYCARWCSFZSIQIIWVVKSINWKVCQGMYLYCWVDKHLUNIGBEZLCFKYNGMPUIVYZWCFR	Truncation at C-Terminal Side	87	0.058824	10687.478916	0	3	0.79567	2.16565e-118
BW_20_1_111106004325_cidetd_msdeconv1351.txt	YYY_sp|P0AEG8|DSRB_ECOLI Protein DsrB OS=Escherichia coli (strain K12) GN=dsrB PE=2 SV=1	None	WKDRDPOHGPKAARADAFRFWLNQWPCMATZLKGRZFNENOCQBCGZRWFUZYTNVNACUTN	No Truncation	-1	0.040816	7766.896701	0	2	0.84449	1.69602e-69
BW_20_1_111106004325_cidetd_msdeconv1355.txt	ZZZ_sp|P0A790|PAND_ECOLI Aspartate 1-decarboxylase OS=Escherichia coli (strain K12) GN=panD PE=1 SV=1	None	TVOKGMNOPSGMGPSZFMGLRVWZHUTAIAAKMIHKHZYRDCNPQHGBFMSAIVFYTIILE	Truncation at N-Terminal Side	65	0.038462	7267.484408	0	3	0.92979	1.86239e-74
BW_20_1_111106004325_cidetd_msdeconv1357.txt	ZZZ_sp|P77509|YPHE_ECOLI Uncharacterized ABC transporter ATP-binding protein YphE OS=Escherichia coli (strain K12) GN=yphE PE=3 SV=1	None	QDIDTZELFMIPUFWQTLSYRUIDHLRKWEDHAZSLLWGDVZMPQQRZAMMCZCUPBFFHWIEIVCOOIGOWFGVSICKWOT	Truncation at C-Terminal Side	82	0.033520	10686.820944	0	5	0.84226	7.11264e-111
BW_20_1_111106004325_cidetd_msdeconv1359.txt	YYY_sp|P0ACH8|MELR_ECOLI Melibiose operon regulatory protein OS=Escherichia coli (strain K12) GN=melR PE=1 SV=1	None	LCCADAEASYLFZEFTFSMFGWUWCOGWOHNOPCOOQDKCKLKGUZIMHIFFMSNRZPGRGBKMNVTULKCZFKBKLSKUUVI	Truncation at C-Terminal Side	83	0.041899	10689.655565	0	7	0.83092	1.5615e-112
BW_20_1_111106004325_cidetd_msdeconv1361.txt	YYY_sp|P32704|YJCF_ECOLI Uncharacterized protein YjcF OS=Escherichia coli (strain K12) GN=yjcF PE=4 SV=1	None	USSMWZBYUVMEFPKRYTPNLFRLTKBFDVREQLAWZLIOTATNFZSFZZUINKVIBMZRUZOZLDOKPKQUDFKWQNNEF	Truncation at C-Terminal Side	81	0.027933	10687.251095	0	5	0.83205	2.53762e-107
BW_20_1_111106004325_cidetd_msdeconv1363.txt	ZZZ_sp|Q9JMT8|YUAB_ECOLI Uncharacterized HTH-type transcriptional regulator YuaB OS=Escherichia coli (strain K12) GN=yuaB PE=4 SV=1	None	YVDIDKNQZMOTRBDRGCKRBTAUWNMFGWHBCOAHNYZLSKGOETSYYPWQBHLGYTCIMIUMSAWQHUPKBMGOYLVGNPVF	Truncation at C-Terminal Side	84	0.033520	10687.160564	0	6	0.92404	1.00709e-116
BW_20_1_111106004325_cidetd_msdeconv1365.txt	YYY_sp|P77485|CUSS_ECOLI Sensor kinase CusS OS=Escherichia coli (strain K12) GN=cusS PE=1 SV=1	None	VFDWRMAGNLOWVWYDKIZRHVTCLEBNIYGUNBGQZYKPHTVURBFFFUAIVBBAOCGAKRNORATFVBEKAGBSEAWZYEAKENS	Truncation at N-Terminal Side	393	0.107143	10802.878669	0	3	0.83147	1.24318e-116
BW_20_1_111106004325_cidetd_msdeconv1367.txt	XXX_sp|P0A6A0|UBIB_ECOLI Probable protein kinase UbiB OS=Escherichia coli (strain K12) GN=ubiB PE=1 SV=1	None	MWCEDAFKTNEZVWAAGOQEPLCIENMSDPUQGNDROQFBUTCHNMPGBGGDSNZWRIMURWTORRNLNOHYVBKOYLVYZVV	Truncation at C-Terminal Side	83	0.030726	10687.698749	0	5	0.93405	2.9717e-114
BW_20_1_111106004325_cidetd_msdeconv1369.txt	ZZZ_sp|P0A790|PAND_ECOLI Aspartate 1-decarboxylase OS=Escherichia coli (strain K12) GN=panD PE=1 SV=1	None	TVOKGMNOPSGMGPSZFMGLRVWZHUTAIAAKMIHKHZYRDCNPQHGBFMSAIVFYTIILE	Truncation at N-Terminal Side	65	0.062500	7267.484408	0	4	0.92804	3.02803e-83
BW_20_1_111106004325_cidetd_msdeconv1371.txt	ZZZ_sp|P0A790|PAND_ECOLI Aspartate 1-decarboxylase OS=Escherichia coli (strain K12) GN=panD PE=1 SV=1	None	TVOKGMNOPSGMGPSZFMGLRVWZHUTAIAAKMIHKHZYRDCNPQHGBFMSAIVFYTIILE	Truncation at N-Terminal Side	65	0.032787	7267.484408	0	4	0.89214	6.20203e-83
BW_20_1_111106004325_cidetd_msdeconv1373.txt	ZZZ_sp|P0AFW2|RMF_ECOLI Ribosome modulation factor OS=Escherichia coli (strain K12) GN=rmf PE=1 SV=1	None	MWRBLVBBPCBVCQCUQWSCNFRQFLSBVYHNYPLVDOZLOQMWYARQYVGPEHY	No Truncation	-1	0.045455	7136.154238	0	1	0.83269	2.11483e-66
BW_20_1_111106004325_cidetd_msdeconv1375.txt	XXX_sp|P08401|CREC_ECOLI Sensor protein CreC OS=Escherichia coli (strain K12) GN=creC PE=1 SV=2	None	AZHLZPNEYZHKRRPIMYOMTUTYESZHGCSTOZDKWKZNQHBTTHHMIPVFHANGW	Truncation at N-Terminal Side	417	0.062500	7251.774968	0	2	0.8068	1.1291e-76
BW_20_1_111106004325_cidetd_msdeconv1377.txt	ZZZ_sp|P00903|PABA_ECOLI Aminodeoxychorismate synthase component 2 OS=Escherichia coli (strain K12) GN=pabA PE=1 SV=1	None	SYNYBPAYVNLNRTAHIEBNRKILQHNYMLC	Truncation at N-Terminal Side	156	0.107143	3766.809585	0	3	0.78784	2.89676e-38
BW_20_1_111106004325_cidetd_msdeconv1379.txt	ZZZ_sp|P0A9L5|PPIC_ECOLI Peptidyl-prolyl cis-trans isomerase C OS=Escherichia coli (strain K12) GN=ppiC PE=1 SV=2	None	PVAMLZCKPQZYERQWKIIYDGAKQVWDIVRPTTGRFKTKKVWYIEHAQMVENDLBFECZGBIUZCEERKIAWCRZDZMADVCFHZINKSGIV	No Truncation	-1	0.033333	11156.796328	0	1	0.79779	7.43002e-109
BW_20_1_111106004325_cidetd_msdeconv1381.txt	XXX_sp|P18956|GGT_ECOLI Glutathione hydrolase proenzyme OS=Escherichia coli (strain K12) GN=ggt PE=1 SV=1	None	WYDRHUNZNTHIQKBKKATWZEELEMDDPPOBEMVYLSDDLEREOBNDGGSFMMHLABWCYNQUAVICNLIBBSTGCEVIPGNERACHB	Truncation at N-Terminal Side	491	0.050000	10802.090521	0	2	0.79249	1.79518e-108
BW_20_1_111106004325_cidetd_msdeconv1383.txt	YYY_sp|P64448|YNBE_ECOLI Uncharacterized protein YnbE OS=Escherichia coli (strain K12) GN=ynbE PE=4 SV=1	None	DHPGKQQRNNQYGLPNLQKHSTSZOINZTQLRYFSSKCRZHEUGNOCMDCPYBYQLSEOHG	No Truncation	-1	0.043478	7641.475113	0	2	0.86756	6.66588e-72
BW_20_1_111106004325_cidetd_msdeconv1385.txt	YYY_sp|P64476|YDIH_ECOLI Uncharacterized protein YdiH OS=Escherichia coli (strain K12) GN=ydiH PE=4 SV=2	None	QEUSGQSNVMLTAFKINOOAQBTPTVHFTEHWEUUONRSZCUFRTRGVABPFACEPQCKCCM	No Truncation	-1	0.050000	7716.644562	0	1	0.83192	1.17541e-65
BW_20_1_111106004325_cidetd_msdeconv1387.txt	YYY_sp|P0AGA2|SECY_ECOLI Protein translocase subunit SecY OS=Escherichia coli (strain K12) GN=secY PE=1 SV=1	None	TPHWPVRILVQTSUVCNGNENGNAQRMHKKGBHVTYIIODKHOOYLBNUCODSLOSVS	Truncation at N-Terminal Side	385	0.040323	7401.540686	0	5	0.82297	4.62407e-75
BW_20_1_111106004325_cidetd_msdeconv1389.txt	ZZZ_sp|P0AF16|MURJ_ECOLI Lipid II flippase MurJ OS=Escherichia coli (strain K12) GN=murJ PE=1 SV=1	None	MQMICLPPALKGPONPUZVWLKFPIMZMAACYOSMUSEPSSCYBTDELHPUBZYZBTRMF	Truncation at N-Terminal Side	451	0.046610	7399.565424	0	5	0.82653	9.27048e-72
BW_20_1_111106004325_cidetd_msdeconv1393.txt	ZZZ_sp|P05847|TTDA_ECOLI L(+)-tartrate dehydratase subunit alpha OS=Escherichia coli (strain K12) GN=ttdA PE=1 SV=3	NME	ETGIOWNRLAZBPDYSKCWOQZLITQRGBNRRQUDQZFIGNRZTUDLFUUWBFKLAD	Truncation at C-Terminal Side	57	0.032258	7399.670527	0	4	0.88805	4.60042e-75
BW_20_1_111106004325_cidetd_msdeconv1397.txt	ZZZ_sp|P32057|WCAI_ECOLI Putative colanic acid biosynthesis glycosyl transferase WcaI OS=Escherichia coli (strain K12) GN=wcaI PE=4 SV=1	None	RYCKZEFIBVRPFPWASBYFTVKEIINSGTAVWARLMWFIOLIWENSZMTQRCKSOQSGBMPSGSALUDRTSSSWWQQUCPGZYOR	Truncation at N-Terminal Side	321	0.032520	10686.959366	0	4	0.81931	6.61961e-115
BW_20_1_111106004325_cidetd_msdeconv1399.txt	YYY_sp|P0A828|SMG_ECOLI Protein Smg OS=Escherichia coli (strain K12) GN=smg PE=3 SV=1	None	QVGVTIZFQMEPNHLWGMRYQKCMYULOSEFSVSYPRONSBKQPDCGQUOLYOKODWFMITEEIYMGVZLUPMZSNMFDCUP	Truncation at N-Terminal Side	75	0.040816	10687.591552	0	2	0.79515	2.5816e-105
BW_20_1_111106004325_cidetd_msdeconv1401.txt	YYY_sp|P25714|YIDC_ECOLI Membrane protein insertase YidC OS=Escherichia coli (strain K12) GN=yidC PE=1 SV=2	None	ZVTGTZSBNFNAWQLPKUPNPZKLSCOYPALCGATYIZAWPZTSDVDEOLQKGPGKICELPITBDZTBNYIQCSZMTIPKIEFNBULMCVFG	Truncation at N-Terminal Side	456	0.062500	10686.357561	0	2	0.79168	6.35207e-123
BW_20_1_111106004325_cidetd_msdeconv1403.txt	ZZZ_sp|Q2EEU2|YJHX_ECOLI UPF0386 protein YjhX OS=Escherichia coli (strain K12) GN=yjhX PE=3 SV=1	M_Acetylation	MTHCGDRGMKYNFHWPKNSDYDWAPWFAKHWZANMPFHKVWEQBTDROWIMBPZIKQRBRMUKBOBNEZAYRZUIBIFUVMGSGC	No Truncation	-1	0.032000	10919.713544	0	4	0.80854	1.96351e-115
BW_20_1_111106004325_cidetd_msdeconv1405.txt	ZZZ_sp|P0AFW2|RMF_ECOLI Ribosome modulation factor OS=Escherichia coli (strain K12) GN=rmf PE=1 SV=1	None	MWRBLVBBPCBVCQCUQWSCNFRQFLSBVYHNYPLVDOZLOQMWYARQYVGPEHY	No Truncation	-1	0.035714	7136.154238	0	1	0.8102	1.10119e-67
BW_20_1_111106004325_cidetd_msdeconv1409.txt	ZZZ_sp|P0A8Y1|YJJG_ECOLI Pyrimidine 5'-nucleotidase YjjG OS=Escherichia coli (strain K12) GN=yjjG PE=1 SV=1	None	MLZFTLLCYGQSSYASVGFTWBDKMLZVZDOUIKWGTPVKGGYHNMGYQQOUMUECGIEAAAESHVCLRRHTGIYWZBMCHBLUFAELSCVMIYUNFFPCZZYHFOSARZLAMHGLMGFNBL	Truncation at C-Terminal Side	122	0.027972	14795.791555	0	4	0.77703	3.36995e-166
BW_20_1_111106004325_cidetd_msdeconv1413.txt	ZZZ_sp|P50456|MLC_ECOLI Protein mlc OS=Escherichia coli (strain K12) GN=mlc PE=1 SV=2	None	GPMOKLEDOAVRNMNCWKDFPLWTUHUPKRNIIPZKFWNWAOGOBUHSALSSYRT	Truncation at C-Terminal Side	55	0.039604	7268.344044	0	4	0.82441	6.20671e-75
BW_20_1_111106004325_cidetd_msdeconv1415.txt	YYY_sp|P0AC65|NRDH_ECOLI Glutaredoxin-like protein NrdH OS=Escherichia coli (strain K12) GN=nrdH PE=1 SV=1	None	SOWKOLPTBPLALFQBBZYQHBBPKQTBPWAFZHNGUNMZYFPCMSANGPOSSATVHCCQTPIGPRSFTRQRZAFLUPBTQ	No Truncation	-1	0.029412	9793.906396	0	1	0.80008	1.21789e-91
BW_20_1_111106004325_cidetd_msdeconv1417.txt	XXX_sp|P33022|RIHB_ECOLI Pyrimidine-specific ribonucleoside hydrolase RihB OS=Escherichia coli (strain K12) GN=rihB PE=1 SV=1	NME	RIUVKNFMVCNPGNOQHEIQFGFRPAWVDBYIPGTVUVKFANDGOSPCKOPVTLAYGBO	Truncation at C-Terminal Side	59	0.050847	7267.468311	0	3	0.80958	3.83276e-79
BW_20_1_111106004325_cidetd_msdeconv1419.txt	YYY_sp|P0AE74|CITT_ECOLI Citrate/succinate antiporter OS=Escherichia coli (strain K12) GN=citT PE=3 SV=1	None	KRTQNGVAYVCSHMPTWNUOKRSGGRZCSVLDNHDGNIYYQWTTUQSUINDSILHUCLIM	Truncation at C-Terminal Side	60	0.043103	7269.494852	0	5	0.81418	1.79167e-79
BW_20_1_111106004325_cidetd_msdeconv1421.txt	XXX_sp|P10906|UGPE_ECOLI sn-glycerol-3-phosphate transport system permease protein UgpE OS=Escherichia coli (strain K12) GN=ugpE PE=3 SV=1	None	AQNWYRBSLQUVFNANLPUVVYTTLGGTAQHIMNTNQRRDZEUDKBITSINMPKPCPVVBZWSCKPQREFGKWOUCMLYVAVSGDTZQIS	Truncation at N-Terminal Side	191	0.033708	10688.709862	0	6	0.81923	9.9568e-124
BW_20_1_111106004325_cidetd_msdeconv1423.txt	YYY_sp|P06710|DPO3X_ECOLI DNA polymerase III subunit tau OS=Escherichia coli (strain K12) GN=dnaX PE=1 SV=1	None	NFKWRQSMONVPEZZYAPGWGDIUQQAVYWILWCTYREYZKPVCKRIEWIGYIEOZADCSWPWAOSHBARR	Truncation at N-Terminal Side	572	0.065217	9198.844753	0	3	0.81139	2.43786e-95
BW_20_1_111106004325_cidetd_msdeconv1425.txt	XXX_sp|P38051|MENF_ECOLI Isochorismate synthase MenF OS=Escherichia coli (strain K12) GN=menF PE=1 SV=4	None	EOVKMOKDZBOKYEOLNNGNFSKCSCSESGBIETPKECMIYLVFGLRKFEAYZQTNHUWBEHZHMCLIRAEY	Truncation at N-Terminal Side	359	0.026667	9195.247288	0	4	0.83067	1.06246e-97
BW_20_1_111106004325_cidetd_msdeconv1427.txt	XXX_sp|P0AGD3|SODF_ECOLI Superoxide dismutase [Fe] OS=Escherichia coli (strain K12) GN=sodB PE=1 SV=2	None	DYHNNCOYZRWULUBPLCDNGOTTOAGGENFLMZWDHUYAEOIEPNNRYBLMPZNLELVMMNKOSFCOGKSKQK	Truncation at N-Terminal Side	119	0.045455	9750.800504	0	2	0.83245	5.04355e-100
BW_20_1_111106004325_cidetd_msdeconv1429.txt	ZZZ_sp|P37188|PTKB_ECOLI PTS system galactitol-specific EIIB component OS=Escherichia coli (strain K12) GN=gatB PE=1 SV=2	None	SNYLAYCDGOWUEMGBRLCZPFFYEMKSUQGNPVMPHDOKSDBTPNVDIVRRMAMMKFMAMVIWUWREFLRIS	Truncation at N-Terminal Side	21	0.032468	9198.496814	0	5	0.83888	2.25039e-97
BW_20_1_111106004325_cidetd_msdeconv143.txt	YYY_sp|P76180|YDGK_ECOLI Inner membrane protein YdgK OS=Escherichia coli (strain K12) GN=ydgK PE=1 SV=2	None	RMEKSRRN	Truncation at N-Terminal Side	138	0.043478	1075.566895	0	1	0.83184	4.0978e-05
BW_20_1_111106004325_cidetd_msdeconv1431.txt	YYY_sp|P62552|CCDA_ECOLI Antitoxin CcdA OS=Escherichia coli (strain K12) GN=ccdA PE=1 SV=1	None	ELLYHNZRNLYHMDPOUUCNALAPWKIGUHMMLKALOHCOSTFGDWGWGQMZMVLDHPROMHEECIOOLSUA	No Truncation	-1	0.036082	9510.176727	0	3	0.85053	3.03538e-89
BW_20_1_111106004325_cidetd_msdeconv1433.txt	YYY_sp|P0ADA7|OSMB_ECOLI Osmotically-inducible lipoprotein B OS=Escherichia coli (strain K12) GN=osmB PE=2 SV=1	None	TSYRHOVHCSYTEDQSKDNHZPCVBCQGLROTKFZOLPVDLMCPUTWPKVSWRNVHCIDWIEISDMAYZOPF	No Truncation	-1	0.030075	9171.252718	0	4	0.89931	3.44313e-92
BW_20_1_111106004325_cidetd_msdeconv1435.txt	ZZZ_sp|P22709|TRAX1_ECOLI Protein TraX OS=Escherichia coli (strain K12) GN=traX PE=3 SV=2	None	BNASSKVELTPTWBRNTHSITNSPNWMPDMNABOWTEEELGFRFIPCKQCSVAMIMKGLCPLYZDGEUKENEAWSBNGV	Truncation at N-Terminal Side	169	0.105263	9198.604563	0	2	0.88762	8.35561e-98
BW_20_1_111106004325_cidetd_msdeconv1439.txt	XXX_sp|P0A6A0|UBIB_ECOLI Probable protein kinase UbiB OS=Escherichia coli (strain K12) GN=ubiB PE=1 SV=1	None	MWCEDAFKTNEZVWAAGOQEPLCIENMSDPUQGNDROQFBUTCHNMPGBGGDSNZWRIMURWTORRNLNOHYVBKOYLVYZVV	Truncation at C-Terminal Side	83	0.045455	10687.698749	0	4	0.81726	3.09141e-115
BW_20_1_111106004325_cidetd_msdeconv1441.txt	XXX_sp|P0A6A0|UBIB_ECOLI Probable protein kinase UbiB OS=Escherichia coli (strain K12) GN=ubiB PE=1 SV=1	None	MWCEDAFKTNEZVWAAGOQEPLCIENMSDPUQGNDROQFBUTCHNMPGBGGDSNZWRIMURWTORRNLNOHYVBKOYLVYZVV	Truncation at C-Terminal Side	83	0.035398	10687.698749	0	4	0.82012	3.09141e-115
BW_20_1_111106004325_cidetd_msdeconv1443.txt	YYY_sp|P75830|MACA_ECOLI Macrolide export protein MacA OS=Escherichia coli (strain K12) GN=macA PE=1 SV=2	None	BKCHPWZIIDICLGMKCKPLKYSATVYBBOGRMVUSGZSVABGVVOWGHPQVCRMYVTIEQMOELVAHNFUIAITBS	Truncation at N-Terminal Side	294	0.068182	9196.825296	0	3	0.80594	6.59973e-105
BW_20_1_111106004325_cidetd_msdeconv1447.txt	XXX_sp|P58042|RZOR_ECOLI Prophage outer membrane lipoprotein RzoR OS=Escherichia coli (strain K12) GN=rzoR PE=3 SV=1	None	KLSOWEIHANBQPAKDRGPBCAWZRFWYTUVALRRZMQSSSZVNMIGLVFRVFYAYHELHR	No Truncation	-1	0.040000	7559.154223	0	1	0.80404	8.25337e-70
BW_20_1_111106004325_cidetd_msdeconv1451.txt	XXX_sp|P46121|YBFK_ECOLI Uncharacterized protein YbfK OS=Escherichia coli (strain K12) GN=ybfK PE=4 SV=1	None	PZZOLTTRDIRVMIDCRZQPWUTKRBFFVRNLYGVQRWHZEPDMTECEVIKICVSGCSYIGBDZWHYUQWWUIESEWHRZSCBKG	No Truncation	-1	0.047619	10735.185619	0	1	0.82389	3.94927e-98
BW_20_1_111106004325_cidetd_msdeconv1453.txt	ZZZ_sp|P75979|YMFR_ECOLI Uncharacterized protein YmfR OS=Escherichia coli (strain K12) GN=ymfR PE=4 SV=1	None	DUIDKCKZRYQTISNRHCIZEURTABUNUWOFQAZRIWQDPHQPNGTOTBPDMSULVFFB	No Truncation	-1	0.034483	7747.113810	0	2	0.83009	1.31409e-72
BW_20_1_111106004325_cidetd_msdeconv1455.txt	ZZZ_sp|P67729|YFEO_ECOLI Putative ion-transport protein YfeO OS=Escherichia coli (strain K12) GN=yfeO PE=3 SV=1	None	RRNOZDHRHQGNSNHCMKYQGURFPQGISINMWTVMTFERPKIDEUFYPQGNNUHBWWMLHSECFZRSASWGUANWWHPC	Truncation at C-Terminal Side	80	0.042105	10131.646702	0	4	0.8572	3.5498e-108
BW_20_1_111106004325_cidetd_msdeconv1457.txt	XXX_sp|P0A9K1|PHOH_ECOLI Protein PhoH OS=Escherichia coli (strain K12) GN=phoH PE=1 SV=1	None	QWKTNOZUSEYRAVHIYCTNZTRMRSKDLHKUWQLOTUUGQDZNUINAVFSLIYGNGODZBTFYQTGGWMUBPAOSIDK	Truncation at C-Terminal Side	79	0.063380	10131.230543	0	4	0.84561	2.28958e-108
BW_20_1_111106004325_cidetd_msdeconv1459.txt	YYY_sp|P75960|NPD_ECOLI NAD-dependent protein deacylase OS=Escherichia coli (strain K12) GN=cobB PE=1 SV=3	None	BTLETLEMLIAFHFLYFWOFCQQNGATMTWIAPGRDZQBMBTYTANSLICHGYHBLCNWOQUPELCAKEVYWPKOSWIIO	Truncation at N-Terminal Side	199	0.047619	10133.243538	0	3	0.83254	2.50166e-105
BW_20_1_111106004325_cidetd_msdeconv1461.txt	XXX_sp|P0AFM9|PSPB_ECOLI Phage shock protein B OS=Escherichia coli (strain K12) GN=pspB PE=1 SV=1	None	IHHSLHOQKHSEHMMQUPIUCAHKQRMEONWNUHFDZOZCOQTFNGTAMABDUKCERFILHMBBLECAUIMSMW	No Truncation	-1	0.045455	9713.402960	0	1	0.79225	3.56378e-97
BW_20_1_111106004325_cidetd_msdeconv1463.txt	ZZZ_sp|P18843|NADE_ECOLI NH(3)-dependent NAD(+) synthetase OS=Escherichia coli (strain K12) GN=nadE PE=1 SV=2	None	AIAUBEKMHZOANLKAUPETCICKLGRWKBHDRLIODADTFDIBWEERMVHNEGKEHWUDTQQNHRTAQYDBLPGRCBSKWG	Truncation at N-Terminal Side	193	0.043478	10130.471624	0	3	0.81501	4.29274e-106
BW_20_1_111106004325_cidetd_msdeconv1465.txt	XXX_sp|P69330|CITD_ECOLI Citrate lyase acyl carrier protein OS=Escherichia coli (strain K12) GN=citD PE=2 SV=1	None	IUFQUKHPYYODVZBDHKYAYODNQUHLVNFFEZRGILDKZPQFVNRRKMKZCFKUFELBRFSPUZKUTZVONSGBRELTBLBSBGWKIVPPRDHNWD	No Truncation	-1	0.027650	12675.577208	0	6	0.81867	2.62355e-132
BW_20_1_111106004325_cidetd_msdeconv1467.txt	XXX_sp|P62395|SECM_ECOLI Secretion monitor OS=Escherichia coli (strain K12) GN=secM PE=1 SV=1	None	KTEQOPNMPDBQKSNVUQPWDPYCEHOVQPLDPDKUVEYCHGPLGLZDQWWHKPDNUPYPNWALYONBNMZTEEOYLEFHNBMNSZUBRHBAWSQWSKZFI	Truncation at N-Terminal Side	69	0.052632	13006.007007	0	5	0.80065	1.90783e-136
BW_20_1_111106004325_cidetd_msdeconv1469.txt	XXX_sp|P0AE95|CSGE_ECOLI Curli production assembly/transport component CsgE OS=Escherichia coli (strain K12) GN=csgE PE=1 SV=1	None	CFMTBRFQSULTBTKGBDAHNWQTHKUAAHCESFEYEZVHSISOIQRFUUYOYYLPRPKHCISKGWISZBLMFAHFFMMD	Truncation at C-Terminal Side	80	0.040404	10134.278667	0	4	0.82139	9.52893e-110
BW_20_1_111106004325_cidetd_msdeconv1471.txt	YYY_sp|P64545|YFGG_ECOLI Uncharacterized protein YfgG OS=Escherichia coli (strain K12) GN=yfgG PE=4 SV=1	None	UHGCZOOZCSTKPWMWWHELSKLYBYFAGPHOSDKSWOZVTUGHNZERAALWUULYOKMIIIP	No Truncation	-1	0.080000	8453.236402	0	2	0.79888	2.80843e-84
BW_20_1_111106004325_cidetd_msdeconv1473.txt	XXX_sp|P0A7N1|RL31B_ECOLI 50S ribosomal protein L31 type B OS=Escherichia coli (strain K12) GN=ykgM PE=2 SV=1	None	ZFBZWIEFHYBHLDQCAICOPTDBSVUKRPEHNLZUVGRSCRZICETLIBTGKIQNVNGYDFTLNDDSKPSOF	Truncation at N-Terminal Side	14	0.037037	8889.970601	0	3	0.81386	1.5937e-89
BW_20_1_111106004325_cidetd_msdeconv1475.txt	ZZZ_sp|P0A8Q3|FRDD_ECOLI Fumarate reductase subunit D OS=Escherichia coli (strain K12) GN=frdD PE=1 SV=1	NME	AQVGMDRKZATPZUUIYAAOPTFTZPIZNFRBUOEFKWDDHALMSOGTURDONULVZOCRCFHGIIUH	Truncation at C-Terminal Side	68	0.039474	8892.728818	0	3	0.80835	3.15302e-92
BW_20_1_111106004325_cidetd_msdeconv1477.txt	XXX_sp|P0AFP9|YBHR_ECOLI Inner membrane transport permease YbhR OS=Escherichia coli (strain K12) GN=ybhR PE=1 SV=1	None	UWLHAGCETGQUCVGCLZMWPQOPPVMSESLUEPYYGGFAMHLFLCLRLUHSNNMMRZIHOMTCZZSPQKLGR	Truncation at C-Terminal Side	73	0.090909	8891.704277	0	4	0.80827	1.78077e-96
BW_20_1_111106004325_cidetd_msdeconv1479.txt	ZZZ_sp|P00909|TRPC_ECOLI Tryptophan biosynthesis protein TrpCF OS=Escherichia coli (strain K12) GN=trpC PE=1 SV=4	None	GNZVCTBVLQLCFPLIRLPSBTHHPKGDNSHBOZQKKMOTBUVTPDSYMRWFBDRIAGDDP	Truncation at C-Terminal Side	61	0.090909	7329.910228	0	2	0.80769	7.17755e-83
BW_20_1_111106004325_cidetd_msdeconv1481.txt	YYY_sp|P76106|HICA_ECOLI Probable mRNA interferase toxin HicA OS=Escherichia coli (strain K12) GN=hicA PE=1 SV=2	None	OPFRPNASZACABLUVDTBTSQVDUQUKPMAGYQMLWYTVACPWRBPRODNVYDOFFP	No Truncation	-1	0.035714	7296.126639	0	4	0.91649	7.10103e-76
BW_20_1_111106004325_cidetd_msdeconv1485.txt	YYY_sp|P0ACQ0|RBSR_ECOLI Ribose operon repressor OS=Escherichia coli (strain K12) GN=rbsR PE=1 SV=2	None	ARHQPNKKKBZMOVDLNRADKBYEVQIMYVUONDHWPEEYNUDNFKDHYAHSYHCIHBOCCBTNKULTUYYQWKGGRBDWOIBLRZNRYIVUWDLVYY	Truncation at C-Terminal Side	98	0.043478	13005.620880	0	2	0.78352	6.97419e-131
BW_20_1_111106004325_cidetd_msdeconv1487.txt	XXX_sp|P76106|HICA_ECOLI Probable mRNA interferase toxin HicA OS=Escherichia coli (strain K12) GN=hicA PE=1 SV=2	None	SRYMNWFTATQPUQDVZNEKYQTPTHDIUTTASOROQFFINUGCQBSRGOEMDMTERZ	No Truncation	-1	0.050000	7459.633649	0	1	0.8038	2.37614e-70
BW_20_1_111106004325_cidetd_msdeconv1491.txt	YYY_sp|P0ADC6|LPTG_ECOLI Lipopolysaccharide export system permease protein LptG OS=Escherichia coli (strain K12) GN=lptG PE=1 SV=1	None	DNTFGOBVNTRFRYAIEGFFUERUFKSVRKDWNRFPGWCSFFGSQLKRTWFBHFCNENLLAKUUPZFZDDUAUEOCZBV	Truncation at N-Terminal Side	281	0.086957	10129.130263	0	2	0.86079	3.2763e-104
BW_20_1_111106004325_cidetd_msdeconv1493.txt	ZZZ_sp|P18032|ARTA_ECOLI Protein ArtA OS=Escherichia coli (strain K12) GN=artA PE=4 SV=1	None	FYNOZTHBBUKKNWKPCIDFKGFQUFWSNZOFVVHHVMBTLGIIUASVGQFPBZPKAVPVNAYKSDUWTTKROPIRDAOOORYYWPYCIANSELCHTNTQWBEK	No Truncation	-1	0.020270	13413.212707	0	3	0.82207	5.96572e-125
BW_20_1_111106004325_cidetd_msdeconv1495.txt	XXX_sp|P64448|YNBE_ECOLI Uncharacterized protein YnbE OS=Escherichia coli (strain K12) GN=ynbE PE=4 SV=1	None	MUFFIGTBOSKHIIGYSETMTGHCHLWICDRVETYGDQCNEKUONMINVPPHYRQONKCVL	No Truncation	-1	0.058824	7673.946166	0	1	0.90366	2.0467e-71
BW_20_1_111106004325_cidetd_msdeconv1497.txt	YYY_sp|P64459|YNCJ_ECOLI Uncharacterized protein YncJ OS=Escherichia coli (strain K12) GN=yncJ PE=3 SV=1	None	GTRLTOGWKDNPYQQOYUKIDHVFUWFKKPYEWUEOWKFIMTQLRCMZYHRCHS	Truncation at N-Terminal Side	22	0.078947	7480.844559	0	3	0.81302	5.08666e-73
BW_20_1_111106004325_cidetd_msdeconv1499.txt	XXX_sp|P75975|CROE_ECOLI Prophage transcriptional regulatory protein OS=Escherichia coli (strain K12) GN=croE PE=4 SV=2	None	TEGTNAGMKRNUHFCSEGTQKNPZDNLKGWGDPGGBKEYGVYVVFKWEWGBWZPLZWQPAPFORFA	No Truncation	-1	0.033898	7809.066933	0	4	0.82641	1.77855e-75
BW_20_1_111106004325_cidetd_msdeconv1501.txt	XXX_sp|P0AFD6|NUOI_ECOLI NADH-quinone oxidoreductase subunit I OS=Escherichia coli (strain K12) GN=nuoI PE=1 SV=1	None	TILVCISFIWYQAFSNPHKHGFWYRVLUYZKLYUZEHNRUULFRPKNLYPTKGBAOFN	Truncation at C-Terminal Side	58	0.056000	7477.865212	0	7	0.89888	2.80302e-77
BW_20_1_111106004325_cidetd_msdeconv1505.txt	ZZZ_sp|P23721|SERC_ECOLI Phosphoserine aminotransferase OS=Escherichia coli (strain K12) GN=serC PE=1 SV=4	None	YICEYUPSYGCNNVGFEKSZVUVIQESYMIYHMVDTOHUQZNVWYVSMYDLZMRNKHMB	Truncation at C-Terminal Side	59	0.036697	7476.016499	0	4	0.82049	4.49423e-78
BW_20_1_111106004325_cidetd_msdeconv1511.txt	ZZZ_sp|P33229|RALR_ECOLI Endodeoxyribonuclease toxin RalR OS=Escherichia coli (strain K12) GN=ralR PE=1 SV=2	None	DUIGZFLRYEPWGPZIKADQTHLMYNRRYEDAHLBEKLNPTVAMOFHUVQCQFTQECNMGFHUR	No Truncation	-1	0.069767	8013.942859	0	3	0.81433	8.71596e-88
BW_20_1_111106004325_cidetd_msdeconv1513.txt	XXX_sp|P32695|DUSA_ECOLI tRNA-dihydrouridine(20/20a) synthase OS=Escherichia coli (strain K12) GN=dusA PE=1 SV=4	NME	URSNRUKMYPENMDQGKYOKWZGEADVLGMKSMDMCUITLLOLIMZMIBKLHSEQFMBTSB	Truncation at C-Terminal Side	61	0.044776	7645.799314	0	3	0.81496	3.40772e-71
BW_20_1_111106004325_cidetd_msdeconv1515.txt	ZZZ_sp|P41409|RIHA_ECOLI Pyrimidine-specific ribonucleoside hydrolase RihA OS=Escherichia coli (strain K12) GN=rihA PE=1 SV=2	None	DOWYIYICLYARHYIHNCLUBCUFOESDFCVFTTZOAOLZDRRKVCUTUAQVBOET	Truncation at N-Terminal Side	255	0.029126	7646.240952	0	3	0.8192	2.74678e-73
BW_20_1_111106004325_cidetd_msdeconv1517.txt	XXX_sp|P32695|DUSA_ECOLI tRNA-dihydrouridine(20/20a) synthase OS=Escherichia coli (strain K12) GN=dusA PE=1 SV=4	NME	URSNRUKMYPENMDQGKYOKWZGEADVLGMKSMDMCUITLLOLIMZMIBKLHSEQFMBTSB	Truncation at C-Terminal Side	61	0.050781	7645.799314	0	6	0.8251	3.7631e-82
BW_20_1_111106004325_cidetd_msdeconv1521.txt	YYY_sp|P0AEG8|DSRB_ECOLI Protein DsrB OS=Escherichia coli (strain K12) GN=dsrB PE=2 SV=1	None	WKDRDPOHGPKAARADAFRFWLNQWPCMATZLKGRZFNENOCQBCGZRWFUZYTNVNACUTN	No Truncation	-1	0.031250	7766.896701	0	4	0.8295	8.85816e-81
BW_20_1_111106004325_cidetd_msdeconv1525.txt	YYY_sp|P76106|HICA_ECOLI Probable mRNA interferase toxin HicA OS=Escherichia coli (strain K12) GN=hicA PE=1 SV=2	None	OPFRPNASZACABLUVDTBTSQVDUQUKPMAGYQMLWYTVACPWRBPRODNVYDOFFP	No Truncation	-1	0.052632	7296.126639	0	1	0.81131	1.18862e-61
BW_20_1_111106004325_cidetd_msdeconv1527.txt	XXX_sp|P0AG51|RL30_ECOLI 50S ribosomal protein L30 OS=Escherichia coli (strain K12) GN=rpmD PE=1 SV=2	None	UFIAIHTPEUBAQPVRHVNHDVDYAPYMKZHPZYPNGQQQSLABFTZAWPKUMCSNPZD	No Truncation	-1	0.024096	6995.878014	0	2	0.81303	1.70295e-54
BW_20_1_111106004325_cidetd_msdeconv1529.txt	YYY_sp|P17888|PRIA_ECOLI Primosomal protein N' OS=Escherichia coli (strain K12) GN=priA PE=1 SV=2	NME	CNUPWZLGKMHEZECKVUVRERGPLZDZMZUSGHFAFOWCUSETMPZVBCDZFVH	Truncation at C-Terminal Side	55	0.039130	6852.586162	0	4	0.81868	3.90016e-65
BW_20_1_111106004325_cidetd_msdeconv1531.txt	YYY_sp|P64517|YODC_ECOLI Uncharacterized protein YodC OS=Escherichia coli (strain K12) GN=yodC PE=4 SV=1	None	AMVHFQYBDSLYAVOBLSKEIQTUGWYDARTSRKQFVYHRSACILRQEDPSVKZVCPDLH	No Truncation	-1	0.039130	7265.952433	0	4	0.81018	1.1196e-80
BW_20_1_111106004325_cidetd_msdeconv1533.txt	XXX_sp|P0ABW3|YFAE_ECOLI Uncharacterized ferredoxin-like protein YfaE OS=Escherichia coli (strain K12) GN=yfaE PE=4 SV=1	M_Acetylation	MALVPPHCHGUMMRBYWGNSYLPQHOPSOCNUYHODOEKBHUMCPWMDWU	Truncation at C-Terminal Side	50	0.068182	6809.604247	0	3	0.80175	2.51619e-64
BW_20_1_111106004325_cidetd_msdeconv1535.txt	YYY_sp|P0ADK8|YIBL_ECOLI Uncharacterized protein YibL OS=Escherichia coli (strain K12) GN=yibL PE=1 SV=1	None	AGMPBDFMPKFRYGNIOBBGNAQZMWFRLNPDPROPPDQMAYCRSMBWFAGAWBZS	Truncation at N-Terminal Side	64	0.034783	6850.599025	0	4	0.81686	7.52635e-71
BW_20_1_111106004325_cidetd_msdeconv1537.txt	YYY_sp|P0AFW2|RMF_ECOLI Ribosome modulation factor OS=Escherichia coli (strain K12) GN=rmf PE=1 SV=1	None	IZHNIMHOSSEWNKZOCLDYBFSNTMWHMEBQQYULBOIWWMLDLKNPAWEGGQB	No Truncation	-1	0.029412	7259.213963	0	1	0.79456	5.33647e-60
BW_20_1_111106004325_cidetd_msdeconv1539.txt	XXX_sp|P68688|GLRX1_ECOLI Glutaredoxin 1 OS=Escherichia coli (strain K12) GN=grxA PE=1 SV=1	None	IFRVVMEBFUASTQENLGSGFLSREEVGHBGNUYQELYAMAGPGLMAPGDIQTIVYVAPREFTMQDPUDUSYVRKCAEYAITBOA	No Truncation	-1	0.037736	9808.709172	0	2	0.86596	1.39461e-104
BW_20_1_111106004325_cidetd_msdeconv1541.txt	YYY_sp|P03007|DPO3E_ECOLI DNA polymerase III subunit epsilon OS=Escherichia coli (strain K12) GN=dnaQ PE=1 SV=1	None	FTPHIYGBGIBWNSESUEAQILDAHISIGADEDNWDZNVUCGBBVSPKKWGHHNLFVCISOAL	Truncation at N-Terminal Side	180	0.032967	7269.666176	0	3	0.81618	1.9067e-71
BW_20_1_111106004325_cidetd_msdeconv1543.txt	ZZZ_sp|P06149|DLD_ECOLI Quinone-dependent D-lactate dehydrogenase OS=Escherichia coli (strain K12) GN=dld PE=1 SV=3	NME	SPRLABMYTSRBEZCFSFMWMOOAUGRKZLZVBSUWPCQMMTOVQENMRHPNCIUB	Truncation at C-Terminal Side	56	0.069767	7268.511689	0	3	0.811	4.60259e-76
BW_20_1_111106004325_cidetd_msdeconv1545.txt	YYY_sp|P0AGF4|XYLE_ECOLI D-xylose-proton symporter OS=Escherichia coli (strain K12) GN=xylE PE=1 SV=1	None	PDDNGPZRCCZITGGUBZCKBPNPSGKFYNKDEVCQTWYQYLPV	Truncation at C-Terminal Side	44	0.047059	5075.608158	0	4	0.80292	5.77765e-57
BW_20_1_111106004325_cidetd_msdeconv1547.txt	YYY_sp|P64562|YQFE_ECOLI Putative uncharacterized protein YqfE OS=Escherichia coli (strain K12) GN=yqfE PE=5 SV=1	None	WEIGERVURQFQRDLIMTBHFOHVGPVVZUKGWPDLBGTLVOCYKZYYIFCYPVQDEEZTSINYGMGCCHWOEVYE	No Truncation	-1	0.030405	9649.830746	0	4	0.82872	4.69402e-102
BW_20_1_111106004325_cidetd_msdeconv1549.txt	XXX_sp|P0AEQ3|GLNH_ECOLI Glutamine-binding periplasmic protein OS=Escherichia coli (strain K12) GN=glnH PE=1 SV=1	None	DGQZCAEBIWIGOPHECRPMZZIWRQVMUEGQVQBYGOHM	Truncation at N-Terminal Side	208	0.076471	5077.701298	0	6	0.80481	3.27106e-51
BW_20_1_111106004325_cidetd_msdeconv155.txt	ZZZ_sp|P0AEX9|MALE_ECOLI Maltose-binding periplasmic protein OS=Escherichia coli (strain K12) GN=malE PE=1 SV=1	None	FWDANEIVABNUFNUALESMUVSPGVKDWGBNUMKPTWEAVPDGVPRPISYYBHNSR	Truncation at C-Terminal Side	57	0.050000	6710.175407	0	2	0.81441	6.34056e-74
BW_20_1_111106004325_cidetd_msdeconv1551.txt	ZZZ_sp|P0A7N9|RL33_ECOLI 50S ribosomal protein L33 OS=Escherichia coli (strain K12) GN=rpmG PE=1 SV=2	None	WDSHRGFYDPPVWBIVOUZOYIROQIGSDEVBQMPFMHZNBHAPKHWONIDAOBH	No Truncation	-1	0.030303	7385.468243	0	1	0.84918	3.8448e-71
BW_20_1_111106004325_cidetd_msdeconv1553.txt	YYY_sp|P0AGF4|XYLE_ECOLI D-xylose-proton symporter OS=Escherichia coli (strain K12) GN=xylE PE=1 SV=1	None	PDDNGPZRCCZITGGUBZCKBPNPSGKFYNKDEVCQTWYQYLPV	Truncation at C-Terminal Side	44	0.058824	5075.608158	0	5	0.80906	5.77765e-57
BW_20_1_111106004325_cidetd_msdeconv1557.txt	ZZZ_sp|P0AFA2|NARX_ECOLI Nitrate/nitrite sensor protein NarX OS=Escherichia coli (strain K12) GN=narX PE=1 SV=1	None	SSEEUCUBCOBKYOAFMNWDAQMFKAKKAMVQIFHOINOYFLFTBTCWDGDTHHF	Truncation at C-Terminal Side	55	0.058824	7270.644811	0	2	0.81128	9.54427e-73
BW_20_1_111106004325_cidetd_msdeconv1559.txt	YYY_sp|P07762|GLGB_ECOLI 14-alpha-glucan branching enzyme GlgB OS=Escherichia coli (strain K12) GN=glgB PE=1 SV=1	None	PZGYKBUBEIIAIDCZUNVQISVLCUGZRYEFOFYHLCLAQFRIVHHWILKNSYQVIGCGKMW	Truncation at C-Terminal Side	63	0.038462	7777.990219	0	5	0.82506	2.76966e-85
BW_20_1_111106004325_cidetd_msdeconv1561.txt	ZZZ_sp|P30015|LHR_ECOLI Probable ATP-dependent helicase lhr OS=Escherichia coli (strain K12) GN=lhr PE=3 SV=2	None	PYCOOGEYBICHGRROSWBRDCQKFLTPLICSVKBBTPGMVCAOSDAZTNCUOPBSVILTBVV	Truncation at C-Terminal Side	63	0.036145	7777.161283	0	3	0.82017	2.33813e-84
BW_20_1_111106004325_cidetd_msdeconv1569.txt	XXX_sp|P30137|THIE_ECOLI Thiamine-phosphate synthase OS=Escherichia coli (strain K12) GN=thiE PE=1 SV=1	None	NBWCQHPDTKVYLFRTKNYFOEYNBZKURGOILDPLNYYNNWSUVMVMQZHVUGOLYZFMILNYOAHAOTLGQRYYL	Truncation at N-Terminal Side	134	0.048387	10309.267759	0	3	0.80391	8.77202e-104
BW_20_1_111106004325_cidetd_msdeconv157.txt	YYY_sp|P0A6T5|GCH1_ECOLI GTP cyclohydrolase 1 OS=Escherichia coli (strain K12) GN=folE PE=1 SV=2	NME	HWCYZLPKNTMYFUQOQZGURBPC	Truncation at C-Terminal Side	24	0.045455	3235.740406	0	2	0.79359	8.86772e-32
BW_20_1_111106004325_cidetd_msdeconv1571.txt	ZZZ_sp|P68699|ATPL_ECOLI ATP synthase subunit c OS=Escherichia coli (strain K12) GN=atpE PE=1 SV=1	None	GBRQCRCQEHIVFUOPQELICGSPIIMISMBZBKSRAOKHMZYUZIWIEGOMSUUIDDIMMLCTNYOFRGVGQNSMFKG	No Truncation	-1	0.066667	9952.338117	0	2	0.83203	1.86165e-106
BW_20_1_111106004325_cidetd_msdeconv1575.txt	ZZZ_sp|P33229|RALR_ECOLI Endodeoxyribonuclease toxin RalR OS=Escherichia coli (strain K12) GN=ralR PE=1 SV=2	None	DUIGZFLRYEPWGPZIKADQTHLMYNRRYEDAHLBEKLNPTVAMOFHUVQCQFTQECNMGFHUR	No Truncation	-1	0.035714	8013.942859	0	1	0.80779	3.35954e-73
BW_20_1_111106004325_cidetd_msdeconv1577.txt	YYY_sp|P37630|YHIM_ECOLI Inner membrane protein YhiM OS=Escherichia coli (strain K12) GN=yhiM PE=1 SV=2	None	EGHKNQNQTIETGFLTQZHPEIFABLIYLYCSDWLVKBQPNOOEHIPVNVBDDWBMQGFNEOHMGWAZVTTAQLWLUBDZIITMNYZOHDVGLGPEMBPHYQFZVRSNHAWMGLVNGKMVDKIHUKTRDFSDBQLHGIHFVIUYLTFMTIBYNFESGCPHEATQBANNEIKQVVHVFLYLNAHOCBMTUDLAKYWPPVHOYBINGZDWUTWIKNKZQQDDWSTVQFAHPGQVBWGKNLFPCHIFRUCYYSAQZCBCYDASLTKYCDTUESHNHOTAGAGVPLRURCWZWNVGERIYIHFFGDOFLANSLRUIOQRIPOTISGKDPHEMILTCHWIVKNCQQVYHHQPPUS	No Truncation	-1	0.120000	43002.456355	0	3	0.40612	4.94066e-324
BW_20_1_111106004325_cidetd_msdeconv1579.txt	ZZZ_sp|P64453|ORTT_ECOLI Orphan toxin OrtT OS=Escherichia coli (strain K12) GN=ortT PE=1 SV=2	None	GVQECZFDDTBCTEKMBCIYSOZHUCLYNNIYWVRPATMCOYAKIGBWRLWZACLBG	No Truncation	-1	0.028571	7076.557808	0	1	0.80576	6.97209e-63
BW_20_1_111106004325_cidetd_msdeconv1581.txt	XXX_sp|P75718|REND_ECOLI Putative protein RenD OS=Escherichia coli (strain K12) GN=renD PE=5 SV=4	None	IDAKBNLNPZTTMDNIDYEVFSLVOLZMGNBZGTWYPOFKEAWTVIGTAAWQVHITQFUNU	No Truncation	-1	0.029412	7421.873111	0	1	0.80413	7.46824e-68
BW_20_1_111106004325_cidetd_msdeconv1585.txt	YYY_sp|P58042|RZOR_ECOLI Prophage outer membrane lipoprotein RzoR OS=Escherichia coli (strain K12) GN=rzoR PE=3 SV=1	None	SHVATDUDFHNUMCUKIOZTAVZLPYAVPBMEHKSMTNUUUBVPUBLUDRAIYEUKUNRTZ	No Truncation	-1	0.043478	7716.523120	0	1	0.81253	3.18296e-77
BW_20_1_111106004325_cidetd_msdeconv1587.txt	XXX_sp|P0ACN4|ALLR_ECOLI HTH-type transcriptional repressor AllR OS=Escherichia coli (strain K12) GN=allR PE=1 SV=1	NME	SZIVNZRAWEMYPGWGPHOOSMOZCGZFWSOTSNNONFZTGGPKFQPGFSQCGBEEKYVBUQRV	Truncation at C-Terminal Side	64	0.044118	8114.196083	0	6	0.82528	1.00894e-84
BW_20_1_111106004325_cidetd_msdeconv1589.txt	YYY_sp|P0AE56|BFD_ECOLI Bacterioferritin-associated ferredoxin OS=Escherichia coli (strain K12) GN=bfd PE=1 SV=1	None	BLADABUHORCDVHOUVUFLIHNIANITYFULWUPNFCVNSWIVNKZGBHUEPTEFNYTFODBN	No Truncation	-1	0.036765	8299.780238	0	5	0.82778	8.92153e-84
BW_20_1_111106004325_cidetd_msdeconv1591.txt	YYY_sp|P0A7Q1|RL35_ECOLI 50S ribosomal protein L35 OS=Escherichia coli (strain K12) GN=rpmI PE=1 SV=2	None	UHCLWKSNQISTNDTPWCVQUMAMQZMRQLDEVKDNAMQVGBPZIZOOMNMHNMHCMAUEGPMKS	No Truncation	-1	0.045455	7992.238784	0	2	0.92618	1.63915e-82
BW_20_1_111106004325_cidetd_msdeconv1595.txt	ZZZ_sp|P0DMC7|RCSB_ECOLI Transcriptional regulatory protein RcsB OS=Escherichia coli (strain K12) GN=rcsB PE=1 SV=1	None	FEOVLKOVWOWCRONRGHCEZLRBEQZMRRYLAMSGTBADFPINIWFSMKLTHLWNTONLG	Truncation at N-Terminal Side	155	0.048387	8115.104750	0	3	0.91611	1.58756e-82
BW_20_1_111106004325_cidetd_msdeconv1597.txt	XXX_sp|P0A7M2|RL28_ECOLI 50S ribosomal protein L28 OS=Escherichia coli (strain K12) GN=rpmB PE=1 SV=2	None	LFLGLOCULCOPTCEGUFTUEAQFTTYWWDSWZDEWKIPROMFOGPSDDTMHGEEICSKOYKOREQQRQDDWVSTGZC	No Truncation	-1	0.031250	10280.466204	0	1	0.85215	1.40366e-92
BW_20_1_111106004325_cidetd_msdeconv1599.txt	XXX_sp|P08179|PUR3_ECOLI Phosphoribosylglycinamide formyltransferase OS=Escherichia coli (strain K12) GN=purN PE=1 SV=1	None	SYZDCETANWGVTWTZFBYRCYQKCYASZULUYQUURCZQTIVOBGYNGDAYYVQWDBEMVQIOAVILSEVWIVSWQ	Truncation at N-Terminal Side	135	0.090909	9735.497917	0	2	0.8382	9.77226e-102
BW_20_1_111106004325_cidetd_msdeconv1601.txt	XXX_sp|P75826|LYSO_ECOLI Lysine exporter LysO OS=Escherichia coli (strain K12) GN=lysO PE=2 SV=2	None	IPGUTCSGPZNYAVHDDVRYFDMIVTWDNOSQRMRRWLNIFVVKSKLFDWIFYCLSCKCYOSIETILIICDRWRPGAAM	Truncation at C-Terminal Side	79	0.042453	9732.183578	0	4	0.8248	2.77598e-101
BW_20_1_111106004325_cidetd_msdeconv1605.txt	YYY_sp|P0ABR5|HCAE_ECOLI 3-phenylpropionate/cinnamic acid dioxygenase subunit alpha OS=Escherichia coli (strain K12) GN=hcaE PE=1 SV=1	NME_Acetylation	APBHCLUMTRIQSWKMHEKAWTFHLZBBGZHKOYGYYRPUCPSQRRPGRDQCHWVQW	Truncation at C-Terminal Side	57	0.040650	7285.705836	0	5	0.91454	3.85168e-77
BW_20_1_111106004325_cidetd_msdeconv1609.txt	YYY_sp|P0AAV6|YBGS_ECOLI Uncharacterized protein YbgS OS=Escherichia coli (strain K12) GN=ybgS PE=3 SV=1	None	MYLALODUBPLSLEQVZNNNSVNODRKYOPTNKDVYQEDCKWWUWCDCNYEBHQEA	Truncation at C-Terminal Side	56	0.039773	7327.609796	0	3	0.82175	6.06806e-73
BW_20_1_111106004325_cidetd_msdeconv1613.txt	YYY_sp|P0AEG8|DSRB_ECOLI Protein DsrB OS=Escherichia coli (strain K12) GN=dsrB PE=2 SV=1	None	WKDRDPOHGPKAARADAFRFWLNQWPCMATZLKGRZFNENOCQBCGZRWFUZYTNVNACUTN	No Truncation	-1	0.044715	7766.896701	0	5	0.8299	4.64885e-80
BW_20_1_111106004325_cidetd_msdeconv1615.txt	ZZZ_sp|P37624|RBBA_ECOLI Ribosome-associated ATPase OS=Escherichia coli (strain K12) GN=rbbA PE=1 SV=3	None	GSZZVSLCYRUBBQGYWTFSPEEPOPHHPORPSOMSQVKOEVOUQUYUYBTMNY	Truncation at N-Terminal Side	857	0.048780	7330.532252	0	6	0.82789	1.92545e-70
BW_20_1_111106004325_cidetd_msdeconv1617.txt	ZZZ_sp|P14900|MURD_ECOLI UDP-N-acetylmuramoylalanine--D-glutamate ligase OS=Escherichia coli (strain K12) GN=murD PE=1 SV=3	None	GITMWQQQORTEHDRFRLYRNGBFBFBWIVPGTGMKMPZAVILTSBGINVFRCEVSOKZAY	Truncation at N-Terminal Side	377	0.063492	7459.705455	0	4	0.8301	4.64056e-83
BW_20_1_111106004325_cidetd_msdeconv1619.txt	ZZZ_sp|V9HVX0|YPAA_ECOLI Uncharacterized protein YpaA OS=Escherichia coli (strain K12) GN=ypaA PE=4 SV=1	None	IUBVNZANELURFUWEHDDKARWPMKLKSSHPAKDTLNAAUOUPSROZDAVAZLCQROWIG	No Truncation	-1	0.068966	7751.356055	0	2	0.82152	4.40329e-74
BW_20_1_111106004325_cidetd_msdeconv1621.txt	ZZZ_sp|P69776|LPP_ECOLI Major outer membrane prolipoprotein Lpp OS=Escherichia coli (strain K12) GN=lpp PE=1 SV=1	None	RWFRIFEIZEGBWIMFIGKVFPUZAQFWOMBGBNGUISNECTRIHRSDGLBNAULIBDBMZFIZFZWPECFPBUEAET	No Truncation	-1	0.031250	9673.027782	0	1	0.8115	6.65528e-91
BW_20_1_111106004325_cidetd_msdeconv1623.txt	ZZZ_sp|P0A953|FABB_ECOLI 3-oxoacyl-[acyl-carrier-protein] synthase 1 OS=Escherichia coli (strain K12) GN=fabB PE=1 SV=1	None	SESRHQCRGBGIUFTAQTWRFBSGOPMANGIMNOHPNMAZDSTQRBBIKKMRADFWWQGSPS	Truncation at N-Terminal Side	344	0.038462	7459.870158	0	3	0.83506	3.34957e-81
BW_20_1_111106004325_cidetd_msdeconv1625.txt	ZZZ_sp|P18390|YJJA_ECOLI Uncharacterized protein YjjA OS=Escherichia coli (strain K12) GN=yjjA PE=3 SV=3	None	CDKICNMOAPTIUNHMKMAZEMSHCREZRDCHWGFAGKFFYFTHDOEITSTHVDEYNGBR	Truncation at N-Terminal Side	104	0.048000	7459.699298	0	5	0.83524	4.62974e-79
BW_20_1_111106004325_cidetd_msdeconv1627.txt	YYY_sp|P76291|CMOB_ECOLI tRNA U34 carboxymethyltransferase OS=Escherichia coli (strain K12) GN=cmoB PE=1 SV=1	None	IGLIRKCEKPVPHFFNWUGLUQWVVGCGYEOPNIVIGLNONZDBAYWVHZQTBMPIFNETMFVNAIASSNGWSFTTPNRUOUPVOUMVFEMMDIZCNIHNFGVFU	Truncation at C-Terminal Side	105	0.036866	12996.116603	0	8	0.8228	1.63736e-141
BW_20_1_111106004325_cidetd_msdeconv163.txt	YYY_sp|C1P5Z8|YKGR_ECOLI Uncharacterized membrane protein YkgR OS=Escherichia coli (strain K12) GN=ykgR PE=1 SV=1	None	WCPOMWDKUDIPGQUFFNGHWHQYTNHRKVLHD	No Truncation	-1	0.032258	4384.828186	0	1	0.89026	1.65167e-35
BW_20_1_111106004325_cidetd_msdeconv1631.txt	ZZZ_sp|P76053|SMRA_ECOLI Probable DNA endonuclease SmrA OS=Escherichia coli (strain K12) GN=smrA PE=1 SV=1	None	CNLUHDZUTHDLYKQBPHMPIOKYOIVVORRSKYCPBWUQUESKCZNZWFUTDWA	Truncation at N-Terminal Side	132	0.040000	7460.505545	0	5	0.83309	1.42221e-75
BW_20_1_111106004325_cidetd_msdeconv1633.txt	ZZZ_sp|P0ADN0|VIAA_ECOLI Protein ViaA OS=Escherichia coli (strain K12) GN=viaA PE=1 SV=1	None	SWURHUKUHMDAULECQUGVVZELSOEDILILNCKMLKPPESSFVITQDCNOPWGORLGCRODHZMULBEPRYNKUBGNIWUPHSWDSBEVFOMVFKKPCD	Truncation at C-Terminal Side	101	0.041475	12995.877254	0	8	0.82583	3.93554e-137
BW_20_1_111106004325_cidetd_msdeconv1635.txt	XXX_sp|P27434|RODZ_ECOLI Cytoskeleton protein RodZ OS=Escherichia coli (strain K12) GN=rodZ PE=1 SV=2	None	ALCANVYWUZOCYGGSLMIRTGVUGCZLABHKGHUYPUZYRVVYANWQFYIGUUOVGFKSWVCFZRKDREEBENCWOVNTEQOZBAVULZIVRFBIHWTBNZ	Truncation at C-Terminal Side	102	0.032258	12995.438546	0	7	0.82175	2.93478e-138
BW_20_1_111106004325_cidetd_msdeconv1637.txt	XXX_sp|P07018|MCP4_ECOLI Methyl-accepting chemotaxis protein IV OS=Escherichia coli (strain K12) GN=tap PE=1 SV=2	M_Acetylation	MMYHORGZNMMLWZGVIPLFIQPEDPRZSKUHIIUKCAIPZEZOBDOFZRFMPQCDZPUOCPWLZUSMRKAPBHEIBTUNKRNQPUQWBZCWRQFHYVP	Truncation at C-Terminal Side	99	0.032258	12954.023463	0	7	0.82831	4.25903e-134
BW_20_1_111106004325_cidetd_msdeconv1639.txt	YYY_sp|Q47270|NINE_ECOLI Prophage NinE homolog OS=Escherichia coli (strain K12) GN=ninE PE=3 SV=1	None	FHBOSPWFMSKGFIHDYKYTBPFSYOTBTKKHCOUDRUEKPWNBPEZPYEARRQHO	No Truncation	-1	0.043478	7616.940101	0	1	0.82116	1.01816e-68
BW_20_1_111106004325_cidetd_msdeconv1643.txt	ZZZ_sp|P76210|YDJO_ECOLI Uncharacterized protein YdjO OS=Escherichia coli (strain K12) GN=ydjO PE=4 SV=2	None	VAIIPQZGLAHHRVBYNBSPGOHQPZKNUMWIQMCMOGQGPHUQMBQQFIKSHFWCOKGPP	Truncation at N-Terminal Side	206	0.050000	7578.954586	0	2	0.81864	2.33848e-74
BW_20_1_111106004325_cidetd_msdeconv1645.txt	XXX_sp|Q2EER5|YMJC_ECOLI Putative uncharacterized protein YmjC OS=Escherichia coli (strain K12) GN=ymjC PE=5 SV=1	None	ZZLHVVLEMSSITWRTRQYKVWRLTOKPTMESCBLRSVNGERFQGNRCIWVIWIPQQGNE	No Truncation	-1	0.044444	7385.245530	0	2	0.81971	2.86398e-69
BW_20_1_111106004325_cidetd_msdeconv1649.txt	YYY_sp|P18310|SSBF_ECOLI Plasmid-derived single-stranded DNA-binding protein OS=Escherichia coli (strain K12) GN=ssbF PE=3 SV=3	None	YPMEIUOFFFZTMWAKDVUGWKHYLYDPUNVWKEONYBYEMIOYVLYCUSFZRW	Truncation at N-Terminal Side	125	0.025862	7583.640892	0	3	0.83087	2.36093e-71
BW_20_1_111106004325_cidetd_msdeconv1651.txt	YYY_sp|P09323|PTW3C_ECOLI PTS system N-acetylglucosamine-specific EIICBA component OS=Escherichia coli (strain K12) GN=nagE PE=1 SV=1	None	HREWHDHVVQUCNMGIHQFWBOOPRYENEFLYLSENOAIASYAGFRLOEKKBPUVKRLLOECCEKVPAGBNQIFQI	Truncation at C-Terminal Side	76	0.042254	9871.241826	0	3	0.80736	3.63606e-102
BW_20_1_111106004325_cidetd_msdeconv1653.txt	YYY_sp|P0A6K1|DAPF_ECOLI Diaminopimelate epimerase OS=Escherichia coli (strain K12) GN=dapF PE=1 SV=1	NME	UOQUVDWQUAHGMVGAMAELIMLGEBIMTBQENEQDDVGZZCWHKYELEBZKIVOFIYQHMLVBOVYOAKVHFYZCSA	Truncation at C-Terminal Side	78	0.058824	9873.343104	0	2	0.81274	1.89608e-103
BW_20_1_111106004325_cidetd_msdeconv1655.txt	XXX_sp|P38394|YDAE_ECOLI Uncharacterized protein YdaE OS=Escherichia coli (strain K12) GN=ydaE PE=4 SV=1	None	UVBSPDZBTWSMPUOCSASVKYUHIBIZQBHVQPOYBCWPCSDZQOBCZYVMUDOP	No Truncation	-1	0.046512	7297.798547	0	2	0.86875	2.27765e-69
BW_20_1_111106004325_cidetd_msdeconv1657.txt	XXX_sp|P38393|KILR_ECOLI Killing protein KilR OS=Escherichia coli (strain K12) GN=kilR PE=1 SV=1	None	ZRMOIOSLWRIHZRGUIOAQGEHCZELYRSPBMDOFMNZHIZOPGVBUINFPHRKHMLTFLDVBNUFTZDTTD	No Truncation	-1	0.037037	9589.873659	0	2	0.81587	5.57268e-92
BW_20_1_111106004325_cidetd_msdeconv1659.txt	YYY_sp|P76256|TSAB_ECOLI tRNA threonylcarbamoyladenosine biosynthesis protein TsaB OS=Escherichia coli (strain K12) GN=tsaB PE=1 SV=1	None	STHNFPWPIMLICSDCQMCHANMNBOGVRTSFCRNKBEMHVVHQUGHHFRZWBERHNLATEFOZQCNAGUQSZHNTEHRI	Truncation at N-Terminal Side	151	0.041237	9872.240661	0	4	0.82124	1.70583e-107
BW_20_1_111106004325_cidetd_msdeconv1661.txt	XXX_sp|Q47270|NINE_ECOLI Prophage NinE homolog OS=Escherichia coli (strain K12) GN=ninE PE=3 SV=1	None	WFTQMQGUZZOCISNDSSZRZFSOPAHBQVDQKFFWKYAKPCLWIFLYLZMPOFFF	No Truncation	-1	0.064516	7376.443283	0	2	0.82187	9.11084e-74
BW_20_1_111106004325_cidetd_msdeconv1663.txt	YYY_sp|Q46863|YGIS_ECOLI Probable deoxycholate-binding periplasmic protein YgiS OS=Escherichia coli (strain K12) GN=ygiS PE=1 SV=1	None	KNMFLKFNRCBDTHONSIIOUSKIRUPVORRBROVHLBQRBOFPIHIPKSVMDK	Truncation at N-Terminal Side	481	0.029412	7326.760586	0	3	0.82582	2.61955e-67
BW_20_1_111106004325_cidetd_msdeconv1665.txt	XXX_sp|P64448|YNBE_ECOLI Uncharacterized protein YnbE OS=Escherichia coli (strain K12) GN=ynbE PE=4 SV=1	NME_Acetylation	UFFIGTBOSKHIIGYSETMTGHCHLWICDRVETYGDQCNEKUONMINVPPHYRQONKCVL	No Truncation	-1	0.062500	7584.916276	0	2	0.82031	8.96658e-72
BW_20_1_111106004325_cidetd_msdeconv1669.txt	YYY_sp|P0AEG8|DSRB_ECOLI Protein DsrB OS=Escherichia coli (strain K12) GN=dsrB PE=2 SV=1	None	WKDRDPOHGPKAARADAFRFWLNQWPCMATZLKGRZFNENOCQBCGZRWFUZYTNVNACUTN	No Truncation	-1	0.044643	7766.896701	0	4	0.91378	1.85057e-71
BW_20_1_111106004325_cidetd_msdeconv1671.txt	YYY_sp|P26608|FLIS_ECOLI Flagellar secretion chaperone FliS OS=Escherichia coli (strain K12) GN=fliS PE=3 SV=1	None	RIKZYNLYTZBDSISFIDTEQQQPRUVMRYDPFUQNKWINGHHBCPEVAKASBUQBCGUIBDIBHVFRGCPHEDGTWBLAE	Truncation at N-Terminal Side	55	0.066667	9721.511537	0	2	0.81291	1.14064e-110
BW_20_1_111106004325_cidetd_msdeconv1675.txt	ZZZ_sp|P0ABD3|BFR_ECOLI Bacterioferritin OS=Escherichia coli (strain K12) GN=bfr PE=1 SV=1	None	URMLLSKFLCUNFQNBVIKWTEHWTYMYSLPQUMLHQTIIFWZLGAKMFMDRCKCYK	Truncation at N-Terminal Side	101	0.038462	7270.189604	0	1	0.80909	7.59264e-75
BW_20_1_111106004325_cidetd_msdeconv1677.txt	ZZZ_sp|P76159|LYSQ_ECOLI Probable prophage lysozyme OS=Escherichia coli (strain K12) GN=rrrQ PE=3 SV=1	None	MGLIAPAFFRMGIFDGBMOZKSTDENVRZLGACAKGIDKPIYWGENIQHSLZVSLBMLAMRPMA	Truncation at C-Terminal Side	64	0.032787	7267.078910	0	4	0.83004	7.29867e-85
BW_20_1_111106004325_cidetd_msdeconv1679.txt	ZZZ_sp|P75993|ARIR_ECOLI Probable two-component-system connector protein AriR OS=Escherichia coli (strain K12) GN=ariR PE=1 SV=1	None	ICOGNPEEAITCPSSADSFGICVBHBFGUCBQEWYZBKVSBZCVQCUMIOVOOBYYUZSUGCQZMZQOVEPHYPYPYMQBZKDSMEGY	No Truncation	-1	0.038462	11052.866352	0	1	0.80205	3.31808e-108
BW_20_1_111106004325_cidetd_msdeconv1681.txt	ZZZ_sp|P0ACH1|SFSB_ECOLI Sugar fermentation stimulation protein B OS=Escherichia coli (strain K12) GN=sfsB PE=3 SV=1	None	THDAQMPCQGGDNPQVSATGZRKHNBYQSDPVQWLKBWOHINRMQKOBIESQMPWVHQREGPZYCUADVPGCTTWBYNEKYTCPVGWKBRYN	No Truncation	-1	0.036036	11168.510318	0	4	0.82653	1.09324e-112
BW_20_1_111106004325_cidetd_msdeconv1685.txt	ZZZ_sp|P39355|YJHE_ECOLI Putative uncharacterized protein YjhE OS=Escherichia coli (strain K12) GN=yjhE PE=5 SV=2	NME_Acetylation	FKEETHYESAHWUTDVNICUABHIEHOZMDTOKDCFWKREAUKITDVYWLOZQOGLZKMZBFMELIDNRGDRVZPTYGKBT	No Truncation	-1	0.055556	10530.688234	0	2	0.80592	2.09478e-107
BW_20_1_111106004325_cidetd_msdeconv1687.txt	YYY_sp|P76402|YEGP_ECOLI UPF0339 protein YegP OS=Escherichia coli (strain K12) GN=yegP PE=1 SV=2	NME_Acetylation	HBDHTUCTKEDYVDVSHNPYCOEISIVAVPQZHIMBQADWCGQSMZVTVGILLNUGDGZFQZEYTRKGCDHUZBCOCNVVFVEUEOAKMRHTRLYMWUZWYHQEEKCMD	No Truncation	-1	0.093023	13602.050235	0	4	0.79809	1.75199e-149
BW_20_1_111106004325_cidetd_msdeconv1689.txt	ZZZ_sp|P41443|GSPH_ECOLI Putative type II secretion system protein H OS=Escherichia coli (strain K12) GN=gspH PE=1 SV=1	None	KNQZHKBLUWHCTVEYFFMVBSITUCBDQHNPBLRIPVMTPKOADIEDMWZDLMETPONDDTYYFILCTEPDPNVWTOEMZBOQLUBQOBYBRQDSZOASDGZHI	Truncation at C-Terminal Side	105	0.096774	13529.410744	0	3	0.78608	1.13615e-143
BW_20_1_111106004325_cidetd_msdeconv1693.txt	YYY_sp|P76402|YEGP_ECOLI UPF0339 protein YegP OS=Escherichia coli (strain K12) GN=yegP PE=1 SV=2	NME_Acetylation	HBDHTUCTKEDYVDVSHNPYCOEISIVAVPQZHIMBQADWCGQSMZVTVGILLNUGDGZFQZEYTRKGCDHUZBCOCNVVFVEUEOAKMRHTRLYMWUZWYHQEEKCMD	No Truncation	-1	0.058824	13602.050235	0	4	0.79751	1.75199e-149
BW_20_1_111106004325_cidetd_msdeconv1695.txt	YYY_sp|P76446|RTN_ECOLI Protein Rtn OS=Escherichia coli (strain K12) GN=rtn PE=2 SV=1	None	BSMLUIMNGNYTAGTBPQQNGARGKMCLQYSORCKQZWINLNLLHZVQFIFZRPZBHIDGMWEYNTZMCGOVTROHPGMCIUTAC	Truncation at N-Terminal Side	433	0.033058	10336.636686	0	4	0.8294	5.52191e-116
BW_20_1_111106004325_cidetd_msdeconv1697.txt	XXX_sp|P07654|PSTA_ECOLI Phosphate transport system permease protein PstA OS=Escherichia coli (strain K12) GN=pstA PE=1 SV=1	None	RSTEDUOIRNZCPGSQFCFVBMVEFCAFQNBCUVUAZLVALYEPBNVBGUTIBHHVNSAFGWZKAGBHRFRUWWSAWUIUGVOE	Truncation at C-Terminal Side	84	0.031579	10338.526496	0	3	0.82927	5.86718e-104
BW_20_1_111106004325_cidetd_msdeconv1699.txt	YYY_sp|P75783|YBIO_ECOLI Moderate conductance mechanosensitive channel YbiO OS=Escherichia coli (strain K12) GN=ybiO PE=1 SV=2	None	STMHITPEHOMCWRAGIQPZATWOMRHLZIPBCKCSPZBKVOQVUZERHCMASPIARGNYPZPPTFCVYLVCHGTHBBLGUCCAGDT	Truncation at N-Terminal Side	654	0.034483	10334.074816	0	4	0.81803	2.41265e-117
BW_20_1_111106004325_cidetd_msdeconv1701.txt	YYY_sp|P0A8Z0|YCIA_ECOLI Acyl-CoA thioester hydrolase YciA OS=Escherichia coli (strain K12) GN=yciA PE=3 SV=1	None	SVEBVWGOKPDWDGBCTNFHZRARASEYDTEDQHRCCDREMKBASQBLGKFRGZYEONVUOTQCHBUIOCGTLVENNVNMZKE	Truncation at N-Terminal Side	49	0.048387	10336.485251	0	3	0.80962	1.02733e-113
BW_20_1_111106004325_cidetd_msdeconv1703.txt	XXX_sp|P64453|ORTT_ECOLI Orphan toxin OrtT OS=Escherichia coli (strain K12) GN=ortT PE=1 SV=2	None	THMTKSCWRRECRYOAQVCZYVGFALCIOMUDPKRYUAVQYUEYKIIHILECYQQIV	No Truncation	-1	0.052632	7393.796164	0	1	0.81962	2.49917e-69
BW_20_1_111106004325_cidetd_msdeconv1709.txt	YYY_sp|P37751|WBBK_ECOLI Putative glycosyltransferase WbbK OS=Escherichia coli (strain K12) GN=wbbK PE=4 SV=1	None	AWVUITNQTMETAQLRNSSCDTTKBYVMSNNAVLQKQZUHRZYMUFRIFVBUPLNCPOBLOOZQBZYFLTRLNLBHUCZG	Truncation at N-Terminal Side	292	0.032967	10131.340385	0	3	0.828	6.48618e-106
BW_20_1_111106004325_cidetd_msdeconv171.txt	XXX_sp|P0DPD0|LDRA_ECOLI Small toxic polypeptide LdrA OS=Escherichia coli (strain K12) GN=ldrA PE=1 SV=1	M_Acetylation	MNRCKTSFCRVBSSZBHPSIIWMOPKSALEURZQC	No Truncation	-1	0.038462	4346.938243	0	1	0.81123	2.16358e-41
BW_20_1_111106004325_cidetd_msdeconv1711.txt	XXX_sp|P75620|YAAY_ECOLI Uncharacterized protein YaaY OS=Escherichia coli (strain K12) GN=yaaY PE=4 SV=1	None	MIYSDVKWQYDECCFYNRHAZWKLVNYQWLBBUHWCHOZBADSFBYEOQVPINRDWZRINPYFNQRYDHSEV	No Truncation	-1	0.052632	9526.707118	0	2	0.82221	4.51446e-93
BW_20_1_111106004325_cidetd_msdeconv1713.txt	YYY_sp|P76558|MAO2_ECOLI NADP-dependent malic enzyme OS=Escherichia coli (strain K12) GN=maeB PE=1 SV=1	None	TAQYFVDBMMRAVGUMVDKMYMDWTACPRZIZVAUMFURNWAONVISGSAZLNNROQYZWVBPKKBISSDZDYEQHM	Truncation at C-Terminal Side	77	0.044118	9568.112414	0	6	0.84357	1.47605e-104
BW_20_1_111106004325_cidetd_msdeconv1715.txt	YYY_sp|P09546|PUTA_ECOLI Bifunctional protein PutA OS=Escherichia coli (strain K12) GN=putA PE=1 SV=3	None	GBPHOFQUFLNOPBLAYCCAHEPHWFKRZOVNSNSEWZCZCWRFRLZPOUAIDSEICERHUCCVUGEGUTZZPZ	Truncation at C-Terminal Side	74	0.045455	9569.330690	0	3	0.82623	1.96458e-98
BW_20_1_111106004325_cidetd_msdeconv1717.txt	YYY_sp|P76558|MAO2_ECOLI NADP-dependent malic enzyme OS=Escherichia coli (strain K12) GN=maeB PE=1 SV=1	None	TAQYFVDBMMRAVGUMVDKMYMDWTACPRZIZVAUMFURNWAONVISGSAZLNNROQYZWVBPKKBISSDZDYEQHM	Truncation at C-Terminal Side	77	0.040625	9568.112414	0	6	0.8548	1.47605e-104
BW_20_1_111106004325_cidetd_msdeconv1719.txt	YYY_sp|P0A7M2|RL28_ECOLI 50S ribosomal protein L28 OS=Escherichia coli (strain K12) GN=rpmB PE=1 SV=2	None	VUTFMUOKANDRZSSDVCPUNUIZFLLLHFZCLETRBGMTOUKIALQDORUYHKILTBLEGKDHFFMZMEVLNRBERI	No Truncation	-1	0.029412	10019.829728	0	1	0.82665	4.00696e-84
BW_20_1_111106004325_cidetd_msdeconv1721.txt	YYY_sp|P33234|ADIY_ECOLI HTH-type transcriptional regulator AdiY OS=Escherichia coli (strain K12) GN=adiY PE=4 SV=1	None	EWVEPLBZIYHTGNSZMWAUAWQHWVGDBVPFGPGURWZGPSDPNMQEVFTCOTDYVMZORTCPPMPLFDDBUABGNLQ	Truncation at N-Terminal Side	174	0.038462	9567.952824	0	4	0.83723	4.71639e-107
BW_20_1_111106004325_cidetd_msdeconv1725.txt	ZZZ_sp|P0ABS8|HOLE_ECOLI DNA polymerase III subunit theta OS=Escherichia coli (strain K12) GN=holE PE=1 SV=1	None	CEHZHFONGGIETKOANAYGVRRFQOKUIKKOLZCYYPCSMTKRGMIYFNEFGFKDZYPLSDAAIDWFQVRRUCVQ	No Truncation	-1	0.028986	9717.084631	0	2	0.82608	7.91955e-99
BW_20_1_111106004325_cidetd_msdeconv1727.txt	ZZZ_sp|P38393|KILR_ECOLI Killing protein KilR OS=Escherichia coli (strain K12) GN=kilR PE=1 SV=1	None	SNHICSDLUOWHOOSGDZNQWTRPIDGDBDOOZPARTRVYVQWUKVMKSOMFPHETSGCYGLZTAAUWTZKBC	No Truncation	-1	0.031250	9462.186724	0	5	0.84353	1.43753e-100
BW_20_1_111106004325_cidetd_msdeconv1729.txt	XXX_sp|P0A968|CSPD_ECOLI Cold shock-like protein CspD OS=Escherichia coli (strain K12) GN=cspD PE=1 SV=1	None	CNSALUOOHVANRTIAWEHQVYVHZVSSADHDEBFUMDYEDZZTTQRWYMHAHFKZOIBHTEOYETLFPOYQIU	No Truncation	-1	0.028571	9835.296119	0	1	0.84512	2.81401e-93
BW_20_1_111106004325_cidetd_msdeconv1731.txt	XXX_sp|P0AFM9|PSPB_ECOLI Phage shock protein B OS=Escherichia coli (strain K12) GN=pspB PE=1 SV=1	None	IHHSLHOQKHSEHMMQUPIUCAHKQRMEONWNUHFDZOZCOQTFNGTAMABDUKCERFILHMBBLECAUIMSMW	No Truncation	-1	0.037037	9713.402960	0	1	0.88886	9.36687e-91
BW_20_1_111106004325_cidetd_msdeconv1733.txt	ZZZ_sp|P0CF66|INSE1_ECOLI Transposase InsE for insertion sequence IS3A OS=Escherichia coli (strain K12) GN=insE1 PE=3 SV=1	None	HOPUHPDRANLAZUIGZDUDRILFLAKAWEZOAGFWHSFFEFDYOFMKEGOQNNMWFFGNOUIAZVHGMHUU	Truncation at C-Terminal Side	72	0.034375	9567.952468	0	5	0.88715	6.18436e-93
BW_20_1_111106004325_cidetd_msdeconv1737.txt	YYY_sp|P0AEY5|MDAB_ECOLI Modulator of drug activity B OS=Escherichia coli (strain K12) GN=mdaB PE=1 SV=1	None	MFHKGCFRDTMDOTGLVFWQZRHBMEUTUUKBSOSDUZKGCYMUHFFWRZBRVTIQPZPLHKSDBSLTYLANRQAGEA	Truncation at C-Terminal Side	78	0.095238	9819.056810	0	2	0.86164	1.24729e-107
BW_20_1_111106004325_cidetd_msdeconv1741.txt	YYY_sp|P64517|YODC_ECOLI Uncharacterized protein YodC OS=Escherichia coli (strain K12) GN=yodC PE=4 SV=1	None	AMVHFQYBDSLYAVOBLSKEIQTUGWYDARTSRKQFVYHRSACILRQEDPSVKZVCPDLH	No Truncation	-1	0.032787	7265.952433	0	2	0.82793	9.4988e-75
BW_20_1_111106004325_cidetd_msdeconv1743.txt	YYY_sp|P77357|ABGA_ECOLI p-aminobenzoyl-glutamate hydrolase subunit A OS=Escherichia coli (strain K12) GN=abgA PE=1 SV=2	None	DBFCPGGDGVFHUORZIVCZHELMNFKUGCEMQHMHOOEPPRHCHRWHHIEOTAIOKUWTACVOZNPWPOTF	Truncation at N-Terminal Side	364	0.062500	9697.318509	0	2	0.82154	5.89477e-95
BW_20_1_111106004325_cidetd_msdeconv1745.txt	XXX_sp|P0AGG2|TESB_ECOLI Acyl-CoA thioesterase 2 OS=Escherichia coli (strain K12) GN=tesB PE=1 SV=2	None	RWAVUVODINATIVQKUAEVBRSEHDDFLMKASIZBIBLQGKOVNDVWOPLCPTTWAMWKEUBZWAFCUBVWOSEQ	Truncation at N-Terminal Side	210	0.050000	9699.825047	0	3	0.82363	2.95823e-102
BW_20_1_111106004325_cidetd_msdeconv1747.txt	ZZZ_sp|P0A7M2|RL28_ECOLI 50S ribosomal protein L28 OS=Escherichia coli (strain K12) GN=rpmB PE=1 SV=2	None	BAPNAHSUFNNASMISBETOTVBDFNTPOVYWQELRTBMSQDFVAZWKILPBGFMIOYKQVHHPNUUNMUFCRAMUAL	No Truncation	-1	0.066667	9756.063785	0	2	0.811	1.7534e-106
BW_20_1_111106004325_cidetd_msdeconv1749.txt	YYY_sp|P0AAA5|YMCE_ECOLI Uncharacterized protein YmcE OS=Escherichia coli (strain K12) GN=ymcE PE=2 SV=1	None	CZPHUSSCNOAVRQCYESFFRYFNLIULEMZHSIBLSBIGWWICIOEVQZGUIDMOTVRRVPVWGIZIGMWMDCZD	No Truncation	-1	0.039474	9596.694779	0	3	0.82073	4.47836e-102
BW_20_1_111106004325_cidetd_msdeconv1755.txt	ZZZ_sp|P46887|YECH_ECOLI Uncharacterized protein YecH OS=Escherichia coli (strain K12) GN=yecH PE=4 SV=2	None	VQWVCEUVFOZZEVQVSWKOABSFHBYKZZYABYKLDTRAZHATGDPBWLCAELCLVLNLYZLUZLWMMKCPBWVDTGN	No Truncation	-1	0.076923	9787.391511	0	2	0.81419	1.99889e-104
BW_20_1_111106004325_cidetd_msdeconv1757.txt	YYY_sp|P76106|HICA_ECOLI Probable mRNA interferase toxin HicA OS=Escherichia coli (strain K12) GN=hicA PE=1 SV=2	None	OPFRPNASZACABLUVDTBTSQVDUQUKPMAGYQMLWYTVACPWRBPRODNVYDOFFP	No Truncation	-1	0.033333	7296.126639	0	3	0.84428	7.10103e-76
BW_20_1_111106004325_cidetd_msdeconv1759.txt	YYY_sp|P0AFV8|PSPD_ECOLI Phage shock protein D OS=Escherichia coli (strain K12) GN=pspD PE=2 SV=1	None	BKOCVVROWBECKREGQQDWPTSALEYOIHIDKTTHKZSGGTWFRAYIBIKPLGEYBVIUBAOOGUNSYDKWO	No Truncation	-1	0.052632	9526.577981	0	1	0.82073	6.84783e-95
BW_20_1_111106004325_cidetd_msdeconv1761.txt	YYY_sp|P31992|PPTA_ECOLI Tautomerase PptA OS=Escherichia coli (strain K12) GN=pptA PE=1 SV=3	None	FGOWOBAHTCKEESMHEPPRGGGYRQIWPLQBNDPEABVHPZPICVYRPDIZQKFPGVPTKSHIQVBQNGTEZPTPH	No Truncation	-1	0.095238	9074.859935	0	2	0.82661	1.29967e-101
BW_20_1_111106004325_cidetd_msdeconv1763.txt	ZZZ_sp|P66899|DPAL_ECOLI Diaminopropionate ammonia-lyase OS=Escherichia coli (strain K12) GN=ygeX PE=1 SV=1	None	DPKMRAABEVTNLVHVKANDVHSRWSQGBNBRPCGTUZBWWESSMPMCNKSKAEIDUDHTDTCBOEZLLAWHYHSOZKQ	Truncation at C-Terminal Side	79	0.048780	9567.157621	0	2	0.82576	1.62684e-107
BW_20_1_111106004325_cidetd_msdeconv1765.txt	XXX_sp|P64459|YNCJ_ECOLI Uncharacterized protein YncJ OS=Escherichia coli (strain K12) GN=yncJ PE=3 SV=1	M_Acetylation	MHVFMNDPWMEWZBTDGHONEMHFBDACKQNWOTWWHUHYNRRBIBSZGFNPBGMBVVVKYPIDVYFKZFGOUZYY	No Truncation	-1	0.027778	10003.269756	0	2	0.84059	4.46217e-92
BW_20_1_111106004325_cidetd_msdeconv1767.txt	XXX_sp|P0AB74|KBAY_ECOLI D-tagatose-16-bisphosphate aldolase subunit KbaY OS=Escherichia coli (strain K12) GN=kbaY PE=1 SV=1	None	TNBHOZILYVCYBSVZHNNNEEBSZRRMDPKTLZHTPHIDORTWTEAAFWSZAMCRBIHSZRELLOKOSTATPHSK	Truncation at N-Terminal Side	210	0.066667	9565.637745	0	2	0.82442	1.91091e-96
BW_20_1_111106004325_cidetd_msdeconv1769.txt	XXX_sp|P0A7T7|RS18_ECOLI 30S ribosomal protein S18 OS=Escherichia coli (strain K12) GN=rpsR PE=1 SV=2	None	HOFPVUNDWFFRLUDHFNSYAZKDUUNZRKMGOODNNTALHWDTZCPSRZRGDTVETYBOBGNPCNNZYYHPFUB	No Truncation	-1	0.052632	9830.922350	0	1	0.82056	6.04743e-95
BW_20_1_111106004325_cidetd_msdeconv1771.txt	XXX_sp|P09053|AVTA_ECOLI Valine--pyruvate aminotransferase OS=Escherichia coli (strain K12) GN=avtA PE=1 SV=3	None	FLUPEUZDVFLHLHCRBEMGLPBWVCEAPRTFZMBEIWBIQUBTBHGWPNSCWNADGARAMMGPGYAOIIAROTTFEIS	Truncation at N-Terminal Side	338	0.047619	9566.108444	0	3	0.82817	7.58954e-105
BW_20_1_111106004325_cidetd_msdeconv1773.txt	ZZZ_sp|P0AEF8|DPPB_ECOLI Dipeptide transport system permease protein DppB OS=Escherichia coli (strain K12) GN=dppB PE=1 SV=1	None	WCLMCWLECWDQIVTFTZFNSLBYLBVOPIDBCGVKRDMNLKTNTIPUOZIADIPWSGEWDIBBDFNDMBZWGPUCUKRCFUUMQBNIRNVWTDPRMHPAFUFBFQEFLUDKRNLMQKUWNMWQZATORLAKGDPOTAAZYCVBDIBSBCCNHLFWHYTKWGSZIFNFVGFEOFWCFGUKCPBCPCIMFIQUZMODSBKMWWBDRHOECUSFNEWHLDPHGHPZZVRDVQFTNEMAESIQMBMAIGPMIEWANTCIO	Truncation at N-Terminal Side	82	0.042105	32450.588758	0	4	0.58297	1.4822e-323
BW_20_1_111106004325_cidetd_msdeconv1775.txt	ZZZ_sp|P76096|MOKB_ECOLI Regulatory protein MokB OS=Escherichia coli (strain K12) GN=mokB PE=4 SV=1	None	ZQKMTTPYFBRGTQPDOOTOAIGBWNHMQNBFCTSNDMBATDYUOIWSUSMCKWO	No Truncation	-1	0.050000	7291.610636	0	1	0.81913	1.48181e-69
BW_20_1_111106004325_cidetd_msdeconv1777.txt	XXX_sp|P0ACC3|ERPA_ECOLI Iron-sulfur cluster insertion protein ErpA OS=Escherichia coli (strain K12) GN=erpA PE=1 SV=1	None	GIIAMMNKZPSLINQMQCBVTPMHKAQFELYZBLYCETOVBPWZLLZZOMSRRLLOYC	Truncation at C-Terminal Side	58	0.043478	7327.599510	0	3	0.92701	9.49362e-73
BW_20_1_111106004325_cidetd_msdeconv1781.txt	XXX_sp|P05459|PDXB_ECOLI Erythronate-4-phosphate dehydrogenase OS=Escherichia coli (strain K12) GN=pdxB PE=2 SV=2	None	VOHKCLOORDZEMNZSEQDREDTPGOIRHDPFFEOFKHFYGMTAZLZMPLEWVZ	Truncation at N-Terminal Side	324	0.037736	7269.032940	0	2	0.82951	6.59461e-71
BW_20_1_111106004325_cidetd_msdeconv1787.txt	ZZZ_sp|P76159|LYSQ_ECOLI Probable prophage lysozyme OS=Escherichia coli (strain K12) GN=rrrQ PE=3 SV=1	None	MGLIAPAFFRMGIFDGBMOZKSTDENVRZLGACAKGIDKPIYWGENIQHSLZVSLBMLAMRPMA	Truncation at C-Terminal Side	64	0.069767	7267.078910	0	3	0.82131	7.29867e-85
BW_20_1_111106004325_cidetd_msdeconv1789.txt	ZZZ_sp|P64467|CNU_ECOLI OriC-binding nucleoid-associated protein OS=Escherichia coli (strain K12) GN=cnu PE=1 SV=1	None	ZZRYVYSICUZSSHMDZMGCRAHPBBMZAQLIMMVCENLNSYCOACNLDMERQGHOKQRAD	Truncation at N-Terminal Side	10	0.032967	7459.669058	0	3	0.83727	4.69106e-79
BW_20_1_111106004325_cidetd_msdeconv1791.txt	XXX_sp|P75830|MACA_ECOLI Macrolide export protein MacA OS=Escherichia coli (strain K12) GN=macA PE=1 SV=2	None	FBELBOLATGQRAVHGAZYPBYQLEQMMFHRFWLZQZIFKABPIFEYAHNEAVUYOPSCCLZOKEREAEHLYYSVWLBNRGBLGKCNRHGLMEABURWGNYBEHKLWTAGBKQYVQBMBYASWAZENPYFSDUYCWOPIGTGVQKZKAAKFEORZRRGMBBHYWLMRBKIUKRODUDSAUMPSZGPGYUSUSOCKQVSMPMQFODEVTSRPDNBPUGTWUPPESWTUGKFUUQYFMGLEZTRIMKRPCYBTRILTMDTUCUPGICOGPCFQYBOHWSRCIBHTPHMEEEUOHWBDDUFUFQDHWFOHYBFRWNBYCKTKKDBDINFNTEWYDFAGPSQTQOPAQEPLLUTLPPISQAEUETQHMMVIIKLO	No Truncation	-1	0.027211	47171.498235	0	4	0.39322	4.44659e-323
BW_20_1_111106004325_cidetd_msdeconv1793.txt	YYY_sp|P05055|PNP_ECOLI Polyribonucleotide nucleotidyltransferase OS=Escherichia coli (strain K12) GN=pnp PE=1 SV=3	None	PLWPEPBRQEFZEVLLPQKVWLNRLDOBMSYTQZLHPBLLRUSPNEIRFRLQNRBRYCKMQPCGQGKPDLEMUIKKZICZY	Truncation at C-Terminal Side	81	0.047297	10130.868656	0	3	0.82684	4.09145e-102
BW_20_1_111106004325_cidetd_msdeconv1795.txt	XXX_sp|P07012|RF2_ECOLI Peptide chain release factor RF2 OS=Escherichia coli (strain K12) GN=prfB PE=1 SV=3	None	NVQKYDIWFQBURFTRHYSNCFKVCWYLSUPDFVTDPGYQOVHQZRLLZIDAYOEPR	Truncation at C-Terminal Side	57	0.057143	7460.911871	0	2	0.82682	2.45547e-75
BW_20_1_111106004325_cidetd_msdeconv1797.txt	ZZZ_sp|P75718|REND_ECOLI Putative protein RenD OS=Escherichia coli (strain K12) GN=renD PE=5 SV=4	None	ACAHNMYMGZKCZYITNONAURSGWEPHLLBHLPNOVDOMLEAABGPSVASYCASYKEWHO	No Truncation	-1	0.032258	7511.408378	0	1	0.83379	1.17434e-68
BW_20_1_111106004325_cidetd_msdeconv1799.txt	YYY_sp|P0ACL0|GLPR_ECOLI Glycerol-3-phosphate regulon repressor OS=Escherichia coli (strain K12) GN=glpR PE=1 SV=1	NME	OKYTPGNFIBZYECQTEHAPPECPKLKLKGEAAEBOPDPNARBVCMTYALPZYN	Truncation at C-Terminal Side	54	0.072917	6407.535445	0	3	0.8333	7.75637e-69
BW_20_1_111106004325_cidetd_msdeconv1801.txt	ZZZ_sp|P18775|DMSA_ECOLI Dimethyl sulfoxide reductase DmsA OS=Escherichia coli (strain K12) GN=dmsA PE=1 SV=2	None	NMGQVCSBPHQUEUYMHSIQASEWRKAGQFSIRKGDWEOODPTKTUVBDVKG	Truncation at C-Terminal Side	52	0.037383	6406.718224	0	4	0.84003	1.86883e-70
BW_20_1_111106004325_cidetd_msdeconv1805.txt	ZZZ_sp|P0AE37|ASTA_ECOLI Arginine N-succinyltransferase OS=Escherichia coli (strain K12) GN=astA PE=2 SV=1	None	DFRLRWCQDQRZSPCWWSRLLGWGASLTKBEMGERDYCPQBOOAAWIAIO	Truncation at N-Terminal Side	294	0.051402	6407.610920	0	5	0.83526	4.16971e-64
BW_20_1_111106004325_cidetd_msdeconv1807.txt	YYY_sp|P77439|PTFX1_ECOLI Multiphosphoryl transfer protein 1 OS=Escherichia coli (strain K12) GN=fryA PE=1 SV=1	None	IEQUPLOVHGVHEHAVLESSAIZYDOBNEVLSQZBKYGDTTGRBCYAUWSCO	Truncation at N-Terminal Side	779	0.080000	6408.310456	0	2	0.82516	2.24513e-70
BW_20_1_111106004325_cidetd_msdeconv1809.txt	YYY_sp|P0ACW0|YDAF_ECOLI Uncharacterized protein YdaF OS=Escherichia coli (strain K12) GN=ydaF PE=4 SV=1	None	QHVYVFUDLVNFSNQPQADYUMUUSSRIIFANFRKSLPWSMPEYFQIUTEB	No Truncation	-1	0.051402	6401.982930	0	5	0.83839	1.47695e-65
BW_20_1_111106004325_cidetd_msdeconv1811.txt	XXX_sp|P32709|NRFD_ECOLI Protein NrfD OS=Escherichia coli (strain K12) GN=nrfD PE=3 SV=2	NME	WUGQVBPLNMHIKGLCLEOIAKBMKRHZLSSCKEBACLMIEICGHZQHDHYYSS	Truncation at C-Terminal Side	54	0.066038	6461.437893	0	3	0.81783	2.06743e-71
BW_20_1_111106004325_cidetd_msdeconv1817.txt	ZZZ_sp|P52073|GLCE_ECOLI Glycolate oxidase subunit GlcE OS=Escherichia coli (strain K12) GN=glcE PE=4 SV=1	None	HFAFIWAAFWBPIUSIRFEWAWWAWCVOIGGWPIZSGZPCDTLRHEITRKLG	Truncation at C-Terminal Side	52	0.046729	6408.574563	0	5	0.87367	7.33884e-66
BW_20_1_111106004325_cidetd_msdeconv1821.txt	ZZZ_sp|P69346|YEFM_ECOLI Antitoxin YefM OS=Escherichia coli (strain K12) GN=yefM PE=1 SV=1	None	PEUYOUWNSAGHORFGIOBQAPEBNGBEYVBHPZYIHALCVEERGHMUIOOCGVGCKQNGYOYVDYKGEUGZIZZKDFWUNQD	No Truncation	-1	0.031792	10721.462110	0	5	0.85142	5.38267e-111
BW_20_1_111106004325_cidetd_msdeconv1823.txt	YYY_sp|Q46889|OTNK_ECOLI 3-oxo-tetronate kinase OS=Escherichia coli (strain K12) GN=otnK PE=3 SV=1	NME_Acetylation	DOBMRNGBVHHVMCZNLTNLFKCWRFSDAUCWCAPIGKLWHCTWBVTHMKFMTTNVBOBMEFULMPYVVVRUUVNSSEAZUPH	Truncation at C-Terminal Side	83	0.025862	10338.718040	0	4	0.85657	5.11776e-103
BW_20_1_111106004325_cidetd_msdeconv1825.txt	XXX_sp|P77539|YDJL_ECOLI Uncharacterized zinc-type alcohol dehydrogenase-like protein YdjL OS=Escherichia coli (strain K12) GN=ydjL PE=3 SV=1	None	PURSDUKPHOZSILBTKUTZDMMPNGKHDGUADNMNGKEFPIMCMVHQLUFPTNTABTEFNYAFWCVRYFZBQKTYZIEYKEBF	Truncation at C-Terminal Side	84	0.032710	10380.201205	0	3	0.84144	1.21862e-109
BW_20_1_111106004325_cidetd_msdeconv1827.txt	YYY_sp|P45795|YRDB_ECOLI Uncharacterized protein YrdB OS=Escherichia coli (strain K12) GN=yrdB PE=4 SV=1	None	ETKTADQWWRPGZKQQBYQOUAEPONQZNRZASYMKBQZKTCEKBIVBNACOUZIMOQDLQMZDNEWZEPKSEEACUIBCLAVUY	No Truncation	-1	0.070000	10864.573317	0	3	0.83246	2.93902e-109
BW_20_1_111106004325_cidetd_msdeconv1829.txt	ZZZ_sp|P0AE72|MAZE_ECOLI Antitoxin MazE OS=Escherichia coli (strain K12) GN=mazE PE=1 SV=1	None	TCEDELWGIWCWVQAVKFWSPYIECOLZCUSZUFWRSNMWUSQAOQSTKNVHSAHOWNKGODWYYDTZTNSTZHCUOCGKZF	No Truncation	-1	0.036364	10777.983462	0	2	0.83046	8.75215e-107
BW_20_1_111106004325_cidetd_msdeconv1831.txt	XXX_sp|P0A6M8|EFG_ECOLI Elongation factor G OS=Escherichia coli (strain K12) GN=fusA PE=1 SV=2	None	DSEYAVOTBRGWSMTWBZKLLHUGRYIKOSNTLZVMKOUCGTWIVRVHGBR	Truncation at N-Terminal Side	653	0.085106	6538.597816	0	4	0.81618	7.59603e-68
BW_20_1_111106004325_cidetd_msdeconv1833.txt	ZZZ_sp|Q46871|YQJH_ECOLI NADPH-dependent ferric-chelate reductase OS=Escherichia coli (strain K12) GN=yqjH PE=1 SV=1	None	QQECTGTTAVZVUGRZRVVGUSOKZWHFZAKVDEBRRHHGODRILAHMAVYVY	Truncation at C-Terminal Side	53	0.035354	6539.560591	0	3	0.83527	9.37154e-62
BW_20_1_111106004325_cidetd_msdeconv1835.txt	XXX_sp|P0AD07|YECF_ECOLI Uncharacterized protein YecF OS=Escherichia coli (strain K12) GN=yecF PE=4 SV=1	None	BISKTODCNKMAERWAIUGPDPGGOLKIDZHHVOOSSYRRDWNESHNOKC	Truncation at C-Terminal Side	50	0.043269	6538.138763	0	4	0.8392	1.83582e-61
BW_20_1_111106004325_cidetd_msdeconv1839.txt	XXX_sp|P39283|YJEN_ECOLI Uncharacterized protein YjeN OS=Escherichia coli (strain K12) GN=yjeN PE=4 SV=1	None	ZRBFQRQIEDIVWHOLMBMFHDKBDSKDHYZISLZNOIHWDBMHEKRTKRWFMYANCARNEUO	Truncation at N-Terminal Side	41	0.068966	8482.429113	0	2	0.81858	2.50571e-84
BW_20_1_111106004325_cidetd_msdeconv1841.txt	YYY_sp|P12999|BIOC_ECOLI Malonyl-[acyl-carrier protein] O-methyltransferase OS=Escherichia coli (strain K12) GN=bioC PE=1 SV=2	None	DTTEQROQNFNUGEWOUFQVKYAHPOGBNYOEAZCASUMGZLPNHNBSUD	Truncation at N-Terminal Side	201	0.058824	6537.543077	0	2	0.82876	1.33585e-67
BW_20_1_111106004325_cidetd_msdeconv1843.txt	ZZZ_sp|P24230|RECG_ECOLI ATP-dependent DNA helicase RecG OS=Escherichia coli (strain K12) GN=recG PE=1 SV=1	None	QRHSATVOKQVDUQSWHCWYQKSLUIWKNULISUTLQEZHTQQWRLMURNMPFHFCZQHYDUEFQMAMAWMRKPHKWGPSAMNRQHHQPCBOPVABDRBCNYEQSKIDYPNVZMLDESZTSBORPSCUELWBNPMCPEKBRZGVUFZCZSOWCHMDLZCUCCMLMMNARNPDBKLUYWUMRWTGPWURWTMQEVVFVONPMWPRUCMFDBDNSOPKNVZAZOCUZMRUYBFDIQSBNWDWAYFRLNQBZAMUDQUFKSGEANRSSLMZKLBRWSCBRNGOON	Truncation at C-Terminal Side	282	0.030612	36357.722131	0	3	0.5611	4.94066e-324
BW_20_1_111106004325_cidetd_msdeconv1845.txt	XXX_sp|P0A7N9|RL33_ECOLI 50S ribosomal protein L33 OS=Escherichia coli (strain K12) GN=rpmG PE=1 SV=2	None	ZVYAUAADMWHUMEPOZLLEPDZTTKGFYOBDIDEVTPRVFBHAYQIFTWGTGZD	No Truncation	-1	0.055556	6823.948491	0	1	0.82315	2.56238e-70
BW_20_1_111106004325_cidetd_msdeconv1847.txt	YYY_sp|P0ACL0|GLPR_ECOLI Glycerol-3-phosphate regulon repressor OS=Escherichia coli (strain K12) GN=glpR PE=1 SV=1	NME	OKYTPGNFIBZYECQTEHAPPECPKLKLKGEAAEBOPDPNARBVCMTYALPZYN	Truncation at C-Terminal Side	54	0.081395	6407.535445	0	3	0.83102	3.53053e-69
BW_20_1_111106004325_cidetd_msdeconv1849.txt	ZZZ_sp|P02930|TOLC_ECOLI Outer membrane protein TolC OS=Escherichia coli (strain K12) GN=tolC PE=1 SV=3	None	GWLESDPNATEEFVZVAFUTOMHEBMCZGMTKWAWHLLBMFPULDBIVBCPSK	Truncation at N-Terminal Side	440	0.035714	6404.681636	0	3	0.84405	5.39271e-60
BW_20_1_111106004325_cidetd_msdeconv1851.txt	YYY_sp|P0ACW0|YDAF_ECOLI Uncharacterized protein YdaF OS=Escherichia coli (strain K12) GN=ydaF PE=4 SV=1	None	QHVYVFUDLVNFSNQPQADYUMUUSSRIIFANFRKSLPWSMPEYFQIUTEB	No Truncation	-1	0.042056	6401.982930	0	4	0.83511	2.49449e-65
BW_20_1_111106004325_cidetd_msdeconv1855.txt	YYY_sp|P76157|YNFN_ECOLI Uncharacterized protein YnfN OS=Escherichia coli (strain K12) GN=ynfN PE=2 SV=2	None	TQQIMBMLFLESHATONZRDRYKPHCLFMKAMBCBNYECMFHMLMMZUPYL	No Truncation	-1	0.035714	6471.281173	0	1	0.82506	1.04597e-60
BW_20_1_111106004325_cidetd_msdeconv1857.txt	YYY_sp|P0ABU5|ELBB_ECOLI Glyoxalase ElbB OS=Escherichia coli (strain K12) GN=elbB PE=1 SV=1	None	TWDLGELGINPGYPLQRQUSKZKTMKIDEEYCEBESPEBKOUHILHTIIPAYQRZKZYEKEVLFMUANHTNQDWUWFZHNOQYVIKALTTRWAQITHNGSPENLRLNTPHFMZZUDZROVAIUSHBYA	Truncation at C-Terminal Side	128	0.022388	16025.173188	0	6	0.82399	3.67198e-175
BW_20_1_111106004325_cidetd_msdeconv1859.txt	XXX_sp|P17994|YFAA_ECOLI Uncharacterized protein YfaA OS=Escherichia coli (strain K12) GN=yfaA PE=4 SV=3	None	ZPCOKERVRDSRVKBRNVVESHYGDKYZOUTNMMFPAMEBMIZAEHZAMAMBLRTFTTB	Truncation at N-Terminal Side	503	0.068966	7328.339278	0	2	0.8348	2.82263e-78
BW_20_1_111106004325_cidetd_msdeconv1861.txt	XXX_sp|P75728|UBIF_ECOLI 2-octaprenyl-3-methyl-6-methoxy-14-benzoquinol hydroxylase OS=Escherichia coli (strain K12) GN=ubiF PE=1 SV=1	None	VSHNPTOFYYFMQRMOBISGAWQINEYDMLCZEIAEUTRCYISVRVQPECEFTAFPICCMLRNTHVILOHHEBOCWCLHAQLZVVMEBIAHGYDMVZOERRWVMKKLHMDUOEVHGRNWTWOQCFILVSFEMFHKRADUGQFGDSSMLAVVISOILKWULIHCVYYULEBLDUFLBZMYAESIBPVEVFEPNNMBCDARYASLRFMWBVTAZKWRQBZHUURCDWKNSDHAUROLZDQTTRIRYMQFGSWNPUTRBHGFZBRSNEHOOCFVWPWAFAIZBGZMSLRWDMCIPEQKGBPILFSNHKDVUQTINFPUEENVCHUNHUDKNSWWBFKKTTWFLYOGROYUPBYQINPYASLUHMVTNBVPENOYRGDDQGFHOGYCPMLYAKGD	No Truncation	-1	0.030120	49797.865738	0	25	0.4537	4.94066e-324
BW_20_1_111106004325_cidetd_msdeconv1863.txt	ZZZ_sp|P0AGM5|SIRB1_ECOLI UPF0162 protein YchA OS=Escherichia coli (strain K12) GN=ychA PE=3 SV=1	None	IEDVHTBCPMQATBLHQDZEFDMAQGKBYYHLZPAANFFCZMRIVECIADESGYOEPCASGWVYVIBEDCQQDIRUMFMVUFSOYUQRCRIRDQDEDDRFBNKIFRHNONIEPTRYHCKCKFCTWSHU	Truncation at N-Terminal Side	141	0.028090	16009.773252	0	7	0.81249	7.11736e-175
BW_20_1_111106004325_cidetd_msdeconv1865.txt	ZZZ_sp|P76520|YFDX_ECOLI Protein YfdX OS=Escherichia coli (strain K12) GN=yfdX PE=1 SV=1	None	DVATBRKUFYAMACCNHBEZKITKBVUUZPVWVYDYDDFKBKNVWSUOOTDVATSDSRNMGYTTGZGDAVZFVCFGNHRYMKIDOHBLELLZTALQMOEBYTLPREVRHHBZGLUPLEIHALDIIAIUKGT	Truncation at N-Terminal Side	80	0.046816	16008.589733	0	12	0.81773	8.68038e-179
BW_20_1_111106004325_cidetd_msdeconv1867.txt	YYY_sp|P27859|TATD_ECOLI 3'-5' ssDNA/RNA exonuclease TatD OS=Escherichia coli (strain K12) GN=tatD PE=1 SV=3	None	FZLFFTFZPTMHQVAZTUSNRACGHSAUWQDAKTHOKKLAAKQQEAQPCWLUAEUYREACETTTCGWNQQTKPATAFVOBKWPWVTWTNWQQBOCVNKTTMMZCTOQKWVVDCHLSRRETKUDHDNRENEDDUTCYPASRHDHGKMNYBETCSBGSZRGVUWZEMODKQTGFIKPDZYLZGAVNGIYONZBGWONKDUVYMKPGYHPGWLRRLEMLLEDVIALKMNHSNAFYNDMQAFFBBZEWCWCAWIDMP	Truncation at N-Terminal Side	7	0.023352	31253.093304	0	8	0.66736	1.4822e-323
BW_20_1_111106004325_cidetd_msdeconv1869.txt	ZZZ_sp|P0A9S1|FUCO_ECOLI Lactaldehyde reductase OS=Escherichia coli (strain K12) GN=fucO PE=1 SV=2	None	CAAFASNNVKRHLAWDNWGYDTHCVIUCDYBLDTPDHSCCMAPBYYYQFFMGQZURQILKEKMYRWHVRSQIAFWZTHHVGESIDRRVVGVDDPTVGTAYLHCAFHGZVQGOYCYDEUUTUMEIPKGGDUERIVUYGDB	Truncation at N-Terminal Side	243	0.028674	16737.844951	0	7	0.82212	7.09689e-170
BW_20_1_111106004325_cidetd_msdeconv1871.txt	YYY_sp|P0AFP2|ATL_ECOLI DNA base-flipping protein OS=Escherichia coli (strain K12) GN=atl PE=1 SV=1	None	UAACGALINYHIVIDNVKRQLMYCGLPWMLSMVMMMFCBWFVSVYDKZQWMAPFNSPPLFLAPYCAWFAUDWCIPPRQLDTFQVCZAVVBOYHUPTUBGQMZSOHGWLUCVAWWNCERUATYIQIFTSG	No Truncation	-1	0.023256	15675.647053	0	2	0.79749	4.22347e-160
BW_20_1_111106004325_cidetd_msdeconv1873.txt	YYY_sp|P32711|NRFF_ECOLI Formate-dependent nitrite reductase complex subunit NrfF OS=Escherichia coli (strain K12) GN=nrfF PE=3 SV=1	None	VWTFCUHOKNOBSHQOAZVHILOMMCQOGIZAKRLEEICLEQHUKLFNZOCMRPHYSWEMCRSGUPYZGTLIAZARDRYUTQLZLCAQBNBDSTGDVKKTEMLHNKMSMYZYALBUTCZOIWDAYCC	No Truncation	-1	0.024345	16225.098445	0	6	0.84954	1.60622e-174
BW_20_1_111106004325_cidetd_msdeconv1875.txt	YYY_sp|P0AFP2|ATL_ECOLI DNA base-flipping protein OS=Escherichia coli (strain K12) GN=atl PE=1 SV=1	None	UAACGALINYHIVIDNVKRQLMYCGLPWMLSMVMMMFCBWFVSVYDKZQWMAPFNSPPLFLAPYCAWFAUDWCIPPRQLDTFQVCZAVVBOYHUPTUBGQMZSOHGWLUCVAWWNCERUATYIQIFTSG	No Truncation	-1	0.043478	15675.647053	0	1	0.80876	5.87201e-159
BW_20_1_111106004325_cidetd_msdeconv1877.txt	YYY_sp|P21169|DCOR_ECOLI Constitutive ornithine decarboxylase OS=Escherichia coli (strain K12) GN=speC PE=1 SV=2	None	ZRKVQSGLEFFKIKCFFLUBESMIDFVQQCWYAPGAZMRDEFNSCCHDAEZWZFUHGECSBLSDKWAOCIVEOOCLFPKHCARVPYICPGDYHVYYMMHRAUDAWVGDTQENTDBOVIPSLRPEGWUGYK	Truncation at C-Terminal Side	130	0.068966	16063.455977	0	2	0.79089	5.62495e-179
BW_20_1_111106004325_cidetd_msdeconv1879.txt	ZZZ_sp|P0A799|PGK_ECOLI Phosphoglycerate kinase OS=Escherichia coli (strain K12) GN=pgk PE=1 SV=2	None	GROFCLEPZCKKUOQKULNBWMLOFTGOMEZLDIBROYGNWWHDLDPSWKHNCIEINZIAPMARUIYDNQDHRADTASOLGVEOBLLMDPMMIRZUTHCQYUUEEREVNHMTEOSSHGVWDBNBWRDWNBMBOHEBHOLLARHHIDVCEGCZIVKWHQZHRNUMVWPAAKTUIMBEOYRYDACBMSDQMSICWCIVHOOZQFKEUIAABPMQDQNCVDMKLNTZIROZYOGTQQUVOTMGFZSURVTSVYKLBIIYBQVYOKQVZDHFILIIACCYTNTNZTGAKQCTAWSAFRWFPKHSWRHMNYKZMQAQGQELNGAHRPDKUVKTMMAAQGDQEVFAVNEPDGNBDEUDOEDGUUTOIBQBDHZVYFMQTCAIVMVVYUVQAAN	No Truncation	-1	0.013547	49101.451768	0	11	0.43856	4.44659e-323
BW_20_1_111106004325_cidetd_msdeconv1881.txt	YYY_sp|P0ACG4|HOKC_ECOLI Toxic protein HokC OS=Escherichia coli (strain K12) GN=hokC PE=1 SV=1	None	ANSVBHWRWUAYAAZIKCBALUPZBOQPDTHKQDCMDAHHUMKQOOOQYW	No Truncation	-1	0.028169	6692.330324	0	2	0.87509	6.92695e-62
BW_20_1_111106004325_cidetd_msdeconv1883.txt	ZZZ_sp|Q46833|YGHE_ECOLI Putative type II secretion system L-type protein YghE OS=Escherichia coli (strain K12) GN=yghE PE=5 SV=1	None	WDUQKWYKTUHMDCBZVGOGBSYOSOUZGETOWEPPOVHWRAQVFYTVFGSEYYGDLHROCDPSZCGGRIMRQPMNMRDGUOISRNYKZPTHWAPWGYCGDZPZLKANIRMGGYUBDTOESOW	Truncation at N-Terminal Side	163	0.071429	16009.451785	0	2	0.76253	4.40488e-167
BW_20_1_111106004325_cidetd_msdeconv1885.txt	XXX_sp|P0CB62|YMIA_ECOLI Uncharacterized protein YmiA OS=Escherichia coli (strain K12) GN=ymiA PE=1 SV=2	None	PAWODZQFIZOAYSHYFTUQQBZIANSBRKLSZBMCYCPSMMTCZUKTQIGISB	No Truncation	-1	0.045455	6697.319251	0	1	0.82331	2.10673e-60
BW_20_1_111106004325_cidetd_msdeconv1887.txt	YYY_sp|P27241|RFAZ_ECOLI Lipopolysaccharide core biosynthesis protein RfaZ OS=Escherichia coli (strain K12) GN=rfaZ PE=4 SV=2	None	SHHOLHQBOVUROAZBOUYFZYDIPMPOBAUOTLAPNSLGVRTAMEQWSPQRZZTSPOFBGBEBICYWNQQNIAIIZZBVUSNKHFLABVLMCLWROZMBVMSBAIGMDDAZEDRSIPZKLIGUADUWTOSHWYAQIBZWWZZWPSRDOROWNRHGRWSQMWFALLVSBBCFUTETGWVVBMWUUDABCTGNFTVWGIHQNHWSFNRWLOZIDBKCGSSTSHLBGYMZPYSSUQSNRTPWVNGLARRSOYIEQQAWTHIEQYYUFIHYSPYVNQSSKBQDEEL	No Truncation	-1	0.018868	35994.845363	0	2	0.54427	2.17883e-321
BW_20_1_111106004325_cidetd_msdeconv1889.txt	ZZZ_sp|P16679|PHNL_ECOLI Alpha-D-ribose 1-methylphosphonate 5-triphosphate synthase subunit PhnL OS=Escherichia coli (strain K12) GN=phnL PE=1 SV=1	None	BNSULPPBLWLQIWAMCQZBIANQDHYCUPYQODNRTIKMRHZBBYUWHYDPOSAANUCDDCUGARAWVRREAPIGUCWFRVHYLONCEKFPTFVVGBDUZFMPAIWHZEYHSOCGEMKVBQQUDKOPZOUTDVNDCWNTFYNUIFHOIUCDDOZZDGSUKKRODUQCRDRANNVOVKRQPLMBOTSZFNDAOWFLSYDIVZRZLPQUVKESUYZHYGYYQCQTIK	No Truncation	-1	0.044776	29508.719750	0	3	0.62723	8.62488e-311
BW_20_1_111106004325_cidetd_msdeconv1891.txt	ZZZ_sp|P0AE72|MAZE_ECOLI Antitoxin MazE OS=Escherichia coli (strain K12) GN=mazE PE=1 SV=1	None	TCEDELWGIWCWVQAVKFWSPYIECOLZCUSZUFWRSNMWUSQAOQSTKNVHSAHOWNKGODWYYDTZTNSTZHCUOCGKZF	No Truncation	-1	0.038462	10777.983462	0	1	0.81388	3.19056e-103
BW_20_1_111106004325_cidetd_msdeconv1893.txt	ZZZ_sp|P77695|GNSB_ECOLI Protein GnsB OS=Escherichia coli (strain K12) GN=gnsB PE=3 SV=2	None	GQLSYWBZPWTGFATNGRTRZYPWLNDLZOCYVLUKPBFMODQVBPNWIDLCFGDOW	No Truncation	-1	0.050000	7332.357923	0	1	0.82925	1.19356e-70
BW_20_1_111106004325_cidetd_msdeconv1895.txt	YYY_sp|Q2EEQ8|YBFQ_ECOLI Putative defective transposase YbfQ OS=Escherichia coli (strain K12) GN=ybfQ PE=5 SV=1	None	BWRGQMFDYZKAOEWYFZKCNTSDPHVTDKLWIVVQZBGMZCNQDWAFOVILOZSFURTZIEYWGPMSVLEWHAWKBZROVWVB	No Truncation	-1	0.074074	10959.641418	0	2	0.82817	4.86177e-115
BW_20_1_111106004325_cidetd_msdeconv1897.txt	XXX_sp|P39371|NANM_ECOLI N-acetylneuraminate epimerase OS=Escherichia coli (strain K12) GN=nanM PE=1 SV=2	None	OWOOZVHGLKMFQBRBOYGYTOGDEBRDAKYVVHBNPLLPPEYPRWGKNLEGWPZFNSFPHHGKTOMPYTBMECWYHZDTP	Truncation at N-Terminal Side	287	0.027273	10595.088185	0	3	0.84322	1.79281e-106
BW_20_1_111106004325_cidetd_msdeconv1901.txt	ZZZ_sp|Q9JMT2|YUAG_ECOLI Uncharacterized protein YuaG OS=Escherichia coli (strain K12) GN=yuaG PE=4 SV=1	None	MKOGHSUGNVRBHWERPOLKTLYSLHHMNLLIRESLKHDPIFIOCAEHDRGZPOFPQVZKKGIQSMGMFGAGYUFIFUPBIFAU	No Truncation	-1	0.041667	10512.923197	0	2	0.8287	4.82644e-108
BW_20_1_111106004325_cidetd_msdeconv1903.txt	YYY_sp|P30860|ARTJ_ECOLI ABC transporter arginine-binding protein 1 OS=Escherichia coli (strain K12) GN=artJ PE=1 SV=2	None	PMCCMVCRDRMNWAVKDQGLLUSDTNSIZNTAFSLMEFBYGZWQPOFHLMNWMQZBKO	Truncation at C-Terminal Side	58	0.111111	7266.683108	0	2	0.83171	5.27176e-80
BW_20_1_111106004325_cidetd_msdeconv1905.txt	YYY_sp|P61316|LOLA_ECOLI Outer-membrane lipoprotein carrier protein OS=Escherichia coli (strain K12) GN=lolA PE=1 SV=1	None	BVVFTGRTGICDDSOGIAYZCNQZLWKNOCSNOBTVBTULKQIBLASCIBPFKUQQHURHNSMFFMGMVAPOMUPNKTLYYIKRLZNFOUORCONDLWLIBMRYAQEBSFQRBCYNMZPGRITQW	Truncation at N-Terminal Side	78	0.064815	16008.225155	0	3	0.76839	8.04582e-172
BW_20_1_111106004325_cidetd_msdeconv1907.txt	XXX_sp|P0ACW8|YDFA_ECOLI Uncharacterized protein YdfA OS=Escherichia coli (strain K12) GN=ydfA PE=4 SV=1	None	GDIDOWMITCTMNCZFZUGUOAFZBZMMPROKAYDTALCPVBLOUUNZMQQ	No Truncation	-1	0.054054	6683.120207	0	2	0.82446	3.58481e-67
BW_20_1_111106004325_cidetd_msdeconv1909.txt	YYY_sp|P28306|MLTG_ECOLI Endolytic murein transglycosylase OS=Escherichia coli (strain K12) GN=mltG PE=1 SV=2	None	YQWIZYKYVUHGTUCLBKLWITUIUDZCTTDCWVDUIDKIKSROBAFAEAOKVITCF	Truncation at N-Terminal Side	283	0.043478	7328.045350	0	1	0.83828	7.54042e-69
BW_20_1_111106004325_cidetd_msdeconv1911.txt	XXX_sp|P76204|YDIV_ECOLI Putative anti-FlhC(2)FlhD(4) factor YdiV OS=Escherichia coli (strain K12) GN=ydiV PE=1 SV=1	None	EKPDHNLYGBBTNKPWNZGCHUOZFKBSADAFAFMKUNLFCLINRTKRFADIUHZCVEPEQBQBUOEUTHNEVZGLTVDIFCCVYMFDIKHFYTUINQVLTKTNDVSYRIINYZPDIPMUTGYPARMFSNRYBTDPRRRPLTBGOSOEWQMQGDSUWGLPTPYEYEUGQKMADDNORARKRIRIEHWRHNAQGYKUSDIMICFVCPOKPUGWYNARRQUGZICZPKQFGIRULEABH	No Truncation	-1	0.033113	29553.253414	0	5	0.62758	4.94066e-324
BW_20_1_111106004325_cidetd_msdeconv1913.txt	YYY_sp|P36647|PPDD_ECOLI Prepilin peptidase-dependent protein D OS=Escherichia coli (strain K12) GN=ppdD PE=3 SV=2	None	CYDPRVOBEMYNSVPPDKKRGRCZLIQRKGTCHNNHOERZTNHSHPOPNPAZMBUBGTQDSSIIQFMERTMOCQEBCGKUYVQSOSULZSMOBWHWBELKPLFKLMBBBSZDLHUDUKAIHGWWUIDBIDUQNQKDPIGNDFNSFA	No Truncation	-1	0.022624	18339.308306	0	5	0.7669	5.02688e-201
BW_20_1_111106004325_cidetd_msdeconv1915.txt	XXX_sp|P77802|ECPC_ECOLI Probable outer membrane usher protein EcpC OS=Escherichia coli (strain K12) GN=ecpC PE=1 SV=1	None	NINGWMKPYLENIZOPDDLQCAUTGRIOGCEKBEYEWSLUMPHTZBCSTDNTTVYOKVYWTKLBWIHRNWDMHVWZNGLVEYNRVZSMKEVCKKZUOAOFMWOYOMVMCEQFIDZNILRTKTCWUMOYTLAYAFAPPBHFPDVUURZNOWSLAFZHICCDPZVOABRNBTVZIKDWABLHCABLTKBENUZAZNNSCQOKKRZEMLRAOEQZLYEQINTAATYLHYLLEQGETPVRAAGVFNFCZUQROYKTVVCTUMIGVDFRSDQSMLGVULCCTSCPHIEMCGPCKGZPLOFLIBMRZGRARUTEUMYDLUSHYMSGEHZQFDQUNBEHHMYKTTTHRVMQMFWSMFVYRIR	Truncation at N-Terminal Side	486	0.058824	44838.230667	0	2	0.41701	1.4822e-323
BW_20_1_111106004325_cidetd_msdeconv1917.txt	ZZZ_sp|P30140|THIH_ECOLI 2-iminoacetate synthase OS=Escherichia coli (strain K12) GN=thiH PE=1 SV=3	None	ASQRMZFGTUTOLZLAZIRKAYSDAKSYVQYURKDRUIMNAPZKVBLCPFTYKLTDHHTSUSDKVQQEPGYVSWBRWBLAMVNYFZTKGAOCHOWILWQIDNYVPUKWNVGABLKNVFAVFOWYRKHKEDHRVDKBOEFNNLTOBDSPCYYTIOPBHYFHTKKUFIWBQVSIQHCVYPLWTYVMCVBORISQCCUCZOBLYUNHHWFMIMQOICREHDLPVYNYGUZNUFZNRBTGQWWDFDKSMAMKPKVOWGQANOGQSBORHHKSKEOSTDMWFYPHMZQUWVFMBKMKUZSTKFTOQEQNATGKQCWZKFFULHEVPQGZEUQNUKWSVHWSWGPUEOLE	Truncation at N-Terminal Side	33	0.019417	44633.316723	0	4	0.42768	4.94066e-324
BW_20_1_111106004325_cidetd_msdeconv1919.txt	XXX_sp|P0A9K1|PHOH_ECOLI Protein PhoH OS=Escherichia coli (strain K12) GN=phoH PE=1 SV=1	None	QWKTNOZUSEYRAVHIYCTNZTRMRSKDLHKUWQLOTUUGQDZNUINAVFSLIYGNGODZBTFYQTGGWMUBPAOSIDK	Truncation at C-Terminal Side	79	0.032609	10131.230543	0	3	0.83783	2.28958e-108
BW_20_1_111106004325_cidetd_msdeconv1921.txt	YYY_sp|P69811|PTFAH_ECOLI Multiphosphoryl transfer protein OS=Escherichia coli (strain K12) GN=fruB PE=1 SV=1	None	HQQZGRNOSMMNMUFRQADTCFSZOPBKNGEBLODHGIVBKYRVFMBHDIWZFKMGWSDANDHEGWTVSGUHZQZU	Truncation at C-Terminal Side	76	0.074074	9566.502509	0	2	0.83894	5.05844e-104
BW_20_1_111106004325_cidetd_msdeconv1923.txt	ZZZ_sp|P75876|RLMI_ECOLI Ribosomal RNA large subunit methyltransferase I OS=Escherichia coli (strain K12) GN=rlmI PE=1 SV=2	None	OFIENZPZUTESAZVATKYYCVLWWQONVFMBIFQWIUWABCEDEMKIMAVNRANUFHBMFTEUIVHEPRHCZPUMFTCOZURLGTVEPAFKUKHUPOMBPSSVFHGCKGEYLUCHZCMWKZOUILLVQTLMWWOPFHNODEDPHKGAHHQEMLPQTDSKBMPHPUNSSAYCEFUGYITCGKTYLHRKTFFUKNEUNBVIESCAQYLCRSFDAPHVNEMYKQKTIEOKNOLVUMMVESEQRTTEDUBIEDDSUKQKGHDYKZGQCOYHUAYLKDGSNVEQTRDGPSWPLBLITYYLIWKWPPZUQVVNPSELEEDTOGRFNMSUZQGOKCTCZOVQQVBEEEVVHQUMYGLQZPIQVHIEWYDAITYAVWDBTKNGRTYQCLOCMQDEGCZAUFYY	No Truncation	-1	0.024691	49965.525701	0	2	0.37625	7.11455e-322
BW_20_1_111106004325_cidetd_msdeconv1925.txt	XXX_sp|P0AFG6|ODO2_ECOLI Dihydrolipoyllysine-residue succinyltransferase component of 2-oxoglutarate dehydrogenase complex OS=Escherichia coli (strain K12) GN=sucB PE=1 SV=2	None	ELVTUEVSCUWAPEUVDYICMDCUBGVFSDBNOVDHCEFFGMAPMGUEMGEBVHSZKVOBCQLAKEFALLLZPEIZMYVENTCUQLYYRHNFPROUFZUUTCNBTMHQOARSKRMNCQDUBRURUOEOYKLSMDMHMICVFNVWCZVWQIOULTDHCZARYYCUSKVVBHGNKWBIMYTSRIHBNBZRCSKRNEDVSIFCVUWWBLTYKWPMCRHTUCFWLPBCTOZLDLMLKWWUWBTWAFWSYKQHDAMRPTONATACHIVOFTYWSZKIDTFLDSSBFOKVSQLUIVNCAFBYDIAYOATMLCUPNITOQDOGOHKNERLMGOLZPELCNUMZBWPYQNGFEATSZANLYNESYONLGAPOVSIQCDNCPRC	Truncation at N-Terminal Side	30	0.021368	48014.181785	0	5	0.40594	2.96439e-323
BW_20_1_111106004325_cidetd_msdeconv1927.txt	ZZZ_sp|P64631|YHFU_ECOLI Uncharacterized protein YhfU OS=Escherichia coli (strain K12) GN=yhfU PE=4 SV=2	None	ADMUAWQSGCTKLPFVLMAQICMCFEOFVCQKLBIKMWRUCNNTNNCHLUNRTRMANMSLCITWKGQZUHZBDPQMLRICYILLQQEVFLHVQQIIQZAZIZZNFZORTAYHWTDBO	No Truncation	-1	0.024490	14606.541302	0	6	0.82938	1.33882e-155
BW_20_1_111106004325_cidetd_msdeconv1929.txt	YYY_sp|P0ADU7|YQIB_ECOLI Uncharacterized protein YqiB OS=Escherichia coli (strain K12) GN=yqiB PE=4 SV=1	None	OAQPDILZRTSKBLABIVQSPYMRZMFQFOKRPACBHDIYLDCWMORMMNNHQHUOKFQCKEYDZHCTZPANGHICFNPRAUHVKNUUTHWVKCTDOYLHGYOVAUCLACVFEK	Truncation at N-Terminal Side	26	0.024490	14658.970580	0	6	0.84349	5.67635e-157
BW_20_1_111106004325_cidetd_msdeconv193.txt	YYY_sp|P0A6T5|GCH1_ECOLI GTP cyclohydrolase 1 OS=Escherichia coli (strain K12) GN=folE PE=1 SV=2	NME	HWCYZLPKNTMYFUQOQZGURBPC	Truncation at C-Terminal Side	24	0.052632	3235.740406	0	2	0.82667	8.86772e-32
BW_20_1_111106004325_cidetd_msdeconv1931.txt	ZZZ_sp|P76004|YCGM_ECOLI Uncharacterized protein YcgM OS=Escherichia coli (strain K12) GN=ycgM PE=1 SV=1	None	NRKKCIGRNGDOHODSELNMTKLEOFMEKUBCWEYSCZEYDFTBRHOOELPBPKAHDMKWPSLZDBAQVBDBEGKOZKYKHHAAQCPEGSZWZLDCLZTQBAZUWWQRAGNTODA	Truncation at C-Terminal Side	115	0.021858	14662.606006	0	4	0.82431	4.62111e-156
BW_20_1_111106004325_cidetd_msdeconv1933.txt	YYY_sp|P36675|ARFA_ECOLI Alternative ribosome-rescue factor A OS=Escherichia coli (strain K12) GN=arfA PE=1 SV=1	None	SNEMUCGYIDSCZAGFGGFUOLVSHVHBMMCSETDMNGZYBYHQIBYGNOTQQAHLMNLFCDZPENMBRSLH	No Truncation	-1	0.045455	8624.932281	0	1	0.9166	3.85667e-80
BW_20_1_111106004325_cidetd_msdeconv1935.txt	XXX_sp|P33012|SBMC_ECOLI DNA gyrase inhibitor OS=Escherichia coli (strain K12) GN=sbmC PE=1 SV=1	None	MIIGODRCFMBBOOGVHOCPVAAODRLVUQHEGBQKSGVGBEZFBDRENLOSGYLLVSSQDVCMRCFYHPLKFDNYIFWPZULGIMTZSORPUFCRFAPHCNFFBKCVSRDFZTZR	Truncation at N-Terminal Side	41	0.029851	14663.209029	0	4	0.8895	9.34206e-156
BW_20_1_111106004325_cidetd_msdeconv1937.txt	ZZZ_sp|P45756|GSPA_ECOLI Putative general secretion pathway protein A OS=Escherichia coli (strain K12) GN=gspA PE=2 SV=1	None	FKFLQHHQOIYNNDAZCNIKZFNAATUCYAKUZDRDKFFTTMNARLANNSKTROMBUBGTEGOROBDLLZTMWPFCLBPRBTVUOPSOEWTZGPDTPSMHWQZERVLMTWVNQBE	Truncation at N-Terminal Side	374	0.091549	14660.556977	0	5	0.87202	4.78801e-158
BW_20_1_111106004325_cidetd_msdeconv1939.txt	ZZZ_sp|P0AC26|NIRC_ECOLI Nitrite transporter NirC OS=Escherichia coli (strain K12) GN=nirC PE=1 SV=1	NME	GFGECSHPLDAGHOOVZZRAUCPDEUDHRAKIKAOQUGRYSVLUYFMZITPHDQSZTNHZETUZQIMKBCGGLGQBKLDZDDMCUHODLUSBAWQOACURYDYOFPWECYLETDWVVOOLUUUSMUQRMRDIYFBKFSNLUIESINIFMGZAKVFQHUHMWDNOHPAOVDBFLTQGEKWFMHHATCTROGLTEVGIGTCPZQHVFOEFOEEHNUHKUWTZPLUVMTRYSYMGOCRNFGAQRGPPESMTRRFHOPGITVNDBHBCYEV	No Truncation	-1	0.019802	34271.815771	0	2	0.59419	1.42785e-321
BW_20_1_111106004325_cidetd_msdeconv1941.txt	ZZZ_sp|P76004|YCGM_ECOLI Uncharacterized protein YcgM OS=Escherichia coli (strain K12) GN=ycgM PE=1 SV=1	None	NRKKCIGRNGDOHODSELNMTKLEOFMEKUBCWEYSCZEYDFTBRHOOELPBPKAHDMKWPSLZDBAQVBDBEGKOZKYKHHAAQCPEGSZWZLDCLZTQBAZUWWQRAGNTODA	Truncation at C-Terminal Side	115	0.067797	14662.606006	0	4	0.88329	4.62111e-156
BW_20_1_111106004325_cidetd_msdeconv1943.txt	ZZZ_sp|P06974|FLIM_ECOLI Flagellar motor switch protein FliM OS=Escherichia coli (strain K12) GN=fliM PE=1 SV=1	None	LETOYEOABRWSRHRRCCHAHAPIRNBBEGYMAYIWPBVBVOHPQRPTWHAOVUNPCSOKWZOUQGWTBKZKHMUDDFWUEDYQVMOOMSEIIKYAW	Truncation at N-Terminal Side	237	0.060606	13202.931877	0	2	0.84321	2.76623e-132
BW_20_1_111106004325_cidetd_msdeconv1945.txt	XXX_sp|P0AG00|WZZE_ECOLI ECA polysaccharide chain length modulation protein OS=Escherichia coli (strain K12) GN=wzzE PE=1 SV=2	None	VKVOAYRZITMHUTROFEGSDSNZNSMWIQGGRVAKLAWCTHBWAHPMTSUVGTNIPDCVTUWTRSCANYQZZGGNZRRLCAPIUVNFSPSGFFQLVQNNGBZTZEGEUBDZ	Truncation at C-Terminal Side	112	0.041237	13200.092880	0	4	0.82626	1.12016e-152
BW_20_1_111106004325_cidetd_msdeconv1947.txt	ZZZ_sp|P09557|DICB_ECOLI Division inhibition protein DicB OS=Escherichia coli (strain K12) GN=dicB PE=4 SV=3	None	UOKAWBCGCDHCFMBUPUWPZLPZIOZIOCSUNSZCGWTNESTDSYCWICMKVUWVLVDZQE	No Truncation	-1	0.052632	7965.449455	0	1	0.84487	8.76074e-76
BW_20_1_111106004325_cidetd_msdeconv1949.txt	XXX_sp|P0AB96|ARSC_ECOLI Arsenate reductase OS=Escherichia coli (strain K12) GN=arsC PE=3 SV=1	NME	ZEYKLIDUEUKLNLAQGPIOTOHMYWWZTAZLNCTSOSRPBKKRKOPLVOUHVFCCDUZETACEYOAWYMLPFRZDQQQZKGLCITHSQVNKPPNSKCIUWI	Truncation at C-Terminal Side	102	0.036290	13200.507280	0	4	0.83643	5.38799e-140
BW_20_1_111106004325_cidetd_msdeconv195.txt	XXX_sp|P14375|ZRAR_ECOLI Transcriptional regulatory protein ZraR OS=Escherichia coli (strain K12) GN=zraR PE=1 SV=2	None	OSTKYRU	Truncation at N-Terminal Side	434	0.038462	1077.472173	0	1	0.80826	7.71859e-07
BW_20_1_111106004325_cidetd_msdeconv1951.txt	XXX_sp|P15286|FLK_ECOLI Flagellar regulator flk OS=Escherichia coli (strain K12) GN=flk PE=3 SV=2	None	UYRCAYYQIFTVPHOBEINMAODWCRGMTVILMVVUHETDPQZMKCCUZSRMPZHSECCNSSRIBHOCTNRMTMEVNWFLOYBVKHTPGBQVBNRPGLCBMH	Truncation at N-Terminal Side	229	0.056338	12762.992314	0	11	0.89808	1.56203e-139
BW_20_1_111106004325_cidetd_msdeconv1953.txt	YYY_sp|P0AAC8|ISCA_ECOLI Iron-binding protein IscA OS=Escherichia coli (strain K12) GN=iscA PE=1 SV=1	None	ASDCUARGIVHGNDWYMSQBYMROLGQFNCFPYNLAACDMNLZACCOCFUGKZTVNHNRWATVSKTRUWICQGAIDGLMFZQLSWWDZGZZDDHKYLZBQNWVPFFE	No Truncation	-1	0.044601	13009.017174	0	8	0.91285	3.95916e-135
BW_20_1_111106004325_cidetd_msdeconv1955.txt	YYY_sp|P0CF72|INSE7_ECOLI Transposase InsE for insertion sequence IS3fB OS=Escherichia coli (strain K12) GN=insE7 PE=3 SV=1	None	OKALYSUOUHEERWNRIODGWEOCSOYOWYBSKCBWCFIIUIVSUSTPHWIGNDYIVVZUDAVSACMIQNGUIQUDOFUTDYIENDSZIZSEUHLHBHB	No Truncation	-1	0.030516	13185.727717	0	6	0.99043	2.25314e-132
BW_20_1_111106004325_cidetd_msdeconv1957.txt	XXX_sp|P15286|FLK_ECOLI Flagellar regulator flk OS=Escherichia coli (strain K12) GN=flk PE=3 SV=2	None	UYRCAYYQIFTVPHOBEINMAODWCRGMTVILMVVUHETDPQZMKCCUZSRMPZHSECCNSSRIBHOCTNRMTMEVNWFLOYBVKHTPGBQVBNRPGLCBMH	Truncation at N-Terminal Side	229	0.044601	12762.992314	0	9	0.9182	1.56203e-139
BW_20_1_111106004325_cidetd_msdeconv1959.txt	YYY_sp|P0AAC8|ISCA_ECOLI Iron-binding protein IscA OS=Escherichia coli (strain K12) GN=iscA PE=1 SV=1	None	ASDCUARGIVHGNDWYMSQBYMROLGQFNCFPYNLAACDMNLZACCOCFUGKZTVNHNRWATVSKTRUWICQGAIDGLMFZQLSWWDZGZZDDHKYLZBQNWVPFFE	No Truncation	-1	0.035211	13009.017174	0	7	0.88615	6.70565e-146
BW_20_1_111106004325_cidetd_msdeconv1961.txt	YYY_sp|P77551|RZPR_ECOLI Putative endopeptidase RzpR OS=Escherichia coli (strain K12) GN=rzpR PE=5 SV=3	None	NSGLCZOGMBOAQZDAULPOOBBEPRFMZRUNKEVVLEIOIPNIHNHCCUPEAHQQBWOGEAKSHGBZLQWAVIZOHYLAKRABIAHHSYGLOFZEDCT	No Truncation	-1	0.034483	12620.827294	0	1	0.88365	5.23364e-127
BW_20_1_111106004325_cidetd_msdeconv1963.txt	ZZZ_sp|P31550|THIB_ECOLI Thiamine-binding periplasmic protein OS=Escherichia coli (strain K12) GN=thiB PE=1 SV=2	None	PAGYTWQLACATDTVEDKQESBLSILUMTNTQVPAVOVSQKROZNWTCUAQOWTVVPQIVLGNYGCWEZAIESLHQIBWQRBPZRMATITNQZRSGHQBYPCGOMN	Truncation at C-Terminal Side	106	0.030556	12761.935401	0	5	0.98137	3.12516e-139
BW_20_1_111106004325_cidetd_msdeconv1967.txt	XXX_sp|P18032|ARTA_ECOLI Protein ArtA OS=Escherichia coli (strain K12) GN=artA PE=4 SV=1	None	WGPQEZQNVOAMUSOASLQTUATOBGDONBZGHHBNGKYYCPISNGMVSEDIVRQDBWLMMNGFWWPIPRWCNLPOFCABHTIPZQNFSWVPQWLGQHPBZEPI	No Truncation	-1	0.031250	12860.777686	0	1	0.83498	1.10817e-124
BW_20_1_111106004325_cidetd_msdeconv1969.txt	XXX_sp|P76016|DHAR_ECOLI PTS-dependent dihydroxyacetone kinase operon regulatory protein OS=Escherichia coli (strain K12) GN=dhaR PE=1 SV=2	None	TRMIVSZEBFSAQSKLVTHOGPLDLYDHTMFPNHBFMSSMKTUBTRHMZKMZNUHEFEOSZEEQTPRCIEIOWKFEPUCTRTKESKNLDLDEHOBRGSFFC	Truncation at N-Terminal Side	538	0.036232	12763.674214	0	7	0.8834	1.67321e-135
BW_20_1_111106004325_cidetd_msdeconv1971.txt	ZZZ_sp|P0AET2|HDEB_ECOLI Acid stress chaperone HdeB OS=Escherichia coli (strain K12) GN=hdeB PE=1 SV=1	None	TBFPTVBDZFUHCDVZACUPUMRMKUATNKDGIPLFOYUFAAMBEBMQGTGGZUUGNTVLSHYOCBSQSNWQQDFTHBFRDGYHZUAIVYODVFNQFYMLHUCGDWHN	No Truncation	-1	0.055556	13445.959727	0	2	0.85015	2.53349e-135
BW_20_1_111106004325_cidetd_msdeconv1973.txt	ZZZ_sp|P23877|FEPG_ECOLI Ferric enterobactin transport system permease protein FepG OS=Escherichia coli (strain K12) GN=fepG PE=1 SV=2	None	VQRFHYRVKIIYYLSCLROCROLWQLKUEAARGWQNMBHWFYRGUYCVQTMMVAWFIKVGHSPSNHVDAGGETDUTUVSTPFFMAWDLCRERLFOOCBKAD	Truncation at N-Terminal Side	229	0.084906	12876.871727	0	4	0.8384	7.40541e-138
BW_20_1_111106004325_cidetd_msdeconv1975.txt	XXX_sp|P15286|FLK_ECOLI Flagellar regulator flk OS=Escherichia coli (strain K12) GN=flk PE=3 SV=2	None	UYRCAYYQIFTVPHOBEINMAODWCRGMTVILMVVUHETDPQZMKCCUZSRMPZHSECCNSSRIBHOCTNRMTMEVNWFLOYBVKHTPGBQVBNRPGLCBMH	Truncation at N-Terminal Side	229	0.051643	12762.992314	0	11	0.87048	1.56203e-139
BW_20_1_111106004325_cidetd_msdeconv1977.txt	ZZZ_sp|P75937|FLGE_ECOLI Flagellar hook protein FlgE OS=Escherichia coli (strain K12) GN=flgE PE=3 SV=3	None	PCPUFBEVGIBCNARUVLNPMQIQWWGNYVFTGLTRTGQNOFSVEUTOWSMHZNVURNPVZMVASWBBOGMUOKEGUIFDACWRZPSVPZASBMERGLKUFVLL	Truncation at N-Terminal Side	298	0.048780	12875.941276	0	2	0.90291	1.13616e-132
BW_20_1_111106004325_cidetd_msdeconv1979.txt	XXX_sp|P0A6M4|DTD_ECOLI D-aminoacyl-tRNA deacylase OS=Escherichia coli (strain K12) GN=dtd PE=1 SV=1	None	RVWFIGITIEOCHEDZQBSACBQNIFPISIYWGMWOUAISBCHTTSZUSVBIICMDWHOKVWZDQZPYSEQSFUHENMPCAUURPZUWBLNHBVAIPZUGVNI	Truncation at N-Terminal Side	42	0.066667	12877.166631	0	2	0.91991	9.04754e-132
BW_20_1_111106004325_cidetd_msdeconv1981.txt	ZZZ_sp|P0AF61|GHOS_ECOLI Endoribonuclease antitoxin GhoS OS=Escherichia coli (strain K12) GN=ghoS PE=1 SV=1	None	VZIFGTPBZFSLWKAKGGUECWLEZTBNAAPPZHNQYFGBOVENIBQHZHHPGURKOKFLCWUOQFDPEHUFYMEIUKRYOEWWVCKHTSFNSPZZAL	No Truncation	-1	0.028777	12567.952490	0	4	0.89211	1.00023e-133
BW_20_1_111106004325_cidetd_msdeconv1983.txt	YYY_sp|A5A612|YMGJ_ECOLI Uncharacterized protein YmgJ OS=Escherichia coli (strain K12) GN=ymgJ PE=4 SV=1	NME	NAHEESGEIPCKAGGOLGLQIFYNSGYFBQUSBCQVVDWUTPNGRQDGZEICEIEUZPRE	No Truncation	-1	0.028571	7017.841709	0	1	0.9285	5.72002e-66
BW_20_1_111106004325_cidetd_msdeconv1985.txt	XXX_sp|P67603|YQFB_ECOLI UPF0267 protein YqfB OS=Escherichia coli (strain K12) GN=yqfB PE=1 SV=1	None	GNDVDNDVIZGIVTQDQZVLFWPBCOTTGLOUIGHPFTAWRVCQKELKWNYGKAIDORUVPQIFPSEBRTBTQOERGLGITRNGYGNLGMFFYHTIACTODPB	No Truncation	-1	0.041667	12512.984546	0	3	0.86594	1.77969e-138
BW_20_1_111106004325_cidetd_msdeconv1987.txt	YYY_sp|P0AFI9|PERM_ECOLI Putative permease PerM OS=Escherichia coli (strain K12) GN=perM PE=3 SV=1	None	AGKCLCHHPVCHRAVPHTVLBPKCTKWZEQIHQBWOSVBLCCNPBVQWGFCSUNKMLINQGQTHRWZHMFRFZFMENQNAFGLICKEVPZPOTGMDOKGOEFCDGHECDTLMZNTFTWURCPVLKGGKEBRIRFCKRVZUQLMCQEIYFLOOMEQHQGMELBEPQOIVSAFEBUUBLDGDTBQOGUBCORDEMSGRQIEAZPRUQQRFCSCGETLNCYHCAWYZAGTDMTZBAZEYTVSNKQIIKQEHWLKBFDRKAYPRBWHBTQBDDBZBOUNPDDFVVKRTCTHMRAAROTPMVRGLGNGPLOGYLTKGLNVHKSUQNUFHUTFTZMYMLOSUFUVLDMEOAYKGDTQRH	No Truncation	-1	0.031746	43940.815814	0	2	0.48642	1.77864e-322
BW_20_1_111106004325_cidetd_msdeconv1989.txt	XXX_sp|P07013|PRIB_ECOLI Primosomal replication protein N OS=Escherichia coli (strain K12) GN=priB PE=1 SV=3	None	RBLNUZBBWGHGPADUCYDYKUYLWAGKGVHZMWDBHKVVYCVYTWUKEVHCZOCHNCNQHDLLNRDEGCIVBAAPCAHHIASVZOQKSIBMBLSHNCPYIIOB	No Truncation	-1	0.034483	12733.385962	0	1	0.83255	1.8917e-127
BW_20_1_111106004325_cidetd_msdeconv1991.txt	XXX_sp|P37690|ENVC_ECOLI Murein hydrolase activator EnvC OS=Escherichia coli (strain K12) GN=envC PE=1 SV=2	None	PTAQBENHUTPDYEDMYTAGTOFIISZTABRQTCGLVFEKDKUKDFFYVIBCUITPPQDTDRZCDAKVDVVEWLYLFTWKDKLA	Truncation at N-Terminal Side	335	0.066667	10101.966989	0	2	0.90153	6.04939e-112
BW_20_1_111106004325_cidetd_msdeconv1993.txt	XXX_sp|P64459|YNCJ_ECOLI Uncharacterized protein YncJ OS=Escherichia coli (strain K12) GN=yncJ PE=3 SV=1	NME	HVFMNDPWMEWZBTDGHONEMHFBDACKQNWOTWWHUHYNRRBIBSZGFNPBGMBVVVKYPIDVYFKZFGOUZYY	No Truncation	-1	0.026627	9830.218666	0	4	0.90915	7.06114e-100
BW_20_1_111106004325_cidetd_msdeconv1995.txt	XXX_sp|P0A6A8|ACP_ECOLI Acyl carrier protein OS=Escherichia coli (strain K12) GN=acpP PE=1 SV=2	None	DQGBSOTIAVTYSEUIVOBDMQGULSEORFWYTBPTOTBOMAODUQZREBGRBIIIDEMLVFCPQEUIVMKRKTKGMC	No Truncation	-1	0.033333	10066.978987	0	1	0.8799	7.14239e-97
BW_20_1_111106004325_cidetd_msdeconv1997.txt	YYY_sp|P22787|YIFB_ECOLI Uncharacterized protein YifB OS=Escherichia coli (strain K12) GN=yifB PE=3 SV=2	None	MWOAKOAWPRKDLIDECOHZDBFEYNWINKGQPSUTSBRFKFPSLOIQIHKSKUAUSWTPUZPMRZIKNIVBIOBWGKTCALTDFTVINM	Truncation at N-Terminal Side	416	0.038860	11557.901462	0	7	0.99254	5.19529e-123
BW_20_1_111106004325_cidetd_msdeconv1999.txt	XXX_sp|P76938|EPMC_ECOLI Elongation factor P hydroxylase OS=Escherichia coli (strain K12) GN=epmC PE=1 SV=2	None	FAYQHDAEEWUHLAKCSBBGBVTKBVDPPTFTERBVTEVMHQUPSVFFFBAUDSEBUYVFHVAKRKRDAVISECNVMRQCNFRZPBAQLITRHRNQRZGOSAFBDQFDQTEMDETKEYEIVWCURZLDVOVLSCHDTFKYKNUFSVFYSGCVMPIADRFHIWLREKVFPFZTMBWTPKZSWR	No Truncation	-1	0.029650	22363.410823	0	11	0.8365	2.26649e-246
BW_20_1_111106004325_cidetd_msdeconv2001.txt	ZZZ_sp|P16684|PHNF_ECOLI Probable transcriptional regulator PhnF OS=Escherichia coli (strain K12) GN=phnF PE=1 SV=1	None	AVQAAEMZTGOVVRDBGGCHAMZZZVWIGFEODHLPEZPRBKWCQODTBNCRADKVHDVVGBPOEBQBMZVGLBLSILVBNODOAYVIHNNTZO	Truncation at C-Terminal Side	94	0.045872	11556.057070	0	4	0.85949	1.72631e-122
BW_20_1_111106004325_cidetd_msdeconv2003.txt	ZZZ_sp|P77503|YCJS_ECOLI Uncharacterized oxidoreductase YcjS OS=Escherichia coli (strain K12) GN=ycjS PE=3 SV=1	None	AYFWLGLQOEFVGIPSQFOOTGVPDKVDSSGTWFWBMVKZLGQAEFNSAIWGCWUQDMKKRCVMLQCKSTKOBSLONTBLBHEOZACCPREMQRRYCPRIWSFRVKBQGNKZVIVIFBDLYLLBUVAQHKQZUSGGQDTZEBIPNKZQDKSVTYFUSMPLTWIYAZNVZNBRO	Truncation at N-Terminal Side	178	0.041667	21422.585682	0	3	0.73534	2.93027e-230
BW_20_1_111106004325_cidetd_msdeconv2005.txt	XXX_sp|P64459|YNCJ_ECOLI Uncharacterized protein YncJ OS=Escherichia coli (strain K12) GN=yncJ PE=3 SV=1	NME_Acetylation	HVFMNDPWMEWZBTDGHONEMHFBDACKQNWOTWWHUHYNRRBIBSZGFNPBGMBVVVKYPIDVYFKZFGOUZYY	No Truncation	-1	0.042553	9872.229266	0	2	0.9667	4.9835e-100
BW_20_1_111106004325_cidetd_msdeconv2007.txt	ZZZ_sp|P75797|GSIB_ECOLI Glutathione-binding protein GsiB OS=Escherichia coli (strain K12) GN=gsiB PE=1 SV=1	None	ORFWQEFAENRCIGBUBTNKUVBBOBHYHTGUHNUQVHRHMAVNDZPOVUULIIRKGMYMPCLHTNELBSLETCWETKNNLZLNBCCWRTTQIMTSCNISCYRSWQMDPULWBQMHYLIWVDVYBQEBORMBQVWHRNABVZKGOYWNGCAFGAUKEMFPFZLGSKVTNKHVVIQVE	Truncation at C-Terminal Side	177	0.024259	22243.601904	0	9	0.81164	3.41047e-243
BW_20_1_111106004325_cidetd_msdeconv2009.txt	ZZZ_sp|P52643|LDHD_ECOLI D-lactate dehydrogenase OS=Escherichia coli (strain K12) GN=ldhA PE=1 SV=1	None	NOQZHRAGQNLMLNSSLMMSIEOFBZDNWAYQUEYQRPYWFOZISUWEBMLKEHZUTMHCQKOSQHQIFPMUYISWZUINDIKPQCCCUPOOBAULMMBVMMGEQZQZDDZSIOOEMZZKRMYMCRQOEGMBVZWWGSOBPMBSPUMUMLHLYWPAGKALEDWFFWU	Truncation at N-Terminal Side	162	0.032787	22241.110625	0	12	0.89659	3.66892e-225
BW_20_1_111106004325_cidetd_msdeconv2011.txt	YYY_sp|P39380|KPTA_ECOLI RNA 2'-phosphotransferase OS=Escherichia coli (strain K12) GN=kptA PE=3 SV=2	None	KBBKYFTMMEIPPPIYCSDMDURRSZLQPBFTNGBUGQVPZHGPTZIKAHGCZDIFUERNICRHDGVYRTSPIUDSBMTHGVSQANTIZLQAMEDEOGRRVRALRGVOBOUWZKFMPQDHKZEUADBEKUETFIMUOCFGMZEQZIZZGFTCPDHRQNKOMVZSBLULEIKYLZKANYBBZGHT	No Truncation	-1	0.021563	22583.661327	0	8	0.81248	9.84262e-243
BW_20_1_111106004325_cidetd_msdeconv2013.txt	ZZZ_sp|P0A7D4|PURA_ECOLI Adenylosuccinate synthetase OS=Escherichia coli (strain K12) GN=purA PE=1 SV=2	None	QEMQBODALPVNZBQSZCHUYSOAULYUYTVZLAEWEPVFBOTTHHRGUQPOKNCYUBBKNQGPUUQKLGWGHCAEFUNERFPPBLVLFQBDALVPPRWBFLEQKONPEHAYRHHBTNHKLWGHQTWARSCFOINCIPRLOMAGHYGTQMIAPBFMUCQOWZALKKOOZTGFZ	Truncation at C-Terminal Side	173	0.029650	22245.773422	0	11	0.8145	1.5829e-236
BW_20_1_111106004325_cidetd_msdeconv2015.txt	XXX_sp|P20083|PARE_ECOLI DNA topoisomerase 4 subunit B OS=Escherichia coli (strain K12) GN=parE PE=1 SV=3	None	WYQOTNNCNYSILHKSFGAZQQIBZFOIHMOTUIEUWORTPFQAQZEQZIBCZPHFTGCVNNYYKWEAOYQLMTBSIBCUWQNOYSIANKGFMCBOAQRCPSUBRWCEVTETWSTMAOTRKFBQQVFQTUGZSRANUHABSDIQZILIULZTCGUYUQZBUHOLQGIARHHCEMQBYFYOQKAKTZIODAAPCOWUISQKUIELCLCVIGTZAEOZGEHATAMUIZDGSTBSWGBMSAUFVWHLBAZWYEHADSEFWMUWEQCOKILEMUHLZYKOQDWTQTPWIIBEUIFNQQDPHGENMPIKRRQNRWYEKOSPFMZSLWIWMIPAZYGAPEHWKPYK	Truncation at N-Terminal Side	290	0.027473	43670.269306	0	20	0.5676	4.94066e-324
BW_20_1_111106004325_cidetd_msdeconv2017.txt	XXX_sp|P13458|SBCC_ECOLI Nuclease SbcCD subunit C OS=Escherichia coli (strain K12) GN=sbcC PE=1 SV=1	NME_Acetylation	IWKLZRFZLAOYHYZIVENSDMUCMTEPWISDIYTHKIFBGPDPLCCTNYMWCGVSRIAASGRZUMRFEKSOILMQAKKKUZFMLDTSLMUPTTYIZCHUVIEIHRHVZEZOYOVMPUSTUQFOVVAYWWAINCQDYZNUHFAFZCRALSIHLISPTABHISRMVPTFKCLKKBIIUSEBLFNGYGDOALLIPVBGQFCUQVSWOBCHIGFLQKLNVHSIZRWKWRGOSIMSSVCKPDCEOGQRROGMFHHMBRNVEMWAAYTCTULGRUYBPUPPHFLLVESLOHAZWPOMVDCBLCFKIIRIAKNURDLRTADYCWAKOLNOOEDUUNDTYAFKBVGUGYYVKHHWRPAWKVKDIATDLSPKWMYASGOSIBORWVOHCZTLFMR	Truncation at C-Terminal Side	387	0.024420	49052.383276	0	20	0.49613	4.94066e-324
BW_20_1_111106004325_cidetd_msdeconv2019.txt	ZZZ_sp|P0AG48|RL21_ECOLI 50S ribosomal protein L21 OS=Escherichia coli (strain K12) GN=rplU PE=1 SV=1	None	YNUPLAIIUCBHMLKBGTVDTWRVKEKCLIACOZYIAOGHLMYWVLCZHYHTNVCGDTWNKZHZFSIPMBFVLSTYUQPSQIACAOBMRNUDTKMEAHARCOO	No Truncation	-1	0.038462	12911.760872	0	1	0.8499	6.70463e-132
BW_20_1_111106004325_cidetd_msdeconv2021.txt	YYY_sp|P77425|ALLC_ECOLI Allantoate amidohydrolase OS=Escherichia coli (strain K12) GN=allC PE=1 SV=1	None	HCIOYVWLTKUMBKIQMODSRRUUGUCZAMCOQKKLWGKCHUCWGPRFRNRLBMZOATOFUPZEBOUIAUDYZLFUYMKGMGBAFWDKZKQDTWFQVQVWFBUNHHHNIZLIOGPAUQSLQAVUZNUHWODQGMKGOHLUEYKGPMYEFKFPDOGGCFCLWWLMYZM	Truncation at N-Terminal Side	244	0.025676	22246.622697	0	9	0.88471	1.48139e-226
BW_20_1_111106004325_cidetd_msdeconv2023.txt	YYY_sp|P0A6W9|GSH1_ECOLI Glutamate--cysteine ligase OS=Escherichia coli (strain K12) GN=gshA PE=1 SV=1	NME	TVUYLMQDLUTTLFNLTPZGFQPDVYZESOVKVYFSGUPHCISBWLYQEBRQHETIRDSDRGTTQQAPDHITUGMKTNUHPOIBUHIYHKAE	Truncation at C-Terminal Side	92	0.036842	11353.289043	0	7	0.92562	4.4293e-125
BW_20_1_111106004325_cidetd_msdeconv2025.txt	YYY_sp|P0A6W9|GSH1_ECOLI Glutamate--cysteine ligase OS=Escherichia coli (strain K12) GN=gshA PE=1 SV=1	NME	TVUYLMQDLUTTLFNLTPZGFQPDVYZESOVKVYFSGUPHCISBWLYQEBRQHETIRDSDRGTTQQAPDHITUGMKTNUHPOIBUHIYHKAE	Truncation at C-Terminal Side	92	0.050000	11353.289043	0	9	1.0011	4.4293e-125
BW_20_1_111106004325_cidetd_msdeconv2027.txt	XXX_sp|P17444|BETA_ECOLI Oxygen-dependent choline dehydrogenase OS=Escherichia coli (strain K12) GN=betA PE=1 SV=1	None	YMLFTVLLQSUANWLZSRITCDCPFSITUSHULNDYMGUBDQOVEDSGREPQNHIBRRKNMAHIYGGIEVVOVOMQUULRHAAYCGVKTGDGGC	Truncation at N-Terminal Side	462	0.049180	11351.270488	0	3	0.95249	9.85536e-123
BW_20_1_111106004325_cidetd_msdeconv203.txt	XXX_sp|P33919|RADD_ECOLI Putative DNA repair helicase RadD OS=Escherichia coli (strain K12) GN=radD PE=1 SV=2	None	LICPKBMTIGACQZIZDTTLHPHQCZI	Truncation at N-Terminal Side	559	0.058824	3035.433695	0	1	0.90404	3.28557e-28
BW_20_1_111106004325_cidetd_msdeconv2031.txt	YYY_sp|P0ACX3|YDHR_ECOLI Putative monooxygenase YdhR OS=Escherichia coli (strain K12) GN=ydhR PE=1 SV=1	None	WMKGQOZZEBUNLRKWAINKKDKKEHQKGFPHBAFUQIILQZFKNDZGAWHTNQUQZAEGVQVQIHYKZMUOQUSONGWEEFMFMSTDWBQLKRUKIIPII	No Truncation	-1	0.027778	12957.301658	0	6	0.95096	2.12427e-133
BW_20_1_111106004325_cidetd_msdeconv2033.txt	XXX_sp|P0AAB6|GALF_ECOLI UTP--glucose-1-phosphate uridylyltransferase OS=Escherichia coli (strain K12) GN=galF PE=1 SV=1	M_Acetylation	MYPBCRUHZNUCLZDTKLYDSHUAVQFNISSGBOHOMTDDKDZIMHSWOQTZLYHINDINGVLUHPWIHQWEPGAKGQYATUVZIKDQPVTRUPULVDZDUYP	Truncation at C-Terminal Side	103	0.027778	12916.226374	0	6	0.89349	7.5826e-140
BW_20_1_111106004325_cidetd_msdeconv2035.txt	ZZZ_sp|P0A7R5|RS10_ECOLI 30S ribosomal protein S10 OS=Escherichia coli (strain K12) GN=rpsJ PE=1 SV=1	None	CVOKDBWMLHKKIDFDOEKEWMPLNUCTQHNWUIUGTTKMPSBHFMQYKEPAALOFHBKBSAHRBSYOKAPIZKNHZOIKMAEWFCEVTSEGGGYAVKYGLFE	No Truncation	-1	0.029954	13014.474559	0	6	0.85946	4.2564e-140
BW_20_1_111106004325_cidetd_msdeconv2037.txt	XXX_sp|P0ADF6|EDD_ECOLI Phosphogluconate dehydratase OS=Escherichia coli (strain K12) GN=edd PE=1 SV=1	None	CTINRFNIGCGOZVAGTQGSRSZLGTDKQGSPLLHBKWIMDUWDONWWNWKPLPUZSPQTOADPRBMQORMLCMILVAIHGITVWPDLCQFFGHLDPYUQHZKKDS	Truncation at C-Terminal Side	106	0.032558	12958.011304	0	7	0.97855	1.23108e-143
BW_20_1_111106004325_cidetd_msdeconv2039.txt	XXX_sp|P63746|EUTS_ECOLI Ethanolamine utilization protein EutS OS=Escherichia coli (strain K12) GN=eutS PE=1 SV=1	None	NBCCNBVIHQNHSTMCPRSLELLPYGRGRADPBMZDTWZFASGMNCNGRDZWCNSZKBZSTMAAUFDZEEHNSHVBAGYIGSDINHGENHNBLTUSIBFQNFHBMQBBCUM	No Truncation	-1	0.023148	12823.027884	0	5	0.90643	5.15913e-139
BW_20_1_111106004325_cidetd_msdeconv2041.txt	ZZZ_sp|P0A8P6|XERC_ECOLI Tyrosine recombinase XerC OS=Escherichia coli (strain K12) GN=xerC PE=1 SV=1	None	EOOKHWIGYAQQFBQKINVWPBTOSWKQPSGBWBOCSDNAIZCNZDBDUHCYQDEZCEZSQOWCOAALLZDKBENSUYTPKAZHRMHECGVPCYEQNLWEM	Truncation at N-Terminal Side	197	0.032258	12962.571391	0	6	0.93219	3.40761e-137
BW_20_1_111106004325_cidetd_msdeconv2043.txt	XXX_sp|P11290|YIBD_ECOLI Uncharacterized glycosyltransferase YibD OS=Escherichia coli (strain K12) GN=yibD PE=3 SV=2	NME	IADDTWLPLQNHIZVTVFZPDPONBCIRMLMCDPHKLVHOHMRZGEPTORKYDRBYNITNZIENDCKNTGMZTGSTDCFRLDPIBYNUEEUDZYBZPQOVADKU	Truncation at C-Terminal Side	104	0.025581	12961.248794	0	5	0.874	4.87875e-131
BW_20_1_111106004325_cidetd_msdeconv2045.txt	XXX_sp|P52696|YBHD_ECOLI Uncharacterized HTH-type transcriptional regulator YbhD OS=Escherichia coli (strain K12) GN=ybhD PE=4 SV=3	None	NONSEERBASPANEIRQOCISRSORQYUCDAOPWDNEYEHGKUHGCIBBHWZGNRTYCADKSSIBIZPTYLVRPLELHAIWNYRQYUPKIFFZNUFYIPZBC	Truncation at N-Terminal Side	215	0.025463	12960.197877	0	5	0.85895	6.15716e-136
BW_20_1_111106004325_cidetd_msdeconv2047.txt	ZZZ_sp|P0A7R5|RS10_ECOLI 30S ribosomal protein S10 OS=Escherichia coli (strain K12) GN=rpsJ PE=1 SV=1	None	CVOKDBWMLHKKIDFDOEKEWMPLNUCTQHNWUIUGTTKMPSBHFMQYKEPAALOFHBKBSAHRBSYOKAPIZKNHZOIKMAEWFCEVTSEGGGYAVKYGLFE	No Truncation	-1	0.031056	13014.474559	0	5	0.94366	1.16578e-140
BW_20_1_111106004325_cidetd_msdeconv2049.txt	YYY_sp|P0AGK8|ISCR_ECOLI HTH-type transcriptional regulator IscR OS=Escherichia coli (strain K12) GN=iscR PE=1 SV=1	None	DHMUPUGYBCCOOYTSHERUYUMOVESMDPRKKSDFDORSTWCGNBRM	Truncation at C-Terminal Side	48	0.065217	6543.485977	0	3	0.91858	1.93879e-61
BW_20_1_111106004325_cidetd_msdeconv205.txt	YYY_sp|P0DPD1|LDRC_ECOLI Small toxic polypeptide LdrC OS=Escherichia coli (strain K12) GN=ldrC PE=3 SV=1	None	ZHTZGQSYHOGDVOTIMDTQNRCRUYRRTHEPZSF	No Truncation	-1	0.032258	4556.528568	0	1	0.87082	2.63325e-35
BW_20_1_111106004325_cidetd_msdeconv2055.txt	YYY_sp|P0A800|RPOZ_ECOLI DNA-directed RNA polymerase subunit omega OS=Escherichia coli (strain K12) GN=rpoZ PE=1 SV=1	None	PUIPAILCQGNVEHQYRGREDGEPWRLQVHSMUTTIOAURCYDOVAALHEVMLLPZBFNVEYPKKWMTKKETAAEFGWYIIOVFTHQPOHT	No Truncation	-1	0.020979	11390.403434	0	3	0.8679	2.07518e-107
BW_20_1_111106004325_cidetd_msdeconv2057.txt	ZZZ_sp|P31467|YIEH_ECOLI 6-phosphogluconate phosphatase OS=Escherichia coli (strain K12) GN=yieH PE=1 SV=1	None	VQYTKFUUNHMGVTAARPSUZCPPCLPBTNUVDVKTWAPAPMZFYEVEHEBEPVEA	Truncation at N-Terminal Side	165	0.036697	6547.567307	0	4	0.86749	1.0077e-72
BW_20_1_111106004325_cidetd_msdeconv2059.txt	XXX_sp|P18033|TRAQ_ECOLI Protein TraQ OS=Escherichia coli (strain K12) GN=traQ PE=1 SV=1	None	IZGIEZSVTDOPGALFMWMUWCQDEEYRRWFYGNSSUFAQBCVGPSDGPAGSLAFHRNDECIPRACGLYVCPCMGADYBDWBVALUAVIMAHZM	No Truncation	-1	0.042683	10873.468869	0	3	0.86141	3.43448e-111
BW_20_1_111106004325_cidetd_msdeconv2063.txt	XXX_sp|P0CF44|INSC5_ECOLI Transposase InsC for insertion element IS2I OS=Escherichia coli (strain K12) GN=insC5 PE=3 SV=1	None	BPTHKMCWFLKOWAAYUZVPKFATTQUPHEDRHYZDAHNQHETQSQNLPCSKCIELLSAAVCQPVPHGDAADABGRHUPNHFTAIHWBMPNLKVSVSVRQKLQHHVEBCQSKKLNFDQCFZ	No Truncation	-1	0.039474	14277.955669	0	3	0.83596	3.10377e-162
BW_20_1_111106004325_cidetd_msdeconv2067.txt	XXX_sp|P37634|RLMJ_ECOLI Ribosomal RNA large subunit methyltransferase J OS=Escherichia coli (strain K12) GN=rlmJ PE=1 SV=1	None	WBTKYQIRTWDDTUKAWRANBATVEAKDPIMPQBLVPAPVWWAUFLTLUNFVYWODEAYYFSDDVLKMAKZQRTSROUQTYYDFSQYULNBVHQFUENDBLSNCSERTNDGBNGVSCGYHIHZNWIZPSCMSKKLQOCBBQZFEUCALOBTQHBZBVECWZBIIGFNZWNGZCEPLFBPAFLDMHIFIECIAVQTBRAKKHVTOWYYETTUZFCTQYAHDLBQPUSDFCCHSNTC	Truncation at C-Terminal Side	235	0.051282	29011.268627	0	2	0.69514	4.44659e-323
BW_20_1_111106004325_cidetd_msdeconv2069.txt	YYY_sp|P64619|YHDU_ECOLI Inner membrane protein YhdU OS=Escherichia coli (strain K12) GN=yhdU PE=4 SV=1	None	SYWDAHCLQLAPRATSMCNVILDUHNRYHDLICZRUBVAAEANQBVNDNRFICHADCGI	No Truncation	-1	0.058824	6850.392811	0	1	0.86521	2.11176e-72
BW_20_1_111106004325_cidetd_msdeconv2071.txt	XXX_sp|P16690|PHNN_ECOLI Ribose 15-bisphosphate phosphokinase PhnN OS=Escherichia coli (strain K12) GN=phnN PE=1 SV=1	None	SQGZGFLVPLSCAORVNOQVUEDZMVTNBIHDWCYLOSOWEAWUDPGMQNAIWKNCPLZLPFFHKQMYYIRFAARCVBZVTITWYAUIQHIMMDWKWBTZIOGCGQFCGMZ	Truncation at N-Terminal Side	74	0.026549	13989.801099	0	6	0.901	1.9739e-153
BW_20_1_111106004325_cidetd_msdeconv2073.txt	YYY_sp|P37751|WBBK_ECOLI Putative glycosyltransferase WbbK OS=Escherichia coli (strain K12) GN=wbbK PE=4 SV=1	None	EAZCRWODRKPYLPIEDOTNWISEVSCPDLAWVUITNQTMETAQLRNSSCDTTKBYVMSNNAVLQKQZUHRZYMUFRIFVBUPLNCPOBLOOZQBZYFLTRLNLBHUCZG	Truncation at N-Terminal Side	262	0.032051	13986.708385	0	7	0.88734	2.09045e-148
BW_20_1_111106004325_cidetd_msdeconv2075.txt	YYY_sp|Q47377|ARNE_ECOLI Probable 4-amino-4-deoxy-L-arabinose-phosphoundecaprenol flippase subunit ArnE OS=Escherichia coli (strain K12) GN=arnE PE=1 SV=2	None	LUGSTYFRHWKIBTDKRCEULMYWZURZLNIIVRKOACAUBCVSADLSHVZKODHGDHQNECFUVHAMTEPSIWVRPEOSDRIQBZQSSCNBKSQTDPYYOUBUKUPEWIH	No Truncation	-1	0.017094	14175.368169	0	4	0.87836	8.12911e-153
BW_20_1_111106004325_cidetd_msdeconv2077.txt	YYY_sp|P30750|METN_ECOLI Methionine import ATP-binding protein MetN OS=Escherichia coli (strain K12) GN=metN PE=1 SV=4	None	OIMIIDEYRFGFQFMOMDIFZWBWEFGVAESHIOLDBLIPAMCNIWGGLMVFQUIBQIYMPOBDQONKDIHKSRSFYNLMALOOVRPFFFMSBQSWCYWNOULIH	Truncation at C-Terminal Side	105	0.036325	13987.653621	0	8	0.89269	3.6534e-139
BW_20_1_111106004325_cidetd_msdeconv2079.txt	YYY_sp|P52107|CSGC_ECOLI Curli assembly protein CsgC OS=Escherichia coli (strain K12) GN=csgC PE=2 SV=1	None	UGGNUVQYGCEBQDYBZIOBWOHCVUYHCHLYTWNRPRSZLGWRHTGGQBVVQKDQOYSPGZTGLALGFVHUIDPYPFBWVZRSNUYELMQUASFBRRVNVYFZSPQHCS	No Truncation	-1	0.033898	13700.212778	0	2	0.84912	9.62391e-142
BW_20_1_111106004325_cidetd_msdeconv2081.txt	YYY_sp|P37652|BCSB_ECOLI Cyclic di-GMP-binding protein OS=Escherichia coli (strain K12) GN=bcsB PE=1 SV=2	None	ATSOIKFVETKIWEAYWRDUCOTGTYSTKROGRTHKEVCAZDUFCACPCBIZMOQFNSFVEDDKGVZDIDTYMYMVDBPYUAPROMLGAPDHVVNEUTPZNWYUKMEZYDC	Truncation at N-Terminal Side	668	0.032051	13986.384715	0	7	1.0033	3.03228e-147
BW_20_1_111106004325_cidetd_msdeconv2087.txt	YYY_sp|P06965|DICC_ECOLI Repressor protein of division inhibition gene dicB OS=Escherichia coli (strain K12) GN=dicC PE=4 SV=1	None	QMKZBAUDKYDNCFQEBARUYVPYAFGBBOEZUTLWKYKTFKQOZHBBVNALSFQBACDWBNTLIEYLQYVEOVPA	No Truncation	-1	0.042857	9674.706509	0	4	0.91175	1.07689e-97
BW_20_1_111106004325_cidetd_msdeconv2089.txt	XXX_sp|P45505|YFAH_ECOLI Putative uncharacterized protein YfaH OS=Escherichia coli (strain K12) GN=yfaH PE=5 SV=1	None	PKIIYHGIWMCGHOYZWKBMOKYZGYSSWTUUEGEHIWYRYCTMCUMRYKYIVWUUPOOSUBQOWQTI	No Truncation	-1	0.042208	9561.894678	0	6	0.8867	7.00991e-86
BW_20_1_111106004325_cidetd_msdeconv2093.txt	YYY_sp|P06965|DICC_ECOLI Repressor protein of division inhibition gene dicB OS=Escherichia coli (strain K12) GN=dicC PE=4 SV=1	None	QMKZBAUDKYDNCFQEBARUYVPYAFGBBOEZUTLWKYKTFKQOZHBBVNALSFQBACDWBNTLIEYLQYVEOVPA	No Truncation	-1	0.055556	9674.706509	0	2	0.86198	1.71704e-94
BW_20_1_111106004325_cidetd_msdeconv2095.txt	XXX_sp|P45505|YFAH_ECOLI Putative uncharacterized protein YfaH OS=Escherichia coli (strain K12) GN=yfaH PE=5 SV=1	None	PKIIYHGIWMCGHOYZWKBMOKYZGYSSWTUUEGEHIWYRYCTMCUMRYKYIVWUUPOOSUBQOWQTI	No Truncation	-1	0.042208	9561.894678	0	6	0.88571	7.00991e-86
BW_20_1_111106004325_cidetd_msdeconv2097.txt	YYY_sp|P0AFH6|OPPC_ECOLI Oligopeptide transport system permease protein OppC OS=Escherichia coli (strain K12) GN=oppC PE=1 SV=1	None	FAEGVUBHHNZFCPSQSUNYNAOQTOMENRYBSLPGQDCNDHASNNGKNVKQHQYDISQSUDUAWDHYQBENDQD	Truncation at N-Terminal Side	227	0.068966	9183.487667	0	2	0.97901	2.28873e-98
BW_20_1_111106004325_cidetd_msdeconv2099.txt	XXX_sp|P45505|YFAH_ECOLI Putative uncharacterized protein YfaH OS=Escherichia coli (strain K12) GN=yfaH PE=5 SV=1	None	PKIIYHGIWMCGHOYZWKBMOKYZGYSSWTUUEGEHIWYRYCTMCUMRYKYIVWUUPOOSUBQOWQTI	No Truncation	-1	0.045455	9561.894678	0	6	0.97794	7.00991e-86
BW_20_1_111106004325_cidetd_msdeconv2101.txt	YYY_sp|P64536|YEIS_ECOLI Uncharacterized protein YeiS OS=Escherichia coli (strain K12) GN=yeiS PE=4 SV=1	None	RMFKSBLEKDCUIDGDODQFVGQYRZCRKSCTEDSOMZYWWICBZPNHCGVNRTQZZDOHFOWYINGDYUISWWCATWY	No Truncation	-1	0.045455	10384.918231	0	1	0.86407	7.02842e-103
BW_20_1_111106004325_cidetd_msdeconv2103.txt	XXX_sp|P64572|YGHR_ECOLI Uncharacterized ATP-binding protein YghR OS=Escherichia coli (strain K12) GN=yghR PE=4 SV=1	None	PNUZSMAIAUOARTRHQSYMDYPLTTAEGEOCPGISTECBTSIEVMHZTETVGBBAUMVGAGDIOKMDTCFALVWEGCZ	Truncation at N-Terminal Side	173	0.038961	9183.835389	0	6	0.89961	4.29556e-106
BW_20_1_111106004325_cidetd_msdeconv2105.txt	ZZZ_sp|P06966|DICA_ECOLI HTH-type transcriptional regulator DicA OS=Escherichia coli (strain K12) GN=dicA PE=4 SV=1	None	QEGBBNWUYYORRBVQKZCFHFNKDMZPCSGVOAQYQSLWWDBSDWKTUWCBIATNBUGOZLRCGMQDBOLOBFSNTIFAROWFVKSKIUPTZKSMEQSUGPTWTEEGCISULIQEDHYANDCZZGLVUNBHAQG	No Truncation	-1	0.072917	17015.578416	0	3	0.89914	4.71807e-186
BW_20_1_111106004325_cidetd_msdeconv2109.txt	ZZZ_sp|P37019|CLCA_ECOLI H(+)/Cl(-) exchange transporter ClcA OS=Escherichia coli (strain K12) GN=clcA PE=1 SV=2	None	PVPZTENWAWUZFHUPKMWRYZZYANEPSQMHCHVVWSKIIMOMHHFZPNVOLAESAARWAMZRO	Truncation at N-Terminal Side	408	0.024648	8477.848116	0	3	0.87818	1.44878e-80
BW_20_1_111106004325_cidetd_msdeconv2111.txt	YYY_sp|P0AEB0|CYSW_ECOLI Sulfate transport system permease protein CysW OS=Escherichia coli (strain K12) GN=cysW PE=1 SV=1	None	FPEELBCQEUHPRKOCTKTFSZNYEEADCDFEPHSWDPNLITBYNONSGQDCSAOMRIQNZLWYCEHAULOIRDELZCVKKNUMOOBQELSSZVPRGNZEEOZCIMUR	Truncation at N-Terminal Side	183	0.057971	13987.554212	0	4	0.87277	4.47622e-147
BW_20_1_111106004325_cidetd_msdeconv2113.txt	XXX_sp|P0A7R5|RS10_ECOLI 30S ribosomal protein S10 OS=Escherichia coli (strain K12) GN=rpsJ PE=1 SV=1	None	ZGRKFOTKORSHMZEHIFMOGKNMNHYIVUOYUHTDVMYUNWMOPHPYKLBTLRQSKPQHZOSAEUDIHAHZDMQOLKDOIOATRWBVTIVQHOTAFDITQSK	No Truncation	-1	0.031250	13969.665257	0	3	0.9681	1.01259e-137
BW_20_1_111106004325_cidetd_msdeconv2115.txt	ZZZ_sp|P76509|YFDM_ECOLI Putative uncharacterized protein YfdM OS=Escherichia coli (strain K12) GN=yfdM PE=5 SV=2	None	FQZDKSECGAVFFAUUQMBDYFDIWNBUSDNATRGWNVBTWOQPQLUYYEZPERHWQERDUFQWD	Truncation at N-Terminal Side	26	0.048387	8479.667645	0	3	0.89643	1.63717e-84
BW_20_1_111106004325_cidetd_msdeconv2117.txt	ZZZ_sp|P76509|YFDM_ECOLI Putative uncharacterized protein YfdM OS=Escherichia coli (strain K12) GN=yfdM PE=5 SV=2	None	FQZDKSECGAVFFAUUQMBDYFDIWNBUSDNATRGWNVBTWOQPQLUYYEZPERHWQERDUFQWD	Truncation at N-Terminal Side	26	0.047619	8479.667645	0	2	0.86499	3.08508e-87
BW_20_1_111106004325_cidetd_msdeconv2121.txt	ZZZ_sp|P65294|YGDR_ECOLI Uncharacterized lipoprotein YgdR OS=Escherichia coli (strain K12) GN=ygdR PE=1 SV=1	None	PMSOTMSCOFLQRLUGLOLNBRVWRTFICNDIOBRYKWATVQERQQURUPWSVSQPSKUQSLUBMRTDYTKY	No Truncation	-1	0.041322	9535.741590	0	5	0.88229	3.89821e-95
BW_20_1_111106004325_cidetd_msdeconv2123.txt	XXX_sp|P37640|YHJB_ECOLI Putative HTH-type transcriptional regulator YhjB OS=Escherichia coli (strain K12) GN=yhjB PE=1 SV=1	None	AVQYNQFDFMVSUPKOCMKZVAAIKZFPGILTFFDNAUBYEIBPPNFOGWMPPDNQQBNIGNDZEBYWVEZNUOGSBDZRAYSMIVICAHNPKPISIVPGIHDWZ	Truncation at N-Terminal Side	95	0.049296	12661.135809	0	3	0.84452	1.99878e-141
BW_20_1_111106004325_cidetd_msdeconv2125.txt	ZZZ_sp|P0AC98|SATP_ECOLI Succinate-acetate/proton symporter SatP OS=Escherichia coli (strain K12) GN=satP PE=1 SV=1	None	VDIVPYSRWGINLVFVIFSKKGPIEPKGPFIYFKYHQPZDIMGFNGYOFAPSAFVCWAFKBCSFWTCAGUIHFIOQQOUGVDKPBWATEVVVOTVAAEETEYFSICRDFOLHLNYECYWBSFSQTDZRCVKBVWPFUUVUMYDTEELCDLGRYHHYWULZRPFKLHWQBVVUSMRYLDQQTUFSDRCC	No Truncation	-1	0.031250	23531.398244	0	1	0.72499	3.00498e-232
BW_20_1_111106004325_cidetd_msdeconv2127.txt	YYY_sp|P39267|YJCZ_ECOLI Uncharacterized protein YjcZ OS=Escherichia coli (strain K12) GN=yjcZ PE=4 SV=2	None	EOOKGLOHQOWVLHFLBZHKUONWOOWVACNHISNIHMYDBSUSDGLFMEKDBIDFIUGVGAZDFEBRYMKSNURGAIPBVOKIIWGEOGBGDQMN	Truncation at C-Terminal Side	96	0.027397	12645.788892	0	4	0.86909	1.64779e-128
BW_20_1_111106004325_cidetd_msdeconv2129.txt	ZZZ_sp|P75915|YCDY_ECOLI Chaperone protein YcdY OS=Escherichia coli (strain K12) GN=ycdY PE=1 SV=1	None	DDAZFCZRYHSWTARVEVIQARFLMDQMYMUGVMHNVMKFETQPMNTDWEUHVVKZAGQHGECEVHFBZQPYFOFUONVLSCFPKCKOSZPSFQMQQPANW	Truncation at N-Terminal Side	83	0.037915	12647.484489	0	7	1.0187	1.33923e-137
BW_20_1_111106004325_cidetd_msdeconv2131.txt	YYY_sp|P69330|CITD_ECOLI Citrate lyase acyl carrier protein OS=Escherichia coli (strain K12) GN=citD PE=2 SV=1	None	LRQSGWBZGEKHSMYCNSRYLWRURYZGNFQKIBNHRQWAZSONATYLNZWUTQLPNGIUCKHEZVEDEVLWYBGPUUQHWEEAEZVYLAZLOLNWUD	No Truncation	-1	0.037037	12577.235763	0	1	0.95462	6.67878e-124
BW_20_1_111106004325_cidetd_msdeconv2133.txt	XXX_sp|P75987|IRAM_ECOLI Anti-adapter protein IraM OS=Escherichia coli (strain K12) GN=iraM PE=1 SV=1	None	DEULBOHGWMHDVTBVZORPDFOMAQOBKGFUDZBPMBEEHERQEGERPUPBRFFDQCHWZVFHYQBDDMUTAIPFOONWIVWQCYABYIAUVDQZDMHOTLLNSFO	No Truncation	-1	0.042553	14344.072770	0	2	0.9213	1.02334e-143
BW_20_1_111106004325_cidetd_msdeconv2135.txt	XXX_sp|Q9S4X3|YUBC_ECOLI Uncharacterized protein YubC OS=Escherichia coli (strain K12) GN=yubC PE=4 SV=1	None	BVFEQQWBKSRKBRNDGTWPSIQRHFNADCAIHQNMITWTOKLYMBAKHWZFTLHLLQRIQWTFASEALVOQFBUNUUVPOEWKYHKWIDIKDMUCRVISV	No Truncation	-1	0.028436	12998.043042	0	6	0.93873	3.71591e-136
BW_20_1_111106004325_cidetd_msdeconv2137.txt	XXX_sp|P0AG59|RS14_ECOLI 30S ribosomal protein S14 OS=Escherichia coli (strain K12) GN=rpsN PE=1 SV=2	None	RUVWCZAUIHNPNKAPPUONMNQHYOLMPNIOBNQNHMPQLCKCTKEOZFHAZEPDPGROIPUNOWNAIGIAKTNZSFONSLHBQRZKQBZZTPTPFDQRY	No Truncation	-1	0.037037	13047.962192	0	1	0.87861	1.56723e-123
BW_20_1_111106004325_cidetd_msdeconv2139.txt	YYY_sp|P69811|PTFAH_ECOLI Multiphosphoryl transfer protein OS=Escherichia coli (strain K12) GN=fruB PE=1 SV=1	None	WGQGDRPSLIRDYATSNKFUNBGFFIONWDQGTGGZLVZYQYQCYKDZBUDDGWRQUOCQWOYMRPLOQELVPRTTSMYEGPIEIDTLRCBVASBOHSFD	Truncation at N-Terminal Side	276	0.057143	12644.120349	0	2	0.94445	9.09153e-137
BW_20_1_111106004325_cidetd_msdeconv2141.txt	YYY_sp|P07364|CHER_ECOLI Chemotaxis protein methyltransferase OS=Escherichia coli (strain K12) GN=cheR PE=4 SV=2	None	AMABNBRMIUPQHAZITRYKIEYQKZVMZPDWPTRBIDKFWOFVVLVQNCDUZSVUOFBIRMWAMVAQPWSQDGSUBVKTGNYSEQDPEFYQBSSCLMOCU	Truncation at N-Terminal Side	185	0.033175	12649.372265	0	6	1.0016	3.33178e-139
BW_20_1_111106004325_cidetd_msdeconv2143.txt	XXX_sp|Q9XB42|YKFH_ECOLI Uncharacterized protein YkfH OS=Escherichia coli (strain K12) GN=ykfH PE=3 SV=1	None	CHSKHCGCWQRUFKYBSVLYZBTHCGUSFDKLVWLEHEOWWZBUKOLLCBVCRMQLBTMSFMCRNTUEEHQMA	No Truncation	-1	0.037736	9398.289557	0	6	0.92277	5.04546e-97
BW_20_1_111106004325_cidetd_msdeconv2145.txt	XXX_sp|Q9XB42|YKFH_ECOLI Uncharacterized protein YkfH OS=Escherichia coli (strain K12) GN=ykfH PE=3 SV=1	None	CHSKHCGCWQRUFKYBSVLYZBTHCGUSFDKLVWLEHEOWWZBUKOLLCBVCRMQLBTMSFMCRNTUEEHQMA	No Truncation	-1	0.044025	9398.289557	0	7	0.8919	5.04546e-97
BW_20_1_111106004325_cidetd_msdeconv2147.txt	XXX_sp|Q9XB42|YKFH_ECOLI Uncharacterized protein YkfH OS=Escherichia coli (strain K12) GN=ykfH PE=3 SV=1	None	CHSKHCGCWQRUFKYBSVLYZBTHCGUSFDKLVWLEHEOWWZBUKOLLCBVCRMQLBTMSFMCRNTUEEHQMA	No Truncation	-1	0.040650	9398.289557	0	5	0.9488	1.51364e-96
BW_20_1_111106004325_cidetd_msdeconv2149.txt	XXX_sp|P37903|USPF_ECOLI Universal stress protein F OS=Escherichia coli (strain K12) GN=uspF PE=1 SV=2	None	KPLDKOIDEFOIMIGCAKNCAIUDRQYGWUMRPMWIVAEUNDHVVFHKANAYNKTEIOHLMEEQBPNPLNKGOFYFLQNQYLQYFBOHTUHZBMFWHUTUSWZFLTTGOHYFBHYBNDIROYHSHTPPFSQQOFUPWBPUVLCD	No Truncation	-1	0.031447	18983.234859	0	10	0.8598	1.88694e-197
BW_20_1_111106004325_cidetd_msdeconv2151.txt	XXX_sp|P27125|RHAT_ECOLI L-rhamnose-proton symporter OS=Escherichia coli (strain K12) GN=rhaT PE=1 SV=1	NME	ZCOPUYVEFPLWLFPNBIIDVSOTGSULAAWIZVGCVKOSVDFIYSYQIGTQSZCFPMSDFNYTOGOUSQVLSIUY	Truncation at C-Terminal Side	76	0.058824	9530.232342	0	2	0.88005	1.78607e-99
BW_20_1_111106004325_cidetd_msdeconv2153.txt	XXX_sp|Q9XB42|YKFH_ECOLI Uncharacterized protein YkfH OS=Escherichia coli (strain K12) GN=ykfH PE=3 SV=1	None	CHSKHCGCWQRUFKYBSVLYZBTHCGUSFDKLVWLEHEOWWZBUKOLLCBVCRMQLBTMSFMCRNTUEEHQMA	No Truncation	-1	0.047619	9398.289557	0	5	0.96213	5.04546e-97
BW_20_1_111106004325_cidetd_msdeconv2155.txt	XXX_sp|Q9XB42|YKFH_ECOLI Uncharacterized protein YkfH OS=Escherichia coli (strain K12) GN=ykfH PE=3 SV=1	None	CHSKHCGCWQRUFKYBSVLYZBTHCGUSFDKLVWLEHEOWWZBUKOLLCBVCRMQLBTMSFMCRNTUEEHQMA	No Truncation	-1	0.095238	9398.289557	0	2	0.92536	3.01404e-96
BW_20_1_111106004325_cidetd_msdeconv2159.txt	XXX_sp|Q9XB42|YKFH_ECOLI Uncharacterized protein YkfH OS=Escherichia coli (strain K12) GN=ykfH PE=3 SV=1	None	CHSKHCGCWQRUFKYBSVLYZBTHCGUSFDKLVWLEHEOWWZBUKOLLCBVCRMQLBTMSFMCRNTUEEHQMA	No Truncation	-1	0.059748	9398.289557	0	9	0.98137	5.04546e-97
BW_20_1_111106004325_cidetd_msdeconv2161.txt	XXX_sp|Q9XB42|YKFH_ECOLI Uncharacterized protein YkfH OS=Escherichia coli (strain K12) GN=ykfH PE=3 SV=1	None	CHSKHCGCWQRUFKYBSVLYZBTHCGUSFDKLVWLEHEOWWZBUKOLLCBVCRMQLBTMSFMCRNTUEEHQMA	No Truncation	-1	0.044025	9398.289557	0	7	0.92389	5.04546e-97
BW_20_1_111106004325_cidetd_msdeconv2163.txt	ZZZ_sp|P67624|YHEU_ECOLI UPF0270 protein YheU OS=Escherichia coli (strain K12) GN=yheU PE=3 SV=1	None	DMIFSAZEYZUZMFKZBUKONUWIOACMLKGEHLGVCTENWPLTKFBUMVICLEBBRHWUSDKIWSHZZFCE	No Truncation	-1	0.044444	9264.720280	0	2	0.87699	3.49862e-93
BW_20_1_111106004325_cidetd_msdeconv2165.txt	XXX_sp|Q9XB42|YKFH_ECOLI Uncharacterized protein YkfH OS=Escherichia coli (strain K12) GN=ykfH PE=3 SV=1	None	CHSKHCGCWQRUFKYBSVLYZBTHCGUSFDKLVWLEHEOWWZBUKOLLCBVCRMQLBTMSFMCRNTUEEHQMA	No Truncation	-1	0.044025	9398.289557	0	7	1.0097	5.04546e-97
BW_20_1_111106004325_cidetd_msdeconv2167.txt	YYY_sp|P29010|YDFD_ECOLI Uncharacterized protein YdfD OS=Escherichia coli (strain K12) GN=ydfD PE=4 SV=1	None	TQYTSIEEVKCRWCPMKDMSHQNBLONCABTTDWEABIWDBHUPLAFYHSSLWECYLUZZGNC	No Truncation	-1	0.051282	7761.135446	0	2	0.99327	7.02948e-75
BW_20_1_111106004325_cidetd_msdeconv2169.txt	XXX_sp|P0A903|BAMC_ECOLI Outer membrane protein assembly factor BamC OS=Escherichia coli (strain K12) GN=bamC PE=1 SV=1	None	DADIDWZEBZEIPODQCQMKNHDQAPDZCVQDVSHCHKETDYPWBBIKQPPIOMVHOYYQBDZIKRMNBTEOFNBWQUCCLRMRITFHDSTNQWRGCOOPDZILRRGDAVIYOSNDCWTGFVAHOYONMHODZBYRKHZLDYDWYVHZHGNKVBSBFZWPZZCABRUHMCDSOTWOYLWIFBTIGUHGTYSDQIHRLWLSAYATEREFENIEPOFVEKHQNPZKDUIGUHEFYQLSGMQUUMSQVOBUFYAWEZIZDRSPFGMQHALRHCMERYVBOGMKYQLYUUANAMKQMFHWFNWVYDKZELGHCCEBWHQOWLLTLRGBGYVALCFUIVEPBRTZIFTV	No Truncation	-1	0.028302	44474.539438	0	3	0.48481	4.44659e-323
BW_20_1_111106004325_cidetd_msdeconv217.txt	ZZZ_sp|P0ABQ4|DYR_ECOLI Dihydrofolate reductase OS=Escherichia coli (strain K12) GN=folA PE=1 SV=1	None	BFBHSIKMCKVOUVTNYMZQLKADOLWMGHCFHPIYEFONYSGECRSUDZKVZIZACVRAKQYCCMNN	Truncation at N-Terminal Side	91	0.071429	8598.767426	0	2	0.93797	1.01681e-93
BW_20_1_111106004325_cidetd_msdeconv2171.txt	ZZZ_sp|P32674|PFLD_ECOLI Formate acetyltransferase 2 OS=Escherichia coli (strain K12) GN=pflD PE=3 SV=1	None	OHNBWNVWGDYVAQWHRDMYOWDZRQPGOAGNTBDUOUPCIGDQWHYFQSCKVLUZTYHHGNNIBWPVSQOHAEKIUAYYVHVCNYQVRZMMDFPLNDGNQWHSAKCML	Truncation at N-Terminal Side	656	0.038462	13985.993562	0	3	0.93622	1.84894e-148
BW_20_1_111106004325_cidetd_msdeconv2173.txt	ZZZ_sp|P69330|CITD_ECOLI Citrate lyase acyl carrier protein OS=Escherichia coli (strain K12) GN=citD PE=2 SV=1	None	WMZRYSBKMDVQAMDABHVGYKNADUVRAGLVGVYNHHSUNPYNGUEKHBZGTFNALPTSGFOGWMGONVUSHUPYGLYE	Truncation at N-Terminal Side	18	0.071429	9583.378350	0	2	0.88216	9.07023e-106
BW_20_1_111106004325_cidetd_msdeconv2175.txt	XXX_sp|P58035|SGCB_ECOLI Putative phosphotransferase enzyme IIB component SgcB OS=Escherichia coli (strain K12) GN=sgcB PE=3 SV=1	None	VZLDAQYYBVIYTNYMWSKMYHDODGKVWSIDBLSOYVNCMEYFOWETIFITHMBLEYBDAKRNDEIYITQGTKWPQIQSNDLGQDRKSYCZ	No Truncation	-1	0.031746	11648.427500	0	6	1.0028	3.90761e-119
BW_20_1_111106004325_cidetd_msdeconv2177.txt	ZZZ_sp|P0A9U3|YBIT_ECOLI Uncharacterized ABC transporter ATP-binding protein YbiT OS=Escherichia coli (strain K12) GN=ybiT PE=1 SV=1	None	GHHZTDZDYVFMBSYYGEUQWQTADBBCSZDRFMTEBMDNHOLIIRHKVTCUGNTGZULSHKUPULBRDUMBPMYYTWLDVYLLZEQQKR	Truncation at N-Terminal Side	440	0.031746	11311.921478	0	6	0.93517	2.05104e-122
BW_20_1_111106004325_cidetd_msdeconv2179.txt	XXX_sp|P37349|DHAM_ECOLI Protein-lysine deacetylase OS=Escherichia coli (strain K12) GN=dhaM PE=1 SV=3	None	INVKBYNZVYYDUOSKESDZWIEZOOTDZGHVBWTHNYSMUWHKOWWIGEIULUHOYQAIOMVGUZGQT	Truncation at N-Terminal Side	403	0.060606	9474.513470	0	2	0.93932	7.64781e-90
BW_20_1_111106004325_cidetd_msdeconv2181.txt	XXX_sp|P08365|CHPS_ECOLI Antitoxin ChpS OS=Escherichia coli (strain K12) GN=chpS PE=1 SV=1	None	OFQDICQWPGORTFEKZNOASENALDFSMBDACLCQAWSBHFGULOLZUQQUHBCKEQWYSNCBHQSCWYUYDCOPHRUMRIG	No Truncation	-1	0.026667	10881.323835	0	2	0.93047	1.52171e-111
BW_20_1_111106004325_cidetd_msdeconv2183.txt	ZZZ_sp|P39355|YJHE_ECOLI Putative uncharacterized protein YjhE OS=Escherichia coli (strain K12) GN=yjhE PE=5 SV=2	M_Acetylation	MFKEETHYESAHWUTDVNICUABHIEHOZMDTOKDCFWKREAUKITDVYWLOZQOGLZKMZBFMELIDNRGDRVZPTYGKBT	No Truncation	-1	0.035714	10661.728724	0	1	1.0027	1.98635e-101
BW_20_1_111106004325_cidetd_msdeconv2185.txt	ZZZ_sp|P0AFM9|PSPB_ECOLI Phage shock protein B OS=Escherichia coli (strain K12) GN=pspB PE=1 SV=1	None	OTFCLIGGFOGLVSUNHHIYCZOSIOVMGAWNWCDUFDBBNWMZMWEEUTUPLMMZAESFZIRSBPFGPKRFGB	No Truncation	-1	0.038462	9429.899027	0	1	0.91527	3.85066e-89
BW_20_1_111106004325_cidetd_msdeconv2187.txt	XXX_sp|P41039|YBII_ECOLI Uncharacterized protein YbiI OS=Escherichia coli (strain K12) GN=ybiI PE=1 SV=1	None	VGHSAGTINCWIUDWQNMQFKNSMRWZZFQBUUMYDYWZCDGPBSRNZDNDTQEBDSAQNGVCSABAFNVIZZQWVIQDYAUEOUYBN	No Truncation	-1	0.050000	10803.545005	0	2	0.97363	2.86757e-107
BW_20_1_111106004325_cidetd_msdeconv2189.txt	XXX_sp|P76350|SHIA_ECOLI Shikimate transporter OS=Escherichia coli (strain K12) GN=shiA PE=3 SV=1	None	SREFHLVGACUEKEVPQFKHFTQZTWPSMMAZBBVGLEKLQEOMTNCNAWCQZBERFRMSVBIFLPWCUGUSYBZFH	Truncation at N-Terminal Side	361	0.055556	9473.488559	0	2	0.90132	4.02308e-99
BW_20_1_111106004325_cidetd_msdeconv219.txt	XXX_sp|C1P604|YOBI_ECOLI Uncharacterized protein YobI OS=Escherichia coli (strain K12) GN=yobI PE=1 SV=1	None	ACWMMNWYQFAQRIDCIPQSR	No Truncation	-1	0.029412	2646.175245	0	1	0.85045	8.71175e-16
BW_20_1_111106004325_cidetd_msdeconv2191.txt	YYY_sp|A5A611|YMGI_ECOLI Uncharacterized protein YmgI OS=Escherichia coli (strain K12) GN=ymgI PE=4 SV=1	None	YKERGPWOCSTSSLBBOTVAPUGOQLZMANIIWBQIUZNYVVCKBLNORPACZFGMH	No Truncation	-1	0.035714	7183.800411	0	1	0.88628	9.00643e-66
BW_20_1_111106004325_cidetd_msdeconv2193.txt	XXX_sp|P52067|FSR_ECOLI Fosmidomycin resistance protein OS=Escherichia coli (strain K12) GN=fsr PE=1 SV=1	None	SCHTUOHYAPRRLQGRQGFTFLIZHWIRIBGPCATKMRYWZZLUSKDSFYNZGFCDMDNNHTKGTIGDZTTZAANTBDPQMEYZHGMAQZVUARWAORNYZRBSFWGQNWUPGEFFLKQENPSIGKMMTADYZCUMVSKNCYDZQGNVSEFAAKDOGTSFCYELNKBFGLGVZIKFNYNHHZBNKSYNZBNWDGVYTUDFZMCTKBLTIDVAREIYPCETNWGYRKPRDVVUAOBQUMRRHRQKDFKYDPBAERVKCSFAOESRVVZSYNTGACYAPZOLOOKBLSAECESZYQFCEWPVPLPINKNYGIQMQLIYCUHMCECCRTFHGQAAVRHHPEARWMFYKGLFCMLIIHZIDDFMBRSGVMTEPQSDCIBFYDKKDMYTUCODUOGCSHQULYB…	No Truncation	-1	0.027273	49825.809461	0	3	0.42239	4.44659e-323
BW_20_1_111106004325_cidetd_msdeconv2195.txt	XXX_sp|P0ADR0|YQAA_ECOLI Inner membrane protein YqaA OS=Escherichia coli (strain K12) GN=yqaA PE=1 SV=1	None	UZGSNBQATTRVASAFHQFSRTUKLUNKZTNSLAYSSHGOCZDNGKNBCWNNQIPHRYCQSTUFNQVIQYAZYKSVKZKQMVHOFHIEYVFQETHGVZLAMSKECNKIZHFMVESZHZWLFADZEEIIIMCMFLPMMSPWVE	No Truncation	-1	0.037975	17204.630617	0	3	0.80555	1.32685e-192
BW_20_1_111106004325_cidetd_msdeconv2197.txt	XXX_sp|P64453|ORTT_ECOLI Orphan toxin OrtT OS=Escherichia coli (strain K12) GN=ortT PE=1 SV=2	None	THMTKSCWRRECRYOAQVCZYVGFALCIOMUDPKRYUAVQYUEYKIIHILECYQQIV	No Truncation	-1	0.030303	7393.796164	0	1	0.87298	8.93533e-66
BW_20_1_111106004325_cidetd_msdeconv2199.txt	XXX_sp|Q9JMR4|YUBK_ECOLI Uncharacterized serine-rich protein YubK OS=Escherichia coli (strain K12) GN=yubK PE=3 SV=1	None	FRBGDHNBHWSRCESOBYVZZZRYWISBMQPEIRRKZFGPEOFAUARHTPWLKMTEBCBSQLZYMNHKHKZRTBSLEUKEGQGETZTEKLIVZUHMRTHIBNUAWOBBBRVMCDTRVTEESTQFRTPNYUQN	No Truncation	-1	0.023474	16704.774365	0	5	0.84453	9.36802e-179
BW_20_1_111106004325_cidetd_msdeconv2201.txt	YYY_sp|P77598|YBCV_ECOLI Uncharacterized protein YbcV OS=Escherichia coli (strain K12) GN=ybcV PE=4 SV=2	None	EEVPOGQDEFZGMWLSFAIECCECLVPZENLGYUEWEZGMTGYONLSSRWCFEDUIDVBIOPBBOLKMKCITMBASLHZDNTTFKBUOVBISTYLSGZHECRSQKGQFVRBZDGFKFSDMDCLNAFTITLIGEFPK	No Truncation	-1	0.030303	16519.840899	0	3	0.81445	4.22805e-171
BW_20_1_111106004325_cidetd_msdeconv2203.txt	ZZZ_sp|P77754|SPY_ECOLI Periplasmic chaperone Spy OS=Escherichia coli (strain K12) GN=spy PE=1 SV=1	None	CLYZORCMQMZPRLHRDEWLDYOERUPGIAEARRNMQRVCCFSKBKMFTAKUBVZLDWTTYPUIDKGGGUHQCCYPHVOBGOKZSCDDYVSFRODVFRTSHMKIENAKIRVPAWCPPILCPKNRKSVONROGC	Truncation at N-Terminal Side	28	0.100000	16858.321842	0	2	0.79307	5.94672e-180
BW_20_1_111106004325_cidetd_msdeconv2205.txt	YYY_sp|P18005|YUBP_ECOLI UPF0380 protein YubP OS=Escherichia coli (strain K12) GN=yubP PE=3 SV=3	None	ZPVNGKYBTGDGSIWQRFKDPYAGOIAFHAVIGZFQRNBMIVQZVMCCLTLZIISPTWGIETLUAFDCRFOUDQHMLWCDKWLFOSMBNBBDQROIKHADPMLPKALNTZBTNFADSNENYHBTUAYGLNPRZZLNBKDSAMKINFWGGIRYRZGEAWVZNQFZAIGQVCUKTPCDNACVDRYDIRAHZCPBCSWSYZAWEPINOZFAMHBODRZSUDKAGFTCYAVYHMTCLDOEYMBHSRZQRBHSGDGRYURBIVWUMZHBLREPHVPCN	No Truncation	-1	0.069767	33289.714271	0	3	0.60252	4.94066e-324
BW_20_1_111106004325_cidetd_msdeconv2207.txt	ZZZ_sp|O52982|YFJS_ECOLI Lipoprotein YfjS OS=Escherichia coli (strain K12) GN=yfjS PE=1 SV=2	None	OPQZUFYGPTRCDMNMODCBOOKGWBSOCLEPADFCGTUUKZNYQPAIAYUQUVD	Truncation at N-Terminal Side	92	0.054054	7268.771565	0	2	0.9918	3.42545e-74
BW_20_1_111106004325_cidetd_msdeconv2211.txt	XXX_sp|P0ADB1|OSME_ECOLI Osmotically-inducible putative lipoprotein OsmE OS=Escherichia coli (strain K12) GN=osmE PE=2 SV=1	None	HOLOKNUTDSTVLCVHIDFIUHLRMGYIAIYWFWIHSUHOWGWNUWAGLEMUQQWIZSDNDFQPTYGVFDRBVBRAMUPSHDEBCUYGTRDLSKAYPWUSGGHQGTUMIWKQ	No Truncation	-1	0.034483	14224.712167	0	2	0.89354	6.13281e-141
BW_20_1_111106004325_cidetd_msdeconv2213.txt	XXX_sp|Q9XB42|YKFH_ECOLI Uncharacterized protein YkfH OS=Escherichia coli (strain K12) GN=ykfH PE=3 SV=1	None	CHSKHCGCWQRUFKYBSVLYZBTHCGUSFDKLVWLEHEOWWZBUKOLLCBVCRMQLBTMSFMCRNTUEEHQMA	No Truncation	-1	0.045455	9398.289557	0	3	0.88817	5.04546e-97
BW_20_1_111106004325_cidetd_msdeconv2215.txt	YYY_sp|P0A912|PAL_ECOLI Peptidoglycan-associated lipoprotein OS=Escherichia coli (strain K12) GN=pal PE=1 SV=1	None	GIUBHULZDVYYRGTIKKDPQOGZCMIRCOEPUW	Truncation at N-Terminal Side	139	0.044776	4466.349034	0	3	0.8743	7.87965e-44
BW_20_1_111106004325_cidetd_msdeconv2217.txt	YYY_sp|P30852|SMF_ECOLI Protein Smf OS=Escherichia coli (strain K12) GN=smf PE=3 SV=1	None	FRUMUITIODGROSGOLGTYGZCUPNLCLEYDVGGG	Truncation at N-Terminal Side	338	0.026316	4464.343299	0	1	0.87268	3.39918e-41
BW_20_1_111106004325_cidetd_msdeconv2221.txt	ZZZ_sp|P0ADJ5|BCSF_ECOLI Cellulose biosynthesis protein BcsF OS=Escherichia coli (strain K12) GN=bcsF PE=3 SV=2	None	LBPMFYPUDPTCZBEFHNKYHQUBBBIQUKNGKUCDBLZCUQMMNIRYMOHQWTAQBKYATRA	No Truncation	-1	0.037037	8036.541655	0	1	0.89743	1.69458e-76
BW_20_1_111106004325_cidetd_msdeconv2223.txt	ZZZ_sp|P08868|YUAZ_ECOLI Uncharacterized protein YuaZ OS=Escherichia coli (strain K12) GN=yuaZ PE=4 SV=2	None	GHBBYARULUOZPESDPYPGVUZPMNLGCPFVFVYCQSAQCSONPPTKKVRHKIZGWNTIHIONGFGMKLDCRZAHLRPEWAWALVQWNU	No Truncation	-1	0.062500	11015.936402	0	2	0.86262	3.11259e-124
BW_20_1_111106004325_cidetd_msdeconv2225.txt	YYY_sp|P45539|FRLA_ECOLI Probable fructoselysine/psicoselysine transporter FrlA OS=Escherichia coli (strain K12) GN=frlA PE=2 SV=2	None	RFROTDNAFIQMKSQDVEEBNSYUNFOZDBAZNAQMATPVDLFCMAQRRRDTCHLQZZTICWDHYUZPMZAOABOIMRWMYWIMQZESECEHVIFDTSIFWQDREGPMPHAUTMDMLDKVRQEQOHGGDZLLSSLRYQHONSQMHTKFAETSWHLATZAHHDTLTUBIAGDUNWLFCQSZHZTHIMAFWNTRMFPBYSATPVARYYHMINDHNQMSPNPVMSLZGNAMDFZFMPLDEMNWPZVIZLPWPTMDWKVEAWOUUBEVKVFHMBDRYVZRCNUSFBRRKIKRMFWMRLFOYQIYLHOCZZDUKOPTTZCGVSWYZNVSZYCGIRHTLRNILQHDBPZGAFLDLOFOHNLWZERTUCAKPODRYAASM	Truncation at N-Terminal Side	72	0.025685	47155.007680	0	7	0.46112	4.94066e-324
BW_20_1_111106004325_cidetd_msdeconv2227.txt	XXX_sp|P0A6L4|NANA_ECOLI N-acetylneuraminate lyase OS=Escherichia coli (strain K12) GN=nanA PE=1 SV=2	M_Acetylation	MWZUZTASGIDDBUOVSRKTPMYPYDIKGVOZMTQZUAAYFLGOYUYGYTGVTTEKNBBQRMPGZWREMKWGHBMSYGEAAZMOQTSQGBNIEIDMVEOIEMEWWLYUGMHWZLWIRKEGBUUNZCQBCISQKQTGVENLFPFKUVIWVCFAAAGCFCQIDNKGDEGHTQTNTYRZVWNKCSHNSRATUQLSQWOEDIFCKTMBPGHRTEDHOFAHYKCGYUYGHCYSOUWKFWDUDNSZCFWFCPQIVFNYPNAGBUVSLGMNHCCPESCSIWHCFESGMNDDHREIROWFGTMQM	No Truncation	-1	0.045455	36964.737909	0	2	0.61133	1.77864e-322
BW_20_1_111106004325_cidetd_msdeconv2229.txt	YYY_sp|P37746|RFBX_ECOLI Putative O-antigen transporter OS=Escherichia coli (strain K12) GN=rfbX PE=1 SV=4	M_Acetylation	MCFVYQAADTKLLPEHPVAQCUFVIWOZYLRMDKNEHUMLOHZBTGYOROOFMCLMURTCIQQAWYOWYNWFOSWNZOUYPBCUGDAIFFNFRLMITOOWHTTOGKOGDPSSYFUKLKPAGTLBNMLCLWWFZBWTPMBDCZNPWGOIAMZECPBHTTHSAYIOQQOWSZAITUCBKFRWFSFZEVSSBNZYZVGDPQLQUUCCHTYZFGCWOHEMHHCSAVZCLUKLRFFGQQUPNKGMCOOIAFFRMQZLQDYGHVSPAMQNHTANVIKPWERKYRPFRCFWVVDNNDAIOLDBMOTRMGFEZI	Truncation at C-Terminal Side	306	0.044586	39999.310778	0	6	0.56202	1.4822e-323
BW_20_1_111106004325_cidetd_msdeconv2231.txt	YYY_sp|P71229|HYFR_ECOLI DNA-binding transcriptional activator HyfR OS=Escherichia coli (strain K12) GN=hyfR PE=1 SV=1	NME	GWZFSAEQEOOZPNETEVTATEVMRCNWNDQVFCGMBTVAURANDYUHWUMULUIEMKVHRIAAITDEDALYORILFEYGOKEPMMAR	Truncation at C-Terminal Side	88	0.045699	11193.256250	0	8	0.91935	4.41697e-119
BW_20_1_111106004325_cidetd_msdeconv2233.txt	XXX_sp|P0A964|CHEW_ECOLI Chemotaxis protein CheW OS=Escherichia coli (strain K12) GN=cheW PE=1 SV=1	None	SRBBMMZECYMHECILIUBVCYZZEEHBBFLHQGHSKFTMTIRFYPKFEFLKZPYHPOPWQMVIGDKTYGCHTBWHHUKPBUZHFGDZC	Truncation at N-Terminal Side	78	0.032787	11192.164359	0	6	0.9062	2.972e-116
BW_20_1_111106004325_cidetd_msdeconv2235.txt	YYY_sp|Q9JMS6|YUAN_ECOLI Uncharacterized protein YuaN OS=Escherichia coli (strain K12) GN=yuaN PE=4 SV=1	None	SHOBWUOHMOQPDUTUMTPFALFFYSNWZQNOQRREVIWCEONEHUKLPQNWHKDERMYZWDGYOWIVHQRFCOCUE	No Truncation	-1	0.035326	11015.160905	0	6	0.91738	1.03199e-104
BW_20_1_111106004325_cidetd_msdeconv2237.txt	XXX_sp|P0AB49|YCHH_ECOLI Uncharacterized protein YchH OS=Escherichia coli (strain K12) GN=ychH PE=4 SV=1	None	WPRFOILHDSRHLPOQIQORLWTNMKINWSFIRSYNGQHGABAPFSTPYQHYQDTASQQQLKNQYPUPQZRMYGOEBSCTBQPZIMBGVEVU	No Truncation	-1	0.031977	11603.432441	0	5	0.90588	2.91272e-117
BW_20_1_111106004325_cidetd_msdeconv2239.txt	ZZZ_sp|P52048|YGGP_ECOLI Uncharacterized protein YggP OS=Escherichia coli (strain K12) GN=yggP PE=4 SV=1	M_Acetylation	MNYNGCITDQZKQQWLISAGVWWYRCPBSSSELSNOVWZWZZUUCKVIDLDDRIPRGSGSMAETFSPCTOHAZMZMTSLDYYHQGZYLLOP	Truncation at C-Terminal Side	91	0.037433	11152.931836	0	6	0.91669	5.96486e-124
BW_20_1_111106004325_cidetd_msdeconv2243.txt	XXX_sp|P76208|YNIB_ECOLI Uncharacterized protein YniB OS=Escherichia coli (strain K12) GN=yniB PE=4 SV=1	None	LSZMALFYUGSNOIAFWYQQOLULKQEFEVBLPOEBSIFPHYOHRYBOAYFKRUVKCYKIFGHPOFASPHCSNMCPVINAPMNHCCOKMVMRUCIHCUEUGLKLYDTLNAPPNDPCYSFEEVMBWDDKHMWGGCYSEEDHGQMESSNMWISRTRISWLGIISTICEHOEAQKKNIGHB	No Truncation	-1	0.028708	22340.903113	0	6	0.79543	7.25243e-243
BW_20_1_111106004325_cidetd_msdeconv2245.txt	ZZZ_sp|P0AFL9|PQIA_ECOLI Paraquat-inducible protein A OS=Escherichia coli (strain K12) GN=pqiA PE=2 SV=1	None	ARLWATLAGTZCMTLLEVVQSYZLGQTEHZGSBMZFBVMGEITZKNMSFNRFBUVBFMNUOQBSEFATERQLTQAIZAKHSVOHEHMAQTNHPILZQEUFEPPRRVQVCABKCDYACBAAKQLNRYQKKRENOMRATBPNUPRBFCBMVPYHBVKWQNYGBCWYKRVDNNYDKNYSDVNYHBQE	Truncation at C-Terminal Side	184	0.043062	22384.013532	0	9	0.86554	1.62082e-250
BW_20_1_111106004325_cidetd_msdeconv2247.txt	ZZZ_sp|P0A8P3|FETP_ECOLI Probable Fe(2+)-trafficking protein OS=Escherichia coli (strain K12) GN=yggX PE=1 SV=2	None	RLDGCFELKFOPHFEZMQUUGQYNFNUANAUZGRDOBWPUMOGFFGMHRSZYKCQPEDRWLTLSOACAPFEAIZLUFAUBMMWIYCEBKGT	No Truncation	-1	0.037838	11694.130416	0	6	0.94498	1.84007e-120
BW_20_1_111106004325_cidetd_msdeconv2249.txt	XXX_sp|P0ABA6|ATPG_ECOLI ATP synthase gamma chain OS=Escherichia coli (strain K12) GN=atpG PE=1 SV=1	None	VUHKAOMFBUBZWBLFKFDGPEDBSNVUKHOPCBOYOFAQECIRKMDNMGZHPLYIARUMQBFICIUOSSRHZPYBNWGBYAUSZVIOLGQDKLMGNVVADFIMFEYIQQEBFEHULTQVUUDNUYPSKZBMFZBODAUSVYUQUNIYRLLRPTHFQFDREEIHUDKHDOTIGM	Truncation at N-Terminal Side	113	0.030749	22591.680027	0	11	0.83873	8.62152e-238
BW_20_1_111106004325_cidetd_msdeconv2251.txt	XXX_sp|P17411|CHBF_ECOLI 6-phospho-beta-glucosidase OS=Escherichia coli (strain K12) GN=chbF PE=1 SV=4	M_Acetylation	MOIIKONHHYDRZIZUCKCEBTSKKIGNAINKUBTWPYFGYYPYKVNYCSUGABWFNBFMPSFIRWEMTEUVAKEZEDIVBPKQWLVQK	Truncation at C-Terminal Side	89	0.039683	11253.975487	0	7	0.90451	1.33047e-121
BW_20_1_111106004325_cidetd_msdeconv2253.txt	ZZZ_sp|P60624|RL24_ECOLI 50S ribosomal protein L24 OS=Escherichia coli (strain K12) GN=rplX PE=1 SV=2	None	FBCDNKUIWGKVQKLTYODRNHEGPTBKRTTCFFEYHDEEDEHMDGPUKQULCNAQMDBNYYVBNDYFMIDSCGODSOKETLZIIQQMCN	Truncation at C-Terminal Side	90	0.044974	11294.199129	0	8	1	7.28512e-111
BW_20_1_111106004325_cidetd_msdeconv2255.txt	ZZZ_sp|P0AB65|ACYP_ECOLI Acylphosphatase OS=Escherichia coli (strain K12) GN=yccX PE=1 SV=1	None	ENYFPEIQFRGIEWSCUVMSFVDZMNAEMDKPTQHYVODRRCAWURUGTPGSCPVDHLWWPYKGAPRLLYIEPVGYFVDTFFVESZMRATNN	No Truncation	-1	0.026455	11213.917199	0	5	0.99643	7.71303e-117
BW_20_1_111106004325_cidetd_msdeconv2259.txt	XXX_sp|P0A9N0|PTSO_ECOLI Phosphocarrier protein NPr OS=Escherichia coli (strain K12) GN=ptsO PE=1 SV=1	None	WHDUFETSHPLSEDRPPYHLPRDVEKLUZZEPGDNTGOIHOEBPDTCOEWDORSSQPEFCSEOTTVAICNVIONEHESMYYVDCEVPFNZ	No Truncation	-1	0.060606	11486.065841	0	2	0.90404	2.17422e-117
BW_20_1_111106004325_cidetd_msdeconv2261.txt	XXX_sp|P0ABE5|C561_ECOLI Cytochrome b561 OS=Escherichia coli (strain K12) GN=cybB PE=1 SV=1	None	SLWNNERRPQGSKEIZOTOVMVPKRPDUILMRVBBGBTDVIEQIWRPTYPQNVLFLOCDSRQUNRBOTICADTYKDKDRTUNCSGWYETAVUEPHUHQOPZQLCRPQWZTGGUUTQVUZEUYNITVNMRLMRZTKEGEYNDIORPDSYZPIRSAYBOALCGVOCUWDRUDBMQQPZ	No Truncation	-1	0.045139	22445.132408	0	6	0.79236	4.04938e-239
BW_20_1_111106004325_cidetd_msdeconv2263.txt	ZZZ_sp|P37195|DCTR_ECOLI HTH-type transcriptional regulator DctR OS=Escherichia coli (strain K12) GN=dctR PE=2 SV=1	NME_Acetylation	CLYPAZIYDAGBLQFUYRKAWYHCGVFNBCEOLHOHKMMFTTMBMIZLLKAUVCCKCAYPDSKVUGLIMGYCLLQDMORUUNRSDMKYWQFUICWVEIASVCBBYILDBGIDZW	Truncation at C-Terminal Side	114	0.037815	14233.467708	0	8	1.0004	4.47065e-152
BW_20_1_111106004325_cidetd_msdeconv2265.txt	YYY_sp|P39832|ZNUB_ECOLI High-affinity zinc uptake system membrane protein ZnuB OS=Escherichia coli (strain K12) GN=znuB PE=1 SV=3	None	WUBOCUTANVHGYMFEENAWBHEKHWKZGZQTWSHDGDEYQDZERISUOKBVFTSBWMVMNBALFRGQUFMSDIPQRQPTZGZNINIMCQMSBYLQKVGFGAQENLPAEHOKHMM	Truncation at N-Terminal Side	146	0.035242	14274.546232	0	8	0.96693	7.18617e-159
BW_20_1_111106004325_cidetd_msdeconv2267.txt	XXX_sp|P77437|HYFF_ECOLI Hydrogenase-4 component F OS=Escherichia coli (strain K12) GN=hyfF PE=3 SV=1	None	RIBBWLWHSGQHZUQAHYCIPEKRNNMZITKMKBMHEOHPDPATHIFNDWFCHMYTIEAHERMSCLMTVSQOUCYMBTNOULMVOUKYIVQZBWDRUWGCPNDFNIFUBT	Truncation at N-Terminal Side	416	0.035714	14276.402413	0	8	0.95274	5.12436e-152
BW_20_1_111106004325_cidetd_msdeconv2269.txt	YYY_sp|P21645|LPXD_ECOLI UDP-3-O-(3-hydroxymyristoyl)glucosamine N-acyltransferase OS=Escherichia coli (strain K12) GN=lpxD PE=1 SV=2	None	KNYAGVUFKDWFTHAYCRIFNQIAZGYKAMOQVZNZGWHKVFRLMBUSBKGMSTYLLALYIOHLRWGNRWCZMPYRDMPATMMZUWPLDLINUOVDLNLKIMBVMNWQMRGSAV	Truncation at N-Terminal Side	227	0.038793	14276.563122	0	9	0.93003	3.67876e-154
BW_20_1_111106004325_cidetd_msdeconv2271.txt	XXX_sp|P64448|YNBE_ECOLI Uncharacterized protein YnbE OS=Escherichia coli (strain K12) GN=ynbE PE=4 SV=1	None	MUFFIGTBOSKHIIGYSETMTGHCHLWICDRVETYGDQCNEKUONMINVPPHYRQONKCVL	No Truncation	-1	0.046512	7673.946166	0	2	0.94997	3.68405e-72
BW_20_1_111106004325_cidetd_msdeconv2273.txt	XXX_sp|P0AG90|SECD_ECOLI Protein translocase subunit SecD OS=Escherichia coli (strain K12) GN=secD PE=1 SV=1	NME	VTIECOPFOATVQZSAOOOKTBNGUDHQLFMIEAYWTBIHRNIFRTWTVKQWWD	Truncation at C-Terminal Side	54	0.053571	7269.061933	0	4	0.91416	3.01432e-73
BW_20_1_111106004325_cidetd_msdeconv2275.txt	YYY_sp|P39453|TORS_ECOLI Sensor protein TorS OS=Escherichia coli (strain K12) GN=torS PE=1 SV=4	None	LVVGRDCDSWFTNPSYCOPIEGALAVTFFKVVWZBPRWFRZNQQLTOTLSSUIYTYAWS	Truncation at C-Terminal Side	59	0.050420	7268.981978	0	6	0.8999	6.93134e-79
BW_20_1_111106004325_cidetd_msdeconv2279.txt	ZZZ_sp|P0A8A8|RIMP_ECOLI Ribosome maturation factor RimP OS=Escherichia coli (strain K12) GN=rimP PE=1 SV=2	None	UHMDRYDKIGVNHLKZNMSWWKVUBUAUFCTWTERWWUDEPMKOEBZTIHTMYW	Truncation at C-Terminal Side	54	0.049180	7270.779275	0	6	0.89949	2.85802e-72
BW_20_1_111106004325_cidetd_msdeconv2281.txt	XXX_sp|P75975|CROE_ECOLI Prophage transcriptional regulatory protein OS=Escherichia coli (strain K12) GN=croE PE=4 SV=2	None	TEGTNAGMKRNUHFCSEGTQKNPZDNLKGWGDPGGBKEYGVYVVFKWEWGBWZPLZWQPAPFORFA	No Truncation	-1	0.054054	7809.066933	0	2	0.88147	8.99156e-74
BW_20_1_111106004325_cidetd_msdeconv2283.txt	ZZZ_sp|P76553|EUTG_ECOLI Ethanolamine utilization protein EutG OS=Escherichia coli (strain K12) GN=eutG PE=3 SV=2	None	CASYTGPKPTYSUZPVFFPCVZGKZSFPHTVLUYBLCPTDLHIPIOKBEIDUUBHFFWIT	Truncation at N-Terminal Side	335	0.068966	7272.056662	0	2	1.0074	1.20437e-71
BW_20_1_111106004325_cidetd_msdeconv2287.txt	YYY_sp|P30149|YABI_ECOLI Inner membrane protein YabI OS=Escherichia coli (strain K12) GN=yabI PE=1 SV=2	None	TTKLSRVOOAHTIPQPDDVNGYEHMSPVQBFQFOEYYBMSQOEQBRUFNRITFQLI	Truncation at C-Terminal Side	56	0.057471	7322.021548	0	5	0.92307	3.53878e-74
BW_20_1_111106004325_cidetd_msdeconv229.txt	ZZZ_sp|P31069|KCH_ECOLI Voltage-gated potassium channel Kch OS=Escherichia coli (strain K12) GN=kch PE=1 SV=1	NME	OVGYVLPVOPHQAITSLFCMWYQGH	Truncation at C-Terminal Side	25	0.064516	3155.608865	0	2	0.87499	1.77165e-30
BW_20_1_111106004325_cidetd_msdeconv2293.txt	XXX_sp|P76077|PAAA_ECOLI 12-phenylacetyl-CoA epoxidase subunit A OS=Escherichia coli (strain K12) GN=paaA PE=1 SV=1	NME	PTYQETIHMQDIUIVYYCSEZWIGYKTPBCOCBEKZLCCSDTDDISODSKLESOPDNU	Truncation at C-Terminal Side	58	0.077586	7268.027246	0	4	0.94601	3.02726e-75
BW_20_1_111106004325_cidetd_msdeconv2295.txt	ZZZ_sp|P39338|YJGN_ECOLI Inner membrane protein YjgN OS=Escherichia coli (strain K12) GN=yjgN PE=1 SV=5	None	SSVKCHWCMTWKSZVYSIZUSEZDPNOFHSOBAEHFUWDHETOPWDGZZIMLNEPFIQOLZZDACIYLDBTKVMVEGUBACLNGCNLCDURTHMYDUBAVRAOHDLECSFFIFYFODZHFKKBTBQATZPCUMFFFCZHIUIAPDSCVHUZRLAIVRRYFEMANIBTMIGDOGEEHOWQDKQTOSVBHKMSUEGHLOZSACSWYCFPIQNCNQIBVBQRWRTCDFLPFPKKHWYLNQFWGZRGNBVGVROQHEHBZDHTZHOMBLPZFZIZNSTCUTRINCDGUVNOVBDPPGEGAIPTIENPDANUPRZMPESWKKRHMZGPVIYGDDYMPDWCFFPYGPNVWIAECBGEQHDZGBMPEUOMCKSNEURSMHDDSUTOLPFGSAPNMFTMYPDFMDZ	No Truncation	-1	0.021583	49557.923305	0	6	0.46484	4.94066e-324
BW_20_1_111106004325_cidetd_msdeconv2297.txt	ZZZ_sp|Q2EEU2|YJHX_ECOLI UPF0386 protein YjhX OS=Escherichia coli (strain K12) GN=yjhX PE=3 SV=1	None	MTHCGDRGMKYNFHWPKNSDYDWAPWFAKHWZANMPFHKVWEQBTDROWIMBPZIKQRBRMUKBOBNEZAYRZUIBIFUVMGSGC	No Truncation	-1	0.030899	10877.702944	0	5	0.9567	8.45208e-115
BW_20_1_111106004325_cidetd_msdeconv2299.txt	YYY_sp|P16685|PHNG_ECOLI Alpha-D-ribose 1-methylphosphonate 5-triphosphate synthase subunit PhnG OS=Escherichia coli (strain K12) GN=phnG PE=1 SV=2	None	UPAAGZWBNLBFDNOGYLSUUUEDCQZSYZEOMNLABYUREGQFARLMGBNEHZAEBPIQCLZOGVFOUSKQUTWUGETBYWKOTSP	Truncation at C-Terminal Side	87	0.032967	11190.756934	0	3	0.9172	1.10567e-117
BW_20_1_111106004325_cidetd_msdeconv2301.txt	ZZZ_sp|P0A8S5|USPB_ECOLI Universal stress protein B OS=Escherichia coli (strain K12) GN=uspB PE=1 SV=1	NME_Acetylation	UGMHSFOATMUTONKGSZMGSDCWZLYFBPHOMPFITYGEYGVGLLDDUVWDWSKFBSCAKAHYEHOEQBPMNSDHUOOHBR	Truncation at C-Terminal Side	82	0.033708	10603.396677	0	6	0.91721	5.25121e-112
BW_20_1_111106004325_cidetd_msdeconv2303.txt	XXX_sp|P66948|BEPA_ECOLI Beta-barrel assembly-enhancing protease OS=Escherichia coli (strain K12) GN=bepA PE=1 SV=1	NME	ILKQZTPZOTGVPMLEVCTABDYTOUOWVVEQBWREQAUAVDSIOYPBEBANWULCKKQOEPHVTTNNBIRGDP	Truncation at C-Terminal Side	74	0.047619	9379.784789	0	2	0.91012	1.29697e-99
BW_20_1_111106004325_cidetd_msdeconv2307.txt	ZZZ_sp|P36554|MDTD_ECOLI Putative multidrug resistance protein MdtD OS=Escherichia coli (strain K12) GN=mdtD PE=1 SV=2	None	FGOVMUGNSFVLBFDPHHBOPEZPHEUQBOONUSRIWBZYAVKPAIIYHOCZHMUQUKCHQTBKYGNQZDH	Truncation at N-Terminal Side	400	0.056604	9378.377225	0	3	0.95694	6.41202e-97
BW_20_1_111106004325_cidetd_msdeconv2309.txt	YYY_sp|P25536|YHDE_ECOLI Maf-like protein YhdE OS=Escherichia coli (strain K12) GN=yhdE PE=1 SV=1	None	WYSUUPUWCOEZYFAIQGMHOEALAMATBFCDLOFHCLAWQCWFOGWURNAACISUCQFSRNUKBEANYRQ	Truncation at C-Terminal Side	71	0.037383	9379.104633	0	4	0.94453	3.29101e-94
BW_20_1_111106004325_cidetd_msdeconv231.txt	XXX_sp|P37681|YIAT_ECOLI Putative outer membrane protein YiaT OS=Escherichia coli (strain K12) GN=yiaT PE=3 SV=1	None	WLBUIPUTZZZOQDDZNNWPVCQHLH	Truncation at C-Terminal Side	26	0.086207	3436.850886	0	4	0.99019	7.26395e-32
BW_20_1_111106004325_cidetd_msdeconv2311.txt	YYY_sp|P33014|YEED_ECOLI Putative sulfur carrier protein YeeD OS=Escherichia coli (strain K12) GN=yeeD PE=1 SV=1	None	INFCCMNBQVQSPICTQSUYRPYTNHGQZTCGEZULILAKILNGOUPCQGABTFHSMPOACVRKNLURLKLNNNN	No Truncation	-1	0.025478	8936.854897	0	4	0.93692	9.47348e-99
BW_20_1_111106004325_cidetd_msdeconv2313.txt	YYY_sp|P0AAY1|BSSR_ECOLI Biofilm regulator BssR OS=Escherichia coli (strain K12) GN=bssR PE=4 SV=1	None	RWKCBQQZYQESGFLPGDCEHUBPALLGEIIPOBEUUBYULROLSBMVWIDLSBTVIFWPMFZLCFDGFRKQIVC	Truncation at N-Terminal Side	52	0.043478	9381.048317	0	2	0.88356	1.61395e-90
BW_20_1_111106004325_cidetd_msdeconv2315.txt	ZZZ_sp|P32135|YIHN_ECOLI Inner membrane protein YihN OS=Escherichia coli (strain K12) GN=yihN PE=1 SV=1	None	GLCFKQNWOEKBAVPWULCOATYSULTHTYUGHQLIKGKSWRBFBZNYOVGWWMQOQNMHYGZGERKDQCHVWQKYCQHUSSKBYEOTWBDSYNBOZKPMCLBFVYSLWENPFVTQCKGLHHNEHQRGBEWIFGPHBSOBCUEPELNVEEDGA	Truncation at C-Terminal Side	153	0.036697	19558.014735	0	4	0.81458	1.86361e-208
BW_20_1_111106004325_cidetd_msdeconv2317.txt	XXX_sp|P52074|GLCF_ECOLI Glycolate oxidase iron-sulfur subunit OS=Escherichia coli (strain K12) GN=glcF PE=4 SV=1	None	KNKPEAOSOILCOCOQBMGCBUABIUNWEVUIFNNWCZEMDSOMFMMHVQCOVSNAHMAGVMYEUUHOVNFFLGONDVSEDAMIHPQQTHTQMQIWBUTCCPAMIUOSQEVCFZNKQGYBCDTLEYTFDLTKBAABINOGKMRCKIZKCLSWZP	Truncation at N-Terminal Side	253	0.031250	19559.767156	0	3	0.79774	6.50383e-210
BW_20_1_111106004325_cidetd_msdeconv2319.txt	YYY_sp|P25728|YGBA_ECOLI Uncharacterized protein YgbA OS=Escherichia coli (strain K12) GN=ygbA PE=4 SV=1	None	VICMNRGPVRPNWTFTDWBPVZABFRLDKCRZDSEUACEPZLMBLPWLZZVYNYVKLPCZTKGKQLSARGLNRRGZOSKVFHGZZBWUZNMMFWYD	Truncation at C-Terminal Side	96	0.033163	11729.366676	0	6	0.92665	4.66235e-108
BW_20_1_111106004325_cidetd_msdeconv2321.txt	XXX_sp|P0ABI8|CYOB_ECOLI Cytochrome bo(3) ubiquinol oxidase subunit 1 OS=Escherichia coli (strain K12) GN=cyoB PE=1 SV=1	None	MPVWMQWUWIUTSZSDRBEWSQUOLVZNDNFBHRSHZPEPMQDDPYFTIMUNETVSHYUAMRQDWKHLVGUKWNNWTIBQDNHSPLBOGNU	Truncation at N-Terminal Side	572	0.057143	11730.064426	0	2	0.88081	1.16155e-122
BW_20_1_111106004325_cidetd_msdeconv2323.txt	XXX_sp|P31456|CBRA_ECOLI Protein CbrA OS=Escherichia coli (strain K12) GN=cbrA PE=2 SV=2	None	TRFKMIBHTDDEDIRGZIUMQYUDATGPOQVVSMPARLCIFVACIYRAFZCRMIYWKLAOZCHHCZIWFUIRRCCAWEUPDFZEACMILYZGIDVHTFBHNUQNQAWWWENSPZSYZLZNZORBQCEESZMVQEPWVSOGPAAEEECKHFHMLOBUQYWZUFZMTMUSRLPMPFLHWCPTQOGULSCHZCLIICDAWCMNLFUPHEWGVHGFRKYODQODHQKMAIBMSDGYADNMFETLCNIABENARRQPNQLUYRMZGAZIKUNLPGQGZQDBWZWOOMRGYVYKNRALINNUPYMVAHDINVURBHHCUIECR	Truncation at N-Terminal Side	37	0.031056	40091.922480	0	5	0.6749	4.94066e-324
BW_20_1_111106004325_cidetd_msdeconv2325.txt	XXX_sp|P04968|ILVA_ECOLI L-threonine dehydratase biosynthetic IlvA OS=Escherichia coli (strain K12) GN=ilvA PE=1 SV=1	None	BSRWBHVTICWQTMZBSLLWWRATUUTAETTUOVSFBOLPYASWNECCSCCQBBRWBYDLDNBUYZPUOOBYPPNMITQLHFENTFINOQNZLKHZGVVZMZPSRQZPALVMYGBCECLEBOZYBIPZNGLYOUSNYYCRFUBHWPKWNPUEDTYDNCVOCQZPCODIYHCOFKDKULGVZWYZGGYFIHYEKWMNIPBEYFUDMTARTBFCBVHTWZEGYFYBBCEDIPMUZHYCQUMYSGFGTQQRCDUKKMCZNUGFYKERZVUEKKPRKLUBTRHOBCESZFMSVQRWSRVNBLGRHQLVUTYBGVEVARLBKELZQHKKYWOLMSAGLQOLALMODZKP	Truncation at N-Terminal Side	170	0.022358	44253.636006	0	16	0.5799	4.94066e-324
BW_20_1_111106004325_cidetd_msdeconv2327.txt	XXX_sp|P69506|YTFE_ECOLI Iron-sulfur cluster repair protein YtfE OS=Escherichia coli (strain K12) GN=ytfE PE=1 SV=1	None	BRZWYEPLTVTPOCQOGUGLIAUPSFRMEVITMUQNUMMNWRKYVKRSLKHTAIKCRLLMRMLDIWVSHIGFFRLFBASPUIKZNBTYSHUHK	Truncation at C-Terminal Side	93	0.040000	11730.804113	0	3	0.89649	3.40002e-127
BW_20_1_111106004325_cidetd_msdeconv2329.txt	XXX_sp|P37689|GPMI_ECOLI 23-bisphosphoglycerate-independent phosphoglycerate mutase OS=Escherichia coli (strain K12) GN=gpmI PE=1 SV=1	None	DTSMFIEFHNZORNTEOPPYSLRMSRHZMENGILCFGFPCDYYEWMZULRHUCQRVNMSDNTBTQWRYORBWUOQKPGEIMWWKBCYK	Truncation at N-Terminal Side	426	0.033163	11729.079964	0	6	0.92556	1.12991e-118
BW_20_1_111106004325_cidetd_msdeconv2331.txt	XXX_sp|P75952|COMR_ECOLI HTH-type transcriptional repressor ComR OS=Escherichia coli (strain K12) GN=comR PE=1 SV=2	None	CZIONFGBUNVSWOUEMLOIKDBMVTAEDGPGNZTWWCYVKMLTICOPDHOAFTVTORKMRYNEBTGBZIBHYYHEBNFZUANKLYAIZTL	Truncation at C-Terminal Side	91	0.042857	11729.768004	0	3	0.89539	4.63304e-124
BW_20_1_111106004325_cidetd_msdeconv2333.txt	YYY_sp|P77541|PRPB_ECOLI 2-methylisocitrate lyase OS=Escherichia coli (strain K12) GN=prpB PE=1 SV=3	None	GVMTDHODVSCLYWTEZUYNRLBNPDBFCGPEZFVFRTQHVUCVNWNHTICKNNBRZBOGWONFINVPASAUKKZRDNNEHQSEBRNIFDOHHIHCBMEVVVTGRTVDNTYEIOCOMDSQLUCQFZAYMPRVDEIQBMYDG	Truncation at C-Terminal Side	141	0.054054	17734.700537	0	2	0.80969	1.60967e-172
BW_20_1_111106004325_cidetd_msdeconv2335.txt	XXX_sp|P39334|BDCR_ECOLI HTH-type transcriptional repressor BdcR OS=Escherichia coli (strain K12) GN=bdcR PE=1 SV=2	NME	FPQRIQPACVDCNKRSZKNRWZLIEKSPHRGBFPGIMHIKZPLGTKIKOSZSZDF	Truncation at C-Terminal Side	55	0.057692	6572.389600	0	4	0.89069	2.22816e-69
BW_20_1_111106004325_cidetd_msdeconv2337.txt	ZZZ_sp|P62670|FLMA_ECOLI Stable plasmid inheritance protein OS=Escherichia coli (strain K12) GN=flmA PE=2 SV=1	None	CSPHRORPHWAQLYTWWLWAUYZUVSZGZNIUDMQVRPLPUQSLOMERPDGI	No Truncation	-1	0.045455	6761.373127	0	1	0.88733	1.10954e-58
BW_20_1_111106004325_cidetd_msdeconv2339.txt	XXX_sp|P17802|MUTY_ECOLI Adenine DNA glycosylase OS=Escherichia coli (strain K12) GN=mutY PE=1 SV=1	None	PZVKOGIGYNMFLFMILQBAZCQKAIRECRENWDPZWUQTSCHZVWBCCPRLDGCWGOG	Truncation at N-Terminal Side	291	0.057143	7267.230578	0	2	1.0049	1.22143e-77
BW_20_1_111106004325_cidetd_msdeconv2341.txt	ZZZ_sp|P0AB55|YCII_ECOLI Protein YciI OS=Escherichia coli (strain K12) GN=yciI PE=1 SV=1	None	GFADFAZFECQZWHFBCWCPEBGTFHFAGRWBCIQECCIMZPWECUCEOOIZDIYNFGDNBUMHGDYPWEVTPKRAFVCTBWNFBWLLDRLUVSKEPD	No Truncation	-1	0.036364	12238.956734	0	2	1.0032	6.85178e-120
BW_20_1_111106004325_cidetd_msdeconv2343.txt	XXX_sp|P39334|BDCR_ECOLI HTH-type transcriptional repressor BdcR OS=Escherichia coli (strain K12) GN=bdcR PE=1 SV=2	NME	FPQRIQPACVDCNKRSZKNRWZLIEKSPHRGBFPGIMHIKZPLGTKIKOSZSZDF	Truncation at C-Terminal Side	55	0.095455	6572.389600	0	10	0.92416	6.69033e-72
BW_20_1_111106004325_cidetd_msdeconv2345.txt	YYY_sp|P64476|YDIH_ECOLI Uncharacterized protein YdiH OS=Escherichia coli (strain K12) GN=ydiH PE=4 SV=2	None	QEUSGQSNVMLTAFKINOOAQBTPTVHFTEHWEUUONRSZCUFRTRGVABPFACEPQCKCCM	No Truncation	-1	0.035714	7716.644562	0	1	0.89414	5.64175e-72
BW_20_1_111106004325_cidetd_msdeconv2347.txt	ZZZ_sp|P0AE30|ARTM_ECOLI Arginine ABC transporter permease protein ArtM OS=Escherichia coli (strain K12) GN=artM PE=1 SV=1	None	OBTQPFSSIAVTNRTHWOGGWIDYQZEUMPBOQMBNBVPRQPYEMVMTERWDLBFQVIAWMWHRANHIYTIQKOZPDVSCDHLNGUUGPCRIRHRKKESUYNEPEKVLYIRPCKYBKFFIYNUIMYDBRYCQDRQBUZLIBFOPGQBYCIQNNKTGQYHUTCDKRQRADTVSYYFNTNPOSBMFIOSKNDFHLFGWPYPGCOLRTKOEYNGFYRRQTONWKF	No Truncation	-1	0.023529	28773.096496	0	2	0.70307	1.68669e-299
BW_20_1_111106004325_cidetd_msdeconv2349.txt	YYY_sp|P0AA39|RLUC_ECOLI Ribosomal large subunit pseudouridine synthase C OS=Escherichia coli (strain K12) GN=rluC PE=1 SV=1	None	WNQFRDHZZERYTDRIWKQOIDWRRRMHENDHUHKRUOHHNPKHRHIOBMCYRYBNBKLYEYZIVQIENWTQZDSOTSWEFLRZZNMQTMOZWNSMWIOWHFHLVLBVMLONZQONLYOZQEIIVLHMOHOVZKLCCSFDZZPSKSAORVYORCPTGABKEUSYOIIMVICLOIDDATLLENMYZLIOQQAYZZVTAEANOIPGIMKTGWFCUMUEMOCRVPTQAECSCOPOZRKZFWOBAMPWUEABZNSKLWSUKSNGISCAMQQBWBIVYEWGBIIGIBYSLFKURWUZCEYMCGEKROQIZGWDYLWWVWSIOPA	No Truncation	-1	0.024242	42629.317427	0	4	0.50347	1.97626e-323
BW_20_1_111106004325_cidetd_msdeconv2351.txt	ZZZ_sp|P42910|PTPC1_ECOLI N-acetylgalactosamine permease IIC component 1 OS=Escherichia coli (strain K12) GN=agaC PE=1 SV=1	None	GSIYIVGDVYSMFZYUIEZTOEZOCNWNQPSZWZGKUSIMVPHRYHSQESLMQLCEDAQISNNLGDEOMCGSAEZGUSVWBBPEHCRVOWDPQAHREYRSHROFDFSDLHBMDWZYAQWLCVNOGSBWRDVDVVFNLKHULRBGUTFVUQVTYDDPLIBIMSVUVMWQWKAEEERZIMSDEEVKGWAQOZRISHQNBUUBGSHGABPBFTZVQMCHNHNQSOFOLFKPOUBINSUNHVTRKQGAMMPLSRECMDCQSVLNTANHHTU	No Truncation	-1	0.029412	33306.644521	0	3	0.63117	4.44659e-323
BW_20_1_111106004325_cidetd_msdeconv2353.txt	XXX_sp|P13445|RPOS_ECOLI RNA polymerase sigma factor RpoS OS=Escherichia coli (strain K12) GN=rpoS PE=1 SV=3	None	BVFMIRAEESRMVBNDDWYHZKYONIYTTVQGDWBLSVRSTBBPHZQCUGYKHAPLLFVONEFGVBDQDZSBOIUHZRWIBRGTTCWCGFIBPKCQRLGRBGVNWQIWQUIMRLDFGGRBHKRGHWRSWTWEHWALGMDMKMSNAQMUDEWGRVTTILUGTMBSPSWERIBVKMIATFRBSNBMNQWFBFDLEFGUNYUGOSIIZHHFFMMCPOZLYLYKGTIHDTOCPRSIZUWRAGUYELTYHQQHFQOBVURMAHIWEOTQCIZDACPCAVETBICCDYQEYEUDTIFFCVBLKDOCONESNIZPASLTVSNSRNSIPLVEYKEBCI	No Truncation	-1	0.032258	41160.582328	0	2	0.50986	1.77864e-322
BW_20_1_111106004325_cidetd_msdeconv2355.txt	YYY_sp|P0AFN2|PSPC_ECOLI Phage shock protein C OS=Escherichia coli (strain K12) GN=pspC PE=1 SV=1	None	NZPGUCCSOKCYYREOMUMVDVOQKTNHHIEILCKTHRVRQPGUKGNNBIPQSFFASUNAFAMWQBPPAVHBGDUEUTZKESMYEISTBMEYPWWNADDPEMHABZIZKFMHSBYALLI	No Truncation	-1	0.045455	14654.083228	0	1	0.83395	2.01264e-150
BW_20_1_111106004325_cidetd_msdeconv2357.txt	YYY_sp|P0AC44|DHSD_ECOLI Succinate dehydrogenase hydrophobic membrane anchor subunit OS=Escherichia coli (strain K12) GN=sdhD PE=1 SV=1	None	PTMNEOTTLHKCLVLRWGZCNWBHQIUAGCWBWUKABDLLUOTUARQUYZIBPEBKGFNFUWFMLMNWHIWADYBHRWFBCTINMFUTMIARRPCPTEYFMZZPTTHZONNGSZL	No Truncation	-1	0.060606	14743.564361	0	2	0.84641	2.25925e-152
BW_20_1_111106004325_cidetd_msdeconv2359.txt	YYY_sp|P0A6Y8|DNAK_ECOLI Chaperone protein DnaK OS=Escherichia coli (strain K12) GN=dnaK PE=1 SV=2	None	UNRZWLWOHMWACUMAEQHFQZOSLCYLKBPKYTQRYMGVVMNDDQYVOAFLBZEFFMERBWNGEHZZBGLOOFAIEGBRPPWHNWFQ	Truncation at C-Terminal Side	88	0.056604	11727.261726	0	3	0.89705	4.02697e-120
BW_20_1_111106004325_cidetd_msdeconv2361.txt	XXX_sp|P24192|HYPD_ECOLI Hydrogenase maturation factor HypD OS=Escherichia coli (strain K12) GN=hypD PE=1 SV=1	None	TRGWKGZLIPSZYIMKMUZUSPLMFFRHBTNVLGLVKYTZLZMPHGUFZKGTWFYECGZPPOYSFWWAKCEMZFEBNLMYYIVNBCYQBYPLFPUGQREIEFNKQEZFTGMYGHMLQKEDDIIYNPMYRAWFFFLDCHKIHNDSQOWQMIAUTPWFTBBYFQMKCLDPQZNRTSAIHVVFTVINEUATHKKGBYTLRLYEZHFSFVZHNPHOQCFNGABAOIOCMIFUGTZWRLAKQFOSGFHUPWFVGOOAHWYIASBRVEQGNMBTAOPCQEYHOZNMARACQAIMYUFSULKFNFVCNWQZNNSIUMRPMNCRLTNTASDAQIESWEHNWNPGCZESQZSLBZWTBPOBZFLFZCEPTDMIMWCBWTMAC	No Truncation	-1	0.030612	46758.513623	0	3	0.46875	1.97626e-323
BW_20_1_111106004325_cidetd_msdeconv2363.txt	ZZZ_sp|P0A9J6|RBSK_ECOLI Ribokinase OS=Escherichia coli (strain K12) GN=rbsK PE=1 SV=1	None	QMKTCKFRFUHVRUCQFBWVVBEIHPZFLFZUVTHZZERLFLSBWINWOEMSNKSKGTFZROBDNWCHCICPZQSHMAMWSNYZBSUCPCRNVEKRYIWDOYAKNDDYQCQMTGMFDFYDNNNKDRZUWDVQRUUGQVOQHKMFIRYYLZWNPAVDTZRBPZHFEMFHKKWZHDZTEDADBTQCIINBOHCDKIHVYMOEODZDNPUKTSZQRSFZYOYVBOKRZFGZGMTGVYPQGBVFQVDPTQINGKQACHHRBMLNKSSDPCUVYCIBLQATHKTWKBQCLKYSRDVBGRYKNKONOZZHAHVQU	No Truncation	-1	0.032258	39555.374380	0	1	0.54388	1.26481e-321
BW_20_1_111106004325_cidetd_msdeconv2365.txt	YYY_sp|P16685|PHNG_ECOLI Alpha-D-ribose 1-methylphosphonate 5-triphosphate synthase subunit PhnG OS=Escherichia coli (strain K12) GN=phnG PE=1 SV=2	None	UPAAGZWBNLBFDNOGYLSUUUEDCQZSYZEOMNLABYUREGQFARLMGBNEHZAEBPIQCLZOGVFOUSKQUTWUGETBYWKOTSP	Truncation at C-Terminal Side	87	0.032609	11190.756934	0	3	0.88684	5.52836e-118
BW_20_1_111106004325_cidetd_msdeconv2367.txt	YYY_sp|P0AEM4|FLGM_ECOLI Negative regulator of flagellin synthesis OS=Escherichia coli (strain K12) GN=flgM PE=1 SV=1	None	BPMAQRSAAFBQOBNIFFWGATGRWRSEINDFKPTONTCLIUORNCBGFOTHWWLZGGPEPGGNUBBIEHACAFVYQQNUUHLKBYKZAUIUPQNKY	No Truncation	-1	0.033163	12119.638803	0	6	0.94108	1.52623e-131
BW_20_1_111106004325_cidetd_msdeconv2369.txt	YYY_sp|Q47013|ELAD_ECOLI Protease ElaD OS=Escherichia coli (strain K12) GN=elaD PE=1 SV=3	None	LGADTNQCQUDGMREPHEOOAIUIPDRPCCFQZTVRMQWZBGICWMYOSNVEBSNYABMFIRSEUSQCTLLQRWATGZWVNFBTEFOGHSLUNPVPYZOYZEFWTGMRCBTSLMBFCRYUNDTFIRAOPKSGBUKEFHNYSCTACFYUHFFRQKQNERFPFRQITQRPGYLUGVPBBFEMTTZOSHVOEDNDWKYRNWAPCUTZDNKLVYMCQPDFQDOIVURBNPHKALAETAQLOQBRZIABLODDHLFLGCLCKKAVWTCTPEHOTSZDTBBMVLNWLZWHBTVUIEVLCESHRIDIYIBQVHFSPQPQQFACISDSDKLNQLGKBPOVWHHNUASICBPYTPPUQEUWSTFCBMQNUMWCFFGPHASTZTULYYVKYNCMQQVCMSETNTGYDIQ…	No Truncation	-1	0.021635	50225.503318	0	18	0.49787	1.97626e-323
BW_20_1_111106004325_cidetd_msdeconv2371.txt	XXX_sp|P0AAU7|YBFE_ECOLI Uncharacterized protein YbfE OS=Escherichia coli (strain K12) GN=ybfE PE=1 SV=2	None	LZZBFPQKDSKPNOZCSAFSBRHVNMLDDUVCPGCSGNAFTENWEYCIBNYACWAOYYQDFITTQPDCPHSPADILIIKKIVQIGGUVGWMRYEHRP	No Truncation	-1	0.055556	11574.154281	0	1	0.88741	6.39139e-107
BW_20_1_111106004325_cidetd_msdeconv2373.txt	ZZZ_sp|P76182|RSXD_ECOLI Electron transport complex subunit RsxD OS=Escherichia coli (strain K12) GN=rsxD PE=1 SV=1	None	MVDRVIAVQNUGVYZOHWOTFEMYOLSCWQOWFWWFVFFVNQGHTRNMUZNEDLCFLWDEAFOMBMTMOGUSBSZHGCSDLBYLRWOBLLNALIIFOQTHUTEKTBCYODYHUFQTEKERVABTHTOFPUEUEBEEYVUSENEZAY	Truncation at C-Terminal Side	146	0.025994	19562.745559	0	8	0.86754	7.85342e-198
BW_20_1_111106004325_cidetd_msdeconv2375.txt	ZZZ_sp|P0ADD2|YJJB_ECOLI UPF0442 protein YjjB OS=Escherichia coli (strain K12) GN=yjjB PE=1 SV=2	None	ZFTBAWUAZONBZDCYTIYAQWHWDEKGUEMQEGNDKQLETLTHAVINBKQMAVDDGZYDVFGCWKDPYAOTGDDQQELMKTRLGKDUFOSRKNNIUUEWMBFZINHDIDWZCCRTCDGHGRZSEBFPYKVYMPOGOBWCWKIYPSHEOQPQEIARZ	No Truncation	-1	0.023077	19836.532330	0	3	0.83188	4.36079e-204
BW_20_1_111106004325_cidetd_msdeconv2377.txt	ZZZ_sp|P02413|RL15_ECOLI 50S ribosomal protein L15 OS=Escherichia coli (strain K12) GN=rplO PE=1 SV=1	None	FASPHDIIWOQPZPDMGDLWPLQDLOVDYVVQEFRUWWEVCOHIDWWLMVDODUIGBNPZCKNCTOQOOZTHLTPHBKRNQFVYPSOQLTTIHODWVCDVSQSWSZENIZSSIBRDRWOHRFDMBPIIZDTHBORIDZUYMVRA	No Truncation	-1	0.051282	19099.956189	0	2	0.80337	2.42657e-193
BW_20_1_111106004325_cidetd_msdeconv2379.txt	XXX_sp|P0A828|SMG_ECOLI Protein Smg OS=Escherichia coli (strain K12) GN=smg PE=3 SV=1	None	KSINKLGUKULQHEVSKNLFKPUAUCBYWGKDIUWQYFPBLEVDRDURVDEQVSCRIUMNZCKZSEFBUIPAEKMNNQZHBZDVFAQKZPCLGGPZTQNQVGWEAGEIEKRBARFTNOSKWUNKFMDICNTSDPTHEOVNETDBDKBMIQUAEVNCK	No Truncation	-1	0.040000	19132.406645	0	2	0.81623	4.08855e-212
BW_20_1_111106004325_cidetd_msdeconv2381.txt	YYY_sp|P76319|YEDL_ECOLI Uncharacterized N-acetyltransferase YedL OS=Escherichia coli (strain K12) GN=yedL PE=3 SV=1	None	RNDNDZRYCUZHRSSGGFMGMFSZGKIAVZIEWOIZRCLRUTEKYFFRQVTQDOWRTRYDTLBLAUQGMCLHIEIDHIFCVOBLNFWANGQARIHVSMWTVWWWKMKILGQYINYOWWRVFPGBWYZEGFVAUCMEGQVRGEFWTNOYWSOHLSOLFOD	No Truncation	-1	0.028736	20751.151827	0	5	0.81296	7.92422e-217
BW_20_1_111106004325_cidetd_msdeconv2383.txt	XXX_sp|P31121|MARB_ECOLI Multiple antibiotic resistance protein MarB OS=Escherichia coli (strain K12) GN=marB PE=4 SV=1	None	WDQFSPYHSBMDIDGPFKTNWMLCOUYOVRODEUKGRTBZCWSNZQNWSZYIACFKYPYLONUMTYOLARZM	No Truncation	-1	0.034483	9695.180469	0	1	0.92526	3.60777e-87
BW_20_1_111106004325_cidetd_msdeconv2385.txt	YYY_sp|P0AEL3|FEOA_ECOLI Fe(2+) transport protein A OS=Escherichia coli (strain K12) GN=feoA PE=1 SV=1	None	KAQWSACOLQMMGURYPKGGFSGHQNGPADZOWAGLCWFQFNSLBQEMLLOGTFGEDUKQQBFYMDOOWTUTPNT	No Truncation	-1	0.107143	9475.616599	0	4	0.89934	5.61931e-99
BW_20_1_111106004325_cidetd_msdeconv2387.txt	YYY_sp|P0AFS1|LSRD_ECOLI Autoinducer 2 import system permease protein LsrD OS=Escherichia coli (strain K12) GN=lsrD PE=1 SV=1	None	MSFTQAODKFPQYFLHACBBFQGALKWCKHRCHVZCMSUEUYPUTPVGKFYEHIOUADBYCPHSBDWBHBKLNRKPSOTFMUALTTKMUQMSNMFCYGUMNNIYNQCDMCYUVFIRKRSGMUIVUOAZFMNQGZTKHENQGAFMDBBDOTIPUCKKNNQGIALQVDZKSTEABRNDTEOWPGPBYEEURIIBNUIORCBMLKPWPCGEZKUREVBHDPOQOGASRQQWWCSISEUIVNNOIWQNIPYDLOYAHLOWHIGRKRTMWVBMIUZCAVYHWTGESIYWPSGINBUYIPUFEKQUBWRWYCKVEELEYIDCKCDLBTOMDVCNEB	No Truncation	-1	0.027778	42020.536107	0	1	0.52507	1.97626e-321
BW_20_1_111106004325_cidetd_msdeconv2389.txt	ZZZ_sp|P77199|YAIT_ECOLI Putative uncharacterized protein YaiT OS=Escherichia coli (strain K12) GN=yaiT PE=5 SV=2	None	GKTMBHGHNTBLWNFQIHFSBBETYFAONIUNCZTOVHMBDNFCYQRWVBENNSLQIHZPTWNHMHDRVBRTW	Truncation at N-Terminal Side	895	0.054054	9279.571608	0	2	0.89361	1.17945e-97
BW_20_1_111106004325_cidetd_msdeconv2391.txt	XXX_sp|P22729|LIVM_ECOLI High-affinity branched-chain amino acid transport system permease protein LivM OS=Escherichia coli (strain K12) GN=livM PE=3 SV=2	None	VVDAIGUDMRMZBCZCPKGTLEIOKSDZHQPYWHUROLUZSQOAOMLVQZCUEQLIMEPPNCTCYPDAAULYGOGWLMZQHOMRWFDIDZTNSLUIWZOVORROPEPUBSZIKBTAERVPQIPARVMDALCOWCVTGBTCSNLMOFQOKRPHKDGQQUWCAHYRESLOPOFNIQGBHMFCGBKLPVPPOOWUTQVVNWAWLVYSZFEQMZSTPGCZIZOYDLTRVWYAQUTEFVFRLMDLCFIUWIFODVZWCBCPGPRYWNVISOMGSRCMIVUHQQLPMFZGHDOYWWZKFDKPCGIAFDKDZ	Truncation at N-Terminal Side	120	0.014946	39508.770381	0	5	0.60019	2.76677e-322
BW_20_1_111106004325_cidetd_msdeconv2393.txt	ZZZ_sp|P06987|HIS7_ECOLI Histidine biosynthesis bifunctional protein HisB OS=Escherichia coli (strain K12) GN=hisB PE=1 SV=1	None	KIBIDDRIKSWRMKQGOSWIQZRLHILWZIBSSQYYTSLCFLKALSMWZRRHSBTDSONMCCIPLMVSVPKTBYTWEWTFOVQWMTGLBSZFTHGHPKNTLFFVPHRDWMMWOLQBZRDBSVLZFYCELNLEWDNSZWAWOHDMBWFRZIYBIBQMABGVZGGZQSPTZEGCPTRBGIFBGGMDIOGENAICMRDRRVGDRZDTHVHSHFLBKMGYMQSSUODWEDZLDEILCDZZNDKGFKFMUCSGLURVMLSOVBGIZDHPUYOEKGMMUZWLDLTFAOWRGNCGSNGVKMVGETSRCWFKK	Truncation at C-Terminal Side	305	0.026549	37832.282380	0	6	0.62048	4.94066e-324
BW_20_1_111106004325_cidetd_msdeconv2395.txt	YYY_sp|P69820|ULAC_ECOLI Ascorbate-specific PTS system EIIA component OS=Escherichia coli (strain K12) GN=ulaC PE=1 SV=1	None	RFVDHUUBBDVDQNHMIWPRBFOSNDDDVKINUBMYZNLQHFQZCCDCWWUVRNKWRPIBONNILIPVVFNOPGROUFHBUZSQUNQDGVLUHPAMVUFQUMYKPLVTTLFSHCDOWNNOAGEGRMSCRUTUKTOAERYHCHWHSMSMIBHVSC	No Truncation	-1	0.029801	20012.044236	0	4	0.90538	2.72992e-209
BW_20_1_111106004325_cidetd_msdeconv2397.txt	ZZZ_sp|P76017|YCGV_ECOLI Uncharacterized protein YcgV OS=Escherichia coli (strain K12) GN=ycgV PE=4 SV=1	None	KRDIESGLFYKYEWGKOALVRVOKYSPHTDMSIVQMKVHYUVOMHGTVWELGGYTASBRSTTWTMZEQUDYSTELKUMYDGZBEOYVMIKZZMRFIPIISEACWCLSKNUUIMPVHCDFDOVNNIHVZYBRLZHPADUPAOYGQALZTQPHIPYIVSPHNZZFNATUVQBQDWETZSDKPSNPWFLCYSKHVMNDRPZEHRUGQHAMGAZUYTHTWARWWKFBBQTFVFFEIABUQELAHOPDSKFQBQBHDGVATQONYUIETGENNZVBVYVRFMBRPEKUMTFEPFPSUWHYZOVCBCMRRLGPTHQCMNRCQEFTKPYHOKGUPKTIWHMODELTBIZWZGNPASARGZVTH	Truncation at C-Terminal Side	356	0.020213	44408.527632	0	9	0.56354	4.94066e-324
BW_20_1_111106004325_cidetd_msdeconv2399.txt	ZZZ_sp|P31133|POTF_ECOLI Putrescine-binding periplasmic protein OS=Escherichia coli (strain K12) GN=potF PE=1 SV=3	None	THBCHPEFNLLIAKYYNWESUPCTCNPEVVLEZPDGGCUPGZHLVYRVNSWSWYTDNMVRSYWIMFCVQSOBAAFBVMNKRBIHUNVWNNIF	Truncation at N-Terminal Side	278	0.053571	11215.817069	0	3	0.92006	2.18484e-125
BW_20_1_111106004325_cidetd_msdeconv2401.txt	XXX_sp|P76481|YFBK_ECOLI Uncharacterized protein YfbK OS=Escherichia coli (strain K12) GN=yfbK PE=4 SV=1	None	VZGPKLLCIFOPZMKTNTGRKZKEAWYRKPIWMRSSLECGASITGPYZWGZCPQEPNDYWGGIVSBAUORLSQCFUFCKZYSOZAMKABUEPFOQEWCTDEAAGYHCCWNCOACEKYPRRWVQYGVNGDKPATWHLFMGBKWKKDNBTRUYBMLQOYHCWFZSBDIICZUIBKRDDVPNEHPLKYHYDTIZPEQTNKDMVGDMUWAZECVZNQQTGBDCKBMRBIYUQSTPYZFAFUCNEMBDBCYGIMKLQZLMBDDSPRHFBDLQYYTCQUPWSKEKGCWAHLOHRUPCETMZUUPRLEBZKQQESQODCAQWOYNIUGTGDMUWZYRUQWBAHLKBLLBPDQYGYICNTHCCVILZKSZQSTBPMSH	Truncation at C-Terminal Side	370	0.026316	45953.269725	0	3	0.51163	4.94066e-324
BW_20_1_111106004325_cidetd_msdeconv2403.txt	ZZZ_sp|P0C066|MLTC_ECOLI Membrane-bound lytic murein transglycosylase C OS=Escherichia coli (strain K12) GN=mltC PE=1 SV=1	None	HTVFDGFBFKIRMPYDKHMUFCRLHOYDTUYUQOUOGSCTLGUSGYUFRMKUQLEOHCHIMDHDVVHTBBMZSRBUKLDRRWNH	Truncation at C-Terminal Side	84	0.037433	11215.909369	0	7	1.0108	2.56945e-111
BW_20_1_111106004325_cidetd_msdeconv2405.txt	YYY_sp|P0ADR6|RLMM_ECOLI Ribosomal RNA large subunit methyltransferase M OS=Escherichia coli (strain K12) GN=rlmM PE=1 SV=1	None	MOTHTQMSYBSKDCGEBGQRGVYYMLWKDADAEKBEKLRSABYIALTMRTQNEBICNKHTOGVVDSZSKGVPTWKPUILQHAQNYFDNGTKATIAOKDFLLDIRINUUTHHUHKHQBFEWLACNFRGWTWVAEFIUQFEPOAKAKTAVRMWVWOWSONRKPHWESAWSMVWSPVQRPFDIZATAONFCIDMMUQYNZCNHWSZUUPVSTNYMQHQUPMTCCVYBOGGUSLUYNDLOPZABGAUOZWACTTCGQWTGRLZHMOWDAEGBKKUQSSVEHBCWWYHULSORHNKMLSLLDTCOGLYAIUGKERSBFKZUNMETRITLLGLZABZHPBKPTOQBCZGKHDEZDCOKRZUSNMPUFWQYOA	No Truncation	-1	0.014652	46052.458779	0	4	0.53001	1.77864e-322
BW_20_1_111106004325_cidetd_msdeconv2407.txt	YYY_sp|P15028|FECB_ECOLI Fe(3+) dicitrate-binding periplasmic protein OS=Escherichia coli (strain K12) GN=fecB PE=2 SV=3	None	KKQFDMMYOKMHVOTTGRVDBIDDRECBAIBTWBOIDKWACOWYZZZPHPHGTAGLEGRISVZGMRMFQAWKYTGYHIPKVUHDULMFG	Truncation at N-Terminal Side	211	0.021390	11216.173421	0	4	0.94494	3.18608e-117
BW_20_1_111106004325_cidetd_msdeconv2409.txt	YYY_sp|P0A7N4|RL32_ECOLI 50S ribosomal protein L32 OS=Escherichia coli (strain K12) GN=rpmF PE=1 SV=2	None	GDFBHVBARQVWUPYHLCIRGSUKEFQGQFVTIWBFEKMWHSROZLIVHAUPGBABH	No Truncation	-1	0.030303	7064.095179	0	1	0.97547	4.95062e-69
BW_20_1_111106004325_cidetd_msdeconv241.txt	YYY_sp|P76053|SMRA_ECOLI Probable DNA endonuclease SmrA OS=Escherichia coli (strain K12) GN=smrA PE=1 SV=1	None	HZISPBGFFFQPSWDURHOKEQQZFWTZOLGI	Truncation at N-Terminal Side	155	0.031250	4266.981838	0	1	0.95819	1.23578e-35
BW_20_1_111106004325_cidetd_msdeconv2411.txt	ZZZ_sp|P0A927|TSX_ECOLI Nucleoside-specific channel-forming protein Tsx OS=Escherichia coli (strain K12) GN=tsx PE=1 SV=1	None	NCHMAUCIFAPLGAUCQDBTCKOECOLASKHOZALWGYTGVNDKCDVGASOYOPURNGBGRYDNYEMZNUVNYG	Truncation at C-Terminal Side	74	0.066667	9130.723652	0	2	0.98733	1.22906e-99
BW_20_1_111106004325_cidetd_msdeconv2413.txt	YYY_sp|P76347|YEEJ_ECOLI Uncharacterized protein YeeJ OS=Escherichia coli (strain K12) GN=yeeJ PE=3 SV=3	None	PYHFLCWAAELTWQHIDOGOVDGFPELGHENLINVIKNADSEEDMHDOTOTUFPTMPFZLMYNICUSOBZYGOFOFVTWSBNRBKOHBBZCCNSKBIZFIVYAKVEOLNZYKQZTWPWFODCWAHRUBAICUTVHHTTRNZBRLBTFACLY	Truncation at C-Terminal Side	151	0.063380	19562.889947	0	4	0.85084	1.41296e-207
BW_20_1_111106004325_cidetd_msdeconv2415.txt	XXX_sp|P60872|YIDE_ECOLI Putative transport protein YidE OS=Escherichia coli (strain K12) GN=yidE PE=3 SV=1	None	LOZNCGHWAKATEVOSZHSDDASBMRPPTWBEMNZEQKQNPWLNKORTWUEEYIBVDULTEHQIHTULTKNA	Truncation at N-Terminal Side	481	0.073171	9115.001279	0	3	0.93689	9.73814e-98
BW_20_1_111106004325_cidetd_msdeconv2417.txt	YYY_sp|P0AGL2|TDCF_ECOLI Putative reactive intermediate deaminase TdcF OS=Escherichia coli (strain K12) GN=tdcF PE=1 SV=1	None	ORBITCIKLCOBLEAMONHUEPYTVAMWCSGUWUBNFIFIRSORLLMCBOGUZTUZTDHHIHCELTUSE	Truncation at N-Terminal Side	60	0.039474	9113.684738	0	3	1.0566	7.46815e-92
BW_20_1_111106004325_cidetd_msdeconv2419.txt	YYY_sp|P76548|YFFQ_ECOLI Uncharacterized protein YffQ OS=Escherichia coli (strain K12) GN=yffQ PE=4 SV=2	None	VKEKYNHZAWPVCSSAFHALTCIFIPYPUCBBRWSKKSDTQUZAWMOGANUQBTBVADWHQRCWOTRGHMOY	Truncation at N-Terminal Side	53	0.035971	9113.936949	0	5	1.0572	1.26656e-99
BW_20_1_111106004325_cidetd_msdeconv2421.txt	XXX_sp|P37630|YHIM_ECOLI Inner membrane protein YhiM OS=Escherichia coli (strain K12) GN=yhiM PE=1 SV=2	NME	LBUBWAGPYLIEGUQMADURZDDCNDIAODTPAOHDFQCAZZTSMKIWIAFQFMRTUQGDMEQQVYBNWVWLM	Truncation at C-Terminal Side	73	0.047445	9114.670487	0	6	1.0068	5.55559e-98
BW_20_1_111106004325_cidetd_msdeconv2423.txt	XXX_sp|P0ADQ2|YIID_ECOLI Uncharacterized protein YiiD OS=Escherichia coli (strain K12) GN=yiiD PE=4 SV=1	None	KBMIWAGNTRBAEZTISVWFNKFLEESSEPPEPHMIOBAWYVFAFHQWNNUEACLWIYDUSFTKHIKYWVSNE	Truncation at N-Terminal Side	256	0.032895	9116.068746	0	5	0.95148	1.33547e-97
BW_20_1_111106004325_cidetd_msdeconv2425.txt	YYY_sp|P76136|SAFA_ECOLI Two-component-system connector protein SafA OS=Escherichia coli (strain K12) GN=safA PE=1 SV=1	None	YIBBIOKQAOZYZNQEDDOFAYQDCHCMRWLINHTQYGCKPGSCIMQMOVPONDZKODDHIRIOC	No Truncation	-1	0.026316	8750.657640	0	4	0.9508	8.79893e-85
BW_20_1_111106004325_cidetd_msdeconv2429.txt	YYY_sp|P08245|YCIH_ECOLI Uncharacterized protein YciH OS=Escherichia coli (strain K12) GN=yciH PE=1 SV=1	None	MSFQQEWMZPZKZMAUMNHBUOTVWTZICCAWDWOMUZULWFPTUSHNMMOYQTANYBSVMQDHBCCHC	Truncation at N-Terminal Side	39	0.029412	9115.292845	0	4	0.98579	1.043e-90
BW_20_1_111106004325_cidetd_msdeconv2431.txt	YYY_sp|P13970|SRNB_ECOLI Protein SrnB OS=Escherichia coli (strain K12) GN=srnB PE=3 SV=1	None	NVSOEQEOLWLUFIHCGWVIETBWYSSHVTTSOLGUWONWVCMDBZNISTBAYUAOTEKOMHNQTFWI	No Truncation	-1	0.032787	9101.030244	0	2	0.92523	3.85128e-89
BW_20_1_111106004325_cidetd_msdeconv2433.txt	XXX_sp|P0ADJ5|BCSF_ECOLI Cellulose biosynthesis protein BcsF OS=Escherichia coli (strain K12) GN=bcsF PE=3 SV=2	None	LCOBWGMSOEMQCFLRLYTAYCKBSYRMDBLKWNGMFEHPMTUGQCTAMFSVBRRALCLWAWH	No Truncation	-1	0.038462	7923.494178	0	2	0.98057	5.11663e-77
BW_20_1_111106004325_cidetd_msdeconv2435.txt	YYY_sp|P30235|PSUK_ECOLI Pseudouridine kinase OS=Escherichia coli (strain K12) GN=psuK PE=1 SV=2	None	QDVHHVPGKAETDEOWSZWQZBDMTRRYGRBDBCNUHAYDEUQROUQYDALEVZWKMMKBRZMOHZKTEYLMVIEREWMCHESOUBZZOBPUVULYWGFPADBYVKLMHCRDOIYDHZDPQTZQHECBYPCZTHTZMWOYNDQWHNABZRAQMRDIHKMHUWOYQPKYWZPRSDYEWSIRSALGPUKKIKMDUUIRGACLEMCTOQZASNTMAQRWOOKLLOAFVABVODALBQCGDGULDMKTKEREUKUQAQDYBWRCRYFUHVZPLDEIVTYBYMZNVFGZMLEULWUROKPIHEOZHCLSGAWNAVYKW	No Truncation	-1	0.081395	41033.035008	0	3	0.55204	1.97626e-323
BW_20_1_111106004325_cidetd_msdeconv2437.txt	YYY_sp|P0AE60|CEDA_ECOLI Cell division activator CedA OS=Escherichia coli (strain K12) GN=cedA PE=1 SV=2	None	INEABHSYQBSMEQKLILQSVQYAGFMDKEMWPKAUPZGBTGZSWNHDRNRFSECUDVVOIDZVADPUKMFNZDITKUBH	No Truncation	-1	0.033333	9685.025732	0	1	0.90014	3.75747e-86
BW_20_1_111106004325_cidetd_msdeconv2439.txt	XXX_sp|P77256|AKRMG_ECOLI NADH-specific methylglyoxal reductase OS=Escherichia coli (strain K12) GN=ydjG PE=1 SV=1	None	SQRTBHRGTYHLNCLUERIRCBRDEIHFUCETDWGHRIEZLFFGQUAVWGYYUDLCTSBBAENARUQTDCEWY	Truncation at N-Terminal Side	253	0.054054	9114.988980	0	2	0.91356	3.54968e-92
BW_20_1_111106004325_cidetd_msdeconv2441.txt	ZZZ_sp|P75893|RUTF_ECOLI FMN reductase (NADH) RutF OS=Escherichia coli (strain K12) GN=rutF PE=1 SV=3	None	GTYADOCURURHFNBNWYDGHMEBHBAUGPCUITPLRGYAQWOVLSIDMTUFGFGFZZPCHQYLIUZEFOWMPCEEIPQBUQDZBOGYUVSLHRGDNMUOKPIMUCPIHLBHFVNIIDYEVZVTHDBVZLKYPLVEVFRHZLVEZVQQECQFSWEHIKRQICCS	No Truncation	-1	0.038462	20718.090970	0	1	0.82234	3.13572e-211
BW_20_1_111106004325_cidetd_msdeconv2443.txt	ZZZ_sp|P0AGB0|SERB_ECOLI Phosphoserine phosphatase OS=Escherichia coli (strain K12) GN=serB PE=1 SV=1	None	HDZUUROQONHKHHGQEWZVUBFGEIHAMBEILZMZOIHQVHWYSDBYPLENDRISYZSDAKWHWDNIRMZAOQLPFHSRLRNUUIZPPBINKRSERWMAERKWPUUSBOWADMFZTMZVOHYKDFTTIPSNLHANQEQBDGPMODPQWQCFDGKRTHRMMLEYKSQNMWOAVOFIYCTBVKUMCQGWFLPOMDIGQNPNGZIEMVGYLVYSRPRKKYOFOVMSQTDOYZQNCUPYRWCPIIDLSBTGHMMVMGCAOZZAGBQMMMSPRQQYMKPUTTPUTYFLKERPALNPFRDZFSONOODRBKQZQZIEYLNFFTEHVI	No Truncation	-1	0.055556	41812.820363	0	3	0.53041	1.97626e-323
BW_20_1_111106004325_cidetd_msdeconv2445.txt	XXX_sp|P58041|RZOD_ECOLI Prophage outer membrane lipoprotein RzoD OS=Escherichia coli (strain K12) GN=rzoD PE=3 SV=1	None	KLKQNGGTRYMZWDSEUKSNOSLVLYDNDLINROMNFWLIPUKHWAMGDGHCAZUQSTSH	No Truncation	-1	0.058824	7466.250734	0	1	0.90079	1.64886e-71
BW_20_1_111106004325_cidetd_msdeconv2447.txt	XXX_sp|P0AFW0|RFAH_ECOLI Transcription antitermination protein RfaH OS=Escherichia coli (strain K12) GN=rfaH PE=1 SV=1	None	GIBCWBPWGEEOYRHBILMUZBACCZQZMASSIULZBCEGYLLTPEVFQFVQPOWIOPMNRLGNKUFKEQDUFEAUWTUUCHVUFKIGOCQLYKVUPLNVZKSAPKYUIITTFRBMQRNKBOCLRIHBEYTGLQSHIDKRWNPSZAOLEACYEDLIYMMWFV	No Truncation	-1	0.029070	20663.885495	0	10	0.88334	2.58344e-217
BW_20_1_111106004325_cidetd_msdeconv2449.txt	XXX_sp|P76241|NIMR_ECOLI HTH-type transcriptional regulator NimR OS=Escherichia coli (strain K12) GN=nimR PE=2 SV=1	None	CCEOPEYKIUPPHTLLMUWIBSKOOBBPZUZPMUQHQWLGEVGDBHYYCTPYUQFQESRMGNOZARVOAFUWICAVODZGBAPGCIGMFFVYWVEADDMULGSFYUENPLKRKKEGOVAPLEMGOYOYBUPZYBUAWWPYWLUKFVSNPTVRYRRYIK	Truncation at C-Terminal Side	158	0.026163	20627.726123	0	9	0.97193	6.67185e-216
BW_20_1_111106004325_cidetd_msdeconv245.txt	ZZZ_sp|P64432|YPJD_ECOLI Inner membrane protein YpjD OS=Escherichia coli (strain K12) GN=ypjD PE=1 SV=1	None	DPSOGYZPILUWCLMREEUMTPEDYGN	Truncation at N-Terminal Side	236	0.038462	3436.802786	0	2	0.939	4.04423e-31
BW_20_1_111106004325_cidetd_msdeconv2451.txt	YYY_sp|P16384|MIAA_ECOLI tRNA dimethylallyltransferase OS=Escherichia coli (strain K12) GN=miaA PE=1 SV=2	None	POPYAINWCSRCQUMKBSRUTBPBEYHMWODAHOHEYKWKNWETMAMMOLBCLHDSSHTPEGZYMHZGUPNYHLMRPGUONVECRLRTUKDETWILHSUIPOQKYLGDQUHQVVNAFRLFPBMVULYMWKOIVPSUZTZTMCZYMQGHCZMHADSPYVHYUBDBEGSEEFKZFLWNUDIUHGHKPMKFARCUGNZOVAWHPREAVQASTEQCSTSPKMEQGTSOVOYOPIKMIPSTOVBLHKMDAPRLZWAPHGBWYUFNKZHTDPNNTBCWRILKDPAATHYCLQIKZIYDBWENBZPKHLEIHZMEPDLMQWSN	No Truncation	-1	0.050000	40013.755627	0	1	0.56864	2.42092e-322
BW_20_1_111106004325_cidetd_msdeconv2453.txt	XXX_sp|P06971|FHUA_ECOLI Ferrichrome outer membrane transporter/phage receptor OS=Escherichia coli (strain K12) GN=fhuA PE=1 SV=2	None	CYPDEVQAOQGWLHGPAVDYUPEFGBTUHTPIPGQTZOGHCTOGMADURWUIUAGKGFCVNDZPOLPECEOZISALPTCABLGSEWWSHZVYLGUYDICUVWUFOAWIBRCSQOESYUKDELPVEKZGPBNYZBLYROSSALFURFNSVZTOSQGKDAYUMPGRVBLAVQLEQFVSKILLWUUKWOZNSDOVGRHVVPSLRHBRIWVRCCKPYNHRSNQRGGRAQAUZCGZFQZTIFQTKZCENOOWAHGLIKHRTABOFUZELBHZIRTWRVCQCUELTYQKMWDGAGOZSZIPHLVSWIGQMZAVCAOYFZZGMQPQBEIIZUWCOVVRHCGFUS	Truncation at N-Terminal Side	410	0.019544	42283.493864	0	12	0.59837	4.94066e-324
BW_20_1_111106004325_cidetd_msdeconv2455.txt	XXX_sp|P0AFX7|RSEA_ECOLI Anti-sigma-E factor RseA OS=Escherichia coli (strain K12) GN=rseA PE=1 SV=1	None	PLFQGHZVBZEWDRFNOWOTQCGBYWKERGMGBUSUFBMVUBENEGHUWKYGIZVBHFZFCMBSHIHUPDQLYMHTPASYMZGATRGGWYQHEBBDDYLDFGHAIFBGBIMHPMYWELIBOUITGCBEZGQISVNVUNNWEURNYCKNGPSNNMDKKHMFQZINRL	Truncation at N-Terminal Side	50	0.052632	20623.331094	0	2	0.80396	1.37726e-226
BW_20_1_111106004325_cidetd_msdeconv2457.txt	ZZZ_sp|P76505|YFDF_ECOLI Uncharacterized protein YfdF OS=Escherichia coli (strain K12) GN=yfdF PE=4 SV=1	None	NVFKONTVTMGGDVEDUFQLOKEEQZUEPUNPCSLVZAFIHKLDVPPGGBTOVKNVTTVTBWMUFUCWSMRQKSG	Truncation at N-Terminal Side	277	0.050000	9165.904175	0	3	0.92275	2.20616e-100
BW_20_1_111106004325_cidetd_msdeconv2459.txt	YYY_sp|P68699|ATPL_ECOLI ATP synthase subunit c OS=Escherichia coli (strain K12) GN=atpE PE=1 SV=1	None	EDDCYVICHBCSKNGSVEKKNEKAWLSCCTYFLECCZLGSKPTSYTENHVQRCPIKEUYWPLABNMAMATLZOVOMPYA	No Truncation	-1	0.038462	9407.181878	0	1	0.91439	2.47123e-91
BW_20_1_111106004325_cidetd_msdeconv2461.txt	YYY_sp|P36655|DSBD_ECOLI Thiol:disulfide interchange protein DsbD OS=Escherichia coli (strain K12) GN=dsbD PE=1 SV=4	None	ILKAGOYLDLHWRDHYSCGFLCGVHTWLDDIFHWVPGOCADBZRYPWBKMNECYEGDPRGPQQOFOOLEEKEAUIVLUUURWLKAOOETSMUTGTPBTIUZMCMNSOPNWUADYPZRTTBWQDUISRWEPZASMUDZSTKUWNTLKFOPTYAACZOBPCQLOVTAQFQNOUMNFASYYWTVBFECZYQYDMGKISOTAPYELCKUSTYQFNMOUNPCNGGEQUGCHSRRYLFPPIYFAQSHYNCVCUFUPRPCOTQDWVZPRCOHQEUSNDTINLQMROPZAFVBORENCMYOQWHSGMCPBPQVBMSIATDQBPZAWUNNELWLYKMFYNLOCVVEBVYZVMGOBMIGOHENIRHRCRZENDSBA	Truncation at C-Terminal Side	366	0.037736	47221.575639	0	2	0.52331	1.4822e-323
BW_20_1_111106004325_cidetd_msdeconv2463.txt	ZZZ_sp|P64467|CNU_ECOLI OriC-binding nucleoid-associated protein OS=Escherichia coli (strain K12) GN=cnu PE=1 SV=1	None	KRWQQOFDPBZZRYVYSICUZSSHMDZMGCRAHPBBMZAQLIMMVCENLNSYCOACNLDMERQGHOKQRAD	No Truncation	-1	0.035714	8914.902903	0	1	0.98113	5.21466e-84
BW_20_1_111106004325_cidetd_msdeconv2465.txt	ZZZ_sp|P46857|YRHB_ECOLI Uncharacterized protein YrhB OS=Escherichia coli (strain K12) GN=yrhB PE=4 SV=1	None	PGDZCMBQVFRCZMURAZYOFZYWNIIHTYEFYOZQDPVYTLCOQDPAREDOSUILSCLOLMQGLENFI	Truncation at C-Terminal Side	69	0.086957	9116.092326	0	2	0.97266	1.20718e-93
BW_20_1_111106004325_cidetd_msdeconv2467.txt	YYY_sp|P46478|AAEX_ECOLI Protein AaeX OS=Escherichia coli (strain K12) GN=aaeX PE=2 SV=2	None	CVWFEVRZEHOISTKBDRSZHFZLMTEECOYVVWOKLUHFWRFYPTNCCMYCVFFOZYCFUTGPTDT	No Truncation	-1	0.026316	8987.424191	0	3	1.0182	2.60471e-87
BW_20_1_111106004325_cidetd_msdeconv2469.txt	YYY_sp|P0A976|CSPF_ECOLI Cold shock-like protein CspF OS=Escherichia coli (strain K12) GN=cspF PE=3 SV=1	None	KBTNGDMZRFGOMHGDQWQUOKHSQHCCIYDLISDMWKFUCTSUAZMWNSFZDSNMBMYCYBSKSFVWYO	No Truncation	-1	0.034483	9075.597019	0	1	0.9519	3.51987e-82
BW_20_1_111106004325_cidetd_msdeconv2471.txt	YYY_sp|P0A6W3|MRAY_ECOLI Phospho-N-acetylmuramoyl-pentapeptide-transferase OS=Escherichia coli (strain K12) GN=mraY PE=1 SV=1	M_Acetylation	MYMSDFZOTNOYGAMGQSDPTWDOMHIDFWVIKGPHLAWRYOGWRUDOVMLIMHGNQIETPQOSISZGFS	Truncation at C-Terminal Side	70	0.046875	9107.283628	0	3	0.94439	8.68615e-93
BW_20_1_111106004325_cidetd_msdeconv2479.txt	ZZZ_sp|P76537|YFEY_ECOLI Uncharacterized protein YfeY OS=Escherichia coli (strain K12) GN=yfeY PE=1 SV=1	None	QTLNFGOZGUQTBVMGLOZRNBHGIGSZHVWSCRILRGOHBERYWSGHUAENFLGNYQZPLIYKYIYNOKHHI	Truncation at N-Terminal Side	118	0.055556	9281.894831	0	2	0.91081	3.63999e-97
BW_20_1_111106004325_cidetd_msdeconv2481.txt	XXX_sp|P75821|YBJS_ECOLI Uncharacterized protein YbjS OS=Escherichia coli (strain K12) GN=ybjS PE=3 SV=2	None	VGAQRRYZKUODIKULUDYVLHPWWBAWMWHLYVRVZIKZIBVQATOAAHSUOCKRHAYRFYBZHFKOTQLKMVWIPSOPDHKNRMVAIZZFBDTRKULYIZYNLLNCZPUUTVWQZUIATBNZBQBHKOIMGOHEZHPNQGKVYAAYVKAYEIASTQTWUIADASDSPZGQMRWZIQSZKWUWUKRLEYQWPPBWNBDSANVCZOYLKIEGWSHNUTOOWLKCMLVDZQRYWIYCLLRGWBVGCWODZKWMAYYHPTWMATVQAHKEIGUOSUVBAGMPHTCSLHKCEEUIQIONSRLOEQMUQNTYQOUUPEEZOOSCRVFECWEKEMCZFPNLQ	No Truncation	-1	0.020353	43917.433854	0	15	0.58828	4.44659e-323
BW_20_1_111106004325_cidetd_msdeconv2483.txt	ZZZ_sp|P0AGM0|YHHT_ECOLI Putative transport protein YhhT OS=Escherichia coli (strain K12) GN=yhhT PE=1 SV=1	None	OERZUMMVYZYMDBRVSOSGSHFZILMPTHWIIVORIDTHEZELEPYDAHGYKMFNGTNVALVLDPYWELUBSIFCPYWTAGKVKIGPQBAHKWHQSKBWQPVFFTDPVYHOICVIVWBGISUMULYOPKSUHABSNFYIFRODYEIANGTUFYIRSFFZVDHIVZZZFFYRKRQTTYAQGPCZCCYHKUAEDUGQFKPYTEHKSZYKSABCFGVRKUIIIRNIHLDBHZSNQKBUIEOEGFLIVENKPUKHYICZVGGGICPOQHBVYYHGYRYHKOPKSHVGHGRZUIVZGHRFFUVAIZELCKHTYPDREYOMFMQEFSUNFNOHYGQBFWUAZNDDOWUYHDYLR	No Truncation	-1	0.027190	44325.150063	0	9	0.53518	4.94066e-324
BW_20_1_111106004325_cidetd_msdeconv2485.txt	XXX_sp|P0AAH4|SAPD_ECOLI Putrescine export system ATP-binding protein SapD OS=Escherichia coli (strain K12) GN=sapD PE=1 SV=1	None	UQZHVQBLVTIYRSHZCZHQQDEPYOHVHSEGOPIGOMPZCSUMYPTCEQDPSHDAYEUCSMIZFZAEBELSNZCWNLEWZWVIYRVFBFVEARCRDZNRBAKIAZVERNIITELQNKGCQGYLSWBSDBWNHKEKARZGHVOHULTGZSCCIPWGAHGGBVGLHSABQATMKKRFDKIDENEEZWKTLTUNPOQHMIIDFBFEEVFNEZDCSGQPTCQLGBNLINLEATYQRHZGUTPLZSUYGOMWZCHZZHIIRKWSBCIHVWAFQFZCPNGTMADRDINYSSFGLORQGAKGCQOGHAFWZEFQWILFVWUWABNNBDVSFYWEHN	No Truncation	-1	0.037975	40415.755499	0	3	0.55763	4.44659e-323
BW_20_1_111106004325_cidetd_msdeconv2487.txt	ZZZ_sp|P31121|MARB_ECOLI Multiple antibiotic resistance protein MarB OS=Escherichia coli (strain K12) GN=marB PE=4 SV=1	None	WREEVEZTYNLWONIPVSWQSKBGEWMWVTNRRQKHIWPZARHQRCPSKISIBQEPLMVNKHACOLQSYDKN	No Truncation	-1	0.041667	9140.528845	0	2	0.91116	1.02047e-91
BW_20_1_111106004325_cidetd_msdeconv2489.txt	XXX_sp|P12995|BIOA_ECOLI Adenosylmethionine-8-amino-7-oxononanoate aminotransferase OS=Escherichia coli (strain K12) GN=bioA PE=1 SV=2	None	TBVVCVGDEIHZHDVQHSNDOMLODZEISVFQFBCAMZIHFGBWEZELSZEZMZTARZFHVSGCWUFUFRKGMWNCCGQZGECRRVGLIQECNCKTEGFOIEUNNGGHDAYTWNYHEWDMLFALDSNEOTTISDPUALFWPPALWTSCILWCZTCKESPHSLIM	Truncation at N-Terminal Side	265	0.024096	19877.980047	0	8	0.88331	2.38091e-206
BW_20_1_111106004325_cidetd_msdeconv2491.txt	XXX_sp|P63417|YHBS_ECOLI Uncharacterized N-acetyltransferase YhbS OS=Escherichia coli (strain K12) GN=yhbS PE=3 SV=1	None	TBSCSMRYRYUYMANGFSEETCLLBHIGNACDBLEAPZIZRMBGPEDNBDDBZMVTTZFHAVHSILYPQKBIILIHHMCHMMETTNPLDPCVIDNCDAZLELGOPEGGHYVZDLYISQPUGLLZLGYBBVCWMVKNHUHWNWURLYBHILQELCGRFRDKILVOLKV	No Truncation	-1	0.039157	19930.380577	0	12	0.88782	3.87645e-226
BW_20_1_111106004325_cidetd_msdeconv2493.txt	XXX_sp|P39366|SGCX_ECOLI Putative aminopeptidase SgcX OS=Escherichia coli (strain K12) GN=sgcX PE=3 SV=3	None	ZPFWBVPKMZOGMURLQCDAVFNUUVVROIARUZABSVCDMRWVDBCHOCBHCVGGSOEARQESODGENMFLKIKDSCZQCKMQIYOFAGZNTYZQRODLLNVKNWLNWOHGILVLBODZEQWNOKHADZWSLUCQRCQMGPZSKBGRIHOAKKTRBAUQHBNYNMBUMMQESQRGLVGPMAMWTSFWKGBTODDBBEDKBLOISLGKKGRUZDFPDNKGVFOICTFBALWEBYMZWDCVQPCWMHMCVHSWFOFKSVGSWRMCTUUBDRTGBKWNMBOYZPGWTMFGGAKHBLZBAAQGFCSYMYOEUOBBAPZOUVZICNOTIZOMERDACQZMOCKVPTMBENMPSCROZAWQRKNHYAWWPUKZQBRNO	No Truncation	-1	0.019169	47982.618684	0	12	0.52647	4.94066e-324
BW_20_1_111106004325_cidetd_msdeconv2495.txt	YYY_sp|P0A6B7|ISCS_ECOLI Cysteine desulfurase IscS OS=Escherichia coli (strain K12) GN=iscS PE=1 SV=1	None	TGHIZEQFRSRIZMTHNFTDEPNQRENGYVZYTUZSSUSELNLEAVBSSHAOHZTAROPPPDQVNANYWEIAWLGLOUNBGOQBKQYYIWGOYDROGTFSWLADZLANYPPSLBLOUEQZNUVFG	Truncation at C-Terminal Side	125	0.034247	15761.539245	0	5	0.90782	1.03732e-168
BW_20_1_111106004325_cidetd_msdeconv2499.txt	YYY_sp|P76001|YCGJ_ECOLI Uncharacterized protein YcgJ OS=Escherichia coli (strain K12) GN=ycgJ PE=3 SV=1	None	NGPBABEOLBPTUBDSKUNCWRSFEKSOYSKQIRBHKNHYGGFZHZNUBIEGWNQPOPWCHYNYFGSPTMQDDLBHMKODBOGZKOPTHWVNDUGUWGZGKGVMGPLZMHBCIFEQPEIARF	No Truncation	-1	0.041237	15347.553590	0	4	0.88435	1.22578e-166
BW_20_1_111106004325_cidetd_msdeconv2501.txt	ZZZ_sp|P0AA93|YPDA_ECOLI Sensor histidine kinase YpdA OS=Escherichia coli (strain K12) GN=ypdA PE=1 SV=1	None	ITZSIATSZMQEUAUOPIDLMFTITGCDDONTHNYSAQEMQCLHMOHHSCADOQOURNAHGEGMLIVTBMDKKSAMLQSTBWTCWIRTBFOEVIZQAABYCZAEVPZPMHMRGDLHBDBKYLMHAVCGVV	Truncation at C-Terminal Side	130	0.030418	15762.463324	0	7	1.0165	3.01297e-159
BW_20_1_111106004325_cidetd_msdeconv2503.txt	YYY_sp|P0A6B7|ISCS_ECOLI Cysteine desulfurase IscS OS=Escherichia coli (strain K12) GN=iscS PE=1 SV=1	None	TGHIZEQFRSRIZMTHNFTDEPNQRENGYVZYTUZSSUSELNLEAVBSSHAOHZTAROPPPDQVNANYWEIAWLGLOUNBGOQBKQYYIWGOYDROGTFSWLADZLANYPPSLBLOUEQZNUVFG	Truncation at C-Terminal Side	125	0.038023	15761.539245	0	9	1.0437	1.03732e-168
BW_20_1_111106004325_cidetd_msdeconv2505.txt	YYY_sp|P40711|ARFB_ECOLI Peptidyl-tRNA hydrolase ArfB OS=Escherichia coli (strain K12) GN=arfB PE=1 SV=2	None	FNAIROCKAFIGDYNQPGCLFFWCVUMOVUQNPHGLZVNOKLUHFWMTHBWKLUSCQOQHGEUSYQVMYWWYNZDEARLURCTTSMQWWPKCRKIHNIGCHHKMBDKASNZAERGLAVGPDDNZK	Truncation at C-Terminal Side	125	0.032319	15760.791203	0	8	0.95054	6.40271e-173
BW_20_1_111106004325_cidetd_msdeconv2507.txt	ZZZ_sp|P0AF10|MTLR_ECOLI Mannitol operon repressor OS=Escherichia coli (strain K12) GN=mtlR PE=1 SV=1	None	ZVNBALSEMPOFNQNITNVCOQSPTUWEZTIWGPQEUBNEQANRLATSMHTIUOAOSVPHIVMVZNIRRGMHHHVQQTFQDZIPTLSQONRRYGTYDLZKGZOLPELGRALBWHWGFCWWDISBSGL	Truncation at N-Terminal Side	68	0.055556	15758.374504	0	2	0.95598	1.53652e-173
BW_20_1_111106004325_cidetd_msdeconv2509.txt	YYY_sp|P64590|YHAH_ECOLI Inner membrane protein YhaH OS=Escherichia coli (strain K12) GN=yhaH PE=1 SV=1	None	ENHMRRYBHQTIQURQAGKHMZIEUUZYTOSECYGDAAQHVDOLMOYBCYWOLGYKFTSZUMNEDDRNVPCMSEPBNVEUNHEELYIWRUWSYEUQHNIWADSPZKCFMADUYPOWWERII	No Truncation	-1	0.024715	15995.894064	0	6	0.94311	4.61616e-163
BW_20_1_111106004325_cidetd_msdeconv2511.txt	YYY_sp|P77328|YBBY_ECOLI Putative purine permease YbbY OS=Escherichia coli (strain K12) GN=ybbY PE=1 SV=2	None	OPAADHGGFNIEISUTKHEHTGCMCPCKSYBITYRBERIEZAYREMTAIZHUGRUCYSRBSWLHZWWOYTAGCHYHSTCPGRIFIHHOWQBNRQYMSIVOKKGVOOLZGLLMNIBQWABQCDDPOBAFTSMBFOIPSTDSLYPSWSQCGVCIGPWFBPAKDUOHGFUNNNCCWQMOZQSTTNDGUCNMEZFEBGREESFQZTQICLKQWGCIDQQTOTRUBAIZSGFMMIVGWIPWQURKKFUSTCDVHKNCZLEVSDAMGLTTCUBBQDPOWIOAONONHHZFPGQMRQDRMZMDCCBBMMDUDKAFDNMMHPITNBEKOYOPLDDSRMYIISMHYHYSUWYLFYWPQHLKWBSCOHPLY	Truncation at N-Terminal Side	72	0.018349	45772.731541	0	14	0.57284	4.94066e-324
BW_20_1_111106004325_cidetd_msdeconv2513.txt	YYY_sp|P06616|ERA_ECOLI GTPase Era OS=Escherichia coli (strain K12) GN=era PE=1 SV=2	None	HGRGSUEADHHMKMBBIDDOSGEVBEIHEIAKTTQTUWUERWCPLFOGGTSNZAMFMMGDVVNVHMAVEWNZMYOEAHLFQOTILDKQASFGBMTQWBDQILKFOGKBWBVVSAQEKROWGZSOVCVSSAALFHGNWHVRHPMNHEBAPTPPU	Truncation at C-Terminal Side	153	0.027157	18759.956772	0	8	0.88912	1.88821e-208
BW_20_1_111106004325_cidetd_msdeconv2515.txt	ZZZ_sp|P77622|DDPF_ECOLI Probable DD-dipeptide transport ATP-binding protein DdpF OS=Escherichia coli (strain K12) GN=ddpF PE=2 SV=1	None	KAIZIAOCOAFSINREGFDPMQSPUZSLYMDZBHMTUDSDUIDPGLWNELLZBFDZIFNCNFPPZTEAZKUEURLVYDCAAWASMRBTUIPUOZZCELWKOFVCGZSKNBNREAAUMAHFLWCPKCHLYOKZITEMTKVYDDCABMGYDYZ	Truncation at C-Terminal Side	151	0.032432	18762.220064	0	6	0.86473	6.14793e-206
BW_20_1_111106004325_cidetd_msdeconv2517.txt	YYY_sp|P32155|PTFLA_ECOLI PTS system fructose-like EIIA component OS=Escherichia coli (strain K12) GN=frvA PE=3 SV=2	None	GDKKGNEWOSGABMRSZPYZDGFDYTCEPKEYDNYWRDWNCNGPWQDZZMNDETHRFMRCCFKYGZISSLOAAWSLDSSLPZWRBEBAEQFAYHESGACWSLUMOFSRIIKCICUIAWUFMFEFNCHQYFIMMUYPUFSLNLBVEKQK	No Truncation	-1	0.025559	18496.712215	0	8	0.9429	1.25434e-201
BW_20_1_111106004325_cidetd_msdeconv2519.txt	YYY_sp|P37351|RPIB_ECOLI Ribose-5-phosphate isomerase B OS=Escherichia coli (strain K12) GN=rpiB PE=1 SV=2	None	YPTBDYTGWAOTMKBHWOMHWWOVGFTPFLDERWOYNFGYNNKQRFYFGOGDGVDTAPGAKRYBBFCBEVVVOLWCPIRRZEMBDVAEOIWUNIMVCEKGALQYHQRZNGETLBYCQFNDFEBUKDVCYOABCQPGCMWCBBLOEBFCG	No Truncation	-1	0.025559	19138.555256	0	8	0.92811	1.54502e-199
BW_20_1_111106004325_cidetd_msdeconv2521.txt	ZZZ_sp|P0A9V8|SQUU_ECOLI 3-sulfolactaldehyde reductase OS=Escherichia coli (strain K12) GN=yihU PE=1 SV=1	None	OZGRVDIGKGBCQLFZWQKRPRNBWQRYAORTKAHABWLWODPVDMRWLNDCDZFSENIEGABONMNIBITCBFREGMFSTLHACVSKYMNBCGWWCASBVESYDPFDQDUWUZIVDGTZGKKBNTPINVPMNRNNWDHROPSAOGNHUFAIBMFDCDUIZDYFIQRCELLMPPICQQWMPMECADMWNCEEAZOGQWISNKBPOAZCAZZYGBUPIPMAZIQEIBVLUSPNDBGWZPARRQQPYNYMZYQCCIECFMTVSDKLOSDQWMECLRDGFFTBZMPLRKKHGPCEBZCBWG	No Truncation	-1	0.063830	36693.939618	0	3	0.65451	4.94066e-324
BW_20_1_111106004325_cidetd_msdeconv2523.txt	ZZZ_sp|P77795|YDCT_ECOLI Uncharacterized ABC transporter ATP-binding protein YdcT OS=Escherichia coli (strain K12) GN=ydcT PE=3 SV=1	None	SOGPSKZHEDIVHPSOAOQAGOWQTUZEEIZRNBQHZRIFPIAVMBGNCNOKNUBPNCFUUMMTDAKZFIRGLSCBLQDEZLQUYGUKGWVWKEOHHFTWHYEVRSDWTOKTAOKLUWOHGVLGTWQARDKRDTQQMCLGQIBYCA	Truncation at N-Terminal Side	191	0.022364	18761.835841	0	7	0.92482	2.46798e-202
BW_20_1_111106004325_cidetd_msdeconv2525.txt	XXX_sp|P39414|TTDT_ECOLI L-tartrate/succinate antiporter OS=Escherichia coli (strain K12) GN=ttdT PE=1 SV=2	None	MQQKWNOKRUSOCPHQAOAYZZQRUTSKMEVWGSMUNOTOVUDUVFGPGAMRHZLLGKDDZFYFKSCONANYUTUGPNVRSVSMKHAIBSKZGFVNMOPVBIOPRKDRSVKQGUTZNULMHACMFMKRGPVOYKBOHCEDNWYEE	Truncation at C-Terminal Side	145	0.028205	18758.659572	0	5	0.89528	4.92677e-198
BW_20_1_111106004325_cidetd_msdeconv2527.txt	YYY_sp|P0A968|CSPD_ECOLI Cold shock-like protein CspD OS=Escherichia coli (strain K12) GN=cspD PE=1 SV=1	None	FDUOBVBDPADWFEPKZBNYWCZZVQEIOGMBUAFMOGMHQBBGSFANZIKOQATYDZSIGBUDICEBGYRNZO	No Truncation	-1	0.034483	9463.902549	0	1	0.97617	1.78426e-86
BW_20_1_111106004325_cidetd_msdeconv2529.txt	ZZZ_sp|P0AG59|RS14_ECOLI 30S ribosomal protein S14 OS=Escherichia coli (strain K12) GN=rpsN PE=1 SV=2	None	BKKQOOTCEGSVONAUKIZAOQDDUZTHKORLETQUGLAUAKNCLHYVWIQFNYUZURPHCZCMLUPRZSBBYUKGNORUCOTNPOIFRYSETTZPIFVYB	No Truncation	-1	0.032520	13470.651982	0	4	1.0164	2.99759e-137
BW_20_1_111106004325_cidetd_msdeconv2531.txt	XXX_sp|P0A766|RSXA_ECOLI Electron transport complex subunit RsxA OS=Escherichia coli (strain K12) GN=rsxA PE=1 SV=1	None	VUUGIMFVOGASYWIYEPZUMKSLMSLLISEBLULHPGLIGONIPWHKIEBACYEFKUWEUBWYUOPSQAIDZYZVIFAKDGVIGMRHSDMLGUNTPWTKCHQTUGYSNGSDBKTPIZRVFIWTTSARDZDNWHOHNBQQGGQNSZNCTRBBM	Truncation at C-Terminal Side	153	0.056604	18759.391792	0	3	0.91181	6.21358e-211
BW_20_1_111106004325_cidetd_msdeconv2533.txt	YYY_sp|P0A870|TALB_ECOLI Transaldolase B OS=Escherichia coli (strain K12) GN=talB PE=1 SV=2	None	ENWBUUAORACSYHVSGQHHIUVKBLCSYZOVIAPELQIGIYVDIBPWHCALFVGKIRHABUWYTCQHZPITCCUBVATIYRPGCFRVSOTODINUCLDHMEOZZUWYZBIUBDDPVVYCGVEVTSEPAKZHQCBIECDBPD	Truncation at C-Terminal Side	142	0.027397	17504.745564	0	8	0.89338	5.19379e-192
BW_20_1_111106004325_cidetd_msdeconv2535.txt	YYY_sp|P10408|SECA_ECOLI Protein translocase subunit SecA OS=Escherichia coli (strain K12) GN=secA PE=1 SV=2	M_Acetylation	MIPDBYNFETLTPLKCRPYYNHOABSIOUQSZCHKGCIZGZFLLEQOAIBUZQYASFGHWYFKOCGCKDLWEUEFNNWUHTLLCHABYOFYYYQIRLPCAE	Truncation at C-Terminal Side	101	0.029680	13061.687852	0	6	0.93224	4.72617e-136
BW_20_1_111106004325_cidetd_msdeconv2537.txt	YYY_sp|P0A870|TALB_ECOLI Transaldolase B OS=Escherichia coli (strain K12) GN=talB PE=1 SV=2	None	ENWBUUAORACSYHVSGQHHIUVKBLCSYZOVIAPELQIGIYVDIBPWHCALFVGKIRHABUWYTCQHZPITCCUBVATIYRPGCFRVSOTODINUCLDHMEOZZUWYZBIUBDDPVVYCGVEVTSEPAKZHQCBIECDBPD	Truncation at C-Terminal Side	142	0.032534	17504.745564	0	9	0.96504	4.61742e-182
BW_20_1_111106004325_cidetd_msdeconv2539.txt	YYY_sp|P26218|BGLH_ECOLI Cryptic outer membrane porin BglH OS=Escherichia coli (strain K12) GN=bglH PE=1 SV=3	None	HPMNIAWCFIRMFEHGPWDNZARODYETUCTLCDKABZHKHDLZOUGDOBAGPRQWFEMSDROFHUKHNPERYWVEFCKTUYMCGABIACOSQFNYVMRLMWRNAIKGKFCIWTKGAVQYTRCSCHBHUTSQWDKSKS	Truncation at C-Terminal Side	138	0.027397	17503.068745	0	8	0.92436	1.441e-190
BW_20_1_111106004325_cidetd_msdeconv2541.txt	ZZZ_sp|P38393|KILR_ECOLI Killing protein KilR OS=Escherichia coli (strain K12) GN=kilR PE=1 SV=1	None	SNHICSDLUOWHOOSGDZNQWTRPIDGDBDOOZPARTRVYVQWUKVMKSOMFPHETSGCYGLZTAAUWTZKBC	No Truncation	-1	0.045455	9462.186724	0	1	0.93279	4.61615e-87
BW_20_1_111106004325_cidetd_msdeconv2543.txt	XXX_sp|P03825|GSPB_ECOLI Putative general secretion pathway protein B OS=Escherichia coli (strain K12) GN=gspB PE=2 SV=2	None	ANDNKZOVSZUAZGLTCFRBEOZFNBTPDMVZEAODFTVAEZTYISUZVOTFBKQBPUOAAIAZSGYVVLKTMERVHHPQOSEMFSVSSVWRIADNUIYLNLWLTYFBVCVMHISSSWTKCWEZZMGFTCLLPERMRHC	No Truncation	-1	0.027559	17195.277647	0	7	0.8906	4.97024e-190
BW_20_1_111106004325_cidetd_msdeconv2545.txt	ZZZ_sp|P32715|MDTO_ECOLI Multidrug resistance protein MdtO OS=Escherichia coli (strain K12) GN=mdtO PE=1 SV=2	None	IRSWFHHICSTUVIFGNMOTBKGMIOIZYFZBATDCNGQLZGGEGFGMINDHYZORLGDRYLYVACAKNIQRRGWOUEMKHPNEKEMEQOCRMDUAFLTETNWRAYZEAQIVPOSIWPQBKRMQWERCCLGUYZIHMZ	Truncation at N-Terminal Side	545	0.020548	17501.906727	0	6	0.94808	7.746e-185
BW_20_1_111106004325_cidetd_msdeconv2547.txt	XXX_sp|P39364|SGCQ_ECOLI Putative sgc region protein SgcQ OS=Escherichia coli (strain K12) GN=sgcQ PE=3 SV=1	None	CFKHYBHCAEQWSVIZVUZMBKKBGYCMPNVHGGILGQOLFLDYMPRACVPZVSAPVLEZZLHNDHUZYSCBDWYBACLDUWZKOHBPNRWSMOANCHHZPHKNZMTRAGICWISFHTBRITPQATRTAMLFEEPCFZURHRA	Truncation at N-Terminal Side	125	0.073171	17505.153652	0	3	0.91762	9.0099e-197
BW_20_1_111106004325_cidetd_msdeconv2549.txt	YYY_sp|P31452|PTXC_ECOLI Putative permease IIC component GlvC OS=Escherichia coli (strain K12) GN=glvC PE=5 SV=2	None	VNDQCVRQEPCNCSEBKHYPTKSGMMYIAGLWRBTUADFHFIWBRKQOETEIQALOADEAHDYSROGCBCWKWEYTSQHCEHLEWKSNUQAGWZHTPWNZWKUWIFAQEVKLKSTMNYAYRTKBNIHTOAYDGQGTQQEFVZVZTGWBUGOFCEVEDMGCWIZMPDUGNBLECSIBRQHVAWTELTENBFZIRGCEHMZAWZEKLVKLOIALMPRCGPRNUKGTHCSEHOLDKGMZGBDEEMOPFVBCWPQDQHKQFVAQBPPSNMYVIPYNUSTDEQTPMGUSS	Truncation at C-Terminal Side	285	0.020595	35005.695969	0	9	0.7238	4.94066e-324
BW_20_1_111106004325_cidetd_msdeconv2551.txt	YYY_sp|P76136|SAFA_ECOLI Two-component-system connector protein SafA OS=Escherichia coli (strain K12) GN=safA PE=1 SV=1	None	YIBBIOKQAOZYZNQEDDOFAYQDCHCMRWLINHTQYGCKPGSCIMQMOVPONDZKODDHIRIOC	No Truncation	-1	0.035714	8750.657640	0	1	0.92629	1.22195e-83
BW_20_1_111106004325_cidetd_msdeconv2553.txt	YYY_sp|Q47013|ELAD_ECOLI Protease ElaD OS=Escherichia coli (strain K12) GN=elaD PE=1 SV=3	None	GMREPHEOOAIUIPDRPCCFQZTVRMQWZBGICWMYOSNVEBSNYABMFIRSEUSQCTLLQRWATGZWVNFBTEFOGHSLUNPVPYZOYZEFWTGMRCBTSLMBFCRYUNDTFIRAOPKSGBUKEFHNYSCTACFYUHFFRQKQNERFPFRQITQRPGYLUGVPBBFEMTTZOSHVOEDNDWKYRNWAPCUTZDNKLVYMCQPDFQDOIVURBNPHKALAETAQLOQBRZIABLODDHLFLGCLCKKAVWTCTPEHOTSZDTBBMVLNWLZWHBTVUIEVLCESHRIDIYIBQVHFSPQPQQFACISDSDKLNQLGKBPOVWHHNUASICBPYTPPUQEUWSTFCBMQNUMWCFFGPHASTZTULYYVKYNCMQQVCMSETNTGYDIQHPDH	Truncation at N-Terminal Side	11	0.022638	49011.125645	0	11	0.49908	4.94066e-324
BW_20_1_111106004325_cidetd_msdeconv2555.txt	ZZZ_sp|P0AFQ5|RUTC_ECOLI Putative aminoacrylate peracid reductase RutC OS=Escherichia coli (strain K12) GN=rutC PE=1 SV=1	None	RGTFNZVBQKIAPDRLCLHNCRRUBCHQNLUMVCRNEGSVVFVOLEVGZZWNANBKMKUFPYNHOASMBBFBSZQSFZMKSLDPUILESTBGOMDNATYPFPOVFORBGTIGAEKDSPGURUPYWWKR	No Truncation	-1	0.032258	15870.473558	0	1	0.96499	2.5377e-155
BW_20_1_111106004325_cidetd_msdeconv2557.txt	XXX_sp|P16431|HYCE_ECOLI Formate hydrogenlyase subunit 5 OS=Escherichia coli (strain K12) GN=hycE PE=1 SV=1	None	PMIWTQKRHFBHVKILHGNSFVTAWWVILGKAWNRKUPZTFBIKWIUHQZKDAAIUDIBPVWIGWGEZYSYKYDSPGZCVHODUUIKOVCWQLATFUQVIOMRVSFHAYQYPDDYUGQUODZLPZWOUOMMYZHPNWPEVKGGWZGPSQOPBGURRBULOFKMYBGCDMIALDZULNDZUAEHTDTUBPLMBEAIMUIAFWYFKBLWNVHNEYFIFUEOWEQCWOTLTVLFCZAUUOZGHDLWOF	Truncation at C-Terminal Side	245	0.100000	31989.992699	0	2	0.73133	4.94066e-324
BW_20_1_111106004325_cidetd_msdeconv2559.txt	XXX_sp|P03856|REPE1_ECOLI Replication initiation protein OS=Escherichia coli (strain K12) GN=repE PE=1 SV=1	None	YYUDBUNIHNLVONMKBIYTLTCCNINMBSMCFLQOKOYMLWYGUNRFGRFWRFAVEKDHUUGSCGGHIDWACSDAVETWCDRDKMSWZUFITBALRCCNUANWRBEONHEKLLN	Truncation at N-Terminal Side	136	0.030488	14715.991416	0	7	0.95176	1.96772e-155
BW_20_1_111106004325_cidetd_msdeconv2561.txt	XXX_sp|P0AAS0|YLAC_ECOLI Inner membrane protein YlaC OS=Escherichia coli (strain K12) GN=ylaC PE=1 SV=2	None	LWUVSISVEBWQLACWZSBTGBSEZPUMCMKMFWVSQZGFQVFMWDYMSUCCBUEOALMWGAUVSCYAFEAHHTRTELTEFDPSDZOKWNUBYHUKFVEALAHKUPDYEBEZUTHYQ	Truncation at N-Terminal Side	39	0.024390	14715.974262	0	6	0.93026	2.29878e-158
BW_20_1_111106004325_cidetd_msdeconv2563.txt	YYY_sp|P02931|OMPF_ECOLI Outer membrane protein F OS=Escherichia coli (strain K12) GN=ompF PE=1 SV=1	None	NUGNQFEBDZSRYNSPPTCVQHLIIBRIEMQVSQWZNMLZOFHMOZMFMADDILZODFLYNLLDTHMOGGWTKYBRRDMQOLKISDRISAGKYVGUGCPQWNBHNGFIUHUSTAMO	Truncation at C-Terminal Side	116	0.026423	14716.080877	0	6	0.97554	1.20871e-159
BW_20_1_111106004325_cidetd_msdeconv2565.txt	YYY_sp|P0ACC3|ERPA_ECOLI Iron-sulfur cluster insertion protein ErpA OS=Escherichia coli (strain K12) GN=erpA PE=1 SV=1	None	KMIZOZQOQSUBQTRUOBNTQWEQRNUZVBYQULCFYUQHUZCYPFIFIUNYUDHNESRMNTYBKIMAGNSHSPZYQZPHLEAMFBUOSLAHFEAOOMRVMHGLQVNROPMQSC	No Truncation	-1	0.024390	15177.634767	0	6	0.94359	3.09581e-154
BW_20_1_111106004325_cidetd_msdeconv2567.txt	ZZZ_sp|P25906|PDXI_ECOLI Pyridoxine 4-dehydrogenase OS=Escherichia coli (strain K12) GN=pdxI PE=1 SV=1	None	NZHSVGLRINPUQCSQCVHYPPLSFOAZNCWYVHKFTOLIBRCYAGGHNSGAAFGOUPRFSLSWGTPDHI	Truncation at N-Terminal Side	216	0.068966	8388.339816	0	2	0.92854	4.56753e-92
BW_20_1_111106004325_cidetd_msdeconv2569.txt	YYY_sp|P0AFN2|PSPC_ECOLI Phage shock protein C OS=Escherichia coli (strain K12) GN=pspC PE=1 SV=1	None	NZPGUCCSOKCYYREOMUMVDVOQKTNHHIEILCKTHRVRQPGUKGNNBIPQSFFASUNAFAMWQBPPAVHBGDUEUTZKESMYEISTBMEYPWWNADDPEMHABZIZKFMHSBYALLI	No Truncation	-1	0.020576	14654.083228	0	5	0.92442	6.01916e-154
BW_20_1_111106004325_cidetd_msdeconv257.txt	XXX_sp|P0A7P5|RL34_ECOLI 50S ribosomal protein L34 OS=Escherichia coli (strain K12) GN=rpmH PE=1 SV=1	None	OVADRPNPCSHIZVBUUNGNVTMNPRWFIYFZCPFTRZHUHTBDET	No Truncation	-1	0.033333	5747.803769	0	1	1.0459	4.25757e-50
BW_20_1_111106004325_cidetd_msdeconv2571.txt	ZZZ_sp|P0AF18|NAGA_ECOLI N-acetylglucosamine-6-phosphate deacetylase OS=Escherichia coli (strain K12) GN=nagA PE=1 SV=1	None	IBSMCBCRRTUDITTKSAOYIQDYHFYOLPREYNGDBNBHVWSZFHUCKWVULNUYQCBWKOWQGWTEDSTOFNDNNZKRAGNNIZRVPCPZGMBUBETZNFPIEYNHVPZQHCFLUANWBDMPUMGSKRYKYTVZDCNZGKLLKGSWENGGTMNMEKEAKDVLOTGVKIBBPDRGKNHLMRLBGPEWRLWMKRZPBOQPITUHERBDMVCPDSLMGPCQKGSHLDPNAHWPVMTWTCT	Truncation at N-Terminal Side	143	0.037736	29432.787719	0	4	0.79287	4.94066e-324
BW_20_1_111106004325_cidetd_msdeconv2573.txt	ZZZ_sp|P24232|HMP_ECOLI Flavohemoprotein OS=Escherichia coli (strain K12) GN=hmp PE=1 SV=1	None	WLTYTRDSUMSUDDYWKOEIZHIVTLLFHLWRMCWDPCEHHTMRFRUERMTPZLQOLANPPYTDNWRUEUYFLMMYLYBDPUPAQDKWURSPGQHKCLUWBZIEZROLUR	Truncation at N-Terminal Side	286	0.028455	14717.007277	0	7	1.0072	2.51164e-147
BW_20_1_111106004325_cidetd_msdeconv2575.txt	ZZZ_sp|P0CF48|INSC9_ECOLI Transposase InsC for insertion element IS2-9 OS=Escherichia coli (strain K12) GN=JW5902 PE=3 SV=1	None	BBBOOHLEGKTUFTPIOOPHTFKRIMOPRRSSKSOUGUMVEECTZVYOQQKCCFCCZVYYY	Truncation at N-Terminal Side	60	0.049180	8387.293959	0	3	1.0428	7.06008e-80
BW_20_1_111106004325_cidetd_msdeconv2581.txt	XXX_sp|P0AAJ8|HYBA_ECOLI Hydrogenase-2 operon protein HybA OS=Escherichia coli (strain K12) GN=hybA PE=3 SV=1	None	GHVGWTROYWCNRFFUHROMKVACMONZBSIWAUGVZSZHGGSMFMDUPPCHTTLFWURNUILKRCEEUWDWLYVCZARWBYGNKSZVMWKVAMQFADZCFDDOYRPMZSQFEB	Truncation at N-Terminal Side	214	0.058824	14716.074243	0	4	0.90677	5.57775e-157
BW_20_1_111106004325_cidetd_msdeconv2583.txt	YYY_sp|P0A6S0|FLGH_ECOLI Flagellar L-ring protein OS=Escherichia coli (strain K12) GN=flgH PE=3 SV=1	None	QUNPEYRGBZAGSGVYRZFGIMAWFBIGYDCGHTYIFPMZSYKHTMKYDTACISLRWUVFEOLGQAOMOCQGRNYKTVBOQUBUNUGVFOWGOGDMMALOHODGYEVITDVVSWRTG	Truncation at N-Terminal Side	115	0.032258	14863.054120	0	8	0.92438	1.59468e-159
BW_20_1_111106004325_cidetd_msdeconv2585.txt	XXX_sp|P0AEM9|FLIY_ECOLI L-cystine-binding protein FliY OS=Escherichia coli (strain K12) GN=fliY PE=1 SV=1	None	ASCFUHLGMMPBGNEEMSMKUBQHVCWUOULRGUYDKLSFMAWGZEUAARCERQUYQWNTNSWUOEUMEIOSWGAESSPCVBTNYSAEDFGPIMHAMCULNONPBIAVAGYTPYCVFNO	Truncation at N-Terminal Side	147	0.024194	14862.050350	0	6	1.0302	1.22327e-160
BW_20_1_111106004325_cidetd_msdeconv2587.txt	XXX_sp|P24178|YFFB_ECOLI Protein YffB OS=Escherichia coli (strain K12) GN=yffB PE=1 SV=1	None	AZLOFLIZYLTGQRSVMYWKVZOHIHQLNQAGSABRVPKWWCEGNNAHREULHNVBNZTDZTFLANPUAUKLILNAKQQKBSMFWNHMAHDKENCMSMHHUKOEAUZCHYZFRGNHPK	No Truncation	-1	0.065217	14654.523485	0	3	0.98556	2.30774e-160
BW_20_1_111106004325_cidetd_msdeconv2589.txt	YYY_sp|P0AAR3|YBAK_ECOLI Cys-tRNA(Pro)/Cys-tRNA(Cys) deacylase YbaK OS=Escherichia coli (strain K12) GN=ybaK PE=1 SV=1	None	ECIWKEEGGGYOMETVONUDKGHIWUYSZWSZWRNOWQHQHPSKQGMCMROWIKFQBLCDIUUGNYYGYTFGQYZDVVITMMAWVCSBVIMUQNSMWQSRWURIWCTVILAWFW	Truncation at C-Terminal Side	114	0.044944	14860.743463	0	4	0.9863	4.77768e-154
BW_20_1_111106004325_cidetd_msdeconv259.txt	XXX_sp|P75745|YBGK_ECOLI Uncharacterized protein YbgK OS=Escherichia coli (strain K12) GN=ybgK PE=1 SV=1	None	HBKSZIWVBY	Truncation at N-Terminal Side	300	0.055556	1289.111975	0	1	0.91862	6.44272e-08
BW_20_1_111106004325_cidetd_msdeconv2591.txt	ZZZ_sp|P76553|EUTG_ECOLI Ethanolamine utilization protein EutG OS=Escherichia coli (strain K12) GN=eutG PE=3 SV=2	None	HEUCQPCYYKLMCCSATIHFCZTPDBPLRTAOPWGCSIFCIFIPIZDMUZPUEVDVBBDCGQYUAWVEEPKQIBYQWIAPOPIVZEBUVAYVRPRZWFROMPDVRZWNILHQWTUGQDP	Truncation at C-Terminal Side	119	0.024194	14863.776528	0	6	0.96352	2.81882e-161
BW_20_1_111106004325_cidetd_msdeconv2593.txt	YYY_sp|P0AE76|COBU_ECOLI Bifunctional adenosylcobalamin biosynthesis protein CobU OS=Escherichia coli (strain K12) GN=cobU PE=2 SV=1	None	TTPRNEHIYVYEFUQUGRTPBKFEIZPBOUFSZSCHPOULPHGDMTNBUUTFNNLTQVHIZNNIWHRUPZQFEIZPELCETDYNZQNLZFASWMSLCYHGYQPPZEUSTQQFWLLCMK	Truncation at N-Terminal Side	63	0.052632	14863.457639	0	2	0.88021	3.65879e-159
BW_20_1_111106004325_cidetd_msdeconv2595.txt	XXX_sp|P0A7S9|RS13_ECOLI 30S ribosomal protein S13 OS=Escherichia coli (strain K12) GN=rpsM PE=1 SV=2	None	WYNZBBWOLKLAOMHMHBTISVHQBAMQCSTQKVGZGWSEMTSUMMHCMZILHLHGNZFSMASTYYBOGGBIRVVHURBTAPOHBIIGMCWIRMKUOPTIZNDEEUYFNPDNWMLURQ	No Truncation	-1	0.028571	14928.902225	0	1	0.88257	9.70375e-148
BW_20_1_111106004325_cidetd_msdeconv2597.txt	YYY_sp|P0AFN2|PSPC_ECOLI Phage shock protein C OS=Escherichia coli (strain K12) GN=pspC PE=1 SV=1	None	NZPGUCCSOKCYYREOMUMVDVOQKTNHHIEILCKTHRVRQPGUKGNNBIPQSFFASUNAFAMWQBPPAVHBGDUEUTZKESMYEISTBMEYPWWNADDPEMHABZIZKFMHSBYALLI	No Truncation	-1	0.055556	14654.083228	0	2	0.87674	1.37884e-153
BW_20_1_111106004325_cidetd_msdeconv2599.txt	XXX_sp|P08368|CREB_ECOLI Transcriptional regulatory protein CreB OS=Escherichia coli (strain K12) GN=creB PE=1 SV=1	None	PDIPVGAUONTWMSAVHBVTDEZYKCCCNIQDPOGNRMLKWKCKTOVMRYQICNHFFNWRYUOYOWPNYMWEFMMQSBSUOTVCQQFRHKYYTAQIHPIVRNZWZCUUAEFGTINQKVKDKBWRWNDIRMYEIDLKRWWUZTOGCHVSEHIWOFVCUSLAYGKAHOBADQPVRTKEROLWSNKYUQPELVWOSYCZYHGPFIHSNKUQTOLBWBASTZKTZEQENYOYT	No Truncation	-1	0.030960	30221.068767	0	9	0.777	1.37755e-315
BW_20_1_111106004325_cidetd_msdeconv2601.txt	XXX_sp|P0AC07|FLIQ_ECOLI Flagellar biosynthetic protein FliQ OS=Escherichia coli (strain K12) GN=fliQ PE=3 SV=1	None	UZLOVTTEGBFDZEGEGUZIAFPINTAYZKZGDTLQEGCZADFCPNYLBILMEFZMIDODYWVWHYFMHEOYDVCPMZBDWTHEHQDZM	No Truncation	-1	0.035714	11175.640896	0	1	0.93549	8.44349e-105
BW_20_1_111106004325_cidetd_msdeconv2603.txt	XXX_sp|P30125|LEU3_ECOLI 3-isopropylmalate dehydrogenase OS=Escherichia coli (strain K12) GN=leuB PE=1 SV=3	None	HNTTNSORKFQHGYRIHRWANPTWBSZLWDEYVGHCWSBEVHWOLOVORWTCRYKGUTNNWQBFQUNRWQPITMHYDSGDI	Truncation at C-Terminal Side	81	0.032520	10745.887081	0	4	1.0052	1.68417e-109
BW_20_1_111106004325_cidetd_msdeconv2605.txt	XXX_sp|P61517|CAN_ECOLI Carbonic anhydrase 2 OS=Escherichia coli (strain K12) GN=can PE=1 SV=1	None	KQGBDCLSCAAQPYCUCZMKZUYSOPBMLHDOLCCZMBVZBHVDQTFVQZMPYHQRNAGFZPKVPGHWRSLHAAZOOBGBPWDGRIGK	Truncation at C-Terminal Side	88	0.024194	10745.228171	0	3	0.94753	2.55478e-118
BW_20_1_111106004325_cidetd_msdeconv2607.txt	ZZZ_sp|P0AFV8|PSPD_ECOLI Phage shock protein D OS=Escherichia coli (strain K12) GN=pspD PE=2 SV=1	None	TQWPARPRWATZSDWFARKMFMHLIRQFEVUHPGPCLWSMBUKMVDLYAYZZFYVTRBVAIMYLCMMQBANGD	No Truncation	-1	0.034483	8956.958571	0	1	0.9489	1.76793e-85
BW_20_1_111106004325_cidetd_msdeconv2609.txt	XXX_sp|P65294|YGDR_ECOLI Uncharacterized lipoprotein YgdR OS=Escherichia coli (strain K12) GN=ygdR PE=1 SV=1	None	BGNEBWFMAIBKTLTODYIMIYDZCMEVRPFFFQUEKRRGSSFBIGKMGIUHHFSEIQKRGHCFLYQBQMOS	No Truncation	-1	0.045455	9061.073701	0	1	1.0058	5.34317e-90
BW_20_1_111106004325_cidetd_msdeconv2611.txt	XXX_sp|P0ACE3|HHA_ECOLI Hemolysin expression-modulating protein Hha OS=Escherichia coli (strain K12) GN=hha PE=1 SV=1	None	SEVFTRTONFGEIQELMDWBDZHRHBAPVNWFHBEPEMBWVPMQOCLNRWIWQACANBYUPABFMLDFHNVF	No Truncation	-1	0.050000	9160.527438	0	2	0.99496	1.135e-95
BW_20_1_111106004325_cidetd_msdeconv2613.txt	YYY_sp|Q06067|ATOS_ECOLI Signal transduction histidine-protein kinase AtoS OS=Escherichia coli (strain K12) GN=atoS PE=1 SV=1	None	IRCAPQOWQNGBSDGGONTVTZEYBFARWODNOEHSODKKOAOYCSZPSHMBKIG	Truncation at N-Terminal Side	553	0.038462	7270.016660	0	1	0.98309	1.37759e-67
BW_20_1_111106004325_cidetd_msdeconv2615.txt	ZZZ_sp|P0AFV8|PSPD_ECOLI Phage shock protein D OS=Escherichia coli (strain K12) GN=pspD PE=2 SV=1	None	TQWPARPRWATZSDWFARKMFMHLIRQFEVUHPGPCLWSMBUKMVDLYAYZZFYVTRBVAIMYLCMMQBANGD	No Truncation	-1	0.047619	8956.958571	0	1	1.0135	2.28744e-84
BW_20_1_111106004325_cidetd_msdeconv2617.txt	XXX_sp|P0AG78|SUBI_ECOLI Sulfate-binding protein OS=Escherichia coli (strain K12) GN=sbp PE=1 SV=1	None	ETHMPUSUYHPYDHMLZTIUSTKAHMFSQRWVNRAOLEGQEIBQKOMDDQTMUUIFOSHYIWZSFOCOQZFDQZYIECC	Truncation at N-Terminal Side	250	0.066667	10579.844075	0	2	0.95502	1.45123e-107
BW_20_1_111106004325_cidetd_msdeconv2621.txt	YYY_sp|P33230|RCBA_ECOLI Double-strand break reduction protein OS=Escherichia coli (strain K12) GN=rcbA PE=1 SV=2	None	ZRBUUKUYLQGAYTPWBWVPSIBGIWEHOHTYYZRPPOMGLNSGCQLNTWGBYVOWKGRITHIDVIGYK	No Truncation	-1	0.047619	8779.013419	0	1	0.97384	3.11456e-83
BW_20_1_111106004325_cidetd_msdeconv2623.txt	XXX_sp|P76196|YDIL_ECOLI Uncharacterized protein YdiL OS=Escherichia coli (strain K12) GN=ydiL PE=4 SV=2	None	MBLDGBMFTFKIWWGWHPHDRMHFPBNVBMAWKMPQDKYMMYOVNBBBOOKKUQEBVWHTIGFMGWOTOSGGOIZFYFABSEYYSKTMDBSHFGHVMUYIPRYDHMAMOUDDEIVQHM	No Truncation	-1	0.033203	15484.294299	0	8	1.0504	5.12704e-154
BW_20_1_111106004325_cidetd_msdeconv2625.txt	XXX_sp|P0AB96|ARSC_ECOLI Arsenate reductase OS=Escherichia coli (strain K12) GN=arsC PE=3 SV=1	NME	ZEYKLIDUEUKLNLAQGPIOTOHMYWWZTAZLNCTSOSRPBKKRKOPLVOUHVFCCDUZETACEYOAWYMLPFRZDQQQZKGLCITHSQVNKPPNSKCIUWIAAVYTZMOQZWAOSDB	Truncation at C-Terminal Side	118	0.048828	15305.988070	0	12	0.98205	4.73607e-162
BW_20_1_111106004325_cidetd_msdeconv2627.txt	ZZZ_sp|P24218|INTD_ECOLI Prophage integrase IntD OS=Escherichia coli (strain K12) GN=intD PE=3 SV=1	None	CEPIKHUQIAVAPSFROUOOLDNAVZTRDWDIMOZQWMBBUAPRHVMCOWEOTKUPDTZFWTOHSIMDSZDTTSTPLHQYECMWVFYDBAIRQUEGWFLOLWCWLUBQAFQYVAE	Truncation at C-Terminal Side	115	0.107143	15308.625373	0	3	0.90461	1.90946e-157
BW_20_1_111106004325_cidetd_msdeconv2629.txt	XXX_sp|P76196|YDIL_ECOLI Uncharacterized protein YdiL OS=Escherichia coli (strain K12) GN=ydiL PE=4 SV=2	None	MBLDGBMFTFKIWWGWHPHDRMHFPBNVBMAWKMPQDKYMMYOVNBBBOOKKUQEBVWHTIGFMGWOTOSGGOIZFYFABSEYYSKTMDBSHFGHVMUYIPRYDHMAMOUDDEIVQHM	No Truncation	-1	0.039063	15484.294299	0	9	0.96011	1.63029e-155
BW_20_1_111106004325_cidetd_msdeconv2631.txt	XXX_sp|P76196|YDIL_ECOLI Uncharacterized protein YdiL OS=Escherichia coli (strain K12) GN=ydiL PE=4 SV=2	None	MBLDGBMFTFKIWWGWHPHDRMHFPBNVBMAWKMPQDKYMMYOVNBBBOOKKUQEBVWHTIGFMGWOTOSGGOIZFYFABSEYYSKTMDBSHFGHVMUYIPRYDHMAMOUDDEIVQHM	No Truncation	-1	0.039063	15484.294299	0	9	1.0419	1.36721e-153
BW_20_1_111106004325_cidetd_msdeconv2633.txt	YYY_sp|P23830|PSS_ECOLI CDP-diacylglycerol--serine O-phosphatidyltransferase OS=Escherichia coli (strain K12) GN=pssA PE=1 SV=2	None	PCTORMMRZRQDMAHCQZBPIIVVDKLNWLNVYZOYFKLTORGGIQFSDDHHZIGEBLIWKDPAZLTNUEPTWIZLDEMLELMOCKUNVYLANFIEYVRNWSLPSDMYPBFSAABSOYUUI	Truncation at N-Terminal Side	330	0.056604	15307.012882	0	3	0.93036	7.3291e-161
BW_20_1_111106004325_cidetd_msdeconv2635.txt	XXX_sp|P0AGJ5|YFIF_ECOLI Uncharacterized tRNA/rRNA methyltransferase YfiF OS=Escherichia coli (strain K12) GN=yfiF PE=1 SV=1	NME	FRQGSHMNPBOHCQGZOOMZWYANRIGUGAPBYDYVTTWLQGNWIUCGVGYBERRPKDYEPTYBSKSYFUTFDLKHKUVGHMYHZHKGLIARBNFCMCAYQMRESNAOCRTINKLPTBHQEGY	Truncation at C-Terminal Side	123	0.030303	15308.202447	0	4	0.92619	1.8067e-169
BW_20_1_111106004325_cidetd_msdeconv2637.txt	XXX_sp|P0A7Y8|RNPA_ECOLI Ribonuclease P protein component OS=Escherichia coli (strain K12) GN=rnpA PE=1 SV=1	None	ERHSMDAPREPYZLOAHVBLSUMZMGWCBKUACGDRLOBPGZGSICBLZQGTFWHKYEMHLRBCBUOKOBHEKGITROENUWAOHPVODPLNYNCIRIQZNZAFVLNYEKAPDYOHPVT	No Truncation	-1	0.023715	15264.428057	0	6	1.0276	6.18396e-154
BW_20_1_111106004325_cidetd_msdeconv2639.txt	ZZZ_sp|P0ACE7|HINT_ECOLI Purine nucleoside phosphoramidase OS=Escherichia coli (strain K12) GN=hinT PE=1 SV=1	None	IULIQWNDLHZVWHVHVUFBBZAMOEYRDHMESTATDOFEAQPDEDYMNELSQPONTNQVECHDHMAACUAUSGDNKCTFPDRKNIQSSYFAWHZDAMSUDCUMIVISBHDWPZVFTFV	No Truncation	-1	0.026846	14724.384278	0	4	0.97861	3.53468e-159
BW_20_1_111106004325_cidetd_msdeconv2641.txt	ZZZ_sp|P0ACA3|SSPA_ECOLI Stringent starvation protein A OS=Escherichia coli (strain K12) GN=sspA PE=1 SV=2	M_Acetylation	MTMKQKZPHNEQPNIBZQUYDAIRCASTUSWAMVPTFTSQNLMMINQQCQBZWTUEYRHCZEOGRSNPMHLGNARIWSHUHTMBDMGVTDFZKOVZEQLMQDRIBEFMWPAINUWPSCUZO	Truncation at C-Terminal Side	121	0.027668	15134.722188	0	7	0.98081	4.37524e-166
BW_20_1_111106004325_cidetd_msdeconv2643.txt	ZZZ_sp|P76364|CBEA_ECOLI Cytoskeleton bundling-enhancing antitoxin CbeA OS=Escherichia coli (strain K12) GN=cbeA PE=1 SV=1	None	IUUOUGYUVFYZMGQBQVCARCFAOCCFOUVBPEQTKOUZDQPMIPUHUYRHBDITNKYHDGRHLIPZDVCLBBRYTSHTOGIRCYNYLEOASVODFEBCSHKCTTUULDTEYASUGFVFNL	No Truncation	-1	0.031250	15794.676383	0	5	0.96972	2.37226e-165
BW_20_1_111106004325_cidetd_msdeconv2645.txt	XXX_sp|P76196|YDIL_ECOLI Uncharacterized protein YdiL OS=Escherichia coli (strain K12) GN=ydiL PE=4 SV=2	None	MBLDGBMFTFKIWWGWHPHDRMHFPBNVBMAWKMPQDKYMMYOVNBBBOOKKUQEBVWHTIGFMGWOTOSGGOIZFYFABSEYYSKTMDBSHFGHVMUYIPRYDHMAMOUDDEIVQHM	No Truncation	-1	0.041502	15484.294299	0	10	0.98655	1.36721e-153
BW_20_1_111106004325_cidetd_msdeconv2647.txt	XXX_sp|P0CF48|INSC9_ECOLI Transposase InsC for insertion element IS2-9 OS=Escherichia coli (strain K12) GN=JW5902 PE=3 SV=1	None	RMRWLUKLYGCRPKGRGHDFUSINMSWYWKILKEONFEPBFVMFKYWFPCYWBHBFDUWGDOPMZSLFMFNBZRTASNWAIVSHVYVSWWSMKCDNLERAQUUGRUWLHQYSPWRSHOVNO	No Truncation	-1	0.029412	15935.940373	0	6	0.93374	3.4695e-164
BW_20_1_111106004325_cidetd_msdeconv2649.txt	ZZZ_sp|P0A9L5|PPIC_ECOLI Peptidyl-prolyl cis-trans isomerase C OS=Escherichia coli (strain K12) GN=ppiC PE=1 SV=2	None	PVAMLZCKPQZYERQWKIIYDGAKQVWDIVRPTTGRFKTKKVWYIEHAQMVENDLBFECZGBIUZCEERKIAWCRZDZMADVCFHZINKSGIV	No Truncation	-1	0.033333	11156.796328	0	1	1.0412	7.30199e-104
BW_20_1_111106004325_cidetd_msdeconv2651.txt	XXX_sp|P07118|SYV_ECOLI Valine--tRNA ligase OS=Escherichia coli (strain K12) GN=valS PE=1 SV=2	NME	SNQRINYKZLVOZRZMQWPFMQAYAAZCYGFUIARETLYVYMLEPONFQQKGLUQFWSZHEGRSKDNYTTWHPGVOHCUDRLLSGEI	Truncation at C-Terminal Side	87	0.035326	11030.524009	0	6	1.11	2.34577e-116
BW_20_1_111106004325_cidetd_msdeconv2653.txt	XXX_sp|P07118|SYV_ECOLI Valine--tRNA ligase OS=Escherichia coli (strain K12) GN=valS PE=1 SV=2	NME	SNQRINYKZLVOZRZMQWPFMQAYAAZCYGFUIARETLYVYMLEPONFQQKGLUQFWSZHEGRSKDNYTTWHPGVOHCUDRLLSGEI	Truncation at C-Terminal Side	87	0.035326	11030.524009	0	6	1.013	1.5875e-113
BW_20_1_111106004325_cidetd_msdeconv2655.txt	YYY_sp|P0A873|TRMD_ECOLI tRNA (guanine-N(1)-)-methyltransferase OS=Escherichia coli (strain K12) GN=trmD PE=1 SV=1	None	KVVCNARWLHSNKGSBWTFEDBYYVEDRICLIGGIEARLDFWVVEDGOTNZQHHADDMPTIDBHQGSCLGOKPSEEBACRDBGKMRWZHDRY	Truncation at C-Terminal Side	92	0.058824	11030.579515	0	2	0.97424	1.9899e-124
BW_20_1_111106004325_cidetd_msdeconv2657.txt	XXX_sp|P0A6U5|RSMG_ECOLI Ribosomal RNA small subunit methyltransferase G OS=Escherichia coli (strain K12) GN=rsmG PE=1 SV=1	None	BMQACWDFFCSVYYBVOONHETSFLRVITWAGFUZQOWSKBMRYIUNVQYEEUYOIMYIRRGCAQLDNDRRTTVSBTMMCQYTU	Truncation at C-Terminal Side	84	0.023810	11028.190517	0	4	1.0468	9.04494e-113
BW_20_1_111106004325_cidetd_msdeconv2659.txt	XXX_sp|P0AAM7|HYBG_ECOLI Hydrogenase maturation factor HybG OS=Escherichia coli (strain K12) GN=hybG PE=1 SV=1	None	YFOMACYKUKGOBHUBQNSGCZIPQDEMDGDREEUMCDWYRBRBNCDOISHVKERUINCAADNAWKEGMFCRWTKSOBYDMC	No Truncation	-1	0.036585	10564.160487	0	3	1.0593	3.0613e-109
BW_20_1_111106004325_cidetd_msdeconv2661.txt	ZZZ_sp|P71239|WCAE_ECOLI Putative colanic acid biosynthesis glycosyl transferase WcaE OS=Escherichia coli (strain K12) GN=wcaE PE=4 SV=2	None	NGCHZWHMTVLSIAHWFSQUYHTBSOLBWTNSEAHEHSYMIUZDSNVDPNPHBALQFFTZTEDKNVFRFDLCHGRCKRQUINZPGKTKWK	Truncation at N-Terminal Side	158	0.044118	11028.287229	0	3	1.0124	6.42523e-124
BW_20_1_111106004325_cidetd_msdeconv2663.txt	ZZZ_sp|P0AFC0|NUDB_ECOLI Dihydroneopterin triphosphate diphosphatase OS=Escherichia coli (strain K12) GN=nudB PE=1 SV=1	None	NZELHTSYSLAKIDFVNIQRVMGVLYEQNWGGAHKYGRRTNLLZLGFAFGVYNKHRFBSUKPBOLNTMPFANCHDRSATRKILBCDUOATLU	Truncation at N-Terminal Side	58	0.033557	11029.706294	0	5	1.0832	5.97643e-125
BW_20_1_111106004325_cidetd_msdeconv2665.txt	ZZZ_sp|P39355|YJHE_ECOLI Putative uncharacterized protein YjhE OS=Escherichia coli (strain K12) GN=yjhE PE=5 SV=2	NME_Acetylation	FKEETHYESAHWUTDVNICUABHIEHOZMDTOKDCFWKREAUKITDVYWLOZQOGLZKMZBFMELIDNRGDRVZPTYGKBT	No Truncation	-1	0.076923	10530.688234	0	2	1.0384	7.05586e-111
BW_20_1_111106004325_cidetd_msdeconv2667.txt	XXX_sp|P0A8A4|PSRP_ECOLI Phosphoenolpyruvate synthase regulatory protein OS=Escherichia coli (strain K12) GN=ppsR PE=1 SV=1	None	CTWKQNAPBUZFCHNTYRZUOHYCCEIWMSHRRVBCDHIPPZAQEWMKATNMCVAOFNIUDRAKIERHFNRKDUMLGUATSGABBZTGHHOQPIMDFOYCGKRRLRBHIBHCYDUIAEBTAGSEIIQDZFMQGSWDYSSEYWTMKZDFAPTHYRQONRKYHOQOYQEZNUEBGMOVFAIEVICKRDEFSRYAOLHORTMFNTFTNCAPUTVZPPAVASTLBZIIBIZZCTLEEUBNTLCNICUVTMQZMWZKAGMBYLAGFSDYBTKZOFMQRLUTZ	No Truncation	-1	0.033333	34876.089853	0	1	0.67793	2.17883e-321
BW_20_1_111106004325_cidetd_msdeconv2669.txt	XXX_sp|P78271|YFES_ECOLI Uncharacterized protein YfeS OS=Escherichia coli (strain K12) GN=yfeS PE=4 SV=1	None	UKDFLODMGCOFQGFUIWKPZHHVDIVVFBFAWOWNPOZFMEHMHWRGSNHWLGYKQLFWSLZQVTIDOELNPPUKHQYDDRTPKNWFWBLIQLDNLHNYFRWPTLWTDZOYCNESKRIKZVPLHWYWODUSFRRMGGVRBAZDTWDDYMRHMSCGNTWUCBBTWODZZDOZMSLORUNMCFUMUFYLODOIAH	Truncation at C-Terminal Side	194	0.068966	26155.573169	0	2	0.7783	2.30431e-264
BW_20_1_111106004325_cidetd_msdeconv2673.txt	YYY_sp|P05020|PYRC_ECOLI Dihydroorotase OS=Escherichia coli (strain K12) GN=pyrC PE=1 SV=2	None	IVMKSVNZAVLCUONQGRVTYPWWCZFLAZTNRKLOKEKINPKILVHSTPMSOBFISUVEGZYSVYBZDRCPLKESZVOIDLELHUGLGTVBGYAUHZYGMFKFBONOQPICZWGOQZOMOVBSQHQKDSVVGGNUZNVIRLMBSMYLUHEMNHQDNFAZFLIHWLCOOBDCBULIMWDYZKBHYHRVCLDEEVHPCBWRUOOHWZVWNLUQHKQIYPSWRNLPHRITDCDNCAFKAEFMTBIAGEZBOQUUQPUUOUNWUEYSRRPRQRFCFMLSMSKQLYVKUDFASEBYDBSDWGZNDEPPWOQZPPVTAAOITRAQHGSKREDDTWKDWMDEQVHKNEVGNSCA	No Truncation	-1	0.087500	44463.537588	0	3	0.53892	7.90505e-323
BW_20_1_111106004325_cidetd_msdeconv2675.txt	ZZZ_sp|P0DP63|YBEH_ECOLI Putative protein YbeH OS=Escherichia coli (strain K12) GN=ybeH PE=5 SV=1	None	UVOESTKNBBSKPGTSMVEHQEGCKYVPQAZIMAUQFFUOOKBFCFYLCVNRTLKWIHOPIAHBFEDIESTWSEI	No Truncation	-1	0.037037	9491.784614	0	1	0.94781	2.8624e-92
BW_20_1_111106004325_cidetd_msdeconv2677.txt	XXX_sp|P0A7Y8|RNPA_ECOLI Ribonuclease P protein component OS=Escherichia coli (strain K12) GN=rnpA PE=1 SV=1	None	ERHSMDAPREPYZLOAHVBLSUMZMGWCBKUACGDRLOBPGZGSICBLZQGTFWHKYEMHLRBCBUOKOBHEKGITROENUWAOHPVODPLNYNCIRIQZNZAFVLNYEKAPDYOHPVT	No Truncation	-1	0.048780	15264.428057	0	2	0.90598	9.69485e-164
BW_20_1_111106004325_cidetd_msdeconv2679.txt	YYY_sp|P0AEN4|FTSL_ECOLI Cell division protein FtsL OS=Escherichia coli (strain K12) GN=ftsL PE=1 SV=1	None	KYPKATTYKAFLKUEUKHWQUDNYFIIRLINAQQRFOQCAUTHOVVVGRLSCWARLELTCMTMYNOBPWIECKMQPZLTWPLWWDQUHZSICBYMVMQWWWUHKNYKPQLTLFMPIQQBFF	No Truncation	-1	0.030303	15754.564548	0	4	0.93636	1.79691e-163
BW_20_1_111106004325_cidetd_msdeconv2681.txt	ZZZ_sp|P0AFM9|PSPB_ECOLI Phage shock protein B OS=Escherichia coli (strain K12) GN=pspB PE=1 SV=1	None	OTFCLIGGFOGLVSUNHHIYCZOSIOVMGAWNWCDUFDBBNWMZMWEEUTUPLMMZAESFZIRSBPFGPKRFGB	No Truncation	-1	0.050000	9429.899027	0	1	1.0793	5.81204e-84
BW_20_1_111106004325_cidetd_msdeconv2683.txt	YYY_sp|P0AG76|SBCD_ECOLI Nuclease SbcCD subunit D OS=Escherichia coli (strain K12) GN=sbcD PE=1 SV=1	None	YNCCMKODPMNTFGFNQMPGKYCOINSHATUHGKCMGFVZKUEAFDFZMPCDAVWIPQIKPALIZVOGLISVAQ	Truncation at N-Terminal Side	326	0.050000	8843.503696	0	1	0.9779	1.22585e-83
BW_20_1_111106004325_cidetd_msdeconv2685.txt	YYY_sp|P23877|FEPG_ECOLI Ferric enterobactin transport system permease protein FepG OS=Escherichia coli (strain K12) GN=fepG PE=1 SV=2	None	AATRWOKYENYOCIMPLSOWKSPMIZBSPRCECKQOZFYBMORSAZGOVEWUBUCRUGDPZMKQTCOZYVIBZVLESBGBDCRBPEOUMRDGTZHPSADZTUDEVGAVTUKWDDTWWQUNHRWPHWTKZFWSMHWWYAVKRNKPYUSHOFDSCVECZWIIBAKSQQKVQNEOZUYTSMGLHLEOCZMODLBYKSOIWFTMDAANSWMSUMQRVDKMSFAONCSEQBCWUIQIFBGBBLHUUBBVFIFBEDRCLNOYQBAAPHOLDNEARUVHMLDKGUCFILHFTMVRQVUHHEURKGCYQCAYPSPGBUCKUINNHYWQLDAGURNEQW	No Truncation	-1	0.047619	42651.600485	0	2	0.56142	1.23516e-322
BW_20_1_111106004325_cidetd_msdeconv2687.txt	ZZZ_sp|P0AEG8|DSRB_ECOLI Protein DsrB OS=Escherichia coli (strain K12) GN=dsrB PE=2 SV=1	NME_Acetylation	IEQOEZBPLFNSLBDSVGSHHCGKVEGARPRSCRIIOALCDAMILTVHFKFVPYDAEGPAH	No Truncation	-1	0.041667	7069.980705	0	2	1.0018	4.50424e-72
BW_20_1_111106004325_cidetd_msdeconv2689.txt	YYY_sp|P77087|TFAX_ECOLI Putative uncharacterized protein TfaX OS=Escherichia coli (strain K12) GN=tfaX PE=5 SV=1	None	GFYEPYDCABZQANDLUAKETPPWSLGAQCDRHSCVBWMFIRNLAMDHRNHAQKPSMWCOP	No Truncation	-1	0.050000	7302.658353	0	1	0.98447	6.88639e-59
BW_20_1_111106004325_cidetd_msdeconv2691.txt	ZZZ_sp|P33235|FLGK_ECOLI Flagellar hook-associated protein 1 OS=Escherichia coli (strain K12) GN=flgK PE=1 SV=3	None	PCSBYMRAZOWDMRNQMRFURDAKEDQGSKFRNWMCIUDWEHOZIHEIDGNIEQDARYZMHMSNSZZLMQCVDDAZBKECPKVNQUTSPUKFEANDTCHZLNFLZUIWPIFQUREFDYTIBTLGARBZPUBTWRZUUGGUFMNCHKUFWSNVZYMLIMYUWEVIMBWSYHLFEPKCFQGGFSDRTYINZDZOBVYCUUTERCTDIILSCCPKZQEUGHVMZDEWPWKPZLQHUMMBLIZARBIWPRHDDPKCEIBTGBZZGSQDKBOAIYVFPRHNZZUA	Truncation at N-Terminal Side	267	0.049383	35142.587416	0	4	0.68432	4.94066e-324
BW_20_1_111106004325_cidetd_msdeconv2693.txt	XXX_sp|P37614|YHHL_ECOLI Uncharacterized protein YhhL OS=Escherichia coli (strain K12) GN=yhhL PE=4 SV=1	None	ALSMDVHQZQTQEPUAAWWCUNDKLGGWVKOMKVRCCYHYKKPKRWGUNKPFHZATHKOOLROWFUSIINOUAGIAWUDZVYGAUOAKO	No Truncation	-1	0.040816	11808.752501	0	2	0.95071	1.98686e-117
BW_20_1_111106004325_cidetd_msdeconv2695.txt	ZZZ_sp|P0A976|CSPF_ECOLI Cold shock-like protein CspF OS=Escherichia coli (strain K12) GN=cspF PE=3 SV=1	None	QHOPCZCSDDNBVCGPNRRBRMNYOLIAMMABFKBQHRODBMQFZFHRNLOIVPOCQQPBVQVORRKQIF	No Truncation	-1	0.029412	9274.576335	0	1	1.0669	8.55477e-88
BW_20_1_111106004325_cidetd_msdeconv2697.txt	XXX_sp|P41065|TRAR_ECOLI Protein TraR OS=Escherichia coli (strain K12) GN=traR PE=1 SV=1	None	TENYWMEBZMELYEUMNCVNGIHRRKTONEQVDTUKWOGFDYAPFSIENHWHPUZEUZVWMDCYZIFKLDWIN	No Truncation	-1	0.035714	9615.412797	0	1	0.98169	8.83689e-89
BW_20_1_111106004325_cidetd_msdeconv2699.txt	YYY_sp|P62517|OPGH_ECOLI Glucans biosynthesis glucosyltransferase H OS=Escherichia coli (strain K12) GN=mdoH PE=1 SV=1	NME	SUPPNOYYIOUYKGDRACBRDCMPSMBKMTPIHTTQYMFLUMNBNDGHNLIUMNSGURBWZGPVZLTSDLUDEFA	Truncation at C-Terminal Side	75	0.054545	9281.545063	0	3	1.0862	3.43784e-96
BW_20_1_111106004325_cidetd_msdeconv2701.txt	YYY_sp|Q47146|FADE_ECOLI Acyl-coenzyme A dehydrogenase OS=Escherichia coli (strain K12) GN=fadE PE=2 SV=2	None	MEBTZCTATMPGHNYSQNRZSIUBZFQUTMGNHCRFCTGLSLMSKUCUWDNFOYBMVPAIZTIBYCRKAFQQDQNYPWZYLPWGWOBMOHTAOSQZNQRTQNSPGTFPZBQQKDUFCDCFTCRQGNKPEAVDZOALLYWDBIEDCCPKADBOHWCFUMPPTBZGBSPUVFLBMHMLCLPZODRIZRSAPAFRALYASUQZBKSYLVNCOKCDRSECBAWFGHBHQZBUQEIDIGLSWZOCQVMOGHCDSBDKREPVQDBISCZDZZMQGBDOUIZCRGMZABBNZEEKDSBCVPKKRQMYPBSYFTQCHCMRARVAHNPDMZPTODTYIHKAGMAQOCAWMAUKWAIWURWMPPNWW	Truncation at N-Terminal Side	457	0.032967	44326.128776	0	3	0.58963	4.94066e-324
BW_20_1_111106004325_cidetd_msdeconv2703.txt	YYY_sp|P0A8N7|EPMA_ECOLI Elongation factor P--(R)-beta-lysine ligase OS=Escherichia coli (strain K12) GN=epmA PE=1 SV=1	None	VTKUBWKRIBNIPLHPWUPICPVPDIADZBKOZSMIODIFTDICGMVRPREKTVOIQUFTBQVBUQUDQGIHTC	Truncation at C-Terminal Side	74	0.056338	9266.591355	0	4	1.0096	1.26656e-97
BW_20_1_111106004325_cidetd_msdeconv2707.txt	YYY_sp|P76073|YNAE_ECOLI Uncharacterized protein YnaE OS=Escherichia coli (strain K12) GN=ynaE PE=2 SV=2	None	FPERAWGDTQPHCEPVIWLSERKSETNCSPURFCMQOEMNGECFCSWLASDKBFFHSYOVONVLPFRPCYIENTRAV	No Truncation	-1	0.058824	9566.849873	0	3	1.0474	1.64764e-92
BW_20_1_111106004325_cidetd_msdeconv2709.txt	YYY_sp|P0AFI9|PERM_ECOLI Putative permease PerM OS=Escherichia coli (strain K12) GN=perM PE=3 SV=1	None	AGKCLCHHPVCHRAVPHTVLBPKCTKWZEQIHQBWOSVBLCCNPBVQWGFCSUNKMLINQGQTHRWZHMFRFZFME	Truncation at C-Terminal Side	76	0.046980	9265.706703	0	6	1.0075	5.0134e-94
BW_20_1_111106004325_cidetd_msdeconv271.txt	XXX_sp|P37681|YIAT_ECOLI Putative outer membrane protein YiaT OS=Escherichia coli (strain K12) GN=yiaT PE=3 SV=1	None	WLBUIPUTZZZOQDDZNNWPVCQHLH	Truncation at C-Terminal Side	26	0.086207	3436.850886	0	4	1.0276	7.26395e-32
BW_20_1_111106004325_cidetd_msdeconv2711.txt	XXX_sp|P41065|TRAR_ECOLI Protein TraR OS=Escherichia coli (strain K12) GN=traR PE=1 SV=1	None	TENYWMEBZMELYEUMNCVNGIHRRKTONEQVDTUKWOGFDYAPFSIENHWHPUZEUZVWMDCYZIFKLDWIN	No Truncation	-1	0.045455	9615.412797	0	2	0.98492	4.00213e-98
BW_20_1_111106004325_cidetd_msdeconv2713.txt	XXX_sp|P37057|OGRK_ECOLI Prophage late control protein OgrK OS=Escherichia coli (strain K12) GN=ogrK PE=4 SV=1	None	FEFKZOMBNFYTBNIFBHBVMPOIOOTVGFNDNEEFEWCUOACOYZNSGDGWLFKCDPEALGOCWCWRAYGL	No Truncation	-1	0.035714	9583.303683	0	1	0.94876	3.53161e-87
BW_20_1_111106004325_cidetd_msdeconv2715.txt	YYY_sp|P0AE95|CSGE_ECOLI Curli production assembly/transport component CsgE OS=Escherichia coli (strain K12) GN=csgE PE=1 SV=1	None	FTYMDWIGHQDLDEBFOZBNANKLPCOWAGKWYWZZRVKUICMACDCBBYNWSDGEGDRBVPYNVFSOMQDTGT	Truncation at C-Terminal Side	74	0.038462	9267.970653	0	5	0.98274	5.50756e-101
BW_20_1_111106004325_cidetd_msdeconv2717.txt	ZZZ_sp|P65294|YGDR_ECOLI Uncharacterized lipoprotein YgdR OS=Escherichia coli (strain K12) GN=ygdR PE=1 SV=1	None	PMSOTMSCOFLQRLUGLOLNBRVWRTFICNDIOBRYKWATVQERQQURUPWSVSQPSKUQSLUBMRTDYTKY	No Truncation	-1	0.056604	9535.741590	0	3	0.95853	7.79642e-95
BW_20_1_111106004325_cidetd_msdeconv2719.txt	XXX_sp|P0AGF6|TDCB_ECOLI L-threonine dehydratase catabolic TdcB OS=Escherichia coli (strain K12) GN=tdcB PE=1 SV=1	NME_Acetylation	ZGNNYCEBZRQOVOTHMWTQAIKCSIVMBLCVSVNRRPGQNQRGHHZQPMVEAEUIOPEYRCZWFOWCNZAVLELTQVMBQYNUUPNSWFSZWUIQYVTPLDMKMYUNUZVCISBBDWYQGDSKIROIRPWFVVUZHTICWKDQNAKMFLHYOIZSRTYKUYTGFLUFQDRVHPENEKBPCGUKVOBTMSPIWGHRKGUSWZYGORYKZACLICGIRLFDMBTRUMCVQRBQQLSPVFODCOOITCLSSAFQKUMIIKHFQHSLFIBOHKUYASKIWDCSSWICNCBZFKZGYSMWTBTCDPISCHOOZBUVKIQMFVURCQKABHUN	No Truncation	-1	0.029577	42027.249286	0	21	0.68173	4.94066e-324
BW_20_1_111106004325_cidetd_msdeconv2721.txt	XXX_sp|P33235|FLGK_ECOLI Flagellar hook-associated protein 1 OS=Escherichia coli (strain K12) GN=flgK PE=1 SV=3	None	ALWPITYDWOVZRNGMYITYFZZVGLIRPKERDAAWQHREPSVDLPLFNDRUDSWDMPBGVZSMTDQYVEOVCECFOFMRNDNSYYZLINZVKCRGECSEATVGAWDUFEZNDILAOONOSMUFMUEVKREMTPUUZLZUOKVTAZFYLIIZLZVBACCBLZPLMBVAOZYAVQMRNRAYBSQFGTGQTDNTFWGVT	Truncation at C-Terminal Side	197	0.026895	24582.420126	0	11	0.87445	6.06481e-269
BW_20_1_111106004325_cidetd_msdeconv2723.txt	ZZZ_sp|P67910|HLDD_ECOLI ADP-L-glycero-D-manno-heptose-6-epimerase OS=Escherichia coli (strain K12) GN=hldD PE=1 SV=1	None	BNQZYKCEAZCGCPAMFCIMVOUROUDPCMAKPFUCBBLVNPOZFWOMLNBWMESIPSSGAVRHHNZUOZCEPGLVLVTFRTCKTHIUWZIGUIBSYNGQZMRLSEUSHAAHFRYZAIEHEEUZIWTZFDDODIVDVNRIAZLWRWZUGMKSWZGMRNUVQEHLZEQUWZUZLNYNUVEQCHTMKOYIPVZLBYQDRMTW	Truncation at N-Terminal Side	110	0.031915	25565.004119	0	6	0.82505	1.96785e-275
BW_20_1_111106004325_cidetd_msdeconv2725.txt	ZZZ_sp|P0AF10|MTLR_ECOLI Mannitol operon repressor OS=Escherichia coli (strain K12) GN=mtlR PE=1 SV=1	None	HRHGGZUUMZBNOREFDTRPCGFBBWAPPVYEYZQHRMYIYKRVMIEAUQHROTVTNMERSPDGMICNZVNBALSEMPOFNQNITNVCOQSPTUWEZTIWGPQEUBNEQANRLATSMHTIUOAOSVPHIVMVZNIRRGMHHHVQQTFQDZIPTLSQONRRYGTYDLZKGZOLPELGRALBWHWGFCWWDISBSGL	No Truncation	-1	0.035714	24397.042623	0	5	0.82838	4.52166e-265
BW_20_1_111106004325_cidetd_msdeconv2727.txt	YYY_sp|P75981|JAYE_ECOLI Putative protein JayE OS=Escherichia coli (strain K12) GN=jayE PE=5 SV=1	None	OSEOABUKOOCKLECBRVAMTMFYTADAAOCWLGSQNMTLFUSYDQTTFSLYOLTCEBQKYCCHQWBQHFPIMNMRQFWUYBOEZQFOYVISRTZFLFZVPITYHOCVHAKZKCNIANYUMPDZHTAQIALKUMRCNUGVGQTQSIRNRTARCGLTHTNEVDKIZQPQDQZZWNPKRUSQFLHOZKFPQKZD	Truncation at N-Terminal Side	71	0.029268	24582.547296	0	12	0.9002	8.70773e-264
BW_20_1_111106004325_cidetd_msdeconv2729.txt	ZZZ_sp|P0ADC1|LPTE_ECOLI LPS-assembly lipoprotein LptE OS=Escherichia coli (strain K12) GN=lptE PE=1 SV=1	NME_Acetylation	MOEUMLAUOYTPCSNSDCYFRVHGKKSAEHGVWMYQHPRNOKHTGLUOCOCZDICZLQRIMMNDTEFISROLPQWSUIMLCZMNIMHMGYULCDQMBAHHGIAKRZWLANOEWWRHGPDYHBVFEVAVRGEUQQAVBARRZISMUQAUOUPHMIWNDAVAMFQNSMSPKAWIHPDBCPIBPUDTNCAMPAZM	No Truncation	-1	0.057143	24129.651815	0	2	0.8997	3.25201e-254
BW_20_1_111106004325_cidetd_msdeconv273.txt	XXX_sp|P0A7P5|RL34_ECOLI 50S ribosomal protein L34 OS=Escherichia coli (strain K12) GN=rpmH PE=1 SV=1	None	OVADRPNPCSHIZVBUUNGNVTMNPRWFIYFZCPFTRZHUHTBDET	No Truncation	-1	0.028571	5747.803769	0	1	1.0376	2.55187e-48
BW_20_1_111106004325_cidetd_msdeconv2731.txt	ZZZ_sp|P0A6U8|GLGA_ECOLI Glycogen synthase OS=Escherichia coli (strain K12) GN=glgA PE=1 SV=1	None	ZFTYGFOQQQSFSNUTQMWOZZDGTKWFQLWQZUNZRBLLMAEUGWGMDKVCVCRRZAWVOMTWNOTLHLGEBOQKQIKTFUBLCYDPLUUAADGCNWEICOUKYTFEFWZCFELUZFTAIHWKWTPFBLEQYQRGTVPEBRMZLOGHOQNSWITZGPRTIFEBTMIIMSWBSNBFTYQFECVMWOBAM	Truncation at N-Terminal Side	288	0.031359	24583.165034	0	9	0.88069	4.74804e-258
BW_20_1_111106004325_cidetd_msdeconv2733.txt	ZZZ_sp|P05793|ILVC_ECOLI Ketol-acid reductoisomerase (NADP(+)) OS=Escherichia coli (strain K12) GN=ilvC PE=1 SV=4	None	CFQVHWVHLTTSZGARMHNAQAGNPBCEPQZPFVMOQURWLCCZAMRDOIZBSMVNZSFEOKGIUSSDYIVVOGFPEVYOISTDWTUQSALCDUPMDBQRHENTLLLBKWOTHPKVNVGYPHETEKKZNBSPYBTOQUWLNZZVEQQCILLPMICNCBGHIBCUOVLIDANMAKKFSPYITAHAACCWIWSBNMDKRBRWETTPRNNZQMTKTGYTBDELUDLAWCONPICLFBIPCZLOUFNSPUSHQINUBITQNKSOUYGCVGLRPFVTVTBYWUOCYGWQQOHDQOIZIOHWWORRAFUCUMHTRVEFONDAGQIRPUUMDTINKHIATDPOLDMECCSMHVEIV	Truncation at N-Terminal Side	142	0.020408	44077.742953	0	15	0.62914	4.94066e-324
BW_20_1_111106004325_cidetd_msdeconv2735.txt	ZZZ_sp|P52044|YGFI_ECOLI Uncharacterized HTH-type transcriptional regulator YgfI OS=Escherichia coli (strain K12) GN=ygfI PE=4 SV=2	None	EANQFZARNUQIOESZSHENIGLYVHLYDNYFESKFOSCEDEANBVUAWNBZNVQYEVCEHASPGUHMHDNTQANBNCKPATZZFVFMTBYZYIPBFBESSTMWWYLMIZPDNASHUDHLNBSMNQRAOQMYIWEFIMYVWNDSQMNDSMSOWDSYMNOSIWBLBMENPQGOZFHVMUOHITEQWSNVCMDRADKQSBWYHLOVLMZTYFUEQVZUETPHOSKIGDILLRKHPPOLINGWTCSSWNGKWNCCDRDSEKEUQELWBNEKUWUY	Truncation at N-Terminal Side	26	0.049296	34579.019765	0	3	0.68766	1.4822e-323
BW_20_1_111106004325_cidetd_msdeconv2737.txt	ZZZ_sp|P0AAA1|YAGU_ECOLI Inner membrane protein YagU OS=Escherichia coli (strain K12) GN=yagU PE=1 SV=1	NME_Acetylation	QUHLSLFFUUUGYMBBZWDHOBLTCEBRGWLVLRIRSISBIMNGDLZCWAVUZLDQMTIUMDTVNNPHETWNMCBAOUBNQGDBKFNODONGECDPVHMHQBSARLPLVWWHLEDTUYQFUAVPYPNMWECYUQRDSKZAIKYZHWFZPLMAWOKLMHVHQTRPTHCVSSVYDGSREQHIFWCNETFHGWUSHDOOGKPKZGF	No Truncation	-1	0.020882	25834.761373	0	9	0.85269	3.16612e-272
BW_20_1_111106004325_cidetd_msdeconv2739.txt	YYY_sp|P0CF07|INSA1_ECOLI Insertion element IS1 1 protein InsA OS=Escherichia coli (strain K12) GN=insA1 PE=3 SV=1	None	UFEPHTGCDYPIAQBIBBRQWMLPKQAKNMVAZAGRCWUNEZLGTDKUOABNGYUILKFBPCNGBDHIRCNEEEDUDKFHUFRDPQKYDDG	No Truncation	-1	0.058824	11082.363338	0	1	0.96304	5.16655e-115
BW_20_1_111106004325_cidetd_msdeconv2741.txt	XXX_sp|P33937|NAPA_ECOLI Periplasmic nitrate reductase OS=Escherichia coli (strain K12) GN=napA PE=1 SV=3	None	PEHIWTAFYRGHQUDWQQYRNATBQUUDLOWWWRYCHKNIDDFMCQFHRTZBGTZQYZCYTLLIHHFCMIGPGOZOYYCWDTNHWQNLTZWFFHMDFRDSQSSGRNGNUZAZPGGZWQGNPYDPTOBTVZSSSKRASVQAGWVASAQWMBDRZVVZWTNSZKNOMUWYIQPCROFRSAGNPMAAAQGEHYWUUCSCSVSDDAZMMYHMGVAQLVEKAIGYMDSHBORGDPNTZVRHHZNZWGSKECACMTEQYBHQSDTQDALUMVCNTNSUAHAKCHCBRBFDZCMDBYQTUIQNGVDOKEZBYOQAGGBLNRSCKPGIYZRAEOAGUT	Truncation at C-Terminal Side	330	0.021687	40553.945948	0	8	0.64569	2.96439e-323
BW_20_1_111106004325_cidetd_msdeconv2743.txt	XXX_sp|P58035|SGCB_ECOLI Putative phosphotransferase enzyme IIB component SgcB OS=Escherichia coli (strain K12) GN=sgcB PE=3 SV=1	None	VZLDAQYYBVIYTNYMWSKMYHDODGKVWSIDBLSOYVNCMEYFOWETIFITHMBLEYBDAKRNDEIYITQGTKWPQIQSNDLGQDRKSYCZ	No Truncation	-1	0.050000	11648.427500	0	3	0.97066	4.91267e-107
BW_20_1_111106004325_cidetd_msdeconv2745.txt	ZZZ_sp|Q47710|YQJK_ECOLI Uncharacterized protein YqjK OS=Escherichia coli (strain K12) GN=yqjK PE=4 SV=1	None	EIQMEPRRDNSSIRBEICHYPIDQZAWBIFQENAPVULYVWIRUSWVMNEAMMOKDFTLIYLILKSRFKQOUUVGNKKYOKUYQBA	Truncation at C-Terminal Side	86	0.026882	11150.071675	0	5	0.98185	8.80781e-117
BW_20_1_111106004325_cidetd_msdeconv2749.txt	ZZZ_sp|P0AEV7|HYCH_ECOLI Formate hydrogenlyase maturation protein HycH OS=Escherichia coli (strain K12) GN=hycH PE=4 SV=1	None	HUUCRTDHHSICSEOUQWHUKEBNAAHBKMURQGMWLQQNICDICBLCGFTKROZFCYPBRPEDCRSFFPIFAMSBMDIPYQHINNMSYTGZAKGQDKUCIFNHGIQGFQQUTAETSSMVREYQZVMUHLVBVIOK	No Truncation	-1	0.038961	16829.374154	0	3	0.99027	6.55413e-180
BW_20_1_111106004325_cidetd_msdeconv275.txt	YYY_sp|P07024|USHA_ECOLI Protein UshA OS=Escherichia coli (strain K12) GN=ushA PE=1 SV=2	None	FGQSWMBKCTHCVIIBHHHVHQVSGGSKYQEDQKPRRLVVODDHTQ	Truncation at N-Terminal Side	504	0.081081	5534.668270	0	3	0.96577	1.21752e-58
BW_20_1_111106004325_cidetd_msdeconv2751.txt	XXX_sp|P0AC88|GM4D_ECOLI GDP-mannose 46-dehydratase OS=Escherichia coli (strain K12) GN=gmd PE=1 SV=1	None	UKFIAPOIBCVSDPAYUDEQFHOIOAOHDGDQTPFGUNBIIAGWPFZUNVUSAATYGZBTCBCGBZQSQAKOSMFZWNVWGYRKHOQKDYZFIDRPGCUAYBVTAQZKVLKZDGMVVKDFQNAAUKRQWVRYSTIAH	Truncation at N-Terminal Side	236	0.033088	16903.864526	0	4	0.92922	4.1119e-183
BW_20_1_111106004325_cidetd_msdeconv2753.txt	XXX_sp|P37631|YHIN_ECOLI Uncharacterized protein YhiN OS=Escherichia coli (strain K12) GN=yhiN PE=4 SV=3	None	TMSSQFZULWMYUUBUINEDPGHAKHKTZLPEVRUSTYESHMGEYZZRZKEPLCSEGMEYQUVUQMWHEUOYOGLTRBWPGRNBGGKYVYTDIPCHKVNPCWDUGBAHWLBRVLVQYLSMEWVULYZKIGHSQUG	Truncation at N-Terminal Side	265	0.051282	16901.141258	0	2	0.89656	9.38246e-183
BW_20_1_111106004325_cidetd_msdeconv2755.txt	XXX_sp|P0AFP2|ATL_ECOLI DNA base-flipping protein OS=Escherichia coli (strain K12) GN=atl PE=1 SV=1	None	OPFNZMRKAHUIBNISNUUECUQAWNOPTVKCSHVIUEDWBRSLKZKLDHHWFHKRDVBMATRFROVOWLIMGYMGLRKEVPIFFNLSBVRDVEPODATTLBPESNGYTWBESRTNLPVRNHRKOWVWY	No Truncation	-1	0.031250	16679.813090	0	1	0.98958	1.2247e-168
BW_20_1_111106004325_cidetd_msdeconv2757.txt	YYY_sp|P06627|TRAY1_ECOLI Relaxosome protein TraY OS=Escherichia coli (strain K12) GN=traY PE=1 SV=2	None	MCWRPELDKDCFAFSQUQROPCYZBTHHOFYIQHMLWMNVVKENMBUTSSOMNNIRIZUFDMRGYYSPOHIHAZCACNKDAFSVVOQHKMTCUYATZWGQINQULPVYWGBMRADTFYSAHLBQQRNSWNG	No Truncation	-1	0.040000	16651.143115	0	1	0.9911	2.76617e-171
BW_20_1_111106004325_cidetd_msdeconv2759.txt	ZZZ_sp|P77775|YFCH_ECOLI Epimerase family protein YfcH OS=Escherichia coli (strain K12) GN=yfcH PE=3 SV=1	None	EROYPCKRANDVPNQDQHDARWTWMEIYMVYZOZZFEYZHNZSEZKQFCSNLVRCEOFENTWBVGKDMGBRVSQGZUZDATDSHLUCWOMFRMPIPIAIAYDIKAGQAEFHETMIVQNWTMLCASEOGNIIZWSWHGLVWPDUBRFIWSQHFNWRTNNHBHUCFHDEFEEALOVFZVTRMSQBDPQELIWNCNCKBFSTVTOUVLLBQVUBZSEDEWUAKWQTOSDNGNSGGEMIHUVSNLBDQZCVISTPROKMFOYIWRTHTMFMBMQCECDKQYUAZUFHYATGLFIBMSEOGH	No Truncation	-1	0.057143	37469.166040	0	2	0.68254	4.44659e-323
BW_20_1_111106004325_cidetd_msdeconv2761.txt	XXX_sp|P0A7N9|RL33_ECOLI 50S ribosomal protein L33 OS=Escherichia coli (strain K12) GN=rpmG PE=1 SV=2	None	ZVYAUAADMWHUMEPOZLLEPDZTTKGFYOBDIDEVTPRVFBHAYQIFTWGTGZD	No Truncation	-1	0.035714	6823.948491	0	1	0.99733	5.9069e-71
BW_20_1_111106004325_cidetd_msdeconv2763.txt	ZZZ_sp|P64481|YDJM_ECOLI Inner membrane protein YdjM OS=Escherichia coli (strain K12) GN=ydjM PE=1 SV=2	None	QEOMKFUVCTLBBNYQZZFQOWCWRGBQLFTCYZHFAWPYSUODGBKBVOMKENSMDLBGZIUABNSMNKEZVBFPATAHCMWYGQTZGHBLOLMDALQETLSEIWP	Truncation at N-Terminal Side	89	0.054054	13513.338039	0	2	0.98196	5.61602e-147
BW_20_1_111106004325_cidetd_msdeconv2765.txt	ZZZ_sp|P0A968|CSPD_ECOLI Cold shock-like protein CspD OS=Escherichia coli (strain K12) GN=cspD PE=1 SV=1	None	PRKEOFREVBKBZNBQBGSTRTESCTMDDFYGACWVBMKEUESCBCGQYBQKKLBLRNFUPMTRVTSSGPRWEM	No Truncation	-1	0.055556	8979.321906	0	1	1.0901	6.06424e-88
BW_20_1_111106004325_cidetd_msdeconv2767.txt	ZZZ_sp|P0A9C9|GLPX_ECOLI Fructose-16-bisphosphatase 1 class 2 OS=Escherichia coli (strain K12) GN=glpX PE=1 SV=1	None	TIWHMYLQNNSMZSECQTYSHBHZBNYBHPESAKFKBCKVZACBMZOUSLPNRSPVNGZHZQSHOWSASLGFYRWRAYLAVBCKIFEECARBPTZWYSQUSKVEVNNHKPOWOKZKUVFUZHFTPDYLNQGBCDQFMSIBWZYGLENMBUDOUHREHKITNNTNSASBSFEVICPDWAEFYUZSWBPUKPHLFGHPAPMPLTLSABERRGEUMPQMYUBTEGPWOBNCLMDQCWFBNQBMGUPUKQSMGZNLKVTVRAZGOQWFYAHWKUAINFSRZWKEEQKARPISLWYUZZOIMRABSVBOQSIW	Truncation at C-Terminal Side	308	0.040541	38594.926252	0	3	0.66266	4.94066e-324
BW_20_1_111106004325_cidetd_msdeconv2769.txt	YYY_sp|P30011|NADC_ECOLI Nicotinate-nucleotide pyrophosphorylase [carboxylating] OS=Escherichia coli (strain K12) GN=nadC PE=3 SV=7	None	BTEQDCLORZTIODBLIKIAIEPZAITADHFZMRYCZNVYAELWURTKITBAIYHWTSBFYDRTGQBUQSNITGPPSLUFMCGZTOILLMNBQVDALBFKLTEOQENATVZVQRWWIEYSKGCMEKFVBEAPKUMVAEMDQTSEZQUCDQYKOKHLPYMQLBBNOKNIMWRRALSVAACBRCSQVSZCTGDZZCGWPDKASYBEWNKUATROSZPMEZCYNEHDLZOYOLGYECKKVQWIKVNNSCAPEHUNEPPMDZUNADMFWCQOGVIAEGLQSLYIDEBWRYESGIEVBOCLR	No Truncation	-1	0.038462	36748.420594	0	1	0.64271	5.97819e-322
BW_20_1_111106004325_cidetd_msdeconv277.txt	YYY_sp|P0ADD9|YJJY_ECOLI Uncharacterized protein YjjY OS=Escherichia coli (strain K12) GN=yjjY PE=4 SV=1	None	YBICMLWCCVTUZOIDIPSBSAHLYFVAAEAMCGWMHIRGRYAOYT	No Truncation	-1	0.050000	5681.021738	0	2	1.0957	2.51574e-57
BW_20_1_111106004325_cidetd_msdeconv2771.txt	XXX_sp|P06129|BTUB_ECOLI Vitamin B12 transporter BtuB OS=Escherichia coli (strain K12) GN=btuB PE=1 SV=2	None	NQVWMBUWQWVWGIZTUFTSZWWUWPDNPFINWQECVMDMYSDAINWLTYNQHFOGMMENUTIYNDLETQTZYVGIUQQCZGBYTNQVNLZPTAATPPOZAWFTDLRQBKSBKFVTGUDRULQBTWGLWBUDMWNSINRMAPDSGQHYECAUMNAULETVETBWFCFWHANWKVNONYSKCLTUEAUZQVOPKTGQEQSDZSVMGKDBCUWUNMOZMPFAGUSMDMBMHBKVPCQADOEPIOMLQKODDGDZPNLPSOSHFFTPPBWPVWTEMWRFHPTZQWOQOFHSLOASQYPTDFLFVPIBWQSFARIQIIULLVOAAQHSUIGYSSPBGBAEFTLDWRZQGQTS	Truncation at N-Terminal Side	266	0.048780	43725.405801	0	2	0.58475	4.94066e-324
BW_20_1_111106004325_cidetd_msdeconv2773.txt	ZZZ_sp|P27250|AHR_ECOLI Aldehyde reductase Ahr OS=Escherichia coli (strain K12) GN=ahr PE=1 SV=2	None	IOEUGSFIANGHFAIVUUCUGQSNOUZMDRYCRTONVWDQEGQZSBDGIYKLEZGNYKESGGZIEVDCKWPUOSNMCMPZNERHMWTBCMDHOQGHDZKYBLILEKNUBCDTQKNCBEQCDRASLHZBAUASCMELNWREFUSULKNQGMFYLWZTHAHMZQAGGFFLIYLRGWURNGWKLBGLUTGQUFWBIWGAQIBZNVSPKTQGBDVPUGVCDBMHORZTDQPKMQBCASAHPKIKDGTSREEOWGNICZBPYWAWECZCCSUASHPHUYUZGLRVERCDKAKZZSIHOHVBNOQLUDGQMQWLGUKZAYMHDRLHRCOSFYGCYHTFWRFVQDC	No Truncation	-1	0.038462	42044.593412	0	1	0.58424	4.00193e-322
BW_20_1_111106004325_cidetd_msdeconv2775.txt	ZZZ_sp|P0ADA7|OSMB_ECOLI Osmotically-inducible lipoprotein B OS=Escherichia coli (strain K12) GN=osmB PE=2 SV=1	None	QFRTMIQGCQYPFZNSKZEYYSYRLQGDRWMDFKOMBFEQGHAQFHYRGQOHLVLMOIKVMOPOWALLRVBP	No Truncation	-1	0.033333	9560.784940	0	1	0.99038	1.04328e-83
BW_20_1_111106004325_cidetd_msdeconv2777.txt	YYY_sp|P77301|YBAP_ECOLI Uncharacterized protein YbaP OS=Escherichia coli (strain K12) GN=ybaP PE=4 SV=1	None	ILHKUNHCDCLWEHGBUYKYUREDAPKVOMHBEZHFLSMFLRWERRKAVPOARYWZIRFNOMGRRDHSKMQMKKLNEUAPTPFYPAONZZHZDDFKDZZFWVUUVOGUNMOZACSBCIZVQLUUHLZHZVNOFSGVTULCUSZIZOSKHBZATNPNLYWOKDLUDGIWLPGFVCUZMOVYWCDRAYVZKEKGRITMNOGQIANKFFVEMYRSFCZQYOQYQEKCAIMCTYHERHRQSRTNFGTMBTTYKEUGNZSDDVZSLBNA	No Truncation	-1	0.048913	34018.234007	0	4	0.7455	1.97626e-323
BW_20_1_111106004325_cidetd_msdeconv2779.txt	ZZZ_sp|P52094|HISQ_ECOLI Histidine transport system permease protein HisQ OS=Escherichia coli (strain K12) GN=hisQ PE=1 SV=2	None	HUENRNGVETTWKMOKVLTEPLTNWKOCGHSRGYORUILWZWNUUKVYFHQZSYFENQOYBETITOIOTKPEYSMHRPMZCACEQDDLQTIHTBEAKMKLSBRLDVQBHRLSOFTRLHYWRRUNKGSFDPYCENHUHAZTLBTMGZHRQUZAVYIWIKTUBYIVVSZZKNNBQBGRLTOTGMNOOANQRLZTKRCMDNZQBKIOREABOYULNOICKPKVDIKEQMHG	No Truncation	-1	0.074074	29649.666887	0	2	0.79074	3.68206e-312
BW_20_1_111106004325_cidetd_msdeconv2781.txt	YYY_sp|P33018|SFGH2_ECOLI S-formylglutathione hydrolase YeiG OS=Escherichia coli (strain K12) GN=yeiG PE=1 SV=1	None	SLNGOTMVBLIPZDIZWWGCSAQURSQSVVSFYWACWDYEHWOBTOPSLVHNVHRWWAMKCKBWHFZNGGVHPBNBVAYOWFUYWZKGSFURNLNVKHFCBLMUHAAZGQSHGHYSLTCRHLKVVIAMDOIKOEGZBNUWTVOWTLMWGNFKRNIALAPRRMOPRPDGBLSZGCOTIHPNFRZUCWYSUTRYQRZVOLNCHGYQLVNVCRPTHVUWGAUNNMHNNEOFTOVDHUGWNYMBRPQBPKTGPVFUPTTKGRCOTESSHZNOSORYOGREKI	No Truncation	-1	0.019231	35622.117488	0	1	0.71349	2.92932e-320
BW_20_1_111106004325_cidetd_msdeconv2783.txt	YYY_sp|P0ACW6|YDCH_ECOLI Uncharacterized protein YdcH OS=Escherichia coli (strain K12) GN=ydcH PE=4 SV=2	None	PBCYUTTPLHBWSMBNETETLZKEDRSZGRZTEWBTNCDLDNVCDIVRKTEKEAKGNVWQLZDRRRIYCAVIOP	No Truncation	-1	0.051282	8978.118153	0	2	1.0132	8.59721e-91
BW_20_1_111106004325_cidetd_msdeconv2785.txt	XXX_sp|P0AEL3|FEOA_ECOLI Fe(2+) transport protein A OS=Escherichia coli (strain K12) GN=feoA PE=1 SV=1	None	YRMIPGEELCANMMHAVCNDEVKZPELPTSABDANLGZKAZGAWTYMZORZEHZAOTFBUYQNLLWYLALRVIOI	No Truncation	-1	0.034483	9161.332383	0	1	0.97544	2.57915e-82
BW_20_1_111106004325_cidetd_msdeconv2787.txt	ZZZ_sp|P39343|IDNR_ECOLI HTH-type transcriptional regulator IdnR OS=Escherichia coli (strain K12) GN=idnR PE=4 SV=1	None	CVDYYFPDLZQSPBYIHGFAUQYLSNWLCBCOGYOFKLUQBULLLRZNNVUTHGMVEGLFNUYWCOBKFAUWREKQRUQBSYPKRDYIBERZEMURSBGQYRZEKIEUDYPVWFMIEPAKONHCPPSHZQDYTNSSGIUNNVHKNLKDTLBUADKKISZSCNHRISYCHARYOBZDBYSQSFECRYFQDUNBQYDDRNTAFFIMUYTVGZAADYFRBCNPRSRNBPLYRYEVMLENQVCGYMTHQOVUVECHDFKPDHBAGGSCHIKSNPQFRAZPBNSTMSBMTPLKUWURQGIWMMNSPMDHIUEQTUCVWKL	Truncation at N-Terminal Side	17	0.039474	39427.696399	0	4	0.64053	4.94066e-324
BW_20_1_111106004325_cidetd_msdeconv2789.txt	YYY_sp|P52005|TORY_ECOLI Cytochrome c-type protein TorY OS=Escherichia coli (strain K12) GN=torY PE=1 SV=2	None	GKVQRNPSGZQZFEYORAFRDTCCSQMPYAPZQDQLPYCNCWSOQBGEVWTHIVTANIVNLKPCVQYBQCSHBORKHROMBLPSWCFIFTGUBVCPNFMFFNOEUTOUFIIITQHRMVKORWZKLTRECHZUTULPHVMEGEPOFZWYVUCAMCKMVIDPZFSTIGUBYGOYBOYRTDVYRMEORNTBQLBEQROFBCOPTRLTRQIGUQEGOSIADFDLKGZOPTUZGYLKURBFYMGKCQDIIBHKFFELBPQRYNKWURAYESFDNZBDNFQSTDNQYITGPKSAFUGOWUQEKHIYTCWGWIAFNLCOQISYBWDOPNVMQHYCUANYOLPTGFDUMQYUVPBSEYRTIFFOWBVWBUWOCF	No Truncation	-1	0.029412	47735.885921	0	3	0.55258	7.90505e-323
BW_20_1_111106004325_cidetd_msdeconv2791.txt	YYY_sp|P0A9J6|RBSK_ECOLI Ribokinase OS=Escherichia coli (strain K12) GN=rbsK PE=1 SV=1	None	AAVBSRESKKVFESURKDFWLITOKLSANKFDMSYWAWPLHCYLNFOSYVVTWIVFVKWIBFWEYKCMTPPWYTRZCSHQFLNSNDCNMHVCDNDFWIOPHEASWQDSUUTELUIUUVEOMPUSLKOMPINBIQNPPTNCFSRFDQSNCKQOSHZAZDPCAFNLVSLGVHMWYKQQZHVFMGDRMGRBRFFZWZVOZWCNOQIWYABMBUYYRSHRWAOYLZZBMQVBBTDPNECGCZLWHNSEDNBWOSIKPKRWWDSGINQINHQAGICYWYEFQOUDPEIRRZKHWGFVMVNYAAUOKALHTASDU	No Truncation	-1	0.035714	39591.962668	0	1	0.62661	8.34971e-322
BW_20_1_111106004325_cidetd_msdeconv2793.txt	YYY_sp|O52982|YFJS_ECOLI Lipoprotein YfjS OS=Escherichia coli (strain K12) GN=yfjS PE=1 SV=2	None	PDELZDNLUBEOOGIESFMKYVKEMKMQFQLMHVMIFMALFYZKYRAFTBUCLSEITYGOCQZLYHHQPYPEZSOTIDIKSZZFCEZQONYSFRBMBSSFMSZKSOGVGCECNMFTDRNOCUEZDNWWSYHFZDONHSZCMUGHLVO	No Truncation	-1	0.026667	19109.794012	0	2	0.88521	1.60901e-189
BW_20_1_111106004325_cidetd_msdeconv2795.txt	YYY_sp|P76621|CSID_ECOLI Protein CsiD OS=Escherichia coli (strain K12) GN=csiD PE=1 SV=2	None	UPRTKWPTKOTFBSLSMHZWDMUMKYFLPIHGFKZWFVUVPAKSETWNHIVKTAAWOGHSWLYETMUDZEGCLRGUKYMUDPQLSUNHOHMFVZPFTZOQMEDQTWENNKQKLVOVWSIZEYVVKPRAFRBBBYNLIUOLBDNMBAFCOCQOBDMTUSLQNLLBISAEWEQSZNAIALZDWCEQBDSPNHZKKQWZEKLYKHYEOFHVZCUPMHULBIPSYYREQLGFMLAFTLIPZSKIQWSYCTNILHKIDKMEVIMFIFESWOTDUQGRLUQIMYHTWDECVSPOFWAOHPWUOYMFLNUTRDSMLMECAAELDMGHDNYCB	No Truncation	-1	0.031250	41768.717285	0	1	0.58621	2.61361e-321
BW_20_1_111106004325_cidetd_msdeconv2797.txt	XXX_sp|P24218|INTD_ECOLI Prophage integrase IntD OS=Escherichia coli (strain K12) GN=intD PE=3 SV=1	None	BEZEKTVTRISDFNOPLEVRRNHOCEHRBLMBIFWCDQUQCNMATBGCFSIUZWUGMNKNRAFSUEEVBCEEWDEPEZDZCWIRHARAUMRKGILSNOTPDZRRDMCYMNESAWYTPVFNDWODSSKBIMSYEIOEAVNBSBZSWHWOKYRDIYHBGDYQCEDWWTLQDELBSVCARYQDZIQYAHASZYUTFHWTCFMZNBBNZHSINTVUSOHZPPGQYVHKLHMWQFIVMNIWGDZRUPSPOYSDGUGRRNOHNABWPFFEIHUPQIESBQELNQQRLTRFLYYCHEEUO	Truncation at C-Terminal Side	293	0.037500	37488.887548	0	3	0.66681	4.94066e-324
BW_20_1_111106004325_cidetd_msdeconv2799.txt	XXX_sp|P0A9A2|FTNB_ECOLI Bacterial non-heme ferritin-like protein OS=Escherichia coli (strain K12) GN=ftnB PE=3 SV=1	None	HCEEMPPAWRARQVKHECTPHRNTYMCSIUWPBESOGRUDHSOIVWIMVHALVIWBDMCBRQHRTKVWHVUNOOIAFHBDISFZRCVKKHCWEORTYOVKDURCEWQBUVIBBSNKVPYALLADYLDHPCBZDLUIOVBYWOREULBKKNZSDQHIFNEDTZYLLCI	No Truncation	-1	0.033333	21722.749896	0	1	0.84795	7.95142e-225
BW_20_1_111106004325_cidetd_msdeconv2801.txt	YYY_sp|P0AA53|QMCA_ECOLI Protein QmcA OS=Escherichia coli (strain K12) GN=qmcA PE=1 SV=1	None	TDYNSFESYBSUFRDFDSARKLTWZOYKDAHMGOLUSERDZHMLHGQMLFIDYULDHELNFTYKQHBAUFRDUGBTRMWHPYVAGSCHTYGGTUCOKUVRTKSNUDVOBMZAVTHTVPQDODVGELOVLDNTLYKAQQYBKUDLFTVBMGWVDWBQOMDLGWQDNNUHAZLAZWYHNWIDLGZHYQWDHSWPDKVVQMBQODYSICIELDHKWWUEREWDNQTTADBZDAOHWEHPDOIDRFSKHFILTAUTEKWRABOPKMLWDSOHBWTVHECPIQCFPILZDZNAUBTHRBNPMSREMBGZZ	No Truncation	-1	0.024390	38936.178304	0	1	0.63315	1.33595e-320
BW_20_1_111106004325_cidetd_msdeconv2803.txt	YYY_sp|P76226|YNJF_ECOLI Inner membrane protein YnjF OS=Escherichia coli (strain K12) GN=ynjF PE=1 SV=2	None	OOHMAZWWDIWMHUHLCBGILFOPKGIIZUYSYQRYFQWRSUZQCMBCKUQOWCPTENRYCVOOPWHQUORPPST	Truncation at N-Terminal Side	131	0.076923	10573.038075	0	2	0.95095	2.75095e-101
BW_20_1_111106004325_cidetd_msdeconv2805.txt	ZZZ_sp|P0AE60|CEDA_ECOLI Cell division activator CedA OS=Escherichia coli (strain K12) GN=cedA PE=1 SV=2	None	UITSHETVKUUVEBZTBTAECIGFBSYPFKYVEIWAMBTBMYTAMLBDNWNQIQYCTBZYAFQUCZGECZCAQMCVEMAH	No Truncation	-1	0.040000	9552.072667	0	1	1.1107	2.90136e-90
BW_20_1_111106004325_cidetd_msdeconv2807.txt	YYY_sp|P76268|KDGR_ECOLI Transcriptional regulator KdgR OS=Escherichia coli (strain K12) GN=kdgR PE=1 SV=1	None	VGRNBSTCKGWMSNWHEIQDAROVOQZKCYLALPOMVRONATECCGWNELRIIWRPVQMARBWIRLAGNMSDSTAOPGPYYNKDUQRTKL	Truncation at N-Terminal Side	173	0.030612	11269.010043	0	3	1.0249	2.65589e-113
BW_20_1_111106004325_cidetd_msdeconv2809.txt	YYY_sp|P69425|TATB_ECOLI Sec-independent protein translocase protein TatB OS=Escherichia coli (strain K12) GN=tatB PE=1 SV=1	None	YOPURVNOKRUECNKQFLBQIRRYBEZADLIOMRIPGHMLWBENIPKMLKVQNRBOKKHLZEGLRUKTCLOLCWLKDGRFHIWDA	Truncation at C-Terminal Side	85	0.052632	11269.588049	0	2	0.98726	1.13585e-113
BW_20_1_111106004325_cidetd_msdeconv281.txt	XXX_sp|C1P602|YOAK_ECOLI Uncharacterized membrane protein YoaK OS=Escherichia coli (strain K12) GN=yoaK PE=1 SV=1	None	MSQLGBUSWSUZTDZZIEPYOZUILMEKNCMY	No Truncation	-1	0.036364	4128.998219	0	2	0.97159	1.30308e-37
BW_20_1_111106004325_cidetd_msdeconv2811.txt	ZZZ_sp|P0AB33|BSSS_ECOLI Biofilm regulator BssS OS=Escherichia coli (strain K12) GN=bssS PE=2 SV=1	None	CBOIMHYRWRAAZWCDVRWZWGMNUQFYPETNPLQIUZNUZRZYAYYURZGVLLDOHDBNNPPHUBIIRIQDPKVZSSKSBRFS	No Truncation	-1	0.027397	10820.098760	0	2	0.97382	5.94365e-111
BW_20_1_111106004325_cidetd_msdeconv2813.txt	YYY_sp|P0AF16|MURJ_ECOLI Lipid II flippase MurJ OS=Escherichia coli (strain K12) GN=murJ PE=1 SV=1	None	KYGQUKBNIDMWTSWGCCDHSNZTGVKVYKZDHVLZYECYWROWMIDGMBAQSOFHSPTYTDQFZWUKAQBFADHZUUHOMMDDZKGFKZWMLCECUHWZTPTHQBTGBVSZGMVIZNLUGEIGALHSCRRGEKWRVWRIEFWUBQNTOCATDUFKGYTQQNAKGKFNCSPKHNPVBDHINFWWEFHEQYPMAYNHDKOHLRWNCZNFQFOPWCUWHQZAILZMAAKYVPZKRKVRKPZACIFTTQFINIKIUDRYQYVTYURENMLTDYLKYRHFMKFBPOBERVZITKCBDODVUQCHICNEBYPBAMVLAIIRWQKRBUNTPVOKAMYPFTKFFBAAWGFCEYMMZQDCISWIBIYWEDIPMTTDTHTUQZRA	Truncation at C-Terminal Side	376	0.055556	47556.207502	0	2	0.59155	1.4822e-323
BW_20_1_111106004325_cidetd_msdeconv2815.txt	XXX_sp|P37349|DHAM_ECOLI Protein-lysine deacetylase OS=Escherichia coli (strain K12) GN=dhaM PE=1 SV=3	None	EHNRVCTEEDYYHHCKEFNTYFMPBELURSFGYOPGHVLUDDQIHLQZEKIHUEWHTQMDTBWUTWEYIITBUPACQLHCGTTZWMESKGEYLHERITILPBSPGVTSYUDZIMDDIPMIAWIHVQWMSQGFRGEEIRMUWFKDWOEVCIFPOISROONGLVBDZEPQBKZNGLBZDVQBAMUNDIPIPFYIGPUKZCGHFTQUUMQESWIHMFLFODBKDKYUKENGUVWCBPYVMRUUGNITLSMOYSPLHATQFDOHWEUVAPQQTEVDPOPZSOFNZHGWIOMVIAPIWIOIZQUEUOPUITDGINLDFBYWCWFZRQPPYOMPYLDBYQYDIVRLTTAEGRIARMKAFNBKYDIYAUQPSVMASCQBTBGIIYPLQZQQZ	Truncation at C-Terminal Side	385	0.081081	48821.944315	0	3	0.52457	4.94066e-324
BW_20_1_111106004325_cidetd_msdeconv2817.txt	XXX_sp|P80645|SSUD_ECOLI Alkanesulfonate monooxygenase OS=Escherichia coli (strain K12) GN=ssuD PE=1 SV=3	NME	CDGQWVGSVBOOLDHYRNZRLQAQUQYARTMONHQNHVHCTCVBBYAWQWIEDDRQBRFPLHVDVEHUYZTDFDPAOFPNOLZFNOVTSWWHKQTIKWPBVLPBFRKTQCINRWDEBTNQBQKCRABKEMYZFRKUZCEZRGDFHDFFVUDLAYSGYUYQVARDZPIKZQPSPZACYLKQTHLLAUHWMMEHOVHPEYQPFWFGOIEFIANUCHVDWLTFQIBNVAYSUULTNSGADUQKFPYQZKMQZDPAUIQBZFZDBNCLAAZRMGMLMYKEWYAECUTOKNOQCVZURYOQDWKPIQOOPWQDDVQTTGZCVRKVSHPADLCYOPRAQBQSMUNHYTCZBTOEGNPLIBQSYMDUYGSWDKKAPCTDFD	Truncation at C-Terminal Side	374	0.058824	47669.675645	0	2	0.57417	4.94066e-324
BW_20_1_111106004325_cidetd_msdeconv2819.txt	YYY_sp|P76175|CLCB_ECOLI Voltage-gated ClC-type chloride channel ClcB OS=Escherichia coli (strain K12) GN=clcB PE=1 SV=2	None	ZPPIGUBNOEYYSSNNRDPBHDUZIDZUDCAGTHIFOTDODYDOCOHMRDYPYTFNVDHDMMPHDFUSKPZZAGNNGQARVDACRBEAIUDSAGBBGVBBLDYRAGHDHSUFCSMDNWTACFNLNTKMCYQNLBMWMRFANZUACIDEBOSDZEVDCPZUFREYUGYRCYFOTDTHTMZVVIDONOOWOKLYAIVZWMAAKUWKUHRVHDDCYQEBWVBBTVIABAONNRCDTZDFERCLMZZAORMCKSDATEOESGPMIWBVZWCDBKUHRKKZK	Truncation at N-Terminal Side	141	0.064516	35178.491981	0	2	0.6867	4.94066e-324
BW_20_1_111106004325_cidetd_msdeconv2821.txt	ZZZ_sp|P77308|DDPB_ECOLI Probable DD-dipeptide transport system permease protein DdpB OS=Escherichia coli (strain K12) GN=ddpB PE=1 SV=1	None	PMRPFDTKQZHRUVLOUNTGEETPNMUIUZLHGHNFSEKLRPOYWNCGVWLZBWWUPGCSHZWQFHYLEACWBBRENLNBGRBAHPESQWMKAGGPARWSEEQSFTMEOWZOMQTBRRWBIVTBDWYDIL	Truncation at N-Terminal Side	210	0.026316	16649.684890	0	3	0.91326	9.51968e-165
BW_20_1_111106004325_cidetd_msdeconv2823.txt	ZZZ_sp|P0AFL1|POTI_ECOLI Putrescine transport system permease protein PotI OS=Escherichia coli (strain K12) GN=potI PE=3 SV=1	None	TPCTAFRBLLTWHTDEULOSDHQOTKQERFMCHDEVRYZZNVPHHSCBFEPPGZTAZBAEZIEFOSKEHQLMVLHUPLKIVLQPOQAEHUTAQUTONWZRAAKNYYPWWBORYAODWBUZGYILKWDVNTALEGNNWQGSCWDUWLBUEQGMBHDUTDGAWNRUYRWTQYVITAADRPCVDCABNNISWEDUKCWMORSENRMLYIOIGWPRKLMIABEKBBDTGQLKBCPWDCGUYMRGLOHLABYIBSBNUBKWFRTPTETLVSGMCGPIDNLLCRCNN	No Truncation	-1	0.045455	35274.736911	0	3	0.69292	1.97626e-323
BW_20_1_111106004325_cidetd_msdeconv2825.txt	YYY_sp|P65290|YFGH_ECOLI Uncharacterized lipoprotein YfgH OS=Escherichia coli (strain K12) GN=yfgH PE=3 SV=1	None	PYQNSZLZCDEWWIGRAPLOOKTQBAZGPBUBEDVQAZZBSPDGOBECNVDDTSECLNDSQOVCIHQUQUQEKZYNSQPGIDLTUWIZUUMGGYFQMHAPKZIMNGMKBMAOPKYEQLHFSKQODCPUGUNZTZRFCQKWOGEGVLCHWROZSNDWHKKYLPENKFFWDDYN	No Truncation	-1	0.037037	21765.646679	0	1	0.91481	2.34763e-221
BW_20_1_111106004325_cidetd_msdeconv2827.txt	XXX_sp|P0AFS1|LSRD_ECOLI Autoinducer 2 import system permease protein LsrD OS=Escherichia coli (strain K12) GN=lsrD PE=1 SV=1	None	EETQRSPOEUGYYDMRROELZTWKDQAWBKMEDIRHWFRNQEVMAONQQLFVHEWRURWDEFGUQDTFLUGGCFYOZAEHPLDKGZWHSAYLTDSCFCZRLCVOFCNKQAEIAFSSPDOLVQYCVWOISVGNGTGNRMIYNSTRKTDUWGMUSNFZOMWWDUVAUKWCLMEZQQRFLAEVWBPAFLDSUIBETDVVHTODWPATFMIPGHZPWFDRSKVEAAFOPFASOZDBVVKIGUKIAHPCWCNKHTAIREPHCVBMRVBBTNPHUQDYVCBEREDFNVNRVYBDBNRRTHHKZCFYAZQIMELKHTRIMORECFFONTWSCYIWYU	No Truncation	-1	0.033333	42186.569806	0	1	0.60719	4.94066e-322
BW_20_1_111106004325_cidetd_msdeconv2829.txt	YYY_sp|P76015|DHAK_ECOLI PEP-dependent dihydroxyacetone kinase dihydroxyacetone-binding subunit DhaK OS=Escherichia coli (strain K12) GN=dhaK PE=1 SV=2	None	FQDWKYIMEUEZFSLBTQLBYCSHHHPQLHEGBZHKELSBHPODHNRHFEGEVITHFHETIRQLEWYKNRHTRSQFHYUGQKOZLNYSCPHYFMOPNTCUPBPSMEZVBFYOTHTRDKIWHVAENOAPQABMCQGMDLBCVIOILBMPTDCAURWCVTSOGKCBBQIOOPLDAKFPVTBYUDEREQAZEAPUIWDCWQQESNFTGLZILZEWNUIQVFMSQTBYVLOIRMTDWHPLRUUMWRNAOSQDZOZARFFOVRHFBNTNFHTCBRAELDUZNFMZRDZKRCYAYYQHNHZFBWANEKAGZYEULTSMRBVQKFVFZOEAYTYUQFVVFMABNPRYCHOPVVIRDTODEUGN	No Truncation	-1	0.060606	45878.643214	0	2	0.52941	1.97626e-323
BW_20_1_111106004325_cidetd_msdeconv283.txt	XXX_sp|P00914|PHR_ECOLI Deoxyribodipyrimidine photo-lyase OS=Escherichia coli (strain K12) GN=phrB PE=1 SV=1	None	OEPZWOZZSMBVLDHQRYRVEBGLCULNCTSAAP	Truncation at C-Terminal Side	34	0.059322	4268.391168	0	3	0.9716	9.59776e-45
BW_20_1_111106004325_cidetd_msdeconv2831.txt	ZZZ_sp|P40191|PDXK_ECOLI Pyridoxine/pyridoxal/pyridoxamine kinase OS=Escherichia coli (strain K12) GN=pdxK PE=1 SV=2	None	SQZKWZUYQSBQUBHWUCDSQWZGICIIGYKUFCQVBCSYOBCRVIEWOYRGEQESHAPHEYOEITDMIBKFYHQKWSDSVLWWIDIZONUDHVZANECBINNHYRFAPGBBVDGHKLOWTHNCIPMNBYABPSBUMHTHDOLDHHLIYPGYDPNCKDOSZLZQLQEVAWMONWCMLFLVQIZMWTCASTGOMGWQZZZLFERCFUOROQGKVEDFPODHNDKUKCMOYCBULCCTQQUCEBBCKCHHPCFMMSKNZFAHIVEKDLYOERLHVAVAWHALVYT	No Truncation	-1	0.035714	36382.637155	0	1	0.67233	8.34971e-322
BW_20_1_111106004325_cidetd_msdeconv2833.txt	ZZZ_sp|P77376|YDGJ_ECOLI Uncharacterized oxidoreductase YdgJ OS=Escherichia coli (strain K12) GN=ydgJ PE=1 SV=2	None	YLIDRENHHFHPYONSFBZAGFNKLEDAKNOQVPZMBLMNHCETVUOUCSFBQOENLDTWBDHOYOPNASUIZOMUOFMFGOITDENTWCQSVLNHCAKFUCLTGMMPSKZCWMDEOSBITOSUFVKPRBVUNSNNRTASUUTHEWIESTPKUBFWMRQTKBNAVOLGCVFISTAVUYOURIEZCUGNLTCOSSNVSCTFTYVNUHVTEHIZBMQHTFEOLSTCLFAITYWINAFGDOFWLSTAMFVPWAAHFEOKYDYIMITAWENQQUUCTOLUQCIRDZLIFFPKDGAFSMQTSFFANW	Truncation at N-Terminal Side	44	0.063830	38743.449996	0	3	0.6455	4.94066e-324
BW_20_1_111106004325_cidetd_msdeconv2835.txt	YYY_sp|P37014|RPNE_ECOLI Inactive recombination-promoting nuclease-like protein RpnE OS=Escherichia coli (strain K12) GN=yfaD PE=3 SV=3	None	HCPWYUALLAYNSFGVNIEYHAEZRGMBKVTPLDDWPONURBLYNNPLGAKMGOIAVODNOVHFLYSLONIURSIIOTCBQOGAHPHPMRDSSSGMSNOFBHDQRSVKAOCIUYLHHKONLBFFKVOLRGFOIUUCIDEDEHVBPKLIGYOGNVKAMZAPNLMPFWWHAHTFVFCSVTREELWWEHTLOHPYFFHGKCOHGVQWDPNBTGWHNTGLMEZARYDFDLRLFMDBLSQNFWDCZFAOWQPRDADVPFGKHMNVFARUCLUGYEUKWTCWLOMGGARCBPNSUPRKMDMLKFR	No Truncation	-1	0.033333	38044.935780	0	1	0.69356	3.60174e-321
BW_20_1_111106004325_cidetd_msdeconv2837.txt	XXX_sp|P07014|SDHB_ECOLI Succinate dehydrogenase iron-sulfur subunit OS=Escherichia coli (strain K12) GN=sdhB PE=1 SV=1	None	DYHKYGZCQIFBFVCIPRYWHTPWUOCAFDSTAGUQDSQPFFTHYNWIFMIGGEOZUGFMNRFWQBGOLENGRAKURBOZTKZLOAFSOTHKTDKRAFVWKENFOWSSSKGGNMNPNEWWQYEAHBGQHWRBGRRULOEGFREOUOZLTIOETGEVHBMSYZEZAUMLDOGNRYUMFGUBLFROPEVFCQQIUDSBRFEDDBNOAWIISMDVRSWKFAAHSIKLEBTUHKIDVASVKI	No Truncation	-1	0.077778	30867.201608	0	3	0.80945	1.97626e-323
BW_20_1_111106004325_cidetd_msdeconv2839.txt	YYY_sp|P16525|TUS_ECOLI DNA replication terminus site-binding protein OS=Escherichia coli (strain K12) GN=tus PE=1 SV=1	None	GEVTRBFTASRUYTHQUVDURDCGYUUPYYKLTHVGTSVOQEVLHELSGMSYPBKKEKRLMUSWNHELYUOBFPOFKBGWTZVDRPAVKUPUVWYDPIHZNUEOEHQHKLFHMIBPSUQNNONKGAZDMGRHZPKGHCBHFWDZMZRPOMKQSIHTMLRALSAWBNRWVCRHVNZMGPFVBCBGUICKSRWMRQDREOCPBCFASGOVEQVZLTDNLSWKSAFZTYHIOVFWSHOPDRCSAVOOVSLNHTEHRADCQEUQRDDPBPCPSNOCORIRBLVWHFHQUOCDRPBQYSUDLRFOCDFFZZATK	No Truncation	-1	0.066667	39696.355570	0	3	0.62883	4.94066e-324
BW_20_1_111106004325_cidetd_msdeconv2841.txt	XXX_sp|P0AFQ2|YBHS_ECOLI Inner membrane transport permease YbhS OS=Escherichia coli (strain K12) GN=ybhS PE=1 SV=1	None	OMEPCCARQTMYFGZVRGPSRCCVZRLSQYYNCZEKDLUITDLECYVIHFASGIMOUFMGFKSITLDAIRGZWRWFVEOQPOWIGPKWNEBUZGVCINUSTPZUBZTMLFHCOLKRDQWBNFVUMKLSAPYPKYHUDMZQEQKEOUDFTCKNIHFSQPEYHSSKUPSPFLIHBWIECCURMUHDEHIIENDKTFMSNLKBFGFCCCKUTTFUUHILMZTSAEQASBZ	Truncation at N-Terminal Side	150	0.066667	28457.718357	0	2	0.77499	2.13828e-312
BW_20_1_111106004325_cidetd_msdeconv2843.txt	YYY_sp|P0ABR7|CNTA_ECOLI Carnitine monooxygenase oxygenase subunit OS=Escherichia coli (strain K12) GN=yeaW PE=1 SV=1	M_Acetylation	MQNNSWAKEOFNZSHNALHUDPSBWGPBFNDZRETUDRNCCMHCBEMYCBYZEVWEGEAPZVNRUMCUVKVTGSGURVVWUUOLSUMCIBMTFKCTGOFLYLYEIRONHIHPYBRKMMNCERQETWQKVHMQTVAKOEDRULFMQEYKZFFOBADGCWOEERLALNTCTTBHLBYFHMKIYGIZGHAIYOEASTPSMDHCTCOSEEABEKHFQSWBIUKLYBYPCOZGCDDIAZHFPTLFIKKOCVGQHLVCUUWHFWABWLGKHINIIGHOMOIPMOFIWNPKMNEODBMRMBRIRIFBCSVESAIAVKKLZDMORNEWNAHZVKRVTGZUENHLVWVUZEUZSVCZBPYYWFWHAGYLISORODOVEBRSKU	No Truncation	-1	0.033333	48209.066768	0	1	0.5442	4.00193e-322
BW_20_1_111106004325_cidetd_msdeconv2845.txt	YYY_sp|P0ABZ4|KDSC_ECOLI 3-deoxy-D-manno-octulosonate 8-phosphate phosphatase KdsC OS=Escherichia coli (strain K12) GN=kdsC PE=1 SV=1	M_Acetylation	MBLIVGLZESBKQKHSEVCKAZTWWISKSZZWQNUNPDSMBQGDCAOMRMTOVIYNKLOQIHDFBVGEMWUZDYPGQUFWYHRCDMVZVUEVSIQPPETKAHOOYANVHVONKVLBCLKWMKBCYZLHBPMCOQQRIKMLAYTTFIVBHVOARPFRWSFBPGOMFMAITIIBOIELZRUSTWDLTNNT	No Truncation	-1	0.046512	24021.183210	0	2	0.90773	3.52139e-249
BW_20_1_111106004325_cidetd_msdeconv2847.txt	ZZZ_sp|P76078|PAAB_ECOLI 12-phenylacetyl-CoA epoxidase subunit B OS=Escherichia coli (strain K12) GN=paaB PE=1 SV=1	None	YWQZTEDWFUFGOTALQQRYHEGYHEQWDZWIGFSITURNTRCTFCYBRQAFIBTZUUHBOKVKPNTCVFBHAMSAQVDDSNZNGMVAOLAFQDY	No Truncation	-1	0.032258	12017.064872	0	1	0.98797	4.05157e-110
BW_20_1_111106004325_cidetd_msdeconv2849.txt	YYY_sp|P00903|PABA_ECOLI Aminodeoxychorismate synthase component 2 OS=Escherichia coli (strain K12) GN=pabA PE=1 SV=1	None	ZNGWMLTDPCACGNWTYFAPLSWFTNZRRNIAKQUVAWHRKIHOKRPTWHMPFABDARZBAQFRDHKWRAMYFVPLUFCEPFYNLRZGOZOQBIFWSMYUMRSSNKANGUSGUUCQGQVDFYMIWPKHCPSLIKTDHGDCZEMIHYKNRMUTDWQESNOCGGCNFLNDTHWUVOYIDDDDYIQKLBE	No Truncation	-1	0.043478	23579.094814	0	1	0.90809	6.46722e-243
BW_20_1_111106004325_cidetd_msdeconv2851.txt	ZZZ_sp|P0ABR7|CNTA_ECOLI Carnitine monooxygenase oxygenase subunit OS=Escherichia coli (strain K12) GN=yeaW PE=1 SV=1	None	YCDENGDUANMWEQSERTPZYEHQGCLEQANZPPLZLHTGRNZGFMANBHBGPZNYAKRLLFPDULRAOHDYVUKTTIWQKNLHVUKFOUTPWRZRTQWQAGQWFSBGGULFZBABEUKWIAHLTEGRKPYYQFEEWPWTSRDVOHVMNRVLATKADYOMBDZDRYBTTCECRDQHNKQMKIHQMIBDGBLZVTHUDAICIHHZPCYPYRMSYWNAMRBSTGEHNYZNSVZPDHUPEYICEEDHSGILVGZPEUUFDHRWFMPRBGBUEDAFWTGTCSMFESWHWZWWGQPTUVYERBMIMAUWIZDPOZZTSVETZLTQBINFUEICRSAILQSKARQLISMEKIPLPGYRCQFAZPHAGUYYACDTGFNWUP	No Truncation	-1	0.054054	46071.829841	0	2	0.54276	4.94066e-324
BW_20_1_111106004325_cidetd_msdeconv2853.txt	XXX_sp|P25534|UBIH_ECOLI 2-octaprenyl-6-methoxyphenol hydroxylase OS=Escherichia coli (strain K12) GN=ubiH PE=1 SV=2	None	KUMGVRDFSAYZDUBKCKGSEULTAEBLNMDBEQPNGDBCROWKNGVSAQDSNBITIQWCNPRSEQFIIKSOVHSSEPMIGSZCWTZNBLOWSEBRATFWWRPYNPSPEOLIURQIRWRTNQWTIVNMFPKFKRBMLAYDCDSGSOHLWTZRPYZNMZCHPVSTAQBMNZHTNNPKSMOPYKIROKDMYPSCRFUMBCDRSPBLSYEYOQBEFDNPLSWIGACVBYDMVBYWNSPOVESELWKKKTTKYPLGVEIIHRADHPSCUHMHHDWIYEDMEFWOQONNSTQTEYCFCOLQUKSVMKIRTYBPFHPGEVGHSOYHURHGHVVRMKUOPSQHRLCOPKOLESOPLNHGAPLOTCBFQDTSEYTIQHNPUGCOLOQCBKPPDNQUZKYG	No Truncation	-1	0.055556	49667.897618	0	2	0.50084	4.94066e-324
BW_20_1_111106004325_cidetd_msdeconv2855.txt	YYY_sp|P39337|YJGM_ECOLI Uncharacterized N-acetyltransferase YjgM OS=Escherichia coli (strain K12) GN=yjgM PE=3 SV=2	None	NYSCOQYMCTZCFENESOWHWEFIKLOZFCKSFIQFLCYDHPFHHYTDSOGNVWKGFBBEAGCZGKAYKZI	Truncation at N-Terminal Side	96	0.068966	9149.150665	0	2	1.0283	3.02216e-94
BW_20_1_111106004325_cidetd_msdeconv2857.txt	YYY_sp|P33591|NIKB_ECOLI Nickel transport system permease protein NikB OS=Escherichia coli (strain K12) GN=nikB PE=1 SV=2	None	MIGRFCFSDTSGSUORUNGVDRHAWGQDNTQBGRGSZEKYWDKFYFGZNBYMQUKQIBBGBFYPSMCAPLZVMDLOFPKLZOWBMPGAZDEIAGHFAKUBGPUVVBZALUSQKTFQOFMVNZYMDYVKWFGKYKWDNPFDLNDAWSMUQIMTZCUCBNRCCRANRZCSMTPGLKTZZQKMPPACYVTZMLSVSEUMIPOEDKHSFZNMAHQVMBSFKKRZSOKRQTYCQCEGNQVUQBDRZNQKRHIMFKLKWKGMUOAHCDKNDKRBPROGMUPKYPDMWAOVEKTDQGWHMWPQTGWSCIUVTHTLTOCAFR	No Truncation	-1	0.041667	39011.318494	0	1	0.64978	7.11455e-322
BW_20_1_111106004325_cidetd_msdeconv2859.txt	ZZZ_sp|P0ACR2|YDHB_ECOLI Uncharacterized HTH-type transcriptional regulator YdhB OS=Escherichia coli (strain K12) GN=ydhB PE=4 SV=1	None	RNTTUGMGHFKPRLEEVGQTHQQYHRNKMSGCLVAULQCZMVWCKMUBHLQRHQZYNRKWPSEHOCZTDOAHMMSDCMBFBLRFDALSWNNYRBRUYTSOBWCQOCDNLNQLIASQRMSOUOYOZHPQNNDRERHUUUMOGWRGNQADSHSTUQWGGVKUBURTTFRAPFOGGODTFWAAATCKHBGUFAUTEKSONMQTIQSKOAKHRQGHONUEIKYBHYWAUFERVTADEFNYQWERGYSWUIOVAOEWRAQEGFDHHMRASDZPSNCFLOHMKNAFHAOOOMRMSFHZIMTLIFTCQMMRBCQOGH	No Truncation	-1	0.062500	40546.956633	0	2	0.61262	1.97626e-323
BW_20_1_111106004325_cidetd_msdeconv2861.txt	ZZZ_sp|P0AFZ7|TRKH_ECOLI Trk system potassium uptake protein TrkH OS=Escherichia coli (strain K12) GN=trkH PE=1 SV=1	None	ECOWFUOKKTPRLTRFDCCYBQLAZSHYLPFSYZAVWQBCYOVHELBOCWBUHRMKOHRUQTASZZGIWSSFSSTGBVNSPYOOAEKBTQBCCTUNZUVKVUWVHAMRAGISFGKAWFYTPOBZTCTPVEGIWTKSWAEUKDSCFCZUECTTADGBZLYCOOZKAEZCLMEFBTTFHFTTUFNNTUPVNAKAMSUYAUCBELLNITCQUAUNDKVVZUKQEMVOUHIIHKPIIMTCUHLQSUMZSREIPBYUODRDTMYZRLKEFOMCABZSSFRHLNEPROUMLOMQENWQHYAZALZAQDMRVGHIRAFUVIYUUAKQYLOB	Truncation at N-Terminal Side	159	0.064516	41532.139484	0	2	0.59916	4.94066e-324
BW_20_1_111106004325_cidetd_msdeconv2863.txt	YYY_sp|P23878|FEPC_ECOLI Ferric enterobactin transport ATP-binding protein FepC OS=Escherichia coli (strain K12) GN=fepC PE=2 SV=2	None	YBMQDGMDSPLMKUKDQGDPDRTGQRPYVLSVTVMOBNDTMCAEGQBLBPFYFOEECOQSWDRNZFRYFKBSYPBWWQETBBAIGCDNSWTNZVIMPMVUAQPUKDTYORGWBSVWKPCDQTELHPQHNFKWCCSRRTBBHUOVVZHQPEYPMWWICUMCMDBHFOQSUPRVRBVNBOCBTEPLSKPPWEKYFREENPPTFIEEISWSYLIANKQURUKSBFUYWGAVUAUSPMUCATSDENTQHVMAKSNLFOMNFDDELVAQTBYTGVF	No Truncation	-1	0.036364	33890.193901	0	2	0.7862	7.11455e-322
BW_20_1_111106004325_cidetd_msdeconv2865.txt	ZZZ_sp|P0AGH3|SAPB_ECOLI Putrescine export system permease protein SapB OS=Escherichia coli (strain K12) GN=sapB PE=1 SV=1	None	UNLVRVKYFDRHPSHWKBRQHWIULLIOBLRPSTQUTEHOVVTCTTWMIPKKKKBSSSSVASYZGDAKTFNIZRAQSGGHFFTALLCULTRBMNFATBKUIHICEGVQZFPFYDQKRFPLCRBCFGBFKTTAFDGFWHVVIIAFSYNWPUSCIHOYNZYSGMDFYITAPTPATTEAFZGAHEKVGSSBNEFZGIREBTQOSLCKQERSCLPBRALSWCVGBLDKVSHDCUIOEPKIVHFAAPTPEWQNOWRNWSQMLGKKGGAOFZWIFCKLVSVPZHSMQRVLMVGGVWZTWOAOADCRVZLPCUFTFMYZCTCZCFUQT	No Truncation	-1	0.034483	38903.429357	0	2	0.66375	8.34971e-322
BW_20_1_111106004325_cidetd_msdeconv2867.txt	XXX_sp|P27247|PLSX_ECOLI Phosphate acyltransferase OS=Escherichia coli (strain K12) GN=plsX PE=1 SV=2	None	TIOTRNGVUPBGMRUDUZYFYKMSMHHHYQBQLHDAWZCITSTRKYWVPVLOFINOVQYTYQBHLEEQURTMGTCCAFYGNHNOKVDVSMWFUYLRNHNYCAFHAGZAMZTIHIFLBSMHSITVWQGOLGEMFGEDNUBUCKKWMECBEUPUYBVYKHTRYPWCACLGAOPHADBDPNVKMVYTTWKOPBCSWAELMNHVMAWLGCQULABORRVDUUNRIBLSZHINBPKESWWYUZHMBUGFRZOYVNMQISGYNYQZHCSVGIUILVPNBLHWPMFBDBYBHMQENSFKCRAPCYBLFPRKZETCFOFKUMEFBYLQBWHRAFTKUHGKCSAHDETUEDFDWQNCVTYZVHVL	No Truncation	-1	0.040000	45042.804449	0	1	0.5456	7.90505e-323
BW_20_1_111106004325_cidetd_msdeconv2869.txt	XXX_sp|P23841|XAPR_ECOLI HTH-type transcriptional regulator XapR OS=Escherichia coli (strain K12) GN=xapR PE=4 SV=1	None	HIWWFURKHIRAVGKHEGIYSPSBYFHBQQSNKCPUEOFFHQHGQYRCYATSRRDTCOSWHLSYEGZASIMKWPVWQOKQHONPNGVSEVVWUNYKKEOKLIWGEURLDLOYMUQNVTWGOGNGEBNYRFPYRAQFAULVQUCIGWQHDOHWRBUGOILOWNFZGBFTBSAWDRQUWTZCKESEVIRGFGISGNTPWLMZESGGDQSMBWHOCRBRBCHFZRKBCTYERFKMLZSKESUEARELOKFPHETRBPUYSCQGIBEGHSYYARVBDFCOCTKSRRBWDNUQTDYWKQ	No Truncation	-1	0.057143	37937.727966	0	2	0.64604	1.97626e-323
BW_20_1_111106004325_cidetd_msdeconv2871.txt	ZZZ_sp|P02932|PHOE_ECOLI Outer membrane pore protein E OS=Escherichia coli (strain K12) GN=phoE PE=1 SV=1	None	NEYZFGPMPOWQNHEATAYCNIPIWHAEQDEPFTQUPYUQUEFMPCDYSTPYFVDCMECBOMMHDTSHURPGQWSNMGEFTGIRGTGNHWAOKVNNGWMVKBUQTQYUFWRNFCRZOREGQHAHLOLDUVHAKVWRCGGUCAKSQBPLGWWGNQENZMNMIBREZGHPLKDUFDRPAOTEOPMCHEFQWZWFHCTNABMKDIDMSBQGLDPYUHOFEOBEFDREHYSZETEHGROFRFKAOIYZPYFOHGGASMRAARQCZMGNOGEYKRSUCKYNHDPKZBWWKGOVCBPLINRMPGAWPDGMWYEACKNNHUVRODFAZMAEICRGFTIAIBYVAUUUYZWVLVKMADS	No Truncation	-1	0.035714	44509.306395	0	1	0.60177	1.97626e-321
BW_20_1_111106004325_cidetd_msdeconv2873.txt	ZZZ_sp|P07021|YFIB_ECOLI Putative lipoprotein YfiB OS=Escherichia coli (strain K12) GN=yfiB PE=3 SV=2	None	BRDOHUWGAWRGKTWODMATTVOSNPHLNKFSUSDUBWKHYHMSVPCTVPTLSHNZSZPOBDPHPPAARSLCUWRGWKUKVTIKBSFARPTODPVIAKRQTMOUTCYKPRVZSONWNTBOVBSQPEDHLGOBIIVWDNNGCMCUNMNTACAHBPWOKTIC	No Truncation	-1	0.060606	20195.519956	0	4	0.89053	6.23168e-215
BW_20_1_111106004325_cidetd_msdeconv2875.txt	XXX_sp|P36645|HOFB_ECOLI Protein transport protein HofB homolog OS=Escherichia coli (strain K12) GN=hofB PE=3 SV=3	None	BYAFLPSPGZKUCPZEUKLLQQTHURNSRYNSPYWKGFCEDLUSHLYHHDBOYIYADSMSNRUFPYAEYUBUGYOOVNCMCDHWYMMGQOFZCBVHBCIBDCKIZFGLUSCGZGQESAUPGIMACDEHWAAOQCSMBFMGKNNBVFRYKHQWGWCUPSIBRHRYOAFEUZHMKOEMVLDUEUOCTUAIYUNWLAWLBILQFNPYIOZYDAIOATEZKZUSCZKQLLZRCADQIGHIOYWFMCVWOPFLEMKALGZZCCMSBASABNBUTITKQKNEI	Truncation at N-Terminal Side	184	0.058824	35230.348676	0	2	0.67961	1.4822e-323
BW_20_1_111106004325_cidetd_msdeconv2877.txt	XXX_sp|P13970|SRNB_ECOLI Protein SrnB OS=Escherichia coli (strain K12) GN=srnB PE=3 SV=1	None	NPNDNRSKEWYZNKIUEPGDFNNWOGIZIIYRUSAWNHUISTDZSIOGNNKWABTWZSTOMIPNFUSM	No Truncation	-1	0.038462	8699.182402	0	1	1.0591	2.39365e-85
BW_20_1_111106004325_cidetd_msdeconv2879.txt	XXX_sp|P0AE14|AMPE_ECOLI Protein AmpE OS=Escherichia coli (strain K12) GN=ampE PE=1 SV=1	None	FFTRGLHBYVHFVNSOMDQHNWNHTFVHCTRANEQWAZBYSZATEZVKHWZZYVYWLFEONIAYTZKVPDUBFIDIDGKCRBKTWPTPEPKNSMBLZCNKAMWTLPGHVKPQMLGRZZNDPUTGCVVTKWEMCPZQGFMSUFSRVMZGHVCNHOAVRWQLEEGYVUZGUWMDOPPSHDRHWICKIANSKZYPMKEOVZNFCNTVQWYEORKIDPWBCQGOGOKCBOANSNCGTUACYEKYROCQIGEOOZLHUQONHHAPLWGUOFWWEGSVZDESHRCUOTVB	No Truncation	-1	0.045455	36231.086117	0	2	0.69706	4.44659e-323
BW_20_1_111106004325_cidetd_msdeconv2881.txt	XXX_sp|P18034|TRBA_ECOLI Protein TrbA OS=Escherichia coli (strain K12) GN=trbA PE=4 SV=1	None	OFMWVOFRPQNKWDTQRRQWBBGCAAGBICPOLMOZRIQNQEYDQPMMNGFQOZMBTESKZUNGACSKSOVVESFGQKODTQMBAKQEEMIADMMUVGHNKVFOOSKRCYEMVSH	No Truncation	-1	0.057692	14849.844576	0	3	0.92868	2.46762e-155
BW_20_1_111106004325_cidetd_msdeconv2883.txt	YYY_sp|P0AG40|RIBF_ECOLI Riboflavin biosynthesis protein RibF OS=Escherichia coli (strain K12) GN=ribF PE=1 SV=1	None	QPAHASRMKVANZFYRAFKKKQLHQNVETAAMOBQIQQMYFZACYMMFEOMNACDFLNBLSHVYISSNLUUFWTEVECOYEPUCQHBIQYFQPTRMBLIORDRBIUECMCSAPFEHCM	Truncation at C-Terminal Side	118	0.044444	14912.947847	0	2	0.9229	1.11817e-152
BW_20_1_111106004325_cidetd_msdeconv2885.txt	YYY_sp|P39346|IDND_ECOLI L-idonate 5-dehydrogenase (NAD(P)(+)) OS=Escherichia coli (strain K12) GN=idnD PE=1 SV=1	NME	USFLGAGUCAZHSMGVPWVFCATCBKBAKDLHHSHNWPSCRDQYIACBECVWFKBKGZTWMQAFFCAFSHKKYTADDOKWLBMSVDTHSAHYNUZQYYGISVTZKVCHARURKERVGOKDMYOVWQRUFDWKGNFPGBIHIIBGDNYHHOWQNTUOOEAFACWOTNTVUNRASCEUYRTDSQKFURKVSMSEZKGNIHCTZSCUDMWZUTIFTHAGMUAHWVBINQMYAZVPTFSBFYUSRTNATNHKDDADTAGMDIOEKMUTAISOQETLZDTECYFKLADDRTKEKVPYRPYIHADTYUHQUTLERGATMSAPPYEPRWYOMNVBOZSSDYRZGEEVIW	No Truncation	-1	0.057143	42458.494908	0	2	0.59254	7.90505e-323
BW_20_1_111106004325_cidetd_msdeconv2887.txt	YYY_sp|P76096|MOKB_ECOLI Regulatory protein MokB OS=Escherichia coli (strain K12) GN=mokB PE=4 SV=1	NME	HEFKLQFCHLFINCWEUOIQQCNALIDGFLZZOMFIGYIICHCIPCFDMYNTWW	No Truncation	-1	0.037037	6982.124138	0	1	0.97748	4.16483e-66
BW_20_1_111106004325_cidetd_msdeconv2889.txt	ZZZ_sp|P23877|FEPG_ECOLI Ferric enterobactin transport system permease protein FepG OS=Escherichia coli (strain K12) GN=fepG PE=1 SV=2	None	NILNTWOETOTLMQZKYCKKFTLFRMWVTCNFZBITOUMQGSGLGGETGBZSITBPKGRVWPGGPRVZPQSDNFZLSPBZCFKPOTTHABTGIYTYUTYGWRGBQZFPPLZDZOFTRSPPPBTPPFITDTUATGMWNYLCBBWIVQRFHYRVKIIYYLSCLROCROLWQLKUEAARGWQNMBHWFYRGUYCVQTMMVAWFIKVGHSPSNHVDAGGETDUTUVSTPFFMAWDLCRERLFOOCBKAD	Truncation at N-Terminal Side	85	0.048780	30244.852071	0	2	0.81229	1.74469e-311
BW_20_1_111106004325_cidetd_msdeconv2891.txt	ZZZ_sp|P66899|DPAL_ECOLI Diaminopropionate ammonia-lyase OS=Escherichia coli (strain K12) GN=ygeX PE=1 SV=1	None	DPKMRAABEVTNLVHVKANDVHSRWSQGBNBRPCGTUZBWWESSMPMCNKSKAEIDUDHTDTCBOEZLLAWHYHSOZKQDLVHQGVYNMSRAADVTKLEUGKRPPFCVRSKGIURBFDERANWFBNBMNPTFMIUWDSACBSIERPMMIETQISWMBDELCDVCHNBOQYIDNGULWVWYFVNDKKVDDQZKKPIQNDLFAAOWCRFCGGTKPEPGHRVNKTEUTLDYAZLPUBVOKCEAPQTIFUNGMPYMHEREZFANDPTRCAWSWTBZMKVWTRANPIGLALQGLODEGQQTWKVMDDQKSWPTHFEPLYFTBQFZB	Truncation at C-Terminal Side	321	0.071429	38928.703042	0	2	0.6751	4.94066e-324
BW_20_1_111106004325_cidetd_msdeconv2893.txt	ZZZ_sp|P08179|PUR3_ECOLI Phosphoribosylglycinamide formyltransferase OS=Escherichia coli (strain K12) GN=purN PE=1 SV=1	None	EAAFYRRTMWPGTDMLVLICGUIDWQUCWOKABQWLPOQIOGZLUOCBQSHIUCSHETHQFRQCCELNFRBTZFPEREUUOSYKIQBALMBCUTZQKLFAVFNPQPQCOSEKVGWFBCEDTUGNRHUFPBBAVNFYUMPGDQQPDKAIKZLBLCUGPVLVPOHZBRLYNIZKKTYTPSBPBLHEEYZLUICHFTKNWFIYOKDRMKRCLMPT	No Truncation	-1	0.094595	26904.094331	0	3	0.80948	2.05325e-290
BW_20_1_111106004325_cidetd_msdeconv2895.txt	XXX_sp|P75809|YBJI_ECOLI 5-amino-6-(5-phospho-D-ribitylamino)uracil phosphatase YbjI OS=Escherichia coli (strain K12) GN=ybjI PE=1 SV=3	None	CATYAKTKUMEIWFAQYESDMINTBAEVKUCCMZSCMPHNVFRTEIBETZSIIWWLWEQWZMHKUMIGIWBWZLMSOCERHNNBOYMC	Truncation at N-Terminal Side	183	0.040404	11233.678084	0	4	0.98874	1.87587e-118
BW_20_1_111106004325_cidetd_msdeconv2897.txt	ZZZ_sp|P0ADF8|ILVN_ECOLI Acetolactate synthase isozyme 1 small subunit OS=Escherichia coli (strain K12) GN=ilvN PE=1 SV=1	None	SFFFBWTHFYFAPKLDPWBMSAZRFGFQSWEQAVOQMFTTKKHAPKGTLQDGVMUHLRCOUWMAGCEZGPWMSVDAMWPLGKTAAMWDGRTHFDTN	No Truncation	-1	0.028986	11639.187711	0	2	0.98299	4.43085e-109
BW_20_1_111106004325_cidetd_msdeconv2899.txt	YYY_sp|P0AFI9|PERM_ECOLI Putative permease PerM OS=Escherichia coli (strain K12) GN=perM PE=3 SV=1	None	AGKCLCHHPVCHRAVPHTVLBPKCTKWZEQIHQBWOSVBLCCNPBVQWGFCSUNKMLINQGQTHRWZHMFRFZFMENQNAFGLICKEVPZPOTGMDOKGOEFCDGHECDTLMZNTFTWURCPVLKGGKEBRIRFCKRVZUQLMCQEIYFLOOMEQHQGMELBEPQOIVSAFEBUUBLDGDTBQOGUBCORDEMSGRQIEAZPRUQQRFCSCGETLNCYHCAWYZAGTDMTZBAZEYTVSNKQIIKQEHWLKBFDRKAYPRBWHBTQBDDBZBOUNPDDFVVKRTCTHMRAAROTPMVRGLGNGPLOGYLTKGLNVHKSUQNUFHUTFTZMYMLOSUFUVLDMEOAYKGDTQRH	No Truncation	-1	0.060606	43940.815814	0	2	0.58025	7.90505e-323
BW_20_1_111106004325_cidetd_msdeconv2901.txt	XXX_sp|P0ACF4|DBHB_ECOLI DNA-binding protein HU-beta OS=Escherichia coli (strain K12) GN=hupB PE=1 SV=1	None	GDDUSQQQGAKRDSWTIVDDRDBUYAASKQHITNDOKOLRKBQBHMNUWLRFADZAZAROQZQIOMIVPSYYSBZQPCLQMPKSPHLBMQ	No Truncation	-1	0.047619	11284.619144	0	1	1.0962	5.22662e-115
BW_20_1_111106004325_cidetd_msdeconv2903.txt	ZZZ_sp|P76239|YOAI_ECOLI Uncharacterized protein YoaI OS=Escherichia coli (strain K12) GN=yoaI PE=4 SV=2	None	MRUOMLKFDVDWNHZGKRVAEMDGMBNSWZZUNQ	No Truncation	-1	0.035714	4387.767726	0	1	1.0606	1.11493e-39
BW_20_1_111106004325_cidetd_msdeconv2905.txt	YYY_sp|P76142|LSRB_ECOLI Autoinducer 2-binding protein LsrB OS=Escherichia coli (strain K12) GN=lsrB PE=1 SV=1	None	LVSETHOSZWFSMOEEIOTUNNMMKVUFTURBOLGKHVVCGTBTNOQGIALKAOQTNUFZBEOFUYFQRGOPGHYHOKQTRSGURQYTFDOYGUWZNQZSDKLCSOOAIRMIMFDGRLFPAPBOPMGWVGCVWREUPEFOIWNYCCYUHZAAWUTIOCOEQQOQTSGQPZCFOSFTPSQBTMKBGQSHOIEDSBOYFSYWOGKLCPFNBFNWYWEBGDLCBMPTRHIKTRFTVWBNWSSVCERTEZPZBCWPYNYEQMUPMIIYLLMCVTEQPZLGWSTZQQKIZWVDFIAHAMZDRMPMOGVLZTQPVNVKBPYTFWWTMNAKLBUHAYIHFBTYABKH	No Truncation	-1	0.027027	44115.216591	0	1	0.61118	1.78358e-321
BW_20_1_111106004325_cidetd_msdeconv2907.txt	XXX_sp|P37194|SLP_ECOLI Outer membrane protein slp OS=Escherichia coli (strain K12) GN=slp PE=1 SV=1	None	PPUKBDKFBNZWDBOKNNQMBQRBYYZORGZBIMQFLBDNAMYHIPFOQQZOREZQKEZRPLPZACWOZPYEERZPMBPTTVTDVFHSFCRFGSZUVNZNYKGSPTWIVLTIHUUGSVIVFGVWUVRWPFYMSYTQNCCZYGTYCRTNQIPUKKDSMQKPKTMEMNIIMHUWSLDMRQFDZQSPYISV	No Truncation	-1	0.027778	23751.911431	0	1	0.86561	1.42129e-240
BW_20_1_111106004325_cidetd_msdeconv2909.txt	YYY_sp|P0AD96|LIVJ_ECOLI Leu/Ile/Val-binding protein OS=Escherichia coli (strain K12) GN=livJ PE=1 SV=1	None	AMHACVBQQCKCGDAHNIQCSYRWZHDNKALAYLUMHDUIEWQCNWUDTSVVEQFWPNZZEQOLNQFDKWLTMNBHSLEFZQRTSWLIILNVYATBBEWKFHQSKBIDQZOADEAVTSYRWDTCRPIMNBBDYMYPIIPLLHKCQZHUDURAQCOMVLDDEDIQZEUZPTWBQNIMIESPIFNKMHGUPQWTWBTPGQVGKZESOLUHTTEIEMMUPQTSLHONKNHKWCQOZREAQEPBMTNGDFWFRSLCUBVQRDHTAFYIQSMTSPCGSNASDSDBKCKMHEUDRNZDLTRQQNWTOFYHKYSQWALLMPVYZGVZWSFHBYMDAVNCMTAAGNKRUSTFMESMVIQTNLCWEREBYLKKPAT	No Truncation	-1	0.034483	45374.007696	0	1	0.62535	3.16202e-322
BW_20_1_111106004325_cidetd_msdeconv2911.txt	XXX_sp|P04425|GSHB_ECOLI Glutathione synthetase OS=Escherichia coli (strain K12) GN=gshB PE=1 SV=1	None	UGGOKEFGBNZRREIEVTRVHYFERZRMVEOACRKQPKFTGVKDMPBRDURTPGGAUPNBPFYPMUZQTUKYQYDEKKKMUWLNFDSMLSTVBVCOHYZZVILBVFARLOCBWAFENGRNZYTKSMFKGTZNQCLKSEGNZSCYZPZQZKINRGORRNREFBQKPCEIFWREVUPYRZGTATSMNLBYAFIMURYILDKTUKETCYSHHHYGEQWVVOCIEUSHMHSMYQUMYNSQRGZZDSBENGHGHTCZNFUZVSLVPYLMQDAVPYLZDRTVYVZFYSCURLIYIUMBTZDISWNSRUYKZMYAWREZIZTN	No Truncation	-1	0.036765	39568.005750	0	5	0.66217	4.94066e-324
BW_20_1_111106004325_cidetd_msdeconv2913.txt	YYY_sp|P33369|MDTQ_ECOLI Putative multidrug resistance outer membrane protein MdtQ OS=Escherichia coli (strain K12) GN=mdtQ PE=5 SV=2	None	FDGEEKBIVUMCIMFNSLMFYQHCKALWLTRRPGTLTOEWNLBDCCZZMAQESHBVDNIAVQVLWUTKUBFYZCWNMCIVZWLEEHURMRGLOLYYDFEYSEGRDDSYTOFCFCSCZFMPSEQMNNZKEARDNNFPHWYACEAEQHGOHCNSCLLUZCCKZOEIBRQPFCALHOQCCQLRVIKFONBYZPNCRQVETAKOQKURQYLGEFRNYEMCBWEIKPFWIZHIALTPVQUPOLEGLISNOVEPLMPDTZFPKCBMKLBPKUKGU	Truncation at C-Terminal Side	269	0.058824	34020.930402	0	4	0.70985	4.94066e-324
BW_20_1_111106004325_cidetd_msdeconv2915.txt	ZZZ_sp|P32153|FRVX_ECOLI Putative aminopeptidase FrvX OS=Escherichia coli (strain K12) GN=frvX PE=3 SV=1	None	YORPQMAQFBZDNWYOIDSBANOZPLFNVCHSYWQQVMENBIPYNFUGNMRCVKEMHBBVUUQZIHMOOEQLKWZATNSNBIIIQAVFUIDBPUQBPOIAPWQFBPEZWGHVCMQHNQKBZVFFIUVKWMLKCVLQWTUFBERMRDCLMFOEWBMPUNNDGTLFTHAKEZZAQIGZKVCBOHZEPZMWIRZBYOGRQDUKTGHVFMKFBGGHCHTKWOPKRUKSHKHRUBWESNSZPEOGOFZQYDHZYSICIEDCZLINBZMKIFIKQBOMIFVYZMWYQELSBYAVLNANMMDPHSMNFUQFPDFHLYYALWPHSWARRQYHETURSEGSCVEEYARPYNQFFQAIUIPWTNOH	No Truncation	-1	0.046512	45910.566347	0	2	0.5493	4.44659e-323
BW_20_1_111106004325_cidetd_msdeconv2917.txt	XXX_sp|P77245|MURR_ECOLI HTH-type transcriptional regulator MurR OS=Escherichia coli (strain K12) GN=murR PE=1 SV=1	None	CRQZAHLBZNOOOBLTNIZUQCYLBDHABFYODQOGBNRSHLWZDKCSRIBNHMMRUNNTQENOYUMSTAPFQRGLAKZMGQANEWVIIZCYPOECMWGAQLBMAWNGOZHLBWWWYPIBSWHVVZSIGVNEBLDYNVQYYMYKQRACTONMERGSBIWRPBTRGQQLVATWBFGOAISSVSRHTHILMDRDBPEFZEHVICSAMEKTTDVNWCAZOBRHHDMUBUKRCPUHFQBCKSTNFEWCTDDOZMDUNCCFMZPUURUYLOYVPRBAHHGICIQOKKKPZ	No Truncation	-1	0.045455	36457.384305	0	2	0.67009	4.44659e-323
BW_20_1_111106004325_cidetd_msdeconv2919.txt	XXX_sp|P0ACB2|HEM2_ECOLI Delta-aminolevulinic acid dehydratase OS=Escherichia coli (strain K12) GN=hemB PE=1 SV=2	None	OLZGQQBCPOKKOLNHKWYOMFFGTUOBGVUDYQFWCGNRHWEWZIEVFTQDDRCEBEIWQQQAMQQAWNPWKBZMZTBAREADLRRWDTDAQFQZDLERRBEVZBINRNKPAMSPRKZYOKZGZYMAQUHHOHPMZICBSINAOIOZRMOYSDKYZSCNDCRBKMCTERIWUBOWYMCUUYVGFTPKYKWTZCEHQZIPKPIFOQDLUGAZGHOANQBIGUIALAWZIGNTWLBNMYZHTSFYVHDISZNICCHUMEQUSQKLHALGRFWNSNLLHWWCEUTYYZKTIEOQBVMZATMHNRZRZKNGCISMBRPKLYBUGDSI	No Truncation	-1	0.020362	41760.841151	0	4	0.62834	4.44659e-323
BW_20_1_111106004325_cidetd_msdeconv2921.txt	ZZZ_sp|P17109|MEND_ECOLI 2-succinyl-5-enolpyruvyl-6-hydroxy-3-cyclohexene-1-carboxylate synthase OS=Escherichia coli (strain K12) GN=menD PE=1 SV=4	None	IHINCQSETIPQCMFQUUDEAATHOZYWZEEQSSWHDMIGPYWMSWBDOFNECKKCGCPIGRNQIABEYQLUASROZV	Truncation at N-Terminal Side	478	0.040230	9824.580069	0	3	1.0078	5.14484e-102
BW_20_1_111106004325_cidetd_msdeconv2923.txt	ZZZ_sp|P39346|IDND_ECOLI L-idonate 5-dehydrogenase (NAD(P)(+)) OS=Escherichia coli (strain K12) GN=idnD PE=1 SV=1	None	PORYNONQBAVTSIRPPHBBPHZKKBZFQLAOMMYCGQVBGCLGFOIDZSCAEWABHUZIMRBEQMALHSITTKQTAQFGDYCRKODKGESKOSZHCMUPQSZRHTBAUKOCHTSEDKSEPURGHVZHBIOSQAPYCFCVCYEYKYESSATQADLZIBVTKDULTAZPIIEIGVRRPGGYFDPYZMECQVNOEOTVUDFCMHFKBLZMCZBGQGEYEPTYVFDTRIVUZOUCYTBZNDMTAUDMWDVGGIGTFRRGBGMZAQPONWCAPEKGRFUHEOOLMCRGPPKOLNFQUYPTBSWVSQZHQSTNBAOPTFUMOVHLCTOHVLTABOTYIFDVUMGPZSO	No Truncation	-1	0.054054	42874.779414	0	2	0.6618	4.94066e-324
BW_20_1_111106004325_cidetd_msdeconv2925.txt	ZZZ_sp|P69776|LPP_ECOLI Major outer membrane prolipoprotein Lpp OS=Escherichia coli (strain K12) GN=lpp PE=1 SV=1	None	RWFRIFEIZEGBWIMFIGKVFPUZAQFWOMBGBNGUISNECTRIHRSDGLBNAULIBDBMZFIZFZWPECFPBUEAET	No Truncation	-1	0.040000	9673.027782	0	1	1.0014	1.2936e-94
BW_20_1_111106004325_cidetd_msdeconv2927.txt	ZZZ_sp|P0A6W0|GLSA2_ECOLI Glutaminase 2 OS=Escherichia coli (strain K12) GN=glsA2 PE=1 SV=1	None	YNHHKENMWRBTWQYKQBGGBDNBSRRYNVYMCQASYVVLWBOLITSWRZSGOPUQUSHMDGACHGRHDNSUEAHHEASGAPYATOZAWTZVLSMLVWKGYZTOVZZPPKVOBEIUKLMUMLCREPUMARGUQCMNDTNGZNKYFSZRHLWPWFOKBHOUPTGPBTLLRAVWSMLLQSBUVQDOHLGCIVOUWTITVKYQFVOTLZSYLFQQEIPUQMDUOCPOEPKLDSYKEYWMYMCRGQKUFCBGWFYAESTUCRUDSYRTWYQNKGIQFOHCGRZPRLEMWMZOVOFSYLOABVGTOEUEAPSI	No Truncation	-1	0.043478	39691.260248	0	2	0.65447	1.97626e-323
BW_20_1_111106004325_cidetd_msdeconv2929.txt	YYY_sp|P0ABW0|HCAC_ECOLI 3-phenylpropionate/cinnamic acid dioxygenase ferredoxin subunit OS=Escherichia coli (strain K12) GN=hcaC PE=1 SV=1	None	PQOFGBEAFEMHHGFTGNZGQZTWPUKTHGKBTABGDAQWHEVFDYNBBTVFBABKRBWPKVTMMKNWODZHLTKVTQMVK	Truncation at C-Terminal Side	81	0.041667	9824.982048	0	2	1.0283	7.359e-104
BW_20_1_111106004325_cidetd_msdeconv293.txt	YYY_sp|P76194|SUFE_ECOLI Cysteine desulfuration protein SufE OS=Escherichia coli (strain K12) GN=sufE PE=1 SV=1	None	ILOKWSTQTZDFBFSADYWNRQVMTTFYLFTIF	Truncation at N-Terminal Side	105	0.058824	4267.076440	0	2	1.0049	2.60243e-41
BW_20_1_111106004325_cidetd_msdeconv2931.txt	ZZZ_sp|P0A903|BAMC_ECOLI Outer membrane protein assembly factor BamC OS=Escherichia coli (strain K12) GN=bamC PE=1 SV=1	NME_Acetylation	YRENEGZGBHSBNPCYRLQKDOWKTFVMQFRPYEROOBGPKOTFPOQLTCHZVVGNNFIQGTDOYBOVGGRDIFTLKQSYHIWSYIPMAEGEOMIEKBAERLZZBMZOIILKTGVTOWCVWFYBOLQUUUBFEHRLPZLGKUNYQELCBMBPAHAIEGDGINKLIKUDRTYYQREKCTMLPPCZQITABGZSALIOBYQKMPSRUHTHYCVSTCKMEKNKVFOOZEDUHEWYNNWLKOFAIBUUOMRZRQLQYODFPDSNIBZBYDZCURZMTTSGRYCOOUHARFVVZUBWICYVUGTENVEZVOUILSDNONZFEEIMPWCUMCDFFFMASVEZHANHGBC	No Truncation	-1	0.033333	44497.683505	0	1	0.63343	4.94066e-322
BW_20_1_111106004325_cidetd_msdeconv2933.txt	ZZZ_sp|P15006|MCRC_ECOLI Protein McrC OS=Escherichia coli (strain K12) GN=mcrC PE=1 SV=3	None	ZGGRAAAMYWYFMPYLRQWCSQLFVBBHKISLLYOQOFQROOPVQHFGHARYCUPBIVPINSCULKVAYBGHSBURMUWRQCFIKRZQMNAILGLTQMOLVFGLNAAFBNNOUDCCHCHYGMNTPCSSWPKVOVBOGETCNZFNIHYIQTYIOEOYPAKPGSFPQSDCAYBNFKILYNCVVWOTARYEAVGIOPYARWLADRRDFYKHKDLZCFTVZRHAOCUYULSKWSMBYYWFRLPQYSFFGFQODTHYSVSQKSUBWYYSECLGFVOKRQYSSSCSYSIMUADRNQCFRWAPYCCUBPRTACLYTGWNHOVZEFTHTYALGMYUFWOVENPOGWLTNQLEPCEU	No Truncation	-1	0.038462	44518.455541	0	1	0.61219	4.00193e-322
BW_20_1_111106004325_cidetd_msdeconv2935.txt	XXX_sp|P77698|YBCK_ECOLI Uncharacterized protein YbcK OS=Escherichia coli (strain K12) GN=ybcK PE=4 SV=1	None	OWWTQCGDGEVUFZOHRHQUNHOCBTVQROQRQHKFECKLPSUMPZISIULTAFLFGHQUSFZYDSRSRWMBQSNYFWEFNIHMKUYMBKGYRNIUFKINDVDWDUODZKEWNRLEVTWMBZOKIQBESVBHTYAWKHKOQMBNQLDHSRAZFTMYEAMQWDVSMAAOSMUQMVCGPDHSIUENLRVWGSZSPZIZASZAIHOIKEMZOGCBCVQAZVWLWZSVSQZDEGBCVQQUZTQLOAZCDTQZYGRRRRFGKISGAFINCKAEAWEECBYPIBWYKVFTUSROZYKTTEMIHHODSKWNKORVZLQAFQQMWNDKGPREPMPPMUASKKKWHDZWZZGGWKIMBMDCBVILSFSMIOSRQVKUPF	Truncation at N-Terminal Side	138	0.025000	47232.434182	0	3	0.56364	1.4822e-323
BW_20_1_111106004325_cidetd_msdeconv2937.txt	YYY_sp|Q47706|UIDC_ECOLI Membrane-associated protein UidC OS=Escherichia coli (strain K12) GN=uidC PE=1 SV=3	None	IGBCOHMBRGHBYABGITWKEVFQUBDTGGHBZCOGBLSZAHPDIUCRVKBPLKTHKKQIGUIBYOYPILTEGIVRCICCVNIHUSVKVCRAIWASCDEONGAMAPIIUZTGZLZH	Truncation at C-Terminal Side	116	0.042254	13775.139770	0	3	0.98822	1.72123e-155
BW_20_1_111106004325_cidetd_msdeconv2939.txt	YYY_sp|P18032|ARTA_ECOLI Protein ArtA OS=Escherichia coli (strain K12) GN=artA PE=4 SV=1	None	SABYCHNFOTNYDLGPABHCEIASQEBKMEVPAWLBCZVPAHMCOHLOBBHNOFWULZOFULFYDNZQPMOWKFLGLQNKVHKNBFCCWAVNCMPCZQMVGUHY	No Truncation	-1	0.035714	13287.242434	0	1	1.0896	2.70031e-136
BW_20_1_111106004325_cidetd_msdeconv2941.txt	ZZZ_sp|P0AGD7|SRP54_ECOLI Signal recognition particle protein OS=Escherichia coli (strain K12) GN=ffh PE=1 SV=1	None	FCMDMGBOZOVWGDGQDVFFOUIWPHEOHTOKEURHHENUADMOBBCNOBCLRBCZQQTZNFZDRHZTLWKDMKPQTRPNSHOCRAHVDDVDKTHKVCDOVPARRSPFZETMTRNEKLSCHSKKAGNRSDGPTBQMHDGTIRSDRBKSEYSLFIAPOSYONMYUWOPFTWFUHPNYOTHCQMEDGLMSSIOCIWUWSNBKRNPWFUBAQCINAGCMQFNIFWQWPHKLANUYSUFCGVLGNMEZEZYUAVODRYPILEZNNBBMRVOEHKTPIHTOEGLNAAMSCEPCSZSWIGTODHGOGSGROVQDINMVUAUBTRYVLKIRZNGCQBUIQGCWCSEWKSNTYGLTPGFNU	Truncation at N-Terminal Side	100	0.053571	44773.450577	0	3	0.605	4.94066e-324
BW_20_1_111106004325_cidetd_msdeconv2943.txt	XXX_sp|P31441|ADEC_ECOLI Adenine deaminase OS=Escherichia coli (strain K12) GN=ade PE=1 SV=2	None	KQEBPKPFFMRFSLSHUKDBOIYLPRSMALCZAVGAMPYEAGGRTAWAVQDOLSTGKIMRF	Truncation at C-Terminal Side	61	0.071429	7270.046128	0	2	1.0062	3.18897e-82
BW_20_1_111106004325_cidetd_msdeconv2945.txt	XXX_sp|P61175|RL22_ECOLI 50S ribosomal protein L22 OS=Escherichia coli (strain K12) GN=rplV PE=1 SV=1	None	HOKEQARSCRCFUWKZHRLQVZKMPNWNMYFPGBSCRKMYGAPIBFYHWNYGIDKHQMRMZHYAFVBRNRBECEUQTDDAVPACZKVEOKUSBTKYBEFQRSYQSVULPZ	No Truncation	-1	0.031250	13909.545667	0	1	0.97737	6.46102e-134
BW_20_1_111106004325_cidetd_msdeconv2947.txt	ZZZ_sp|P15373|PRLF_ECOLI Antitoxin PrlF OS=Escherichia coli (strain K12) GN=prlF PE=1 SV=1	None	YEQGYCSKDQIGBEIHAUDPDODMSTLASQIGKIGDHIOKKKVFDYDSANMLFRVMUUTSTWAKHESMDRPVIQZOQNGUTAALBONBESRTKCKABURTNETKCIHKUTW	No Truncation	-1	0.032258	13565.400963	0	1	0.98252	9.66181e-136
BW_20_1_111106004325_cidetd_msdeconv2949.txt	XXX_sp|P31125|EAMA_ECOLI Probable amino-acid metabolite efflux pump OS=Escherichia coli (strain K12) GN=eamA PE=1 SV=2	None	BTONCEBCWLANOOTOGZROCKLIOIBBSZIBQABAUEIWEVMBUGHLEYCNIGDTCUTHYYNCIWUBTLNMBMHYLOSHFBUAOLIDYFLYCUYSSQATOGSTQYCTSSDDHKZMUUHQFZVGZRHKFOAEKQSLUYBNPGHADTIRAWNHCGYWNBQNQTDBYMYBCPBUZRHQNDTWOKSOPGGZZBBOTYPOFKRFQATEQAQDNGBQNDYOHCATMGOHZUVLMTWONHQMFGYEPRPGMMUFDMQZZWHSGGBUVWYFWNNISRTGGBBQZKPERHUENNNLNSDSIUIYLQR	No Truncation	-1	0.066667	38431.372145	0	2	0.66761	4.94066e-324
BW_20_1_111106004325_cidetd_msdeconv295.txt	ZZZ_sp|P21189|DPO2_ECOLI DNA polymerase II OS=Escherichia coli (strain K12) GN=polB PE=1 SV=2	None	VDWTMCMTQYIGAYKZUHKDMNRDEC	Truncation at N-Terminal Side	757	0.037037	3234.752448	0	2	0.98111	1.22068e-26
BW_20_1_111106004325_cidetd_msdeconv2951.txt	ZZZ_sp|P0A9S3|GATD_ECOLI Galactitol 1-phosphate 5-dehydrogenase OS=Escherichia coli (strain K12) GN=gatD PE=1 SV=1	None	ANSPDYTLKLONUSCKVDFLHSLNNBGTGUABWWULBZISVZMNIFKYBTDUMLSKQUQEBWCYHQCROOZVKFUGEYTCZATUIYZDCUOSCYGNITDLLFPAMTMLZKOGILFNWOKLEYBHAORUGFHUCAEARHEFSLGNAOUYQQYSZKLYGDDPBNCZHZHMHTVKONIWWHMTIYGVLWOATSMDPPLHPVAPRDKCRKWSIRDMVDVQOCOZERMMZQCRVOQNKAMAHWHRSRIRTKCKSKBCIQVDQFPQFKOVPBWZUBWMTZCBPMN	Truncation at C-Terminal Side	279	0.105769	35711.732031	0	5	0.70416	4.94066e-324
BW_20_1_111106004325_cidetd_msdeconv2953.txt	ZZZ_sp|P0A972|CSPE_ECOLI Cold shock-like protein CspE OS=Escherichia coli (strain K12) GN=cspE PE=1 SV=2	None	DNZGLVCBDUKDCYQMHEQNOCTDCSQVFIDPGWZPQYPZMOUUUZABEYFPQLUOBAQRKLYHFWUDZ	No Truncation	-1	0.043478	9037.337238	0	1	1.0015	9.45568e-83
BW_20_1_111106004325_cidetd_msdeconv2955.txt	YYY_sp|P36673|TRER_ECOLI HTH-type transcriptional regulator TreR OS=Escherichia coli (strain K12) GN=treR PE=1 SV=2	None	QSDPPCOIHWPEMHSMDZMKVBFZYTNYIHALDRCBOBDSIYYLRGRAYVUBESNKEBUDNNMUPSEVHPSBLTCQREIEGOBIVHOYSVUGSCFUVEQLFQIEWCZUUUVCISSDEQVENMTQZOBOFSRSMQLROFUCPCMBRLIGRHBQGRMQUZDUTACHMYCBRZBCHVVVLUARRCNGGQYFKYFRRCAEYGPHNQKWCPALAHWSSNVUZTAKINLMIRKLBGUHUAOETKRHELEYBOWDQPUQLVZYKSFYPNMCKLGZLSNILBCQTTGLVUDEYPGWRPKTZQFEYVDDMQMSAUBWZKTUZDA	No Truncation	-1	0.045455	39439.215407	0	2	0.65646	4.94066e-324
BW_20_1_111106004325_cidetd_msdeconv2957.txt	ZZZ_sp|P03023|LACI_ECOLI Lactose operon repressor OS=Escherichia coli (strain K12) GN=lacI PE=1 SV=3	None	MNBGTYNSMPGCPRCPWYCHRCKQZLCHYSBMWKLMMYNHODSLZDWRVYKSIIVBTUOCQTZYFUZGKLDEEMFTSGAFRITHQNIITNMISFZUUPTVLCHFPTNSBUPCNGUHCSYGZNFANRRQZLYUTNOCOAZRELYVDZQDQWDQVFBQZCLWDSGKYEMHLSMISYHFEQBSUVRQQMRZSPDVFHFVZRSPAONWVYKCUCRIGINYAVUPRCNDAKTRRPQCHOFULLZREBSFMFLATQLSCEIZEWGFEEOLWUKWLYOIFDICQQDERLFHHZACBZLHSPYSSNAGNWRKRHPBTVPPQKRWQCUZIRYYGVCPATIAFQNSVDSTGZTKHVOMDSPSULWECRNB	No Truncation	-1	0.032258	44952.370542	0	1	0.58855	7.11455e-322
BW_20_1_111106004325_cidetd_msdeconv2959.txt	XXX_sp|P0A6L4|NANA_ECOLI N-acetylneuraminate lyase OS=Escherichia coli (strain K12) GN=nanA PE=1 SV=2	NME	WZUZTASGIDDBUOVSRKTPMYPYDIKGVOZMTQZUAAYFLGOYUYGYTGVTTEKNBBQRMPGZWREMKWGHBMSYGEAAZMOQTSQGBNIEIDMVEOIEMEWWLYUGMHWZLWIRKEGBUUNZCQBCISQKQTGVENLFPFKUVIWVCFAAAGCFCQIDNKGDEGHTQTNTYRZVWNKCSHNSRATUQLSQWOEDIFCKTMBPGHRTEDHOFAHYKCGYUYGHCYSOUWKFWDUDNSZCFWFCPQIVFNYPNAGBUVSLGMNHCCPESCSIWHCFESGMNDDHREIROWFGTMQM	No Truncation	-1	0.037736	36791.686819	0	2	0.69183	1.23516e-322
BW_20_1_111106004325_cidetd_msdeconv2961.txt	YYY_sp|P36837|DTPB_ECOLI Dipeptide and tripeptide permease B OS=Escherichia coli (strain K12) GN=dtpB PE=1 SV=2	None	UEFEOQAEWCOFQOVCYEOGGWQCFTQAWOOTRDKLPTGELOIOGVOMCPEQONPVGLOBELQQILHBPKBEACHIDHYEKDUHOUKPPSASVLCCTESUCLKIQBHFVLCGMBBOGZBWASARERUVYPCZHODLFYETTAHZVNSWUASIOBUOABIDZOCFYZEMLFYNOTDERRZADZKSTRIHRVGIUSLFAKKVBMTBQHKLQFSCVTGGVKLRMDDTBSGUBUODQREWZBZPQERLMNURRNZRSNEAUYHVBEBQUDBDBRRDOFOQOOWEGUURAKBDVAHZUHIUAGLNRTHQTFEEHKABABWFLRAPHAREDTOVCWCVURIVOMNBBZWAGNAGTZCMHAYHTKMQPRLNFNUQ	Truncation at C-Terminal Side	368	0.065476	47584.753367	0	5	0.55159	4.94066e-324
BW_20_1_111106004325_cidetd_msdeconv2963.txt	ZZZ_sp|P0AES0|GSP_ECOLI Bifunctional glutathionylspermidine synthetase/amidase OS=Escherichia coli (strain K12) GN=gss PE=1 SV=1	None	ZSWTAYYUBPLHMODCBGIYYEDFWDKPNAIKICBDBPBODOIRCDDYWYQFEAUOQLPHZRPIUYFCGVEFPVFKCRCLAIMAFFRSCPLHTBUKUMPHGNEVRNZAZAYALRFNVYVCHBVRKFEMSNLMCDPNEGMEPNYIZFSRYTDWZLDBOSCTVTKTRVIAPQHSYNRUBPWLAQPHDWCLUHELNPCPWDVGPBRKYAETLSHBGHQHYDMWUGLQTZZTCSCRMZIIYPTLQQWAMKPVQKBUKVVFYDZMTYQDZDKLHMHUFYCIHSDAOCHAFMYQKKUTSUHLKATONUPDHAFYLOORQNRLVBNOPLMZKUPBPFKHCFZTPRGCVSUVRMMLAMKEDLODUELGTEAAC	Truncation at N-Terminal Side	254	0.057692	45715.178628	0	3	0.56345	4.94066e-324
BW_20_1_111106004325_cidetd_msdeconv2965.txt	ZZZ_sp|P27248|GCST_ECOLI Aminomethyltransferase OS=Escherichia coli (strain K12) GN=gcvT PE=1 SV=3	None	IKSZFAQUVESPBTMSAANPNWNLLPFAVSARZEUTNRFDUWPGOQSPSEOAKRSHWAWGGEGZKZAWLDEEPKGMMZEDVAMGOQCUTPQRRUZLKBMAZSOMMBZOKFKNONLRRGRRSBMZPUWBSCWCZWEEAEVUFWUFFYTKYRYDEWEPQATEEOGBHENZWGQFTWFAFVKRNYYOLKNQOTDDASTKHRVARVNFSTMNYNFKNSHMNPNELUALIRFSIDERNQAGERSAAQOTMTBTMBLKYCEKYGNWVYWRSPBIHYHPPTYPFSQNEDGKGRLUORNFUFDFSAUFWGFLQNOKAHFBBRTDREFUICFWZHVQLEVABYSQQVDWKQZTRSWFMTDZURYITWZ	Truncation at C-Terminal Side	359	0.063830	45593.543617	0	3	0.5672	4.94066e-324
BW_20_1_111106004325_cidetd_msdeconv2967.txt	ZZZ_sp|P0AFF0|NUON_ECOLI NADH-quinone oxidoreductase subunit N OS=Escherichia coli (strain K12) GN=nuoN PE=1 SV=2	None	IRFCYBQRKNWEAKHTESOHHNDEUPBQYPIVWLSUDTPADCMBUDEQRUGFPEAIZNIARMIGEWNOKDWPLZEVOOBNSLKWUGTIZTSNUVHSIIZWUNGRZHQQUEUNEIRHASAEYBOBFBKMKMYSUPYYFAUBFNULSQWMHMEPAHIWBUGZZMGMIWSSMZWFOEMWPMUKWDEWDRNPUPTDCARLWMZOUOFKFKPMMZGPGWFAAYHFWFBZRDMHGBBOWGSHFHKGOVGWHYCTOGCZVCEQKACBUGNBAHHEUDQEBPFVFNPIVBEZHNIVGFVPYMCKOGOKSASWPK	Truncation at N-Terminal Side	179	0.035088	39376.705074	0	4	0.67442	1.4822e-323
BW_20_1_111106004325_cidetd_msdeconv2969.txt	YYY_sp|P26612|AMY2_ECOLI Cytoplasmic alpha-amylase OS=Escherichia coli (strain K12) GN=amyA PE=1 SV=3	None	MKSPOWQOARFPRMTOWHIDHVPGABUKPKADQHQTGWUGLZPTIUVWZAZRWTFDNUINSRSEKVQRMZPKKGFYPZFWSQQGDWUNYITVGNFZMAWRZIFNWA	Truncation at N-Terminal Side	389	0.046875	13470.043325	0	3	0.98088	8.79394e-142
BW_20_1_111106004325_cidetd_msdeconv297.txt	ZZZ_sp|P0ADW8|YHEV_ECOLI Uncharacterized protein YheV OS=Escherichia coli (strain K12) GN=yheV PE=4 SV=1	None	LDAMFARKK	Truncation at C-Terminal Side	9	0.076923	1078.595715	0	2	0.96972	3.18001e-09
BW_20_1_111106004325_cidetd_msdeconv2971.txt	YYY_sp|P45768|YHDY_ECOLI Inner membrane amino-acid ABC transporter permease protein YhdY OS=Escherichia coli (strain K12) GN=yhdY PE=1 SV=2	None	BLFROTFYQBIKVPDWPTIFHFQQELISVWMIOYDVZWKFYUTUKFKZOPZEVSWADVDPWNQABWHTCESKDKRKEEFKRZESBVQKLBGCGANFRIYWGAQSUONIVCTCHOQYPZQTSTDDHULSSDEPVACNLUAOPUMRNCHHYNORZTHQVSMKDGIBMMPSWGCGFSNWICGSTUMARIBLWLEQFYDFOGQOBABEODQMPEDRMSLRBADLEDZWBTCOYTGHCLVERYLIZPVNNSUITVPGQNUOYHIYHILFSTOWAFWZOFGDPTWPTSFMTIBGCVSWAMATEWOYNPDBZAOHWLZYAKZEKAOIWOTWUNDTUAELKIGHUIONNZTTRELFZAARPFVDRPQVEKNZYMY	No Truncation	-1	0.036364	46881.044386	0	2	0.56824	1.97626e-323
BW_20_1_111106004325_cidetd_msdeconv2973.txt	YYY_sp|P55135|RLMD_ECOLI 23S rRNA (uracil(1939)-C(5))-methyltransferase RlmD OS=Escherichia coli (strain K12) GN=rlmD PE=1 SV=3	None	VATNOEHWZPFRKRIPPRVOIVHIREGDLPCNNMOMPUACHVALZMQVFDFGLPAEEUEQHKDBGDVIQVVIPMOGPHPEQWKGRVALCZOZPWSCSEYVKKSROZOGZYSRVBBIWUVHQRIKWTAOAENFEOUILUCYPHIYGSMSPBTGDDBFPQMCORVKKAQVGLNFPZOVCDRHFVBKYWHWNUSFUYVTSQTDFYBZNVUAQNGCBKCUDYVKLYWTRMKOOOPWWEYOVUWAUVEFSUCKPTTWCWVMZMIUEMYGAFCFGIOK	Truncation at C-Terminal Side	272	0.085714	35112.170024	0	3	0.71405	4.94066e-324
BW_20_1_111106004325_cidetd_msdeconv2975.txt	YYY_sp|P77213|GCS2_ECOLI Putative glutamate--cysteine ligase 2 OS=Escherichia coli (strain K12) GN=ybdK PE=1 SV=1	None	YIGDSTFPAKIVIFFYQQMFBENZIEFZVYNTDLMBKZQWRQHIPMYLRARYQOUUCMMYMKGLVYUHKRWBHPOINYUHMZAYZILLYQSHABWAPEEDFNWP	Truncation at C-Terminal Side	104	0.052632	13475.449037	0	2	0.97931	1.33459e-141
BW_20_1_111106004325_cidetd_msdeconv2977.txt	ZZZ_sp|P77757|ARNC_ECOLI Undecaprenyl-phosphate 4-deoxy-4-formamido-L-arabinose transferase OS=Escherichia coli (strain K12) GN=arnC PE=1 SV=1	None	DEAIDZIQZWPRFFHKGRLCMYOBRPYMWASGTGVMTSMQHSMMHNUHKRGQWTQGMVSHVUSSVAMILVHEWTNMDGUSBOUGQOVYZARHWKNPKSRISSIPKQFLTQAWBNQZMLVEQDBZSYQTSYQCMNPQVQGBMHLFUDHGOUSQCPYTWOMUPMRIURSTZUDYGVMTOKHULTQVBUILEBYUSCTWDYQQAWFFELBFBUELPFKQYRYMDPNRFFBNKEKISTUOIFNVCVQRUYZULDOTIUBGOVHADQVMCCUGWGEHCQRRKDLTIQINDMHTVWIHFBRYAOUYEMZMHPTSEQZFRKCVAGOTLT	No Truncation	-1	0.047619	40923.675327	0	2	0.66181	2.42092e-322
BW_20_1_111106004325_cidetd_msdeconv2979.txt	YYY_sp|P0AAH4|SAPD_ECOLI Putrescine export system ATP-binding protein SapD OS=Escherichia coli (strain K12) GN=sapD PE=1 SV=1	None	HRBVWAWCBTELZGEHLCAAVUUPUWVDRVCPOGMFTODDSPPCAZLZFCLZFMEROCMUSNHZBLDBOETHQYLSRTELCRSVLHHFLDINDCNQSDUWZIMGHRFWDOGRUBWUHFWUDRGWUUHHZGHCHVWDQQHRMOIAFKGCUOKGLTRZQQPYHTITLPPGPEMIZZARSZAGBTRCNYPZYURZBVNFYOLRHADPGMWEYFCGQZVLVHFVCSSAIGUSWTYBLLOTECVWIMKKNYDRACSGZCBHBEUEKHWQZDGCSOFADTEDDORBUMKBKLUHBTHDPKZMEMSRYVUQZMTSQEOOEKUMTFTLAOGBUOAQDW	No Truncation	-1	0.034483	42236.399027	0	1	0.62134	2.39128e-321
BW_20_1_111106004325_cidetd_msdeconv2981.txt	YYY_sp|P77171|YDCI_ECOLI Uncharacterized HTH-type transcriptional regulator YdcI OS=Escherichia coli (strain K12) GN=ydcI PE=4 SV=2	None	LKDAZKPURDLWUWAWFSBZEALNRISIIQDIFMLLMZGDLNWYVULRASKCYTEBWQCZEDGUGFZCQNZRCEZFLCIIIKHLHLWNOZGYLEPVEGHUKOMEPMBANPWMFKYFWGTPYWYWCVPLPBKUDBSBEZHYIKZRRMWTIWTLBYGUVHKUUOKINVBLVPWEORQNFBVEQGQVGEBWFTATZEOPKYLHSTHSZGMKHVESGAWQSEFIQWKDUGWEDQATKQHKBENWEBDTDBBAWWFBWYEMFYEFQVCOZKSWHLQYUWEZLTSORARIMDKVADPHLCYNBETVIRORNQE	No Truncation	-1	0.066667	39257.346758	0	2	0.67196	4.44659e-323
BW_20_1_111106004325_cidetd_msdeconv2983.txt	ZZZ_sp|P0AG51|RL30_ECOLI 50S ribosomal protein L30 OS=Escherichia coli (strain K12) GN=rpmD PE=1 SV=2	None	WCYNRHWBQHZMTQYGCVZIZSSTBRICOKLLHHFZPFMRTSSCUZGVUGHDSLUADVI	No Truncation	-1	0.037037	7253.497949	0	1	1.0637	4.06866e-71
BW_20_1_111106004325_cidetd_msdeconv2985.txt	XXX_sp|P33231|LLDP_ECOLI L-lactate permease OS=Escherichia coli (strain K12) GN=lldP PE=1 SV=1	None	TNBNPLWPRFDFLNWLUHCFFQEVECWBSYEGCRRSHMEMVTLUMDFDCYROONLVEFAYEMHRTRUBHUFDADPRPFMCLVVITOBZOIORQHZTDNFULCZIEKOWGDLQPCLEZKWSWLQOINEFPZOVLONAIUEKUTAWOAVMWHBYZGNBAVLAOAUYFUISVTCUKCPWBHESZBFIKDRMCARAZBPPGRHUPDMNIBTRDABYWGNMVYCCQDZKGRBWQUDQCDZBPWBADVFNBAISIZORGKIKYOSWFLDPYRSQIARZBAZAFGHFZOPHMIWGZDHRZGBRLVMMEDYKEYIMPWEAOWASMHDBIFPGTOYZFIQVYZWMASHDGWIMHCMUSWZDZGSGPB	Truncation at C-Terminal Side	358	0.057143	45860.423804	0	2	0.64762	1.4822e-323
BW_20_1_111106004325_cidetd_msdeconv2989.txt	XXX_sp|P0AEE3|DEGS_ECOLI Serine endoprotease DegS OS=Escherichia coli (strain K12) GN=degS PE=1 SV=1	NME_Acetylation	FRELNHAWRVQHWRLWPCCAOVQENFREILHZAOFWSQNMDLFVKWOQAILYNLOPDDUQFDKYSTMWTAZUHKBLVAEHECUZHRVTQCUHMVUEACGLPAMBNVFBWNQVIDOBBAKPTRISHTEGVTHVDWIZVLRTHFBNBLUQTZPUHHDTMYSMIITLMDQDVRLNDGCEHOQAPQQTGECZAGDIKGSCSUQBIZVHNCYTKRDNNVBWEDCZQLVBSPKSICLHDAYKSQHIBYGOUYRZWFEAQSDIVSNDYPBCTGOTQPEYKYTWFTTRMAOLAHGVTYFBUGNANCVZVGUTDPDPDVURQPBESSOCQFEWWGMAISNCTVIOBEGVNHBPCFBKBPOKAF	No Truncation	-1	0.034483	43654.053031	0	1	0.59465	4.00193e-322
BW_20_1_111106004325_cidetd_msdeconv299.txt	XXX_sp|Q06067|ATOS_ECOLI Signal transduction histidine-protein kinase AtoS OS=Escherichia coli (strain K12) GN=atoS PE=1 SV=1	None	YCVWANQKQTOQGVLQVGKOLC	Truncation at N-Terminal Side	586	0.042553	2775.456405	0	2	0.97452	2.07805e-24
BW_20_1_111106004325_cidetd_msdeconv2991.txt	YYY_sp|P0AD57|ISPB_ECOLI Octaprenyl diphosphate synthase OS=Escherichia coli (strain K12) GN=ispB PE=1 SV=1	None	NSCMRTAFBSQIWHKOKSDWNHLOLAMHZTGQTEOVOTNWSRVBATVOILHRNDOEMAPHSRDGQSEGWVPFNMBIIQYSAONNTHYHLLAOFMDVBDCMVUEPYDPKMZTCEPMNQZWQTTOUKGNMEWYHBILIFSNHPIHTPUINYHGTFIBYCCANTDUPRUMIHEEHAYWRBVAZYEROSBVGPWFNEVQYFNFHQWYZBQEHSKQIKPIWIPNQOMTDRCBDDICAUMTVRNRVWEHUFVSDSATAQFBNZRUINQFDSUVKBEEMMCZNGSCBKHRASITOBLUOTZYWCWYBAHMNPAEFRUWRAARHHSCGWZM	No Truncation	-1	0.020528	41007.791213	0	14	0.72941	4.94066e-324
BW_20_1_111106004325_cidetd_msdeconv2993.txt	ZZZ_sp|P76076|YDBL_ECOLI Uncharacterized protein YdbL OS=Escherichia coli (strain K12) GN=ydbL PE=3 SV=2	None	VHDSZDGRNOMBTVURTFTDPGOAEITUAKHVIALLSFSGDHSKFVAPGTQTUMCGGOZMYBEUYCRIYITSBYDRFPYUQEGIUNADRUIZAKAONDIZRIMYHZYZ	No Truncation	-1	0.035874	13313.064656	0	7	1.1193	1.03071e-141
BW_20_1_111106004325_cidetd_msdeconv2995.txt	ZZZ_sp|P0A6C5|ARGA_ECOLI Amino-acid acetyltransferase OS=Escherichia coli (strain K12) GN=argA PE=1 SV=1	NME_Acetylation	SOKBNNNNLQSQMCUKIHKNGMADCNYIYHFCPOPUAZCWFUPGQWKVWWWFACSHFCIHPACOZTIYYHGLSCTGDYUDSFCFUEWTWAFKKFWCQFCPZSCEH	Truncation at C-Terminal Side	105	0.038117	13316.275545	0	7	1.0776	1.17533e-138
BW_20_1_111106004325_cidetd_msdeconv2997.txt	XXX_sp|P27248|GCST_ECOLI Aminomethyltransferase OS=Escherichia coli (strain K12) GN=gcvT PE=1 SV=3	NME	GZIFKYNWKFWWIDUBVRDVYBQHLVDRMCEPRFEFCNAGVDMADYYWCGAFFWODQQHTETKCHPVQOESBGYYPRPWMPRMOHSUNKZQCADETOLKAENVQ	Truncation at C-Terminal Side	104	0.035874	13359.424561	0	7	1.0389	2.1214e-141
BW_20_1_111106004325_cidetd_msdeconv2999.txt	ZZZ_sp|P0AFA7|NHAB_ECOLI Na(+)/H(+) antiporter NhaB OS=Escherichia coli (strain K12) GN=nhaB PE=1 SV=1	None	GEECACSSPRBINHUNYVGCSFQHRZQRLMFRZGGNWGTNKVLTALTMEKWMTPGEQOCVKAVSNIDBRTBRIIOKNKACBOLKSOPWBWKZNFFEOTUSOLBEQUG	Truncation at C-Terminal Side	107	0.038117	13356.707664	0	8	1.0322	1.56475e-146
BW_20_1_111106004325_cidetd_msdeconv3.txt	XXX_sp|P37630|YHIM_ECOLI Inner membrane protein YhiM OS=Escherichia coli (strain K12) GN=yhiM PE=1 SV=2	None	EKLZKUO	Truncation at N-Terminal Side	343	0.000050	1069.000233	0	1	1.0016	1.81867e-06
BW_20_1_111106004325_cidetd_msdeconv3001.txt	XXX_sp|P0AG59|RS14_ECOLI 30S ribosomal protein S14 OS=Escherichia coli (strain K12) GN=rpsN PE=1 SV=2	None	RUVWCZAUIHNPNKAPPUONMNQHYOLMPNIOBNQNHMPQLCKCTKEOZFHAZEPDPGROIPUNOWNAIGIAKTNZSFONSLHBQRZKQBZZTPTPFDQRY	No Truncation	-1	0.032258	13047.962192	0	1	0.97401	4.54163e-134
BW_20_1_111106004325_cidetd_msdeconv3003.txt	YYY_sp|P31666|YADE_ECOLI Uncharacterized protein YadE OS=Escherichia coli (strain K12) GN=yadE PE=3 SV=2	None	EVCLWCRWGGEEOCUEBGLWIQUNNBRDRAIBMKFUBCEBMBADZCDCCHHUDMPRGVDFVFFKODMCEUPQRBTVUCPNOVCUERBZTYCNCABWKPLTCKVPCAR	Truncation at N-Terminal Side	302	0.026906	13361.520961	0	6	1.0264	5.55941e-141
BW_20_1_111106004325_cidetd_msdeconv3005.txt	YYY_sp|P75987|IRAM_ECOLI Anti-adapter protein IraM OS=Escherichia coli (strain K12) GN=iraM PE=1 SV=1	None	QOIHTYMIGCAVVEAWBZCPFDRWCWCNUAHMULDFZLKNZYWCCIDPNBQYFYOLAZYIOCUZKWKEZKSNGUBVQFQNPIFUWBAWLCZIZNSZCPHBBMNUKMA	No Truncation	-1	0.033632	13698.981668	0	7	1.0348	3.28936e-144
BW_20_1_111106004325_cidetd_msdeconv3007.txt	ZZZ_sp|Q46796|YGEP_ECOLI Uncharacterized protein YgeP OS=Escherichia coli (strain K12) GN=ygeP PE=4 SV=1	None	BBAOLMWOGGRWONIROSKGNWMMZQWVKFIVFCIDWSTUAFFUIZCBOUTHSBASFYWMNQVTIRVSWZTRIWKKHYSHATPPIMMLHISLOUMYQSZ	No Truncation	-1	0.033632	13050.990147	0	7	1.0266	2.05018e-133
BW_20_1_111106004325_cidetd_msdeconv3009.txt	ZZZ_sp|P0AEI4|RIMO_ECOLI Ribosomal protein S12 methylthiotransferase RimO OS=Escherichia coli (strain K12) GN=rimO PE=1 SV=1	None	QMUUKBQSDUBIMFCQHDWUMOBVFUSVOZMFIKOFNGKPIQWLWTCMCCWYWYAEHDTMRHCWTWNBTVQFSOBTHTMULFAOFAQYUWRSFDWULMQNRUFUZICBBYSQMDNPIKNRTWRTINKBIWYUTRBIMYRMKLHKLVZSIMOSSSUDSPMDUITFRHPZNULIGZHRGHIHMKWLUHYZPHTWFRPQWLQKIVDIYMVTUMHIZKCUEAICFNCOVOBTQZANUWLQLFPFTBGGGEZYRIEUVGPPFDYHCBFHSDZEEULNYPCFLBGDTSEDLTNUZCOIZLQVQFVOYAZOCACLHBVGUZGINSFYGSTSFZKRDMZMNFPSBEHBEWGZMRPYVEQERYZLIZKE	Truncation at C-Terminal Side	360	0.058824	46339.653806	0	2	0.57692	4.94066e-324
BW_20_1_111106004325_cidetd_msdeconv301.txt	YYY_sp|P75719|RZPD_ECOLI Prophage Rz endopeptidase RzpD OS=Escherichia coli (strain K12) GN=rzpD PE=3 SV=1	None	CVGPUQPQOCFGOGUYEUFESQQSCNYMFCYANTSIEQLOVCBIPSKLMKWBOIGQHZNYNZSAYMYQNKEYQSBTETPIYUEWQALDEMNMNAAZDIUSDLGLHDBRYCNSIAANKBWMVIGCREZZHEPHSHLRMUZLBBSQWPWGLUDYC	No Truncation	-1	0.030973	18893.157016	0	3	0.92643	2.08157e-191
BW_20_1_111106004325_cidetd_msdeconv3011.txt	XXX_sp|P75901|EFEU_ECOLI Putative inactive ferrous iron permease EfeU OS=Escherichia coli (strain K12) GN=efeU PE=5 SV=2	None	TWYZQQRPFCBGYSZZIAVKRYBSROSCIWARWGTGMHMCTBWSFFMKDRHKHOGNSBCRKOIKUQYHTFEZCQNRMPDSMCTTDGQZFHPLZQYUUOHAKUNFYHKZDBTDARHREMOIQRIPYBWVIDBUAQAAEQBRERWVSZNGIMPESUZPUUEVHSWQNGKPBCLQSHKWZCABMEKIFBABPUOOZHGPZEPTYLHBYSKUOWYCWTGOFNMISCPZDADGMAGROLIUPGZNTAEHSFVHQZGBAUFODRSZHLRKIKWEHZYCILSM	No Truncation	-1	0.064516	35063.543096	0	2	0.76108	4.94066e-324
BW_20_1_111106004325_cidetd_msdeconv3013.txt	XXX_sp|P00926|SDHD_ECOLI D-serine dehydratase OS=Escherichia coli (strain K12) GN=dsdA PE=1 SV=3	None	OWKKSRWIDQGCWKYAYRHDDBKDLCUTTRGOVSDBVEFRHPEKIDNHPOCOKLOWLQVHNDQWERNNBMMPUYCUVTGTQEIVNLACTPUZULBRBFERTMVAFNONOIBKBWPDSVTTPBQPTMVLCRIOTSWPTKZMYRUYFOZBDMISLPPIFTGACIHHZMQKCMWKFEUELBWGWHBDRRSYDPZDYSLBTNIKBTQVDPBQCYSCITZCTZVHRVTMIKMTZD	Truncation at C-Terminal Side	230	0.038462	29178.042771	0	2	0.82903	9.13842e-311
BW_20_1_111106004325_cidetd_msdeconv3015.txt	YYY_sp|P0A9Z1|GLNB_ECOLI Nitrogen regulatory protein P-II 1 OS=Escherichia coli (strain K12) GN=glnB PE=1 SV=1	None	OWMBSNMCLIGYMTSNOFOOECDUQTUFRRQGZCDPOUKTRNSRKGAZPOKTHUKAOMURDOYAKYCTIPMZPIEERAHGIDBEOQSKUVEFPOEAIBUBVEZEQDZDTCUN	No Truncation	-1	0.031496	14878.715879	0	4	1.0573	4.371e-152
BW_20_1_111106004325_cidetd_msdeconv3017.txt	XXX_sp|P32132|TYPA_ECOLI GTP-binding protein TypA/BipA OS=Escherichia coli (strain K12) GN=typA PE=1 SV=2	None	HGACHZDVGIHTRLAMNQSCBMVNNRRQOUGBPZWHCAUSHNYGLDYFSZMTHOBMCLGDKPFQBRNNNAHRSKULWMEGMSGPIYHRVWNOWTBSNEMQFDLBLGKRPAYYONCBORFDAUA	Truncation at C-Terminal Side	123	0.028646	15321.595822	0	5	1.0218	3.10701e-164
BW_20_1_111106004325_cidetd_msdeconv3019.txt	YYY_sp|P77667|SUFA_ECOLI Protein SufA OS=Escherichia coli (strain K12) GN=sufA PE=1 SV=1	None	GNDHCIWAYBRCZZDTSAHLWHBVIDQAPFOPEWRQGASNECWFWSVONPREVKDBRQZTMUDGMEAKRMDSRUEIIIYFDIKOLIWRNDLGBGKRZEBVONAGMOSRPTTKGKVULYMUFB	No Truncation	-1	0.039216	15354.959592	0	2	0.9883	1.45911e-156
BW_20_1_111106004325_cidetd_msdeconv3021.txt	XXX_sp|P64471|YDHI_ECOLI Uncharacterized protein YdhI OS=Escherichia coli (strain K12) GN=ydhI PE=4 SV=1	None	ATVISRSAPTCVQGSOOSDDTSIGYZBMIVNPNWWAYFQRGEAOBADPSRUYLLRQQASFTBMNMTCEUICYTLLQIY	No Truncation	-1	0.042208	9406.239796	0	6	1.1397	2.34192e-104
BW_20_1_111106004325_cidetd_msdeconv3023.txt	XXX_sp|P0ACE3|HHA_ECOLI Hemolysin expression-modulating protein Hha OS=Escherichia coli (strain K12) GN=hha PE=1 SV=1	None	SEVFTRTONFGEIQELMDWBDZHRHBAPVNWFHBEPEMBWVPMQOCLNRWIWQACANBYUPABFMLDFHNVF	No Truncation	-1	0.040816	9160.527438	0	2	1.0532	2.58219e-96
BW_20_1_111106004325_cidetd_msdeconv3025.txt	XXX_sp|P69908|DCEA_ECOLI Glutamate decarboxylase alpha OS=Escherichia coli (strain K12) GN=gadA PE=1 SV=1	NME	IKBQUDVFZRRAOADZBCOVIRBNGSLCBEADSMPEHRRYTASZHDNSYMTGGQYZWPQCSFKLACFYUGTMQNCF	Truncation at C-Terminal Side	76	0.035088	9222.893751	0	4	1.0437	3.69656e-105
BW_20_1_111106004325_cidetd_msdeconv3029.txt	XXX_sp|P0ACE3|HHA_ECOLI Hemolysin expression-modulating protein Hha OS=Escherichia coli (strain K12) GN=hha PE=1 SV=1	None	SEVFTRTONFGEIQELMDWBDZHRHBAPVNWFHBEPEMBWVPMQOCLNRWIWQACANBYUPABFMLDFHNVF	No Truncation	-1	0.064516	9160.527438	0	2	1.0573	1.68147e-93
BW_20_1_111106004325_cidetd_msdeconv303.txt	YYY_sp|P75809|YBJI_ECOLI 5-amino-6-(5-phospho-D-ribitylamino)uracil phosphatase YbjI OS=Escherichia coli (strain K12) GN=ybjI PE=1 SV=3	None	KCRKEWACSOQFOSUAHQUHRHQGZFSTWFSPHDIAFRC	Truncation at C-Terminal Side	39	0.047059	5094.685561	0	4	1.0183	3.60217e-49
BW_20_1_111106004325_cidetd_msdeconv3031.txt	ZZZ_sp|P0ADA7|OSMB_ECOLI Osmotically-inducible lipoprotein B OS=Escherichia coli (strain K12) GN=osmB PE=2 SV=1	None	QFRTMIQGCQYPFZNSKZEYYSYRLQGDRWMDFKOMBFEQGHAQFHYRGQOHLVLMOIKVMOPOWALLRVBP	No Truncation	-1	0.032468	9560.784940	0	5	1.0814	5.33105e-96
BW_20_1_111106004325_cidetd_msdeconv3033.txt	ZZZ_sp|P30748|MOAD_ECOLI Molybdopterin synthase sulfur carrier subunit OS=Escherichia coli (strain K12) GN=moaD PE=1 SV=2	None	PVNUINNLVKTPEPCOBAKNKTNMDHNNLPQLEWGQCSNYNWWILOQOLVZWNVVQRMIUPFEEQERKDUED	Truncation at N-Terminal Side	9	0.029221	9220.175719	0	4	1.0902	1.43129e-94
BW_20_1_111106004325_cidetd_msdeconv3035.txt	YYY_sp|P0A6K3|DEF_ECOLI Peptide deformylase OS=Escherichia coli (strain K12) GN=def PE=1 SV=2	None	SVGQQMMAASLLGRRROIKMKNWRRIRYYPYLGYBWBLVCAWZEETTPAKFEBVFTGSQYIWCMYERZHVWISK	Truncation at C-Terminal Side	74	0.032468	9222.061080	0	5	1.0909	1.27142e-98
BW_20_1_111106004325_cidetd_msdeconv3037.txt	YYY_sp|P0A7M9|RL31_ECOLI 50S ribosomal protein L31 OS=Escherichia coli (strain K12) GN=rpmE PE=1 SV=1	None	YZOVDTCFFICGYNLSKZWNHVBKKNIMPVBUFYBKPFIKRLUBFMNIMZWPBIRSBRYYKVKAVCOZKI	No Truncation	-1	0.038462	8988.297421	0	1	1.0701	3.95772e-90
BW_20_1_111106004325_cidetd_msdeconv3039.txt	XXX_sp|P0CE65|INH18_ECOLI Transposase InsH for insertion sequence element IS5-18 OS=Escherichia coli (strain K12) GN=JW5951 PE=3 SV=1	None	QALQQRDNPOTZWECWPAKLWTLITUPRTQNCRGDKYNYRUEUEZWMLKRRWQWUTVCODRIIKHYYVOTFARQCTGWOAEIELUFQOHHLVHHQBRMWMCEWLWTHTMUNFACYYHMODHYUPIGRLPNBGARBITWPLYPKLLVUQIMRGFWMZTZEIVYQSZNYYRNDIWLHILDIDOTAOULKMNNLSHKVISZQAABBOFYZZVOCTWMAYFTTHLUEEBNEVCDKSLMZEGGWZYUWBDLIBMOMIPHSKGHBDUPOTSLFBSVKKRRHNRZGISVWHTCULSCNUPSUQTSOUGBMUNFRRAIFKVVBSRWVRLQFYEL	No Truncation	-1	0.051282	42327.237251	0	2	0.66929	1.97626e-323
BW_20_1_111106004325_cidetd_msdeconv3041.txt	XXX_sp|P0AGM5|SIRB1_ECOLI UPF0162 protein YchA OS=Escherichia coli (strain K12) GN=ychA PE=3 SV=1	None	QMTDLVBCHMFQHVINMKSOUBOFPLSOZIHBZVHZIKLCWBYSLFTAPBGFSWAABK	Truncation at C-Terminal Side	58	0.047619	7268.909283	0	1	1.0133	1.68229e-73
BW_20_1_111106004325_cidetd_msdeconv3043.txt	ZZZ_sp|P17169|GLMS_ECOLI Glutamine--fructose-6-phosphate aminotransferase [isomerizing] OS=Escherichia coli (strain K12) GN=glmS PE=1 SV=4	None	OOFEPHLEUODZYRFGHPRFFMQNFFTDLHIIKBVOTAZVZYMZHYTAIQKLPLPPEQRYUWUVITRBGI	Truncation at N-Terminal Side	539	0.058824	9276.396374	0	1	1.0098	1.47931e-93
BW_20_1_111106004325_cidetd_msdeconv3045.txt	YYY_sp|Q47319|YFIP_ECOLI DTW domain-containing protein YfiP OS=Escherichia coli (strain K12) GN=yfiP PE=3 SV=2	None	LYELDYNANHSAOGETKLHGBWGSMOHFAUGKCMZEUSPABFICCQSVMYINGYHRTTAHYSSPGZGFUWTAHDCYGN	Truncation at C-Terminal Side	78	0.042857	9221.720734	0	3	1.101	2.90823e-105
BW_20_1_111106004325_cidetd_msdeconv3047.txt	ZZZ_sp|Q9JMR7|YUAX_ECOLI Uncharacterized protein YuaX OS=Escherichia coli (strain K12) GN=yuaX PE=4 SV=1	None	NPKDFMBGWOVYYHCKZOEEMDSPCNCCNSSNPRNCREEGRYFYISNRDMLRDTSRIKYWTZYBFTZNNOQCGPRCZKNKVLKRLGYOOAWQLAZW	No Truncation	-1	0.045455	12393.311090	0	2	1.0846	5.60242e-128
BW_20_1_111106004325_cidetd_msdeconv3049.txt	YYY_sp|P33920|NDPA_ECOLI Nucleoid-associated protein YejK OS=Escherichia coli (strain K12) GN=yejK PE=1 SV=3	None	KZQZWKOHRBQBPKECWBLRTOAKVFNGMMZPTRHLKIQWDBZDUFQTQNSRGIFIGOHTVCBTUCUMRBKLDSIODLUOLIMELHUIZONWTWYIERLVUNTTBQTAVQLNVZDZSSCMCUSCCTDFKYVEADUUGTGPYMKMLHMETQUVCKOPLQVUULMTBEZBDYHNOFCRVKLYZTYZEEOVUFZARBEPFWQDKYPQNVRTMPFAIUCNWYESPIWABTOOFARGAVCMPTOSPLUNUFQAVKHMEMPNUPHDOYKZLIBVPAGVTKSTWLNZSMALSKTTQHVEKSSROQSWTOITBKFBRQBPHETLULONERVQEATHDRAHKHP	No Truncation	-1	0.029412	42735.775199	0	1	0.63238	2.39128e-321
BW_20_1_111106004325_cidetd_msdeconv305.txt	ZZZ_sp|P27296|DING_ECOLI Probable ATP-dependent helicase DinG OS=Escherichia coli (strain K12) GN=dinG PE=1 SV=3	M_Acetylation	MUVQGTPBADUCVBURBLABGIEGGTIWSSGDMUNGZZWIBEKU	Truncation at C-Terminal Side	44	0.041667	5052.180930	0	3	1.1041	6.26082e-48
BW_20_1_111106004325_cidetd_msdeconv3051.txt	ZZZ_sp|P33228|RECT_ECOLI Protein RecT OS=Escherichia coli (strain K12) GN=recT PE=1 SV=1	None	VBPICHNPEIBMPVZZSHUKMADCTUUHCQGWPILEFUUTWPYMRAMYOEWQVKBBWRTFCWGDNGDZFZQWLMFNLYLCLPKFHUYBVSDTSCSQKTTUZZEQRSMTTGIOZQGCGWBAHUOANGZSQLLPZUZOICRFFFIDCLPBALKVRBYSTNHQYKNDHWUGAZKTIKFEOKTRVFQFRPEGOROLOVTCRPSGKLVNGKIZEQMSTGSWMHQIWDOFDDRKDLSYWEZQLLTCTTWHDVZEVRPPWEELFPRKGMHSETWIE	No Truncation	-1	0.037037	33887.031750	0	1	0.77285	1.42785e-321
BW_20_1_111106004325_cidetd_msdeconv3053.txt	XXX_sp|P0CF89|INSI3_ECOLI Transposase InsI for insertion sequence element IS30C OS=Escherichia coli (strain K12) GN=insI3 PE=3 SV=1	None	TBFTLSNCLCRKTGYGRYCBHMRESKRPMTNMLWBAFRWLHPTEYRENALVSQAAZYFNNNLZGRHPQOSFNTTUBUNKWCUNVASNOCMBVEPEDGNLCDGWBH	Truncation at N-Terminal Side	278	0.050000	12777.467624	0	1	1.0994	2.34083e-127
BW_20_1_111106004325_cidetd_msdeconv3055.txt	XXX_sp|P10443|DPO3A_ECOLI DNA polymerase III subunit alpha OS=Escherichia coli (strain K12) GN=dnaE PE=1 SV=1	None	HASZOKHBBHFDQMGHYHUDSDYPZMVDTDUCUVBPCSLFMMBYIRMEGFZWURPRNIIVTENBKTKUVBQAHTYKWITHKWPAUETGOVZDNVLELIWCUMVBERCHEOTUYOYUWAUSZHHUSPAVIOMETNQZCZGTPEKKRVPWBKPLROGSNWSNCLODHBZVKSFRVBUHQEKFWNMHTNZDKZWLKEFCRMZWIGELVDVTBFQAWYHRFUTWEIRWVBPWKHRVWGWBFEKDFSFNFRRCONOEEMFPOSTPTBNCACFMPNWPSHCZRBCNPTSBEUBSAPVBODETTGMAEVPILVFFQRLONOZLWLWDPPKOITAMYABFNSTZQLYLIGOQLCWFLEAZAREAKWIYRKVPGKWA	Truncation at N-Terminal Side	792	0.053030	47131.917092	0	3	0.5976	1.4822e-323
BW_20_1_111106004325_cidetd_msdeconv3057.txt	YYY_sp|Q46799|XDHA_ECOLI Putative xanthine dehydrogenase molybdenum-binding subunit XdhA OS=Escherichia coli (strain K12) GN=xdhA PE=2 SV=1	None	BQHVRPENDKPFBOUFSQAPDASAEWBCPUKMOHSLOPNUDDCFUATUBYZOAEOLBGLSBAMMCQSHLTZTSMUWRRVLVIFBQFETKUOQUTADPUATGKOTVNFDTSLZDUANEKFWLNBLOUEZIYRBGVNQWPFTKUANSPZWNVVOPMGZITQGZBKSTQYWCSQCVTIFVBKMOQLHFAUUEZMQLYBUIVCUSKGWSBAQSRRDGKARDRFKVZVMVAKNBRGRERVANCTBOKLOHKOOMYSREPGEUTWKUCCDMQRHAZTBRKQORLVYNTFONYPSAKKZWWASIOCISOUIPEHVQWFGWOTROFMTCYISVKBEBRNLMEBTHAUCSUMBOY	Truncation at N-Terminal Side	406	0.042553	44573.787543	0	2	0.60302	4.94066e-324
BW_20_1_111106004325_cidetd_msdeconv3059.txt	YYY_sp|P03023|LACI_ECOLI Lactose operon repressor OS=Escherichia coli (strain K12) GN=lacI PE=1 SV=3	None	RITESKZRWBTQENBRMDHLANYPOKOCZPBCPBILZZSMCZUTYHASLDANWAGGMYCAEEHWPQEWVWFWIWCRMFSLOWATNVFQBUFEVWBHOBNZUUUDDCUQKPIINUGYDAUHOSWNLCCEPDSAYRTRCEZORFZMGNVPGKRDEUMUZUTDYCZWTDYDRABISKPAPRPVDQKWLIDBCDYBSERHCPQLOHRBIGMHWTMMNZDYLDOTUBYODPTSCIDEIWMOGIWCMDCPGTAAMUNAWERLIPLAIPCYGMUDSEUACNSKWFKDOYIGQOPIPMMSWDDNELSLQTIWLNKVDPLPVNCVFLDRKQWUSFCIMYBFAHQSZKPOBATKQVTMQNIISPVDPVZV	No Truncation	-1	0.052632	45302.597238	0	1	0.57319	4.44659e-323
BW_20_1_111106004325_cidetd_msdeconv3061.txt	ZZZ_sp|P62558|SOPB_ECOLI Protein SopB OS=Escherichia coli (strain K12) GN=sopB PE=1 SV=1	None	FBLIZNSEOMWGFWQNFBDSRAQIOIPWYWHMGYPVBTVGCRHDFRZEDKHZBBCDFPSWSRNHUVHFFFFGVSMTBHWQEOQTCEDIFYPZSDVQYKWUNBFEEILFHKYBOPSVGKNGQLQIGRZVWNTDHIIIIIEAIZEFDWKOFGVGYLKNCUWYLUORPVAFYMBTHGSCGFBRHTSDHPBZUQUNEPTOMBOPHKFZRLGYVUNZECPBHZVQVPTUYKSTRPAGDVIRKPZIARDHBUYHBFQBHCEYKRRWZWMAKBHHEDTKNFWYTFYHURFSTZQIWLPTHQNUIFGFGZZQSKAUCZUBLAHBRYBAOTI	No Truncation	-1	0.033333	41062.921249	0	1	0.63897	8.34971e-322
BW_20_1_111106004325_cidetd_msdeconv3063.txt	XXX_sp|P0ABC3|HFLC_ECOLI Modulator of FtsH protease HflC OS=Escherichia coli (strain K12) GN=hflC PE=1 SV=1	None	PNCRAKBUWAEEFQPBZGKBEMKKFMKYWDVVVDPZWDHEBFSWORNFUTHBSCRDUKRQFEQHGBUUBOWTOOQHGHMDFYDLQWYWLNNGFEFWLHIKMAUFTMMNFRVKFGHSHDIFCZGBATKZTHEQUPDWWYZTIMANEUDQPHIVUPGBHVMLHTTTVODPWRKUFYWQWCQEQNGSCCDNMVQRLZNSUIZFPICYWDRBNKZHOACOVVTTQSWNCFDPKFUKRSRDNLWCDZPCBWEMUBTDFFDMDSPUFYSFLZBAVYKVGFMMBKHRSYAZFZZFRETSCZAIHSDRGYHFPDQKWZSCWEBPBRFDGZDATLGPTZELDH	No Truncation	-1	0.068966	42393.083442	0	2	0.63251	4.94066e-324
BW_20_1_111106004325_cidetd_msdeconv3065.txt	XXX_sp|P27303|EMRA_ECOLI Multidrug export protein EmrA OS=Escherichia coli (strain K12) GN=emrA PE=1 SV=2	NME	ACFSTNFNVGFLSDFOSPPBEQWUVFYDPAQDBPIGCELFILRTWBCQQGOUYMEHFPKKECHRYICBYYDWKLWOWFTTKMLEKCMDECHMGOIAQNUTHYNPVPQCBDCSKSWHECMBRHZWHUPWYWGZKLARIRFSYKIRGUZDEWTCLOYQUOZDQAKOYRCCIKGUWYUIPIBWCVHYWHWWGYEHRPOILKCWDVFIKYBNCLVMTPHWTGSMURHGHVBQHHUEWMINRSAHPDIGDLLWWVFTMALPNNQCQMTRLYGGMWCBYURWKLOYTFBCBVLEGOAIPKLVFEAMVIPQLUYZEVDGZGOSTIHKTWYKBZNGHMCZSQKLFYEHVRCSZUKRFRKYYKIGNCEHTPSBSOKAAGWNMMFPFGUSSTDWDMWRF	No Truncation	-1	0.037037	49674.190977	0	1	0.54143	4.00193e-322
BW_20_1_111106004325_cidetd_msdeconv3069.txt	YYY_sp|P18133|PNCB_ECOLI Nicotinate phosphoribosyltransferase OS=Escherichia coli (strain K12) GN=pncB PE=1 SV=3	None	PRTGKSPZWGKDPCMTACUZYGZBNEUMTVBFHYCNGEULRBLTVOYHHOFYNTUGVMZIZDTYILMIYEGBSHBGHHDFHVQWZSDCHNTUGYMYLSMFHCYEKFEEAOQCWDPEBNDYMRSLWTBNLCEHBBLPNZUPMSVAVOCBCPYFKFFNEPHTBUZWFBEWCOECATSTNTRKUUURPKRLLKFCSVLMZIEYLCOPVHGNCVVZSETWQNZHPFTOPQVDEFNOMGARUBEDGOBPDUCCOBEIFUZUCZVQCSQNSCEVHUEESTHPAFRARLBVTHIBTGWNCNNHGDNSDNWZFCCTFSLIQIUIBADZMTRLZATMMWIHRNRPSMEOPGIZCTORTHGGHNCZQQADEDFNPNVRLSTVMPUMTGVLLVFFTMGYOCYCSOCDFAUK	No Truncation	-1	0.037037	49659.295059	0	1	0.53736	4.00193e-322
BW_20_1_111106004325_cidetd_msdeconv3071.txt	ZZZ_sp|P0ADC6|LPTG_ECOLI Lipopolysaccharide export system permease protein LptG OS=Escherichia coli (strain K12) GN=lptG PE=1 SV=1	None	SMVMLVFACCPGQECQQIAYOCWCIVDYIQYCBACQWTLOYMUMGWFWPUYFLDKFPQBVFORKIQZFPGPHUNMVOASRDBSRLTAZSSGSSCNEYKWLYTNMFGDMMWAEORDMTKVCBBKRPDYQHPZHYNFRIRUSYEUOPKAEEIAGKZQFZISKWLSSANHAOZOWLCMHVYIMEDWOFGDQQYGBSKNPQZKQTUSKGKSCLRAOBYAHGKBEUKCDHSVMTMUVLGVCIDARHFLGLORDEBCCNYNTIUBAVMRCHWTZDHRKOYBKHOBHWWLLQOWBLNGTSTAIDFGOMWUYAYBDWGTUMONCVKDYQIPDCCTGENAOSUQCOQNHIZYMCOSPYKMLQRHFIONP	No Truncation	-1	0.043478	46099.790921	0	2	0.64346	1.97626e-323
BW_20_1_111106004325_cidetd_msdeconv3073.txt	XXX_sp|Q46793|YGEN_ECOLI Putative uncharacterized protein YgeN OS=Escherichia coli (strain K12) GN=ygeN PE=5 SV=3	None	HKMZTFFSFZDGNIKBWTIWSWAYERWSYIUOYGLEIPGBYUKNBVSYMATSETPYVBAWUZGVLCTEQZTGEPKPUCAQIQMHITSGFOYKGRZGQOGSMCDHERCOUSRZFEGCOSPFDHDGBBHFHAVTQEVVYAWADPWPLLUBYKOWPCWFYNFQSAGSZUIGDMKCVMKVALQFQLKRILYULGSCBFLMERHQMSHNKZQYORPBEKMRPACNSMEQRUAWPSSQNLN	No Truncation	-1	0.064516	29088.111257	0	2	0.83746	3.08943e-309
BW_20_1_111106004325_cidetd_msdeconv3075.txt	ZZZ_sp|P0A951|ATDA_ECOLI Spermidine N(1)-acetyltransferase OS=Escherichia coli (strain K12) GN=speG PE=1 SV=2	None	YPSWIENYFZKGSNKKFVBICWAFIWMFHWAETENHVUZINSKYLBDIBVWBECOLCTSDPUUIUBCUOWEUBPBFFGPRYQQKILVKWUUVIBGCRYQKFIRMUHCULGPOZBSWEWUQQNDPILPWCZVLUHNTKGGOLLZTFYBAFHIVYBKYFBAFRDRKIZCGKRSATHKCIDHYTUCEPA	No Truncation	-1	0.038462	23653.848454	0	1	0.92042	8.92341e-236
BW_20_1_111106004325_cidetd_msdeconv3077.txt	XXX_sp|P0ADP0|YIGB_ECOLI 5-amino-6-(5-phospho-D-ribitylamino)uracil phosphatase YigB OS=Escherichia coli (strain K12) GN=yigB PE=1 SV=1	None	ACWRIBQWRGUWVKMWUFWNVUSAIUQAQLKSWUZKPZLAOUIQBRWUVLSGIHKQBENTYTWAMOSSBRAYKWESZMEGUPTGSUUGORBHKGRCUTBZNTPBFTLQGCLBWHDHGTBCBVVIWNGAATESBUHSZTDWZISMANHHZWDARPBIEZDHSPAZQIRNRKIDPZKDSGAAVKYYTQEHAHRMKGNNMPCVGKWYDVNNMRRMRAFOFYBDGDBPPERTUTGQRRLZNY	No Truncation	-1	0.052632	29256.808834	0	2	0.82612	4.94066e-324
BW_20_1_111106004325_cidetd_msdeconv3079.txt	ZZZ_sp|P25539|RIBD_ECOLI Riboflavin biosynthesis protein RibD OS=Escherichia coli (strain K12) GN=ribD PE=1 SV=1	None	QGLDUHZNDIUETEUVPDTHGNZMPIOGZFSEYIRPDNNQQFEOTIUMBCUDHYIGWBLOWZFLDOZBFZYTFASQNUFGQAHFAPAHZUIWFFPMCMWHSNRKWTCDUETTNWFBPIZAVZNWHLISZQOSKZTOWNPFNNTAPEOOYBNZTARESVYHKDELQDNMYOMWWLOGWWNPOCGBQKKAQZQIQITRKWHBHZMIICIZNYYTYOYAWCNFDGWGUAHBVMPRCZNIGVZPFFYNVBLCZETDICVFISBKEGFZFABABFRQPWNRUSWBEGOZETYMSGYDARLYCAKRYFGBCINOMFCOETNZQDNULEHQBMCYOFVZRAOHIBQBERUVQEUZGGRRSZOIDNPIDWTWORZ	No Truncation	-1	0.035714	47588.606509	0	1	0.56763	4.00193e-322
BW_20_1_111106004325_cidetd_msdeconv3081.txt	YYY_sp|P0ACQ4|OXYR_ECOLI Hydrogen peroxide-inducible genes activator OS=Escherichia coli (strain K12) GN=oxyR PE=1 SV=1	NME_Acetylation	NCPHWCYNSNHEEGLNUDIRPDHOWGVMUKZDEYIDVWEMGLVBPAUYAQVBQAVTECWLHBZMOWLRFAPGAGQOLFAHPUYOMYMRPONQRKRAEAKYFEIAUTUNCOCTVUMUUFYTVPKSANPVSNRSGRWKWCGHMLGVYAUCFOETWYWNRNZYMIOQIBKLKRENHANBLBHGEVFDNOBIDRYGWFLHBLQINZYFUCECHQSBOFZBKOWWDHDYTUAVUSFGLWQBPZSFBKPKEAWQWZENBCYOTYWIZZEUPADZZZWLVSHVNQTZBFFBKNAYVRSLZGLQWRAIFRAA	No Truncation	-1	0.058824	39054.348487	0	2	0.75654	1.97626e-323
BW_20_1_111106004325_cidetd_msdeconv3083.txt	YYY_sp|P0A8T1|PRMA_ECOLI Ribosomal protein L11 methyltransferase OS=Escherichia coli (strain K12) GN=prmA PE=1 SV=1	M_Acetylation	MNFAPNVLCHNVFQRGRPFANSUYTGMLYTAFQNBKCRAQCAIHSAICUUZDHIZUSZPRWSZUVUGGWETUBPEVELWQIDECGHAVDYSMAYFNKMHYURGYKNERUVQDRZPZESQKGSCZKMRVZNUVWVERRKTOFFRZQSDRIMRHVCOFEQEACFAHZLEMYIVPNLCKCMGUIBWZUPQFZVUHLTQOVEZUGSHVGBNDEILBPHBQFELAABZDCYEHPGYEAQCTVQZSFISGQTLGIPOCFSUDTUDDMULMTOFPFRRTFIVEDYVWWYDAACAAPEFBL	No Truncation	-1	0.020833	35995.233151	0	1	0.74152	1.00048e-320
BW_20_1_111106004325_cidetd_msdeconv3085.txt	ZZZ_sp|P77463|DDPC_ECOLI Probable DD-dipeptide transport system permease protein DdpC OS=Escherichia coli (strain K12) GN=ddpC PE=1 SV=1	None	PFNBLRTUQYATLANTFBUWFCRACHZFQEQKWVDZNERCCCRHCUHAVBKHBTGHTBPDLMDMWHETEUHTNIAALOSWIFWAUTDBIDIHWOUWFFNWSQLIPLLHINYWDPIEAWOHROAAVWWBMUDZUAGZQUIHQTWYIUYDYTWFYQEUKBCHMDNVTRKRWHUYBMAZAKZVWSAFKTRUNATGGWWAAANRDUTITVANTAQWRAQRLLIDLLAWABLQQNUFPKPFLYBNHSNSRLADVLSUFDTKBLEENYNYICKPDSROWLKNAGGKWSQHUTTEKQMSDMDFPF	No Truncation	-1	0.060870	37520.798461	0	6	0.72537	4.94066e-324
BW_20_1_111106004325_cidetd_msdeconv3087.txt	YYY_sp|P0ADY7|RL16_ECOLI 50S ribosomal protein L16 OS=Escherichia coli (strain K12) GN=rplP PE=1 SV=1	None	ZONVCNVZNOTYTRVQDPSNFOUTTWEPWBNUPPNCVVSCIOPIUWATYIQZIBWPVKKTPNMKYWETBQRHWATYWYUZYWSSPZOBHZKPKVRUHAROGVTIZCAYZSKRGIAUREUDPGAULBANLPQIMFYL	No Truncation	-1	0.020478	17425.143159	0	6	1.1075	1.87457e-184
BW_20_1_111106004325_cidetd_msdeconv3089.txt	XXX_sp|P0ABV2|EXBD_ECOLI Biopolymer transport protein ExbD OS=Escherichia coli (strain K12) GN=exbD PE=1 SV=1	None	VILFYDHBDVKYUPPBAFAPFVOLBPQBIQUCFYFMZFFKCDFFWSFQTHMWCWLKQQYFLHRRCSQPVERWWHBMSZAPRIKZNMBVSWYKUMKNAIYADZYASQIGICWAWENLTEHPURBBQNREVHSWUHBKSRMID	No Truncation	-1	0.033333	17915.324455	0	2	0.99368	7.40793e-180
BW_20_1_111106004325_cidetd_msdeconv309.txt	ZZZ_sp|P0A937|BAME_ECOLI Outer membrane protein assembly factor BamE OS=Escherichia coli (strain K12) GN=bamE PE=1 SV=1	None	BTTGOQDTAUPZFLMKKGLKPMADMTAUGLEDNVVBMYGUCHFG	Truncation at C-Terminal Side	44	0.056604	5093.525749	0	3	1.0864	5.77765e-57
BW_20_1_111106004325_cidetd_msdeconv3091.txt	ZZZ_sp|P0AC98|SATP_ECOLI Succinate-acetate/proton symporter SatP OS=Escherichia coli (strain K12) GN=satP PE=1 SV=1	None	PSAFVCWAFKBCSFWTCAGUIHFIOQQOUGVDKPBWATEVVVOTVAAEETEYFSICRDFOLHLNYECYWBSFSQTDZRCVKBVWPFUUVUMYDTEELCDLGRYHHYWULZRPFKLHWQBVVUSMRYLDQQTUFSDRCC	Truncation at N-Terminal Side	50	0.040816	17571.790669	0	2	0.97058	2.3097e-187
BW_20_1_111106004325_cidetd_msdeconv3093.txt	ZZZ_sp|P0AGG4|THIO2_ECOLI Thioredoxin 2 OS=Escherichia coli (strain K12) GN=trxC PE=1 SV=1	None	QYBFAMTBWWSQAUIFNADTANAZOKHLTBHOZHWZYAMFBRWAWUKHAZPGWWPCEESPYFNUIPWFFPOVRVUQWIDICEAGCCNELKUGHTCPIWZETFNPDTVRFAHVRUROUMAVBLPSOAMFRPZCSOWKCST	No Truncation	-1	0.050000	17836.109336	0	1	0.95067	4.83117e-174
BW_20_1_111106004325_cidetd_msdeconv3095.txt	YYY_sp|P31665|RPNC_ECOLI Recombination-promoting nuclease RpnC OS=Escherichia coli (strain K12) GN=rpnC PE=3 SV=2	None	ZHKADLCBGDMAHQNUIGKKFZRHEKTFRKQBKWVKITTNBGQMWSYZEEIPYAYEALYEIMUDYHPFBYGCGANFZFFGTKNNBTOYRBSAGSDZSSNTWZPRHLUTPUWUZOMAUWOENNDIBQZNTCLOMHOOYUCTQYGLZFMGQWUZSFFTOVILSLMCARELUSQYDRTCDIMVSHSOOYICHMVNMFEYTLEMWKIDOIBAPZDRVMELILMICDWFQWIMVWOURLBCKAGROIARUBIAWVATYDBIAIOZUQUKOQTHCEZPSVQATSOVSZPURZCZEOUYMQGAYIOO	No Truncation	-1	0.052632	38896.394590	0	2	0.76566	4.44659e-323
BW_20_1_111106004325_cidetd_msdeconv3097.txt	ZZZ_sp|P0AGK1|UBIA_ECOLI 4-hydroxybenzoate octaprenyltransferase OS=Escherichia coli (strain K12) GN=ubiA PE=1 SV=1	None	BQTRKZMHOCUQIRTBILCRSFHESMWQGETFMCHUTSKGUAHADNABEOVMDIONBOCTCOBHOLFAWAUUAHSZAUNDYKZHRCOULQPGFLHRDMKRKFFQKQGFPVFSNHOOSBYDHVNPMDVPFAQERLTKZNPTBSIOIKODRTZUKMDODUGUYVGDVRVVPTVVIHIUSAKHNITGVLKUQUBZKBSKL	Truncation at N-Terminal Side	93	0.064516	25203.504864	0	2	0.93683	2.27039e-269
BW_20_1_111106004325_cidetd_msdeconv3099.txt	YYY_sp|P39405|FHUF_ECOLI Ferric iron reductase protein FhuF OS=Escherichia coli (strain K12) GN=fhuF PE=1 SV=1	None	EFWSKZZWZSYPFBSELHCZNDHVRTGIVIBINHTIKHTSACCNPKERIDGABOLMAQMHUTGTCWQPSCRRIONHLZUABEBRBBOYGDYOZCHDHGMVWWNWIEYFTYFAORZDLGNPSOSKHMESVGGBESLAMEOFAPDBWNNRRQQZOQMLIQDKGPCSROPKRPGTVWYKPGGZQBETIAIOELDMMKHOWPKBCEQIRFRISSMFMYRDMDESDHTPHESBKNQAESQBQSEVYIYUILMTRFQIISFOMOVWBM	No Truncation	-1	0.033333	33076.810219	0	1	0.87118	9.68369e-322
BW_20_1_111106004325_cidetd_msdeconv3101.txt	ZZZ_sp|P0ABG7|RODA_ECOLI Peptidoglycan glycosyltransferase MrdB OS=Escherichia coli (strain K12) GN=mrdB PE=1 SV=1	None	CHCNUZFSALNCMPMUBGMKYPKIZCSGYDNSZQLCNEDCECGMVOPPRIBKLNYAHKYDKNZUBLTDUDBBDOIYQAFBPPDZURMKLHVRDVYHHAQSDNUFSUTLWVMPETGWNSAWBODLVYWZZMPWSGYIWHEIMMESRPBGRLAPFNLFDEIBVNGYIDUHFUIKTVLTEFZDODRAVQTYPLIRVWSIAQGQCRHKBDTOLFISUPLDPBDIGQCWFNTCNINFUELZNEDQYGUGPAYHQYKLHHRUTDQTHOBRUHMNOPBMRRKUNOEVUHDBWISADIWTPBSMVIKIOCLNTUHAPRRCCQKQWVVLWVLHFTNWNZVGCZDROCMPGHNPROGCUIAOAENEWSHIEPADLCVAOL	No Truncation	-1	0.027027	46307.789754	0	1	0.64074	4.15509e-321
BW_20_1_111106004325_cidetd_msdeconv3103.txt	YYY_sp|P76180|YDGK_ECOLI Inner membrane protein YdgK OS=Escherichia coli (strain K12) GN=ydgK PE=1 SV=2	None	LPMGCHQNDNDQBKAGCNRRLATIAZYQEWHGITZKIVWIEPTIRNCSNHPOKIZDDBEKCMLIYWNADWAOQQZQOUILKSLCBFFWQPGTDZULZABKSNRQPECHYGGYDITROQLDHDUKHTGADLREZQTFYMRMEKSRRN	No Truncation	-1	0.037037	18060.776094	0	1	0.95164	2.51612e-189
BW_20_1_111106004325_cidetd_msdeconv3105.txt	YYY_sp|P0A7T3|RS16_ECOLI 30S ribosomal protein S16 OS=Escherichia coli (strain K12) GN=rpsP PE=1 SV=1	None	VOZCCKYQNQORODQUFQKVOTRMGRQQTFPALAZVALMEYTRFOCPMUKVSVYRNCVLTVREBOEFMRAOEDBWSURPTCB	No Truncation	-1	0.038462	10934.585019	0	1	1.0222	2.13356e-105
BW_20_1_111106004325_cidetd_msdeconv3107.txt	YYY_sp|P69432|PGAD_ECOLI Biofilm PGA synthesis protein PgaD OS=Escherichia coli (strain K12) GN=pgaD PE=1 SV=1	None	VNCHTHZSKTYVRPFYCIAEKWRDAKWBVZWEZCFMOULBGSRZSPYQQMRHWCEIAOIZOUHOSLZFLPBUKHMDOHYUOHFHIUVYBPWFWIZPICLSTCGVYTFQKBLTAHNGRNHFZCDABRKFKFECCAKQW	No Truncation	-1	0.043478	17843.936400	0	1	0.94274	2.45327e-184
BW_20_1_111106004325_cidetd_msdeconv3109.txt	XXX_sp|P39377|IADA_ECOLI Isoaspartyl dipeptidase OS=Escherichia coli (strain K12) GN=iadA PE=1 SV=1	None	FUUAZOWEWTHGDYIBFASKOBMWCNCEFWNTHUAZBTQEUBSOIPORBOFZYSSIYOOORCHGLZPVBYPFGVZUESBGNLOZGTNIMKTMAGIBNAWYCDLBVVMATELONNQEYOUAWPCIQDCTVCGDEVASEHZY	Truncation at C-Terminal Side	140	0.069767	18109.680488	0	3	1.0596	5.49302e-192
BW_20_1_111106004325_cidetd_msdeconv311.txt	YYY_sp|P0CF66|INSE1_ECOLI Transposase InsE for insertion sequence IS3A OS=Escherichia coli (strain K12) GN=insE1 PE=3 SV=1	None	UEEZKYAHPZYLEVRFWSSFTBEMAEPTZVOTPQGACFZYGHOHZMZVGDT	Truncation at C-Terminal Side	51	0.047170	6312.243888	0	5	1.1618	2.78489e-67
BW_20_1_111106004325_cidetd_msdeconv3111.txt	ZZZ_sp|P0ABD5|ACCA_ECOLI Acetyl-coenzyme A carboxylase carboxyl transferase subunit alpha OS=Escherichia coli (strain K12) GN=accA PE=1 SV=2	None	IZYMUNMBRIRTDNEABPCWCIBOQPPTRORCEZAQGLBNBTKILCUSMCUURSYKHAQKWFZUIVUYUPMQHAWZROGMQKNKKCGDGOZHOIYZVQIMVZVZOWTKQCFWHFESDPYAIZSRAVRZLPTHTLVBHHDHDZBCAYGSEKRHRSYCDIDNAZULMZPEQDCVYELFTULAUTFICNHODZGPKSEYFCKTQUFGYINETMMLUBAINBNLHSNZGSNVPORAHQHSPTGHREFDIMENWMLUHIHPFMUVTRTUIHNUWPQUHYWRRGMGDIIKRDUBRRWLPPYYRFRVBATZFGYGTDGICHFCYRG	No Truncation	-1	0.060606	40139.394719	0	2	0.73564	4.94066e-324
BW_20_1_111106004325_cidetd_msdeconv3113.txt	YYY_sp|P0ABI8|CYOB_ECOLI Cytochrome bo(3) ubiquinol oxidase subunit 1 OS=Escherichia coli (strain K12) GN=cyoB PE=1 SV=1	None	TAVPTNSDZZYEVBQCWIWNRSEDIGVRFQRGCMQZPFIIPREQDWVOMVDDNIODTTCASSSBKORFVDEOAURPGSZHGRGTRUPVIRSVLDDMNPDNKREVKOHAZZDHPEPPMBOYBYFCSDNIUGPVUFKROHEATESFAWPNKHHMNEAZGNGGLVALIUGCFQZCHZFALLCOZDKALDFFNSNYWGKOLDEOUIZKOBEZYSMLKNPGVTQLBNNSBEEZRKCVPSGZERREUITGLALKZSWZKYIODFHCYGNINHCLRAZSMGIEZPFOHFYYGLKFFULNGORDRAWYGGGGASVGIWBAEHPWVTKVYROFMBRKQOLYCYVKMACDRGWLCEEKMZRMTP	Truncation at C-Terminal Side	354	0.057143	43898.254869	0	2	0.64114	4.94066e-324
BW_20_1_111106004325_cidetd_msdeconv3115.txt	YYY_sp|P24173|RFAC_ECOLI Lipopolysaccharide heptosyltransferase 1 OS=Escherichia coli (strain K12) GN=rfaC PE=1 SV=1	None	SUCBVEOHNULKKTKGQRUYQWRIELZOULHAIPCOHYBZWBFZYNIGYZZYPTUSMAHCTBUOTGNWBOZBHYYWBLGLCLHGMYLKWIGEELPCTGNDMWLQDHRYRIIFWKVQZFGKFSIZIELFYSYZBLWMYSYEHYSEBVFQNEATZPERDSBQTKQQAIZAENLERLAVMTZTTGKFQPVQAMGPRSLZLEMFUDZBETHKNPYWSEEHDLQTWQIWHGMETSMQNIDSULMVBEBZEVKHIATZKMUYBWUURQSIHFFLBAOSFINVULWIRQIMQGOBWBPWKWEEPIKQMLADVLOLQNNLUNMMHTI	No Truncation	-1	0.038462	40436.278904	0	1	0.71166	2.42092e-322
BW_20_1_111106004325_cidetd_msdeconv3117.txt	YYY_sp|P02924|ARAF_ECOLI L-arabinose-binding periplasmic protein OS=Escherichia coli (strain K12) GN=araF PE=1 SV=2	NME	BDLUOVDBTIHGUDITZKQDBYORBGAMECHEWPZMPNBAGHPISQTOHGYSNAZVKSGIQVARZLCCYMRNHBRTZSUKGRQWWEUGSLUFOVGKTVOPOSFGOTPPCTFTZRSFIGDOIPCADIUPVDRACFYFVYWDWGEFFDMVEVYIARTABFZTSVHYTBNSYWWMZUHSTRYAOFZTKWCQGOWADMDUCMQWDZOKUPZYBCYVZZCQQOGVSLKQZASSDHDMZEROHATGDQTWARTKSINOLPVOGVRNTNYQYRMNCZQQQZTILYMDSEFBEYUAWEFKZWVOESAARAIYZYMRFYPMAHCQSDPNLYZGCQAB	No Truncation	-1	0.034483	41394.601665	0	1	0.6894	1.11165e-321
BW_20_1_111106004325_cidetd_msdeconv3119.txt	XXX_sp|P09378|RHAR_ECOLI HTH-type transcriptional activator RhaR OS=Escherichia coli (strain K12) GN=rhaR PE=1 SV=2	None	UTVBLHSDARGMNRPCPISPZCWPDLCYCOSPIENALSAATUDFVASURMCZAGGUWGIOWPMNDCOTMRHBQLHNFVRDOMUWFNBLZHMKRZONBOIICPZIICDUOGWPZFIITMDFQYPQRYMMRFBBHEDELOKCIBGEKSVLAWAZAKDLBYYVGFZQLMECCYGGAOQRBSPFMIQTIFLTTVUYLZKTOTKGFRKEWEQLQBSBCQHKZHUMUUNZUNOFUDWRORDBWEQKUDEQCCSIEEOLRTIWZVQVTLQGYVFUQTTETCEAUUDYLA	No Truncation	-1	0.034483	36005.196458	0	1	0.76635	2.84582e-321
BW_20_1_111106004325_cidetd_msdeconv3121.txt	ZZZ_sp|P09833|MODC_ECOLI Molybdenum import ATP-binding protein ModC OS=Escherichia coli (strain K12) GN=modC PE=3 SV=4	None	TIOWHMGCPTRSHTUUHYWZLLZEVTNPUTPUBZZVFSUHRCBISPSGWSTLGPNLVGNBYFIEQVAMKOYLZRHEZMFFYPVBGGYADARQQAONCVHPGFDVKEQDGHVBTHRSWDELTUVITOSPFDOYRNFUKGVAVMARKWSTUPSOADAMASGPTBFPBZMHTTGDZUPTSWGNHKSULNWWVHGPLWQOTTGPRLNTLBZNRVUQUZZKTTKTDKIYNANTGHQNFMGVPVFCPFDNYFYLBYYSWGAKSTKHAFKMQUPUVORQIKHLSMPVBBFDROQWKRSANLDZLSEUBGMBWQNPCAABNAOTCLZOTDYSZCQCZVMZHSSKEAINOFVZRHRZRALS	No Truncation	-1	0.045455	43164.978940	0	2	0.65625	7.90505e-323
BW_20_1_111106004325_cidetd_msdeconv3123.txt	XXX_sp|P0AFR9|YDCV_ECOLI Inner membrane ABC transporter permease protein YdcV OS=Escherichia coli (strain K12) GN=ydcV PE=1 SV=1	None	RUHQUOSTZBQZECYLOMBHSBIFULENVGORRZPFKHUDZVINFDAMIZGCYEDBMLOEKYAQEVIUKFEHEVYNFPHZDPFYZGYWVZLNINTDHGGVMQWBUKPFVVBVENMFEUYYRTPLUNBPSVVNFSEBOSPWQPQMOSOVYSTZMLKONFMCYSBBTUZMETWGSFNICAYQHFGSZFHREWPYGEWWZRAKOHOMQCWRVQLWVUQYNHFWHKDQAPDZWCDCYIEHNONZOCZMSGFOHOMISPKDCMNOOIQD	No Truncation	-1	0.038462	34802.522685	0	1	0.7895	7.90505e-323
BW_20_1_111106004325_cidetd_msdeconv3125.txt	YYY_sp|P33025|PSUG_ECOLI Pseudouridine-5'-phosphate glycosidase OS=Escherichia coli (strain K12) GN=psuG PE=1 SV=1	None	UNYQSNHWALYNFATZEYFOOMFZLHGDHSUYICHPRWMPIKYMNRNFGGUOHYEOWWCURLTOHZZPRGHFRPBFLSBFOWAYZPEMIQTNQCTHNGCZOSFYRBYBWFTOONYFIPRPGLWTKCDQYUCIKWBPOQOBTMTHRIMHROAIFPUMMUHENPPAERFGKVYHDBIDDHNCBHQFHREYGNKDKBHNPFMHVCSDZTIBEYYVSWQVNGINUGWGHOTNYTSYDUFCKCHYPQVNLKEZVSWRYZIEQKMEDTQZGBZOYBBHPONIESBZLUWIGYTWIBKCFLCFDRCKOGKCPCDEFZSN	No Truncation	-1	0.047619	40855.777125	0	1	0.65966	1.97626e-323
BW_20_1_111106004325_cidetd_msdeconv3127.txt	ZZZ_sp|P0A7H3|RECO_ECOLI DNA repair protein RecO OS=Escherichia coli (strain K12) GN=recO PE=1 SV=1	None	QVUIHBTBBCYYGZIPEYSIQAENVERQKFKZMWIZYFHWDVHITTFBHPBODZNPCEIRHKYHUCQRLEKPOFHTCFZWHQDTZRWGENAYRFTAGMWQYUQYEFZWFSVFUZBVRZLCCHZCFVKVMDIETBKSNDQUQOHEMWTOOKYDTIADKOPVDP	Truncation at N-Terminal Side	80	0.031250	21120.762860	0	2	0.92382	1.21913e-220
BW_20_1_111106004325_cidetd_msdeconv3129.txt	ZZZ_sp|P10100|RLPA_ECOLI Endolytic peptidoglycan transglycosylase RlpA OS=Escherichia coli (strain K12) GN=rlpA PE=1 SV=1	None	EPURFOBFDSQLVCWMMGSBLZQHYCLRAFOCYEZMAGYBDPLNSSLZDAMZFUTAPDAOPYEVIQPBLCDQBQWSAVPLYLBMZYPUPZTFQUUTLGZDZGCIYVDQRKLFVGIKYALGIHKVHFCQUBONAWFAKGERQZKPWAZDFLBGKGOYGMTFCRGUZQMBVLINSTHYSCSHVQVWHLUYSUUEKRRSZSBSZDUMVAYDPLTBZPVFIULKLPNBBTYQFRTSGUMQCFLWFVNHFYKFNUCCDQCGHEOSBOIWSDPKESUNZWEMIQVAPBFKANHZNQLEWBDWYTNZTFGCKOYPEHZQFOIMAWNPICRFCVWSHQQNOCDBRGPZYLCBWDIKAWTOBEZVPMZHKL	No Truncation	-1	0.041667	45186.299335	0	2	0.60924	1.97626e-323
BW_20_1_111106004325_cidetd_msdeconv313.txt	XXX_sp|P0ADU2|YGIN_ECOLI Probable quinol monooxygenase YgiN OS=Escherichia coli (strain K12) GN=ygiN PE=1 SV=1	None	ISFYMVQRZUTBQQGKMPKNNNLLFPCVHKBPCUSVHCEYSOIYKMKRFIG	Truncation at N-Terminal Side	53	0.047170	6313.374386	0	5	1.0439	2.93719e-68
BW_20_1_111106004325_cidetd_msdeconv3131.txt	ZZZ_sp|P0A9M0|LON_ECOLI Lon protease OS=Escherichia coli (strain K12) GN=lon PE=1 SV=1	None	BGQOQBHLCZGODESCCHLYFDCLMORTBBRITBZNNAWLOQZGRVILWMDSTBFKCGUSIRGCGLTKLMUYRTWFWELBWNMKVYKSINCYOZQTBBGDNOLRRVTTPBTMBHBRODMWHOZDHTRZHKREWSCKRRHZKOPUMHITLBAWEUTMMEIMIFTFDOTVHUYAAYKAORLMFUUCKORRKDCSIELRRYVUHEVDSLQDTNREIWPWDALFQZEMRAUGWGAUMSGPPOGTIMCSMYUBEYDCZHZIZPOPRQSTLGCIHRPWULGRPQTTEEKAPMVOZNISWETFWUNVSMWKAYUQVYPZZZUGCRHYBOFTAFVSARNZNLAKYFTFHMZCDBMEZFMSAKURGLMOLIZE	Truncation at N-Terminal Side	420	0.050000	46874.043818	0	1	0.58903	1.4822e-323
BW_20_1_111106004325_cidetd_msdeconv3133.txt	ZZZ_sp|P0ADP7|UBIJ_ECOLI Ubiquinone biosynthesis protein UbiJ OS=Escherichia coli (strain K12) GN=ubiJ PE=3 SV=1	None	BVZLHIQOQGWZBOOBRTRZTPNBPDNBPABNVDOTMMNNMGCCAWCCNOVCIGSSAAWZCLATOHHDEPTGOBSCUVLQWEYNKELFIQPVWQNISAOUBFHMNYLEPDMBTBSGIACFSTCUSHOAWYUKEMMNRCCCCDHMOVUBCDOATVSLUUFBMLGQFPRC	Truncation at N-Terminal Side	33	0.060606	21124.693121	0	2	0.91294	5.99611e-229
BW_20_1_111106004325_cidetd_msdeconv3135.txt	ZZZ_sp|P0AED7|DAPE_ECOLI Succinyl-diaminopimelate desuccinylase OS=Escherichia coli (strain K12) GN=dapE PE=1 SV=1	None	FHNTMEOPIQRNQDYVZOZIDGTZSZCSDAWYAOEDOUQYEQBVKIIMYQZGCZSVPOPPONYOFVWEHBROPAOAQBRESPRTIGNMQLNPVIMFMWWGPYTVHRVUBSSCFHZHDTKNYZKFLGPEZCAQDWMTRCDDOTWZADOEAHEURBVMVQYBAEEQPVVAISOHLOSMQAFKZCVKDCLWSGYWUYZBZTVDPNZFEACFPKSZBVEYEZCGFPQATGTCGUQUPAHBNOBGOSSYBTGARPVPGQUGIWAEYUOHYETNVGFLABZVZAFRGKWSUKDHIGRKAATCPHMYBDMOLCGQOVFNLLHFGMDGSYDQQPSMFULSLWRRBFBPFWAAZMIGYZIRQALESMCAZWMDOBLSVHDIHEP	No Truncation	-1	0.060606	46824.221320	0	2	0.5941	1.97626e-323
BW_20_1_111106004325_cidetd_msdeconv3137.txt	ZZZ_sp|P14176|PROW_ECOLI Glycine betaine/proline betaine transport system permease protein ProW OS=Escherichia coli (strain K12) GN=proW PE=1 SV=1	None	KVKAGDQYCBQLRYAEUKWMGZDKFRVCDGMFPCQUBPZIFNQPCVSPUYKRVNEZUAIKAQMMWILIRLNIVQIQWHQVUPYKUEIOTEGMOZFKBAITGDCKBDSZTMKRRZFEBUYAOULAQTPCWPQLBDZBYRKRKFDUBMHBGWQDQRWTFYLFKCOUPVFSEQAZBLERSEPHDAHYSYERIABBKCCLHKSOLISRLGSOOZYHAUMOSLQBVOKWPGTQGMWKTSGUENFWCQIDPHLNIAODAYPGOGWCYHNEPWDURMGFZCOWOAFHDYBAMMLKMBTOTEMWSCLEKRCTBSVMFIGCLIZGKHCOGMWTTAHMIGIHGKZUUACLCQTRSDFORPWKOV	No Truncation	-1	0.028571	45073.918765	0	1	0.60737	2.84582e-321
BW_20_1_111106004325_cidetd_msdeconv3139.txt	YYY_sp|P0AFD4|NUOH_ECOLI NADH-quinone oxidoreductase subunit H OS=Escherichia coli (strain K12) GN=nuoH PE=1 SV=1	None	DQZUDHFIZLGVRANDRMPZGVRFAIFRQGRUFOOORPZVNFLHYSOCPYWRMUBOTGWDODSSOCBOFYHOFUMANORMFBQKFGZPOVQRLSGPDKAUGAOVUCUGAMCLAHVBNGFKHCVKRSACSGFQPGIHKFYLAVVCSSGFOPUZDTSIAGRCLBPGPLLLWKCNNCUTYPFEYWMHEROLPMMWPTKQKYTPEYYAQMSAVOKCDMNVMNEACUPZFYYCTDQHGCKPEGGBCDQUUALUOVSADOZUPTBUMEDQYZKMUMQIUNZUFRPWPIZVWVPTWVGLGWZBIVRQVAHEG	Truncation at C-Terminal Side	305	0.074074	38614.436964	0	2	0.69337	4.94066e-324
BW_20_1_111106004325_cidetd_msdeconv3141.txt	YYY_sp|Q46836|PPPA_ECOLI Leader peptidase PppA OS=Escherichia coli (strain K12) GN=pppA PE=1 SV=2	None	NUIEGYMCYGICQWNTANAOTEATGZVEQLVIYUBESCEKYGPWMWUQBWIPFTEDYZRVORLBWVGTLBLWNMPZNLLYZMQNOKDDNOKUZGLPNNFTMRUROSOBEPFOYCPPOEYEANVQYENTLCPHMLHARASHUHVZERCCKZSBHKVPKTGTILPAPWUUDHOYDUDIMZUECMDIGOOKRBKNKUAPCEIWENSRZPLEUAOZAFVWPFVLKLPEWKIYGCPCDPNWAYYYIQGSDTMGBDPPNATQYMZAGVSFRGQBY	No Truncation	-1	0.038462	33941.654841	0	1	0.75054	4.44659e-323
BW_20_1_111106004325_cidetd_msdeconv3143.txt	XXX_sp|P31992|PPTA_ECOLI Tautomerase PptA OS=Escherichia coli (strain K12) GN=pptA PE=1 SV=3	None	NSFSCCNKSZZHQKHNCBZAWGAMFQTGQFQIEWDMSGYDCQURFPZULPQHUGFOUAEZAYNLIWIULMQODAZRM	No Truncation	-1	0.030769	9655.265750	0	2	1.051	4.72257e-88
BW_20_1_111106004325_cidetd_msdeconv3145.txt	ZZZ_sp|P77733|FOCB_ECOLI Probable formate transporter 2 OS=Escherichia coli (strain K12) GN=focB PE=1 SV=1	None	OFCGLQVCLYSOPNZSBQCKMROVTCBPASWCUIDPFODBUGQRBAPTGRSLAGAKTHCMNFWLBEUCZZGFLMW	Truncation at N-Terminal Side	207	0.083333	9245.912704	0	4	1.059	1.60435e-102
BW_20_1_111106004325_cidetd_msdeconv3147.txt	YYY_sp|P38393|KILR_ECOLI Killing protein KilR OS=Escherichia coli (strain K12) GN=kilR PE=1 SV=1	None	HAMMKQHBMSAEPAOQVEFRKRDCKHWHLTNLFKVWBMMLUWNFKOYKKMFDSLSZYCGZUWYPBQLPFIKTT	No Truncation	-1	0.037037	9415.841641	0	1	1.0528	1.75601e-91
BW_20_1_111106004325_cidetd_msdeconv3149.txt	ZZZ_sp|P31675|SETA_ECOLI Sugar efflux transporter A OS=Escherichia coli (strain K12) GN=setA PE=1 SV=3	None	OITMYSQSAVRIRVLNDFWUFHPFLQNUMPFMRHPGQITDRBTSFRHFYGQZQKEWVQWCOHCBSZSISYHOYBFZFHTGGKGLVNARNZVZZQFSDTNUPVTAYFOHZLNZLMERGQMYRHQFHKRLCNKOZRGPLOALSKZSONCVSPIALYYKOVUHZHFARSSCBAUEEEGGPWUVEWENBWQTEWVIZMESZPUPWHTSPWKBKKZPBEMUWDQCTTCIDWEGAUUYPMNQVRBGCGQVAIUQFKUKLVOKHLEWPVZDKTZTSWRIQEZQYBELYZVGGOBIFMOWFBTORSFEBELCYUDRBOHCFEDUQTSRSKQYGKBIDGCESKVYNCROWBSLHOFZFAAFSKSAQPZUMMZOOQQPSCPNCOCGWDKZMKRMPAURGRMG	No Truncation	-1	0.029412	50069.531123	0	1	0.61023	1.60077e-321
BW_20_1_111106004325_cidetd_msdeconv3151.txt	ZZZ_sp|Q46803|YGEW_ECOLI Putative carbamoyltransferase YgeW OS=Escherichia coli (strain K12) GN=ygeW PE=1 SV=2	None	CYSWDAOTQQFYSRYWFDHNUVVBBHZNWHTHOCUATGDPFTFIEUPTCMKPELWWLWWWIWEFFBTGYDBVSUHVOZKQPNVDCRSICRIGZQPGLTMURHSHNNLUNTCOLAQDANARQRLHGMVWPLKSCREVTSTDSWBBNBQQGDODNSIDKFSYUZGTHCVKKBHCQPUQPKYPMEFQNBAMGPYVLTGOQQTPUBQHINFHUNSSDBCTTMSHQLKCYBILYASTIVGIVAMESRRZUFLTYMNMMUWUKIMWTINEFQILOGBLRYULNWPCPLVOOUPRZMUVWZMFLWWCGRGOCSLIZDOEYZAYBSLCLGSGMPEZUFRHZGWWHASMNBAWPQSYWTHHM	Truncation at N-Terminal Side	43	0.060606	44442.731881	0	2	0.63658	4.94066e-324
BW_20_1_111106004325_cidetd_msdeconv3153.txt	ZZZ_sp|P37759|RMLB1_ECOLI dTDP-glucose 46-dehydratase 1 OS=Escherichia coli (strain K12) GN=rfbB PE=3 SV=2	None	NMWPBOBLQZNFMWLFFQZWDLSGQZDKNCCIKIBQLALSYKFDTROYISZLTDDZGVQSDECFGKHGLULPEZBVZAACMYGYHKALVIMVUUZEYLCYUTKUKOCKOCWBSIMRTTIAFKNARNCQRNTTCTDSPAVASZQBQLINOOKLPKLDAOIVPWGCGYFOROTQRQWVNWUZQRMQWNAHVANSBANQPAMFQHTOVHLKVWGRAKSYQSPQEHFYFWAWHFZERQDPDAUKKMRCVWFZLGZKEFEFWSMBGMNTIVPWMKTPYGGCCTBOPNAFEYHVCWBWZQTIUBYRWBPAGIYDDEVIHACQFTWNTCGZMHCVYBDZWCRENUWTANVFTAPECZKHAAIVNEALL	No Truncation	-1	0.031250	44774.086857	0	1	0.64008	1.60077e-321
BW_20_1_111106004325_cidetd_msdeconv3155.txt	ZZZ_sp|P19624|PDXA_ECOLI 4-hydroxythreonine-4-phosphate dehydrogenase OS=Escherichia coli (strain K12) GN=pdxA PE=1 SV=1	None	WPLQKIKZOOYLDVTOORZMRPBUOICPGPIRPRBOCTMSDQFIKTZZMKMRCIQHRAAODBMMDNSRVRKFSNPDNNIUQLYPGVMCDGCIUKZUUHPNZKCPEYMOQGKIVROTNBZZNCYFPGPHPIFDEMHYOBTMWWCKWIWKROZDUVFTBPQQWTZEWRVOYMEGDDGLWPGVECYUCWCPSTBHOMEHDLWOTCGTEGLQGEFEPQPMYKOLVLUYWHLMDAUSGCZRKUTHNTFOKRRKFBPGHLBWHHPCVNSKGBZDCZOVUNDGNPLUFAZSVAMVLAEQAQRQUYIUKGWQSGSMECGWSUSMWROHGREVSOZRC	No Truncation	-1	0.031250	42448.042625	0	1	0.65066	3.60174e-321
BW_20_1_111106004325_cidetd_msdeconv3159.txt	YYY_sp|P0AF98|LPTF_ECOLI Lipopolysaccharide export system permease protein LptF OS=Escherichia coli (strain K12) GN=lptF PE=1 SV=1	None	FWWIYPZRVPSIIKWRPREZAQHABPSMBQRAHSVFUHAOVINIBDMNEERFZLYGHRTEREDUDLODVIMHTOIYFAGCVFNATOULIVPPAYTNFCIURTOYRFTLGVZQOVQDTOMAUFTYGSNIINTFCSQHYCURVUGKABBMMUNYZCTVOYIRKPWNALWTTFCFNROBGRUHPVUZNGLUOSUSQCILQVPLPYPULRMKWHBCSELYQZLCFIBWCSAYTTIYCWFQPCCLMHPHOIOHKGZAHCTVBKWQVVSBPFOLUTNQL	Truncation at C-Terminal Side	273	0.068966	34862.454282	0	2	0.7471	4.94066e-324
BW_20_1_111106004325_cidetd_msdeconv3161.txt	ZZZ_sp|P77173|ZIPA_ECOLI Cell division protein ZipA OS=Escherichia coli (strain K12) GN=zipA PE=1 SV=3	None	GGUMSGSPFOFTAWFGKYKTMTKCUTMNIUTWSPMETQCPKZFZQEYPIEMHVREVEVDBSEIQRKEFFOOTACOBTPGYSWQSUZAMNUAABCIUFTZDRAWDBZLIOAIAYAQAWUDBFPOLOVYDTLOTRFEBDNDNBYWTMIOVRDMHWTDGSFDNCVQCYQDMDFQYFTLCUNWYPT	Truncation at C-Terminal Side	182	0.087500	23243.732354	0	3	0.94697	1.1374e-245
BW_20_1_111106004325_cidetd_msdeconv3163.txt	YYY_sp|P27830|RMLB2_ECOLI dTDP-glucose 46-dehydratase 2 OS=Escherichia coli (strain K12) GN=rffG PE=1 SV=3	None	CYAOTWOGHPEWDEEZPAYLRVPRTBRASWHALBLFSPNKQWDEQDNWFCURBYOYROAVWHQYVPNRDIIOFNSZACYDALGOLOLZYIEVGHZVMLZFLGQYTVLVGRYIWGGFCIIZTDAADMMIHHFNRENLTALMBKOPSGDNDYBGGCEAQCMGKHRMUUAGCUZNNPTKIGRDKQGTTWIIQNSYRESTIQKEIHHFPCNCUOOFMFLSBQDRBQKBLCTTQBIUIBLPWATVEUAPMGQLUWERNHVPIBLUHANCTIGOCQEMCATBRYWAHRLWKVKOSMLRMRHAEZLYGZSRDOLYRSCKLPZTHLEFCOOUADAOPCVCEVIVNFDPSICPHZPDKYLEYQK	No Truncation	-1	0.038462	44412.794475	0	1	0.63903	1.97626e-323
BW_20_1_111106004325_cidetd_msdeconv3165.txt	ZZZ_sp|P46891|COF_ECOLI HMP-PP phosphatase OS=Escherichia coli (strain K12) GN=cof PE=1 SV=2	None	IBDPFKSHAQTMECPZYNTUCGNCWDGKRULUSBEAWYOYLRVPSDBMDNMBMEYEDARUUEWGWOHLLTABIBNRFLUQDGRARDIGUVRPGZCKLCDLUPPVPKIAOEEHCLZDIVANKOMQPLGNCNVLSIGMVKCTNOHZGNWFNTSQQEOWAVRDDDQPACPNCAZKCGMUCLVVPOPPQLIDGELROCHZUUUBZCFLCWDLHMSEGRTKVIMRBAWPHHBIDGNIIBWZOHUDLYNHSGVUCTSUUWMEIGVWMVNTAZCFNTMI	No Truncation	-1	0.058824	33460.272908	0	2	0.80938	4.94066e-324
BW_20_1_111106004325_cidetd_msdeconv3167.txt	YYY_sp|P0ACK8|FUCR_ECOLI L-fucose operon activator OS=Escherichia coli (strain K12) GN=fucR PE=4 SV=1	None	OWMYQBNWTYVGNZIYTZWSLRSIAKDORSAQQATYRWFGAGUDRHNEIYCQGIVTIHNHSVLHNEQIMTMPNKWTFQMGLZNIPIELMFOMWNDLKVCOHBZMUAOKAMWSUSCAQTINKOUNRFUZQFV	Truncation at N-Terminal Side	112	0.066667	16764.068360	0	5	1.0009	1.70303e-179
BW_20_1_111106004325_cidetd_msdeconv3169.txt	XXX_sp|P16456|SELD_ECOLI Selenide water dikinase OS=Escherichia coli (strain K12) GN=selD PE=1 SV=1	None	IYZIDOTIDHQFBKOHCDQWULWIOIBFMUKFVUBMCZEVHPFPRIIFEQHCPAHTNRHQDUDKITGTWNYGPFWVCWEOMKQTVMOVLYIRQSDYGDIVGFBBAHUPREPVYWWPVZYLOWHHIYDNRKFFYFNODHNREIGDCIUGRKPNARVVFTGNTTHRHTVQKHVWUYQZTVRCHTIHERWFALLGMBULOPTKTKQLPSMPGIORRGZEQKQZCIQNNIUWIDQAIVUIFMUSNNEOFRMYQHQBWHIBYTEZEKMKGTOSSDNRGBPLUSMELDPAKILRARYRAQMMNUMQRLNAVIVYRDVHYHIKQKPRORMLMPOKYVEFLFUYOOAUZKCDVPO	No Truncation	-1	0.025000	45122.284500	0	1	0.62516	5.38037e-321
BW_20_1_111106004325_cidetd_msdeconv317.txt	XXX_sp|P0ADU2|YGIN_ECOLI Probable quinol monooxygenase YgiN OS=Escherichia coli (strain K12) GN=ygiN PE=1 SV=1	None	ISFYMVQRZUTBQQGKMPKNNNLLFPCVHKBPCUSVHCEYSOIYKMKRFIG	Truncation at N-Terminal Side	53	0.047170	6313.374386	0	5	1.0811	2.93719e-68
BW_20_1_111106004325_cidetd_msdeconv3171.txt	XXX_sp|P75838|YCAO_ECOLI Ribosomal protein S12 methylthiotransferase accessory factor YcaO OS=Escherichia coli (strain K12) GN=ycaO PE=1 SV=2	None	YILSNWHZDDIKHOWLCPUKUMECITEFECLFTFQGIZHVZPPGTOKKYOUGSWQLHRQQPWCPSGQVSPGKBZHRFIZVPOIGFTMUSTFRMHLRISSKNTRGFBBZSCKSUIOEOLWOOPPZNSZPQPI	Truncation at N-Terminal Side	455	0.066667	16763.308270	0	2	1.0475	3.92435e-176
BW_20_1_111106004325_cidetd_msdeconv3173.txt	XXX_sp|P76027|OPPD_ECOLI Oligopeptide transport ATP-binding protein OppD OS=Escherichia coli (strain K12) GN=oppD PE=1 SV=2	None	HRELQCUAALOMTVLLMTNKFUFIGUEGVZBNIOZZOCQMAUYDBADCTWGWRVMYZULFSMDAFHIGPEYYZGILQNVLOWIGKKHOTRIHEVQUTPIYIYCOGGSZVDYYIFZDRDZKRTKNGTKOEBBZYYLHRTOWIOWOMKFTFLYHGTRCQOCMFLYYWSPIBBGTHIMUDVQWKMCIHZFPCCCHSKLMEEIWOKEAARLZCBAWTWUKSSQUVNRADATUGMCYAFDMBBDNDDQYSASYKSAFVMQFRDTWZPZGALWLTOMEFRAUENKBUUYHRWYRSQVRIUBUIPKRZAPKPLVCBTITQSKHBLNSLQCVVSNUBEAEVGLSZ	No Truncation	-1	0.032258	42682.145928	0	1	0.7227	2.61361e-321
BW_20_1_111106004325_cidetd_msdeconv3175.txt	ZZZ_sp|P0A812|RUVB_ECOLI Holliday junction ATP-dependent DNA helicase RuvB OS=Escherichia coli (strain K12) GN=ruvB PE=1 SV=1	NME	ZKVSVQFELGTIUGBMPINCQDQYTHTQVWULKTKKHVCEEDUEHLSWZPHHBBYDENPPLAKNZOYLORTCVMQSEVGFYNVWATEVYYMKVCMDIPEUCIRLDKOUGNYMZRMDWFIPFAOBPDOYHFHDHIHULSMTNPEZUYBIGRMWSCDTKPWZTOIGYMTVOTUVLYKRVQTFKSFPSPKRAPSHGNVPGFRDQBLOYLHZNANHQNSDSQBFEVBGESQFOMNAQMTTCGUWZZVUUPKHTDWSKBKVSLOFFDKUCNVOCNTNYOAVBYBTKLUKNZPRTDOBQUGIGSHTDLASQVYVSCEUFTMKOOZYWYGDTPHDRSDRADR	No Truncation	-1	0.043478	42321.934955	0	2	0.79199	1.23516e-322
BW_20_1_111106004325_cidetd_msdeconv3177.txt	XXX_sp|P39288|QUEG_ECOLI Epoxyqueuosine reductase OS=Escherichia coli (strain K12) GN=queG PE=3 SV=1	None	IGHWUVLGTQFMSTOUEMZNHGZRQLWQNSUGEUWDVGPNPVLIGEWQLBDPSARWSIDVDUQQIEKZLSTEKANSNRSZTOQHLFFZWBCQUWLTOSIZMDFFSRCHMESAFBQRBBHVOOIPQBTENMWRCHRMQWGPGFHNRKTYVUVRCAUMZIWARLPQQCYZQLAZEEZPCNKRHDVPUIQMZSQUKBARHRAYBSLFCIRDTTNWITPROGZYFNMNVRLLYBVHCTFTCBMWNZILGZOZLEGYBZZAYNTYEKVQHSDWVNGNQGOHKNALACPESYSFCGNYDZFPDVHPLLWALYKRIZCHTWAMUSTKUKCQOLMVYCNBUAGSWSMEHIEZQRCNQGUNAEICQGMZVPIMHGMGVGEOEAKVRAG	No Truncation	-1	0.060606	46740.847637	0	2	0.65448	1.97626e-323
BW_20_1_111106004325_cidetd_msdeconv3179.txt	ZZZ_sp|P76656|YQII_ECOLI Uncharacterized protein YqiI OS=Escherichia coli (strain K12) GN=yqiI PE=3 SV=1	None	SFBUPASAFIZVRKRANIOFKRZUYCSZDULSNWBKNPBICMPIKIWSOCFVUGTYIIAWGMRKGMFWKHAVNKGNIOPHUOLCLVFOPLGVMZBYGEIYSGHTTODBLZKESNZNBECSGBLUIUKVINCTZYLAWMUSQAEMEQEDAQQKOZIKGBNSSPVMHOYFBSBWOBLUWCQYODTNNTNGEBIAEOVWVQRMIQBACRUWYSRZYOQWBQDCCFIBZUSDCELEBEHVSZSUWORKVCIWKFSWRTQGZFZVURFHGKDHMNNDHBGCMKNBSRRNDUWBKWZMIOPZDQMFAUQUIYNGPELHNVZSLIHHAOFMYUDYYATFPWHKNNVGUOZUKELDSCICOH	No Truncation	-1	0.035714	45375.334757	0	1	0.67236	1.23516e-322
BW_20_1_111106004325_cidetd_msdeconv3181.txt	YYY_sp|P40874|MTOX_ECOLI N-methyl-L-tryptophan oxidase OS=Escherichia coli (strain K12) GN=solA PE=1 SV=1	None	EVMRUQOOYNQYGUHUKEKEBLVRSHVKGBSDYIBVRKPGPGWHPHKIDDRBRCEGIVVISSROGFDSQVTLWKQYKOUTUFOSULLDVSDFRKEDSGCRWIEPUISFZFEQRIZHRUYUWERFAICEOEETWNVNNWTSRABASCFUMVCVZPMLBNNQPQVQAKSFCNCRWFNKHCGBDGRDLSROAWPNOOPHNHLBKTFEKFBPUNBPDPIFBTFDNSBGVISNRBVDABZPSLBPACVMGRNREFDLDDATSHKGPUVWQAAPNIBMMSBYKTTGDQNBTLGAHGYQGLHWVTUUHKGDHBWBCQFMGAQBCKUNWCACYNKCNKPWUIYDWOYCQIWEZZUNLUIHQIVQHEFUPPRQIGGYETAI	No Truncation	-1	0.038462	46001.103072	0	1	0.60645	1.77864e-322
BW_20_1_111106004325_cidetd_msdeconv3183.txt	XXX_sp|P0AGG0|THIL_ECOLI Thiamine-monophosphate kinase OS=Escherichia coli (strain K12) GN=thiL PE=1 SV=1	None	NHTQMTWKGFNQLYRDWIQPEIYALWQZQGGQMCBMVVMMHMFTZHOABSQCWASFQHHKYSRSUTMSYSCEPGVERCALTFGCMNVUMQPMFUSYSEQHYRTISAOMIGRTASNKHWMDDWYAWQQZOIYDLPAQBFIONTCCGYAREUKVYPGMFNCDSMTVEAHWMVZDFATRHARSZLOZDRUGOFFHQPEQERFYZEENSRPGRDGIKQRFVWHMQPSONUIQODEGQLUFTVKLWHOZKGLLVZWEMMOLFTRZMKYNGPUVMRFDDKBBYGSQEDKOYWPFVLFANUINFUWUIWZRQUBZDPESLORMGLEMMHCCL	No Truncation	-1	0.058824	41419.003581	0	2	0.67869	4.94066e-324
BW_20_1_111106004325_cidetd_msdeconv3185.txt	XXX_sp|P37748|RFC_ECOLI O-antigen polymerase OS=Escherichia coli (strain K12) GN=rfc PE=4 SV=1	None	YIWTICMKCSQPOMKOQVSUWKNYAQVFDSEFTWHGIDEBFSEZCHNNPFRCMEVGQOVASDCODQSCQVKIVFYRWVEMMQBWAGIBZKHZMWDIRFIPIZRPVQKWGIYFKKKBHYESBQIABVOWSVQICOHDGYNBDCLDOGKNDUDYLNMRYVAYRZTVWHOVUBBFNFALSACOZWWRYIYOLULQLLDMDKBSRRPZNQCNCTVTKRWTSOPQDAYGZQUHYEKOGYIGFYAOFZVGODROTGYFBOTERTGTITDREDULNBCHDAAZZYTEYZFTSTWVKKPWNWVTPRRQVNUHUUNLMOQWCSTDICZGFDYNSNDMPZMKCGPUFNGCUFLDDBWCYBMHFLZSLZTOVEAHRCRAOEEQGISCEIMFUBOTRYIU	No Truncation	-1	0.050000	49986.559494	0	1	0.56219	1.23516e-322
BW_20_1_111106004325_cidetd_msdeconv3187.txt	XXX_sp|P39366|SGCX_ECOLI Putative aminopeptidase SgcX OS=Escherichia coli (strain K12) GN=sgcX PE=3 SV=3	None	ZPFWBVPKMZOGMURLQCDAVFNUUVVROIARUZABSVCDMRWVDBCHOCBHCVGGSOEARQESODGENMFLKIKDSCZQCKMQIYOFAGZNTYZQRODLLNVKNWLNWOHGILVLBODZEQWNOKHADZWSLUCQRCQMGPZSKBGRIHOAKKTRBAUQHBNYNMBUMMQESQRGLVGPMAMWTSFWKGBTODDBBEDKBLOISLGKKGRUZDFPDNKGVFOICTFBALWEBYMZWDCVQPCWMHMCVHSWFOFKSVGSWRMCTUUBDRTGBKWNMBOYZPGWTMFGGAKHBLZBAAQGFCSYMYOEUOBBAPZOUVZICNOTIZOMERDACQZMOCKVPTMBENMPSCROZAWQRKNHYAWWPUKZQBRNO	No Truncation	-1	0.032258	47982.618684	0	1	0.60926	1.26481e-321
BW_20_1_111106004325_cidetd_msdeconv3189.txt	XXX_sp|P32051|YDEK_ECOLI Uncharacterized lipoprotein YdeK OS=Escherichia coli (strain K12) GN=ydeK PE=5 SV=2	None	EALGDKTOZGWCILRSNIISEBOQZMSVUVIGVGRUADQCDFUFARITBOULRIUDNTAQWGMDNREUUFWMOGCVIHSPUOMBYVODDKNGOACUZQYQZNKSTNIZWLLOMAIRPSWVAMUQOCUHPSECBTFMDAHUNODHGVFMUILDFRKUOOYEGEAEPZZPZUKPBPYYUSZTIPHYICFRWOWOVBVPSAATZWIRDTSQECSHRDZIKVZQAETYOVMPQGOLHBFLMWCZMIFYIQTBIZUVZHTFGUCQNGEDMZCQKWFEQKPLEBIOKKRTNULZGNRZDOKNGNKBUQNAWCUPZQIYCDLLUAKLYFVMNKAEUWBRPCUFZMOW	Truncation at N-Terminal Side	985	0.062500	44031.903472	0	2	0.66896	4.94066e-324
BW_20_1_111106004325_cidetd_msdeconv319.txt	ZZZ_sp|C1P620|YSHB_ECOLI Uncharacterized protein YshB OS=Escherichia coli (strain K12) GN=yshB PE=1 SV=1	None	QBYIANVQYBAOLCOTBVUZZTLOTUIAKGFCYMMD	No Truncation	-1	0.044872	4663.508396	0	3	1.0632	9.23457e-42
BW_20_1_111106004325_cidetd_msdeconv3197.txt	XXX_sp|P0A8W0|NANR_ECOLI HTH-type transcriptional repressor NanR OS=Escherichia coli (strain K12) GN=nanR PE=1 SV=1	None	BVZEHWEGSALDWZQEIYLLIVHQLNSWDYYDZZZNDMHBDQIFBLEBQWDIOKTHZIQNHWHWGHAPKWNELNCSCRPDQCHMROIOKGPCSRPGZRECRFUYFYARHBHQUGPFDSNGKPVSDQCBKRCTOLHYUKTQCNEIRTAPEFAPIZDOOBQNKRHDFTCCRGEMZICFANBOBRGOBHCSOHSHRMBATNTVYTDBOLYHAEBSNYGZHQFPZPQKCCPKGUSADLIAOGHTSOOHYFSKTCSSULNUQVEEFGA	No Truncation	-1	0.043478	33079.651068	0	1	0.81854	5.97819e-322
BW_20_1_111106004325_cidetd_msdeconv3199.txt	XXX_sp|P21338|RNI_ECOLI Ribonuclease I OS=Escherichia coli (strain K12) GN=rna PE=1 SV=1	None	WSEBKPUTALEFERFULIGINRVEWWFDHAOZFDEIIMHMTFDWQFPIOOAQWALVEMOHHGLOQCKNVNUETVYZRHWGNTDVKTUYBVGIZYQHSKPHCOMQWVBYZVPUEPSBFISRPZOVZNDATLVGHSGNRRNBLTWEOHCOOCZBYEPDUPTYMDKRSACEPTSBFGYANRDNBRWMKFVSCPEAAMSVNAPEUAILEVBMVUVRPYIYOQCIQDSTDFUHLQCLZCNSQCWNPKPHKIMEIYLYCEKUPMLMEMGHDIPM	No Truncation	-1	0.027027	33832.346210	0	1	0.79062	3.87347e-321
BW_20_1_111106004325_cidetd_msdeconv3201.txt	XXX_sp|P32719|ALSE_ECOLI D-allulose-6-phosphate 3-epimerase OS=Escherichia coli (strain K12) GN=alsE PE=1 SV=1	None	LGAKITMVPMUFUPGAMTTNTGMNBZIWQEMCBYZLOEYANTFPTNMAFDNRUCAIKUQHYYGPIGWUAIPNITFMQVMBNFDACBISIKHYARIFEDLPQANTQYHBWEPRAFHFMLKOBWQSGNZQHFMIUFQCQSIWLKHGYDQNEVNCMBHSQLRGLKCLDKOVWETPBFGETDCHCMBABGKVFDMECTEEFIYDVMDAUTDBGUWPHEHRBONEYHKLPRGBWCW	No Truncation	-1	0.035714	28293.950489	0	1	0.86564	2.69019e-289
BW_20_1_111106004325_cidetd_msdeconv3203.txt	XXX_sp|P52129|RNLA_ECOLI mRNA endoribonuclease toxin LS OS=Escherichia coli (strain K12) GN=rnlA PE=1 SV=2	None	UVSBGINDDHPMYFNTDDQLTYLNUBQUUQRAGOOKMNAPVVMMWGOVLZIFKANCZCDMIRGWODTTRRMEOQWOBDSLCMNPAFQUEMDSWPWMISEYLWCIIWRQSMAHUKHYFERIEESCRKPKVDMUUZHCTEEVUZTOBPDUQMRMEBMSPQNWDWNPRGPPOWLVESOVVLEIZRPUWOUDVPMFUWYBKQOYMRDLIVBBLDCSSPSFIMRDHBYUSDLMQPGCVPGSQOWFBOUSLSHEMDQQWNNRGWFLHKNBQQQLIECIWYBZROPZUQNFSHLUKVTEYREWYRIDQHRIYWFCISOHYPMFTAIEKHWYINWTTLGPVHEKCLWIBSPSSHLBKELENEYKL	No Truncation	-1	0.032258	46414.554771	0	1	0.61118	1.60077e-321
BW_20_1_111106004325_cidetd_msdeconv3205.txt	ZZZ_sp|P39328|YTFT_ECOLI Inner membrane ABC transporter permease protein YtfT OS=Escherichia coli (strain K12) GN=ytfT PE=1 SV=1	None	ECTBIBEYKEUOKPSYUATOABLKKAVHFQDZTVTCBVECSLTKDRUGHKTCUDSZMNFFLHWZPOPUZQKEUNDUITHUETVNHCIYFLUWNWQQGTIPBQWKIFDEPWHSYQSZMTKHWQRUAKVIPKOCCUQIKNCNLDRYGGMYFYOCPSBRERVUFQAQUSBTGTVMBQTRHWVMNMNRMQUGLGVDPZHBOYBDCBFGBKDVHRGKVHZGDZOCYAAKDYUDMFBLBAIFFEVSENCVYKAGZYGNOQQFFKDRVWELPSDPBPHRCNHNRQWKMZDSFCMBRCULRAWKLAWHDUMPFPUQMQOSCHSPTAKGZHPIDYHGPKUMAZDKAMKLA	No Truncation	-1	0.041667	42620.712907	0	1	0.72897	5.97819e-322
BW_20_1_111106004325_cidetd_msdeconv3207.txt	XXX_sp|P46482|AAEA_ECOLI p-hydroxybenzoic acid efflux pump subunit AaeA OS=Escherichia coli (strain K12) GN=aaeA PE=2 SV=1	None	FHTQHBEMKQELZPDERTEWHUPCHHUFDSWVIERQKHVLIDAVMFZLNSOQSEVBZVKRHWWYZYWEDWQHGWULBMUKBCHIVHLPAZOUYAWVOKLSOLTHPDGZCFBRVMHZBQAMLTZLBFPPSOVCSAOPRDZDGIDRYENIHAGHKTFTIDQDSMFKZFZDIPHRRLYMVYMSAARDUUMBODUCWYICLZDUQZUCCRBZAOBPKUOYSHLTPQQHBDFLHCZVWRVRQNOVDZLDRUTHOOYDICWSVHZIVWZZHKAZISYUZPGIPNOCLUNMKFDWVIMRNTCFMAWKDASOPINFIF	No Truncation	-1	0.034483	40214.591127	0	1	0.74881	1.60077e-321
BW_20_1_111106004325_cidetd_msdeconv3209.txt	YYY_sp|P0AE26|ARAH_ECOLI L-arabinose transport system permease protein AraH OS=Escherichia coli (strain K12) GN=araH PE=3 SV=2	None	FLKDTHPGAYRDCMGYBBADNBIZKTICTQFYUSEWEKODSTHMPTKNUZLHABDDVWRGTGYUOFUANNCZFFQEMSCTHBQIAIVUIYBMUZVNHBDPIIUIDPRLRDMCMYTNPLHIZPVRZYTZKKPWLVCIOKDFAACRWYFBQEIPESQKKPFYLWTTIOWFBQCYZIZPREIZEBNBBDDDZLZNMQKFVIYTKDVZIRKZLSEHRRYQWKVRELYSQELNDECKVBIPOGGKOVHQMYPFMQBIGZRBWKEFQSIZUAABYQVQWSTNOPSMPYTHFASZPTPCUSDZOVPYFNDWUYMYFGKCURYTYYIRAFBFCAYN	No Truncation	-1	0.041667	41343.691828	0	1	0.70261	4.00193e-322
BW_20_1_111106004325_cidetd_msdeconv321.txt	YYY_sp|A8DYQ1|YTHA_ECOLI Uncharacterized protein YthA OS=Escherichia coli (strain K12) GN=ythA PE=1 SV=1	M_Acetylation	MUVRTFFZHKGLULGTBBEOVNRFCRSNAGPAHANSNIPYV	No Truncation	-1	0.033333	4895.674986	0	1	1.063	5.87832e-38
BW_20_1_111106004325_cidetd_msdeconv3211.txt	XXX_sp|P27125|RHAT_ECOLI L-rhamnose-proton symporter OS=Escherichia coli (strain K12) GN=rhaT PE=1 SV=1	M_Acetylation	MZCOPUYVEFPLWLFPNBIIDVSOTGSULAAWIZVGCVKOSVDFIYSYQIGTQSZCFPMSDFNYTOGOUSQVLSIUYKSCZKFREVFQTDYARCBAUQKGDZCOUHCTGCAETTIUKQUFBZNHAWDGHZAYYGFGMPEAUGGAPAPIGWALSKPZVSUNAAFNKTBDBYSMTVGUABYWLSSWSFYCQTRPPKWKDFPIYLETQYADUDQPTPDVVAOGPYSWGKDQWNUDMBLNMPGZTEBDSPCHHDPIQWFONRANLWQKTVTITKBFALBYUNDEOZVOCNVDZPUFGPQMFSDGDCQCMKTZVYEHGCTUEDAMBHULNUDUSGGBQNBTEYCAAYAS	No Truncation	-1	0.025641	41510.265272	0	1	0.71247	3.33988e-321
BW_20_1_111106004325_cidetd_msdeconv3213.txt	YYY_sp|P0A9G8|MODE_ECOLI Transcriptional regulator ModE OS=Escherichia coli (strain K12) GN=modE PE=1 SV=1	None	NCWNRNPQERPEPCIPOBSHSNNKTWVEMENQVACSSQZRFANUVHKISITAWRLZASZFPHHTSCTCHFDZZWEDRDBEGINKDWVPIZLPMIIUVILWVIBAFCHSGMHFYQRDNRUTVBMMAPFYQHOLSOOHHTZHWWGLLROWKZCDHSIKQGVDPBWRDKIMHGVPABBSEBKBHBOHGMTIAASQPZMTSSNYZPBGEWZQSFOEQLBQVDTNVDFONDRTTQWYLDLFSFLTFCZVOCWQFFICPVYOKOPRVZ	No Truncation	-1	0.033333	32836.752709	0	1	0.78435	9.68369e-322
BW_20_1_111106004325_cidetd_msdeconv3215.txt	ZZZ_sp|P07102|PPA_ECOLI Periplasmic AppA protein OS=Escherichia coli (strain K12) GN=appA PE=1 SV=2	None	LKCNWBSZKCUMPQSQWBAIORQZMEQMDDEIQKCMAAIIONIDKGNPVZIDEIVEQWTKNQTWBTDNRCRQSGEUZYWOHOZGSMLRAFZLAGTIYBOKRQKDIPLOMTSNZLEIDIKMPQDYMKTIYARUNZECFBTELHKCVZUNQCLPGOFAWOTOZOYNLUYTBLVMUYQRRRBVRZLVCVBVRNNFHDCYLTUBHVMPQQOEIRGSGLPVZBDUPRYGITCBNESLKEDYULTQBWTRNIBWMDODPQMIAMINWTUZMVWCSESTLSZUKSCYELVWFNUSFEQNKOGWIFPWWLKKCMFPBDMBAVAIENMK	Truncation at N-Terminal Side	112	0.054054	40677.604656	0	2	0.70645	4.94066e-324
BW_20_1_111106004325_cidetd_msdeconv3217.txt	YYY_sp|P0CE49|INSH1_ECOLI Transposase InsH for insertion sequence element IS5A OS=Escherichia coli (strain K12) GN=insH1 PE=3 SV=1	None	UIPQBFEYEHRRPOMNZNVGTLWUVOFCVVRYOQGTODVBAAHWQDBVYKEPYEFCKWZMWLKWYKFGKMQTPQOUYLGUUCZUSPBAAMBTBHCOIPNUZEMFRUPAAIZMMSWSTQCUCGRNMOOTRYISQNQDSVMQPOZRGMDOWTWTRUSBZTCYHOYOPCMIKBZPCBYZRZERKFBKQARHWUONQUONGKZPUTBAKLRGFVABQWNYEYYKVYZITIWOTQBOHBQUESOWDOUMHLYCGTDTLENUBYHENZEVSTPFOOZWMBBAZKOEIFTBMYITPKMYBKWCWAQWZQAFLIKBEPODDUHLFFLEDLMUEVFWZOIZUKZEYK	No Truncation	-1	0.043478	45409.930387	0	1	0.62211	2.42092e-322
BW_20_1_111106004325_cidetd_msdeconv3219.txt	ZZZ_sp|P31979|NUOF_ECOLI NADH-quinone oxidoreductase subunit F OS=Escherichia coli (strain K12) GN=nuoF PE=1 SV=3	None	YAELMIIODDZHZEGPOSDPFVIVBOGHZGVESGLIIGLGLHZWGNAPEEQDMISFARVMMHIPLBGCMGFZVYQYQHLAWAKPOTPUWRTTDEUBOUOSUQESMFPRLRIRKNCDQGRAZKHKPEQCIUYSSWYVAVLKDGKULDBPHLUVNVLEHYIPQMSOKCWWTTNAGIZZZDDPVDEHYPQVAWAPBEUIHPZWZTHSEAUTSHIPHKDIZWOYAQFKOIAPIZGHSKEWLYKYLZTKSQRBEDMKCLUNOWOKSKMDAKGFZLGNIFBA	Truncation at C-Terminal Side	276	0.051282	34210.623720	0	2	0.77196	4.94066e-324
BW_20_1_111106004325_cidetd_msdeconv3221.txt	ZZZ_sp|P69811|PTFAH_ECOLI Multiphosphoryl transfer protein OS=Escherichia coli (strain K12) GN=fruB PE=1 SV=1	None	RRVHEKEQWONYFEDRHOCWMPIGOIULRCZACWKWKRFEVYYRBIZYUUQKCYPHNVVHFIYNVBQUFIDTVBOOVIUASNFFZZVZISQAQOGFILGGYMMBFQRKTYBIGEANOAMCLFLIRPQAHSSGVPLKKPKZYKICDDCFCPLNNUBSUFUACFVUKMFUMEIPLKWHZKETOPSPERSNAOWPHDUHKWTPPZHKEADWONAWHEHINLPYHAZLVURTGCEDVVVWPKRVFBCKNWCUPGGBHGRUFZOGMWEZBPGASULGUQETWSLWRTOWZCISPLURHNZWKYNBRSUIVGWMUUIQMELSCZGSLHKCSNZDFPOGNGMGNWYUSTVRMQULYZUQFWRVUPEMQNNACPTGWBFGHLHF	No Truncation	-1	0.034483	47919.802362	0	1	0.62296	1.11165e-321
BW_20_1_111106004325_cidetd_msdeconv3223.txt	ZZZ_sp|P07000|PLDB_ECOLI Lysophospholipase L2 OS=Escherichia coli (strain K12) GN=pldB PE=1 SV=4	None	HBRCYZRSAGBHQKBPANPWNDFDWNHYTUWKCCLKKZKGIIFVBIQWAFOUDNIAPADURNOFZTMKVDBCQYLFOZFOUPKWMBQMSVBZWLKYEVYZOVYLVFUGRPZVWAFGDZUUZMPOVSRYMECYDZGCMYOLBHHESEAFBKNZVBDPVKRVSMRPBBBQVNPYTROOOAIOHPASNLHWUBTVLANIFKHLWGRGKSYVASMUKZNUUUMBDZPQHUWMIPMYDAFYWLLPCWBSQSGCAFBCGKERFKDAFIMQRQAIEZOCAGEIRESAIVCFPOLITBDEQBWOROCEMTTWDVKWACWBFPBFOCMKNIAFZPNFGMCAUCEZSGDZ	No Truncation	-1	0.044444	43389.861207	0	2	0.67866	4.94066e-324
BW_20_1_111106004325_cidetd_msdeconv3225.txt	YYY_sp|P37679|SGBU_ECOLI Putative L-ribulose-5-phosphate 3-epimerase SgbU OS=Escherichia coli (strain K12) GN=sgbU PE=3 SV=2	None	BZDUTVBLSDYHDZYHDHFBFOQQFLBASWUSLYYKGARMUBRYLZZOPRSLDKCVQZLWRKVSRWHMLVOKOTIRUMNIFOEDLRDIMUDAWKGROBBMNRWUKTSBOIAANFQOLOTOLAFKNYQFTSKPBGCZISGFDOPDASLKOSPGWLWVIWGIDIHCNRUKETPKGCEOZYFOSFRIWUKYFTQHSKGHVSVDVISUPGGSAYABOZKMFMULYIWKYORCWZOBMFLUHIYOPVPOKYGRCGYKSPKPFEDQPVQNWGREFAYBEFUABWZWCLHUDC	No Truncation	-1	0.052632	37665.646239	0	1	0.72713	2.42092e-322
BW_20_1_111106004325_cidetd_msdeconv3227.txt	ZZZ_sp|P46849|RTCA_ECOLI RNA 3'-terminal phosphate cyclase OS=Escherichia coli (strain K12) GN=rtcA PE=1 SV=3	None	TUIUBTCLQBENCEAWYLENBFWRGUVQZHVUBBVHURIDNAKAGWKVHIDRNAUOOWWFUPMVQSGZKGHMFEVWZYTSEALNVYMWPAKYCLSKCFEREPSQERCEHVARPWAQIMFWWFCYHQUNKOYTORBZVLVQTFAFCWAVVIFWDUGUPACEGKSBBVRYIFYHERMFOWKUHZYAAVTIAMNSCVMCGNSSIRUEEZHZGTIPPIYDPQNODPVKFRNNINTOISOAFERCOHWDLEVAFIFLEOZFYWDLTSDUVGSHWBEGIYRANMACKENCTLZVKGLEPEAFWKTMDLAFKTNHPIAOFFQMATMWKBDUISIOYCOYBVNUOI	No Truncation	-1	0.058824	43050.914560	0	1	0.64788	9.68369e-322
BW_20_1_111106004325_cidetd_msdeconv3229.txt	ZZZ_sp|P0AAJ8|HYBA_ECOLI Hydrogenase-2 operon protein HybA OS=Escherichia coli (strain K12) GN=hybA PE=3 SV=1	None	IUESWODMIUBUAUSRYROSPYUIILFMTGQZBCIHVHIMEFSUBGHLSTKFBGCPGTBIFWPNBLFYITFAFIYDSAFOVEUVQDBSAZABRBWAGTOUFMAWDHTLLEPKVDCEWSGQKLDAOIZYKKEMYDEBNMVQHQIHMHLTATHZCTZSFRSOGOYHKLVBSWMOECSWCUVIIOHMCWSQHHVPKADFKWGRLINHLNCTQHVTVBQIOKORQEWTZFDATFWQNLSVTZRZCULRZCMUWEMRRFHVMFTNKIEEIQZCCGZBSFWULTVEFIYTNQKPZVHDRFGDICKWMOGCDFLOGBYHSMAANHYPFKPEAZRA	No Truncation	-1	0.037037	41487.857726	0	1	0.67071	1.77864e-322
BW_20_1_111106004325_cidetd_msdeconv3231.txt	YYY_sp|P09148|GAL7_ECOLI Galactose-1-phosphate uridylyltransferase OS=Escherichia coli (strain K12) GN=galT PE=1 SV=2	None	IKMFAMBLRBDFQNRQMOMRQULPOCCHNLDQMTHYHFREMHWMFZMEMAVDFZEMRSAMPHDEVPPFCQFEOLLCAWDAPSNABTQOANNRCYBOOWUICCUCSDISQWDHLBYSRQABBRUIYHFLRQLSQPSLMPVTBRPMPQHNNEMQZFSGEMLRANUIMCSFVHSRMVKPOOOTTZCIDFWIZBVLQBVTDGOELBGMQKKOGRAFQLMYTOGPIGNYFZUMZKNOTGMOFNTIFRKRYKFOAHBEAOLAWPKEQRIAAYKFPHIGSMOESPNLELFUBPKIWKRFCUMOSOOPOEEEDHOGKKMDDFOGMVFYKBTQINADLZGVKZGQHVTPFKTQKURK	No Truncation	-1	0.046512	45024.414597	0	2	0.64147	4.94066e-324
BW_20_1_111106004325_cidetd_msdeconv3233.txt	ZZZ_sp|P0AEU0|HISJ_ECOLI Histidine-binding periplasmic protein OS=Escherichia coli (strain K12) GN=hisJ PE=1 SV=1	None	MGZCQFFYSRFWCKEHIMLTDWGNFFWOFGYNUMSANRCTUVCWPGEIVVRSRBCFVNCAIBTCHCCVGDIKQWCOAWTWUVLEWKNBWQHZMYWGDNIOLBKKEASZCLHMTSBAFQDSPDLHGNBDKCPOEAKHHOEZQAODVGEASFDKULVKNPOYZGRRCSTOCYIUYWUDIYGZIBEDHDTOQOZWAUNYFOCYKBUMFUTTNGIEMTLQCVFRUHEIHIQDZITYRINNZUHNQAHGHDEZRUEYSLVNLWSS	No Truncation	-1	0.035714	33187.951346	0	1	0.83805	5.97819e-322
BW_20_1_111106004325_cidetd_msdeconv3235.txt	ZZZ_sp|P25539|RIBD_ECOLI Riboflavin biosynthesis protein RibD OS=Escherichia coli (strain K12) GN=ribD PE=1 SV=1	None	QGLDUHZNDIUETEUVPDTHGNZMPIOGZFSEYIRPDNNQQFEOTIUMBCUDHYIGWBLOWZFLDOZBFZYTFASQNUFGQAHFAPAHZUIWFFPMCMWHSNRKWTCDUETTNWFBPIZAVZNWHLISZQOSKZTOWNPFNNTAPEOOYBNZTARESVYHKDELQDNMYOMWWLOGWWNPOCGBQKKAQZQIQITRKWHBHZMIICIZNYYTYOYAWCNFDGWGUAHBVMPRCZNIGVZPFFYNVBLCZETDICVFISBKEGFZFABABFRQPWNRUSWBEGOZETYMSGYDARLYCAKRYFGBCINOMFCOETNZQDNULEHQBMCYOFVZRAOHIBQBERUVQEUZGGRRSZOIDNPIDWTWORZ	No Truncation	-1	0.032258	47588.606509	0	1	0.67458	3.16202e-322
BW_20_1_111106004325_cidetd_msdeconv3237.txt	XXX_sp|P69856|NANC_ECOLI Probable N-acetylneuraminic acid outer membrane channel protein NanC OS=Escherichia coli (strain K12) GN=nanC PE=1 SV=1	None	ILIUCIYOAFZUDTONFUCUVYITPKVQBTZQWOHCIKYADUIIPDNIEAURYEMEGKBIOOVTCKNFFSFKBDMATYLPKZADEUZQTONFZRDNLFGZOQAMISYSSTWKBATQIPKMAIKCRNVZHTFVQZIMLOOBOPGZPUAWTGPIOCQDWOASRMASTOHDRFHAGNUYCLFSIOKLMGPGEREPLKMUQVBGWTAGCNLTTWTMTZVWGPWUSYQECHHLIETWYZTDYR	No Truncation	-1	0.050000	30389.056348	0	1	0.91	2.18025e-318
BW_20_1_111106004325_cidetd_msdeconv3239.txt	ZZZ_sp|P37052|YCHJ_ECOLI UPF0225 protein YchJ OS=Escherichia coli (strain K12) GN=ychJ PE=1 SV=2	None	IZGHRFDGQAOKKTIPPBQFNLLCCPWLNLNLQVWOKKNUGGNIMFBTIYQOBTISYGPQTDMMTQEGMIWSSIVORSROLPRVRZDOQAFFFYPDATEOHFIUPCRHEHADGUMPKGVDTQCSBHVUDRPYLZYQHBI	Truncation at C-Terminal Side	139	0.062500	17440.144532	0	2	1.0504	8.98908e-192
BW_20_1_111106004325_cidetd_msdeconv3245.txt	YYY_sp|P0ABD5|ACCA_ECOLI Acetyl-coenzyme A carboxylase carboxyl transferase subunit alpha OS=Escherichia coli (strain K12) GN=accA PE=1 SV=2	None	WRMTVKYBTSZAYTVWSGAPSMBSLREGFYRYURFTDGEAKIYBKPTVRGMAWIWZTIPOTEDTOACSSFKOUVRQVUWLYEMLKRLGWYKPVNQBBCQLTZFVECYOVSMIRVSORYRHGBGVPHSZNRCUHUZKAFNNHBPPAKEPGIQPQRBWOGAWHVETSCFKHWPSMLWIDLAOHNCZRSKLOCKMGRWAETUWAFIARRVDLADUUSONAYBHLRERAQLEULUEAMOSIWNDCTGDVSDMQZOADSBBIVEQHNOHOGUCOFEZHOLQSDNPSTPHDZBPWRTMPQIIPRGWRTKHRRGGAAECROKBHSQ	No Truncation	-1	0.052632	40312.452198	0	2	0.73065	1.97626e-323
BW_20_1_111106004325_cidetd_msdeconv3247.txt	ZZZ_sp|P0A8V0|RBN_ECOLI Ribonuclease BN OS=Escherichia coli (strain K12) GN=rbn PE=1 SV=1	None	ZKUIBIUEEPIPHLNGWRUKOHDOFFULTOCMPPRUUVFPQZNTPLSMZKLTZYACDYLBENDFOVVETVGBLRZUYMFCCNHEPRTPMYIIFTYHDRBSIYPTUVBGOGIQFMKPNQSZNKDYPRWEUEFWOCAKLFZTAVYUYUAUFFEDLLHEOPWOUACTCKNORRRGKQCCYBAMBPTCNBCSURARFIKIAIPEZEPSNVFVTOHPGUPISRSBNHWCVWMDABROVAELFHVSLKUBRHAUUKMNVSZGGTRIAIRPDIPNYYCSSKADCHDLATDICIUNLPMWNVLDKTGOVOOFP	No Truncation	-1	0.031250	38675.660462	0	1	0.72156	2.84582e-321
BW_20_1_111106004325_cidetd_msdeconv3249.txt	XXX_sp|P31660|PRPC_ECOLI 2-methylcitrate synthase OS=Escherichia coli (strain K12) GN=prpC PE=1 SV=2	None	FUMGTTGWIDATTBOKQNWOZKLLROZLVNNKQYPCBOTGNMAHTTZIDFEOZEQBNDGDBWSEMHBOCWEGOGKPSTICILKSEBBYHDWPFWAKLPNWBTGCKOFADMQMSTAGHWRHOVZINCLAQGRGNBCOTSTIQOVKEDQUTLNACHPSGLIMBICFPWTOLUGELBEFGVTNEAMYQQNBESOWRYPGRHZDROWSEWWNERHDWDSYMPTTNYGYFDEHQPIADKAVQUMOSYLAGTVNYZHAFGUGDVAIZBCHTMDAFCPIIDVFMPQROPKKRNFIDWNYPCLLGDEYBGHGPCMGGEAKECNGBHVHDOOGTKILREKRDKBGVNFCZVYLVHWMBBWAPCPBSOUTBLNRBQBHAISRMNSVQZDTWSWSYAMUA	No Truncation	-1	0.027778	48203.692441	0	1	0.59277	1.11165e-321
BW_20_1_111106004325_cidetd_msdeconv325.txt	XXX_sp|Q47156|YAFN_ECOLI Antitoxin YafN OS=Escherichia coli (strain K12) GN=yafN PE=1 SV=1	None	ATTEZHWSUNVVHRUVRPZLUDBWNNWLPEDFVATOESRKIFWCUKETD	Truncation at C-Terminal Side	49	0.037736	6314.076402	0	4	1.0756	3.03879e-64
BW_20_1_111106004325_cidetd_msdeconv3251.txt	ZZZ_sp|P07654|PSTA_ECOLI Phosphate transport system permease protein PstA OS=Escherichia coli (strain K12) GN=pstA PE=1 SV=1	None	FKWPZMVDVPKSDFDULTYTOLQMVBDTWSBIMBOEYPGSEGLWQCFKROFFZDHMBIWFICQQWIHBKGHLLAANFAZSFHUCHFRWHYOMOIMWPMANRZSCDMVBWCSWLRYKKRTFQIUWBBMTAIUVTGIEYNQPYCREQCTGKDNBQEHKTKARDULKMTSPCIBAQHDMPTROIGAZKFBNBEVYMGOTPMAONIZBQOKPHGBDUVHNMNKUBLHGUYZNIUYUTUUFFWNESRGIFDCKAAAVSEAOEVPWHFQKBFDIFWEAYHSPNAHGAFGEQZCFOCWHBILF	No Truncation	-1	0.022727	37522.742366	0	1	0.77827	9.13527e-321
BW_20_1_111106004325_cidetd_msdeconv3253.txt	ZZZ_sp|P16682|PHND_ECOLI Phosphonates-binding periplasmic protein OS=Escherichia coli (strain K12) GN=phnD PE=3 SV=2	NME_Acetylation	QTYSSFUGEEFCVFQFZNABKLZNYFYAYQQDICASCKRDSYKYUQNHYGHNYRQCODECDOUBBUIYEAEECSLQZQFRHAGNUBPVRPIMNCBUOZTUSDOCKSVHOEQHGRLQSWDDNEBGNWOZLOSQZRUPIKTAMGUBUWDMFMYMYIQUPGUCDZHBRENNIANOHNARQMFUSTTOINBPUCFBPSGGPMPYCWOWHWLFGBIFAGAITNDIBYODDYDWZEOFCUNIDCHYTZTFBQQQWEMNAUPKIFYMEHYNMVHDSUAMNKGPRVDTGBWYWMEWUMQDWNHAASBZEBDKOAOLZWTIHTBRAWBKDSDPABDVMSHYQBAFC	No Truncation	-1	0.030303	43138.645269	0	1	0.65654	1.26481e-321
BW_20_1_111106004325_cidetd_msdeconv3255.txt	YYY_sp|P27830|RMLB2_ECOLI dTDP-glucose 46-dehydratase 2 OS=Escherichia coli (strain K12) GN=rffG PE=1 SV=3	None	CYAOTWOGHPEWDEEZPAYLRVPRTBRASWHALBLFSPNKQWDEQDNWFCURBYOYROAVWHQYVPNRDIIOFNSZACYDALGOLOLZYIEVGHZVMLZFLGQYTVLVGRYIWGGFCIIZTDAADMMIHHFNRENLTALMBKOPSGDNDYBGGCEAQCMGKHRMUUAGCUZNNPTKIGRDKQGTTWIIQNSYRESTIQKEIHHFPCNCUOOFMFLSBQDRBQKBLCTTQBIUIBLPWATVEUAPMGQLUWERNHVPIBLUHANCTIGOCQEMCATBRYWAHRLWKVKOSMLRMRHAEZLYGZSRDOLYRSCKLPZTHLEFCOOUADAOPCVCEVIVNFDPSICPHZPDKYLEYQK	No Truncation	-1	0.018519	44412.794475	0	1	0.70411	6.40309e-321
BW_20_1_111106004325_cidetd_msdeconv3257.txt	ZZZ_sp|P38104|RSPA_ECOLI Starvation-sensing protein RspA OS=Escherichia coli (strain K12) GN=rspA PE=2 SV=1	None	IBVFUMRBKDGDWCTUMYOORTZBVKQEFCLSIQYTWNKSYYIIONOTTYHTYBWKBLKAMYAGQRCZZACOGYDTCSHRNTUPCHCUKUHAHZQOFOCAPAAPLUBDKTASWKOZWBPIFDTLGSQIIONUOBOTEYWUBCZCTCSLEARNACRYLLWAQEQDWONPOHQOFURHDDFCOZRBHGZDCECTTGENGTAACPZGPYVDLUYLSCKDFEROLETSGWSFDTGSMEHVRUPWRGYZMEQUKCUEVUWYNADZTWAKVOSLEUAOTLKRHHNNTFFWEILIACGPCIONTBHIELANALKNMQHZGPBGDELPQALOEVUMEPQAZQGLUMKVZTCPMGYFDFGWVRNTDYPTTSKIK	Truncation at C-Terminal Side	365	0.037736	46319.910926	0	2	0.69089	4.94066e-324
BW_20_1_111106004325_cidetd_msdeconv3259.txt	YYY_sp|P76555|EUTQ_ECOLI Ethanolamine utilization protein EutQ OS=Escherichia coli (strain K12) GN=eutQ PE=1 SV=1	None	YROHHHIEVYFZVQNZMORKALVNWZAZORQAFIQBDDLDOZRGUHHOWBSIAGNPBZUONMIYCVOGVMIFGFZOZGYQUYVAWAZRCSBMMWUYIGPFZQDRFDRNNYGDODHNNPZIUPRYQCLHANQGIEVGVGZHHDTPRNOYUBHRBVQWGFYCBWSKBGHMAEMHADBSGKVZZTILQWAPLYUYGOOIRWCPQZKWTRLWORLVSSHGDNPZKNMCSCEYYZYQO	No Truncation	-1	0.045455	30256.578806	0	1	0.83195	1.04649e-316
BW_20_1_111106004325_cidetd_msdeconv3261.txt	YYY_sp|P39407|YJJU_ECOLI Uncharacterized protein YjjU OS=Escherichia coli (strain K12) GN=yjjU PE=3 SV=1	None	IOHUQZQDZLCNWNUFVMGGLZDYKPHERHVGDSCQRIGVHCMSYTCRYKKKMWIRFVGSYWDSFKOUUBBPEFHVQOVIKBDULVPMHPTIFVZBYHMGDMFTQOOECQUQPAOSITFTDAKFYGPLOKFEYLBIAZVYAGGRPFRKFCPNUAOEDZENMAAHLFWUZOWQOZIMFRIALZLTDNNZWELGURCQLCWGUDOYCVUYINLHGQKFLUKKEYVEHYGOFMVFLMQOVDQPUIAWVUYUHUUPPMGIWINNDQGZMFKEFQVRREAVRKYHKASMZYUNGFZIQAUTERHHCFFEFEBNNLCUKLYTCHFAWKGITPWZGBRMRYEHVYRLFBFATPHSGYWCEVYPU	No Truncation	-1	0.034483	45872.654353	0	1	0.65313	1.23516e-322
BW_20_1_111106004325_cidetd_msdeconv3263.txt	ZZZ_sp|P42904|PTPB2_ECOLI N-acetylgalactosamine-specific phosphotransferase enzyme IIB component 2 OS=Escherichia coli (strain K12) GN=agaV PE=4 SV=1	None	ZUWIGFTOYLCZGZISBKLWCCGQZGCPDDQIFCSARYRZITMMWTYGMOTERDAOAHYIIRMZDILSCNTZHKKQIQQEUUQUORABYEFFSIDLORVZBNQLVLZNRSHZGEVUIRYHNKLTIMWVICIPDLDLKSVAISEEPIOQTQQBDKTYU	No Truncation	-1	0.027027	19768.972713	0	3	1.0549	7.54565e-197
BW_20_1_111106004325_cidetd_msdeconv3265.txt	YYY_sp|P69856|NANC_ECOLI Probable N-acetylneuraminic acid outer membrane channel protein NanC OS=Escherichia coli (strain K12) GN=nanC PE=1 SV=1	None	QZQGCLEPNPRNMQVCZQAQIRQFPVRPKKIFGETCLOLLNLZEDVPSHKNPGQFAHZSEWPRYMOWFEUTEIHOSZQESOIOYUVDSEURCVBLGBNGRADBGATHGGABVGOLQKKAUKWHDUUNWAPCYCGBLZCWBMCHELTELBSLSTOQAKC	Truncation at C-Terminal Side	158	0.038462	19410.085518	0	4	1.0921	3.16618e-217
BW_20_1_111106004325_cidetd_msdeconv3267.txt	ZZZ_sp|P17583|CYNX_ECOLI Cyanate transport protein CynX OS=Escherichia coli (strain K12) GN=cynX PE=3 SV=2	None	DTFQAVBCSTQOYYWLVIUGGKPUTZASEZHINCHNPSKEGRPMGQYSABDUVUPVKIRIDVNWHVQCOCDVDWQOEVWCLQMYBDIZKTIVZCRPLWPMNOHTUGEVMGADVZFTDIQDSUECZGGGRSOQRQVHWGZFCVDIDGERNKZROZCFPGDRWIVRZOVWDIMUTQEFZMFUALDQSKKNDQLUMNQRDESHUIYORMISTCPSMPUGGUVFCBDVBDIWDRVWRVHYOWATFCHEUOUHHNZLZCIGDQDAZNYLQKMPPSWZTSLDYKWCTDNTIUMDHGYSBOTPLIHZIQDKSCODKQGISOBWPOEOUBFPCFEEGZRBMLQGMICWETGRKPVQMLQPGVYHKZVGZEVKGNCPHMSKEAUSLAPSSRRH	No Truncation	-1	0.029412	47826.574431	0	1	0.67282	3.16202e-322
BW_20_1_111106004325_cidetd_msdeconv3269.txt	ZZZ_sp|P0A9L8|P5CR_ECOLI Pyrroline-5-carboxylate reductase OS=Escherichia coli (strain K12) GN=proC PE=1 SV=1	None	KMWEMEZAVTRCTALMBKAVQABUODOBMLZICWSYGGEOVNFTANMWHSEUQEPORKITZEHTVBSHFKSUYIUYDZDRWKNBTQLGMCIPSHPVMYHLFCIFIQUZUNGWTAHNIZZAZLSFGZAPGZHWTCZZMFYHGRIDVEMRDYQGAEYCBSFSBTLTDAZMWGCMERMYGEGOWITBKSTNWALQMUDHYPMFLPIWORVORQKVIZECBVYITEWPAZPQKNVMLCEATLQTYSDZWOHUPELTDKFZLZIHIPSYNKLZQ	No Truncation	-1	0.040000	33501.772949	0	2	0.81512	1.77864e-322
BW_20_1_111106004325_cidetd_msdeconv327.txt	ZZZ_sp|P77337|YDIS_ECOLI Probable electron transfer flavoprotein-quinone oxidoreductase YdiS OS=Escherichia coli (strain K12) GN=ydiS PE=3 SV=1	None	ELILLTGEEVSFELNWBYCIUZVLMTPSMZVOTVMEYVTTCDVQNDNKYCIVA	Truncation at C-Terminal Side	53	0.047170	6314.370213	0	4	1.0954	8.7577e-67
BW_20_1_111106004325_cidetd_msdeconv3271.txt	ZZZ_sp|P38105|RSPB_ECOLI Starvation-sensing protein RspB OS=Escherichia coli (strain K12) GN=rspB PE=2 SV=1	None	NLSAGULRRBOALRENWCOLUOSEEQFWRALUMGQFSTYOENCEPVLNLQYKSRKWECSKPCWUVOGSGRNYDNNEWKHPFIPMHRHZOERZTKTBHAHHIDTACHAHEOLPYEAYGHRPLLYIHZMCUTGKKZIAINVNOECCFZDEVAZMOHEMFHFTFILRPROADBWBIIHSGOSVUQEZZIYBQBUSEBRFAMOBAPGKALAYICCLEZDBYVLMOQYNMIWYPGWZNYUNGVWMVGBVVGMQSDISOQSQMRIGOFOOPHDACVMVCOYNEPYPYDLRPOZRTWQDHNSQGTAQKBCUQRNPZAGAAETGWECYRVZMFFPNAUGGINNHGGE	No Truncation	-1	0.037037	42864.275120	0	2	0.72531	7.90505e-323
BW_20_1_111106004325_cidetd_msdeconv3273.txt	YYY_sp|P27296|DING_ECOLI Probable ATP-dependent helicase DinG OS=Escherichia coli (strain K12) GN=dinG PE=1 SV=3	None	KRWNTSYBGBILVYPQWURNGGVLPPZWGNZMTAIMAMYLBGSLENEHCEHOUYIROMOZIGQFQHHGNFGTFSWNZZLZAPBKAQGQCMACYUHIGNDEEIUFPRQFMHMZBZSENGOOIEOWKQDDTYPIVVNNNHSKVSRDTZGYBYVTQHIDCQMVEBKOSWLKHKLWRAAWQLAIHTYNEWUDFSMRHKRDTQIUHLNEUOUGIQOSMRFIIVHMPSERUFYESEYVTCAVCHIUILWDYMSAYUTDMQCPOCHQCBHMCRFCZQMGGFOWWDOWGFDGYPQAUGDLPTMPRUDVECAQDCVRIECRYQFCGWEFUMMWEYHLTTGFUMLWPYQHAAWMNGEDUHQHCFWLWZRASHTP	Truncation at C-Terminal Side	364	0.046512	46111.900303	0	2	0.63216	4.94066e-324
BW_20_1_111106004325_cidetd_msdeconv3275.txt	XXX_sp|P31660|PRPC_ECOLI 2-methylcitrate synthase OS=Escherichia coli (strain K12) GN=prpC PE=1 SV=2	None	FUMGTTGWIDATTBOKQNWOZKLLROZLVNNKQYPCBOTGNMAHTTZIDFEOZEQBNDGDBWSEMHBOCWEGOGKPSTICILKSEBBYHDWPFWAKLPNWBTGCKOFADMQMSTAGHWRHOVZINCLAQGRGNBCOTSTIQOVKEDQUTLNACHPSGLIMBICFPWTOLUGELBEFGVTNEAMYQQNBESOWRYPGRHZDROWSEWWNERHDWDSYMPTTNYGYFDEHQPIADKAVQUMOSYLAGTVNYZHAFGUGDVAIZBCHTMDAFCPIIDVFMPQROPKKRNFIDWNYPCLLGDEYBGHGPCMGGEAKECNGBHVHDOOGTKILREKRDKBGVNFCZVYLVHWMBBWAPCPBSOUTBLNRBQBHAISRMNSVQZDTWSWSYAMUA	No Truncation	-1	0.030303	48203.692441	0	1	0.635	1.78358e-321
BW_20_1_111106004325_cidetd_msdeconv3277.txt	ZZZ_sp|P0CE55|INSH8_ECOLI Transposase InsH for insertion sequence element IS5K OS=Escherichia coli (strain K12) GN=insH8 PE=3 SV=1	NME_Acetylation	VRLUYVCNIHTCMMBNMSOPQUGUARLVWPVRFNSOQQYBBMQEQKGNMGKCWSAZPUWTBEGBIKGDZCGZVTYUZNLIASRKUYYOLTGHHTDUASOVASFOSBKHCZZKUSYRKHHPLDKMIQRPCLHVPLGOAQLNKZPPSYSCSEKDPFDNYFBPNQPZDYKMOZWAYOTEAVINRMDNKSPUYRFYRCDZVATPUPOQSBHLORVDRWFQYYGHKEFGHQMVADPVBZRVFUCEHICDNYBGMEWLBPUSVMKOGEWKCYYRCQLHBOIZQDYLFUIPNIPFUKCTIMVCOVIZIEMWQHRAZOHARKZMIEVAAQVICZTTNQMRKZUBZ	No Truncation	-1	0.066667	42677.233790	0	2	0.66547	4.94066e-324
[truncated: 484 more rows]
