# Supplementary material for: SPECTRUM – A MATLAB Toolbox for Proteoform Identification from Top-Down Proteomics Data
Source: Sci Rep. 2019 Aug 2;9:11267. doi: 10.1038/s41598-019-47724-1 (PMC6677810; doi:10.1038/s41598-019-47724-1)
Supplement: Supplementary file 30 — Supplementary Table S24 - Feature Comparison - SPECTRUM vs Other TDP Tools [file 41598_2019_47724_MOESM30_ESM.xlsx]

## Sheet: Supplementary S24
	Top Down Proteomics Tools	Supported Features
		Intact Mass Tuning/Filter	De novo Sequencing	Fragmentation Techniques	Variable PTM Search	Multiple PTM Search	Blind PTM Search	Truncated Protein Search	In silico Spectral Comparison	Graphical User Interface	Protein Quantitation
	SPECTRUM	✓	✓	✓ (9 Types)	✓	✓	✓	✓	✓	✓	✗
	pTop	✗	✓	✓	✓	✓	✗	✓	✓	✓	✗
	MSPathFinder	✗	✓	✓	✓	✓	✗	✓	✓	✗	✓
	MASH Suite Pro	✗	✗	✓ (2 Types)	✓	✓	✓	✓	✓	✓	✓
	ProsightPC	✗	✓	✓ (7 types)	✗	✓	✓	✗	✓	✓	✗
	TopPIC	✗	✗	✓ (4 types)	✗	✗	✓	✗	✓	✓	✗
