# Supplementary material for: SPECTRUM – A MATLAB Toolbox for Proteoform Identification from Top-Down Proteomics Data
Source: Sci Rep. 2019 Aug 2;9:11267. doi: 10.1038/s41598-019-47724-1 (PMC6677810; doi:10.1038/s41598-019-47724-1)
Supplement: Supplementary file 31 — Supplementary Table S25 - File Format Comparison - SPECTRUM vs Other TDP Tools [file 41598_2019_47724_MOESM31_ESM.xlsx]

## Sheet: Sheet1
		Tools	Formats Supported							Peak Used
			Raw	msalign	Text	MGF	mzXML	mzML	PUF
		MSPathFinder								Monoisotopic
		Prosight PC								Monoisotopic
		TopPIC								Monoisotopic
		pTop								Monoisotopic
		SPECTRUM								Monoisotopic
		* PUF - ProsightPC Upload Format
